# Supplementary material for: Impacts of Chalcogen Bonding on the Stability and Reactivity of 5‐Iminothianthrene Platform: Toward Electrophilic Nitrogen Sources
Source: Chemistry. 2025 May 13;31(33):e202501045. doi: 10.1002/chem.202501045 (PMC12160997; doi:10.1002/chem.202501045)
Supplement: Supplementary file 2 — Supporting Information [file CHEM-31-e202501045-s002.zip]

Archive with 12 entries (12 files):
- 2427543(2d).cif
- 2427580(2a).cif
- 2427626(2b).cif
- 2427632(2e).cif
- 2428009(3).cif
- 2428010(4).cif
- 2428012(5).cif
- 2428013.(6a)cif.cif
- 2428014(7a).cif
- 2428015(8d).cif
- 2428016.(9)cif.cif
- 2428989(2c).cif
