# Supplementary material for: Impacts of Chalcogen Bonding on the Stability and Reactivity of 5‐Iminothianthrene Platform: Toward Electrophilic Nitrogen Sources
Source: Chemistry. 2025 May 13;31(33):e202501045. doi: 10.1002/chem.202501045 (PMC12160997; doi:10.1002/chem.202501045)
Supplement: Supplementary file 2 — Supporting Information [file CHEM-31-e202501045-s002.zip › 2427543(2d).cif]

####################################################################### 
# 
# This file contains crystal structure data downloaded from the 
# Cambridge Structural Database (CSD) hosted by the Cambridge 
# Crystallographic Data Centre (CCDC).
# 
# Full information about CCDC data access policies and citation 
# guidelines are available at http://www.ccdc.cam.ac.uk/access/V1 
# 
# Audit and citation data items may have been added by the CCDC. 
# Please retain this information to preserve the provenance of 
# this file and to allow appropriate attribution of the data. 
# 
#######################################################################

data_exp_25_auto
_database_code_depnum_ccdc_archive 'CCDC 2427543'
loop_
_audit_author_name
_audit_author_address
'Yusuke Kobayashi'
;Kyoto Pharmaceutical University
Japan
;
_audit_update_record             
;
2025-02-27 deposited with the CCDC.	2025-03-27 downloaded from the CCDC.
;
_audit_creation_date             2025-02-27
_audit_creation_method           
;
Olex2 1.5
(compiled 2024.01.12 svn.r2f8d729c for OlexSys, GUI svn.r6928)
;
_shelx_SHELXL_version_number     2019/3
_audit_contact_author_address    ?
_audit_contact_author_email      ?
_audit_contact_author_phone      ?
_publ_contact_author_id_orcid    ?
_publ_section_references         
;
Dolomanov, O.V., Bourhis, L.J., Gildea, R.J, Howard, J.A.K. & Puschmann, H.
 (2009), J. Appl. Cryst. 42, 339-341.

Sheldrick, G.M. (2015). Acta Cryst. A71, 3-8.

Sheldrick, G.M. (2015). Acta Cryst. C71, 3-8.
;
_chemical_name_common            ?
_chemical_name_systematic        ?
_chemical_formula_moiety         'C14 H8 F3 N O S2'
_chemical_formula_sum            'C14 H8 F3 N O S2'
_chemical_formula_weight         327.33
_chemical_absolute_configuration ?
_chemical_melting_point          ?
_chemical_oxdiff_formula         C10H10NOF3S2
loop_
_atom_type_symbol
_atom_type_description
_atom_type_scat_dispersion_real
_atom_type_scat_dispersion_imag
_atom_type_scat_source
C C 0.0181 0.0091 'International Tables Vol C Tables 4.2.6.8 and 6.1.1.4'
H H 0.0000 0.0000 'International Tables Vol C Tables 4.2.6.8 and 6.1.1.4'
F F 0.0727 0.0534 'International Tables Vol C Tables 4.2.6.8 and 6.1.1.4'
N N 0.0311 0.0180 'International Tables Vol C Tables 4.2.6.8 and 6.1.1.4'
O O 0.0492 0.0322 'International Tables Vol C Tables 4.2.6.8 and 6.1.1.4'
S S 0.3331 0.5567 'International Tables Vol C Tables 4.2.6.8 and 6.1.1.4'

_shelx_space_group_comment       
;
The symmetry employed for this shelxl refinement is uniquely defined
by the following loop, which should always be used as a source of
symmetry information in preference to the above space-group names.
They are only intended as comments.
;
_space_group_crystal_system      orthorhombic
_space_group_IT_number           19
_space_group_name_H-M_alt        'P 21 21 21'
_space_group_name_Hall           'P 2ac 2ab'
loop_
_space_group_symop_operation_xyz
'x, y, z'
'-x+1/2, -y, z+1/2'
'-x, y+1/2, -z+1/2'
'x+1/2, -y+1/2, -z'

_cell_length_a                   4.2713(2)
_cell_length_b                   11.4788(5)
_cell_length_c                   26.7771(11)
_cell_angle_alpha                90
_cell_angle_beta                 90
_cell_angle_gamma                90
_cell_volume                     1312.86(10)
_cell_formula_units_Z            4
_cell_measurement_reflns_used    5211
_cell_measurement_temperature    100.00(10)
_cell_measurement_theta_max      74.8950
_cell_measurement_theta_min      4.0680
_shelx_estimated_absorpt_T_max   0.825
_shelx_estimated_absorpt_T_min   0.379
_exptl_absorpt_coefficient_mu    4.014
_exptl_absorpt_correction_T_max  1.00000
_exptl_absorpt_correction_T_min  0.65458
_exptl_absorpt_correction_type   multi-scan
_exptl_absorpt_process_details   
;
CrysAlisPro 1.171.42.46a (Rigaku Oxford Diffraction, 2022)
Empirical absorption correction using spherical harmonics,
implemented in SCALE3 ABSPACK scaling algorithm.
;
_exptl_absorpt_special_details   ?
_exptl_crystal_colour            'clear light colourless'
_exptl_crystal_colour_lustre     clear
_exptl_crystal_colour_modifier   light
_exptl_crystal_colour_primary    colourless
_exptl_crystal_density_diffrn    1.656
_exptl_crystal_density_meas      ?
_exptl_crystal_density_method    ?
_exptl_crystal_description       prism
_exptl_crystal_F_000             664
_exptl_crystal_preparation       Recryst
_exptl_crystal_recrystallization_method ?
_exptl_crystal_size_max          0.3
_exptl_crystal_size_mid          0.05
_exptl_crystal_size_min          0.05
_exptl_transmission_factor_max   ?
_exptl_transmission_factor_min   ?
_diffrn_reflns_av_R_equivalents  0.0445
_diffrn_reflns_av_unetI/netI     0.0378
_diffrn_reflns_Laue_measured_fraction_full 0.999
_diffrn_reflns_Laue_measured_fraction_max 0.979
_diffrn_reflns_limit_h_max       5
_diffrn_reflns_limit_h_min       -5
_diffrn_reflns_limit_k_max       14
_diffrn_reflns_limit_k_min       -14
_diffrn_reflns_limit_l_max       25
_diffrn_reflns_limit_l_min       -33
_diffrn_reflns_number            7483
_diffrn_reflns_point_group_measured_fraction_full 0.970
_diffrn_reflns_point_group_measured_fraction_max 0.932
_diffrn_reflns_theta_full        67.684
_diffrn_reflns_theta_max         75.021
_diffrn_reflns_theta_min         3.301
_diffrn_ambient_environment      N~2~
_diffrn_ambient_temperature      100.00(10)
_diffrn_detector                 'Hybrid Pixel Array Detector'
_diffrn_detector_area_resol_mean 10.0000
_diffrn_detector_type            HyPix
_diffrn_measured_fraction_theta_full 0.999
_diffrn_measured_fraction_theta_max 0.979
_diffrn_measurement_details      
;
List of Runs (angles in degrees, time in seconds):

  # Type    Start    End  Width  t~exp~   \w     \q     \k     \f   Frames
#--------------------------------------------------------------------------
  1  \w     86.00 177.00   0.50    0.50    --  103.75 114.00-147.00  182
  2  \w     31.00  71.00   0.50    0.50    --  103.75 -57.00-180.00   80
  3  \w     31.00  71.00   0.50    0.50    --  103.75 -57.00-150.00   80
  4  \w     31.00  71.00   0.50    0.50    --  103.75 -57.00 -30.00   80
  5  \w    -21.00  28.00   0.50    0.05    --  -47.91  19.00  60.00   98
  6  \w    -38.00  25.00   0.50    0.05    --  -47.91  38.00 120.00  126
  7  \w    -60.00 -30.00   0.50    0.50    -- -103.00  57.00  60.00   60
  8  \w   -112.00 -30.00   0.50    0.50    -- -103.00 125.00  90.00  164
  9  \w   -174.00 -90.00   0.50    0.50    -- -103.00 -31.00-158.00  168
 10  \w   -174.00 -84.00   0.50    0.50    -- -103.00 -96.00  18.00  180
 11  \w   -120.00 -25.00   0.50    0.05    --  -47.91 -77.00  60.00  190
 12  \w   -120.00 -73.00   0.50    0.05    --  -47.91-125.00 -30.00   94
 13  \w   -122.00 -35.00   0.50    0.05    --  -47.91 -31.00-158.00  174
;
_diffrn_measurement_device       'four-circle diffractometer'
_diffrn_measurement_device_type  'XtaLAB Synergy R, DW system, HyPix'
_diffrn_measurement_method       '\w scans'
_diffrn_orient_matrix_type       
'CrysAlisPro convention (1999,Acta A55,543-557)'
_diffrn_orient_matrix_UB_11      0.3467118000
_diffrn_orient_matrix_UB_12      -0.0357217000
_diffrn_orient_matrix_UB_13      0.0046503000
_diffrn_orient_matrix_UB_21      -0.0776585000
_diffrn_orient_matrix_UB_22      -0.1200385000
_diffrn_orient_matrix_UB_23      -0.0223961000
_diffrn_orient_matrix_UB_31      0.0638078000
_diffrn_orient_matrix_UB_32      0.0479228000
_diffrn_orient_matrix_UB_33      -0.0527895000
_diffrn_radiation_monochromator  mirror
_diffrn_radiation_probe          x-ray
_diffrn_radiation_type           'Cu K\a'
_diffrn_radiation_wavelength     1.54184
_diffrn_source                   'Rotating-anode X-ray tube'
_diffrn_source_type              'Rigaku (Cu) X-ray Source'
_reflns_Friedel_coverage         0.579
_reflns_Friedel_fraction_full    0.925
_reflns_Friedel_fraction_max     0.860
_reflns_number_gt                2456
_reflns_number_total             2530
_reflns_special_details          
;
 Reflections were merged by SHELXL according to the crystal
 class for the calculation of statistics and refinement.
 
 _reflns_Friedel_fraction is defined as the number of unique
 Friedel pairs measured divided by the number that would be
 possible theoretically, ignoring centric projections and
 systematic absences.
;
_reflns_threshold_expression     'I > 2\s(I)'
_computing_cell_refinement       'CrysAlisPro 1.171.42.46a (Rigaku OD, 2022)'
_computing_data_collection       'CrysAlisPro 1.171.42.46a (Rigaku OD, 2022)'
_computing_data_reduction        'CrysAlisPro 1.171.42.46a (Rigaku OD, 2022)'
_computing_molecular_graphics    'Olex2 1.5 (Dolomanov et al., 2009)'
_computing_publication_material  'Olex2 1.5 (Dolomanov et al., 2009)'
_computing_structure_refinement  'SHELXL 2018/3 (Sheldrick, 2015)'
_computing_structure_solution    'SHELXT  (Sheldrick, 2015)'
_refine_diff_density_max         0.659
_refine_diff_density_min         -0.363
_refine_diff_density_rms         0.096
_refine_ls_abs_structure_details 
;
 Flack x determined using 886 quotients [(I+)-(I-)]/[(I+)+(I-)]
 (Parsons, Flack and Wagner, Acta Cryst. B69 (2013) 249-259).
;
_refine_ls_abs_structure_Flack   0.093(14)
_refine_ls_extinction_coef       .
_refine_ls_extinction_method     none
_refine_ls_goodness_of_fit_ref   1.074
_refine_ls_hydrogen_treatment    constr
_refine_ls_matrix_type           full
_refine_ls_number_parameters     190
_refine_ls_number_reflns         2530
_refine_ls_number_restraints     0
_refine_ls_R_factor_all          0.0447
_refine_ls_R_factor_gt           0.0438
_refine_ls_restrained_S_all      1.074
_refine_ls_shift/su_max          0.001
_refine_ls_shift/su_mean         0.000
_refine_ls_structure_factor_coef Fsqd
_refine_ls_weighting_details     
'w=1/[\s^2^(Fo^2^)+(0.0750P)^2^+0.7524P] where P=(Fo^2^+2Fc^2^)/3'
_refine_ls_weighting_scheme      calc
_refine_ls_wR_factor_gt          0.1121
_refine_ls_wR_factor_ref         0.1128
_refine_special_details          ?
_olex2_refinement_description    
;
1. Fixed Uiso
 At 1.2 times of:
  All C(H) groups
2.a Aromatic/amide H refined with riding coordinates:
 C13(H13), C12(H12), C10(H10), C11(H11), C4(H4), C6(H6), C3(H3), C5(H5)
;
_atom_sites_solution_hydrogens   geom
_atom_sites_solution_primary     dual
_atom_sites_solution_secondary   ?
loop_
_atom_site_label
_atom_site_type_symbol
_atom_site_fract_x
_atom_site_fract_y
_atom_site_fract_z
_atom_site_U_iso_or_equiv
_atom_site_adp_type
_atom_site_occupancy
_atom_site_site_symmetry_order
_atom_site_calc_flag
_atom_site_refinement_flags_posn
_atom_site_refinement_flags_adp
_atom_site_refinement_flags_occupancy
_atom_site_disorder_assembly
_atom_site_disorder_group
S1 S 0.45389(19) 0.33809(7) 0.62415(3) 0.0173(2) Uani 1 1 d . . . . .
S8 S 0.6103(2) 0.11676(8) 0.68055(3) 0.0229(2) Uani 1 1 d . . . . .
F18 F 0.0665(7) 0.7161(2) 0.59485(9) 0.0356(6) Uani 1 1 d . . . . .
F20 F 0.0335(8) 0.5971(2) 0.53381(9) 0.0436(8) Uani 1 1 d . . . . .
O21 O 0.5372(8) 0.5738(2) 0.63715(10) 0.0291(7) Uani 1 1 d . . . . .
F19 F 0.4545(7) 0.6927(3) 0.54525(13) 0.0593(10) Uani 1 1 d . . . . .
N15 N 0.2563(8) 0.4355(3) 0.59206(11) 0.0197(7) Uani 1 1 d . . . . .
C14 C 0.3092(9) 0.2061(3) 0.59790(13) 0.0194(7) Uani 1 1 d . . . . .
C13 C 0.1338(10) 0.2015(3) 0.55444(14) 0.0208(7) Uani 1 1 d . . . . .
H13 H 0.070359 0.270860 0.537965 0.025 Uiso 1 1 calc R U . . .
C2 C 0.2876(8) 0.3237(3) 0.68530(13) 0.0183(7) Uani 1 1 d . . . . .
C16 C 0.3602(10) 0.5424(3) 0.60378(13) 0.0216(8) Uani 1 1 d . . . . .
C9 C 0.3977(8) 0.1054(3) 0.62364(14) 0.0203(7) Uani 1 1 d . . . . .
C12 C 0.0529(10) 0.0926(3) 0.53548(14) 0.0252(8) Uani 1 1 d . . . . .
H12 H -0.065752 0.087313 0.505557 0.030 Uiso 1 1 calc R U . . .
C17 C 0.2246(10) 0.6373(3) 0.56896(14) 0.0238(8) Uani 1 1 d . . . . .
C10 C 0.3152(10) -0.0024(3) 0.60436(15) 0.0237(8) Uani 1 1 d . . . . .
H10 H 0.374601 -0.071729 0.621244 0.028 Uiso 1 1 calc R U . . .
C7 C 0.3801(9) 0.2237(3) 0.71122(13) 0.0206(7) Uani 1 1 d . . . . .
C11 C 0.1450(11) -0.0084(3) 0.56013(15) 0.0262(8) Uani 1 1 d . . . . .
H11 H 0.091078 -0.082251 0.546637 0.031 Uiso 1 1 calc R U . . .
C4 C -0.0058(10) 0.3900(4) 0.75543(14) 0.0254(8) Uani 1 1 d . . . . .
H4 H -0.142933 0.444600 0.770661 0.031 Uiso 1 1 calc R U . . .
C6 C 0.2862(10) 0.2102(4) 0.76055(14) 0.0261(8) Uani 1 1 d . . . . .
H6 H 0.351544 0.144034 0.779160 0.031 Uiso 1 1 calc R U . . .
C3 C 0.0914(9) 0.4067(3) 0.70628(13) 0.0218(8) Uani 1 1 d . . . . .
H3 H 0.025475 0.472878 0.687722 0.026 Uiso 1 1 calc R U . . .
C5 C 0.0974(11) 0.2934(4) 0.78234(14) 0.0276(9) Uani 1 1 d . . . . .
H5 H 0.036706 0.284793 0.816268 0.033 Uiso 1 1 calc R U . . .

loop_
_atom_site_aniso_label
_atom_site_aniso_U_11
_atom_site_aniso_U_22
_atom_site_aniso_U_33
_atom_site_aniso_U_23
_atom_site_aniso_U_13
_atom_site_aniso_U_12
S1 0.0178(4) 0.0158(4) 0.0183(4) 0.0015(3) -0.0002(3) -0.0015(3)
S8 0.0194(4) 0.0226(4) 0.0267(5) 0.0055(3) -0.0041(4) 0.0015(4)
F18 0.0491(16) 0.0231(11) 0.0346(13) -0.0050(9) 0.0017(12) 0.0122(13)
F20 0.069(2) 0.0284(13) 0.0336(13) -0.0050(10) -0.0244(14) 0.0155(14)
O21 0.0425(17) 0.0207(13) 0.0241(13) -0.0003(10) -0.0086(13) -0.0026(14)
F19 0.0318(15) 0.076(2) 0.070(2) 0.0525(19) 0.0116(15) 0.0055(16)
N15 0.0231(15) 0.0175(14) 0.0184(15) 0.0013(11) -0.0007(13) -0.0009(13)
C14 0.0205(17) 0.0186(16) 0.0190(17) -0.0006(14) 0.0031(14) -0.0026(15)
C13 0.0250(18) 0.0175(16) 0.0200(16) 0.0025(13) 0.0042(16) 0.0031(16)
C2 0.0170(16) 0.0215(17) 0.0164(15) -0.0007(14) -0.0012(13) -0.0028(15)
C16 0.0265(19) 0.0210(17) 0.0174(16) -0.0015(14) 0.0041(16) 0.0001(16)
C9 0.0182(15) 0.0197(17) 0.0229(16) 0.0025(14) 0.0038(15) 0.0025(15)
C12 0.031(2) 0.0211(18) 0.0233(18) -0.0030(14) -0.0002(17) -0.0007(17)
C17 0.0279(19) 0.0187(17) 0.0249(18) 0.0016(15) 0.0043(15) 0.0015(16)
C10 0.0245(19) 0.0180(16) 0.0286(18) 0.0027(14) 0.0073(16) 0.0032(15)
C7 0.0198(16) 0.0204(17) 0.0215(17) 0.0034(14) -0.0042(15) -0.0028(15)
C11 0.035(2) 0.0160(16) 0.0279(19) -0.0028(14) 0.0056(18) -0.0020(17)
C4 0.0252(17) 0.0269(19) 0.0243(18) -0.0059(15) 0.0024(15) -0.0071(18)
C6 0.0267(19) 0.0300(19) 0.0215(19) 0.0046(15) -0.0060(15) -0.0083(18)
C3 0.0205(16) 0.0240(18) 0.0208(17) -0.0028(14) -0.0017(15) -0.0016(16)
C5 0.033(2) 0.031(2) 0.0190(17) -0.0005(15) 0.0015(16) -0.0129(19)

_geom_special_details            
;
 All esds (except the esd in the dihedral angle between two l.s. planes)
 are estimated using the full covariance matrix.  The cell esds are taken
 into account individually in the estimation of esds in distances, angles
 and torsion angles; correlations between esds in cell parameters are only
 used when they are defined by crystal symmetry.  An approximate (isotropic)
 treatment of cell esds is used for estimating esds involving l.s. planes.
;
loop_
_geom_bond_atom_site_label_1
_geom_bond_atom_site_label_2
_geom_bond_distance
_geom_bond_site_symmetry_2
_geom_bond_publ_flag
S1 N15 1.643(3) . ?
S1 C14 1.781(4) . ?
S1 C2 1.793(4) . ?
S8 C9 1.779(4) . ?
S8 C7 1.774(4) . ?
F18 C17 1.325(5) . ?
F20 C17 1.329(5) . ?
O21 C16 1.225(5) . ?
F19 C17 1.331(5) . ?
N15 C16 1.342(5) . ?
C14 C13 1.385(6) . ?
C14 C9 1.398(5) . ?
C13 H13 0.9500 . ?
C13 C12 1.392(5) . ?
C2 C7 1.398(5) . ?
C2 C3 1.388(5) . ?
C16 C17 1.547(5) . ?
C9 C10 1.386(5) . ?
C12 H12 0.9500 . ?
C12 C11 1.391(6) . ?
C10 H10 0.9500 . ?
C10 C11 1.391(6) . ?
C7 C6 1.389(5) . ?
C11 H11 0.9500 . ?
C4 H4 0.9500 . ?
C4 C3 1.393(5) . ?
C4 C5 1.393(6) . ?
C6 H6 0.9500 . ?
C6 C5 1.380(6) . ?
C3 H3 0.9500 . ?
C5 H5 0.9500 . ?

loop_
_geom_angle_atom_site_label_1
_geom_angle_atom_site_label_2
_geom_angle_atom_site_label_3
_geom_angle
_geom_angle_site_symmetry_1
_geom_angle_site_symmetry_3
_geom_angle_publ_flag
N15 S1 C14 101.20(17) . . ?
N15 S1 C2 109.68(17) . . ?
C14 S1 C2 98.30(17) . . ?
C7 S8 C9 99.48(17) . . ?
C16 N15 S1 109.3(3) . . ?
C13 C14 S1 123.5(3) . . ?
C13 C14 C9 121.9(3) . . ?
C9 C14 S1 114.5(3) . . ?
C14 C13 H13 120.8 . . ?
C14 C13 C12 118.4(3) . . ?
C12 C13 H13 120.8 . . ?
C7 C2 S1 114.7(3) . . ?
C3 C2 S1 123.1(3) . . ?
C3 C2 C7 122.2(3) . . ?
O21 C16 N15 130.1(4) . . ?
O21 C16 C17 117.6(3) . . ?
N15 C16 C17 112.3(3) . . ?
C14 C9 S8 120.0(3) . . ?
C10 C9 S8 121.0(3) . . ?
C10 C9 C14 119.1(3) . . ?
C13 C12 H12 119.8 . . ?
C11 C12 C13 120.3(4) . . ?
C11 C12 H12 119.8 . . ?
F18 C17 F20 107.1(3) . . ?
F18 C17 F19 107.4(3) . . ?
F18 C17 C16 110.9(3) . . ?
F20 C17 F19 106.3(3) . . ?
F20 C17 C16 114.3(3) . . ?
F19 C17 C16 110.4(3) . . ?
C9 C10 H10 120.2 . . ?
C9 C10 C11 119.6(4) . . ?
C11 C10 H10 120.2 . . ?
C2 C7 S8 119.6(3) . . ?
C6 C7 S8 121.5(3) . . ?
C6 C7 C2 118.8(4) . . ?
C12 C11 C10 120.7(4) . . ?
C12 C11 H11 119.7 . . ?
C10 C11 H11 119.7 . . ?
C3 C4 H4 119.9 . . ?
C3 C4 C5 120.3(4) . . ?
C5 C4 H4 119.9 . . ?
C7 C6 H6 120.2 . . ?
C5 C6 C7 119.6(4) . . ?
C5 C6 H6 120.2 . . ?
C2 C3 C4 117.9(4) . . ?
C2 C3 H3 121.1 . . ?
C4 C3 H3 121.1 . . ?
C4 C5 H5 119.4 . . ?
C6 C5 C4 121.1(4) . . ?
C6 C5 H5 119.4 . . ?

loop_
_geom_torsion_atom_site_label_1
_geom_torsion_atom_site_label_2
_geom_torsion_atom_site_label_3
_geom_torsion_atom_site_label_4
_geom_torsion
_geom_torsion_site_symmetry_1
_geom_torsion_site_symmetry_2
_geom_torsion_site_symmetry_3
_geom_torsion_site_symmetry_4
_geom_torsion_publ_flag
S1 N15 C16 O21 -10.3(6) . . . . ?
S1 N15 C16 C17 170.6(3) . . . . ?
S1 C14 C13 C12 175.4(3) . . . . ?
S1 C14 C9 S8 4.9(4) . . . . ?
S1 C14 C9 C10 -175.6(3) . . . . ?
S1 C2 C7 S8 -6.4(4) . . . . ?
S1 C2 C7 C6 174.2(3) . . . . ?
S1 C2 C3 C4 -175.5(3) . . . . ?
S8 C9 C10 C11 179.1(3) . . . . ?
S8 C7 C6 C5 -177.5(3) . . . . ?
O21 C16 C17 F18 -58.4(5) . . . . ?
O21 C16 C17 F20 -179.7(4) . . . . ?
O21 C16 C17 F19 60.5(5) . . . . ?
N15 S1 C14 C13 12.6(4) . . . . ?
N15 S1 C14 C9 -169.9(3) . . . . ?
N15 S1 C2 C7 164.0(3) . . . . ?
N15 S1 C2 C3 -18.2(4) . . . . ?
N15 C16 C17 F18 120.8(4) . . . . ?
N15 C16 C17 F20 -0.5(5) . . . . ?
N15 C16 C17 F19 -120.3(4) . . . . ?
C14 S1 N15 C16 -173.9(3) . . . . ?
C14 S1 C2 C7 58.9(3) . . . . ?
C14 S1 C2 C3 -123.3(3) . . . . ?
C14 C13 C12 C11 0.5(6) . . . . ?
C14 C9 C10 C11 -0.4(5) . . . . ?
C13 C14 C9 S8 -177.6(3) . . . . ?
C13 C14 C9 C10 1.9(5) . . . . ?
C13 C12 C11 C10 0.9(6) . . . . ?
C2 S1 N15 C16 83.0(3) . . . . ?
C2 S1 C14 C13 124.7(3) . . . . ?
C2 S1 C14 C9 -57.8(3) . . . . ?
C2 C7 C6 C5 1.8(6) . . . . ?
C9 S8 C7 C2 -46.4(3) . . . . ?
C9 S8 C7 C6 133.0(3) . . . . ?
C9 C14 C13 C12 -1.9(6) . . . . ?
C9 C10 C11 C12 -0.9(6) . . . . ?
C7 S8 C9 C14 47.6(3) . . . . ?
C7 S8 C9 C10 -131.9(3) . . . . ?
C7 C2 C3 C4 2.1(6) . . . . ?
C7 C6 C5 C4 1.2(6) . . . . ?
C3 C2 C7 S8 175.9(3) . . . . ?
C3 C2 C7 C6 -3.5(6) . . . . ?
C3 C4 C5 C6 -2.7(6) . . . . ?
C5 C4 C3 C2 1.1(6) . . . . ?

_shelx_res_file                  
;
TITL exp_25_auto_a.res in P2(1)2(1)2(1)
    exp_25_auto.res
    created by SHELXL-2019/3 at 22:20:33 on 27-Feb-2025
REM Old TITL exp_25_auto in P2(1)2(1)2(1)
REM SHELXT solution in P2(1)2(1)2(1): R1 0.088, Rweak 0.030, Alpha 0.002
REM <I/s> 0.526 for 26 systematic absences, Orientation as input
REM Flack x = 0.131 ( 0.013 ) from 898 Parsons' quotients
REM Formula found by SHELXT: C5 N O F19 S8
CELL 1.54184 4.2713 11.4788 26.7771 90 90 90
ZERR 4 0.0002 0.0005 0.0011 0 0 0
LATT -1
SYMM 0.5-X,-Y,0.5+Z
SYMM -X,0.5+Y,0.5-Z
SYMM 0.5+X,0.5-Y,-Z
SFAC C H F N O S
UNIT 56 32 12 4 4 8

L.S. 4
PLAN  3
SIZE 0.05 0.05 0.3
TEMP -173.15(10)
CONF
fmap 2
acta
MORE -1
BOND $H
REM <olex2.extras>
REM <HklSrc "%./exp_25_auto.hkl">
REM </olex2.extras>

WGHT    0.075000    0.752400
FVAR       5.79246
S1    6    0.453886    0.338091    0.624146    11.00000    0.01775    0.01579 =
         0.01828    0.00148   -0.00024   -0.00150
S8    6    0.610275    0.116759    0.680551    11.00000    0.01938    0.02258 =
         0.02667    0.00546   -0.00407    0.00154
F18   3    0.066525    0.716113    0.594853    11.00000    0.04914    0.02310 =
         0.03457   -0.00502    0.00166    0.01216
F20   3    0.033502    0.597074    0.533810    11.00000    0.06883    0.02836 =
         0.03362   -0.00504   -0.02440    0.01546
O21   5    0.537181    0.573772    0.637146    11.00000    0.04255    0.02073 =
         0.02414   -0.00026   -0.00863   -0.00259
F19   3    0.454509    0.692738    0.545248    11.00000    0.03177    0.07569 =
         0.07043    0.05250    0.01162    0.00550
N15   4    0.256282    0.435492    0.592063    11.00000    0.02310    0.01754 =
         0.01835    0.00127   -0.00072   -0.00091
C14   1    0.309180    0.206100    0.597896    11.00000    0.02050    0.01857 =
         0.01903   -0.00062    0.00308   -0.00256
C13   1    0.133847    0.201469    0.554436    11.00000    0.02504    0.01752 =
         0.01995    0.00254    0.00422    0.00308
AFIX  43
H13   2    0.070359    0.270860    0.537965    11.00000   -1.20000
AFIX   0
C2    1    0.287553    0.323667    0.685296    11.00000    0.01695    0.02152 =
         0.01644   -0.00070   -0.00117   -0.00284
C16   1    0.360230    0.542367    0.603777    11.00000    0.02655    0.02095 =
         0.01742   -0.00149    0.00405    0.00009
C9    1    0.397706    0.105359    0.623642    11.00000    0.01819    0.01972 =
         0.02290    0.00254    0.00382    0.00248
C12   1    0.052918    0.092626    0.535476    11.00000    0.03121    0.02108 =
         0.02325   -0.00299   -0.00018   -0.00068
AFIX  43
H12   2   -0.065752    0.087313    0.505557    11.00000   -1.20000
AFIX   0
C17   1    0.224641    0.637294    0.568965    11.00000    0.02788    0.01870 =
         0.02489    0.00155    0.00427    0.00146
C10   1    0.315244   -0.002369    0.604363    11.00000    0.02450    0.01799 =
         0.02858    0.00274    0.00729    0.00320
AFIX  43
H10   2    0.374601   -0.071729    0.621244    11.00000   -1.20000
AFIX   0
C7    1    0.380124    0.223700    0.711223    11.00000    0.01979    0.02038 =
         0.02150    0.00340   -0.00415   -0.00279
C11   1    0.144994   -0.008389    0.560134    11.00000    0.03482    0.01602 =
         0.02787   -0.00277    0.00565   -0.00205
AFIX  43
H11   2    0.091078   -0.082251    0.546637    11.00000   -1.20000
AFIX   0
C4    1   -0.005790    0.389980    0.755433    11.00000    0.02519    0.02685 =
         0.02428   -0.00594    0.00241   -0.00709
AFIX  43
H4    2   -0.142933    0.444600    0.770661    11.00000   -1.20000
AFIX   0
C6    1    0.286220    0.210168    0.760549    11.00000    0.02670    0.02996 =
         0.02149    0.00458   -0.00596   -0.00831
AFIX  43
H6    2    0.351544    0.144034    0.779160    11.00000   -1.20000
AFIX   0
C3    1    0.091369    0.406737    0.706278    11.00000    0.02052    0.02400 =
         0.02084   -0.00280   -0.00174   -0.00159
AFIX  43
H3    2    0.025475    0.472878    0.687722    11.00000   -1.20000
AFIX   0
C5    1    0.097387    0.293444    0.782337    11.00000    0.03261    0.03119 =
         0.01899   -0.00054    0.00146   -0.01291
AFIX  43
H5    2    0.036706    0.284793    0.816268    11.00000   -1.20000
AFIX   0
HKLF 4


REM  exp_25_auto_a.res in P2(1)2(1)2(1)
REM wR2 = 0.1128, GooF = S = 1.074, Restrained GooF = 1.074 for all data
REM R1 = 0.0438 for 2456 Fo > 4sig(Fo) and 0.0447 for all 2530 data
REM 190 parameters refined using 0 restraints

END

WGHT      0.0750      0.7524

REM Highest difference peak  0.659,  deepest hole -0.363,  1-sigma level  0.096
Q1    1   0.4423  0.2580  0.6197  11.00000  0.05    0.66
Q2    1   0.6176  0.1973  0.6806  11.00000  0.05    0.66
Q3    1   0.4577  0.3392  0.6567  11.00000  0.05    0.64
;
_shelx_res_checksum              64935
_shelx_hkl_file                  
;
   0   0  -2 877.573 199.032  12
   0   0  -3-61.9537 239.304  12
   0   0  -4 191784. 7982.38  12
   0   0  -4 206770. 7874.99   6
   0   0  -5 161.777 377.320  12
   0   0  -5 105.048 233.997   6
   0   0  -6 263572. 10036.0   6
   0   0  -6 241737. 10191.8  12
   0   0  -7 82.4627 276.659   6
   0   0  -8 9733.34 700.662   6
   0   0  -9 43.9829 363.698   6
   0   0 -10 26169.3 1279.16   6
   0   0 -10 20289.1 894.101   5
   0   0 -11 162.514 333.774   6
   0   0 -12 194853. 7979.55   6
   0   0 -13 64.7107 353.091   6
   0   0 -14 217147. 8929.33   6
   0   0 -15-37.9329 333.316   6
   0   0 -16 20863.2 1385.86   6
   0   0 -17-86.9452 157.333   1
   0   0 -17 43.6966 240.977  10
   0   0 -17 71.4747 184.403   8
   0   0 -17-42.5197 322.646   6
   0   0 -18 1510.00 235.398   8
   0   0 -18 1322.34 416.803   6
   0   0 -18 1321.92 219.420   1
   0   0 -18 2001.27 299.257  10
   0   0 -19 37.4981 192.443   8
   0   0 -19 62.0456 183.778   1
   0   0 -19 44.9699 312.923   6
   0   0 -19 10.1174 255.155  10
   0   0 -20 6613.47 478.696  10
   0   0 -20 6320.71 432.062   8
   0   0 -20 6345.57 404.106   1
   0   0 -21 137.855 232.393   8
   0   0 -21-79.7618 282.289  10
   0   0 -21-31.3079 222.766   1
   0   0 -22 51656.0 2221.94   8
   0   0 -22 53844.5 2183.11   1
   0   0 -23-129.484 249.821   1
   0   0 -23 91.3746 240.574   8
   0   0 -24 5326.14 428.615   8
   0   0  24 4707.49 864.048  11
   0   0 -24 5164.20 413.881   1
   0   0 -25-57.3652 250.061   8
   0   0  25 366.589 517.025  11
   0   0 -25-98.1372 260.602   1
   0   0 -26 31152.1 1455.96   8
   0   0 -26 34588.1 1440.48   1
   0   0 -27 59.0116 273.477   1
   0   0 -27 137.384 243.924   8
   0   0 -28 4715.42 380.940   8
   0   0 -28 5101.66 386.789   1
   0   0 -29 8.57418 197.414   8
   0   0 -29-194.009 233.672   1
   0   0 -30 44.4535 190.085   8
   0   0 -30-64.1365 209.585   1
   0   0 -31 254.788 167.005   8
   0   0 -32 43130.1 1741.30   8
   0   0 -33-13.9129 102.839   8
   0  -1   0 87.1140 109.563   6
   0  -1  -1 26891.1 1162.06   6
   0  -1  -2 55511.9 2296.16   6
   0  -1  -3 353122. 13529.0  12
   0  -1  -3 339788. 13434.5   6
   0   1  -4 34860.4 1412.79   6
   0  -1  -4 35362.0 1739.86  12
   0  -1  -5 10429.9 526.310  13
   0  -1   5 11399.7 548.047  13
   0   1  -5 9889.52 520.553   6
   0   1  -6 55140.1 2273.75   6
   0  -1  -6 62426.3 2709.54  12
   0  -1  -6 59460.5 2504.34   6
   0  -1  -6 53126.0 2229.83  13
   0  -1   6 55981.7 2246.83  13
   0  -1  -7 47218.5 2245.58  12
   0  -1  -7 45396.2 2033.64   6
   0  -1   7 42291.5 1719.54  13
   0  -1  -7 40129.1 1702.27  13
   0   1  -7 42657.1 1800.48   6
   0  -1   8 4471.47 267.157  13
   0   1  -8 4818.45 398.733   6
   0  -1  -8 4918.06 589.891   6
   0  -1  -8 3745.99 243.708  13
   0  -1  -8 5308.87 785.422  12
   0  -1  -9 1858.20 505.959   6
   0   1  -9 1506.29 302.488   6
   0  -1  -9 1392.42 599.297  12
   0  -1 -10 72931.0 3543.34  12
   0  -1 -10 76431.5 3323.61   6
   0   1 -10 69713.0 3050.73   6
   0  -1 -11 52883.1 2572.38   6
   0   1 -11 50309.1 2298.78   6
   0  -1 -11 53365.1 2804.08  12
   0  -1 -12-118.416 473.608   6
   0  -1 -12 165.295 642.803  12
   0   1 -12 237.788 266.390   6
   0  -1 -13 147265. 6132.97   6
   0   1 -13 136921. 5775.67   6
   0   1 -14 25.3663 264.371   6
   0  -1 -14 39.0613 120.097   5
   0  -1 -14 182.081 450.968   6
   0  -1 -15 62902.7 3072.27   6
   0   1 -15 56776.8 2690.60   6
   0   1 -16 51002.8 1988.25   1
   0   1 -16 47213.7 2032.62  10
   0  -1 -16 50244.9 2718.65   6
   0  -1 -16 49101.2 2038.41  10
   0   1 -16 46674.3 2015.65   8
   0  -1 -16 51212.2 1988.13   1
   0  -1 -17 48946.9 2702.46   6
   0   1 -17 47234.5 1930.52   1
   0   1 -17 46777.8 1970.84   8
   0  -1 -17 48002.6 1991.24  10
   0  -1 -17 48434.2 1936.88   1
   0   1 -17 47277.9 1986.14  10
   0  -1 -17 48335.7 1974.17   8
   0  -1 -18 19889.4 939.439   8
   0  -1 -18 20629.9 967.266  10
   0   1 -18 20823.0 905.207   1
   0  -1 -18 21589.6 911.705   1
   0  -1 -18 19209.7 1533.37   6
   0   1 -18 19655.5 939.190   8
   0   1 -18 20074.0 960.499  10
   0   1 -19 7891.27 442.763   1
   0  -1 -19 7802.16 474.524   8
   0  -1 -19 6901.15 931.559   6
   0   1 -19 8117.77 482.150   8
   0  -1 -19 7765.96 502.627  10
   0  -1 -19 7908.29 438.342   1
   0  -1 -20 6781.28 898.764   6
   0   1 -20 7376.19 449.157   1
   0   1 -20 7427.52 473.232   8
   0  -1 -20 7190.64 461.418   8
   0  -1 -20 7053.26 427.531   1
   0  -1 -20 7220.33 498.605  10
   0   1 -21 19998.9 882.376   1
   0  -1 -21 16625.7 911.563  10
   0  -1 -21 17792.2 895.577   8
   0   1 -21 18136.0 900.070   8
   0  -1 -21 19625.5 869.492   1
   0  -1 -22 6091.08 446.990   8
   0   1  22 5456.23 911.726  11
   0  -1 -22 5738.27 413.001   1
   0   1 -22 6719.85 459.479   8
   0   1 -22 6767.93 460.406   1
   0   1 -23 20589.3 927.073   1
   0   1 -23 18585.7 937.753   8
   0   1  23 16722.9 1585.81  11
   0  -1 -23 17406.1 921.111   8
   0  -1 -23 19874.3 896.380   1
   0  -1 -24 3581.81 347.338   8
   0  -1 -24 3257.88 328.731   1
   0   1  24 2864.60 733.307  11
   0   1 -24 3514.07 369.950   1
   0   1 -24 3481.46 369.312   8
   0   1 -25-37.7638 280.812   1
   0  -1 -25 263.220 234.733   8
   0  -1  25 204.544 427.211  11
   0  -1 -25-183.592 247.299   1
   0   1 -25 70.1992 246.440   8
   0   1  25 461.193 497.417  11
   0   1 -26 12478.9 667.483   8
   0  -1 -26 11051.5 614.477   1
   0  -1 -26 11045.3 633.474   8
   0   1 -26 11171.1 644.616   1
   0   1 -27 1542.46 291.765   8
   0  -1 -27 1398.88 266.302   8
   0  -1 -27 1316.77 280.651   1
   0   1 -27 1305.36 309.337   1
   0   1 -28 2327.65 302.933   8
   0  -1 -28 2273.41 296.350   1
   0  -1 -28 2557.69 279.814   8
   0   1 -28 2587.91 324.296   1
   0  -1 -29 22495.9 980.018   1
   0  -1 -29 20792.4 974.349   8
   0   1 -29 21502.3 995.069   8
   0   1 -29 22090.8 989.109   1
   0   1 -30 2490.08 264.820   8
   0  -1 -30 2527.14 268.407   1
   0  -1 -30 2282.52 238.224   8
   0  -1 -31 10.7643 184.011   1
   0  -1 -31 95.4900 145.709   8
   0   1 -31 102.738 163.122   8
   0  -1 -32 6186.29 334.835   8
   0   1 -32 7090.12 363.079   8
   0   1 -33 16702.0 711.476   8
   0  -2   0 79796.0 2884.47   6
   0   2   0 63917.1 2796.11  11
   0   2   1 37582.1 1677.11  11
   0  -2   1 43142.6 1688.24   6
   0   2  -1 36490.3 1658.08  11
   0  -2  -1 45144.4 1784.08   6
   0  -2   2 48029.7 1955.56   6
   0   2  -2 46194.7 1990.54  11
   0   2   2 47359.5 2017.72  11
   0  -2  -2 53704.7 2139.49   6
   0   2   3 247810. 9529.93  11
   0  -2   3 234654. 9396.59   6
   0  -2  -4 39077.9 1853.11   6
   0  -2  -5 51331.0 2548.36  12
   0  -2  -5 52014.0 2385.00   6
   0  -2   6 27909.7 1297.38  13
   0  -2  -6 25030.4 1250.57  13
   0  -2  -6 27824.7 1673.14  12
   0  -2   7 367398. 13774.8  13
   0  -2  -7 389050. 14322.4  12
   0  -2   8 7788.92 538.785  13
   0  -2  -8 8023.01 1024.97  12
   0  -2  -8 6931.28 502.575  13
   0  -2  -9 4563.01 928.084  12
   0  -2   9 4529.69 407.019  13
   0  -2  -9 5398.78 698.785   6
   0  -2  -9 4101.91 381.009  13
   0  -2  10 1009.35 220.755  13
   0  -2 -10 631.344 480.838   6
   0  -2 -10 605.831 661.518  12
   0  -2 -10 695.157 197.561  13
   0  -2 -11 2270.22 230.232  13
   0  -2 -11 3392.63 864.601  12
   0  -2  11 2538.11 266.580  13
   0  -2 -11 2883.39 635.125   6
   0  -2 -12 5357.91 821.350   6
   0  -2 -12 5445.96 995.662  12
   0  -2 -13 38192.0 2264.42   6
   0  -2 -13 37465.2 2458.89  12
   0  -2 -14 563.931 563.144   6
   0  -2 -14 1085.97 732.025  12
   0  -2 -15 9403.69 1246.15  12
   0  -2 -15 8452.76 1045.40   6
   0  -2 -16 285.385 214.313  10
   0  -2 -16 169.851 138.609   1
   0  -2 -16-63.7238 478.062   6
   0   2 -16 87.7088 143.555   1
   0   2 -16 272.440 219.478  10
   0  -2 -17 14039.0 696.212   8
   0   2 -17 13970.0 667.814   1
   0   2 -17 14382.8 717.897  10
   0  -2 -17 14030.7 1385.40   6
   0  -2 -17 15004.9 667.092   1
   0  -2 -17 14806.4 721.721  10
   0   2 -18 4402.85 304.353   1
   0   2 -18 4455.03 367.406  10
   0  -2 -18 4361.78 331.832   8
   0  -2 -18 3842.73 802.278   6
   0  -2 -18 4112.28 298.185   1
   0  -2 -18 4410.80 370.478  10
   0  -2 -19 10199.8 1230.42   6
   0   2 -19 11681.1 579.267   1
   0   2 -19 10968.0 621.028  10
   0  -2 -19 10617.9 590.531   8
   0   2  19 11360.9 1120.72  11
   0  -2 -19 10684.9 550.550   1
   0  -2 -19 11527.3 630.656  10
   0  -2 -20 756.034 235.184   1
   0   2 -20 1117.49 261.774   8
   0  -2 -20 229.782 504.374   6
   0  -2 -20 748.625 224.648   8
   0   2 -20 849.292 258.009   1
   0   2 -20 878.513 294.102  10
   0  -2 -20 911.044 278.224  10
   0   2  20 986.793 551.981  11
   0  -2 -21 22644.0 1057.10   8
   0   2 -21 24152.3 1057.14   1
   0  -2 -21 18554.8 1745.19   6
   0   2  21 21357.8 1714.65  11
   0  -2 -21 23177.9 1025.87   1
   0   2 -21 22436.5 1066.26   8
   0   2 -22 2969.83 338.767   1
   0  -2 -22 2597.97 685.265   6
   0  -2 -22 2621.20 305.721   8
   0  -2 -22 2791.58 284.939   1
   0   2 -22 2793.94 329.881   8
   0   2  22 2328.38 678.725  11
   0   2 -23 34354.0 1383.38   1
   0   2  23 30762.8 2198.93  11
   0  -2 -23 29311.5 1356.84   8
   0   2 -23 29566.1 1376.29   8
   0  -2 -23 29921.5 1324.31   1
   0   2 -24 10678.3 622.820   1
   0   2  24 10333.1 1218.27  11
   0   2 -24 10857.3 630.867   8
   0  -2 -24 10101.7 574.295   1
   0  -2 -24 10961.2 605.205   8
   0  -2 -25 19455.3 948.597   8
   0  -2 -25 19374.5 921.273   1
   0   2 -25 21300.9 982.545   1
   0   2  25 20944.0 1776.23  11
   0   2 -25 20160.0 986.625   8
   0   2 -26 317.155 311.962   1
   0  -2 -26 294.042 238.393   1
   0  -2 -26 548.700 236.729   8
   0   2 -26 488.341 273.666   8
   0  -2 -27 34904.9 1612.87   8
   0  -2 -27 39141.7 1610.82   1
   0   2 -27 37531.1 1650.97   8
   0   2 -27 41674.7 1658.51   1
   0  -2 -28 8900.95 506.231   8
   0  -2 -28 9367.36 513.844   1
   0   2 -28 9565.52 547.271   8
   0  -2 -29 10264.1 533.999   1
   0   2 -29 10495.8 556.511   8
   0  -2 -29 9541.57 515.747   8
   0  -2 -30 6733.89 389.081   8
   0   2 -30 7582.81 430.633   8
   0  -2 -30 7553.45 420.574   1
   0  -2 -31 12185.8 585.945   8
   0  -2 -31 13907.8 620.730   1
   0   2 -31 14017.7 631.152   8
   0  -2 -32 4887.00 320.660   1
   0   2 -32 7077.66 343.116   8
   0   2 -33 701.874 120.942   8
   0   3   0-34.1962 211.467  11
   0  -3   0 79.9254 294.857   6
   0  -3  -1 6123.39 539.059   6
   0   3   1 5496.82 426.912  11
   0  -3   1 5528.83 465.497   6
   0   3  -1 5225.20 426.643  11
   0  -3  -2 97481.1 3910.53   6
   0  -3   2 93616.1 3744.34   6
   0   3   2 88581.6 3760.91  11
   0   3  -2 90544.0 3735.19  11
   0  -3   3 79557.4 3291.86   6
   0  -3  -3 83647.3 3556.19   6
   0   3  -3 83443.3 3363.31  11
   0   3   3 81771.7 3388.64  11
   0  -3  -4 160201. 5901.89   6
   0   3   4 160184. 5713.08  11
   0  -3  -5 18843.5 1206.44   6
   0   3   5 18520.7 1024.53  11
   0   3   6 16082.2 954.410  11
   0  -3  -6 15759.8 1318.75  12
   0  -3   6 17981.0 1030.84  13
   0  -3  -6 15288.3 970.377  13
   0  -3  -6 16088.9 1135.50   6
   0  -3  -7 27190.3 1487.80  13
   0   3   7 30248.5 1509.89  11
   0  -3  -7 32072.3 1992.35  12
   0  -3  -7 29834.8 1721.54   6
   0  -3   7 30972.4 1539.78  13
   0  -3   8 3427.44 457.052  13
   0  -3  -8 2260.46 804.321  12
   0   3   8 2637.99 430.567  11
   0  -3  -8 2622.51 429.595  13
   0   3   9 1039.34 371.119  11
   0  -3  -9 1111.47 761.881  12
   0  -3  -9 1031.96 306.389  13
   0  -3   9 1119.27 333.539  13
   0   3  10 50449.5 2417.53  11
   0  -3  10 50970.2 2320.95  13
   0  -3 -10 56793.7 3108.82  12
   0  -3 -10 48834.6 2294.40  13
   0  -3 -11 117792. 5373.61   6
   0   3  11 109503. 5010.48  11
   0  -3 -11 130631. 5821.55  12
   0  -3  11 120414. 4892.71  13
   0  -3 -11 117336. 4865.95  13
   0  -3 -12 4196.89 809.546   6
   0  -3 -12 5758.33 1064.20  12
   0  -3 -12 4241.91 424.250  13
   0  -3 -13 3619.51 833.925   6
   0  -3 -13 3244.51 983.989  12
   0  -3 -14 42180.8 2858.61  12
   0  -3 -14 44438.1 2668.40   6
   0  -3 -15 7355.50 384.330   1
   0  -3 -15 7422.38 1242.91  12
   0  -3 -15 8015.21 1108.76   6
   0   3 -15 7436.49 424.209   8
   0   3 -15 7871.65 406.355   1
   0  -3 -16 1121.72 828.646  12
   0  -3 -16 639.433 155.914   1
   0   3 -16 672.950 192.164   8
   0   3 -16 464.093 215.416  10
   0  -3 -16 626.551 219.149  10
   0  -3 -16 1048.31 674.904   6
   0   3 -16 631.834 181.601   1
   0  -3 -17 11762.8 1347.15   6
   0   3 -17 10507.4 574.366  10
   0  -3 -17 10869.0 554.049   8
   0  -3 -17 10998.5 580.522  10
   0  -3 -17 9219.24 1421.35  12
   0  -3 -17 10718.2 522.968   1
   0   3 -17 10322.9 540.139   1
   0   3 -17 10716.7 567.496   8
   0  -3 -18 13386.4 1495.43   6
   0   3 -18 15590.9 753.680   8
   0   3 -18 16153.7 737.671   1
   0   3 -18 15650.8 767.304  10
   0  -3 -18 15141.1 741.255   8
   0  -3 -18 15842.9 771.211  10
   0  -3 -18 14893.7 705.392   1
   0   3 -19 6745.69 451.529  10
   0   3 -19 6560.70 426.471   8
   0  -3 -19 6547.93 1067.71   6
   0  -3 -19 6924.50 424.023   8
   0  -3 -19 7237.19 462.232  10
   0  -3 -19 5765.92 373.086   1
   0   3 -19 6269.48 409.371   1
   0  -3 -20 137.172 197.966   8
   0   3 -20 327.376 220.377   8
   0  -3 -20 444.400 584.087   6
   0  -3 -20-183.701 226.274   1
   0   3 -20 134.410 219.799   1
   0  -3 -21 989.923 659.869   6
   0   3 -21 732.845 273.514   1
   0  -3 -21 580.868 235.390   1
   0  -3 -21 984.355 233.645   8
   0  -3 -22 7049.36 1116.50   6
   0  -3 -22 7927.38 462.872   1
   0   3 -22 7789.41 510.018   1
   0  -3 -22 7842.61 482.301   8
   0  -3 -23 21516.2 992.989   1
   0   3 -23 24426.5 1064.66   1
   0  -3 -23 21946.4 1019.58   8
   0  -3 -24 21795.3 1017.01   8
   0   3  24 21268.1 1841.44  11
   0  -3 -24 21223.0 994.791   1
   0   3 -24 23716.3 1058.49   1
   0  -3 -25 101.026 200.750   8
   0  -3 -25 68.8355 233.815   1
   0  -3 -26 18465.7 872.263   8
   0  -3 -26 18929.5 874.310   1
   0  -3 -27 240.304 180.496   8
   0  -3 -27 302.305 223.976   1
   0  -3 -28 100.286 219.172   1
   0  -3 -28 87.3701 166.360   8
   0  -3 -29 7771.88 430.288   1
   0  -3 -29 7000.05 388.123   8
   0  -3 -30 10438.5 520.658   1
   0  -3 -31 1184.31 198.028   1
   0  -3 -32 1714.00 183.407   1
   0   4   0 148515. 6107.76  11
   0  -4   0 157993. 6240.28   6
   0   4  -1 2287.73 349.948  11
   0  -4  -1 2871.89 485.675   6
   0  -4   1 2867.51 445.130   6
   0   4   1 1967.48 316.054  11
   0  -4   2 16628.2 932.573   6
   0   4   2 16139.2 917.849  11
   0  -4  -2 17339.6 1100.95   6
   0   4  -2 16150.1 901.376  11
   0   4  -3 16.3385 251.724  11
   0  -4  -3 1029.22 471.146   6
   0   4   3 367.080 287.552  11
   0  -4   3 371.081 271.398   6
   0  -4   4-276.538 355.012  13
   0  -4  -4 497.595 450.626   6
   0  -4   4 156.279 210.246   6
   0   4   4 247.740 285.387  11
   0  -4  -4-151.590 376.764  13
   0  -4  -5 327164. 13457.7  13
   0  -4  -5 341859. 13588.0   6
   0   4   5 336417. 13335.8  11
   0  -4   5 347750. 13503.2  13
   0  -4   6 232366. 9186.85  13
   0  -4  -6 219809. 9290.04   6
   0   4   6 227015. 9055.05  11
   0  -4  -6 219463. 9138.31  13
   0  -4  -7 17434.6 1326.40   6
   0   4   7 19200.6 1135.98  11
   0  -4   7 19437.3 1206.28  13
   0  -4  -7 18814.0 1574.94  12
   0  -4  -7 16494.5 1140.50  13
   0  -4   8 892.529 404.734  13
   0  -4  -8 425.076 554.354   6
   0  -4  -8 226.485 340.389  13
   0  -4  -8 1314.07 857.441  12
   0   4   8 1349.46 410.603  11
   0  -4  -9 140272. 6088.07   6
   0  -4   9 138973. 5762.58  13
   0  -4  -9 128857. 5705.59  13
   0   4   9 130279. 5709.67  11
   0  -4  -9 147147. 6487.99  12
   0  -4 -10 28221.8 2145.20  12
   0  -4  10 25081.5 1456.07  13
   0  -4 -10 26421.0 1806.81   6
   0  -4 -10 23544.6 1426.79  13
   0   4  10 23006.1 1438.99  11
   0  -4 -11 77872.7 4151.21  12
   0   4  11 72365.1 3352.76  11
   0  -4  11 72956.0 3288.88  13
   0  -4 -11 67594.1 3236.61  13
   0  -4  12 24831.2 1411.53  13
   0  -4 -12 26571.3 2195.81  12
   0   4  12 22284.7 1464.36  11
   0  -4 -12 23060.9 1363.10  13
   0  -4 -13 22577.6 2090.14  12
   0  -4 -13 22027.0 1284.86  13
   0   4  13 23066.0 1478.55  11
   0  -4 -14 33070.0 1429.65   1
   0   4 -14 37060.6 1468.19   1
   0   4 -14 34841.3 1468.59   8
   0   4  14 37113.8 2062.03  11
   0  -4 -14 41903.8 2843.76  12
   0  -4 -14 40661.6 2558.65   6
   0   4 -15 18121.3 846.807   8
   0  -4 -15 18190.9 812.439   1
   0  -4 -15 20447.7 1774.95   6
   0   4  15 20895.0 1414.36  11
   0   4 -15 19321.2 839.727   1
   0  -4 -15 17781.7 1923.32  12
   0  -4 -15 18359.4 846.188  10
   0  -4 -16 86652.3 3348.34  10
   0  -4 -16 97052.6 4988.83  12
   0   4  16 88908.7 4092.91  11
   0  -4 -16 80967.3 3303.00   1
   0  -4 -16 87607.8 4576.61   6
   0   4 -16 80425.9 3334.25  10
   0   4 -16 84952.2 3333.79   1
   0   4 -16 84937.1 3352.00   8
   0  -4 -17 40805.6 1684.45   1
   0  -4 -17 39945.4 2802.00   6
   0  -4 -17 42328.9 3082.93  12
   0   4  17 42589.0 2444.61  11
   0   4 -17 43527.5 1720.92   1
   0   4 -17 38894.5 1721.94   8
   0   4  18 38574.8 2324.64  11
   0   4 -18 36733.7 1568.51   8
   0  -4 -18 40399.1 2749.11   6
   0  -4 -18 42371.5 3058.00  12
   0  -4 -18 35231.9 1518.24   1
   0   4 -18 37607.5 1556.58   1
   0   4 -19 40434.4 1731.51   8
   0  -4 -19 43392.9 2938.94   6
   0   4  19 41854.5 2518.24  11
   0  -4 -19 40531.7 1681.13   1
   0   4 -20 110356. 4443.24   8
   0  -4 -20 112688. 5823.13   6
   0   4  20 116616. 5428.23  11
   0  -4 -20 111429. 4391.89   1
   0  -4 -21 56659.5 3697.51   6
   0  -4 -21 61130.8 2462.85   8
   0   4 -21 58043.7 2489.08   8
   0   4  21 60765.2 3427.83  11
   0  -4 -21 61307.4 2445.46   1
   0   4  22 2060.18 648.008  11
   0  -4 -22 2395.73 268.962   1
   0  -4 -22 2224.16 256.984   8
   0   4 -22 2764.00 304.342   8
   0  -4 -22 2356.38 822.849   6
   0   4 -23 12210.2 682.638   8
   0  -4 -23 12972.0 650.462   8
   0  -4 -23 10418.6 1395.14   6
   0  -4 -23 13667.4 656.827   1
   0   4  23 12998.7 1383.19  11
   0   4  24 18926.3 1725.69  11
   0   4 -24 19843.8 957.118   8
   0  -4 -24 20219.0 923.265   1
   0   4 -25 7658.19 490.604   8
   0  -4 -25 7929.39 475.229   1
   0   4 -26 8449.53 502.304   8
   0  -4 -26 7959.02 476.265   1
   0  -4 -27 434.593 216.099   1
   0   4 -27 730.231 228.852   8
   0   4 -28 4041.72 319.687   8
   0  -4 -28 3602.99 301.592   1
   0  -4 -29 3358.22 274.225   1
   0   4 -29 3423.50 280.745   8
   0  -4 -30 2977.20 247.160   1
   0   4 -30 2650.91 236.962   8
   0  -4 -31 2148.77 200.525   1
   0   4 -31 2289.94 194.653   8
   0  -4 -32 6288.41 312.783   1
   0  -5   0-87.2941 372.161   6
   0   5   0-40.8914 285.502  11
   0  -5   0 38.2682 424.437  13
   0  -5  -1 49870.2 2455.08   6
   0   5   1 48896.6 2265.07  11
   0   5  -1 49220.0 2264.45  11
   0  -5   1 51055.2 2377.55   6
   0  -5   1 53620.8 2578.35  13
   0  -5  -2 6107.70 699.898   6
   0   5   2 4103.09 478.259  11
   0   5  -2 4752.00 500.629  11
   0  -5   2 5614.16 562.983   6
   0  -5   2 5119.44 681.527  13
   0   5  -3 168352. 6895.61  11
   0   5   3 168152. 6924.69  11
   0  -5   3 163625. 6893.47   6
   0  -5   3 177536. 7226.84  13
   0  -5  -3 171643. 7185.26   6
   0  -5  -3 184653. 7239.26  13
   0  -5  -4 41057.0 2199.03   6
   0  -5   4 36522.6 1779.18   6
   0  -5  -4 44769.2 2198.44  13
   0  -5   4 39643.1 2137.20  13
   0   5   4 40633.3 1955.80  11
   0  -5  -5 20442.4 1391.44  13
   0   5   5 22158.7 1281.06  11
   0  -5  -5 21050.6 1477.27   6
   0  -5   5 22475.1 1436.55  13
   0  -5   6 16919.3 1231.40  13
   0   5   6 16455.3 1101.05  11
   0  -5  -6 15442.3 1211.36  13
   0  -5  -6 18628.9 1357.74   6
   0  -5   7 77177.4 3558.87  13
   0  -5  -7 70120.3 3639.13   6
   0  -5  -7 76575.3 3542.12  13
   0  -5  -7 71386.6 3936.81  12
   0   5   7 73231.4 3371.33  11
   0  -5   8 25910.5 1636.83  13
   0   5   8 25947.3 1527.26  11
   0  -5  -8 24606.7 1600.70  13
   0  -5  -8 26993.5 2123.74  12
   0  -5  -8 26176.2 1817.81   6
   0  -5  -9 13392.5 1338.83   6
   0  -5  -9 11338.4 1457.24  12
   0   5   9 13127.5 1011.06  11
   0  -5  -9 11376.2 1020.03  13
   0  -5   9 12156.0 1051.10  13
   0   5  10 12378.1 1017.41  11
   0  -5 -10 13228.6 1337.15   6
   0  -5  10 13956.0 1113.94  13
   0  -5 -10 11698.0 1049.51  13
   0  -5 -10 12536.4 1575.63  12
   0  -5  11 1568.22 449.466  13
   0   5  11 1277.27 448.416  11
   0  -5 -11 2351.68 1053.12  12
   0  -5 -11 1802.68 753.724   6
   0  -5 -11 1443.46 438.236  13
   0  -5 -12 42759.8 2360.03  13
   0  -5 -12 44883.2 1825.65   1
   0  -5 -12 49988.6 3335.19  12
   0  -5 -12 50222.9 2964.29   6
   0  -5  12 49292.5 2460.66  13
   0   5  12 43487.7 2418.70  11
   0   5 -13 42672.5 1688.15   2
   0   5 -13 41260.9 1741.35   8
   0  -5 -13 41100.3 1711.14   1
   0  -5 -13 45396.6 2275.60  13
   0   5  13 45855.4 2396.90  11
   0   5 -14 1277.59 135.719   2
   0  -5 -14 1119.08 897.535  12
   0   5  14 902.783 479.243  11
   0   5 -14 1380.48 135.103   3
   0   5 -14 1239.73 204.804   8
   0  -5 -14 1373.09 181.807   1
   0   5 -15 7892.19 384.571   2
   0   5  15 8714.72 956.739  11
   0   5 -15 8534.90 463.350   8
   0  -5 -15 7465.21 423.550   1
   0   5 -15 7890.61 379.560   3
   0   5 -16 57121.5 2279.18   3
   0  -5 -16 61415.6 3666.60   6
   0  -5 -16 59329.6 2322.27   1
   0  -5 -16 57762.4 3853.43  12
   0   5 -16 57545.3 2284.68   2
   0   5 -16 56712.0 2354.20   8
   0   5  16 52766.7 3036.59  11
   0   5 -17 53978.9 2216.18   8
   0   5 -17 53947.7 2137.86   2
   0   5  17 56712.1 3033.68  11
   0  -5 -17 57141.4 3772.15  12
   0  -5 -17 57151.3 3534.75   6
   0  -5 -17 52350.6 2173.79   1
   0  -5 -18 91911.0 3566.83   1
   0   5  18 92649.9 4503.20  11
   0  -5 -18 93289.5 5055.77   6
   0   5 -18 89294.0 3520.73   2
   0  -5 -18 88779.6 5243.35  12
   0   5 -18 87526.7 3601.56   8
   0   5 -19 28197.6 1195.74   8
   0  -5 -19 26647.6 2327.15   6
   0   5  19 31703.5 2077.31  11
   0  -5 -19 30290.9 2649.36  12
   0  -5 -19 24478.2 1137.26   1
   0   5  20 54663.8 3047.51  11
   0   5 -20 49511.9 2110.65   8
   0  -5 -20 47475.3 3352.51   6
   0  -5 -20 51164.2 2073.76   1
   0  -5 -21 29.7160 215.047   1
   0   5 -21 246.116 214.026   8
   0  -5 -21-106.926 586.640   6
   0   5  21 145.926 464.746  11
   0   5 -22 2842.99 300.876   8
   0  -5 -22 2083.34 840.751   6
   0   5  22 2379.07 677.894  11
   0  -5 -22 2794.49 294.764   1
   0   5 -23 5812.30 409.999   8
   0  -5 -23 5841.73 400.968   1
   0  -5 -24 193.604 239.434   1
   0   5 -24 551.451 217.500   8
   0   5 -25 1502.32 251.609   8
   0  -5 -25 1240.81 255.562   1
   0   5 -26 5015.54 356.670   8
   0  -5 -26 4664.16 350.975   1
   0  -5 -27 229.820 201.362   1
   0   5 -27 162.667 187.073   8
   0  -5 -28 12678.4 602.404   1
   0   5 -28 12487.4 614.275   8
   0   5 -29 7354.79 405.025   8
   0  -5 -29 7831.51 409.526   1
   0  -5 -30 177.468 155.593   1
   0  -5 -31 729.837 138.246   1
   0  -6   0 10084.1 908.308   6
   0  -6   0 9602.43 980.591  13
   0   6   0 10412.5 759.706  11
   0   6  -1 73.0200 284.179  11
   0   6   1 336.778 284.478  11
   0  -6   1 744.726 471.915  13
   0  -6   1 314.966 377.851   6
   0  -6  -1 449.179 438.351   6
   0   6   2 2236.01 400.360  11
   0  -6   2 1796.61 602.120  13
   0  -6   2 2116.04 449.160   6
   0  -6  -2 2191.37 546.694   6
   0   6  -2 2518.49 406.515  11
   0   6  -3 16320.9 1005.71  11
   0  -6   3 14943.7 1005.61   6
   0   6   3 15170.2 1019.06  11
   0  -6  -3 16622.0 1280.73   6
   0  -6  -3 17457.1 1315.65  13
   0  -6   3 16189.4 1307.93  13
   0  -6  -4 41075.6 2374.43   6
   0   6   4 39832.1 2052.12  11
   0  -6   4 44561.9 2430.53  13
   0  -6  -4 42522.6 2377.28  13
   0  -6  -5 33472.4 2046.81   6
   0   6   5 30301.9 1700.58  11
   0  -6  -5 31548.2 1969.73  13
   0  -6   5 31503.4 1974.83  13
   0  -6  -6 5784.53 917.354   6
   0   6   6 4239.21 605.374  11
   0  -6   6 3717.46 720.615  13
   0  -6  -6 4479.58 722.993  13
   0   6   7 173419. 7285.06  11
   0  -6  -7 176896. 8053.92  12
   0  -6   7 174166. 7549.79  13
   0  -6  -7 168928. 7640.27   6
   0  -6  -7 169623. 7488.96  13
   0  -6  -8 3769.40 1052.68  12
   0   6   8 2581.99 528.273  11
   0  -6  -8 3820.33 861.420   6
   0  -6  -8 2988.73 650.165  13
   0  -6   8 2853.10 653.264  13
   0   6   9 15663.6 1168.59  11
   0  -6  -9 16059.9 1799.44  12
   0   6  -9 14142.1 624.933   2
   0  -6  -9 16866.8 1513.61   6
   0  -6   9 14872.6 1283.64  13
   0  -6  -9 14690.6 1265.48  13
   0  -6 -10-65.4565 147.667   1
   0  -6 -10 164.116 405.568  13
   0   6 -10 57.8913 96.2526   2
   0  -6 -10-106.583 870.726  12
   0  -6  10 280.325 425.429  13
   0   6  10 89.7210 370.063  11
   0  -6 -10-464.714 719.807   6
   0  -6 -11-332.569 638.027   6
   0  -6 -11-337.245 872.195  12
   0  -6 -11-217.768 368.453  13
   0  -6  11 226.193 409.131  13
   0   6  11-46.5952 353.575  11
   0  -6 -11 158.708 143.542   1
   0   6 -11 29.9637 94.2076   2
   0  -6 -12 7381.84 397.696   1
   0  -6  12 6488.43 883.952  13
   0   6 -12 6437.28 349.720   2
   0  -6 -12 6347.42 820.134  13
   0  -6 -12 7012.23 1432.17  12
   0   6 -12 7504.98 358.412   3
   0  -6 -12 5535.03 1102.10   6
   0   6 -12 7235.26 409.443   8
   0   6  12 8718.45 898.786  11
   0   6  13 4003.58 659.417  11
   0   6 -13 4031.71 240.207   3
   0  -6 -13 4075.01 970.321   6
   0  -6 -13 3800.85 1198.97  12
   0   6 -13 3961.29 298.184   8
   0   6 -13 3588.26 232.523   2
   0  -6 -13 3478.12 279.628   1
   0  -6 -13 4478.25 664.338  13
   0  -6 -14-375.798 939.680  12
   0  -6 -14-194.605 703.995   6
   0   6 -14 181.140 112.355   2
   0   6 -14 117.164 110.985   3
   0   6  14 215.288 389.422  11
   0   6 -14 117.975 178.860   8
   0  -6 -14-81.1531 172.916   1
   0   6 -15 2024.63 246.434   8
   0   6 -15 1970.30 176.196   2
   0   6  15 1473.67 503.797  11
   0  -6 -15 2168.76 1044.98  12
   0  -6 -15 1774.81 245.212   1
   0   6 -15 2110.05 172.912   3
   0  -6 -16 61175.7 2523.61   1
   0   6 -16 61903.8 2485.86   3
   0   6 -16 62746.1 2555.73   8
   0   6 -16 64108.7 2493.95   2
   0   6  16 66016.3 3374.03  11
   0  -6 -16 65170.1 4273.03  12
   0  -6 -17 18245.2 2154.83  12
   0   6  17 15442.0 1418.28  11
   0  -6 -17 18055.7 837.110   1
   0   6 -17 18364.8 788.918   2
   0   6 -17 18462.5 859.556   8
   0   6 -17 17867.5 779.980   3
   0  -6 -18 28187.8 2641.86  12
   0   6 -18 28917.2 1155.13   2
   0  -6 -18 26375.3 2393.22   6
   0   6 -18 26418.7 1137.21   3
   0  -6 -18 28004.8 1203.98   1
   0   6  18 25730.9 1910.88  11
   0   6 -18 27753.0 1224.94   8
   0   6  19 27752.4 2020.93  11
   0  -6 -19 29803.7 1251.83   1
   0   6 -19 29074.6 1198.47   2
   0   6 -19 28301.5 1269.89   8
   0  -6 -19 26734.4 2437.65   6
   0  -6 -20 6101.02 1184.87   6
   0   6  20 7413.58 1014.09  11
   0   6 -20 6402.74 417.127   8
   0   6 -20 5737.82 315.738   2
   0  -6 -20 5582.24 394.732   1
   0   6  21 50626.0 3065.15  11
   0   6 -21 51470.0 2173.25   8
   0  -6 -21 53970.8 2155.32   1
   0  -6 -21 46555.2 3440.03   6
   0  -6 -22 3936.45 336.065   1
   0   6 -22 3578.28 321.004   8
   0  -6 -23 241.727 228.074   1
   0   6 -23 335.889 202.800   8
   0  -6 -24 401.408 225.707   1
   0   6 -24 681.851 206.730   8
   0   6 -25 17153.3 832.783   8
   0  -6 -25 18929.5 834.478   1
   0   6 -26 5108.38 335.873   8
   0  -6 -26 4860.78 340.701   1
   0  -6 -27 891.312 203.548   1
   0   6 -27 1312.49 191.057   8
   0  -6 -28 16194.7 719.268   1
   0  -6 -29 11675.5 534.671   1
   0  -6 -30 1822.57 167.788   1
   0   7   0 117.607 249.463  11
   0  -7   0 192.199 439.748  13
   0  -7   0-46.1442 391.495   6
   0   7  -1 175.805 274.412  11
   0   7   1 215.811 270.951  11
   0  -7   1-41.2131 374.245   6
   0  -7   1 321.702 555.711  13
   0  -7  -1-50.8212 438.957   6
   0   7  -2 15249.2 1035.61  11
   0  -7  -2 17587.9 1395.45   6
   0  -7   2 16687.5 1458.08  13
   0   7   2 15640.5 1077.20  11
   0   7   3 9445.75 829.111  11
   0  -7  -3 10254.3 1133.36  13
   0   7  -3 9792.69 449.496   2
   0  -7  -3 9766.97 1098.70   6
   0  -7   3 9133.28 1094.45  13
   0   7  -4 4782.52 257.974   2
   0   7   4 3373.67 545.075  11
   0  -7   4 4737.73 843.043  13
   0  -7  -4 3887.23 804.502   6
   0  -7  -4 4320.71 806.964  13
   0   7  -5 40305.6 1655.09   2
   0  -7  -5 45802.4 2596.40  13
   0   7   5 42886.7 2206.23  11
   0  -7   5 46625.1 2647.03  13
   0  -7  -5 46055.6 2660.55   6
   0  -7  -6-65.5415 497.372  13
   0   7   6 356.084 373.272  11
   0   7  -6 134.751 101.584   2
   0  -7  -6 358.610 640.832   6
   0  -7   6 267.436 507.368  13
   0  -7  -7 8550.38 1414.39  12
   0  -7  -7 10234.1 1134.13  13
   0   7   7 11648.5 974.472  11
   0  -7   7 9771.39 1144.68  13
   0   7  -7 9551.64 455.072   2
   0  -7  -7 10967.9 1285.30   6
   0  -7  -8-109.877 824.651  12
   0  -7  -8 1065.84 506.160  13
   0  -7  -8 558.330 577.667   6
   0   7   8 770.898 382.098  11
   0  -7   8 544.297 492.944  13
   0  -7  -9 6767.00 1379.27  12
   0   7   9 5775.32 761.722  11
   0  -7  -9 6174.52 922.726  13
   0  -7  -9 5371.36 1031.37   6
   0  -7   9 5500.83 903.870  13
   0  -7 -10 22480.6 1020.80   1
   0  -7 -10 25899.6 2093.87   6
   0  -7 -10 25840.4 1851.68  13
   0   7  10 27524.7 1701.66  11
   0  -7 -10 26154.0 2471.31  12
   0  -7  10 28823.8 1953.52  13
   0   7 -10 23237.9 985.871   2
   0  -7 -11 11972.2 1293.50  13
   0   7 -11 14422.9 655.235   2
   0  -7 -11 15480.1 699.228   1
   0  -7 -11 13590.9 1599.39   6
   0  -7  11 14694.7 1403.74  13
   0   7  11 13319.6 1212.70  11
   0   7 -11 15117.1 660.881   3
   0  -7 -11 15535.7 1997.06  12
   0   7 -12 9769.82 474.881   2
   0  -7  12 10434.6 1173.84  13
   0  -7 -12 9712.56 516.288   1
   0   7 -12 10223.9 481.142   3
   0  -7 -12 10557.6 1128.68  13
   0  -7 -12 10455.7 1395.94   6
   0  -7 -12 9645.41 1694.09  12
   0   7  12 10178.7 1055.29  11
   0  -7 -13 1781.19 1173.63  12
   0  -7 -13 1196.53 221.718   1
   0  -7 -13 991.629 415.392  13
   0   7 -13 947.103 161.444   2
   0  -7 -13 303.071 722.851   6
   0   7 -13 965.927 161.189   3
   0   7  13 1413.20 514.865  11
   0   7 -13 1268.80 203.707   8
   0  -7 -14 20564.5 935.033   1
   0   7 -14 20688.9 940.925   8
   0   7 -14 21143.7 895.581   3
   0  -7 -14 18403.9 2247.24  12
   0   7 -14 20676.6 894.264   2
   0  -7 -14 20408.0 2030.17   6
   0   7  14 19851.1 1563.45  11
   0  -7 -15 5435.69 1156.19   6
   0  -7 -15 5966.84 393.832   1
   0   7  15 5085.76 819.681  11
   0   7 -15 5865.36 382.764   8
   0  -7 -15 7990.27 1577.02  12
   0   7 -15 5978.02 339.683   2
   0   7 -15 6242.04 340.046   3
   0   7  16 2762.44 651.639  11
   0  -7 -16 2237.05 896.104   6
   0   7 -16 3447.02 244.841   2
   0  -7 -16 3265.30 300.882   1
   0   7 -16 3537.81 245.067   3
   0  -7 -16 3003.95 1206.91  12
   0   7 -16 3552.13 302.765   8
   0  -7 -17 270.070 952.320  12
   0   7 -17 354.588 136.509   2
   0   7 -17 419.126 135.022   3
   0  -7 -17 60.6088 215.266   1
   0   7  17 65.0221 393.779  11
   0   7 -17 287.002 189.855   8
   0   7  18 7518.84 986.688  11
   0   7 -18 6576.67 362.036   3
   0  -7 -18 7553.11 448.160   1
   0   7 -18 6655.67 425.862   8
   0   7 -18 7316.45 378.050   2
   0  -7 -18 5767.45 1381.12  12
   0  -7 -19 4348.77 1174.62  12
   0   7 -19 5481.50 307.158   2
   0   7 -19 4977.26 290.193   3
   0   7 -19 5303.80 370.331   8
   0   7  19 5033.04 864.890  11
   0  -7 -19 4485.91 1094.95   6
   0  -7 -19 4889.11 371.646   1
   0   7 -20 29027.3 1290.66   8
   0   7 -20 29165.6 1232.39   2
   0  -7 -20 31874.3 1298.84   1
   0   7 -21 521.397 197.069   8
   0  -7 -21 728.695 242.512   1
   0   7 -22 37872.3 1654.22   8
   0  -7 -22 41495.2 1662.93   1
   0   7 -23 1374.57 212.642   8
   0  -7 -23 1325.66 244.669   1
   0  -7 -24 3948.83 308.644   1
   0  -7 -25 12409.1 603.097   1
   0  -7 -26 2288.29 233.482   1
   0  -7 -27 8927.28 444.636   1
   0  -7 -28 4336.90 260.462   1
   0  -7 -29 9211.71 414.629   1
   0   8   0 2910.72 218.860   2
   0   8   0 1068.70 444.928  11
   0  -8   0 1862.04 829.012  13
   0   8   1 80745.6 3899.35  11
   0   8   1 88352.6 3431.27   2
   0   8  -1 88186.4 3432.70   2
   0   8  -1 78052.1 3844.49  11
   0  -8  -1 91447.7 4327.01   6
   0  -8   1 91485.8 4658.34  13
   0  -8   2 11601.9 1383.43  13
   0   8   2 8797.05 847.829  11
   0   8   2 10680.4 490.873   2
   0  -8  -2 9740.25 1164.43   6
   0   8  -2 10281.7 491.440   2
   0  -8  -3 101960. 5107.12  13
   0  -8  -3 103385. 4984.59   6
   0   8   3 96217.4 4473.41  11
   0  -8   3 107097. 5209.97  13
   0   8  -3 99194.5 3929.95   2
   0   8   3 101175. 3925.13   2
   0  -8  -4 5774.70 1037.51  13
   0   8   4 6510.65 748.726  11
   0  -8  -4 6361.00 1017.70   6
   0  -8   4 6743.32 1055.52  13
   0   8  -4 6463.11 341.669   2
   0  -8  -5 3871.03 836.918  13
   0   8   5 4185.05 635.209  11
   0  -8  -5 3810.65 879.253   6
   0  -8   5 4446.93 930.395  13
   0   8  -5 3875.91 246.175   2
   0  -8  -6 11425.9 1672.25  12
   0  -8  -6 10201.0 1301.17   6
   0   8   6 9675.46 963.521  11
   0   8  -6 9861.90 480.495   2
   0  -8   6 11209.3 1294.57  13
   0  -8  -6 10910.3 1266.02  13
   0  -8   7 247.466 533.826  13
   0   8  -7 121.155 121.088   2
   0   8   7 194.067 363.984  11
   0  -8  -7 613.063 656.999   6
   0  -8  -7 487.493 914.238  12
   0  -8  -7-79.2491 479.744  13
   0   8  -8 23371.5 1012.19   2
   0  -8  -8 27039.6 2153.12   6
   0   8   8 24141.7 1627.62  11
   0  -8  -8 22889.7 2452.39  12
   0  -8   8 27520.6 2068.05  13
   0  -8  -8 25988.4 1987.92  13
   0  -8  -9 21725.2 1835.58  13
   0   8   9 18778.0 1491.59  11
   0  -8  -9 20526.1 2329.25  12
   0  -8  -9 22588.8 2018.53   6
   0  -8   9 23195.1 1898.48  13
   0   8  -9 21441.0 918.112   3
   0  -8  10 331.691 483.816  13
   0   8  10 51.5992 368.787  11
   0  -8 -10 158.381 504.504  13
   0  -8 -10 469.305 219.265   1
   0   8 -10 269.606 136.022   3
   0  -8 -10-98.4023 675.496   6
   0  -8 -10 422.618 980.310  12
   0  -8 -11 17045.3 2229.24  12
   0  -8 -11 16587.2 1806.58   6
   0  -8 -11 18751.5 850.455   1
   0  -8  11 18279.4 1694.79  13
   0   8 -11 18714.2 805.069   3
   0   8 -11 17752.8 802.261   2
   0   8  11 16087.5 1361.72  11
   0  -8 -11 17118.1 1615.24  13
   0  -8 -12 16365.2 744.741   1
   0   8  12 12674.5 1210.14  11
   0  -8 -12 13967.7 1412.28  13
   0   8 -12 14727.0 690.145   2
   0   8 -12 15548.6 696.759   3
   0  -8 -12 13414.3 1647.10   6
   0  -8 -12 17612.1 2239.16  12
   0   8 -13 116.871 138.139   2
   0  -8 -13 430.034 650.811   6
   0  -8 -13 232.836 216.619   1
   0  -8 -13 1172.87 1086.93  12
   0   8  13 55.5842 365.336  11
   0   8 -13 207.806 146.462   3
   0   8 -14 3842.26 264.980   3
   0  -8 -14 3304.02 308.938   1
   0  -8 -14 4179.03 1032.00   6
   0   8  14 3814.57 682.514  11
   0   8 -14 3847.62 261.797   2
   0  -8 -14 4202.17 1281.24  12
   0  -8 -15 35150.1 2816.41   6
   0  -8 -15 39714.0 3321.48  12
   0   8 -15 37477.8 1533.47   3
   0   8 -15 36867.0 1532.38   2
   0  -8 -15 38854.7 1574.92   1
   0  -8 -16 16736.7 2080.04  12
   0  -8 -16 14712.7 1759.13   6
   0   8 -16 15215.8 698.696   2
   0   8 -16 15454.5 698.511   3
   0  -8 -16 15653.4 748.333   1
   0   8  16 13513.7 1281.43  11
   0   8  17 2832.09 627.224  11
   0  -8 -17 3346.55 319.485   1
   0  -8 -17 3052.62 933.354   6
   0   8 -17 3523.53 245.724   3
   0  -8 -17 3355.49 1206.69  12
   0   8 -17 3688.91 254.425   2
   0   8 -18 974.166 159.081   2
   0  -8 -18 734.506 250.438   1
   0   8 -18 828.217 150.154   3
   0  -8 -19 1678.43 262.559   1
   0   8 -19 1453.87 175.693   2
   0   8 -19 1718.03 169.857   3
   0   8 -20 10520.9 491.678   3
   0  -8 -20 11111.3 568.965   1
   0  -8 -21 37693.3 1573.49   1
   0  -8 -22 4802.33 338.573   1
   0  -8 -23 5.83588 189.650   1
   0  -8 -24 5650.37 347.777   1
   0  -8 -25 7993.57 416.897   1
   0  -8 -26-55.8749 152.877   1
   0  -8 -27 1276.73 151.749   1
   0   9   0-120.252 135.439   2
   0  -9   0-99.3244 622.354  13
   0   9   1 374.288 135.968   2
   0   9   1 344.392 133.366   3
   0  -9   2 198396. 8666.61  13
   0   9  -2 180173. 7032.05   2
   0   9   2 185218. 7029.60   2
   0   9   2 176816. 7014.57   3
   0  -9  -3 7180.51 1224.41  13
   0   9   3 10436.2 406.552   3
   0  -9   3 8775.52 1313.04  13
   0   9  -3 4728.97 340.110   2
   0   9   3 5634.16 355.695   2
   0  -9  -4 19092.8 1864.81  13
   0   9   4 20916.3 866.110   3
   0   9  -4 19708.2 873.565   3
   0   9  -4 20059.5 884.026   2
   0  -9  -4 19366.6 1793.88   6
   0  -9   4 21528.4 1994.67  13
   0  -9  -5 5790.89 1052.57  13
   0   9  -5 6072.50 357.830   2
   0   9   5 6480.86 333.433   3
   0  -9  -5 7297.26 1480.28  12
   0   9  -5 6137.67 350.841   3
   0  -9  -5 7465.47 1179.65   6
   0  -9   5 5696.55 1062.72  13
   0  -9  -6 12371.8 1840.35  12
   0   9  -6 13801.0 637.668   3
   0  -9  -6 12580.1 1496.90  13
   0  -9  -6 14602.4 1644.69   6
   0   9  -6 14040.7 647.353   2
   0  -9   6 13068.1 1581.19  13
   0  -9  -7 15600.3 2032.96  12
   0   9  -7 16443.5 752.065   2
   0  -9   7 20258.1 1875.18  13
   0   9  -7 16581.0 745.056   3
   0  -9  -7 18590.5 1841.07   6
   0  -9  -7 17960.9 1754.52  13
   0   9  -8 565.350 158.479   2
   0  -9  -8 408.888 721.202   6
   0  -9   8 578.102 614.093  13
   0  -9  -8 569.113 1016.69  12
   0  -9  -8 1177.76 687.832  13
   0  -9  -9-356.954 540.203  13
   0   9  -9 130.463 146.417   2
   0  -9   9 283.083 571.211  13
   0  -9  -9-104.920 635.126   6
   0  -9  -9 229.058 219.979   1
   0  -9  -9 441.554 996.117  12
   0   9 -10 2466.44 223.072   3
   0  -9 -10 4307.21 1308.48  12
   0  -9 -10 1658.24 698.135  13
   0  -9  10 2208.09 720.055  13
   0  -9 -10 2483.10 283.493   1
   0  -9 -10 3211.76 921.344   6
   0  -9 -11 10759.4 1510.62   6
   0  -9 -11 12674.0 1934.31  12
   0  -9 -11 11804.6 1351.47  13
   0  -9  11 11825.4 1434.34  13
   0   9 -11 12314.5 591.196   3
   0  -9 -11 12844.5 645.732   1
   0   9 -12 16456.5 742.236   3
   0   9 -12 15976.7 739.788   2
   0  -9 -12 14932.6 1774.87   6
   0  -9 -12 16546.5 791.529   1
   0  -9 -12 17401.8 2252.08  12
   0   9 -13 2584.72 228.528   3
   0  -9 -13 2869.98 931.729   6
   0  -9 -13 1601.74 260.013   1
   0   9 -13 2156.39 217.209   2
   0   9 -14 39844.2 1622.36   3
   0  -9 -14 36993.3 3236.91  12
   0  -9 -14 36621.7 2870.92   6
   0  -9 -14 40334.2 1655.08   1
   0   9 -14 38448.8 1618.63   2
   0   9 -15 150.226 143.293   2
   0  -9 -15 14.7376 213.645   1
   0   9 -15 167.940 150.250   3
   0   9 -16 11750.8 570.477   2
   0   9 -16 11987.9 568.409   3
   0  -9 -16 12424.7 622.952   1
   0   9 -17 140.311 146.341   2
   0  -9 -17 28.6517 226.833   1
   0   9 -17 139.749 132.815   3
   0   9 -18 39441.7 1635.88   2
   0  -9 -18 42523.3 1679.54   1
   0   9 -18 39461.1 1630.31   3
   0  -9 -19 11977.6 596.789   1
   0   9 -19 11694.6 538.114   3
   0  -9 -20 395.359 206.378   1
   0  -9 -21 518.743 193.452   1
   0  -9 -22 10714.3 524.368   1
   0  -9 -23 7742.16 401.222   1
   0  -9 -24 13803.0 615.520   1
   0  -9 -25 502.946 131.827   1
   0  -9 -26 180.246 100.630   1
   0  10   0 88933.3 3467.01   2
   0  10   0 86568.3 3450.31   3
   0 -10   1 73544.5 4470.57  13
   0  10  -1 65344.4 2866.27   3
   0  10   1 77416.6 2894.60   2
   0  10  -1 68210.9 2881.40   2
   0  10   1 79758.2 2881.97   3
   0  10  -2 321.553 167.741   3
   0 -10   2-118.673 693.912  13
   0  10  -3 7084.09 380.761   3
   0 -10  -3 5837.92 1134.82  13
   0 -10   3 7807.84 1397.01  13
   0  10   3 6078.43 355.180   3
   0  10  -3 7398.96 405.131   2
   0 -10   4 33546.0 2719.39  13
   0 -10  -4 33165.3 2623.68  13
   0  10  -4 31541.0 1323.95   2
   0  10  -4 30331.4 1309.29   3
   0  10   4 32173.6 1300.70   3
   0 -10  -5 8754.90 1585.54  12
   0  10  -5 11138.9 558.633   2
   0  10  -5 10812.7 546.630   3
   0 -10   5 10075.9 1481.42  13
   0 -10  -5 12632.3 1543.97  13
   0  10   5 11945.8 535.594   3
   0  10  -6 201.990 144.789   3
   0 -10  -6 101.508 544.727  13
   0  10  -6 259.522 161.543   2
   0 -10  -6 553.678 988.907  12
   0 -10   6 334.085 611.018  13
   0 -10  -7 1845.87 1127.57  12
   0  10  -7 1823.91 207.884   2
   0  10  -7 1980.93 210.887   3
   0 -10  -7 1183.13 716.826  13
   0 -10   7 1075.48 731.283  13
   0 -10  -8 24421.5 2635.98  12
   0  10  -8 25297.1 1109.77   2
   0 -10  -8 22250.4 2080.56  13
   0 -10  -8 28145.6 1151.78   1
   0  10  -8 25220.1 1100.18   3
   0 -10   8 21648.5 2119.86  13
   0 -10  -9 43067.3 1740.59   1
   0 -10  -9 35523.2 2727.76  13
   0 -10  -9 43098.0 3482.41  12
   0  10  -9 41175.2 1708.73   2
   0 -10   9 35777.3 2781.66  13
   0 -10  -9 39130.1 2975.95   6
   0 -10 -10 2449.93 292.774   1
   0  10 -10 2059.27 222.103   2
   0 -10 -10 1841.92 826.463   6
   0 -10 -10 2376.18 702.568  13
   0 -10 -10 2483.44 1111.71  12
   0 -10 -11 9201.69 508.548   1
   0  10 -11 8440.61 451.070   3
   0 -10 -12 865.526 272.644   1
   0  10 -12 201.732 156.685   3
   0  10 -13 8197.31 435.798   2
   0  10 -13 8340.36 434.385   3
   0 -10 -13 8098.69 478.086   1
   0  10 -14 21281.9 947.120   2
   0  10 -14 21330.6 943.607   3
   0 -10 -14 23410.6 985.957   1
   0  10 -15 14162.5 658.380   2
   0  10 -15 14687.2 658.462   3
   0 -10 -15 14188.3 692.408   1
   0  10 -16 5736.59 315.585   3
   0 -10 -16 5433.23 368.195   1
   0  10 -16 5097.88 312.832   2
   0 -10 -17 4769.68 332.856   1
   0  10 -17 4435.68 271.085   3
   0 -10 -18 355.740 179.729   1
   0  10 -18 338.882 124.554   3
   0 -10 -19 8618.23 441.577   1
   0  10 -19 8305.48 396.834   3
   0 -10 -20 9694.72 473.333   1
   0 -10 -21 5380.54 310.235   1
   0 -10 -22 2076.64 187.533   1
   0 -10 -23 1123.95 140.058   1
   0 -10 -24 880.320 115.250   1
   0  11   0 608.769 167.479   3
   0 -11   0-124.917 700.400  13
   0  11  -1 4016.37 278.350   3
   0  11   1 3943.85 270.276   3
   0 -11   1 3915.26 1072.59  13
   0  11   2 2216.55 206.948   3
   0  11  -2 2021.47 216.809   3
   0 -11  -2 1664.75 797.259  13
   0 -11   2 1768.15 917.303  13
   0  11  -3 7069.00 376.126   2
   0  11  -3 6120.55 352.659   3
   0  11   4 40708.2 1639.67   3
   0  11  -4 40256.7 1665.54   2
   0  11  -4 39595.7 1652.19   3
   0  11  -5 26014.6 1166.12   3
   0  11  -5 28068.5 1185.27   2
   0  11   5 28601.0 1154.34   3
   0  11  -6 9308.00 481.956   3
   0  11  -6 9460.53 493.141   2
   0  11  -7 132.758 161.133   2
   0 -11  -7-7.38511 235.072   1
   0  11  -7 134.402 164.246   3
   0 -11  -8 6142.12 415.808   1
   0  11  -8 6238.69 363.365   3
   0  11  -8 5907.58 369.133   2
   0 -11  -9 36376.1 1489.07   1
   0  11  -9 34043.7 1459.23   2
   0 -11 -10 4239.98 334.366   1
   0  11 -10 3728.96 282.927   2
   0  11 -11 15382.2 712.882   2
   0 -11 -11 15935.2 740.814   1
   0 -11 -12 962.937 221.622   1
   0  11 -12 970.591 170.747   3
   0 -11 -13-113.666 191.398   1
   0  11 -13-56.9537 134.184   3
   0 -11 -14 6288.86 374.397   1
   0  11 -14 6118.39 336.370   3
   0 -11 -15 219.175 191.836   1
   0  11 -15 96.9703 123.083   3
   0  11 -16 3771.61 235.227   3
   0 -11 -16 3746.00 273.520   1
   0 -11 -17-64.6474 154.370   1
   0  11 -17 11.5017 107.788   3
   0 -11 -18-46.1869 153.183   1
   0  11 -18 66.7172 98.4895   3
   0 -11 -19 123.263 138.012   1
   0 -11 -20 2392.99 185.498   1
   0 -11 -21 2117.68 161.131   1
   0  12   0 350.770 148.449   3
   0  12   1 417.787 149.456   3
   0  12  -1 1511.06 189.704   3
   0  12   2 7139.05 395.320   3
   0  12  -2 8733.45 418.631   3
   0  12   3 10456.6 490.089   3
   0  12  -3 10015.2 500.493   3
   0  12  -4 9310.54 485.857   3
   0  12   4 10478.8 474.868   3
   0  12  -5 2679.15 227.401   3
   0 -12  -5 2922.64 285.052   1
   0 -12  -6 3264.53 291.764   1
   0  12  -6 3094.29 241.225   3
   0 -12  -7 5820.89 364.666   1
   0  12  -7 4999.28 312.808   3
   0  12  -8 24125.7 1056.29   3
   0 -12  -8 26458.4 1087.76   1
   0  12  -9 5713.51 318.827   3
   0 -12  -9 4998.59 340.077   1
   0 -12 -10 3520.12 279.999   1
   0 -12 -11 4776.86 307.136   1
   0  12 -12 38070.9 1574.87   3
   0 -12 -12 40227.7 1590.50   1
   0 -12 -13 5141.54 303.488   1
   0  12 -13 4795.79 275.017   3
   0 -12 -14 2987.17 237.230   1
   0  12 -14 3515.24 216.882   3
   0  12 -15 9600.49 437.574   3
   0 -12 -15 9491.48 451.514   1
   0  12 -16 3111.46 194.221   3
   0 -12 -16 2989.86 211.653   1
   0 -12 -17 507.088 119.450   1
   0 -12 -18 2071.45 150.080   1
   0  13   0 414.763 133.249   3
   0  13  -1 8239.73 304.455   3
   0  13   1 2415.78 221.690   3
   0  13   2 33045.2 1354.97   3
   0 -13  -2 34255.9 1392.66   1
   0  13  -2 33676.3 1365.43   3
   0 -13  -3 16578.1 696.710   1
   0  13  -3 13831.0 648.720   3
   0  13  -4 8348.89 417.437   3
   0 -13  -4 9184.51 455.587   1
   0  13  -5 637.709 136.136   3
   0 -13  -5 583.455 178.827   1
   0 -13  -6 6521.08 359.142   1
   0  13  -6 6456.09 333.475   3
   0  13  -7 1566.72 158.767   3
   0 -13  -7 1534.02 189.965   1
   0 -13  -8 788.763 167.921   1
   0  13  -8 1070.04 144.504   3
   0 -13  -9 6056.12 331.492   1
   0  13  -9 6172.45 314.464   3
   0 -13  10 12.0204 91.3653   9
   0  13 -10 205.985 114.116   3
   0 -13 -10 196.265 144.583   1
   0 -13 -11 2965.93 205.979   1
   0 -13 -12 301.047 123.420   1
   0  13 -13 902.016 109.073   3
   0 -13 -13 977.006 129.390   1
   0 -13 -14 5444.57 263.390   1
   0 -14   0 1611.39 180.235   1
   0 -14   1 18941.7 771.868   1
   0 -14  -1 17807.5 768.378   1
   0 -14   2 4492.59 261.734   1
   0 -14  -2 4680.92 262.783   1
   0 -14  -3 6548.93 311.490   1
   0  14  -3 5704.26 285.570   3
   0 -14   3 6438.55 310.300   1
   0  14  -4 1236.23 115.566   3
   0 -14  -4 955.515 135.100   1
   0 -14   4 1072.27 151.849   1
   0 -14  -5 7494.26 345.533   1
   0 -14   5 8231.81 363.736   9
   0 -14  -5 6881.46 354.492   9
   0  14  -5 7266.80 336.115   3
   0  14  -6 18744.7 810.101   3
   0 -14  -6 21491.9 820.355   1
   0  14  -7 645.079 94.4844   3
   0 -14  -7 795.998 106.680   1
   1   0   0-114.873 357.484   5
  -1   0   0 79.0064 228.446  11
   1   0   0 284.719 347.176  13
   1   0   1 155244. 7671.20  13
  -1   0  -1 191746. 7557.62  11
   1   0  -1 216333. 7779.85   5
  -1   0   1 215216. 7551.54  11
   1   0   1 169225. 7708.42   5
  -1   0   2 810309. 29723.0  11
   1   0   2 743909. 29944.8   5
   1   0   2 723726. 29914.1  13
  -1   0  -2 765639. 29762.4  11
   1   0   3 82928.0 3753.09  13
  -1   0   3 97777.8 3603.45  11
  -1   0  -3 76448.3 3667.66  12
   1   0   3 79601.4 3735.33   5
   1   0  -3 101326. 3789.39  13
   1   0  -4 673893. 25561.9   5
  -1   0   4 682723. 25424.0  11
  -1   0  -4 599882. 25566.5  12
  -1   0  -5 886252. 37250.9  12
   1   0  -5 964646. 37165.5   5
  -1   0   5 999999. 37058.9  11
   1   0  -6 3716.19 463.718   5
  -1   0   6 3569.55 408.796  11
  -1   0  -6 3733.09 672.139  12
   1   0  -7 50319.7 2382.92   5
  -1   0  -7 50375.5 2619.45  12
  -1   0   7 57266.8 2381.08  11
  -1   0   8 118569. 4634.81  11
  -1   0  -8 105853. 4906.45  12
   1   0  -8 107218. 4633.29   5
   1   0  -9 5121.24 526.619   5
  -1   0   9 6615.25 564.705  11
  -1   0  -9 7438.50 874.554  12
  -1   0  10 3849.41 473.163  11
  -1   0 -10 3442.98 784.743  12
   1   0 -10 3124.06 417.510   5
  -1   0  11 31715.0 1607.46  11
  -1   0 -11 33488.1 2048.49  12
   1   0 -11 28242.3 1526.47   5
  -1   0 -12 23380.1 1481.65   6
   1   0 -12 28642.4 1434.10   5
  -1   0  12 26252.8 1451.40  11
  -1   0 -13 24418.4 1516.72   6
   1   0 -13 26496.2 1400.31   5
  -1   0  13 27142.0 1497.90  11
  -1   0 -14 7789.93 807.662   6
  -1   0  14 8816.14 784.562  11
   1   0 -14 9394.53 684.093   5
  -1   0 -15 95795.2 3815.25   8
  -1   0 -15 96596.9 4387.53   6
  -1   0 -15 97128.6 3833.04  10
  -1   0  15 93468.0 4280.02  11
  -1   0 -16 155.728 176.392   8
  -1   0 -16 60.2262 132.474   1
  -1   0 -16 44.0215 322.473   6
  -1   0 -16-8.59536 231.254  10
   1   0 -16 106.229 183.690   8
   1   0 -16 122.910 113.966   4
   1   0 -16 86.1318 127.254   1
  -1   0  16 161.152 332.363  11
   1   0 -17 47649.2 1999.93   4
  -1   0 -17 49990.1 2086.56   8
  -1   0 -17 47521.9 2617.85   6
  -1   0  17 53648.3 2647.65  11
   1   0 -17 53860.8 2045.84   7
   1   0 -17 49797.3 2028.49   1
  -1   0 -17 52025.7 2038.39   1
  -1   0 -17 51168.4 2106.41  10
   1   0 -17 51393.4 2093.03   8
   1   0 -18 39987.3 1696.14   4
   1   0 -18 44663.0 1801.21   8
  -1   0 -18 39248.1 2324.95   6
   1   0 -18 43670.9 1736.22   7
  -1   0  18 41374.3 2332.04  11
  -1   0 -18 46229.3 1822.25  10
   1   0 -18 41625.9 1727.94   1
  -1   0 -18 42497.5 1736.38   1
  -1   0 -18 42924.0 1795.30   8
  -1   0 -19 54397.1 2215.61   8
   1   0 -19 52282.5 2149.95   1
  -1   0 -19 54295.7 2230.30  10
   1   0 -19 55873.2 2156.53   7
  -1   0 -19 56773.6 2165.48   1
  -1   0  19 53807.5 2849.06  11
   1   0 -19 54493.0 2216.74   8
   1   0 -19 48740.6 2113.68   4
  -1   0 -20 7552.96 486.172   8
   1   0 -20 7845.34 488.887   8
   1   0 -20 7455.61 432.367   1
  -1   0 -20 7664.59 444.639   1
   1   0 -20 7490.58 399.564   7
  -1   0  20 7656.61 922.243  11
   1   0 -20 7022.51 383.180   4
  -1   0 -20 8652.41 529.782  10
  -1   0 -21 32358.7 1439.13   8
   1   0 -21 30734.5 1372.01   1
  -1   0 -21 34851.2 1394.90   1
   1   0 -21 33154.7 1440.83   8
  -1   0 -21 31940.2 1452.62  10
  -1   0  21 30569.2 2058.96  11
  -1   0 -22 2218.32 368.779  10
   1   0 -22 3016.44 335.006   8
  -1   0 -22 2388.63 315.634   8
  -1   0 -22 2790.70 291.752   1
  -1   0  22 2653.96 646.840  11
   1   0 -22 2975.88 281.844   1
  -1   0 -23 1865.88 280.454   1
  -1   0  23 3009.32 669.599  11
   1   0 -23 1775.60 265.102   1
  -1   0 -23 2286.84 353.059  10
   1   0 -23 1787.53 296.212   8
  -1   0 -23 2337.17 315.842   8
  -1   0 -24-122.543 239.374   1
   1   0 -24 61.9119 209.326   1
  -1   0 -24 35.2962 300.360  10
  -1   0 -24 158.162 238.660   8
   1   0 -24 122.851 236.625   8
  -1   0  24 263.046 438.657  11
  -1   0 -25 5232.93 384.763   1
   1   0 -25 4556.90 395.220   8
  -1   0 -25 4552.68 441.125  10
   1   0 -25 5169.50 373.835   1
  -1   0 -25 4845.26 403.239   8
   1   0 -26 1279.96 263.901   1
  -1   0 -26 934.845 262.716   1
  -1   0 -26 1432.80 277.759   8
  -1   0 -26 1297.50 327.903  10
   1   0 -26 1307.60 260.760   8
  -1   0 -27 4816.53 376.519   1
   1   0 -27 4884.97 366.484   1
  -1   0 -27 5223.96 400.041   8
   1   0 -27 5036.04 386.728   8
   1   0 -28 7036.17 443.200   8
   1   0 -28 6689.48 422.454   1
  -1   0 -28 7530.68 458.995   8
  -1   0 -28 7113.50 435.326   1
   1   0 -29 1036.96 215.412   1
  -1   0 -29 1336.15 233.787   8
  -1   0 -29 1267.60 228.466   1
   1   0 -29 1143.18 218.673   8
  -1   0 -30 11781.1 594.553   8
   1   0 -30 12011.6 576.832   8
  -1   0 -31 2887.82 244.401   8
  -1   0 -32 3578.03 234.783   8
  -1  -1 -32 5086.92 283.782   8
  -1  -1 -31 4923.73 307.707   8
  -1  -1 -30 11727.7 552.141   1
   1   1 -30 10652.4 554.133   8
  -1  -1 -30 11188.9 562.474   8
   1   1 -29 3602.98 308.776   8
  -1  -1 -29 3493.00 293.708   1
  -1  -1 -29 3233.09 292.449   8
   1   1 -28 1379.30 241.398   1
  -1  -1 -28 1836.57 261.450   1
  -1  -1 -28 1939.41 260.816   8
   1   1 -28 2033.63 279.795   8
  -1  -1 -27 8027.56 491.588   8
   1   1 -27 8384.95 501.619   8
   1   1 -27 7454.91 461.237   1
  -1  -1 -27 7809.53 468.529   1
   1   1 -26 296.316 241.663   1
  -1  -1 -26 424.603 245.445   8
   1   1 -26 586.388 256.702   8
  -1  -1 -26 329.939 238.140   1
  -1  -1 -26 859.882 318.532  10
  -1  -1 -25 10396.1 622.054   8
  -1  -1 -25 11630.2 592.529   1
  -1  -1 -25 11175.0 653.396  10
   1   1 -25 10281.5 585.286   1
   1   1 -25 11386.2 637.027   8
   1   1 -24 3067.43 346.402   8
  -1   1  24 2146.11 621.832  11
  -1  -1 -24 2517.64 319.047   8
   1   1 -24 2429.44 299.237   1
  -1  -1 -24 3204.00 380.685  10
  -1  -1 -24 2506.30 291.549   1
   1   1 -23 448.260 247.027   8
  -1  -1 -23 490.787 224.588   1
  -1   1  23 1104.57 535.943  11
  -1  -1 -23 518.381 262.588   8
   1   1 -23 293.107 220.335   1
  -1  -1 -23 644.878 324.387  10
  -1  -1 -22 31927.6 1427.68   8
   1   1 -22 32412.6 1435.26   8
  -1  -1 -22 34009.8 1378.33   1
  -1  -1 -22 29785.0 1435.58  10
   1   1 -22 31670.3 1374.17   1
  -1   1  22 32148.6 2164.73  11
  -1  -1 -21 900.548 221.875   1
  -1  -1 -21 1191.08 258.500   8
   1   1 -21 1246.96 260.922   1
   1   1 -21 1470.13 281.515   8
  -1   1  21 833.973 488.809  11
  -1  -1 -21 1246.30 314.502  10
  -1  -1 -20 6440.56 432.834   8
  -1  -1 -20 6053.75 375.500   1
   1   1 -20 5825.68 423.912   8
  -1   1  20 5537.76 831.422  11
   1   1 -20 5175.07 367.100   1
  -1  -1 -20 5881.49 457.126  10
   1   1 -20 5242.76 306.566   4
   1   1 -19 1074.86 197.634   1
  -1  -1 -19 359.222 168.876   1
  -1  -1 -19 341.202 205.583   8
  -1  -1 -19 440.193 450.363   6
   1   1 -19 1471.53 269.100   8
  -1   1  19 223.962 401.247  11
  -1  -1 -19 805.931 282.112  10
   1   1 -19 1272.36 157.916   4
   1   1 -18 35822.0 1498.92   4
  -1  -1 -18 38231.2 1596.63   8
  -1   1  18 39156.9 2227.31  11
   1   1 -18 37382.9 1526.63   7
   1   1 -18 34820.3 1535.81   1
  -1  -1 -18 35443.7 2276.19   6
   1   1 -18 40787.6 1613.20   8
  -1  -1 -18 39072.3 1548.24   1
  -1  -1 -18 39329.8 1619.11  10
   1   1 -17 4873.45 249.192   4
  -1  -1 -17 3635.42 324.825   8
   1   1 -17 5516.87 367.467   8
  -1   1  17 3632.37 620.331  11
  -1  -1 -17 3189.94 270.868   1
  -1  -1 -17 3709.33 358.485  10
   1   1 -17 4446.82 266.620   7
  -1  -1 -17 2903.23 638.559   6
   1   1 -17 4390.51 290.251   1
   1   1 -16 1377.02 171.029   1
  -1  -1 -16 1018.54 497.911   6
  -1  -1 -16 1454.69 173.669   1
  -1  -1 -16 1804.21 231.319   8
   1   1 -16 1748.45 237.398   8
  -1   1  16 1225.90 443.421  11
  -1  -1 -16 1817.99 277.510  10
  -1  -1 -15 12378.1 606.277   8
  -1   1  15 10936.7 960.493  11
  -1  -1 -15 12880.3 1492.65  12
  -1  -1 -15 11988.3 632.445  10
   1   1 -15 12303.0 617.378   8
  -1  -1 -15 12086.0 1122.43   6
  -1   1  14 8149.64 786.227  11
  -1  -1 -14 8327.87 896.715   6
  -1  -1 -14 10239.5 1300.07  12
  -1  -1 -13 21991.5 1545.70   6
  -1  -1 -13 26525.9 2018.15  12
  -1   1  13 27312.0 1519.34  11
  -1  -1 -12 82508.5 3897.89   6
  -1   1  12 84254.7 3807.94  11
  -1  -1 -12 93660.8 4461.72  12
  -1  -1 -11 154742. 6773.01  12
  -1   1  11 144486. 6154.72  11
  -1   1  10 58231.2 2765.08  11
  -1  -1 -10 65469.1 3344.19  12
  -1   1   9 10035.4 803.453  11
  -1  -1  -9 10022.1 1196.84  12
  -1  -1  -8 166857. 7029.78  12
   1  -1   8 176751. 6629.37  13
  -1  -1  -7 75792.7 3631.11  12
   1   1  -7 70634.8 3154.99   5
   1  -1   7 80526.0 3328.39  13
  -1   1   7 71177.8 3197.45  11
   1   1  -6 87849.6 3619.21   5
   1  -1   6 86989.0 3641.86   5
  -1  -1  -6 80872.5 3930.51  12
   1  -1   6 85408.1 3724.63  13
  -1   1   6 82779.2 3609.05  11
  -1  -1  -5 83611.8 4028.90  12
   1  -1   5 91940.4 3878.21   5
   1  -1   5 88299.0 3903.04  13
  -1   1   5 90299.8 3813.41  11
   1   1  -5 97107.5 3857.24   5
  -1   1   4 105250. 4217.58  11
   1  -1   4 92698.4 4276.42  13
   1   1  -4 112660. 4283.97   5
   1  -1   4 94960.8 4257.24   5
  -1   1   3 27534.3 1275.00  11
   1  -1   3 24043.3 1333.34   5
   1  -1   3 23522.6 1344.40  13
   1  -1   2 237581. 9813.93  13
  -1   1   2 244221. 9675.11  11
   1  -1   2 256852. 9835.04   5
  -1   1   1 136428. 5516.05  11
   1  -1   1 133842. 5650.93  13
   1  -1   1 142322. 5671.92   5
   1  -1   0 47503.1 2514.04  13
   1  -1   0 50693.1 2543.05   5
  -1   1   0 54713.8 2442.45  11
  -1  -1   1 168187. 6324.78  11
  -1   1  -1 154506. 6468.36  11
   1  -1  -1 151788. 6594.59   5
  -1  -1   2 239035. 9631.19  11
   1  -1  -2 273197. 9965.84   5
  -1   1  -2 257048. 9819.94  11
   1  -1  -3 28663.4 1434.60  13
  -1   1  -3 24843.8 1331.12  11
  -1  -1   3 28022.7 1197.13  11
   1  -1  -4 98885.2 4063.15   5
  -1  -1   4 90776.7 3786.08  11
   1  -1  -4 101370. 4024.90  13
  -1  -1   5 89322.0 3629.38  11
   1  -1  -5 83761.4 3778.53  13
   1  -1  -6 77193.7 3533.03  13
  -1  -1   6 87254.2 3427.06  11
   1  -1  -6 82511.7 3609.03   5
   1  -1  -7 67667.3 3077.86  13
   1  -1  -7 64831.2 3114.46   5
   1  -1  -8 139176. 6251.94   5
  -1  -1   8 160765. 6151.69  11
   1  -1  -8 154383. 6252.21  13
   1  -1  -9 9694.23 742.604  13
   1  -1  -9 8909.12 739.745   5
  -1  -1   9 9813.81 668.260  11
   1  -1 -10 54599.3 2643.71   5
  -1  -1  10 59762.0 2574.13  11
   1  -1 -11 130762. 5715.74   5
  -1  -1  11 142975. 5681.00  11
   1  -1 -12 79377.0 3514.69   5
  -1   1 -12 72792.1 3447.35   6
  -1  -1  13 25572.6 1366.33  11
   1  -1 -13 22340.4 1308.79   5
  -1   1 -13 21690.3 1304.55   6
  -1   1 -14 7354.59 680.007   6
   1  -1 -14 5464.50 577.048   5
  -1  -1  14 7147.36 691.306  11
  -1   1 -15 13963.4 680.869  10
   1  -1 -15 12803.3 910.029   5
  -1   1 -15 11849.9 921.443   6
  -1  -1  15 13441.7 991.828  11
  -1   1 -16 908.445 152.979   1
   1  -1 -16 923.410 150.412   4
   1  -1 -16 889.546 197.253   8
  -1   1 -16 1105.33 260.946  10
  -1  -1  16 878.064 356.549  11
   1  -1 -16 898.850 151.682   1
   1  -1 -17 3592.68 242.984   4
   1  -1 -17 3590.74 308.995   8
  -1   1 -17 4416.12 288.795   1
  -1  -1  17 4694.20 617.852  11
   1  -1 -17 2782.13 243.352   1
  -1   1 -18 40981.4 1755.80  10
  -1  -1  18 40769.0 2252.66  11
  -1   1 -18 41296.2 1688.56   1
   1  -1 -18 42205.1 1680.54   1
   1  -1 -18 40647.0 1732.92   8
   1  -1 -18 40306.4 1655.40   4
   1  -1 -19 455.772 151.123   7
   1  -1 -19 676.995 220.363   8
   1  -1 -19 833.668 166.283   4
  -1   1 -19 873.905 201.375   1
   1  -1 -19 488.002 167.253   1
  -1  -1  19 878.740 426.036  11
  -1   1 -20 5548.45 385.547   1
   1  -1 -20 6011.75 422.620   8
   1  -1 -20 6050.10 356.937   7
   1  -1 -20 6067.03 378.410   1
  -1  -1  20 5619.62 756.470  11
   1  -1 -20 6190.06 355.936   4
  -1   1 -21 1798.64 275.364   1
   1  -1 -21 1774.81 193.040   7
   1  -1 -21 1294.69 265.767   8
   1  -1 -21 1559.91 242.009   1
   1  -1 -22 33374.5 1348.51   1
   1  -1 -22 31669.3 1399.37   8
  -1   1 -22 33672.8 1371.73   1
  -1  -1  22 28293.0 1978.45  11
   1  -1 -22 29136.8 1311.38   7
  -1  -1  23 363.364 415.783  11
  -1   1 -23 253.407 232.510   1
   1  -1 -23 154.779 203.807   1
  -1   1 -23 281.575 244.313   8
   1  -1 -23 305.308 224.550   8
   1  -1 -24 2375.78 298.131   8
  -1   1 -24 2587.47 320.424   8
  -1   1 -24 2284.65 301.128   1
   1  -1 -24 1986.59 265.629   1
  -1   1 -25 9240.05 566.985   8
  -1   1 -25 9286.86 537.288   1
   1  -1 -25 9449.32 545.919   8
   1  -1 -25 8827.64 512.487   1
  -1   1 -26 435.133 251.198   8
   1  -1 -26 704.411 222.018   8
   1  -1 -26 336.827 230.069   1
  -1   1 -26 310.404 249.259   1
   1  -1 -27 7855.78 470.171   8
   1  -1 -27 7308.52 454.597   1
  -1   1 -27 8221.01 503.729   8
  -1   1 -27 8102.13 481.817   1
   1  -1 -28 1616.32 228.732   8
  -1   1 -28 1455.94 255.693   1
  -1   1 -28 1822.34 269.878   8
   1  -1 -28 1252.73 237.698   1
   1  -1 -29 2642.16 256.304   1
  -1   1 -29 3088.23 289.164   8
   1  -1 -29 2926.48 252.283   8
   1  -1 -30 11157.9 540.709   1
  -1   1 -30 11528.2 571.794   8
  -1   1 -31 6359.28 362.627   8
  -1   1 -32 5587.04 307.472   8
  -1  -2 -31 5196.86 306.118   8
  -1  -2 -31 5776.35 322.037   1
  -1  -2 -30 5367.43 338.858   8
  -1  -2 -30 5985.05 345.475   1
  -1  -2 -29 2190.27 251.788   1
   1   2 -29 2243.67 263.234   8
  -1  -2 -29 2040.33 244.452   8
  -1  -2 -28 27351.3 1161.34   1
  -1  -2 -28 25672.4 1172.33   8
   1   2 -28 27427.3 1198.13   8
   1   2 -27 5364.92 410.248   8
  -1  -2 -27 4867.52 375.985   8
  -1  -2 -27 5726.42 378.291   1
  -1  -2 -26 13336.2 713.193   8
  -1  -2 -26 13819.3 745.849  10
  -1  -2 -26 14650.5 694.894   1
   1   2 -26 13597.0 735.919   8
  -1  -2 -25 1201.70 273.893   8
   1   2 -25 1529.05 290.884   8
  -1  -2 -25 1158.49 256.052   1
  -1  -2 -25 1710.74 329.585  10
   1   2 -25 1333.34 262.193   1
  -1  -2 -24 16825.1 785.060   1
  -1  -2 -24 16019.3 825.523   8
   1   2 -24 15232.8 790.673   1
  -1  -2 -24 17055.3 856.337  10
  -1   2  24 16761.2 1514.13  11
   1   2 -24 17645.6 859.237   8
  -1   2  23 28743.4 2126.21  11
   1   2 -23 32250.3 1360.31   1
   1   2 -23 31549.4 1413.30   8
  -1  -2 -23 30551.5 1387.82   8
  -1  -2 -23 29584.6 1403.71  10
  -1  -2 -23 32131.6 1344.23   1
  -1  -2 -22 11047.4 577.852   1
  -1  -2 -22 11085.6 626.916   8
  -1  -2 -22 11252.7 659.536  10
   1   2 -22 11726.0 646.438   8
  -1   2  22 10253.2 1169.81  11
   1   2 -22 10818.0 587.755   1
  -1  -2 -21 5946.40 435.938   8
  -1  -2 -21 6774.92 484.593  10
  -1  -2 -21 6041.44 393.751   1
  -1   2  21 6375.28 933.716  11
  -1  -2 -21 5425.45 904.165   6
   1   2 -21 6211.40 413.468   1
   1   2 -21 7123.68 466.998   8
  -1  -2 -20 9826.48 583.982   8
   1   2 -20 10498.4 603.139   8
   1   2 -20 11521.2 566.136   1
  -1  -2 -20 10986.3 543.232   1
  -1  -2 -20 10282.3 612.269  10
  -1   2  20 10187.4 1128.82  11
  -1  -2 -20 8668.24 1147.98   6
  -1  -2 -19 25509.9 1134.60   8
  -1   2  19 24071.0 1750.27  11
   1   2 -19 26407.5 1151.55   8
   1   2 -19 23119.8 1082.34   1
  -1  -2 -19 26149.8 1158.13  10
  -1  -2 -19 24193.5 1916.92   6
  -1  -2 -19 25245.6 1078.34   1
  -1  -2 -18-100.807 163.254   1
   1   2 -18 342.215 207.776   8
  -1   2  18 676.728 474.075  11
  -1  -2 -18 69.9467 493.260   6
  -1  -2 -18 404.791 255.034  10
  -1  -2 -18 71.5501 187.566   8
   1   2 -18-71.9813 163.861   1
  -1  -2 -17 15522.4 743.355   8
   1   2 -17 15747.0 758.258   8
  -1  -2 -17 15868.8 1430.41   6
   1   2 -17 15069.1 700.366   1
  -1   2  17 15259.6 1265.74  11
  -1  -2 -17 14651.0 689.242   1
  -1  -2 -17 15478.4 767.872  10
  -1  -2 -17 16037.9 1765.99  12
   1   2 -17 15304.2 674.705   7
  -1  -2 -16 8772.88 493.819   8
  -1  -2 -16 8691.65 520.008  10
   1   2 -16 9653.78 512.603   8
  -1  -2 -16 7681.75 1027.79   6
  -1  -2 -16 8603.60 1338.44  12
  -1  -2 -16 8370.75 442.226   1
   1   2 -16 9622.60 467.390   1
  -1   2  16 8775.79 920.285  11
  -1  -2 -15 18440.5 1809.85  12
   1   2 -15 17407.8 740.852   1
  -1   2  15 18312.0 1310.43  11
  -1  -2 -15 15540.9 761.516   8
  -1  -2 -15 17115.7 1420.15   6
  -1  -2 -15 16629.5 793.786  10
   1   2 -15 15656.5 772.994   8
  -1  -2 -15 16507.8 722.897   1
  -1  -2 -14 8756.18 991.619   6
  -1   2  14 9831.51 936.118  11
   1   2 -14 9337.75 504.641   8
  -1  -2 -13 26006.0 2088.75  12
  -1  -2 -13 23334.9 1609.66   6
  -1   2  13 22477.2 1469.19  11
  -1   2  12 32727.8 1928.57  11
  -1  -2 -12 35019.4 2090.16   6
   1  -2  12 40634.2 1899.87  13
  -1  -2 -12 36341.6 2534.57  12
  -1  -2 -11 47905.4 2903.47  12
   1  -2  11 51003.7 2281.20  13
   1  -2  10 8294.98 742.903  13
  -1  -2 -10 7297.22 1148.99  12
  -1   2  10 7178.62 714.276  11
  -1  -2  -9 27695.2 2059.85  12
  -1   2   9 26431.1 1525.89  11
   1  -2   9 28918.3 1572.28  13
  -1   2   8 58293.9 2900.99  11
   1  -2   8 65720.5 2800.39   5
  -1  -2  -8 64648.4 3392.71  12
   1  -2   8 69827.8 3015.30  13
   1  -2   7 58608.6 2625.97   5
  -1  -2  -7 58401.6 3099.39  12
  -1   2   7 60592.9 2728.68  11
   1  -2   7 58897.6 2764.36  13
   1  -2   6 7406.75 615.455   5
   1  -2   6 7258.52 684.772  13
  -1  -2  -6 5390.80 875.198  12
  -1   2   6 6163.01 609.514  11
   1  -2   5 103497. 4439.71  13
   1  -2   5 105798. 4375.54   5
  -1   2   5 100861. 4364.14  11
   1  -2   4 21817.9 1250.56  13
   1  -2   4 22984.9 1237.98   5
  -1   2   4 19175.9 1157.00  11
  -1   2   3 158594. 6438.83  11
   1  -2   3 156812. 6523.15  13
   1  -2   3 159974. 6498.68   5
  -1   2   2 300193. 12286.0  11
   1  -2   2 318772. 12387.8   5
   1  -2   2 321471. 12422.7  13
  -1   2   1 2936.85 428.995  11
   1  -2   1 2717.11 460.783   5
   1  -2   1 2948.70 496.076  13
  -1   2   0 55271.2 2453.68  11
   1  -2   0 54664.8 2523.74   5
   1  -2   0 54874.5 2539.05  13
  -1   2  -1 4351.36 507.691  11
  -1   2  -2 328310. 12847.7  11
   1  -2  -2 324318. 12670.5  12
   1  -2  -3 197349. 7363.10  12
   1  -2  -3 178800. 7496.17  13
  -1   2  -3 172995. 7435.85  11
  -1   2  -4 17784.1 1046.25  11
   1  -2  -4 19733.2 1095.52  13
   1  -2  -5 117442. 4723.62   6
   1  -2  -5 107394. 4491.42  13
   1  -2  -6 8408.65 693.609  13
  -1  -2   6 7259.74 471.409  11
   1  -2  -6 8887.54 895.242   6
  -1  -2   7 51924.6 2238.45  11
   1  -2  -7 54909.8 2459.76  13
   1  -2  -8 48802.8 2268.87  13
  -1  -2   8 47793.5 2094.90  11
   1  -2  -9 26755.5 1487.28   5
   1  -2  -9 24560.6 1367.97  13
   1  -2 -10 6577.54 675.012   5
   1  -2 -10 7317.07 905.060   6
   1  -2 -10 6046.75 581.808  13
   1  -2 -11 38240.3 1816.65  13
   1  -2 -11 36351.5 1911.79   5
  -1   2 -11 34072.8 1643.67   6
   1  -2 -11 38576.7 2239.91   6
   1  -2 -12 34240.4 2067.62   6
   1  -2 -12 32511.9 1728.20   5
   1  -2 -12 35616.9 1631.50  13
   1  -2 -13 25637.2 1507.73   5
   1  -2 -13 24905.9 1828.50   6
   1  -2 -14 12273.0 962.350   5
   1  -2 -14 13413.2 1321.20   6
  -1   2 -15 15601.6 716.600   1
  -1   2 -15 15899.6 748.144   8
   1  -2 -15 16586.7 700.487   4
  -1   2 -15 16610.2 783.836  10
   1  -2 -15 16536.1 1465.47   6
   1  -2 -15 16235.2 1119.78   5
   1  -2 -15 16228.0 705.267   1
   1  -2 -16 8876.72 419.761   4
  -1   2 -16 8572.10 473.577   8
   1  -2 -16 7284.89 445.667   8
  -1   2 -16 8512.48 441.656   1
  -1   2 -16 9595.12 520.115  10
   1  -2 -16 8193.66 752.928   5
  -1  -2  16 7344.29 747.278  11
   1  -2 -16 8605.43 424.158   1
  -1   2 -17 15519.9 750.267   8
  -1  -2  17 14718.1 1124.06  11
  -1   2 -17 15794.6 715.601   1
   1  -2 -17 14944.6 736.493   8
   1  -2 -17 15634.4 701.630   1
  -1   2 -17 16829.6 793.171  10
   1  -2 -17 15597.9 692.167   4
  -1   2 -18 246.140 201.633   8
  -1   2 -18-117.845 167.310   1
   1  -2 -18 165.115 163.311   4
   1  -2 -18 80.2036 172.634   8
  -1   2 -18 280.209 244.182  10
  -1  -2  18-42.9570 306.889  11
   1  -2 -18-107.481 166.132   1
  -1   2 -19 26158.2 1116.02   1
   1  -2 -19 25385.9 1080.11   4
  -1  -2  19 23831.8 1616.63  11
   1  -2 -19 25321.0 1092.70   1
   1  -2 -19 24562.0 1130.20   8
  -1   2 -19 26101.7 1154.88   8
  -1   2 -19 26645.3 1180.18  10
  -1   2 -20 10171.7 586.103   8
  -1  -2  20 8731.19 937.723  11
   1  -2 -20 9932.82 562.143   8
   1  -2 -20 10457.3 527.817   1
  -1   2 -20 10820.6 561.753   1
  -1   2 -20 11037.6 616.052  10
  -1   2 -21 7755.25 510.848  10
   1  -2 -21 6821.00 442.779   8
  -1   2 -21 6778.28 445.161   1
   1  -2 -21 7393.73 401.701   7
   1  -2 -21 5943.37 400.093   1
  -1   2 -21 6917.08 470.405   8
   1  -2 -22 10258.1 514.428   7
  -1   2 -22 9315.71 589.978   8
   1  -2 -22 9708.07 560.080   8
   1  -2 -22 10050.7 531.679   1
  -1   2 -22 10403.8 622.558  10
  -1   2 -22 11049.6 574.285   1
  -1   2 -23 31179.7 1290.18   1
   1  -2 -23 26988.8 1214.72   7
   1  -2 -23 29175.5 1284.51   8
  -1   2 -23 29573.7 1328.83  10
   1  -2 -23 29363.1 1247.63   1
  -1   2 -24 14814.4 776.418  10
   1  -2 -24 13536.0 691.239   1
   1   2  24 15121.2 1523.09  11
  -1   2 -24 14956.0 741.882   1
   1  -2 -24 14643.8 729.432   8
  -1   2 -25 973.245 268.718   1
   1  -2 -25 1329.32 236.737   8
  -1   2 -25 1272.00 319.895  10
   1  -2 -25 1497.02 248.721   1
   1  -2 -26 14171.4 675.006   1
   1  -2 -26 13246.7 679.525   8
   1  -2 -27 5595.33 360.860   8
   1  -2 -27 5583.13 369.957   1
   1  -2 -28 25267.9 1096.56   8
   1  -2 -28 25972.8 1104.87   1
   1  -2 -29 1512.86 221.843   1
   1  -2 -30 5749.22 336.248   1
   1  -2 -31 4251.31 268.008   1
  -1  -3 -31 957.855 162.002   1
  -1  -3 -30 2337.46 205.561   8
  -1  -3 -30 2457.21 227.204   1
  -1  -3 -29 15864.1 746.794   8
  -1  -3 -29 17323.0 752.207   1
   1   3 -28 8501.06 491.363   8
  -1  -3 -28 7655.95 451.643   8
  -1  -3 -28 8582.99 462.122   1
  -1  -3 -27 13949.7 713.754   8
  -1  -3 -27 15066.4 708.812   1
   1   3 -27 15514.9 763.743   8
   1   3 -26 1416.10 294.508   8
  -1  -3 -26 1026.50 234.996   8
  -1  -3 -26 938.945 245.792   1
  -1  -3 -25 33827.8 1535.13   8
  -1  -3 -25 34463.2 1550.18  10
  -1  -3 -25 36912.3 1509.99   1
   1   3 -25 37300.5 1577.84   8
  -1  -3 -24 3496.23 339.894   8
  -1  -3 -24 3917.90 324.294   1
  -1  -3 -24 3972.84 386.116  10
   1   3 -24 3436.83 369.096   8
  -1  -3 -23 10182.8 592.500  10
  -1  -3 -23 8635.29 546.578   8
  -1   3  23 9984.82 1177.31  11
  -1  -3 -23 10043.7 530.822   1
   1   3 -23 9074.76 579.610   8
  -1  -3 -22 934.933 232.188   1
   1   3 -22 1689.51 299.258   8
  -1  -3 -22 1170.92 698.259   6
  -1  -3 -22 1546.14 313.735  10
  -1   3  22 920.436 501.681  11
  -1  -3 -22 1326.64 250.308   8
  -1   3  21 10042.9 1138.08  11
  -1  -3 -21 10414.6 596.529  10
  -1  -3 -21 9730.64 557.437   8
  -1  -3 -21 9344.22 513.594   1
  -1  -3 -21 7783.92 1158.07   6
   1   3 -21 10015.8 579.438   8
   1   3 -21 8974.47 538.911   1
  -1  -3 -20 22009.9 1014.89   8
  -1   3  20 21538.4 1680.63  11
  -1  -3 -20 17643.4 1772.62   6
   1   3 -20 21877.8 1029.55   8
  -1  -3 -20 22132.9 1032.34  10
  -1  -3 -20 22709.5 975.858   1
   1   3 -20 20640.1 987.091   1
  -1  -3 -19 11626.9 633.394   8
   1   3 -19 11924.8 648.299   8
   1   3 -19 12136.6 619.532   1
  -1   3  19 11996.1 1203.98  11
  -1  -3 -19 12878.5 1454.04   6
  -1  -3 -19 12192.0 655.457  10
  -1  -3 -19 12119.3 592.997   1
  -1  -3 -19 9119.47 1547.58  12
   1   3 -18 48768.7 2126.71   1
  -1  -3 -18 52792.1 2164.92   8
   1   3 -18 53310.1 2179.71   8
  -1  -3 -18 49784.1 3139.06   6
  -1  -3 -18 54805.1 2181.04  10
  -1  -3 -18 52633.4 2113.21   1
  -1  -3 -18 60277.4 3755.10  12
  -1   3  18 51945.3 2902.71  11
   1   3 -17 17294.8 777.148   1
  -1  -3 -17 17440.9 808.369   8
  -1  -3 -17 17072.9 817.772  10
  -1   3  17 16002.8 1348.54  11
  -1  -3 -17 14341.1 1489.74   6
   1   3 -17 15137.7 798.635   8
  -1  -3 -17 15486.0 1852.14  12
  -1  -3 -17 17047.3 755.284   1
  -1  -3 -16 64859.1 2663.24   8
   1   3 -16 63967.2 2634.40   1
  -1  -3 -16 65752.2 3630.27   6
  -1  -3 -16 67615.5 2677.29  10
  -1  -3 -16 71064.6 4165.40  12
  -1   3  16 71075.6 3427.85  11
  -1  -3 -16 66086.4 2617.32   1
  -1  -3 -15 20545.3 880.195   8
  -1  -3 -15 18252.4 824.248   1
   1   3 -15 19659.5 859.641   1
  -1   3  15 19213.5 1428.67  11
  -1  -3 -15 20745.0 2016.10  12
  -1  -3 -15 17764.6 1579.40   6
  -1  -3 -15 18858.5 888.816  10
  -1  -3 -14 10345.6 520.926   8
  -1   3  14 11447.2 1026.98  11
  -1  -3 -14 9573.15 474.801   1
   1   3 -14 10168.0 504.743   1
  -1  -3 -14 11118.6 1500.47  12
  -1  -3 -14 10918.1 1155.48   6
  -1  -3 -13 17790.6 1828.56  12
  -1  -3 -13 20152.7 1534.11   6
  -1   3  13 17714.6 1317.66  11
   1  -3  12 3693.92 541.315  13
  -1  -3 -12 3531.62 698.999   6
  -1  -3 -12 4182.59 1127.61  12
  -1   3  12 2631.66 569.870  11
   1  -3  11 140029. 5652.08  13
  -1  -3 -11 122938. 5795.48   6
  -1  -3 -11 144740. 6491.64  12
  -1   3  11 120470. 5609.53  11
   1  -3  10 18090.2 1199.06  13
  -1   3  10 15950.4 1171.36  11
  -1  -3 -10 16961.7 1692.30  12
  -1   3   9 13284.5 1031.26  11
  -1  -3  -9 15454.5 1542.02  12
   1  -3   9 13391.3 822.630   5
   1  -3   9 14584.8 1053.55  13
  -1  -3  -8 144720. 6663.81  12
  -1   3   8 143732. 6121.49  11
   1  -3   8 149922. 6183.83  13
   1  -3   8 143485. 5932.65   5
   1  -3   7 44152.4 2178.24  13
  -1   3   7 41578.9 2103.34  11
   1  -3   7 41895.9 2001.49   5
  -1  -3  -7 36454.8 2428.87  12
  -1   3   6 58292.1 2769.39  11
   1  -3   6 60026.9 2846.49  13
   1  -3   6 59760.2 2726.68   5
   1  -3   5 12299.5 966.773  13
  -1   3   5 12285.1 907.234  11
   1  -3   5 11567.5 856.640   5
   1  -3   4 14886.4 1022.51   5
  -1   3   4 17050.1 1059.62  11
   1  -3   4 16887.4 1143.57  13
   1  -3   3 28248.1 1629.62  13
  -1   3   3 28512.5 1505.03  11
  -1   3   2 3373.27 490.240  11
   1  -3   2 4014.10 608.818  13
  -1   3   1 50430.7 2331.20  11
   1  -3   1 48708.2 2443.66  13
   1  -3   0 94663.0 4178.60  13
  -1   3   0 94181.8 4049.97  11
   1  -3  -1 63076.6 1964.64  12
   1   3   1 36455.1 1530.83  11
   1   3   2 3030.15 255.003  11
   1  -3  -2 3551.40 545.834  12
   1  -3  -3 28512.9 1795.35   6
   1  -3  -3 28668.1 1705.90  13
   1  -3  -4 19476.4 1313.72  13
   1  -3  -4 21525.9 1475.00   6
   1  -3  -5 15584.7 1118.73  13
   1  -3  -5 16906.2 1347.68   6
   1  -3  -6 73206.4 2789.62  12
  -1  -3   6 47920.6 2098.29  11
   1  -3  -6 56400.2 2555.95  13
   1  -3  -6 65008.9 2916.70   6
   1  -3  -7 46728.9 2140.16  12
   1  -3  -7 39651.8 1892.16  13
   1  -3  -7 41964.8 2244.73   6
   1  -3  -8 171440. 6492.79  12
   1  -3  -8 151711. 6564.63   6
   1  -3  -9 13506.1 974.701  13
   1  -3  -9 12716.9 1274.66   6
   1  -3  -9 14177.5 1241.88  12
   1  -3 -10 16141.7 1398.52  12
   1  -3 -10 16771.6 1098.71  13
   1  -3 -11 137321. 5855.59  12
   1  -3 -11 119967. 5316.16  13
   1  -3 -12 2878.99 794.971   6
   1  -3 -12 2565.22 421.188  13
   1  -3 -13 18119.4 1116.08  13
   1  -3 -13 17321.9 1274.87   5
   1  -3 -13 18487.8 1627.26   6
  -1   3 -14 8600.75 465.254   8
   1  -3 -14 9241.17 436.716   1
   1  -3 -14 8111.78 1165.99   6
  -1   3 -14 9315.20 457.292   1
   1  -3 -14 8745.78 880.081   5
   1  -3 -15 20327.1 849.057   1
  -1   3 -15 19379.6 885.386   8
   1  -3 -15 22527.7 1834.13   6
  -1   3 -15 19064.7 908.373  10
   1  -3 -15 20034.2 1397.15   5
  -1   3 -15 19744.3 867.561   1
  -1   3 -16 69212.0 2738.87   1
  -1   3 -16 67483.0 2778.37  10
   1  -3 -16 69675.7 2720.84   1
   1  -3 -16 74115.6 3955.46   6
  -1   3 -16 68159.6 2766.69   8
   1  -3 -16 63070.8 3320.26   5
  -1  -3  16 66201.9 3172.88  11
  -1   3 -17 18082.2 798.487   1
   1  -3 -17 16255.1 1255.76   5
  -1   3 -17 17841.2 823.258   8
  -1   3 -17 16435.2 834.099  10
   1  -3 -17 17462.0 772.672   1
   1  -3 -17 16153.2 1674.67   6
   1  -3 -18 51023.4 2107.38   1
  -1   3 -18 51549.2 2132.07   1
  -1   3 -18 53249.3 2166.19   8
   1  -3 -18 52796.1 2105.61   4
  -1   3 -18 53578.6 2179.02  10
   1  -3 -19 12212.2 605.964   1
  -1   3 -19 12901.1 662.598   8
  -1   3 -19 12180.2 635.972   1
  -1   3 -19 13296.2 681.746  10
  -1   3 -20 21578.6 1013.85   8
  -1   3 -20 21971.9 995.008   1
  -1   3 -20 21621.8 1027.55  10
   1  -3 -20 21624.5 961.965   1
   1  -3 -21 10582.7 572.227   1
  -1   3 -21 11146.4 611.446   1
  -1   3 -21 12179.4 654.315  10
  -1   3 -21 11531.4 630.078   8
  -1   3 -22 1536.74 278.606   1
   1   3  22 2012.93 679.100  11
  -1   3 -22 1694.54 287.207   8
   1  -3 -22 955.148 225.246   1
  -1   3 -22 1914.67 332.263  10
   1   3  23 10569.4 1299.03  11
   1  -3 -23 9047.87 502.934   1
  -1   3 -23 9947.78 579.080  10
  -1   3 -23 9763.17 563.729   8
   1  -3 -23 8761.16 478.113   7
  -1   3 -24 3947.08 348.861   8
   1  -3 -24 2674.69 226.255   7
   1  -3 -24 3366.96 300.735   1
  -1   3 -24 3512.88 363.668  10
  -1   3 -25 38852.3 1616.45   8
   1  -3 -25 35859.6 1547.71   1
   1  -3 -26 566.390 216.535   1
  -1   3 -26 1178.54 257.220   8
  -1   3 -27 13140.1 673.466   8
   1  -3 -27 12821.4 626.342   1
   1  -3 -28 8376.71 449.177   1
  -1   3 -28 8441.17 479.759   8
  -1   3 -29 16893.2 763.871   8
   1  -3 -29 16095.0 731.605   1
   1  -3 -30 1712.21 194.271   1
  -1   3 -30 2098.08 213.164   8
  -1   3 -31 1832.45 178.906   8
   1  -3 -31 574.333 143.851   1
  -1   3 -32 8072.88 375.497   8
  -1  -4 -31 13425.7 575.506   1
  -1  -4 -30 1439.61 184.761   1
  -1  -4 -29 481.643 131.221   8
  -1  -4 -29 518.391 175.104   1
  -1  -4 -28 13931.1 637.888   1
  -1  -4 -28 12932.5 617.813   8
  -1  -4 -27 6569.54 399.010   1
  -1  -4 -27 6681.96 390.740   8
  -1  -4 -26 15918.5 736.596   1
  -1  -4 -26 15287.0 740.879   8
  -1  -4 -25 12812.6 663.368   8
  -1  -4 -25 13632.1 661.084   1
  -1  -4 -24 24203.0 1110.70   8
  -1  -4 -24 25101.1 1095.03   1
  -1   4  23 18519.5 1654.96  11
  -1  -4 -23 19174.5 908.360   8
  -1  -4 -23 19102.3 919.787  10
  -1  -4 -23 19360.0 888.615   1
  -1  -4 -22 9934.59 571.415   8
  -1  -4 -22 7844.77 1231.11   6
  -1  -4 -22 10563.5 594.399  10
  -1  -4 -22 10767.2 555.014   1
  -1   4  22 9852.93 1168.18  11
  -1  -4 -21 31519.2 1400.97   8
  -1  -4 -21 33757.5 1377.30   1
  -1   4  21 27007.9 2103.86  11
  -1  -4 -21 30706.3 2447.80   6
  -1  -4 -21 31670.2 1414.39  10
  -1  -4 -20 3945.56 338.992   8
  -1  -4 -20 3977.03 356.966  10
  -1  -4 -20 4909.64 1021.38   6
  -1  -4 -20 4513.83 328.133   1
  -1   4  20 2919.34 710.632  11
  -1  -4 -20 3003.22 1067.75  12
  -1  -4 -19 48842.7 2049.45   8
  -1  -4 -19 54241.4 3732.31  12
  -1   4  19 46407.2 2833.54  11
  -1  -4 -19 48479.2 3208.35   6
  -1  -4 -19 47812.5 2052.95  10
  -1  -4 -19 50861.2 2018.42   1
  -1  -4 -18 3366.52 313.178   8
  -1  -4 -18 3361.19 288.861   1
  -1   4  18 3872.60 721.077  11
  -1  -4 -18 3845.37 337.673  10
  -1  -4 -18 3454.59 874.455   6
  -1  -4 -17 32452.4 1386.15   1
  -1  -4 -17 34468.7 2850.69  12
  -1  -4 -17 33595.5 1431.44   8
  -1   4  17 32898.0 2152.43  11
  -1  -4 -17 32526.2 2414.19   6
  -1  -4 -17 33873.5 1432.03  10
   1   4 -17 33469.5 1449.98   8
  -1  -4 -16 80074.6 3368.20  10
  -1  -4 -16 80349.7 4466.32   6
  -1  -4 -16 81213.9 3368.82   8
  -1  -4 -16 85986.1 3333.56   1
   1   4 -16 80127.8 3385.16   8
   1   4 -16 90115.9 3324.94   3
  -1   4  16 83381.6 4156.67  11
  -1  -4 -16 88652.2 5082.70  12
  -1  -4 -15 28451.7 2549.76  12
  -1  -4 -15 25979.2 1166.53  10
  -1   4  15 28928.4 1883.92  11
  -1  -4 -15 26549.7 1165.35   8
  -1  -4 -15 24763.1 2034.19   6
  -1  -4 -15 25206.8 1124.20   1
   1   4 -15 29148.1 1121.89   3
   1   4 -15 26558.7 1184.72   8
  -1  -4 -14 3580.88 280.985   8
  -1  -4 -14 3721.62 300.558  10
  -1  -4 -14 3154.03 244.198   1
   1   4 -14 3498.92 225.287   3
  -1  -4 -14 4262.05 826.686   6
  -1  -4 -14 3646.61 1136.73  12
  -1   4  14 3357.85 653.098  11
   1   4 -14 3435.77 294.298   8
  -1  -4 -13 9811.13 1573.02  12
  -1  -4 -13 9139.55 1097.65   6
  -1  -4 -13 7128.64 384.844   1
   1   4 -13 7887.59 439.174   8
  -1   4  13 8021.43 906.583  11
  -1   4  12 19872.2 1453.25  11
   1  -4  12 22398.3 1408.87  13
   1   4 -12 19568.6 905.289   8
  -1  -4 -12 21079.1 1643.04   6
  -1   4  11 3884.89 668.074  11
   1  -4  11 2227.31 508.889  13
   1  -4  10 51508.6 2658.45  13
  -1   4  10 50423.5 2636.42  11
  -1  -4  -9 12048.1 1175.52   6
   1  -4   9 13603.3 868.214   5
  -1   4   9 12945.7 1085.40  11
   1  -4   9 14353.1 1131.77  13
   1  -4   8 65511.0 3096.63   5
   1  -4   8 76668.4 3442.86  13
   1  -4   7 52551.0 2644.71  13
   1  -4   7 47732.9 2370.76   5
   1  -4   6 2491.78 613.623  13
   1  -4   6 2408.18 455.038   5
   1  -4   5 195274. 8282.76  13
   1  -4   4 295605. 12130.5  13
   1  -4   3 30644.6 1887.73  13
   1  -4   2 58620.6 2982.57  13
   1  -4   1 89269.3 4173.02  13
   1  -4   0 64916.7 3215.29  13
   1  -4  -2 65768.1 2522.04  12
   1  -4  -2 54648.8 2541.57   6
  -1   4  -3 27038.1 1574.71  11
   1   4   3 25786.4 1238.50  11
   1  -4  -3 28632.3 1756.37   6
   1  -4  -3 27541.5 1703.01  13
  -1   4  -4 299018. 12215.9  11
   1   4   4 294567. 11899.9  11
   1  -4  -4 300292. 12480.5   6
   1  -4  -4 292701. 12357.3  13
  -1   4  -5 174368. 7371.20  11
   1   4   5 168534. 7068.12  11
   1  -4  -5 177562. 7692.09   6
   1  -4  -5 172042. 7480.61  13
   1  -4  -6 2255.91 579.783  13
   1  -4  -6 1129.29 669.964   6
   1  -4  -6 2818.01 705.535  12
   1   4   6 2163.82 354.653  11
   1  -4  -7 51267.1 2602.51  13
   1  -4  -7 59525.9 2882.66  12
   1   4   7 45836.2 2259.92  11
   1  -4  -7 54098.0 2915.62   6
   1   4   8 74017.0 3349.37  11
   1  -4  -8 76566.4 3969.43   6
   1  -4  -8 75788.5 3632.75  13
   1  -4  -9 15766.5 1490.13   6
   1  -4  -9 15348.0 1411.80  12
   1  -4  -9 14369.4 1143.22  13
   1  -4 -10 52414.9 2887.62  12
   1  -4 -10 46986.7 2872.35   6
   1  -4 -10 45192.0 2449.30  13
   1  -4 -11 2808.20 809.096  12
   1  -4 -11 2605.29 503.884  13
   1  -4 -11 2451.68 776.088   6
   1  -4 -12 22956.8 956.837   4
   1  -4 -12 22986.1 1451.69  13
   1  -4 -13 7875.57 746.035  13
   1  -4 -13 6695.04 360.674   1
   1  -4 -13 7215.60 358.612   4
  -1   4 -14 3400.71 267.822   8
   1  -4 -14 3253.88 236.715   1
  -1   4 -14 3667.39 297.393  10
   1  -4 -14 3802.09 248.140   4
   1  -4 -15 25549.3 1087.32   4
  -1   4 -15 25581.4 1134.69  10
   1  -4 -15 26416.3 1094.96   1
  -1   4 -15 26150.5 1129.71   8
   1  -4 -15 26704.8 2180.90   6
   1  -4 -15 28349.6 1841.38   5
   1  -4 -16 84016.5 3200.80   1
  -1   4 -16 78864.1 3236.85   8
   1   4  16 89006.9 4054.38  11
   1  -4 -16 82786.0 4571.24   6
  -1   4 -16 77820.7 3237.63  10
   1  -4 -16 83671.5 4043.45   5
   1  -4 -16 80476.3 3193.18   4
  -1   4 -17 35312.8 1447.98   8
  -1   4 -17 35269.6 1450.31  10
   1  -4 -17 34717.6 2609.68   6
   1  -4 -17 31757.8 2091.07   5
   1  -4 -17 31248.4 1391.55   1
  -1   4 -18 3087.29 211.981   2
   1   4  18 3480.71 751.326  11
  -1   4 -18 3027.44 293.597   8
   1  -4 -18 3265.66 264.472   1
   1  -4 -18 2665.93 960.937   6
  -1   4 -18 3927.14 329.393  10
  -1   4 -19 43750.3 1815.17   2
  -1   4 -19 47923.7 1914.06   8
  -1   4 -19 44168.7 1904.80  10
   1  -4 -19 46556.5 1861.62   1
   1  -4 -20 5164.50 341.320   1
   1   4  20 4324.32 848.875  11
  -1   4 -20 4524.91 388.780  10
  -1   4 -20 5372.99 386.603   8
   1   4  21 35621.8 2377.39  11
  -1   4 -21 32535.3 1390.66   8
  -1   4 -21 31473.5 1388.39  10
   1  -4 -21 30323.1 1331.01   1
   1   4  22 11446.4 1320.64  11
  -1   4 -22 10167.0 580.760  10
   1  -4 -22 9784.40 525.799   1
  -1   4 -22 9962.10 571.912   8
  -1   4 -23 18819.0 914.777   8
  -1   4 -23 17942.8 907.327  10
   1  -4 -23 19902.5 873.610   1
   1  -4 -24 19956.2 916.047   7
   1  -4 -24 21940.5 941.473   1
  -1   4 -24 20931.7 985.062   8
  -1   4 -25 13017.2 679.636   8
   1  -4 -25 12717.9 629.617   1
   1  -4 -26 17474.0 797.766   1
  -1   4 -26 17958.4 844.867   8
  -1   4 -27 7248.21 423.176   8
   1  -4 -27 6261.22 382.493   1
  -1   4 -28 14342.4 667.012   8
   1  -4 -28 13355.9 632.323   1
  -1   4 -29 521.435 166.948   8
   1  -4 -29 171.955 152.931   1
   1  -4 -30 1221.75 172.041   1
  -1   4 -30 1635.26 175.617   8
  -1   4 -31 14626.7 628.942   8
  -1  -5 -30 2695.49 185.331   1
  -1  -5 -29 8984.00 440.320   1
  -1  -5 -28 1539.73 204.590   1
  -1  -5 -27 3919.09 290.005   1
  -1  -5 -26 12088.7 595.062   1
  -1  -5 -25 108.463 212.702   1
   1   5 -25 98.9795 204.885   8
  -1  -5 -25 126.864 156.600   8
  -1  -5 -24 5969.27 393.618   1
   1   5 -24 6234.95 430.038   8
  -1  -5 -24 5553.16 367.992   8
  -1  -5 -23 6319.11 407.464   8
   1   5 -23 6691.21 455.574   8
  -1  -5 -23 7233.42 438.022   1
   1   5 -22 5477.14 415.100   8
  -1  -5 -22 5562.01 378.478   1
  -1   5  22 5291.08 880.192  11
  -1  -5 -22 4720.61 356.611   8
  -1  -5 -21 10792.1 583.836   8
   1   5 -21 11305.1 630.590   8
  -1   5  21 9188.64 1156.73  11
  -1  -5 -21 10179.4 590.469  10
  -1  -5 -21 9547.93 1375.87   6
  -1  -5 -21 12333.3 591.098   1
  -1  -5 -20 3751.04 320.403   8
  -1  -5 -20 3879.45 1205.78  12
  -1   5  20 3783.87 740.684  11
  -1  -5 -20 3574.85 332.868  10
  -1  -5 -20 4262.28 1019.94   6
  -1  -5 -20 3889.29 319.426   1
   1   5 -20 4373.36 368.090   8
  -1  -5 -19 5099.74 362.474   8
  -1  -5 -19 6116.84 1425.63  12
  -1   5  19 4363.18 822.901  11
   1   5 -19 4693.39 391.297   8
  -1  -5 -19 4666.84 370.436  10
  -1  -5 -19 3429.18 968.920   6
  -1  -5 -19 5017.20 351.170   1
  -1  -5 -18 61178.8 2374.44   1
  -1  -5 -18 58406.0 2393.58   8
   1   5 -18 58335.9 2430.56   8
  -1   5  18 55877.3 3267.02  11
  -1  -5 -18 56368.6 2385.18  10
  -1  -5 -18 56892.1 3680.11   6
  -1  -5 -17 40032.2 1722.25   8
  -1  -5 -17 41969.5 1706.46   1
  -1  -5 -17 37784.5 2844.32   6
   1   5 -17 40063.8 1759.27   8
  -1  -5 -17 37744.7 1712.16  10
   1   5 -17 45323.1 1693.73   3
  -1  -5 -16 910.539 202.958   8
  -1  -5 -16 961.963 212.417   1
   1   5 -16 875.269 225.375   8
  -1  -5 -16 1204.90 750.494   6
   1   5 -16 833.381 150.778   3
  -1  -5 -15 10428.5 534.174   8
  -1  -5 -15 9897.81 511.005   1
   1   5 -15 10206.6 490.766   3
  -1  -5 -15 9654.77 1346.40   6
   1   5 -15 9796.24 555.442   8
  -1  -5 -14 46304.9 1922.74   8
   1   5 -14 46459.2 1951.17   8
   1   5 -14 47843.7 1889.08   3
  -1  -5 -14 46151.6 1895.90   1
   1   5 -13 48028.8 1996.11   8
   1   5 -13 51154.7 1939.16   3
  -1  -5 -13 49106.5 1943.20   1
  -1  -5 -13 43120.3 2449.76  13
   1   5 -13 45240.6 1923.93   2
   1   5 -12 16190.0 786.224   8
   1  -5  12 17416.2 1336.63  13
   1   5 -12 15982.6 725.453   2
   1   5 -12 17691.0 736.253   3
  -1  -5 -12 16935.0 741.672   1
   1  -5  11 19890.8 1461.44  13
   1   5 -11 19523.1 808.545   3
   1   5 -11 17293.3 798.364   2
  -1  -5 -11 19967.4 820.108   1
  -1  -5 -11 16980.9 1548.41   6
   1   5 -11 18630.7 862.593   8
  -1  -5 -10 15503.3 1438.74   6
   1   5 -10 17665.6 761.954   3
  -1  -5  -9 41799.4 2530.44   6
   1  -5   9 45351.4 2531.04  13
  -1  -5  -8 25504.3 1815.88   6
   1  -5   8 29021.6 1908.80  13
   1  -5   8 27884.7 1576.95   5
  -1  -5  -7 11878.1 1165.11   6
   1  -5   7 12936.2 1003.21   5
   1  -5   6 90223.0 4421.86  13
  -1   5   5 57220.3 2967.33  11
   1  -5   5 73793.2 3470.78  13
   1  -5   4 17141.3 1379.71  13
  -1   5   4 12168.6 1003.81  11
   1  -5   3 5912.16 869.799  13
  -1   5   3 4575.58 653.452  11
  -1   5   2 103173. 4649.40  11
   1  -5   2 109686. 5051.48  13
   1  -5   1 54502.4 2951.18  13
  -1   5   1 51447.5 2609.84  11
  -1   5   0 79545.9 3710.94  11
   1  -5   0 83064.9 4061.77  13
  -1   5  -1 47539.7 2430.52  11
   1  -5  -2 108902. 4181.58  12
  -1   5  -2 109115. 4053.22  11
   1  -5  -2 105451. 4198.24   6
   1  -5  -3 6102.15 873.294  13
   1  -5  -3 4694.67 823.573  12
   1   5   3 4218.89 346.528  11
   1  -5  -3 6534.41 863.353   6
  -1   5  -3 5373.15 704.513  11
  -1   5  -4 13856.5 1077.32  11
   1  -5  -4 13776.7 1220.90  13
   1  -5  -4 14719.1 1299.71  12
   1   5   4 12662.4 748.764  11
   1  -5  -4 12428.7 1223.40   6
   1  -5  -5 63687.3 3326.67  13
   1  -5  -5 73852.9 3524.62  12
   1   5   5 63513.8 2802.78  11
  -1   5  -5 63679.8 3108.05  11
   1  -5  -5 61319.0 3372.82   6
   1   5   6 73253.8 3222.61  11
   1  -5  -6 72301.5 3693.40  13
   1  -5  -6 81251.1 3921.97  12
   1  -5  -6 71229.8 3809.61   6
   1  -5  -7 12651.4 1187.01  13
   1  -5  -7 11149.0 1293.86   6
   1   5   7 13870.1 916.904  11
   1  -5  -7 14680.2 1426.18  12
   1   5   8 27423.1 1503.31  11
   1  -5  -8 25142.7 1982.52   6
   1  -5  -8 26916.0 1803.54  13
   1  -5  -8 27847.1 2054.34  12
   1  -5  -9 45772.7 2801.92  12
   1   5   9 43840.4 2166.14  11
   1  -5  -9 39186.8 2694.54   6
   1  -5  -9 44208.1 2479.57  13
   1  -5 -10 16856.2 1346.35  13
   1  -5 -10 17074.3 1651.53  12
   1   5  10 15902.3 1098.75  11
   1  -5 -10 15493.1 1573.50   6
   1  -5 -11 19405.0 1792.41  12
   1   5  11 19206.8 1269.37  11
   1  -5 -11 20936.1 1857.64   6
   1  -5 -11 20348.7 854.166   1
   1  -5 -11 21634.7 1510.99  13
   1  -5 -11 19679.0 840.325   4
   1  -5 -12 14169.8 1196.58  13
   1   5  12 16466.8 1153.34  11
   1  -5 -12 15001.9 674.505   1
   1  -5 -12 14683.1 1577.21   6
   1  -5 -12 15174.7 663.407   4
  -1   5 -13 43927.6 1820.58   8
   1   5  13 44825.6 2368.87  11
   1  -5 -13 46557.0 1801.94   1
   1  -5 -13 42691.1 2403.34  13
   1  -5 -13 47330.7 3038.71  12
   1  -5 -13 41974.8 2991.33   6
   1  -5 -13 43355.5 1786.21   4
   1   5  14 50436.1 2558.92  11
  -1   5 -14 46053.0 1915.82   8
   1  -5 -14 46847.4 1893.37   1
   1  -5 -14 51431.5 3245.35  12
   1   5  15 9954.21 1002.07  11
  -1   5 -15 8682.48 475.114  10
   1  -5 -15 9309.05 466.428   1
  -1   5 -15 9140.77 485.431   8
   1  -5 -16 506.447 184.523   1
  -1   5 -16 765.823 186.356   8
   1   5  16 1495.14 538.380  11
   1  -5 -16 1052.98 860.770   6
  -1   5 -16 1036.84 198.494  10
   1  -5 -16 848.337 486.182   5
  -1   5 -17 38694.8 1572.31   2
   1  -5 -17 40762.7 1601.86   1
  -1   5 -17 39442.5 1633.38   8
   1   5  17 41219.8 2432.69  11
   1  -5 -17 37844.7 2888.64   6
  -1   5 -17 35832.0 1613.85  10
   1  -5 -17 35762.1 2404.92   5
   1  -5 -18 56394.4 2257.27   1
   1  -5 -18 56397.8 3716.69   6
  -1   5 -18 55097.3 2279.90  10
  -1   5 -18 56688.0 2295.69   8
  -1   5 -18 54492.6 2222.77   2
  -1   5 -19 4445.66 339.665   8
   1  -5 -19 4039.00 305.942   1
  -1   5 -19 3502.21 319.498  10
   1   5  19 4513.92 837.797  11
  -1   5 -19 3985.04 243.546   2
   1   5  20 5067.45 893.771  11
   1  -5 -20 4439.00 321.498   1
  -1   5 -20 4077.70 249.033   2
  -1   5 -20 4269.20 349.034  10
  -1   5 -20 4804.57 352.772   8
  -1   5 -21 11765.2 618.222   8
  -1   5 -21 10646.7 600.045  10
   1  -5 -21 12127.3 581.872   1
  -1   5 -21 10991.6 506.465   2
   1  -5 -22 4821.73 333.067   1
  -1   5 -22 4269.23 357.883   8
  -1   5 -23 8176.05 482.980   8
   1  -5 -23 7318.58 443.439   1
  -1   5 -24 6519.51 418.848   8
   1  -5 -24 5740.70 383.775   1
   1  -5 -25 36.5762 183.464   1
  -1   5 -25 375.435 198.504   8
  -1   5 -26 13836.6 656.484   8
   1  -5 -26 12630.2 619.941   1
   1  -5 -27 3386.17 264.033   1
  -1   5 -27 4105.54 292.926   8
   1  -5 -28 969.257 180.389   1
  -1   5 -28 1431.72 187.862   8
   1  -5 -29 6886.51 370.849   1
  -1   5 -29 8215.05 385.375   8
   1  -5 -30 2652.16 178.188   1
  -1  -6 -29 1355.50 140.224   1
  -1  -6 -28 440.930 157.402   1
  -1  -6 -27 10428.2 499.731   1
  -1  -6 -26 4527.87 307.232   1
  -1  -6 -25 15707.1 727.787   1
  -1  -6 -24 1959.96 251.994   1
  -1  -6 -23 47657.6 1957.07   1
  -1  -6 -22 6380.94 415.489   1
  -1  -6 -21 7084.45 438.904   1
  -1  -6 -20 373.240 210.661   1
   1   6 -20 418.594 222.330   8
  -1  -6 -20-107.405 673.109   6
  -1  -6 -19 11286.6 1574.70   6
   1   6 -19 12042.0 672.170   8
  -1  -6 -19 13140.4 641.677   1
  -1  -6 -18 19521.3 920.477   1
   1   6 -18 21297.7 904.752   3
  -1  -6 -18 19764.8 2031.10   6
   1   6 -18 20448.9 979.475   8
   1   6 -17 1136.17 255.260   8
  -1   6  17 1849.50 647.824  11
  -1  -6 -17 1386.04 240.148   1
   1   6 -17 1367.97 188.084   3
  -1  -6 -17 425.598 657.366   6
   1   6 -16 22870.9 1054.59   8
   1   6 -16 23293.4 983.975   3
  -1   6  16 19861.7 1732.53  11
  -1  -6 -16 21070.1 2061.52   6
  -1  -6 -16 22084.7 1003.27   1
   1   6 -15 14520.7 777.452   8
  -1  -6 -15 15766.6 733.092   1
   1   6 -15 16098.4 718.745   3
  -1   6  15 16426.8 1461.71  11
   1   6 -14 25681.3 1075.37   3
  -1  -6 -14 25019.5 1087.55   1
  -1   6  14 26601.4 1879.59  11
   1   6 -14 24170.3 1131.14   8
   1   6 -13 13742.7 693.142   8
   1   6 -13 13927.8 632.118   3
  -1   6  13 12321.3 1247.73  11
  -1  -6 -13 13545.3 1520.74   6
  -1  -6 -13 13977.0 649.963   1
   1   6 -13 13183.8 623.161   2
  -1  -6 -13 12381.3 1146.53  13
  -1  -6 -12 45664.8 2940.20   6
   1  -6  12 50555.4 2737.02  13
   1   6 -12 45991.6 1832.96   3
  -1   6  12 48359.2 2691.16  11
  -1  -6 -12 41917.1 2498.97  13
  -1  -6 -12 46581.3 1844.51   1
   1   6 -12 42727.8 1824.28   2
   1  -6  11 72801.6 3528.70  13
  -1   6  11 65159.3 3369.64  11
  -1  -6 -11 66172.7 3680.95   6
   1   6 -11 61654.0 2528.62   2
  -1  -6 -11 65396.8 2545.54   1
   1   6 -11 62757.0 2531.90   3
  -1  -6 -10 15121.2 2009.33  12
  -1  -6 -10 12359.8 1366.75   6
   1  -6  10 12183.5 1258.37  13
  -1   6  10 11839.8 1146.66  11
   1   6 -10 13235.9 606.415   2
   1   6 -10 13059.1 605.203   3
  -1  -6 -10 13524.6 621.367   1
  -1  -6  -9 38020.4 2926.94  12
   1   6  -9 30531.8 1330.62   3
  -1  -6  -9 32816.9 2219.56   6
   1   6  -9 32725.2 1338.40   2
  -1  -6  -9 33684.9 1349.27   1
  -1   6   9 33506.4 2025.60  11
   1  -6   9 34861.0 2244.37  13
   1   6  -8 10582.2 513.056   3
  -1  -6  -8 11040.4 1192.57   6
   1  -6   8 13446.7 1318.50  13
   1   6  -8 11190.5 520.492   2
  -1   6   8 11828.7 1062.51  11
   1  -6   8 10877.5 956.530   5
  -1   6   7 4947.29 720.454  11
   1  -6   7 5944.74 726.419   5
   1   6  -7 6124.56 326.570   2
   1  -6   7 7062.24 1025.12  13
  -1  -6  -7 4419.89 823.499   6
   1  -6   6 2903.94 785.524  13
  -1   6   6 2178.11 561.437  11
  -1  -6  -6 3156.16 742.304   6
   1   6  -5 15823.5 705.328   3
   1  -6   5 19144.8 1605.60  13
  -1  -6  -5 19520.9 1472.26   6
  -1   6   5 16952.1 1255.75  11
  -1   6   4 6842.85 812.145  11
  -1  -6  -4 7178.52 923.037   6
   1  -6   4 6750.53 1037.85  13
  -1  -6  -3 39868.7 2352.53   6
  -1   6   3 39370.0 2219.71  11
   1  -6   3 44826.0 2662.99  13
   1  -6   2 33060.2 2229.19  13
  -1   6   2 30883.3 1862.78  11
   1  -6   1 20922.5 1712.53  13
  -1   6   1 18940.6 1355.74  11
   1  -6   0 139.897 560.133  13
  -1   6   0 42.3342 402.287  11
  -1   6  -1 18828.0 1339.44  11
   1  -6  -2 28710.7 1906.88   6
  -1   6  -2 32593.9 1856.71  11
   1  -6  -2 28132.0 1952.04  12
  -1   6  -3 43843.9 2342.35  11
   1  -6  -3 42591.2 2616.25  13
   1  -6  -3 42829.3 2574.18  12
   1  -6  -3 41106.7 2483.74   6
   1  -6  -4 6436.65 1032.69  12
  -1   6  -4 6102.74 791.450  11
   1  -6  -4 6504.19 933.981   6
   1  -6  -4 4649.25 843.191  13
   1  -6  -5 20037.5 1640.13  13
   1   6   5 18484.5 1028.48  11
   1  -6  -5 23522.7 1850.23  12
  -1   6  -5 19207.8 1375.27  11
   1  -6  -5 21215.7 1649.10   6
   1  -6  -6 2607.73 709.160  13
   1  -6  -6 1586.07 779.150  12
   1   6   6 2713.85 386.110  11
   1  -6  -6 3083.10 786.144   6
   1   6   7 3559.79 464.141  11
   1  -6  -7 4180.68 809.512  13
   1  -6  -7 3341.38 835.978   6
   1  -6  -8 9742.05 1124.41  13
   1   6   8 10392.0 823.065  11
   1  -6  -8 9196.07 1220.02   6
   1  -6  -9 28743.5 1210.34   1
   1  -6  -9 34679.8 2455.52  12
   1  -6  -9 30089.6 2214.68   6
   1   6   9 29196.4 1648.40  11
   1  -6  -9 30895.8 2078.14  13
   1  -6 -10 12222.6 1488.68  12
   1  -6 -10 13069.6 1464.36   6
   1  -6 -10 11804.2 1227.17  13
   1  -6 -10 11760.4 557.483   1
   1   6  10 11839.9 940.543  11
   1   6  11 61154.8 3046.64  11
   1  -6 -11 62264.8 3752.71   6
   1  -6 -11 61358.8 3774.66  12
   1  -6 -11 63753.0 2530.23   1
   1  -6 -11 66929.7 3457.74  13
  -1  -6  12 46876.1 2546.50  13
   1  -6 -12 40162.9 2934.11  12
   1   6  12 44509.1 2316.65  11
   1  -6 -12 41249.8 2931.56   6
   1  -6 -12 42721.4 1748.96   1
   1  -6 -12 43896.4 2576.73  13
   1  -6 -13 9359.72 1361.61   6
   1   6  13 10755.3 962.896  11
   1  -6 -13 9351.16 1013.17  13
   1  -6 -13 11297.3 1512.48  12
   1  -6 -13 9706.12 486.604   1
  -1   6 -14 23897.2 1017.86   2
   1  -6 -14 24045.7 1033.05   1
   1  -6 -14 26147.7 2258.37  12
   1  -6 -14 26283.4 2282.70   6
   1   6  14 23552.6 1606.54  11
  -1   6 -15 13734.8 638.322   2
  -1   6 -15 13945.3 670.988   8
   1  -6 -15 14875.8 668.605   1
   1   6  15 13550.7 1188.93  11
   1  -6 -15 15439.9 1750.07   6
   1  -6 -16 20970.9 915.062   1
   1   6  16 20896.0 1556.13  11
  -1   6 -16 20656.8 919.891   8
   1  -6 -16 21195.4 1815.87   5
  -1   6 -16 19811.5 880.521   2
  -1   6 -17 660.913 138.480   2
   1   6  17 419.665 444.988  11
  -1   6 -17 541.030 179.567   8
  -1   6 -17 605.887 114.058   3
   1  -6 -17 78.7587 413.435   5
   1  -6 -17 431.230 184.649   1
   1  -6 -18 19106.4 881.486   1
   1   6  18 21840.0 1653.65  11
  -1   6 -18 20008.8 901.024   8
  -1   6 -18 19555.8 845.435   2
   1   6  19 12379.6 1253.02  11
  -1   6 -19 11375.3 575.770   8
  -1   6 -19 10927.3 510.157   2
   1  -6 -19 10336.6 552.372   1
  -1   6 -20 318.213 112.282   2
  -1   6 -20 210.488 187.627   8
   1   6  20 703.417 509.059  11
   1  -6 -20 316.633 198.037   1
  -1   6 -21 6915.89 421.328   8
  -1   6 -21 6778.42 339.916   2
   1  -6 -21 6485.74 400.805   1
  -1   6 -22 6783.23 411.882   8
   1  -6 -22 6095.75 391.185   1
  -1   6 -22 6413.93 316.744   2
   1  -6 -23 44885.4 1848.82   1
  -1   6 -23 45561.3 1877.41   8
  -1   6 -24 1757.04 232.631   8
   1  -6 -24 1985.19 233.623   1
   1  -6 -25 15274.0 725.190   1
  -1   6 -25 16971.0 748.424   8
   1  -6 -26 4630.00 296.314   1
   1  -6 -27 9329.46 452.027   1
   1  -6 -28 656.491 152.781   1
   1  -6 -29 1211.40 131.307   1
  -1  -7 -28 280.697 107.820   1
  -1  -7 -27 9542.32 444.854   1
  -1  -7 -26 10097.5 478.725   1
  -1  -7 -25 11177.5 535.441   1
  -1  -7 -24 2168.54 234.647   1
  -1  -7 -23 7099.62 412.425   1
  -1  -7 -22 4695.98 336.055   1
  -1  -7 -21 20019.5 904.692   1
  -1  -7 -20 16166.8 762.087   1
  -1  -7 -19 1017.25 228.392   1
  -1   7  18 620.018 486.786  11
   1   7 -18 744.552 175.648   3
  -1  -7 -18 661.673 644.002   6
  -1  -7 -18 913.988 222.818   1
  -1  -7 -17 8966.20 1741.98  12
  -1   7  17 6966.23 1009.24  11
   1   7 -17 9371.79 474.861   3
  -1  -7 -17 8574.11 495.979   1
  -1  -7 -16 37814.0 1575.53   1
   1   7 -16 37402.9 1557.60   3
  -1  -7 -16 37584.7 3460.77  12
  -1   7  16 34215.3 2362.39  11
  -1  -7 -15 12247.3 2087.95  12
   1   7 -15 9156.65 481.271   3
  -1  -7 -15 9848.53 510.033   1
  -1   7  15 5999.86 953.226  11
  -1  -7 -15 7155.74 1248.29   6
  -1   7  14 5960.89 901.534  11
  -1  -7 -14 4930.76 1510.40  12
   1   7 -14 5741.84 353.862   3
  -1  -7 -14 5911.68 379.216   1
  -1  -7 -14 5270.93 1128.20   6
  -1  -7 -13 16980.1 2358.15  12
   1   7 -13 13993.6 666.568   3
  -1  -7 -13 14100.1 1623.57   6
  -1  -7 -13 14446.6 685.699   1
  -1   7  13 14025.9 1316.34  11
  -1  -7 -12 8291.50 1021.06  13
   1  -7  12 9790.59 1173.99  13
  -1  -7 -12 12248.2 2019.88  12
   1   7 -12 10039.2 498.389   3
  -1   7  12 9797.71 1110.40  11
  -1  -7 -12 7184.86 1207.87   6
  -1  -7 -12 9574.46 506.136   1
  -1  -7 -11 1572.03 553.916  13
   1  -7  11 3437.50 793.989  13
  -1  -7 -11 2156.07 1173.68  12
  -1   7  11 2229.67 606.877  11
  -1  -7 -11 3139.64 918.575   6
   1   7 -11 2909.61 239.862   2
  -1  -7 -11 3269.65 268.126   1
   1   7 -11 2688.98 244.221   3
  -1  -7 -10 22026.2 1772.86  13
   1  -7  10 26905.6 2046.05  13
  -1   7  10 23265.7 1748.96  11
  -1  -7 -10 25381.3 2076.02   6
   1   7 -10 25150.7 1103.81   2
   1   7 -10 25949.5 1107.09   3
  -1  -7 -10 27542.7 1123.44   1
   1  -7   9 37823.3 2485.54  13
  -1  -7  -9 36785.8 3125.10  12
  -1   7   9 32780.0 2096.78  11
   1   7  -9 33262.1 1386.58   3
  -1  -7  -9 31755.4 2390.93   6
   1   7  -9 33337.0 1389.39   2
  -1  -7  -9 33349.3 2201.13  13
  -1  -7  -9 33177.1 1394.69   1
  -1  -7  -8 11277.5 1340.66   6
  -1   7   8 12074.3 1168.56  11
   1  -7   8 11439.5 1347.75  13
  -1  -7  -8 9510.94 1661.73  12
   1   7  -8 12025.3 568.224   2
   1  -7   7 13646.1 1473.45  13
  -1   7   7 10677.0 1102.64  11
   1  -7   7 12942.0 1185.69   5
  -1   7   6 37591.8 2279.02  11
   1   7  -6 38615.7 1588.62   3
  -1  -7  -6 41885.1 2601.65   6
   1  -7   6 41379.0 2702.64  13
   1   7  -5 21353.0 939.174   3
  -1  -7  -5 21457.1 1748.95   6
   1  -7   5 23064.9 1912.79  13
  -1   7   5 21653.2 1580.37  11
   1   7  -5 22602.1 951.312   2
   1  -7   4 2738.64 816.796  13
   1   7  -4 2675.44 207.789   3
  -1   7   4 2381.80 576.193  11
  -1  -7  -4 1516.55 629.373   6
   1   7  -4 2421.19 209.813   2
   1   7  -3 377.871 140.847   2
   1  -7   3 164.530 587.897  13
   1   7  -3 461.081 136.480   3
  -1  -7  -3 191.722 479.638   6
  -1   7   3 254.950 400.183  11
   1  -7   2 7743.87 1124.96  13
   1   7  -2 8362.56 416.220   3
  -1  -7  -2 7981.38 1003.53   6
  -1   7   2 7851.33 907.538  11
  -1   7   1 16265.7 696.897   2
   1  -7   1 15937.7 1565.60  13
  -1   7   1 15610.5 1268.01  11
   1   7  -1 15818.7 709.249   3
  -1  -7  -1 16453.3 1429.41   6
  -1   7   0 4649.59 274.861   2
   1  -7   0 5711.09 1013.23  13
  -1   7   0 5277.87 740.517  11
   1   7   0 5205.74 295.817   3
  -1  -7   0 5933.50 871.848   6
  -1   7  -1 14682.4 1242.41  11
  -1  -7   1 15990.2 1360.75   6
   1   7   1 15784.0 693.726   3
  -1   7  -2 8235.29 930.643  11
   1  -7  -2 8541.94 1144.53  12
   1   7   2 9221.19 443.084   3
  -1  -7   2 10065.2 1002.52   6
   1  -7  -3 321.544 588.884  13
   1  -7  -3 744.404 702.273  12
  -1   7  -3 96.5765 402.246  11
   1  -7  -3 381.231 529.229   6
   1   7   3 216.778 114.568   3
   1  -7  -4 1696.88 718.539  13
   1  -7  -4 1271.41 789.539  12
  -1   7  -4 1487.06 506.539  11
   1   7   4 1579.36 153.797   3
   1  -7  -4 1682.95 633.221   6
   1  -7  -5 25400.7 2070.82  12
   1  -7  -5 21871.0 1865.14  13
   1  -7  -5 20505.9 1748.27   6
   1  -7  -6 37468.1 2612.51  13
   1  -7  -6 44527.7 2897.05  12
   1  -7  -6 40139.6 2635.97   6
   1  -7  -7 10915.1 1491.38  12
   1  -7  -7 11343.1 1364.31   6
   1  -7  -7 10403.1 1297.57  13
   1  -7  -8 10909.9 1335.03  13
   1  -7  -8 12334.7 1428.32   6
   1  -7  -8 11404.0 1523.83  12
   1  -7  -9 32360.1 1360.26   1
   1  -7  -9 34681.5 2399.58  13
   1  -7  -9 35537.4 2633.79  12
   1  -7  -9 33369.5 2454.75   6
  -1  -7  10 28225.9 2064.95  13
   1  -7 -10 28787.1 2454.71  12
   1  -7 -10 32309.0 2419.21   6
   1  -7 -10 30449.1 2224.29  13
   1  -7 -10 30979.4 1289.95   1
  -1   7 -11 2086.14 208.863   2
   1  -7 -11 2621.60 706.607  13
  -1  -7  11 1998.05 563.249  13
   1  -7 -11 1518.61 790.179  12
   1  -7 -11 2320.81 861.162   6
   1  -7 -11 2500.70 236.205   1
  -1   7 -12 8854.28 446.900   2
   1  -7 -12 9168.00 1119.45  13
   1  -7 -12 8424.67 1363.47  12
   1  -7 -12 9211.37 473.812   1
   1  -7 -12 9294.15 1366.81   6
  -1  -7  12 8505.41 1042.72  13
   1  -7 -13 14089.5 653.376   1
   1  -7 -13 14932.9 1756.74  12
   1  -7 -13 13479.6 1652.64   6
  -1   7 -13 13480.4 631.223   2
   1  -7 -14 5774.32 1209.85  12
   1  -7 -14 6409.51 377.358   1
   1  -7 -14 7684.36 1308.83   6
  -1   7 -14 6081.43 346.098   2
   1  -7 -15 9489.71 514.275   1
   1  -7 -15 9630.54 1468.97   6
  -1   7 -15 10097.5 482.049   2
   1  -7 -16 34967.8 1452.67   1
   1  -7 -16 36716.8 2884.75   6
   1  -7 -16 32403.1 2458.21   5
  -1   7 -16 34228.9 1420.43   2
   1  -7 -17 7215.96 435.807   1
  -1   7 -17 7874.49 381.697   3
   1  -7 -17 7319.23 1071.50   5
  -1   7 -17 7768.61 396.602   2
  -1   7 -18 1077.40 152.429   2
  -1   7 -18 951.994 132.078   3
   1  -7 -18 974.523 209.960   1
  -1   7 -19 1249.15 151.237   2
   1  -7 -19 1394.92 221.515   1
  -1   7 -20 16555.6 712.982   2
   1  -7 -20 15998.3 753.030   1
  -1   7 -21 18686.1 812.031   2
   1  -7 -21 20210.2 866.648   1
   1  -7 -22 4089.49 295.662   1
  -1   7 -22 3728.33 221.214   2
   1  -7 -23 6083.60 361.186   1
   1  -7 -24 2180.00 222.488   1
   1  -7 -25 10764.5 510.450   1
   1  -7 -26 8557.46 414.535   1
   1  -7 -27 8930.74 414.287   1
  -1  -8 -26 3844.99 220.015   1
  -1  -8 -25 585.048 149.666   1
  -1  -8 -24 28278.6 1168.28   1
  -1  -8 -23 6249.04 356.664   1
  -1  -8 -22 620.248 188.720   1
  -1  -8 -21 2101.51 235.996   1
  -1  -8 -20 33423.0 1401.05   1
  -1  -8 -19 5257.38 358.489   1
   1   8 -18 1673.74 208.470   3
  -1  -8 -18 1502.58 244.230   1
  -1  -8 -17 1588.38 251.525   1
   1   8 -17 1733.86 216.179   3
  -1  -8 -16 72220.4 2870.78   1
  -1  -8 -16 74230.5 5086.74  12
   1   8 -16 72898.3 2867.44   3
  -1   8  16 60993.8 3635.09  11
  -1  -8 -16 59241.5 4088.82   6
  -1  -8 -15 170.731 1015.49  12
  -1   8  15 390.838 466.741  11
   1   8 -15 1168.76 201.950   3
  -1  -8 -15 764.780 685.495   6
  -1  -8 -15 835.077 220.670   1
   1   8 -14 12196.3 583.656   3
  -1  -8 -14 11040.3 584.570   1
  -1  -8 -14 11113.1 1540.64   6
  -1   8  14 9591.44 1133.64  11
   1   8 -13 11907.1 590.683   3
  -1   8  13 9636.41 1157.20  11
  -1  -8 -13 10499.5 1457.17   6
  -1  -8 -13 11995.3 599.563   1
  -1  -8 -12 41369.5 1700.59   1
  -1   8  12 38696.0 2502.76  11
   1   8 -12 41029.8 1694.29   3
  -1  -8 -12 37790.3 2876.25   6
  -1  -8 -12 36305.1 2516.05  13
  -1  -8 -11 1078.46 526.759  13
   1   8 -11 2244.41 233.018   3
  -1   8  11 1838.57 578.054  11
  -1  -8 -11 1993.21 849.565   6
  -1  -8 -11 2423.84 256.902   1
  -1  -8 -11 2535.73 1328.37  12
   1  -8  11 1821.39 655.894  13
  -1  -8 -10 12353.2 1326.13  13
   1  -8  10 12908.0 1451.08  13
  -1  -8 -10 15329.7 2231.11  12
  -1  -8 -10 10507.1 1433.98   6
   1   8 -10 12984.7 628.288   3
  -1  -8 -10 12892.9 644.920   1
  -1   8  10 13961.1 1328.53  11
  -1  -8  -9 34340.6 1446.00   1
  -1  -8  -9 31924.6 2300.19  13
  -1  -8  -9 36654.7 3326.98  12
  -1   8   9 35221.1 2271.14  11
  -1  -8  -9 34504.4 2583.71   6
   1  -8   9 33812.4 2509.68  13
  -1  -8  -8 21331.5 2465.13  12
  -1  -8  -8 19593.4 1719.58  13
  -1  -8  -8 21154.8 1944.87   6
   1  -8   8 22404.4 1986.18  13
  -1   8   8 21960.4 1701.00  11
  -1  -8  -7 10183.8 1242.20  13
   1  -8   7 10172.6 1351.30  13
  -1   8   7 10951.2 1184.41  11
  -1  -8  -7 10646.9 1806.35  12
   1   8  -7 11138.8 543.974   3
  -1  -8  -7 10970.4 1386.84   6
   1  -8   6 1887.88 732.577  13
  -1  -8  -6 3553.32 774.237  13
  -1   8   6 1636.96 568.510  11
   1   8  -6 3015.76 256.726   3
  -1  -8  -6 4387.74 994.733   6
  -1   8   5 7550.51 967.899  11
   1  -8   5 8938.46 1263.24  13
   1   8  -5 7711.38 418.970   3
  -1  -8  -5 8609.83 1207.94   6
  -1  -8  -5 8078.35 1121.31  13
   1  -8   4 33999.8 2471.93  13
  -1   8   4 32510.6 2098.64  11
   1   8  -4 31239.6 1323.84   3
  -1  -8  -4 35507.8 2429.19   6
   1   8  -3 10406.4 515.216   3
  -1   8   3 10826.0 1119.63  11
  -1  -8  -3 10328.1 1311.19   6
   1  -8   3 9843.36 1331.43  13
  -1  -8  -2 78119.4 4201.66   6
   1  -8   2 76149.7 4338.23  13
  -1   8   2 78360.5 3936.43  11
   1   8  -2 77390.3 3119.28   3
  -1   8   2 79869.4 3099.42   2
   1  -8   1 9727.52 1365.16  13
   1   8  -1 11303.2 524.615   3
  -1   8   1 8629.01 1039.18  11
  -1  -8  -1 11181.9 1348.71   6
  -1   8   1 9751.68 484.234   2
   1  -8   0 35329.9 2573.21  13
   1   8   0 35677.2 1460.48   3
  -1   8   0 32679.7 2149.67  11
  -1  -8   0 35063.2 2344.47   6
  -1   8   0 35252.3 1443.28   2
   1   8   1 10965.6 538.577   3
  -1   8  -1 11832.8 536.631   2
  -1   8  -2 69858.4 3666.43  11
   1   8   2 75812.4 2923.87   3
  -1   8  -2 72032.4 2915.26   2
   1  -8  -3 9502.29 1310.34  13
   1   8   3 10767.5 502.064   3
  -1   8  -3 8730.54 1014.73  11
  -1   8  -3 10188.0 497.376   2
   1   8   4 33985.8 1334.53   3
   1  -8  -4 33019.7 2452.36  13
  -1   8  -4 30547.8 1332.28   2
  -1  -8   5 9260.44 1272.13  13
   1  -8  -5 7113.45 1165.31  13
  -1   8  -5 6998.25 378.062   2
  -1  -8   6 2691.17 813.326  13
   1  -8  -6 3004.79 838.388  13
   1  -8  -6 2329.06 762.247   6
  -1   8  -6 2691.85 223.722   2
  -1  -8   7 12090.5 1354.13  13
   1  -8  -7 9748.07 1324.85  13
   1  -8  -7 9581.64 1302.97   6
  -1   8  -7 10771.0 520.594   2
   1  -8  -8 20311.7 1865.17  13
  -1  -8   8 21934.0 1829.03  13
   1  -8  -8 18697.8 1827.20   6
  -1   8  -8 18992.8 840.955   2
   1  -8  -9 34560.5 1447.45   1
   1  -8  -9 34151.0 2525.96  13
   1  -8  -9 35556.8 2630.23   6
  -1  -8   9 34993.5 2406.85  13
  -1   8  -9 34401.6 1430.29   2
   1  -8 -10 12898.8 1474.33  13
  -1  -8  10 11224.5 1304.56  13
   1  -8 -10 11076.6 1455.29   6
   1  -8 -10 13419.8 644.008   1
   1  -8 -11 2434.27 739.410  13
  -1  -8  11 2475.76 710.339  13
   1  -8 -11 2047.54 827.049   6
   1  -8 -11 3017.63 268.022   1
   1  -8 -12 37862.7 2606.98  13
   1  -8 -12 37704.6 2883.59   6
   1  -8 -12 40080.0 1620.86   1
  -1   8 -12 38129.2 1593.67   2
   1  -8 -13 10773.9 538.420   1
  -1   8 -13 10028.5 501.649   2
   1  -8 -14 9925.87 516.066   1
   1  -8 -14 10282.9 1473.44   6
  -1   8 -14 9858.18 486.744   2
  -1   8 -15 741.432 155.239   2
   1  -8 -15 818.678 216.487   1
  -1   8 -15 821.537 146.275   3
   1  -8 -16 66296.4 2692.08   1
  -1   8 -16 68715.9 2657.82   3
  -1   8 -16 66151.6 2667.30   2
   1  -8 -16 60527.2 3821.60   5
  -1   8 -17 1280.42 162.325   2
   1  -8 -17 1399.04 224.007   1
  -1   8 -17 1350.73 153.505   3
  -1   8 -18 2223.63 197.023   2
   1  -8 -18 1917.23 245.424   1
  -1   8 -18 2210.68 176.657   3
  -1   8 -19 4993.20 268.192   3
  -1   8 -19 5084.46 292.933   2
   1  -8 -19 4967.67 340.294   1
  -1   8 -20 30973.1 1259.88   2
   1  -8 -20 30447.1 1290.54   1
  -1   8 -21 2243.53 167.618   2
   1  -8 -21 1946.17 222.916   1
   1  -8 -22 743.080 181.685   1
   1  -8 -23 7802.65 404.767   1
   1  -8 -24 26501.1 1095.60   1
   1  -8 -25 671.308 148.657   1
   1  -8 -26 3763.82 216.051   1
  -1  -9 -24 495.277 124.979   1
  -1  -9 -23 23038.4 956.375   1
  -1  -9 -22 1115.03 169.960   1
  -1  -9 -21 4081.03 274.713   1
  -1  -9 -20 5545.94 335.004   1
  -1  -9 -19 14526.2 672.949   1
  -1  -9 -18 3819.09 292.198   1
  -1  -9 -17 3350.67 282.404   1
   1   9 -17 3386.05 275.199   3
  -1  -9 -16 295.034 202.694   1
   1   9 -16 511.277 184.235   3
   1   9 -15 1155.08 208.651   3
  -1  -9 -15 734.835 218.526   1
   1   9 -14 14290.6 683.085   3
  -1  -9 -14 14097.7 684.392   1
   1   9 -13 45278.4 1866.04   3
  -1  -9 -13 45868.3 1865.09   1
  -1  -9 -13 40913.8 3087.78   6
  -1   9  13 39723.5 2640.96  11
  -1  -9 -12 7352.19 1790.72  12
   1   9 -12 9045.11 486.986   3
  -1   9  12 7543.92 993.952  11
  -1  -9 -12 9630.78 504.745   1
  -1  -9 -12 5690.74 1164.49   6
  -1  -9 -11 1835.87 623.801  13
  -1  -9 -11 1932.20 1273.32  12
   1   9 -11 2018.76 227.922   3
  -1   9  11 2185.30 605.255  11
  -1  -9 -11 1402.55 764.911   6
  -1  -9 -11 2217.32 258.142   1
   1  -9  10 1048.76 599.700  13
  -1  -9 -10 2066.47 1199.44  12
  -1   9  10 1388.40 569.562  11
  -1  -9 -10 1500.81 257.770   1
  -1  -9 -10 633.107 705.806   6
  -1  -9 -10 1351.37 632.216  13
  -1  -9  -9 21067.7 1926.25  13
   1  -9   9 25768.0 2191.38  13
  -1  -9  -9 29176.7 2993.78  12
  -1   9   9 25942.7 1940.53  11
  -1  -9  -9 24866.7 2256.57   6
  -1  -9  -9 25581.4 1116.22   1
   1  -9   8 17832.4 1836.06  13
  -1  -9  -8 14898.4 1598.88  13
   1   9  -8 18322.1 828.289   3
  -1  -9  -8 17282.1 2337.32  12
  -1   9   8 17750.0 1586.74  11
  -1  -9  -8 16258.9 1807.36   6
  -1  -9  -8 18839.5 848.261   1
  -1  -9  -7 8766.09 1247.73  13
  -1  -9  -7 10885.5 1888.50  12
   1   9  -7 11235.9 558.533   3
  -1  -9  -7 10614.6 1441.60   6
   1  -9   7 11573.1 1472.92  13
  -1   9   7 11393.9 1233.67  11
   1  -9   6 26910.6 2227.34  13
  -1  -9  -6 19465.2 2438.11  12
   1   9  -6 22529.2 1001.35   3
  -1   9   6 25283.1 1854.72  11
  -1  -9  -6 26649.3 2232.34   6
  -1  -9  -6 21120.4 1949.76  13
  -1  -9  -5 7697.08 1235.75  13
  -1   9   5 8387.66 1077.31  11
  -1  -9  -5 9789.84 1358.30   6
   1   9  -5 8604.60 461.413   3
   1  -9   5 9153.68 1360.39  13
  -1   9   4 6961.12 981.302  11
  -1  -9  -4 6392.41 1126.54  13
   1  -9   4 6770.18 1189.38  13
  -1  -9  -4 5659.25 1076.34   6
   1   9  -4 6778.96 391.442   3
  -1   9   3 69368.5 3789.69  11
   1   9  -3 72230.6 2890.20   3
  -1  -9  -3 77458.9 4297.42  13
   1  -9   3 74288.1 4318.92  13
   1  -9   2 13914.6 1684.97  13
   1   9  -2 14220.7 655.840   3
  -1   9   2 12910.5 609.247   2
   1  -9   1 82888.9 4921.80  13
   1   9  -1 89564.0 3612.34   3
  -1   9   1 85056.9 4483.23  11
  -1   9   1 94001.2 3600.73   2
   1  -9   0 19340.7 1975.44  13
   1   9   0 22645.6 911.478   3
  -1   9   0 19108.9 876.930   2
  -1  -9   0 18818.5 2022.08  13
   1   9   1 85260.5 3413.85   3
  -1   9  -1 81053.8 4233.15  11
  -1   9  -1 87042.7 3407.39   2
  -1  -9   2 16439.0 1829.00  13
   1   9   2 15378.8 639.137   3
  -1   9  -2 9374.52 1137.20  11
  -1   9  -2 11761.9 609.443   2
  -1  -9   3 79442.0 4608.47  13
   1   9   3 79182.6 3143.14   3
   1  -9  -3 75446.3 4495.06  13
  -1   9  -3 79630.3 3143.49   2
  -1  -9   4 7350.89 1255.30  13
   1  -9  -4 8270.42 1259.11  13
   1   9   4 8044.82 409.769   3
  -1   9  -4 7508.19 408.327   2
  -1  -9   5 10518.2 1411.73  13
   1  -9  -5 8257.50 1296.36  13
  -1   9  -5 8971.65 459.947   2
  -1  -9   6 27110.1 2304.14  13
   1  -9  -6 28029.4 2325.23  13
  -1   9  -6 26807.4 1140.84   2
  -1  -9   7 10947.8 1428.19  13
   1  -9  -7 10245.8 1429.34  13
  -1   9  -7 11749.0 563.978   2
   1  -9  -8 16305.5 1737.67  13
   1  -9  -8 16764.0 761.237   1
  -1   9  -8 15905.9 729.526   2
   1  -9  -9 26592.5 2205.84  13
  -1   9  -9 25128.0 1075.70   2
   1  -9  -9 25568.7 1104.00   1
  -1   9 -10 1245.12 177.359   2
  -1  -9  10 1207.50 547.069  13
   1  -9 -10 646.149 599.403  13
   1  -9 -10 1530.73 245.530   1
   1  -9 -11 1496.28 664.611  13
   1  -9 -11 2045.72 241.640   1
   1  -9 -12 7964.69 452.366   1
   1  -9 -13 39750.0 1705.65   9
   1  -9 -13 43490.6 1719.73   1
   1  -9 -14 15847.9 731.053   1
  -1   9 -14 15892.3 695.840   3
  -1   9 -14 14990.8 700.593   2
  -1   9 -15 1214.33 164.223   3
   1  -9 -15 1391.30 222.870   1
  -1   9 -15 1067.45 168.910   2
  -1   9 -16 317.691 140.246   2
  -1   9 -16 507.260 134.300   3
   1  -9 -16 439.834 199.421   1
   1  -9 -17 2867.41 262.972   1
  -1   9 -17 3069.45 213.440   3
  -1   9 -17 3209.56 226.979   2
   1  -9 -18 3787.38 297.701   1
  -1   9 -18 4468.42 252.012   3
  -1   9 -18 4513.65 268.230   2
  -1   9 -19 14607.5 639.385   2
   1  -9 -19 14405.5 665.104   1
  -1   9 -20 5111.36 279.765   2
   1  -9 -20 5486.50 318.806   1
  -1   9 -21 4309.33 232.853   2
   1  -9 -21 4044.87 273.197   1
   1  -9 -22 1261.64 170.104   1
   1  -9 -23 20775.5 866.114   1
   1  -9 -24 356.738 107.927   1
  -1 -10 -22 2514.70 178.083   1
  -1 -10 -21 358.775 134.590   1
  -1 -10 -20 15621.8 680.787   1
  -1 -10 -19 1641.53 188.594   1
  -1 -10 -18 11516.0 544.458   1
  -1 -10 -17 5206.90 324.920   1
  -1 -10 -16 21913.8 980.714   1
   1  10 -16 23647.3 992.471   3
   1  10 -15 1558.84 209.098   3
  -1 -10 -15 1297.13 219.144   1
   1  10 -14 11840.6 577.333   3
  -1 -10 -14 11396.2 578.110   1
   1  10 -13 6858.85 402.002   3
  -1 -10 -13 6611.97 410.605   1
   1  10 -12 3435.62 282.993   3
  -1 -10 -12 3175.11 297.017   1
   1 -10  12 3250.54 272.449   9
  -1 -10 -11 9500.73 513.705   1
  -1 -10 -10 1790.14 249.014   1
  -1 -10  -9 22263.3 2677.59  12
   1  10  -9 21865.0 984.429   3
  -1 -10  -9 22769.5 1002.08   1
  -1 -10  -8 264.719 494.620  13
   1 -10   8-101.804 533.781  13
  -1 -10  -8 179.491 213.959   1
  -1 -10  -8 1333.94 1112.28  12
  -1  10   8 809.376 523.408  11
   1  10  -8 276.544 185.592   3
  -1 -10  -7 5120.35 357.882   1
  -1 -10  -7 3130.86 828.612  13
  -1  10   7 3593.58 737.075  11
   1  10  -7 4699.62 324.205   3
   1 -10   7 3685.66 934.650  13
  -1 -10  -7 5915.93 1549.08  12
   1  10  -6 3544.78 283.660   3
  -1 -10  -6 3369.07 878.303  13
   1 -10   6 4756.96 1058.74  13
  -1  10   6 4926.20 843.724  11
  -1 -10  -6 2416.60 1310.70  12
  -1 -10  -5 16655.8 1752.47  13
   1 -10   5 15762.2 1799.36  13
   1  10  -5 15086.0 714.256   3
  -1  10   5 16020.5 1462.25  11
  -1 -10  -5 16341.1 2206.17  12
  -1 -10  -4 7380.37 1246.79  13
  -1  10   4 7731.71 1043.39  11
   1 -10   4 6811.51 1291.00  13
   1  10  -4 7600.88 425.500   3
   1 -10   3 10126.6 1498.43  13
   1  10  -3 11048.1 549.275   3
  -1  10   3 10270.0 1160.90  11
  -1 -10  -3 10427.7 1452.64  13
  -1 -10  -2 6848.54 1236.14  13
   1 -10   2 7004.35 1301.69  13
   1  10  -2 7393.27 428.937   3
  -1  10   2 8385.25 415.668   2
   1  10  -1 16551.9 807.913   3
  -1  10   1 19769.9 812.802   2
   1 -10   1 16038.5 1875.69  13
  -1 -10   0 33625.0 2832.12  13
   1 -10   0 32317.0 2753.37  13
  -1  10   0 39104.6 1530.81   2
   1  10   0 35271.2 1531.01   3
   1  10   1 20521.0 866.030   3
  -1  10  -1 18315.1 848.642   2
  -1 -10   1 17790.8 1987.96  13
  -1 -10   2 9444.53 1450.67  13
   1  10   2 9966.97 482.687   3
  -1  10  -2 8569.40 471.994   2
  -1 -10   3 9679.17 1507.00  13
   1 -10  -3 8359.80 1345.85  13
   1  10   3 9614.07 482.420   3
  -1  10  -3 9477.04 484.692   2
  -1 -10   4 8008.50 1401.19  13
   1 -10  -4 6952.48 1253.01  13
   1  10   4 9625.14 479.671   3
  -1  10  -4 9741.88 488.313   2
  -1 -10   5 18207.0 1937.42  13
   1 -10  -5 17528.5 1880.80  13
  -1  10  -5 17954.4 803.474   2
  -1 -10   6 3501.03 923.366  13
   1 -10  -6 3452.33 930.101  13
  -1  10  -6 3724.66 266.789   2
   1 -10  -7 5685.11 371.615   1
  -1 -10   7 4482.38 944.176  13
   1 -10  -7 4578.24 1043.80  13
  -1  10  -7 5756.00 339.586   2
  -1  10  -8 454.551 165.914   2
  -1 -10   8 91.7647 545.626  13
   1 -10  -8 230.671 200.986   1
   1 -10  -8 490.809 625.360  13
  -1  10  -9 22469.6 981.920   2
   1 -10  -9 23067.5 1007.15   1
  -1  10 -10 1668.22 197.677   2
   1 -10 -10 1678.98 238.752   1
  -1  10 -11 11494.6 537.161   3
   1 -10 -11 10959.9 564.552   1
  -1  10 -11 11087.8 542.590   2
  -1  10 -12 3358.05 245.298   3
   1 -10 -12 3134.50 262.982   9
   1 -10 -13 7287.79 410.021   1
  -1  10 -13 6736.38 367.859   3
   1 -10 -14 9883.59 518.284   1
  -1  10 -14 10500.2 489.696   3
   1 -10 -15 1113.42 202.434   1
  -1  10 -15 1139.81 154.176   3
  -1  10 -15 1282.74 167.722   2
   1 -10 -16 22769.6 961.136   1
  -1  10 -16 22161.2 934.680   3
  -1  10 -16 22063.4 943.662   2
   1 -10 -17 4751.09 302.913   1
  -1  10 -17 4921.56 271.155   3
  -1  10 -17 5034.54 283.609   2
  -1  10 -18 10120.9 457.172   3
  -1  10 -18 10187.3 474.511   2
   1 -10 -18 10781.6 495.042   1
  -1  10 -19 2396.06 172.199   2
   1 -10 -19 1979.04 195.272   1
  -1  10 -20 15475.8 645.469   2
   1 -10 -20 15082.6 663.164   1
   1 -10 -21 168.480 122.142   1
   1 -10 -22 1945.77 147.344   1
  -1 -11 -19 1349.73 145.593   1
  -1 -11 -18 2414.10 191.084   1
  -1 -11 -17 1899.25 185.728   1
  -1 -11 -16 215.786 150.461   1
  -1 -11 -15 3904.41 269.538   1
   1  11 -14 15500.4 699.196   3
  -1 -11 -14 15111.0 691.254   1
   1  11 -13 4372.32 294.102   3
  -1 -11 -13 4298.83 301.918   1
  -1 -11 -12 5221.91 329.147   1
   1 -11  12 4729.98 296.424   9
  -1 -11 -11 483.660 195.062   1
   1 -11  11 432.552 167.705   9
  -1 -11 -10 15962.9 739.341   1
   1 -11  10 15911.6 745.452   9
   1  11  -9 3825.14 296.617   3
  -1 -11  -9 3903.07 308.976   1
  -1 -11  -8 88.8761 206.198   1
   1  11  -8 311.272 175.592   3
   1  11  -7 3980.83 298.320   3
  -1 -11  -7 3905.75 327.700   1
  -1 -11  -6 20021.3 914.056   1
   1  11  -6 19975.5 892.788   3
  -1 -11  -5 7862.94 489.112   1
   1  11  -5 7734.30 457.978   3
   1  11  -4 16565.2 793.729   3
  -1  11   4 18366.6 772.124   3
   1  11  -3 5135.40 339.153   3
   1  11  -2 10225.1 517.350   3
   1  11  -1 8932.75 472.008   3
  -1  11   1 9147.22 459.407   2
   1  11   0 6680.83 400.656   3
  -1  11   0 7801.81 402.903   2
   1  11   1 7688.39 438.713   3
  -1  11  -1 9115.95 450.025   2
   1  11   2 9677.80 501.352   3
  -1  11  -2 10112.0 495.825   2
   1  11   3 3476.51 280.888   3
  -1  11  -3 5516.73 309.804   2
  -1  11  -4 19414.1 847.390   2
   1  11   4 18891.5 838.359   3
  -1  11  -5 8975.76 450.664   2
   1 -11  -5 7946.66 469.554   1
   1 -11  -6 17722.3 788.026   1
  -1  11  -6 15853.7 752.128   3
  -1  11  -6 17826.7 767.889   2
  -1  11  -7 3808.42 271.107   3
  -1  11  -7 4439.26 280.964   2
   1 -11  -7 3905.30 307.960   1
  -1  11  -8 73.4157 143.203   2
   1 -11  -8 105.027 189.545   1
  -1  11  -8 126.832 151.305   3
   1 -11  -9 3607.02 283.094   1
  -1  11  -9 3654.71 255.927   2
   1 -11 -10 15189.0 675.644   1
   1 -11 -10 13649.6 680.368   9
  -1  11 -10 14592.3 658.825   2
  -1  11 -11 447.551 148.344   2
   1 -11 -11 681.654 180.453   1
  -1  11 -11 592.882 149.505   3
   1 -11 -11 550.890 163.080   9
   1 -11 -12 4892.87 319.845   1
  -1  11 -12 5533.82 304.867   3
  -1  11 -12 5262.82 305.441   2
   1 -11 -13 3746.44 271.463   1
  -1  11 -13 4093.64 250.507   3
   1 -11 -14 13747.4 633.744   1
  -1  11 -14 14282.2 621.707   3
   1 -11 -15 3723.91 253.494   1
  -1  11 -15 3901.90 232.240   3
  -1  11 -16 103.974 116.497   2
  -1  11 -16 83.3215 102.313   3
   1 -11 -16 63.0972 134.548   1
  -1  11 -17 2286.01 154.704   3
  -1  11 -17 2289.72 169.994   2
   1 -11 -17 1982.65 182.615   1
   1 -11 -18 1536.43 157.605   1
   1 -11 -19 1504.75 136.440   1
  -1 -12 -16 9709.62 428.326   1
  -1 -12 -15 887.671 131.307   1
  -1 -12 -14 3102.63 214.097   1
  -1 -12 -13 10023.8 469.912   1
  -1 -12 -12 2564.62 211.196   1
  -1 -12 -11 5331.29 293.089   1
   1 -12  11 4092.52 252.006   9
   1  12 -10 723.081 166.089   3
   1 -12  10 743.031 144.614   9
  -1 -12 -10 1020.73 180.830   1
   1  12  -9 14734.5 671.897   3
   1 -12   9 14651.6 674.778   9
  -1 -12  -9 14893.5 669.062   1
  -1 -12  -8 693.645 184.670   1
   1  12  -8 907.599 181.123   3
   1 -12   8 1035.60 197.225   9
   1  12  -7 37320.6 1567.11   3
  -1 -12  -7 38682.2 1571.89   1
   1 -12   7 38773.2 1602.40   9
   1  12  -6 3072.48 250.115   3
  -1 -12  -6 2368.32 249.851   1
   1  12  -5 11976.6 595.647   3
  -1 -12  -5 13630.9 618.978   1
  -1 -12  -4 17429.5 830.204   1
   1  12  -4 18532.4 824.144   3
  -1  12   4 19293.5 794.555   3
   1  12  -3 14523.4 617.091   3
  -1  12   3 12850.1 579.058   3
   1  12  -2 9790.17 473.807   3
  -1  12   2 8733.53 437.535   3
   1  12  -1 2243.96 226.506   3
  -1  12   1 2669.07 217.508   3
   1  12   0 8085.53 436.388   3
  -1  12   0 8996.04 425.336   3
   1  12   1 2638.88 233.073   3
  -1  12  -1 2397.42 207.816   3
   1  12   2 7390.08 412.210   3
  -1  12  -2 7887.40 404.828   3
  -1  12  -3 12675.6 559.563   3
  -1  12  -3 13811.1 576.829   2
   1 -12  -4 15630.7 751.431   1
  -1  12  -4 16935.6 738.611   3
  -1  12  -4 18117.9 750.626   2
  -1  12  -5 11975.1 570.640   3
  -1  12  -5 12972.5 580.647   2
   1 -12  -5 12920.0 594.083   1
   1 -12  -6 1380.85 201.128   1
  -1  12  -6 1823.65 185.280   3
  -1  12  -6 1906.22 189.285   2
  -1  12  -7 37727.8 1537.59   3
  -1  12  -7 38742.4 1542.13   2
   1 -12  -7 37363.9 1545.26   1
   1 -12  -7 37822.0 1576.83   9
  -1  12  -8 798.915 146.604   2
   1 -12  -8 917.816 176.775   1
  -1  12  -8 793.095 146.729   3
   1 -12  -8 1131.60 185.454   9
   1 -12  -9 12593.5 568.568   1
  -1  12  -9 12514.7 563.362   2
   1 -12  -9 12144.1 579.753   9
  -1  12 -10 843.970 139.359   2
   1 -12 -10 760.970 155.047   1
   1 -12 -11 5801.59 313.750   1
  -1  12 -11 6051.25 310.565   3
  -1  12 -11 5653.07 308.114   2
   1 -12 -12 2898.20 209.112   1
  -1  12 -12 3012.96 203.447   3
  -1  12 -12 2821.00 200.733   2
  -1  12 -13 10232.1 444.362   3
   1 -12 -13 9207.01 439.105   1
  -1  12 -13 9432.56 441.840   2
   1 -12 -14 2793.55 193.555   1
  -1  12 -14 3113.37 191.617   3
  -1  12 -15 758.049 107.998   3
   1 -12 -15 429.376 107.634   1
   1 -12 -16 8959.38 390.947   1
  -1 -13 -11 754.774 113.226   1
  -1 -13 -10 3851.71 219.821   1
  -1 -13  -9 502.093 123.963   1
   1 -13   9 454.821 104.457   9
  -1 -13  -8 9105.71 408.002   1
   1 -13   8 8203.90 404.269   9
  -1 -13  -7 13747.9 613.485   1
   1 -13   7 14697.5 631.865   9
  -1 -13  -6 11333.0 506.261   1
   1 -13   6 10821.3 526.039   9
  -1 -13  -5 3380.24 238.932   1
   1 -13   5 4287.09 279.020   9
  -1 -13  -4 1574.60 182.693   1
   1 -13   4 2243.55 228.489   9
   1 -13   3 19119.7 775.376   9
  -1 -13  -3 15119.8 711.492   1
  -1  13   2 6027.05 301.647   3
  -1 -13  -2 5472.40 329.229   1
  -1 -13  -1 5656.20 346.931   1
   1 -13   1 6785.35 354.061   1
  -1  13   1 6548.29 321.972   3
  -1 -13   0 3584.96 261.781   1
   1 -13   0 3560.02 258.928   1
  -1  13   0 4456.22 236.868   3
   1 -13   0 4570.21 320.376   9
   1 -13  -1 6886.72 364.071   1
  -1  13  -1 7561.83 346.366   3
  -1 -13   1 6410.29 363.913   1
  -1  13  -2 6962.27 321.017   3
   1 -13  -2 5410.13 326.966   1
  -1  13  -3 15277.6 663.961   3
   1 -13  -3 17148.7 727.423   9
   1 -13  -3 14969.1 673.266   1
  -1  13  -4 1559.11 149.388   3
   1 -13  -4 1560.33 169.973   1
  -1  13  -5 3772.70 220.997   3
   1 -13  -5 3263.63 227.196   1
   1 -13  -5 3942.50 260.728   9
  -1  13  -6 10362.5 468.131   3
   1 -13  -6 10636.8 471.824   1
   1 -13  -6 10256.9 493.019   9
  -1  13  -7 13627.4 557.528   3
   1 -13  -7 12285.1 552.801   1
   1 -13  -7 12255.4 566.539   9
  -1  13  -8 9784.42 418.054   3
   1 -13  -8 9330.79 412.735   1
   1 -13  -9 628.582 117.225   1
  -1  13  -9 460.356 108.958   3
   1 -13 -10 3974.30 214.281   1
   1 -13 -11 444.419 92.0601   1
  -1  13 -12 1886.33 134.017   3
   1 -14   3 1963.80 157.596   9
   1 -14   2 3719.93 221.372   9
   1 -14   1 2464.40 182.052   9
   1 -14   0 22459.3 930.254   9
   1 -14  -2 3681.28 219.362   9
   1 -14  -3 1945.19 151.179   9
  -2   0   0 253025. 9887.37  11
   2   0   0 232739. 10240.5   5
  -2   0   1 4249.42 536.219  11
  -2   0  -1 3786.85 509.493  11
   2   0  -1 5648.79 810.657   5
   2   0   1 4602.37 774.467   5
  -2   0   2 7613.57 633.389  11
  -2   0  -2 3964.71 496.963  12
  -2   0  -3 4563.13 540.404  12
  -2   0   3 9491.60 687.094  11
  -2   0  -4 473.795 338.418  12
  -2   0   4 660.877 330.025  11
   2   0  -4 1307.42 531.971   5
  -2   0   5 126149. 4500.23  11
   2   0  -5 130600. 4951.04   5
  -2   0   6 43778.2 1915.88  11
   2   0  -6 47553.5 2313.56   5
  -2   0   7 24785.0 1271.77  11
   2   0  -7 27721.9 1619.41   5
  -2   0   8 48031.2 2163.24  11
   2   0  -8 53926.5 2539.67   5
  -2   0   9 238373. 8972.54  11
   2   0  -9 246214. 9297.18   5
   2   0 -10 52911.3 2846.18   5
  -2   0  10 57715.0 2714.68  11
  -2   0  11 25641.5 1515.23  11
  -2   0 -11 23159.2 1019.84  10
   2   0 -11 25561.8 1631.97   5
  -2   0  12 169877. 7452.51  11
   2   0 -12 184264. 6879.03   7
  -2   0 -12 169441. 6870.36  10
   2   0 -12 181463. 7605.96   5
   2   0 -13 2722.04 207.913   4
  -2   0  13 2452.04 530.836  11
  -2   0 -13 2981.05 276.915  10
   2   0 -13 3029.97 242.403   7
   2   0 -14 4485.17 309.984   7
  -2   0 -14 5170.66 361.502  10
   2   0 -14 5132.65 283.367   4
   2   0 -15 1537.75 192.723   7
  -2   0 -15 1335.58 244.108   8
   2   0 -15 1529.26 251.249   8
  -2   0  15 858.600 458.567  11
   2   0 -15 1664.27 176.879   4
  -2   0 -15 1365.78 487.893   6
  -2   0 -15 1470.37 266.513  10
   2   0 -16 7094.75 374.712   4
  -2   0 -16 5240.27 763.844   6
   2   0 -16 7463.70 466.417   8
  -2   0  16 6095.71 816.399  11
   2   0 -16 7560.03 411.766   7
  -2   0 -16 7936.66 488.858  10
   2   0 -17 1733.71 198.826   4
   2   0 -17 1542.48 277.386   8
   2   0 -17 1416.80 195.928   7
  -2   0  17 1029.74 487.785  11
  -2   0 -17 1535.12 340.871  10
   2   0 -18 6593.54 371.233   4
   2   0 -18 7064.20 460.720   8
   2   0 -18 6148.55 386.415   7
  -2   0 -18 6888.64 519.942  10
   2   0 -19 20243.6 831.277   4
  -2   0 -19 20393.7 979.488  10
   2   0 -19 19083.4 857.157   7
   2   0 -20 12634.6 570.709   4
   2   0 -20 12067.9 589.077   7
  -2   0 -20 13446.6 723.734  10
   2   0 -21 17975.5 776.478   4
   2   0 -21 15921.7 784.020   1
   2   0 -21 17552.6 795.525   7
   2   0 -22 598.210 190.350   1
   2   0 -22 1062.24 175.666   7
  -2   0 -22 1125.48 340.524  10
   2   0 -22 1171.50 201.989   4
   2   0 -23 457.806 194.259   1
  -2   0 -23 275.096 195.477   1
   2   0 -23 1013.93 165.423   7
  -2   0 -23 1068.26 335.727  10
   2   0 -23 1092.38 201.203   4
   2   0 -24 39352.3 1723.41   1
  -2   0 -24 49494.0 1856.26  10
  -2   0 -25 16554.7 849.311  10
  -2   0 -26 435.007 233.873   8
  -2   0 -26 716.801 287.803  10
  -2   0 -27 359.942 216.308   8
  -2   0 -27-185.848 256.964  10
  -2   0 -28 325.350 203.642   8
  -2   0 -28 684.307 243.479  10
  -2   0 -29 4957.16 322.828   8
  -2   0 -30 918.519 160.539   8
  -2   0 -31 4121.19 236.659   8
  -2  -1 -30 4885.77 293.355   8
  -2  -1 -29 3834.06 279.044   8
  -2  -1 -28 10674.1 552.653   8
  -2  -1 -28 10432.7 564.156  10
  -2  -1 -27 1316.22 243.734   8
  -2  -1 -27 1272.50 283.741  10
  -2  -1 -26 796.808 241.553   8
  -2  -1 -26 1029.59 290.271  10
  -2  -1 -25 15783.9 796.817   8
  -2  -1 -25 15593.5 813.482  10
  -2  -1 -24 6100.60 441.244   8
  -2  -1 -24 5348.43 355.656   1
  -2  -1 -23 9270.55 564.890   8
  -2  -1 -23 8513.35 471.947   1
   2   1 -23 8544.82 441.661   4
  -2  -1 -22 10128.4 630.277   8
  -2  -1 -22 11393.6 674.149  10
   2   1 -22 11368.3 530.777   4
   2   1 -21 39967.5 1600.25   4
  -2  -1 -21 40379.2 1717.19   8
   2   1 -21 41169.1 1636.38   7
  -2  -1 -21 42867.4 1748.31  10
   2   1 -20 1382.59 195.405   4
  -2  -1 -20 1397.08 294.228   8
   2   1 -20 1172.75 209.015   1
   2   1 -20 1541.20 196.739   7
  -2   1  20 1209.15 491.890  11
  -2  -1 -20 1527.57 358.746  10
  -2  -1 -19 13547.2 731.987   8
   2   1 -19 14497.7 624.963   4
  -2   1  19 13096.1 1240.51  11
  -2  -1 -19 13919.5 777.436  10
   2   1 -19 11729.2 635.409   1
   2   1 -19 14901.6 661.080   7
  -2  -1 -18 5545.54 433.429   8
   2   1 -18 6416.42 341.217   4
   2   1 -18 6374.99 452.200   8
   2   1 -18 5802.90 356.458   7
  -2   1  18 4727.85 774.845  11
  -2  -1 -18 5484.70 480.138  10
  -2  -1 -18 5627.11 876.187   6
  -2  -1 -17 27732.5 1216.15   8
   2   1 -17 27079.9 1112.28   4
   2   1 -17 27563.2 1233.81   8
  -2   1  17 23835.2 1762.65  11
  -2  -1 -17 27307.9 1235.21  10
   2   1 -17 26040.9 1144.43   7
  -2  -1 -16 389.888 236.066   8
   2   1 -16 478.943 226.756   8
  -2   1  16 670.029 447.424  11
   2   1 -16 350.276 140.392   7
  -2  -1 -16 312.890 429.839   6
  -2  -1 -16 451.330 264.940  10
   2   1 -16 508.035 149.967   4
   2   1 -15 75505.7 2983.17   4
   2   1 -15 82329.2 3107.88   8
  -2   1  15 66409.1 3693.24  11
   2   1 -15 75843.8 3019.30   7
  -2  -1 -15 67177.5 3786.20   6
  -2  -1 -15 74345.4 3058.83  10
   2   1 -14 22674.0 981.900   7
   2   1 -14 22044.3 945.669   4
  -2  -1 -14 24331.0 1025.30  10
  -2  -1 -13 9461.40 1193.23  12
  -2   1  13 8577.15 945.512  11
   2   1 -13 10060.3 503.829   7
  -2  -1 -13 10815.0 542.451  10
  -2  -1 -12 2313.19 717.058  12
   2   1 -12 1742.23 188.423   7
  -2   1  12 1488.71 469.693  11
  -2  -1 -12 2273.40 243.822  10
   2   1 -11 28473.3 1127.92   7
  -2  -1 -11 23035.1 1842.86  12
  -2  -1 -11 24979.1 1127.09  10
  -2   1  11 26389.8 1661.23  11
  -2   1  10 65023.5 2991.23  11
  -2  -1 -10 59320.7 2392.75  10
  -2  -1 -10 56856.4 3212.35  12
  -2  -1  -9 18432.8 1597.53  12
  -2   1   9 22282.4 1375.40  11
  -2  -1  -8 143244. 6749.95  12
  -2   1   8 158472. 6444.16  11
  -2  -1  -7 66179.7 3550.80  12
  -2   1   7 73617.1 3259.88  11
  -2  -1  -6 53872.0 2989.90  12
  -2   1   6 61526.5 2777.10  11
  -2  -1  -5 1062.86 553.024  12
  -2   1   5 641.032 354.982  11
   2  -1   5 49.5211 450.108   5
  -2   1   4 68266.3 2877.69  11
   2  -1   4 64619.7 3264.48  13
   2  -1   4 62326.4 3144.03   5
   2  -1   3 17896.6 1436.17  13
  -2   1   3 20925.8 1201.28  11
  -2   1   2 23868.0 1362.65  11
   2  -1   2 21233.2 1629.42  13
   2  -1   2 19822.0 1540.09   5
   2  -1   1 19466.8 1569.22  13
  -2   1   1 23019.8 1326.26  11
   2  -1   1 20628.4 1547.41   5
   2  -1   0 4198.91 802.885  13
  -2   1   0 4328.49 589.824  11
   2  -1   0 4367.72 757.672   5
  -2   1  -1 25544.2 1490.10  11
  -2  -1   1 26346.0 1306.93  11
   2  -1  -1 25732.3 1724.02   5
  -2  -1   2 20397.1 1099.50  11
  -2   1  -2 18490.8 1238.91  11
   2  -1  -3 17431.5 1351.43  13
  -2  -1   3 15643.4 929.842  11
  -2  -1   4 66955.7 2901.23  11
   2  -1  -4 68065.0 3385.63  13
  -2  -1   5 317.546 246.115  11
   2  -1  -5 894.100 508.499   5
  -2  -1   6 59216.6 2690.39  11
   2  -1  -6 67762.1 3212.79   5
  -2  -1   7 67694.1 3083.54  11
   2  -1  -7 83115.0 3656.90   5
  -2  -1   8 136626. 5812.41  11
   2  -1  -8 156518. 6367.27   5
  -2  -1   9 17754.7 1061.00  11
   2  -1  -9 19098.8 1413.79   5
  -2  -1  10 60614.0 2800.71  11
  -2   1 -10 61262.6 2458.36  10
   2  -1 -10 65592.3 3214.56   5
  -2  -1  11 25943.4 1493.66  11
  -2   1 -11 26554.4 1132.36  10
   2  -1 -11 28723.7 1796.43   5
  -2  -1  12 936.914 369.415  11
  -2   1 -12 1432.30 214.165  10
   2  -1 -12 1322.60 501.585   5
   2  -1 -13 7983.02 447.102   7
  -2   1 -13 8896.76 468.227  10
  -2   1 -14 24655.6 1087.59   8
   2  -1 -14 23554.1 1011.21   4
   2  -1 -14 23509.1 1061.01   7
  -2   1 -14 25806.9 1080.23  10
   2  -1 -14 25717.0 1679.47   5
  -2   1 -15 74148.0 3025.98   8
   2  -1 -15 73348.8 2945.90   4
   2  -1 -15 75889.6 3001.04   7
  -2   1 -15 77554.9 3027.19  10
   2  -1 -15 71031.8 3662.19   5
   2  -1 -16 483.278 168.715   4
  -2   1 -16 487.676 215.842   8
   2  -1 -16 478.997 168.864   7
  -2   1 -16 354.950 261.924  10
  -2   1 -17 25444.6 1152.49   8
   2  -1 -17 25128.4 1064.60   4
   2  -1 -17 25719.9 1112.83   7
  -2   1 -17 24749.1 1170.41  10
  -2   1 -18 5209.02 403.511   8
   2  -1 -18 5696.25 339.295   4
   2  -1 -18 5321.29 352.522   7
   2  -1 -19 13843.5 632.660   4
  -2   1 -19 13310.9 719.983   8
   2  -1 -19 12653.1 624.840   1
   2  -1 -19 14728.4 671.805   7
   2  -1 -20 1178.73 211.022   4
  -2   1 -20 1419.68 272.246   8
   2  -1 -20 1114.63 192.721   7
   2  -1 -20 836.764 178.801   1
  -2   1 -21 38636.7 1624.32   8
   2  -1 -21 35481.1 1529.76   1
   2  -1 -21 35867.2 1548.40   7
   2  -1 -21 38997.8 1531.15   4
   2  -1 -22 9812.74 521.486   1
   2  -1 -22 9861.85 524.434   7
   2  -1 -22 11058.7 525.875   4
  -2   1 -23 10116.6 594.854   8
   2  -1 -23 9863.43 514.937   1
   2  -1 -23 9511.17 501.697   7
   2  -1 -23 11166.1 515.234   4
  -2   1 -24 6152.64 435.954   8
   2  -1 -24 4823.24 329.147   1
   2  -1 -24 5810.58 326.371   7
  -2   1 -25 15022.0 714.869   8
   2  -1 -25 13696.2 602.413   7
  -2   1 -28 10435.8 558.071  10
  -2  -2 -30 1691.09 171.340   8
  -2  -2 -29 2600.13 227.977   8
  -2  -2 -28 6667.32 394.699   8
  -2  -2 -27 2249.44 264.711   8
  -2  -2 -27 1938.34 291.913  10
  -2  -2 -26 10587.9 574.223   8
  -2  -2 -26 9699.78 581.387  10
  -2  -2 -25 4267.25 372.770   8
  -2  -2 -25 4498.34 404.650  10
  -2  -2 -24 11154.5 637.217   8
  -2  -2 -24 12003.7 670.370  10
  -2  -2 -23 25726.7 1143.97   8
  -2  -2 -23 24179.8 1050.98   1
  -2  -2 -23 25984.3 1158.73  10
   2   2 -23 23701.4 1009.19   4
  -2  -2 -22 5813.79 450.142   8
  -2  -2 -22 5760.15 475.364  10
   2   2 -22 5972.98 328.347   4
   2   2 -21 19103.0 826.556   4
  -2  -2 -21 19802.5 955.952   8
  -2  -2 -21 20019.1 971.733  10
   2   2 -20 16300.3 707.456   4
  -2  -2 -20 16152.9 832.497   8
  -2   2  20 14226.6 1334.76  11
  -2  -2 -20 15481.8 845.473  10
  -2  -2 -19 40007.0 1648.69   8
   2   2 -19 37557.6 1518.68   4
  -2   2  19 30960.9 2216.09  11
  -2  -2 -19 30872.1 2402.18   6
  -2  -2 -19 36984.5 1652.07  10
  -2  -2 -18 62763.1 2532.74   8
   2   2 -18 62161.2 2410.80   4
  -2   2  18 57404.4 3233.36  11
  -2  -2 -18 57613.1 2531.49  10
  -2  -2 -17 15399.0 798.660   8
   2   2 -17 16307.9 694.360   4
  -2   2  17 12809.5 1273.70  11
   2   2 -17 16805.4 737.012   7
  -2  -2 -17 11542.2 1359.66   6
  -2  -2 -17 14416.9 807.954  10
   2   2 -16 13129.3 563.523   4
  -2   2  16 9638.71 1087.94  11
   2   2 -16 11994.5 592.454   7
  -2  -2 -16 11626.4 664.803  10
  -2  -2 -16 8341.93 1135.04   6
  -2  -2 -16 11190.0 1473.16  12
  -2  -2 -16 12592.9 662.873   8
  -2  -2 -15 15325.9 1516.48   6
   2   2 -15 18848.2 787.206   4
  -2  -2 -15 17950.6 1819.87  12
  -2   2  15 15876.1 1387.86  11
   2   2 -15 18224.3 820.461   7
  -2  -2 -15 18479.8 880.018  10
  -2  -2 -14 2575.65 860.159  12
   2   2 -14 1973.63 204.122   7
  -2   2  14 1248.33 511.261  11
  -2  -2 -14 2850.99 286.486  10
  -2  -2 -13 11570.4 1439.11  12
  -2   2  13 12453.3 1178.99  11
   2   2 -13 13210.9 628.825   7
  -2  -2 -13 14134.3 663.684  10
  -2  -2 -12 12188.4 1492.64  12
  -2   2  12 14060.7 1195.51  11
   2   2 -12 14302.7 647.916   7
  -2  -2 -12 13743.2 669.581  10
  -2  -2 -11 29659.0 2315.38  12
  -2   2  11 31181.4 1910.23  11
   2   2 -11 32715.9 1320.56   7
  -2  -2 -11 30803.3 1327.83  10
  -2  -2 -10 24242.5 2026.25  12
  -2   2  10 23784.7 1551.45  11
   2   2 -10 24377.0 1003.21   7
  -2  -2 -10 22356.7 1004.08  10
   2  -2   9 3028.33 723.530  13
  -2  -2  -9 3230.67 908.502  12
  -2   2   9 2801.48 567.168  11
  -2  -2  -8 21406.3 1835.14  12
  -2   2   8 22999.2 1483.65  11
   2  -2   8 26110.2 1833.95  13
  -2   2   7 126912. 5342.31  11
  -2  -2  -7 108502. 5665.26  12
   2  -2   7 138364. 5821.35  13
   2  -2   7 116352. 5428.58   5
   2  -2   6 29688.3 1958.99  13
  -2  -2  -6 23035.0 1840.25  12
  -2   2   6 28652.7 1645.08  11
   2  -2   6 28537.8 1784.00   5
  -2   2   5 69648.6 3296.66  11
   2  -2   5 67432.8 3517.25   5
   2  -2   5 75956.0 3685.94  13
   2  -2   4 56823.9 3084.95  13
  -2   2   4 59699.9 2817.04  11
   2  -2   4 56607.8 3027.66   5
   2  -2   3 28051.2 1943.53  13
  -2   2   3 32817.0 1769.00  11
   2  -2   3 31349.0 1956.47   5
   2  -2   2 93928.7 4649.40  13
  -2   2   2 103600. 4421.86  11
   2  -2   2 98149.4 4654.98   5
  -2   2   1 3686.48 593.437  11
   2  -2   1 4008.09 749.633  13
   2  -2   1 3427.29 701.838   5
   2  -2   0 7981.83 954.485  13
  -2   2   0 7846.77 817.459  11
   2  -2   0 9044.41 976.771   5
  -2   2  -1 3629.60 604.659  11
   2  -2  -1 4800.19 773.905   5
  -2   2  -2 93367.6 4150.23  11
   2  -2  -2 89340.2 4368.02   5
  -2   2  -3 25437.1 1571.52  11
   2  -2  -3 25304.5 1729.44   5
   2  -2  -3 28270.6 1807.45  13
   2  -2  -4 56312.2 2874.98  13
  -2   2  -4 50314.4 2615.64  11
   2  -2  -5 66370.6 3365.24  13
   2  -2  -6 26639.6 1793.67  13
   2  -2  -6 28887.6 1874.57   5
   2  -2  -7 131429. 5874.80  13
   2  -2  -7 128569. 5857.25   5
   2  -2  -8 27040.7 1789.93  13
   2  -2  -8 25735.1 1759.21   5
   2  -2  -9 2314.20 573.389  13
   2  -2  -9 1939.34 547.622   5
   2  -2 -10 22613.4 972.849   4
  -2   2 -10 25285.7 1017.03  10
   2  -2 -10 23955.0 1677.98   5
   2  -2 -11 26172.4 1104.92   4
  -2   2 -11 28410.0 1150.77  10
   2  -2 -11 25907.9 1793.80   5
  -2   2 -12 17651.7 742.580   8
  -2   2 -12 18535.8 730.544  10
   2  -2 -12 12341.3 1208.08   5
   2  -2 -12 12671.3 651.030   4
  -2   2 -13 12135.4 615.691   8
   2  -2 -13 11571.2 547.606   4
  -2   2 -13 12874.4 608.265  10
   2  -2 -13 12116.2 1156.53   5
  -2   2 -14 2446.04 269.006   8
  -2   2 -14 2456.96 270.715  10
   2  -2 -14 1794.13 533.371   5
  -2   2 -15 16203.4 799.613   8
  -2   2 -15 17154.4 810.912  10
   2  -2 -15 14811.6 1313.72   5
  -2   2 -16 11475.3 636.550   8
  -2   2 -16 13336.9 676.856  10
  -2   2 -17 14235.9 735.640   8
   2  -2 -17 13990.7 705.580   7
  -2   2 -17 15138.5 771.271  10
   2  -2 -18 56197.1 2311.04   4
  -2   2 -18 60185.1 2399.89   8
   2  -2 -18 58874.4 2370.95   7
  -2   2 -18 56694.6 2412.00  10
   2  -2 -19 37621.7 1535.25   4
  -2   2 -19 37995.4 1620.64   8
   2  -2 -19 38401.1 1585.73   7
   2  -2 -19 36499.5 1527.92   1
  -2   2 -19 35702.6 1630.31  10
  -2   2 -20 17792.7 870.126   8
   2  -2 -20 17347.8 815.274   7
   2  -2 -20 16429.9 767.497   1
  -2   2 -20 18335.4 896.441  10
   2  -2 -20 17294.9 780.532   4
  -2   2 -21 21206.5 978.462   8
   2  -2 -21 18809.0 878.055   1
   2  -2 -21 20093.7 917.782   7
  -2   2 -21 20531.2 987.358  10
   2  -2 -21 20714.8 890.037   4
  -2   2 -22 6408.65 453.405   8
   2  -2 -22 6150.51 367.514   1
   2  -2 -22 6186.02 378.827   7
  -2   2 -22 5825.16 469.336  10
   2  -2 -22 6893.87 386.895   4
   2  -2 -23 22028.9 1001.44   1
   2  -2 -23 22881.1 1016.66   7
  -2   2 -23 24241.9 1105.28  10
  -2   2 -24 12124.3 614.708   8
   2  -2 -24 9608.17 512.260   1
  -2   2 -24 12773.3 646.018  10
   2  -2 -24 9810.39 507.331   7
  -2   2 -25 3927.31 340.297   8
   2  -2 -25 3096.38 228.156   7
  -2   2 -25 4135.99 368.474  10
  -2   2 -26 8783.76 501.387   8
  -2   2 -26 8740.30 521.994  10
  -2   2 -27 2461.17 252.487   8
  -2   2 -27 2185.61 280.912  10
  -2   2 -28 6190.44 369.864   8
  -2   2 -29 2858.07 233.845   8
  -2   2 -30 1534.80 161.868   8
  -2  -3 -29 3812.81 250.928   8
  -2  -3 -28 12041.1 578.160   8
  -2  -3 -27 6771.47 403.717   8
  -2  -3 -26 23661.6 1066.89   8
  -2  -3 -26 24093.1 1069.60  10
  -2  -3 -25 2151.92 276.712   8
  -2  -3 -25 2286.77 304.889  10
  -2  -3 -24 2900.17 323.948   8
  -2  -3 -24 2965.70 353.636  10
  -2  -3 -23 632.444 244.453   8
  -2  -3 -23 57.1689 172.991   1
  -2  -3 -23 429.929 275.332  10
  -2  -3 -22 19667.1 930.653   8
  -2  -3 -22 17883.1 835.373   1
  -2  -3 -22 20336.8 941.317  10
  -2  -3 -21 20912.0 999.222   8
  -2   3  21 18119.9 1549.16  11
  -2  -3 -21 21009.4 1003.35  10
   2   3 -20 1412.01 171.477   4
  -2  -3 -20 1392.00 291.353   8
  -2   3  20 1347.99 506.335  11
  -2  -3 -20 1388.02 682.516   6
  -2  -3 -20 1504.93 321.132  10
  -2  -3 -19 8320.56 519.228   8
   2   3 -19 7714.34 386.268   4
  -2   3  19 7180.97 948.726  11
  -2  -3 -19 7640.82 532.043  10
  -2  -3 -19 5903.45 1069.75   6
  -2  -3 -18 2852.57 330.677   8
   2   3 -18 2810.63 212.890   4
  -2  -3 -18 2713.11 973.499  12
  -2   3  18 2342.12 627.665  11
  -2  -3 -18 2303.83 752.340   6
  -2  -3 -18 2699.13 363.727  10
  -2  -3 -17 14310.7 740.557   8
   2   3 -17 14340.0 620.343   4
  -2  -3 -17 11816.6 1641.93  12
  -2   3  17 14282.4 1305.36  11
  -2  -3 -17 11404.5 1409.14   6
  -2  -3 -17 13122.7 742.430  10
  -2  -3 -16 3272.66 995.965  12
  -2   3  16 2000.57 568.726  11
  -2  -3 -16 3375.35 360.527  10
   2   3 -16 2629.98 212.462   4
  -2  -3 -16 2104.21 712.723   6
   2   3 -15 57490.2 2290.92   4
  -2  -3 -15 56024.8 3743.07  12
  -2   3  15 56668.9 3116.25  11
  -2  -3 -15 53751.5 3337.74   6
  -2  -3 -15 59450.0 2393.53  10
  -2  -3 -14 32964.5 2345.14   6
  -2  -3 -14 32102.2 2670.19  12
  -2   3  14 32607.4 2095.94  11
  -2  -3 -14 34073.3 1449.39  10
  -2  -3 -13 5274.94 1190.76  12
  -2   3  13 4562.21 747.547  11
  -2  -3 -13 6037.82 388.688  10
  -2  -3 -12 23548.6 2172.61  12
  -2   3  12 20173.3 1546.56  11
  -2  -3 -12 23138.7 1005.82  10
   2  -3  11 15408.3 1397.90  13
  -2  -3 -11 12525.5 1650.00  12
  -2   3  11 11635.3 1121.99  11
  -2  -3 -11 13599.3 644.080  10
   2  -3  10 110904. 5028.56  13
  -2  -3 -10 108055. 5421.77  12
  -2   3  10 94200.6 4599.20  11
  -2  -3 -10 99561.1 3939.95  10
  -2  -3  -9 5561.15 1146.97  12
  -2   3   9 4495.77 691.899  11
   2  -3   9 6276.60 911.762  13
  -2  -3  -9 5466.51 329.315  10
   2  -3   8 33241.6 2152.38  13
  -2  -3  -8 31332.7 2399.02  12
   2  -3   8 31176.6 1880.31   5
  -2   3   8 29897.8 1843.69  11
  -2  -3  -7 41708.1 2807.91  12
  -2   3   7 41424.9 2314.04  11
   2  -3   7 45522.8 2627.39  13
   2  -3   7 44525.4 2438.89   5
   2  -3   6 44380.0 2562.93  13
  -2   3   6 41120.7 2284.26  11
   2  -3   6 41535.1 2388.02   5
   2  -3   5 35002.8 2211.71  13
  -2   3   5 35405.1 1990.62  11
   2  -3   5 31839.5 2041.93   5
   2  -3   4 37429.1 2287.99  13
  -2   3   4 34830.7 2026.82  11
   2  -3   4 37082.3 2205.10   5
   2  -3   3 2580.13 682.552  13
  -2   3   3 3510.53 637.847  11
   2  -3   3 3759.29 692.915   5
   2  -3   2 59720.2 3266.81  13
  -2   3   2 63178.4 3085.80  11
   2  -3   2 64315.8 3255.59   5
   2  -3   1 5150.42 815.476  13
  -2   3   1 4781.46 707.134  11
   2  -3   1 4765.81 776.569   5
   2  -3   0 29464.0 1964.89  13
  -2   3   0 31106.0 1814.06  11
   2  -3   0 30058.2 1955.79   5
  -2   3  -1 6687.01 813.734  11
   2  -3  -1 7376.44 942.530   5
  -2   3  -2 61009.0 3030.93  11
   2  -3  -2 59646.1 3185.94   5
   2  -3  -3 2979.24 695.375  13
  -2   3  -3 2621.01 615.829  11
   2  -3  -3 3106.52 698.633   5
   2  -3  -4 33459.6 2130.60  13
  -2   3  -4 36681.1 2039.89  11
   2  -3  -4 33252.4 2164.18   5
   2  -3  -5 36302.0 2238.78  13
   2  -3  -6 41494.1 2446.15  13
   2  -3  -7 41780.7 2418.78  13
   2  -3  -7 39849.6 2429.64   5
   2  -3  -8 34725.8 2112.30  13
   2  -3  -8 30986.1 2086.28   5
   2  -3  -9 5435.55 828.059  13
   2  -3  -9 5163.24 281.050   4
   2  -3  -9 4555.10 764.187   5
   2  -3 -10 111775. 4811.25  13
  -2   3 -10 99916.9 3860.19  10
   2  -3 -10 95871.3 3827.44   4
   2  -3 -10 100480. 4783.78   5
  -2   3 -11 13493.9 639.646   8
   2  -3 -11 12554.8 584.293   4
   2  -3 -11 13909.0 1250.96  13
  -2   3 -11 13843.9 628.177  10
   2  -3 -11 11128.5 1201.79   5
  -2   3 -12 21156.3 914.878   8
   2  -3 -12 19429.6 854.751   4
  -2   3 -12 20422.4 899.172  10
   2  -3 -12 20506.9 1614.56   5
  -2   3 -13 4960.05 342.451   8
   2  -3 -13 4776.02 288.646   4
  -2   3 -13 4803.63 343.675  10
   2  -3 -13 4953.22 799.625   5
  -2   3 -14 37097.4 1516.53   8
   2  -3 -14 34841.0 1448.26   4
  -2   3 -14 34351.9 1506.75  10
  -2   3 -15 56822.2 2240.26   8
   2  -3 -15 53473.3 2169.09   4
  -2   3 -15 52947.8 2240.54  10
   2  -3 -15 51287.2 3025.81   5
   2  -3 -16 3545.70 277.801   4
  -2   3 -16 3073.70 311.394   8
  -2   3 -16 3070.54 348.357  10
   2  -3 -16 3122.22 652.205   5
   2  -3 -17 12753.9 627.634   4
  -2   3 -17 14359.9 700.814   8
  -2   3 -17 13227.3 720.194  10
  -2   3 -18 3134.30 317.209   8
  -2   3 -18 3263.74 362.136  10
  -2   3 -19 9327.82 544.287   8
   2  -3 -19 9703.99 526.670   7
   2  -3 -19 8344.58 452.004   1
  -2   3 -19 8959.56 559.857  10
  -2   3 -20 1822.47 279.230   8
   2  -3 -20 2098.62 250.259   7
  -2   3 -20 2089.03 320.417  10
   2  -3 -20 1461.28 197.685   1
  -2   3 -21 23715.9 1031.75   8
   2  -3 -21 22189.2 983.444   7
   2  -3 -21 19611.0 924.758   1
  -2   3 -21 22173.3 1023.83  10
  -2   3 -22 22417.1 1003.13   8
   2  -3 -22 20593.6 944.008   7
   2  -3 -22 19473.0 903.490   1
  -2   3 -22 22056.2 996.358  10
  -2   3 -23 494.018 238.679   8
   2  -3 -23 359.605 165.301   7
   2  -3 -23-16.6101 164.793   1
  -2   3 -23 758.294 276.236  10
  -2   3 -24 3683.57 318.679   8
   2  -3 -24 2587.00 234.677   1
   2  -3 -24 2960.66 238.807   7
  -2   3 -24 3543.56 342.351  10
  -2   3 -25 1946.33 250.888   8
   2  -3 -25 1391.83 165.823   7
  -2   3 -25 1722.63 277.855  10
  -2   3 -26 23696.3 1023.42   8
  -2   3 -26 22115.9 1019.03  10
  -2   3 -27 7880.93 437.579   8
  -2   3 -28 12409.3 582.074   8
  -2   3 -29 3354.02 224.862   8
  -2  -4 -28 262.150 131.104   8
  -2  -4 -27 14212.3 655.228   8
  -2  -4 -26 4724.47 324.866   8
  -2  -4 -25 20714.4 926.797   8
  -2  -4 -25 19850.3 918.537  10
  -2  -4 -24 5720.37 398.119   8
  -2  -4 -24 6072.93 408.280  10
  -2  -4 -23 4076.44 352.417   8
  -2  -4 -23 4435.48 367.220  10
  -2  -4 -22 542.258 232.264   8
  -2  -4 -22 823.806 281.084  10
  -2  -4 -22 399.492 167.401   1
  -2  -4 -21 12071.0 643.455   8
  -2  -4 -21 11243.1 559.525   1
  -2  -4 -21 12119.1 644.506  10
  -2  -4 -20 7836.08 482.462   8
  -2   4  20 5511.28 848.707  11
  -2  -4 -20 6492.16 467.118  10
  -2  -4 -19 1982.71 294.440   8
  -2  -4 -19 1752.77 985.002  12
  -2   4  19 1833.62 580.751  11
  -2  -4 -19 2214.27 790.405   6
  -2  -4 -19 2180.96 306.317  10
  -2  -4 -18 6636.91 459.601   8
  -2  -4 -18 7507.82 1395.23  12
  -2   4  18 6071.31 896.292  11
  -2  -4 -18 6306.54 469.509  10
  -2  -4 -18 6458.12 1119.42   6
  -2  -4 -17 6626.32 446.654   8
  -2  -4 -17 4671.97 1220.67  12
  -2   4  17 4719.11 814.162  11
  -2  -4 -17 5605.15 444.322  10
  -2  -4 -17 5113.95 1046.38   6
  -2  -4 -16 1908.77 1015.56  12
  -2   4  16 3374.66 701.222  11
  -2  -4 -16 3172.22 341.436  10
  -2  -4 -16 3145.37 849.896   6
   2   4 -15 12097.0 550.374   4
  -2   4  15 12554.7 1227.92  11
  -2  -4 -15 11315.5 1404.11   6
  -2  -4 -15 12976.2 676.833  10
  -2  -4 -14 27292.7 2622.01  12
  -2   4  14 23938.1 1761.67  11
  -2  -4 -14 23710.8 2028.28   6
  -2  -4 -14 25825.1 1142.48  10
  -2  -4 -13 10303.6 1698.20  12
  -2   4  13 10534.6 1089.34  11
  -2  -4 -13 9977.66 544.513  10
  -2  -4 -13 10130.9 1276.40   6
   2  -4  12 20349.7 1639.81  13
  -2  -4 -12 22111.8 2322.44  12
  -2  -4 -12 18684.5 849.322  10
   2  -4  11 42632.8 2564.96  13
  -2  -4 -11 45075.7 3272.72  12
  -2   4  11 37331.4 2307.33  11
  -2  -4 -11 39086.4 1626.92  10
   2  -4  10 7591.96 1031.97  13
  -2  -4 -10 6523.22 1329.75  12
  -2   4  10 6431.62 827.951  11
  -2  -4 -10 6153.96 372.901  10
   2  -4  10 6955.81 374.651   9
   2  -4   9 36363.7 2309.02  13
  -2  -4  -9 31720.1 2678.14  12
  -2   4   9 27035.4 1903.61  11
  -2  -4  -9 32663.1 1323.35  10
   2  -4   9 31025.3 1327.98   9
   2  -4   9 32274.9 1908.16   5
   2  -4   8 78391.0 3857.62  13
  -2  -4  -8 75780.2 4297.58  12
  -2   4   8 66270.7 3449.32  11
   2  -4   8 67837.0 2754.58   9
   2  -4   8 73775.2 3498.36   5
   2  -4   7 48420.1 2742.50  13
  -2  -4  -7 46652.4 3114.46  12
  -2   4   7 44254.3 2433.11  11
   2  -4   7 40585.2 1713.35   9
   2  -4   7 45586.6 2450.15   5
  -2   4   6 4743.64 744.201  11
   2  -4   6 4174.83 830.576  13
   2  -4   6 5135.99 315.066   9
   2  -4   6 5184.64 766.065   5
  -2   4   5 100742. 4688.24  11
   2  -4   5 104004. 4997.48  13
   2  -4   5 97621.6 4738.33   5
   2  -4   4 682.761 579.536  13
  -2   4   4 350.153 518.504  11
   2  -4   4 462.879 458.946   5
   2  -4   3 63069.7 3440.69  13
  -2   4   3 62805.4 3214.14  11
   2  -4   3 62444.9 3320.25   5
   2  -4   2 21353.5 1669.26  13
  -2   4   2 20754.1 1501.87  11
   2  -4   2 19499.8 1556.05   5
   2  -4   1 28438.5 2023.32  13
  -2   4   1 31234.6 1894.52  11
   2  -4   1 28300.1 1971.63   5
   2  -4   0 76143.7 4004.45  13
  -2   4   0 80203.9 3811.16  11
   2  -4   0 77111.4 3980.91   5
  -2   4  -1 29013.7 1860.93  11
   2  -4  -1 28446.8 2000.62   5
  -2   4  -2 20919.0 1525.78  11
   2  -4  -2 20207.5 1629.21   5
   2  -4  -3 60721.4 3378.90  13
  -2   4  -3 63216.5 3262.84  11
   2  -4  -3 65958.8 3463.60   5
   2  -4  -4 451.430 537.268  13
  -2   4  -4 103.264 544.736  11
   2  -4  -4 736.430 598.323   5
   2  -4  -5 95025.3 4660.57  13
  -2   4  -5 94651.9 4490.48  11
   2  -4  -6 4346.00 822.557  13
   2  -4  -6 5142.80 308.244   9
   2  -4  -7 41182.8 1624.79   4
   2  -4  -7 43921.7 2551.38  13
   2  -4  -7 41568.1 2570.44   5
   2  -4  -7 39680.0 1661.45   9
   2  -4  -8 62961.3 2495.69   4
   2  -4  -8 72382.9 3540.81  13
   2  -4  -8 67735.7 3552.03   5
   2  -4  -8 63151.2 2531.79   9
   2  -4  -9 32529.6 1347.55   4
   2  -4  -9 36347.8 2256.53  13
  -2   4  -9 35363.6 1382.38  10
   2  -4  -9 34691.4 2298.96   5
   2  -4  -9 32236.3 1377.42   9
   2  -4 -10 5625.96 297.396   4
   2  -4 -10 4451.24 797.784  13
  -2   4 -10 5168.19 332.080  10
   2  -4 -10 5256.76 311.734   9
   2  -4 -10 5477.58 919.314   5
   2  -4 -11 34941.9 1466.14   4
   2  -4 -11 39656.5 2373.14  13
  -2   4 -11 36585.5 1508.15  10
   2  -4 -11 37883.0 2456.04   5
   2  -4 -11 37181.7 1488.12   9
  -2   4 -12 16445.3 779.707   8
   2  -4 -12 17263.9 748.804   4
   2  -4 -12 19245.0 1544.67  13
  -2   4 -12 17744.3 797.975  10
   2  -4 -12 15830.6 1531.51   5
   2  -4 -13 9697.64 478.570   4
  -2   4 -13 9094.85 507.862   8
   2  -4 -13 10397.4 1097.54  13
  -2   4 -13 10678.0 541.418  10
   2  -4 -13 9235.86 1158.09   5
   2  -4 -14 26251.7 1125.56   4
  -2   4 -14 28854.4 1181.18   8
  -2   4 -14 25553.1 1182.82  10
   2  -4 -14 26999.5 2040.05   5
   2  -4 -15 13972.0 641.852   4
  -2   4 -15 13992.9 680.304   8
  -2   4 -15 12644.0 700.516  10
   2  -4 -15 12582.4 1343.01   5
   2  -4 -16 4461.86 304.421   4
  -2   4 -16 3774.46 325.251   8
  -2   4 -16 3746.57 365.162  10
   2  -4 -16 4280.78 797.963   5
  -2   4 -17 4067.07 333.215   8
  -2   4 -17 3481.06 361.786  10
   2  -4 -17 3365.43 261.436   1
   2  -4 -17 4287.85 793.029   5
   2  -4 -17 4228.77 309.092   4
  -2   4 -18 6131.66 409.449   8
   2   4  18 5961.39 899.358  11
   2  -4 -18 5122.47 332.684   1
  -2   4 -18 5480.96 422.376  10
   2  -4 -18 5723.05 370.401   4
  -2   4 -19 2402.23 287.788   8
   2   4  19 2999.39 709.445  11
   2  -4 -19 1815.76 212.981   1
  -2   4 -19 2203.64 307.268  10
   2  -4 -19 2272.36 268.463   4
  -2   4 -20 8782.94 506.345   8
   2  -4 -20 7070.49 411.942   1
  -2   4 -20 8048.22 504.634  10
   2  -4 -20 8000.53 449.442   4
  -2   4 -21 11888.9 565.514   2
   2  -4 -21 13585.8 668.709   7
   2  -4 -21 12578.7 603.554   1
  -2   4 -21 12935.4 676.077  10
  -2   4 -22 507.081 220.341   8
   2  -4 -22 640.282 190.143   7
  -2   4 -22 675.341 260.503  10
   2  -4 -22 383.672 159.616   1
   2  -4 -23 4097.79 300.275   7
   2  -4 -23 3468.54 260.903   1
  -2   4 -23 4112.07 349.490  10
   2  -4 -24 4617.16 311.106   7
  -2   4 -24 5075.96 361.808  10
  -2   4 -24 5533.75 367.182   8
  -2   4 -25 20822.4 871.160   8
  -2   4 -25 19879.0 863.885  10
  -2   4 -26 4630.99 310.340   8
  -2   4 -27 15142.8 680.199   8
  -2  -5 -27 14161.4 612.753   8
  -2  -5 -26 2948.15 224.326   8
  -2  -5 -25 948.572 186.405   8
  -2  -5 -24 3383.22 284.132   8
  -2  -5 -23 14600.4 701.987   8
  -2  -5 -23 14050.6 689.086  10
  -2  -5 -22 7105.76 436.375   8
  -2  -5 -22 6645.77 424.445  10
  -2  -5 -21 12508.9 625.988   8
  -2  -5 -21 10692.3 543.640   1
  -2  -5 -21 11849.4 611.142  10
  -2  -5 -20 767.373 185.031   1
  -2  -5 -20 1087.44 241.894   8
  -2  -5 -20 1317.10 258.847  10
  -2  -5 -19 5071.50 389.363   8
  -2  -5 -19 6660.87 1392.92  12
  -2   5  19 4570.58 781.345  11
  -2  -5 -19 4796.13 377.648  10
  -2  -5 -19 4918.14 1031.58   6
  -2  -5 -18 2816.77 318.757   8
  -2  -5 -18 3304.07 1203.51  12
  -2   5  18 2376.76 612.334  11
  -2  -5 -18 2422.34 307.040  10
  -2  -5 -18 2446.33 838.638   6
  -2  -5 -17 7493.16 480.020   8
  -2  -5 -17 7908.10 1531.65  12
  -2   5  17 6427.65 903.769  11
  -2  -5 -17 6944.63 459.940  10
  -2  -5 -17 7633.79 1240.86   6
  -2  -5 -16 9523.45 542.961   8
  -2  -5 -16 9762.07 1699.87  12
  -2   5  16 8392.79 1037.92  11
  -2  -5 -16 8203.21 510.980  10
  -2  -5 -16 7260.37 1239.09   6
  -2  -5 -15 12668.9 1897.15  12
  -2   5  15 11470.8 1219.18  11
  -2  -5 -15 12425.5 1494.33   6
  -2  -5 -15 12567.8 651.285  10
  -2  -5 -14 301.985 1050.78  12
  -2   5  14 637.150 478.194  11
  -2  -5 -14 362.261 595.346   6
  -2  -5 -14 351.105 234.172  10
  -2   5  13 67017.4 3581.53  11
  -2  -5 -13 69244.1 3952.56   6
  -2  -5 -13 67465.9 2753.00  10
   2  -5  12 19621.2 1660.94  13
  -2  -5 -12 20130.6 2370.31  12
  -2   5  12 17166.7 1479.58  11
   2  -5  11 2515.96 710.080  13
  -2  -5 -11 2875.39 1245.62  12
  -2   5  11 2225.88 608.262  11
   2  -5  11 2620.69 234.272   9
   2  -5  10 3282.27 782.767  13
  -2  -5 -10 1775.02 1106.87  12
  -2   5  10 1402.29 562.711  11
   2  -5  10 1881.36 206.822   9
   2  -5   9 52626.0 3050.87  13
  -2  -5  -9 50574.8 3659.91  12
  -2   5   9 41799.7 2638.84  11
   2  -5   9 46977.3 1922.35   9
  -2  -5  -8 38645.9 3032.19  12
  -2   5   8 32030.8 2120.82  11
   2  -5   8 33723.3 1408.77   9
   2  -5   8 29662.7 2004.05   5
   2  -5   8 35022.6 2391.49  13
   2  -5   7 7590.06 1086.42  13
  -2   5   7 5962.21 870.490  11
   2  -5   7 6530.46 391.754   9
   2  -5   7 7557.67 894.344   5
   2  -5   6 11817.9 1385.63  13
  -2   5   6 12362.4 1183.50  11
   2  -5   6 11613.1 584.288   9
   2  -5   6 11801.3 1179.56   5
   2   5  -5 64180.7 2544.88   3
  -2   5   5 61817.0 3336.94  11
   2  -5   5 62031.6 2559.05   9
   2  -5   5 62793.4 3382.59   5
   2   5  -4 55857.1 2173.88   3
  -2   5   4 49519.5 2905.71  11
   2  -5   4 51423.6 2186.13   9
   2  -5   4 55208.0 3058.57   5
   2  -5   4 57355.0 3298.52  13
   2  -5   3 35646.4 2545.80  13
   2   5  -3 39438.4 1573.03   3
  -2   5   3 37714.2 2325.61  11
   2  -5   3 36584.9 1592.73   9
   2  -5   3 41511.3 2498.62   5
   2  -5   2 40173.3 2632.94  13
  -2   5   2 38432.4 2318.76  11
   2  -5   2 37682.7 1588.29   9
   2  -5   2 38481.6 2469.07   5
   2  -5   1 58575.2 3317.01  13
  -2   5   1 58467.8 3048.65  11
   2  -5   1 53874.6 2231.57   9
   2  -5   1 58109.5 3242.67   5
   2  -5   0 314.560 629.759  13
  -2   5   0-344.083 629.272  11
   2  -5   0 75.1709 543.903   5
   2  -5   0 240.896 179.809   9
  -2   5  -1 60434.3 3202.24  11
   2  -5  -1 56871.0 3370.94   5
  -2   5  -2 41518.9 2480.64  11
   2  -5  -2 40247.6 2659.78   5
   2  -5  -3 38002.3 2494.84  13
  -2   5  -3 42164.4 2410.44  11
   2  -5  -3 38646.1 2559.67   5
   2  -5  -3 36403.9 1544.96   9
   2  -5  -4 49848.1 2939.66  13
  -2   5  -4 54154.2 2841.12  11
   2  -5  -4 49026.6 2985.95   5
   2  -5  -4 46359.2 1934.41   9
  -2   5  -5 61924.8 3206.20  11
   2  -5  -5 60754.9 3455.19   5
   2  -5  -5 57258.2 2343.72   9
   2  -5  -5 60704.8 3391.14  13
   2  -5  -6 11396.4 504.073   4
   2  -5  -6 11457.5 561.364   9
   2  -5  -7 3788.51 232.467   4
   2  -5  -7 4740.39 896.106  13
   2  -5  -7 4152.33 288.097   9
   2  -5  -8 27526.9 1146.77   4
   2  -5  -8 31426.6 2180.07  13
   2  -5  -8 31702.7 2256.43   5
   2  -5  -8 28520.7 1199.51   9
   2  -5  -9 41811.7 1711.60   4
   2  -5  -9 46334.1 2797.95  13
   2  -5  -9 43362.2 2833.68   5
   2  -5  -9 43943.9 1759.74   9
   2  -5 -10 2361.90 199.942   4
  -2   5 -10 2380.24 229.537  10
   2  -5 -10 2182.65 220.636   9
   2  -5 -10 1717.67 627.665   5
   2  -5 -11 2272.98 204.144   4
   2  -5 -11 1635.81 594.269  13
  -2   5 -11 1835.85 230.800  10
   2  -5 -11 1886.61 205.904   9
   2  -5 -11 2095.91 717.543   5
   2  -5 -12 16096.5 714.229   4
   2  -5 -12 19276.2 1604.42  13
  -2   5 -12 15368.7 754.164  10
   2  -5 -12 15758.8 1593.16   5
   2  -5 -12 16050.0 722.519   9
   2  -5 -13 68042.7 2600.83   4
   2  -5 -13 68964.2 3618.33  13
  -2   5 -13 60937.1 2640.16  10
   2  -5 -13 67898.2 3849.64   5
   2  -5 -14 666.119 204.422   4
  -2   5 -14 361.486 221.307  10
   2  -5 -14 707.254 545.008   5
  -2   5 -15 14505.6 687.193   8
  -2   5 -15 14365.5 719.267  10
   2  -5 -15 14207.9 1509.41   5
   2  -5 -15 13643.9 645.620   1
   2  -5 -15 14914.6 674.027   4
  -2   5 -16 9503.38 495.496   8
  -2   5 -16 8032.48 511.726  10
   2  -5 -16 8729.42 1177.09   5
   2  -5 -16 8672.93 449.997   1
   2  -5 -16 9406.82 477.868   4
  -2   5 -17 5819.92 370.509   8
  -2   5 -17 5773.18 404.956  10
   2  -5 -17 5138.68 328.322   1
   2  -5 -17 5743.21 931.683   5
   2  -5 -17 5917.26 371.278   4
  -2   5 -18 2136.78 240.708   8
   2  -5 -18 1426.14 198.214   1
  -2   5 -18 1863.25 273.409  10
  -2   5 -19 6359.87 398.899   8
   2  -5 -19 5305.81 339.215   1
  -2   5 -19 6665.89 414.450  10
  -2   5 -20 915.055 142.031   2
   2  -5 -20 557.117 170.070   1
  -2   5 -20 999.519 207.931   8
  -2   5 -20 787.710 237.127  10
  -2   5 -21 12603.4 602.658   8
   2  -5 -21 10963.5 538.830   1
  -2   5 -21 11767.0 597.110  10
  -2   5 -21 10981.4 511.561   2
  -2   5 -22 6459.59 375.117   8
   2  -5 -22 5920.20 376.374   7
  -2   5 -22 6181.91 375.488  10
  -2   5 -22 5504.88 277.552   2
   2  -5 -23 13133.7 636.298   7
   2  -5 -24 3588.56 261.729   7
   2  -5 -25 497.637 128.447   7
  -2  -6 -23 3249.11 255.684   8
  -2  -6 -22 228.404 168.243   8
  -2  -6 -21 392.965 185.080   8
  -2  -6 -20 8605.32 483.775   8
  -2  -6 -20 8194.42 426.712   1
  -2  -6 -19 8740.81 496.831   8
  -2  -6 -19 8203.37 432.165   1
  -2  -6 -18 9152.40 517.671   8
  -2  -6 -18 8347.15 445.338   1
  -2  -6 -17 1514.74 252.705   8
  -2  -6 -17 2252.34 1153.58  12
  -2   6  17 823.865 517.911  11
  -2  -6 -17 1569.85 759.166   6
  -2  -6 -16 9709.38 559.325   8
  -2  -6 -16 10533.6 1800.15  12
  -2   6  16 9039.25 1097.54  11
  -2  -6 -16 8951.34 1349.98   6
  -2  -6 -15 3901.27 1332.79  12
  -2   6  15 2610.13 679.839  11
  -2  -6 -15 3626.36 940.118   6
  -2  -6 -15 2909.82 311.284   8
  -2  -6 -14 833.586 1079.72  12
  -2   6  14 1198.89 524.620  11
  -2  -6 -13 23090.0 2745.84  12
  -2   6  13 17286.1 1568.39  11
  -2   6  12 29380.7 2101.08  11
  -2  -6 -12 27602.5 2281.55   6
   2  -6  11 4776.78 914.654  13
  -2  -6 -11 3045.32 1316.50  12
  -2   6  11 3837.65 793.899  11
  -2  -6 -11 3200.07 896.938   6
   2  -6  11 3493.01 279.221   9
   2  -6  10 16544.5 1624.90  13
  -2  -6 -10 15015.8 2144.50  12
  -2   6  10 13075.2 1362.56  11
  -2  -6 -10 14613.1 1584.38   6
   2  -6  10 15073.1 713.190   9
   2  -6   9 4045.58 910.625  13
  -2  -6  -9 3947.39 1326.50  12
  -2   6   9 3782.33 783.162  11
  -2  -6  -9 5185.47 993.261   6
   2  -6   9 4147.25 315.845   9
  -2  -6  -8 23893.5 2547.77  12
  -2   6   8 21790.1 1791.16  11
   2  -6   8 24468.2 2078.94  13
   2  -6   8 24757.4 1083.72   9
   2  -6   7 10744.4 1379.34  13
  -2   6   7 9528.04 1125.49  11
   2  -6   7 10332.4 543.539   9
   2  -6   7 8144.44 1017.77   5
   2  -6   6 10393.7 1406.58  13
   2   6  -6 9835.67 536.671   3
  -2   6   6 10480.7 1190.64  11
   2  -6   6 11083.4 565.858   9
   2  -6   6 9960.08 1112.16   5
   2  -6   5 1158.51 716.292  13
  -2   6   5 662.612 531.351  11
   2   6  -5 733.683 182.056   3
   2  -6   5 561.756 521.351   5
   2  -6   5 746.931 214.994   9
   2  -6   4 30523.1 2336.29  13
  -2   6   4 26551.9 1936.86  11
   2  -6   4 27083.5 1195.23   9
   2  -6   4 27481.1 2029.02   5
   2   6  -4 26650.6 1166.66   3
   2  -6   3 27609.4 2287.68  13
   2   6  -3 27671.1 1184.73   3
   2  -6   3 27125.2 1210.93   9
   2  -6   3 26822.6 2065.43   5
   2   6  -2 12933.3 609.796   3
   2  -6   2 11857.6 636.010   9
   2  -6   2 9975.43 1297.21   5
   2  -6   2 11439.4 1487.97  13
   2  -6   1 21434.8 2008.17  13
   2   6  -1 23660.6 1011.32   3
   2  -6   1 22428.4 1039.71   9
   2  -6   1 23191.0 1939.48   5
   2  -6   0 6424.83 1201.65  13
   2  -6   0 7399.33 448.620   9
   2  -6   0 6536.46 1100.13   5
   2  -6  -1 22689.4 1995.64   5
   2  -6  -2 10862.7 1392.76   5
   2  -6  -3 23789.6 2106.95  13
   2  -6  -3 28919.9 2255.51   5
   2  -6  -3 28373.7 1225.16   9
   2  -6  -4 26496.0 2102.10  13
   2  -6  -4 27286.5 2161.41   5
   2  -6  -4 24015.6 1081.25   9
   2  -6  -5 88.7798 576.034  13
   2  -6  -5 1323.43 718.531   5
   2  -6  -5 1203.54 212.542   9
   2  -6  -6 9952.61 526.684   9
   2  -6  -6 9224.94 1286.19   5
   2  -6  -6 8124.22 1210.76  13
   2  -6  -7 9157.83 437.423   4
   2  -6  -7 9467.14 1270.67  13
   2  -6  -7 9842.43 508.654   9
   2  -6  -8 22442.2 952.773   4
   2  -6  -8 23193.4 1988.62  13
   2  -6  -8 23552.7 1019.19   9
   2  -6  -9 5423.86 978.785  13
   2  -6  -9 4416.23 316.410   9
   2  -6  -9 4549.33 966.395   5
   2  -6  -9 4096.08 265.620   4
   2  -6 -10 14439.9 1540.03  13
   2  -6 -10 15534.0 1652.27   5
   2  -6 -10 15242.7 712.591   9
   2  -6 -10 14898.8 671.052   4
   2  -6 -11 3756.37 873.606  13
   2  -6 -11 2976.53 263.914   9
   2  -6 -11 3150.11 844.358   5
   2  -6 -11 3460.18 252.808   4
   2  -6 -12 27398.1 2111.59  13
   2  -6 -12 27678.2 1148.95   9
   2  -6 -12 26114.3 1119.98   4
   2  -6 -13 18705.7 832.982   1
   2  -6 -13 19075.1 1874.09   5
   2  -6 -13 18996.4 848.284   9
   2  -6 -13 20017.0 847.898   4
   2  -6 -14 1343.53 214.624   4
   2  -6 -14 907.485 170.875   1
   2  -6 -14 1472.06 665.469   5
   2  -6 -15 3337.56 829.270   5
   2  -6 -15 2482.85 220.947   1
   2  -6 -16 9084.33 457.046   1
   2  -6 -16 7500.79 1140.49   5
   2  -6 -17 767.739 167.751   1
   2  -6 -17 601.066 491.979   5
  -2   6 -18 7280.89 391.715   2
   2  -6 -18 7535.66 403.628   1
  -2   6 -19 8392.70 421.343   2
   2  -6 -19 8421.11 431.928   1
   2  -6 -20 7882.39 416.353   1
  -2   6 -20 8412.19 401.800   2
   2  -6 -21 614.710 147.699   1
  -2   6 -21 700.239 118.120   2
  -2   6 -22 310.112 86.3663   2
   2  -6 -22 387.382 187.374   7
   2  -6 -23 4171.82 292.931   7
   2  -6 -24 11673.6 548.186   7
   2  -6 -25 3003.87 202.479   7
  -2  -7 -17 5650.98 369.120   8
  -2  -7 -17 5509.98 329.958   1
  -2  -7 -16 19011.8 873.069   8
  -2  -7 -16 18577.3 821.320   1
  -2  -7 -15 1357.99 235.699   8
  -2  -7 -15 1649.13 1238.17  12
  -2   7  15 1256.23 594.006  11
  -2  -7 -14 5147.19 1506.74  12
  -2   7  14 4949.42 899.271  11
  -2  -7 -14 6058.87 1136.95   6
  -2  -7 -14 4856.49 360.953   8
  -2  -7 -13 872.302 1129.05  12
  -2  -7 -13 208.393 607.939   6
  -2  -7 -12 4314.30 1461.19  12
  -2  -7 -12 5013.48 1059.53   6
   2  -7  12 4542.70 315.137   9
   2  -7  11 20833.1 1900.10  13
  -2  -7 -11 21745.7 2674.76  12
  -2  -7 -11 20473.7 1966.28   6
   2  -7  11 20721.3 935.905   9
   2  -7  10 14250.9 1563.65  13
  -2  -7 -10 12961.8 2069.84  12
  -2  -7 -10 9952.53 1389.67   6
   2  -7  10 11616.8 601.316   9
   2  -7   9 12368.5 1506.30  13
  -2  -7  -9 10089.9 1905.24  12
  -2  -7  -9 8633.79 1289.73   6
   2  -7   9 12281.1 618.216   9
   2  -7   8 16871.9 1761.31  13
  -2  -7  -8 16755.8 2230.53  12
  -2  -7  -8 15777.3 1689.85   6
   2  -7   8 16491.2 795.928   9
   2  -7   7 11371.3 1532.64  13
   2   7  -7 11778.7 639.804   3
  -2  -7  -7 8948.66 1715.92  12
  -2  -7  -7 11513.5 1446.04   6
   2  -7   7 12622.5 639.571   9
   2  -7   6 27053.6 2361.23  13
   2   7  -6 28217.7 1276.98   3
  -2  -7  -6 26776.8 2217.22   6
   2  -7   6 30695.8 1299.12   9
   2  -7   6 28734.5 2103.14   5
   2  -7   5 18223.0 1865.43  13
   2   7  -5 15601.7 794.888   3
  -2  -7  -5 15119.2 1613.60   6
   2  -7   5 18117.2 830.335   9
   2  -7   5 15733.3 1515.17   5
   2   7  -4 3696.63 328.673   3
   2  -7   4 4462.60 1053.02  13
   2  -7   4 4398.42 362.616   9
   2  -7   4 3806.95 850.138   5
   2  -7   3 328.543 639.059  13
   2   7  -3 683.181 227.205   3
   2  -7   3-173.468 496.428   5
   2  -7   3 507.765 236.212   9
   2  -7   2 21148.0 2113.63  13
   2   7  -2 25530.8 1090.91   3
  -2   7   2 20617.4 1792.99  11
   2  -7   2 23697.7 1106.17   9
   2  -7   2 23165.5 1985.71   5
   2  -7   1 40641.9 3023.25  13
   2   7  -1 44263.2 1805.66   3
  -2   7   1 44840.5 2738.96  11
   2  -7   1 42285.7 1835.22   9
   2  -7   1 41074.7 2878.06   5
   2  -7   0 10193.5 1499.76  13
   2   7   0 14333.2 669.568   3
  -2   7   0 9731.33 1301.66  11
   2  -7   0 13209.3 695.052   9
   2  -7   0 11576.1 1483.53   5
  -2   7  -1 42578.7 2707.58  11
   2  -7  -1 42666.7 2967.74   5
  -2   7  -2 19936.1 1696.60  11
   2  -7  -2 17160.6 1790.68   5
   2  -7  -3 723.854 729.673  13
  -2   7  -3-141.465 537.353  11
   2  -7  -3 304.016 591.682   5
   2  -7  -3 863.702 217.793   9
   2  -7  -4 4078.81 1004.18  13
  -2   7  -4 2858.53 741.215  11
   2  -7  -4 3244.68 316.172   9
   2  -7  -4 2662.19 869.445   5
   2  -7  -5 15550.7 1703.90  13
   2  -7  -5 15184.2 1713.61   5
   2  -7  -5 16255.8 788.464   9
   2  -7  -6 26100.6 2287.60  13
   2  -7  -6 24023.7 2186.76   5
   2  -7  -6 26996.7 1190.76   9
   2  -7  -7 9352.69 1356.78  13
   2  -7  -7 11339.6 595.332   9
   2  -7  -8 13668.8 1588.98  13
   2  -7  -8 14289.3 705.518   9
   2  -7  -9 10579.1 1388.16  13
   2  -7  -9 9337.88 470.438   1
   2  -7  -9 10493.6 539.835   9
   2  -7  -9 9413.22 1350.20   5
   2  -7 -10 10928.0 1392.75  13
   2  -7 -10 9800.57 488.284   1
   2  -7 -10 10866.3 546.178   9
   2  -7 -10 8189.04 1294.49   5
   2  -7 -11 19059.8 1794.70  13
   2  -7 -11 18571.0 834.891   1
   2  -7 -11 18961.7 1928.40   5
   2  -7 -11 20166.9 880.936   9
   2  -7 -12 4028.15 278.429   1
   2  -7 -12 4295.96 298.928   9
   2  -7 -13 771.476 163.484   1
   2  -7 -13 775.446 157.710   9
   2  -7 -14 5545.06 326.809   1
   2  -7 -14 5583.12 1059.40   5
   2  -7 -15 2180.88 711.455   5
   2  -7 -15 1746.84 201.233   1
  -2   7 -16 23426.9 971.696   2
   2  -7 -16 21291.6 948.935   1
  -2   7 -17 6258.83 349.092   2
   2  -7 -17 5668.78 335.894   1
   2  -7 -18 3509.52 258.007   1
  -2   7 -18 4624.16 272.966   2
   2  -7 -19 1642.09 185.623   1
  -2   7 -19 2388.46 186.834   2
  -2   7 -20 10685.6 488.162   2
  -2   7 -21 8789.00 404.365   2
   2  -7 -22 8973.09 470.712   7
   2  -7 -23 127.568 135.429   7
   2  -7 -24 988.846 141.202   7
   2  -7 -25 9797.20 436.300   7
  -2  -8 -15 3127.80 239.942   1
  -2  -8 -14 18298.5 802.191   1
  -2  -8 -12 17713.1 2428.89  12
  -2   8  12 14606.5 1519.77  11
  -2  -8 -12 13979.2 1730.29   6
   2  -8  12 19166.9 841.674   9
  -2  -8 -11 27990.8 3022.14  12
  -2   8  11 27451.2 2125.28  11
  -2  -8 -11 22793.0 2229.31   6
   2  -8  11 29269.0 1221.12   9
  -2  -8 -11 21855.9 1935.28  13
   2  -8  10 18432.6 1813.56  13
  -2  -8 -10 16495.5 2373.18  12
  -2   8  10 13789.2 1476.52  11
  -2  -8 -10 13308.9 1647.00   6
   2  -8  10 16573.3 781.090   9
   2  -8   9 18998.8 1929.25  13
  -2  -8  -9 23470.6 2722.21  12
  -2   8   9 18842.3 1740.33  11
  -2  -8  -9 16300.6 1840.88   6
   2  -8   9 20702.3 944.072   9
   2  -8   8 4268.28 1000.49  13
   2   8  -8 4272.83 367.093   3
  -2  -8  -8 5989.35 1533.18  12
  -2   8   8 4474.70 880.003  11
  -2  -8  -8 5829.59 1093.18   6
   2  -8   8 5060.18 373.793   9
   2  -8   7 3043.34 926.524  13
   2   8  -7 2409.36 292.106   3
  -2  -8  -7 1134.20 1146.16  12
  -2   8   7 2737.81 738.004  11
  -2  -8  -7 2214.63 829.216   6
   2  -8   7 2278.45 287.155   9
   2   8  -6 9572.46 551.491   3
  -2   8   6 9488.14 1197.30  11
  -2  -8  -6 7853.44 1255.68   6
   2  -8   6 10108.5 565.690   9
   2  -8   6 7757.40 1295.49  13
   2  -8   5 18244.4 1909.30  13
   2   8  -5 17878.4 852.864   3
  -2   8   5 16581.8 1598.08  11
  -2  -8  -5 16075.7 1688.30   6
   2  -8   5 17284.4 860.498   9
   2  -8   4 5665.21 1176.94  13
   2   8  -4 6859.98 440.378   3
  -2   8   4 6286.63 1020.52  11
  -2  -8  -4 4616.49 987.898   6
   2  -8   4 6261.42 439.333   9
   2  -8   4 4884.56 940.395   5
   2  -8   3 61365.7 4037.57  13
   2   8  -3 70073.2 2700.54   3
  -2   8   3 63468.3 3665.02  11
  -2  -8  -3 59886.8 3724.72   6
   2  -8   3 63813.7 2706.28   9
   2  -8   3 59317.4 3762.88   5
  -2   8   2 7203.00 398.707   2
   2  -8   2 6574.84 1282.61  13
  -2   8   2 3939.40 932.612  11
  -2  -8  -2 6251.05 1065.69   6
   2  -8   2 6580.88 501.197   9
   2  -8   2 6998.96 1139.57   5
   2  -8   1 13235.1 1701.89  13
   2   8  -1 17579.3 768.162   3
  -2   8   1 13351.4 1429.63  11
  -2  -8  -1 12878.3 1458.14   6
   2  -8   1 14040.9 762.379   9
   2  -8   1 10774.4 1439.74   5
   2  -8   0 900.427 729.563  13
  -2   8   0 750.604 643.930  11
  -2  -8   0 1451.56 721.905   6
   2  -8   0 992.111 612.619   5
   2  -8   0 1150.36 267.054   9
  -2   8  -1 14050.0 1457.59  11
   2  -8  -1 15979.2 1693.21   5
  -2   8  -2 4476.25 921.951  11
   2  -8  -2 6256.89 1112.41   5
   2  -8  -3 63872.4 3981.31  13
   2  -8  -3 55478.8 3758.36   5
   2  -8  -3 63807.5 2599.97   9
   2  -8  -4 6665.98 375.274   1
   2  -8  -4 6029.57 1191.94  13
   2  -8  -4 7213.23 462.840   9
   2  -8  -4 6724.14 1218.11   5
   2  -8  -5 14035.4 1695.83  13
   2  -8  -5 12725.6 1603.57   5
   2  -8  -5 15680.6 759.926   9
   2  -8  -5 14459.4 670.522   1
   2  -8  -6 8948.55 1353.17  13
   2  -8  -6 9619.05 1380.68   5
   2  -8  -6 8925.92 531.044   9
   2  -8  -6 9551.28 472.533   1
   2  -8  -7 2375.59 217.324   1
   2  -8  -7 2970.69 295.992   9
   2  -8  -7 1828.77 764.959   5
   2  -8  -8 3630.35 263.914   1
   2  -8  -8 4128.24 333.335   9
   2  -8  -9 18711.1 1890.83  13
   2  -8  -9 17468.0 794.449   1
   2  -8  -9 19372.7 869.878   9
   2  -8 -10 14110.1 1613.53  13
   2  -8 -10 15655.5 707.463   1
   2  -8 -10 14908.5 1732.47   5
   2  -8 -10 16308.6 764.131   9
   2  -8 -11 24612.8 2118.22  13
   2  -8 -11 26174.9 1107.19   1
   2  -8 -11 22665.5 2176.72   5
   2  -8 -11 26879.3 1151.01   9
   2  -8 -12 16908.0 748.872   1
   2  -8 -12 17122.5 1837.27   5
   2  -8 -12 16726.2 775.125   9
   2  -8 -13 12936.2 611.604   1
   2  -8 -13 13747.2 626.516   9
   2  -8 -14 20493.1 908.860   1
  -2   8 -14 22458.8 939.467   2
   2  -8 -15 4363.38 280.312   1
  -2   8 -15 4817.57 303.420   2
   2  -8 -16 7108.81 384.911   1
  -2   8 -16 8299.30 409.899   2
  -2   8 -17 7456.37 352.063   3
  -2   8 -17 8292.94 391.843   2
  -2   8 -18 4282.41 263.429   2
  -2   8 -19 9556.63 447.049   2
  -2   8 -20 4929.98 264.199   2
  -2   8 -21 13357.6 568.169   2
   2  -8 -22 6478.82 355.499   7
   2  -8 -23 6516.35 333.375   7
   2  -8 -24 2061.14 146.542   7
   2  -9  12 16079.0 742.402   9
   2  -9  11 41161.1 1712.37   9
   2  -9  10 33210.6 1417.72   9
   2  -9   9 4374.17 341.467   9
  -2  -9  -8 7598.72 1738.94  12
  -2   9   8 6974.09 1046.86  11
   2  -9   8 8305.62 486.003   9
  -2  -9  -7 44785.2 3383.95  13
   2  -9   7 56378.5 3715.82  13
  -2  -9  -7 59556.9 4554.53  12
  -2   9   7 58543.5 3423.40  11
  -2  -9  -7 46784.5 3484.76   6
   2  -9   7 62646.7 2434.63   9
   2  -9   6 9803.30 1411.34  13
  -2  -9  -6 9793.14 1871.35  12
  -2   9   6 8216.09 1140.86  11
  -2  -9  -6 7540.99 1259.84   6
   2  -9   6 10529.5 574.742   9
   2  -9   5 6399.26 1212.30  13
  -2  -9  -5 5641.89 1522.44  12
  -2   9   5 6966.24 1046.48  11
  -2  -9  -5 6701.01 1153.40   6
   2  -9   5 8019.49 486.722   9
   2  -9   4 12566.5 1610.34  13
  -2   9   4 11026.7 1306.12  11
   2  -9   4 12749.9 670.355   9
   2  -9   3 8822.12 1415.37  13
  -2   9   3 10041.6 1256.77  11
   2  -9   3 12265.4 636.595   9
   2  -9   3 9507.79 1276.56   5
   2  -9   2 3139.79 969.795  13
  -2   9   2 3926.11 865.424  11
   2  -9   2 4546.21 389.659   9
   2  -9   2 5001.76 989.707   5
  -2   9   2 5268.61 302.655   2
   2  -9   1 26720.5 2452.39  13
  -2   9   1 30597.0 2236.49  11
   2  -9   1 29340.0 1381.72   9
   2  -9   1 28290.5 2369.29   5
  -2   9   1 33465.6 1318.19   2
   2  -9   0 446.975 799.050  13
  -2   9   0-526.060 798.006  11
   2  -9   0 706.506 297.656   9
   2  -9   0 493.886 650.042   5
  -2   9   0 1216.81 193.381   2
  -2   9  -1 26548.7 2051.20  11
   2  -9  -1 25151.0 2261.78   5
  -2   9  -1 29542.7 1224.41   2
   2  -9  -2 2562.12 928.695  13
   2  -9  -2 1929.46 755.881   5
  -2   9  -2 3714.04 263.879   2
   2  -9  -3 10079.8 1465.12  13
   2  -9  -3 10895.6 603.036   9
   2  -9  -3 9435.47 1345.25   5
  -2   9  -3 10903.0 531.580   2
   2  -9  -4 11862.5 576.155   1
   2  -9  -4 11693.9 1543.89  13
   2  -9  -4 9933.14 1383.05   5
   2  -9  -4 11776.2 650.809   9
  -2   9  -4 12977.0 587.765   2
  -2   9  -5 6962.74 384.520   2
   2  -9  -5 6248.64 1165.33  13
   2  -9  -5 7200.59 458.635   9
   2  -9  -5 5523.08 1078.27   5
   2  -9  -5 6633.54 376.876   1
   2  -9  -6 8135.91 1308.89  13
   2  -9  -6 9125.56 535.326   9
   2  -9  -6 8547.82 460.180   1
   2  -9  -6 6705.99 1179.57   5
   2  -9  -7 52083.6 3618.68  13
   2  -9  -7 55539.4 2299.72   1
   2  -9  -7 54369.5 3633.54   5
   2  -9  -7 60651.4 2379.23   9
  -2   9  -7 59745.6 2320.10   2
   2  -9  -8 8110.37 429.056   1
   2  -9  -8 9058.05 501.939   9
   2  -9  -8 7905.25 1248.13   5
  -2   9  -8 8403.74 442.115   2
   2  -9  -9 3490.82 253.949   1
   2  -9  -9 4288.24 321.203   9
  -2   9  -9 3934.22 280.937   2
   2  -9 -10 30412.3 1283.01   1
   2  -9 -10 31607.7 1337.26   9
  -2   9 -10 31521.6 1302.93   2
   2  -9 -11 36964.8 1541.59   1
   2  -9 -11 38601.3 1584.53   9
  -2   9 -11 38455.5 1563.20   2
   2  -9 -12 14091.3 673.312   1
   2  -9 -12 15934.5 704.729   9
  -2   9 -12 16123.6 701.002   2
   2  -9 -13 4605.73 278.301   1
   2  -9 -14 22327.8 938.176   1
  -2   9 -15 7313.01 385.142   2
  -2   9 -16 87.6719 129.887   2
  -2   9 -16 227.651 104.459   3
  -2   9 -17 4401.66 264.069   2
  -2   9 -18 34330.6 1389.20   2
  -2   9 -19 861.162 121.135   2
  -2   9 -20 175.379 90.3817   2
   2  -9 -21 2226.47 194.072   7
  -2   9 -21 2564.92 148.473   2
   2  -9 -22 11202.3 496.941   7
   2 -10  12 7905.76 410.449   9
   2 -10  11 4599.65 305.364   9
   2 -10  10 20336.3 908.001   9
   2 -10   9 3423.98 288.251   9
   2 -10   8 13381.8 665.691   9
   2 -10   7 2734.08 278.340   9
   2 -10   6 11412.7 602.991   9
   2 -10   5 7934.00 477.687   9
   2 -10   4 18821.1 891.334   9
   2 -10   3 2337.59 300.858   9
   2 -10   2 1270.88 253.550   9
   2 -10   1 11575.0 653.064   9
  -2  10   1 13178.6 582.652   2
   2 -10   0 2237.62 304.294   9
  -2  10   0 3011.55 233.034   2
  -2  10  -1 10089.2 491.005   2
  -2  10  -2 1815.31 190.221   2
   2 -10  -2 1507.14 196.468   1
   2 -10  -3 1631.78 193.223   1
   2 -10  -3 1831.13 272.188   9
   2 -10  -4 17399.8 816.111   9
   2 -10  -4 15354.6 732.912   1
  -2  10  -4 18069.7 751.715   2
   2 -10  -5 7767.85 470.266   9
   2 -10  -5 7663.42 398.145   1
  -2  10  -5 7729.60 399.843   2
   2 -10  -6 10405.3 542.103   9
  -2  10  -6 10356.8 479.712   2
   2 -10  -7 2125.89 195.698   1
   2 -10  -7 1997.03 253.363   9
  -2  10  -7 2053.95 195.633   2
   2 -10  -8 11827.2 567.037   1
   2 -10  -8 13890.0 644.431   9
  -2  10  -8 12899.1 585.986   2
   2 -10  -9 3719.18 242.995   1
   2 -10  -9 3777.20 298.909   9
  -2  10  -9 3964.66 259.423   2
   2 -10 -10 19846.5 885.132   9
  -2  10 -10 19824.6 855.417   2
   2 -10 -11 4539.55 296.006   9
  -2  10 -11 4695.64 283.622   2
  -2  10 -12 6841.88 361.349   2
  -2  10 -13 7805.01 396.177   2
  -2  10 -14 5001.84 272.387   3
  -2  10 -15 1777.69 149.444   3
  -2  10 -16 9867.19 447.210   3
  -2  10 -16 10824.0 475.622   2
  -2  10 -17 5025.69 272.409   2
  -2  10 -18 2173.92 162.702   2
  -2  10 -19 9999.56 431.273   2
   2 -11  11 6637.13 339.586   9
   2 -11  10 1466.48 177.204   9
   2 -11   9 5619.01 333.176   9
   2 -11   8 4522.14 309.547   9
   2 -11   7 2534.36 247.700   9
   2 -11   6 11192.7 573.183   9
   2 -11   5 11288.3 583.124   9
   2 -11   4 5972.78 396.556   9
   2 -11   3 227.597 211.199   9
   2 -11   2 9238.32 516.410   9
   2 -11   1 3613.55 331.010   9
  -2  11   0 25027.2 991.156   2
   2 -11   0 21241.8 1050.33   9
  -2  11  -1 4653.58 277.173   2
  -2  11  -2 9295.14 444.395   2
  -2  11  -3 735.361 146.126   2
   2 -11  -3 532.095 218.999   9
   2 -11  -4 4942.52 358.797   9
  -2  11  -4 5678.15 302.468   2
   2 -11  -5 11490.8 588.682   9
  -2  11  -5 11772.2 533.568   2
   2 -11  -6 11011.9 572.107   9
  -2  11  -6 11726.6 527.548   2
  -2  11  -7 2000.13 176.172   2
   2 -11  -7 1609.88 215.881   9
   2 -11  -8 4208.35 290.336   9
  -2  11  -8 4367.76 255.260   2
   2 -11  -9 4979.41 307.320   9
  -2  11  -9 5157.83 282.253   2
  -2  11 -10 2135.51 174.780   2
  -2  11 -11 6992.47 334.244   3
  -2  11 -11 6007.08 324.708   2
  -2  11 -12 2500.86 180.314   3
  -2  11 -12 2269.68 178.446   2
  -2  11 -13 5592.96 281.062   3
  -2  11 -13 5147.79 283.359   2
  -2  11 -14 2969.20 184.512   3
  -2  11 -14 3018.80 195.810   2
  -2  11 -15 865.758 101.688   3
  -2  11 -17 2947.70 165.910   2
   2 -12   9 2941.77 192.489   9
   2 -12   8 13965.3 615.298   9
   2 -12   7 8389.41 418.353   9
   2 -12   6 10900.5 522.471   9
   2 -12   5 205.341 160.847   9
  -2  12   4 10493.9 451.663   3
   2 -12   4 9657.01 508.322   9
  -2  12   3 9320.35 422.679   3
   2 -12   3 9618.22 490.684   9
  -2  12   2 1970.39 157.522   3
   2 -12   2 2388.96 247.316   9
  -2  12   1 4118.14 223.044   3
   2 -12   1 2849.33 276.810   9
  -2  12   0 10307.4 470.956   3
   2 -12   0 11177.6 538.442   9
  -2  12  -1 2833.01 189.376   3
  -2  12  -2 2536.99 190.272   3
  -2  12  -2 2684.76 178.787   2
  -2  12  -3 9917.13 453.003   3
  -2  12  -3 10101.8 445.106   2
   2 -12  -3 10008.4 504.351   9
  -2  12  -4 8066.56 391.988   3
  -2  12  -4 8596.88 386.679   2
   2 -12  -4 8888.47 442.703   9
  -2  12  -5 184.046 115.699   3
  -2  12  -5 398.708 111.084   2
   2 -12  -5 304.212 152.523   9
  -2  12  -6 9688.48 439.137   3
  -2  12  -6 9795.04 430.374   2
   2 -12  -6 9363.17 465.312   9
  -2  12  -7 7856.79 360.411   3
  -2  12  -7 7307.78 346.406   2
   2 -12  -7 7245.32 374.663   9
  -2  12  -8 13414.2 549.921   2
   2 -12  -8 12098.8 561.438   9
  -2  12  -9 2769.01 172.325   2
  -2  12 -10 7254.17 328.474   3
  -2  12 -10 6534.42 316.682   2
  -2  12 -11 4424.52 224.729   3
  -2  12 -11 3995.00 215.371   2
  -2  12 -12 13625.1 565.062   3
  -2  12 -12 13416.2 563.948   2
  -2  12 -13 4496.63 219.306   2
   2 -13   5 9965.42 445.507   9
   2 -13   4 3035.41 200.160   9
   2 -13   3 3609.85 227.977   9
   2 -13   2 11773.8 533.263   9
   2 -13   1 11789.3 537.679   9
  -2  13   0 1600.38 115.272   3
   2 -13   0 1705.38 177.940   9
  -2  13  -1 9941.55 420.972   3
  -2  13  -2 9381.18 400.245   3
  -2  13  -3 3506.71 183.365   3
   2 -13  -3 3817.19 224.696   9
  -2  13  -4 2379.26 144.825   3
   2 -13  -4 2524.26 173.189   9
  -2  13  -5 9489.89 393.760   3
   2 -13  -5 8839.65 409.379   9
  -2  13  -6 5022.99 233.468   3
  -2  13  -7 6554.65 288.417   3
   3   0   0 54.9373 157.717   9
   3   0   1 20760.4 924.768   9
   3   0  -2 8577.07 431.543   7
   3   0   2 7638.20 448.809   9
   3   0  -3 23364.9 922.368   7
  -3   0  -3 17186.3 909.793  10
   3   0   3 19121.5 917.768   9
   3   0  -3 23052.5 919.580   9
   3   0  -4 66961.9 2471.98   7
  -3   0  -4 55195.8 2463.13  10
   3   0   4 57877.3 2467.70   9
   3   0  -4 64909.5 2463.30   9
   3   0  -5 1467.53 187.411   7
  -3   0  -5 1227.13 244.160  10
   3   0  -5 1650.98 189.827   9
   3   0   5 1477.19 211.098   9
   3   0  -6 3427.23 264.661   7
  -3   0  -6 3060.97 306.278  10
   3   0   6 3750.36 291.767   9
   3   0  -6 4049.96 267.949   9
   3   0  -7 540.451 161.036   7
  -3   0  -7 401.873 217.686  10
   3   0   7 408.212 177.399   9
   3   0  -7 328.623 147.784   9
   3   0  -8 467.359 159.629   7
  -3   0  -8 251.827 216.966  10
   3   0   8 295.274 179.154   9
   3   0  -8 250.045 138.321   9
   3   0  -9 24431.4 1016.74   7
  -3   0  -9 20779.8 1019.80  10
   3   0   9 21570.6 999.737   9
   3   0  -9 23861.4 980.666   9
   3   0 -10 174737. 6561.93   7
  -3   0 -10 157278. 6568.39  10
   3   0  10 161086. 6537.61   9
   3   0 -10 175078. 6522.56   9
   3   0 -11 4282.98 301.943   7
  -3   0 -11 3827.48 349.374  10
   3   0  11 3203.21 268.572   9
   3   0 -11 3442.51 249.081   9
   3   0 -12 7681.98 440.984   7
  -3   0 -12 8019.36 504.604  10
   3   0 -12 7499.11 389.312   9
   3   0 -13 144575. 5594.77   7
  -3   0 -13 141661. 5618.76  10
   3   0 -13 141067. 5525.78   9
   3   0 -14 22719.4 1041.69   7
  -3   0 -14 24363.6 1098.08  10
  -3   0 -15 1398.16 303.331   8
   3   0 -15 968.085 211.101   4
  -3   0 -15 1501.30 334.119  10
   3   0 -16 473.950 190.631   4
  -3   0 -16 505.233 254.218   8
  -3   0 -16 595.323 316.389  10
  -3   0 -17 10296.7 616.770   8
   3   0 -17 10409.6 519.602   4
   3   0 -17 10641.7 556.054   7
  -3   0 -17 11135.0 666.746  10
  -3   0 -18 6337.83 468.367   8
   3   0 -18 6589.80 380.432   4
   3   0 -18 7000.59 408.805   7
  -3   0 -18 6690.27 540.562  10
  -3   0 -19 14226.9 783.708   8
   3   0 -19 15354.0 691.748   4
   3   0 -19 15867.6 727.595   7
  -3   0 -19 15056.2 842.163  10
   3   0 -20 8230.24 421.353   4
  -3   0 -20 7466.51 504.269   8
  -3   0 -20 8011.16 575.613  10
   3   0 -21 306.537 175.700   4
  -3   0 -21 229.517 224.975   8
  -3   0 -21 243.045 314.090  10
  -3   0 -22 8077.57 504.495   8
  -3   0 -22 9431.18 566.223  10
   3   0 -22 8500.16 425.351   4
  -3   0 -23 2956.90 300.278   8
  -3   0 -23 3247.33 360.186  10
   3   0 -23 3081.47 227.546   4
  -3   0 -24 21414.3 961.000   8
  -3   0 -24 21222.6 979.356  10
  -3   0 -25 3371.75 286.343   8
  -3   0 -25 3547.01 313.537  10
  -3   0 -26 50339.4 2006.27   8
  -3   0 -26 48934.4 2013.23  10
  -3   0 -27 13745.9 609.800   8
  -3   0 -27 13444.8 618.491  10
  -3  -1 -27 2213.33 209.691  10
  -3  -1 -26 15450.4 710.034  10
  -3  -1 -25 5956.67 391.050  10
  -3  -1 -24 7167.22 456.538  10
  -3  -1 -23 36525.8 1500.40  10
   3   1 -23 33769.9 1382.93   4
   3   1 -22 391.174 152.472   4
  -3  -1 -22 198.607 289.486  10
   3   1 -21 1914.22 199.147   4
  -3  -1 -21 1772.19 353.564  10
   3   1 -20 3696.34 260.517   4
  -3  -1 -20 3636.47 432.040  10
   3   1 -19 25901.7 1067.52   4
  -3  -1 -19 23998.2 1202.23  10
   3   1 -18 5775.83 331.379   4
  -3  -1 -18 4218.63 480.126  10
  -3  -1 -17 4819.65 444.516   8
   3   1 -17 5440.87 329.654   4
  -3  -1 -17 5297.20 473.937  10
  -3  -1 -16 2423.00 338.353   8
   3   1 -16 2323.90 238.564   4
   3   1 -16 2433.67 248.740   7
  -3  -1 -16 3049.81 386.270  10
  -3  -1 -15 5218.34 421.895  10
   3   1 -15 4059.17 296.246   4
   3   1 -14 16628.8 732.525   4
  -3  -1 -14 15227.8 811.131  10
   3   1 -13 132016. 4953.50   7
  -3  -1 -13 119728. 4965.79  10
   3   1 -13 124455. 4877.12   9
   3   1 -12 5595.79 363.420   7
   3   1 -12 5027.50 290.123   9
   3   1 -11 15311.0 719.942   7
   3  -1  11 16290.9 709.211   9
   3   1 -11 14648.1 662.379   9
   3   1 -10 34731.0 1401.53   7
  -3  -1 -10 29456.5 1399.46  10
   3  -1  10 32863.1 1383.82   9
   3   1 -10 33125.3 1348.50   9
   3   1  -9 30274.5 1203.26   7
   3  -1   9 26833.3 1182.24   9
   3   1  -9 28690.4 1149.40   9
   3   1  -8 1342.04 199.111   7
  -3  -1  -8 972.547 235.716  10
   3  -1   8 1022.93 197.671   9
   3   1  -8 1249.17 165.369   9
   3   1  -7 32925.5 1293.06   7
  -3  -1  -7 27040.9 1275.15  10
   3  -1   7 28221.2 1277.06   9
   3   1  -7 31120.1 1249.07   9
  -3   1   6 36272.5 1976.87  11
   3   1  -6 33789.4 1313.46   7
  -3  -1  -6 26360.6 1295.78  10
   3  -1   6 28041.7 1297.58   9
   3   1  -6 33087.8 1282.44   9
   3   1  -5 4129.12 280.986   7
  -3   1   5 3467.67 609.350  11
  -3  -1  -5 2882.61 294.814  10
   3  -1   5 2801.48 275.582   9
   3   1  -5 3981.72 259.138   9
  -3   1   4 7643.95 841.870  11
  -3  -1  -4 6370.67 408.425  10
   3  -1   4 6104.77 403.337   9
   3   1  -4 7822.46 388.137   9
  -3  -1  -3 23915.9 1130.07  10
   3  -1   3 23837.6 1127.97   9
  -3   1   2 14578.9 1164.52  11
   3  -1   2 12759.5 633.454   9
   3  -1   1 4140.25 307.338   9
   3  -1   0 12102.6 607.951   9
   3   1   0 12758.9 601.087   9
   3  -1  -1 4228.36 275.453   7
   3   1   1 4722.85 310.015   9
   3  -1  -2 14562.7 650.030   7
   3   1   2 13536.5 663.129   9
   3  -1  -3 27112.8 1069.64   7
  -3   1  -3 21605.2 1071.20  10
   3  -1  -3 27807.1 1088.00   9
   3   1   3 22830.2 1067.81   9
   3  -1  -4 6560.42 353.972   7
  -3   1  -4 4912.63 372.847  10
   3  -1  -4 6395.79 360.435   9
   3   1   4 5023.46 352.789   9
   3  -1  -5 3728.93 265.385   7
  -3   1  -5 3434.42 306.610  10
   3  -1  -5 3549.29 267.084   9
   3   1   5 3264.64 274.091   9
   3  -1  -5 3782.03 846.723   5
   3  -1  -6 32701.6 1317.31   7
  -3   1  -6 27936.1 1315.36  10
   3  -1  -6 33433.2 1308.48   9
   3  -1  -6 34646.1 2386.43   5
   3   1   6 29128.6 1305.90   9
   3  -1  -7 27928.8 1177.51   7
  -3   1  -7 25747.9 1182.93  10
   3  -1  -7 28175.8 1162.42   9
   3  -1  -7 29793.7 2208.13   5
   3   1   7 26673.9 1172.68   9
   3  -1  -8 1426.96 192.904   7
  -3   1  -8 1001.68 233.786  10
   3  -1  -8 1139.67 568.215   5
   3  -1  -8 1047.89 173.366   9
   3   1   8 1174.65 196.261   9
   3  -1  -9 27354.7 1164.69   7
  -3   1  -9 25915.9 1179.34  10
   3  -1  -9 26873.9 1132.56   9
   3   1   9 26527.7 1145.77   9
   3  -1 -10 30570.4 1267.27   7
  -3   1 -10 29145.1 1282.40  10
   3  -1 -10 29800.0 1226.16   9
   3   1  10 27371.7 1232.03   9
   3  -1 -11 12420.9 632.442   7
   3  -1 -11 12514.0 585.887   9
   3   1  11 11867.6 592.551   9
   3  -1 -12 3543.47 276.143   4
   3  -1 -12 3855.12 300.331   7
   3  -1 -13 111582. 4292.83   4
   3  -1 -13 114601. 4351.78   7
   3  -1 -13 105386. 4278.89   9
  -3   1 -13 109003. 4377.35   8
  -3   1 -14 17431.2 803.070   8
   3  -1 -14 13831.2 725.558   7
  -3   1 -15 3749.81 351.018   8
   3  -1 -15 3560.10 304.723   7
  -3   1 -16 1829.65 284.610   8
  -3   1 -17 4620.95 392.809   8
  -3   1 -18 4425.75 370.369   8
   3  -1 -18 3980.25 298.782   4
   3  -1 -18 3759.97 301.996   7
   3  -1 -19 25818.4 1089.94   4
  -3   1 -19 25344.8 1167.53   8
   3  -1 -19 25888.7 1126.28   7
   3  -1 -20 3912.30 283.282   4
  -3   1 -20 3100.47 316.954   8
   3  -1 -20 3502.02 284.101   7
   3  -1 -21 1898.15 222.615   4
  -3   1 -21 1815.53 258.166   8
   3  -1 -21 1865.25 210.713   7
   3  -1 -22 465.215 179.665   4
  -3   1 -22 539.071 219.062   8
  -3   1 -23 36156.2 1521.69   8
  -3   1 -23 35743.0 1545.48  10
   3  -1 -23 35847.4 1451.12   4
  -3   1 -24 6121.28 383.942   8
  -3   1 -24 6634.25 431.995  10
  -3   1 -25 5692.37 353.980   8
  -3   1 -25 6457.05 401.299  10
  -3   1 -26 15335.6 703.599   8
  -3   1 -26 16622.4 731.159  10
  -3   1 -27 2424.18 185.588   8
  -3   1 -27 2666.78 219.594  10
  -3  -2 -27 1188.96 151.742   8
  -3  -2 -26 7947.68 410.902   8
  -3  -2 -26 7526.33 406.218  10
  -3  -2 -25 945.514 207.874   8
  -3  -2 -25 1166.25 225.341  10
  -3  -2 -24 5623.22 378.939   8
  -3  -2 -24 6064.58 393.874  10
  -3  -2 -23 3288.67 321.304   8
  -3  -2 -23 3603.01 336.287  10
   3   2 -22 944.282 143.392   4
  -3  -2 -22 1028.83 259.380   8
  -3  -2 -22 946.096 281.611  10
   3   2 -21 4884.06 280.780   4
  -3  -2 -21 5251.40 412.182   8
  -3  -2 -21 4970.79 428.438  10
  -3  -2 -20 17948.8 880.839   8
   3   2 -20 17298.7 744.171   4
  -3  -2 -20 16619.9 877.660  10
  -3  -2 -19 13825.7 759.837   8
   3   2 -19 14445.2 635.118   4
  -3  -2 -19 13848.7 779.314  10
   3   2 -18 1673.97 191.699   4
  -3  -2 -18 1019.26 317.205   8
  -3  -2 -18 1085.22 342.578  10
   3   2 -17 31487.5 1281.16   4
  -3  -2 -17 29892.4 1402.92  10
   3   2 -16 1767.03 209.660   4
  -3  -2 -16 749.411 574.022   6
  -3  -2 -16 743.693 309.136  10
   3   2 -15 37823.0 1535.99   4
  -3  -2 -15 36980.8 1632.56  10
  -3  -2 -14 12971.6 694.898  10
  -3  -2 -13 2555.22 323.649  10
  -3  -2 -12 7949.78 515.874  10
   3   2 -12 8789.13 422.729   9
  -3  -2 -11 9034.12 543.420  10
   3  -2  11 10107.9 507.802   9
   3   2 -11 9629.98 467.834   9
  -3   2  10 14363.9 1347.84  11
  -3  -2 -10 14343.1 717.790  10
   3  -2  10 14003.9 685.306   9
   3   2 -10 14515.0 650.443   9
  -3   2   9 4580.86 789.980  11
  -3  -2  -9 4757.15 373.827  10
   3  -2   9 4919.73 344.667   9
   3   2  -9 5466.22 306.197   9
  -3  -2  -8 2958.55 299.326  10
   3  -2   8 2936.86 273.980   9
   3   2  -8 3462.97 238.393   9
  -3  -2  -7 5315.54 376.468  10
   3  -2   7 5416.92 371.287   9
   3   2  -7 6153.01 333.466   9
  -3   2   6 8932.87 998.157  11
  -3  -2  -6 8445.76 483.685  10
   3  -2   6 7978.23 469.746   9
   3   2  -6 9128.33 443.468   9
  -3   2   5 1722.78 549.507  11
  -3  -2  -5 1244.25 238.440  10
   3   2  -5 1591.53 174.247   9
   3  -2   5 1176.95 215.373   9
  -3  -2  -4 18392.1 858.934  10
   3  -2   4 17386.5 857.777   9
   3   2  -4 20049.5 834.751   9
  -3  -2  -3 72900.1 3007.40  10
   3  -2   3 72592.7 3016.97   9
   3   2  -3 78265.4 2993.96   9
  -3   2   2 18602.0 1432.28  11
  -3  -2  -2 17202.4 790.852  10
   3  -2   2 16709.4 793.484   9
   3  -2   2 17276.2 1657.01   5
  -3   2   1-163.388 506.388  11
   3  -2   1 84.9163 514.252   5
   3  -2   1 543.689 186.917   9
  -3   2   0 30125.7 1867.88  11
   3  -2   0 26198.4 1170.73   9
   3  -2   0 26090.2 2162.49   5
   3   2   0 27719.9 1160.95   9
   3  -2  -1 511.225 609.371   5
   3   2   1 764.758 170.138   9
   3  -2  -2 17374.3 797.017   7
  -3   2  -2 18690.7 829.684  10
   3  -2  -2 20279.9 1805.42   5
   3   2   2 17981.6 810.957   9
   3  -2  -3 69826.0 2844.78   7
  -3   2  -3 70805.5 2856.92  10
   3  -2  -3 72485.8 2861.77   9
   3  -2  -3 74035.6 4074.04   5
   3   2   3 71956.1 2852.04   9
   3  -2  -4 19633.1 897.789   7
  -3   2  -4 20477.5 913.889  10
   3  -2  -4 20946.8 909.865   9
   3   2   4 19985.4 898.545   9
   3  -2  -5 1448.83 191.473   7
  -3   2  -5 1449.09 243.324  10
   3   2   5 1603.19 201.855   9
   3  -2  -5 1463.76 209.227   9
   3  -2  -6 8462.19 464.689   7
  -3   2  -6 8291.83 480.204  10
   3  -2  -6 8458.27 455.371   9
   3  -2  -6 9573.12 1247.74   5
   3   2   6 8749.11 461.214   9
   3  -2  -7 5375.95 356.178   7
  -3   2  -7 5740.37 376.832  10
   3  -2  -7 5847.99 350.716   9
   3   2   7 5392.89 348.603   9
   3  -2  -7 5764.49 1007.24   5
   3  -2  -8 3289.41 274.109   7
  -3   2  -8 3154.09 299.998  10
   3  -2  -8 2990.53 251.840   9
   3   2   8 3323.38 261.723   9
   3  -2  -8 2580.48 765.504   5
   3  -2  -9 4516.38 328.784   7
  -3   2  -9 4825.06 358.315  10
   3  -2  -9 4521.23 300.507   9
   3   2   9 4532.46 306.534   9
   3  -2  -9 4632.68 926.882   5
   3  -2 -10 12978.8 635.401   4
   3  -2 -10 13937.6 690.045   7
  -3   2 -10 15154.0 709.607  10
   3  -2 -10 13765.0 651.507   9
   3  -2 -10 13811.5 1469.21   5
   3   2  10 14421.3 654.933   9
   3  -2 -11 8676.47 453.711   4
   3  -2 -11 7991.34 491.757   7
  -3   2 -11 10495.9 539.670  10
   3  -2 -11 7928.43 1152.58   5
   3  -2 -11 9111.51 462.413   9
   3   2  11 9136.97 459.166   9
  -3   2 -12 8348.19 498.328   8
   3  -2 -12 7486.43 412.458   4
   3  -2 -12 7418.83 460.107   7
  -3   2 -12 9269.63 508.688  10
   3  -2 -12 7635.40 407.374   9
   3  -2 -12 6028.65 1013.39   5
  -3   2 -13 2185.49 288.509   8
   3  -2 -13 2318.29 231.266   4
   3  -2 -13 2231.97 258.801   7
  -3   2 -13 2769.69 320.396  10
   3  -2 -13 2284.29 191.277   9
  -3   2 -14 13222.2 686.683   8
   3  -2 -14 12911.2 610.545   4
   3  -2 -14 12666.6 660.093   7
  -3   2 -14 13534.9 699.144  10
  -3   2 -15 34165.3 1496.14   8
   3  -2 -15 32875.3 1410.33   4
   3  -2 -15 34597.8 1473.42   7
  -3   2 -15 36799.7 1516.48  10
  -3   2 -16 1776.54 277.297   8
   3  -2 -16 1349.45 222.397   4
   3  -2 -16 1325.49 231.539   7
  -3   2 -17 26409.5 1183.72   8
   3  -2 -17 26040.6 1107.81   4
  -3   2 -17 26049.1 1221.61  10
  -3   2 -18 1310.18 249.083   8
  -3   2 -18 1574.09 351.597  10
  -3   2 -19 12265.0 655.291   8
   3  -2 -19 13132.0 631.337   7
  -3   2 -19 11983.5 708.036  10
  -3   2 -20 15734.0 764.099   8
   3  -2 -20 15603.8 731.960   7
  -3   2 -20 15324.1 812.683  10
  -3   2 -21 3979.14 326.662   8
   3  -2 -21 4497.41 304.269   7
  -3   2 -21 4698.38 401.569  10
   3  -2 -22 840.313 187.567   4
  -3   2 -22 890.200 207.658   8
   3  -2 -22 415.451 152.832   7
  -3   2 -22 920.089 279.236  10
  -3   2 -23 3092.08 267.541   8
   3  -2 -23 2858.88 224.309   7
  -3   2 -23 3335.44 328.432  10
  -3   2 -24 5523.35 335.161   8
  -3   2 -24 5337.12 372.877  10
  -3   2 -25 981.387 169.128   8
  -3   2 -25 1419.29 231.508  10
  -3   2 -26 7346.08 373.576   8
  -3   2 -26 8190.60 409.413  10
  -3  -3 -26 634.005 142.763   8
  -3  -3 -25 802.917 179.174   8
  -3  -3 -25 1041.50 192.871  10
  -3  -3 -24 7337.94 426.001   8
  -3  -3 -24 7656.68 424.672  10
  -3  -3 -23 8839.72 493.415   8
  -3  -3 -23 8706.42 489.179  10
  -3  -3 -22 5902.03 409.024   8
  -3  -3 -22 5732.22 401.001  10
   3   3 -21 6198.34 306.705   4
  -3  -3 -21 6114.17 445.084   8
  -3  -3 -21 6397.91 442.387  10
  -3  -3 -20 9219.31 577.539   8
   3   3 -20 9470.69 436.985   4
  -3  -3 -20 9701.78 573.991  10
  -3  -3 -19 3830.93 385.183   8
   3   3 -19 4306.28 255.565   4
  -3  -3 -19 3943.82 394.995  10
  -3  -3 -18 10437.0 630.377   8
   3   3 -18 10954.8 493.569   4
  -3  -3 -18 9593.69 621.480  10
  -3  -3 -17 6810.26 524.165   8
   3   3 -17 8130.65 393.524   4
  -3  -3 -17 7203.22 524.793  10
   3   3 -16 2701.59 224.592   4
  -3  -3 -16 3116.97 375.373  10
   3   3 -15 3904.81 265.646   4
  -3  -3 -15 4380.22 392.023  10
  -3  -3 -14 8282.64 521.257  10
  -3   3  13 16244.4 1538.42  11
  -3  -3 -13 19801.7 927.512  10
  -3   3  12 6895.47 987.697  11
  -3  -3 -12 6241.05 436.506  10
   3  -3  12 6626.38 380.379   9
  -3   3  11 2245.42 669.660  11
  -3  -3 -11 2707.67 313.411  10
   3  -3  11 2661.41 253.084   9
  -3   3  10 7856.31 1040.30  11
  -3  -3 -10 7121.88 455.029  10
   3  -3  10 7222.87 424.290   9
  -3   3   9 15824.7 1440.40  11
  -3  -3  -9 14254.4 712.333  10
   3  -3   9 13996.1 697.153   9
   3   3  -9 14771.2 660.956   9
  -3   3   8 14298.8 1379.41  11
  -3  -3  -8 13154.9 666.388  10
   3  -3   8 13661.8 664.027   9
   3   3  -8 13088.2 612.123   9
  -3   3   7 21635.2 1680.32  11
  -3  -3  -7 18817.4 908.149  10
   3  -3   7 20607.8 923.180   9
   3   3  -7 20536.2 877.166   9
  -3   3   6 1286.44 548.409  11
  -3  -3  -6 1343.87 235.729  10
   3   3  -6 1567.82 173.855   9
   3  -3   6 1263.00 221.518   9
  -3   3   5 4787.17 828.307  11
  -3  -3  -5 4801.41 347.483  10
   3  -3   5 4759.63 341.980   9
   3   3  -5 4500.68 291.942   9
  -3   3   4 12868.1 1259.61  11
  -3  -3  -4 11967.1 598.288  10
   3  -3   4 10805.5 591.518   9
   3  -3   4 11836.6 1370.85   5
   3   3  -4 11954.6 555.106   9
  -3   3   3 16121.2 1404.89  11
  -3  -3  -3 14704.1 707.212  10
   3  -3   3 14310.4 710.143   9
   3  -3   3 13259.8 1486.75   5
   3   3  -3 15016.5 670.916   9
  -3   3   2 2667.40 706.950  11
  -3  -3  -2 2010.42 259.352  10
   3  -3   2 2103.65 243.272   9
   3  -3   2 1591.65 726.723   5
  -3   3   1 21143.0 1635.64  11
  -3  -3  -1 17365.4 826.201  10
   3  -3   1 17641.1 824.340   9
   3  -3   1 18632.6 1774.52   5
  -3   3   0 63033.6 3294.05  11
   3  -3   0 57091.1 2409.30   9
   3  -3   0 59371.6 3590.16   5
   3   3   0 60800.9 2383.39   9
  -3   3  -1 17211.2 1530.57  11
  -3   3  -1 19408.0 879.378  10
   3   3   1 19630.8 861.285   9
   3  -3  -2 1988.86 204.273   7
  -3   3  -2 2263.72 249.573  10
   3   3   2 1982.47 208.890   9
   3  -3  -2 1729.64 710.637   5
   3  -3  -3 12274.6 618.590   7
  -3   3  -3 13841.1 641.635  10
   3  -3  -3 12898.4 637.650   9
   3   3   3 12934.0 616.088   9
   3  -3  -4 12203.2 593.809   7
  -3   3  -4 11016.6 592.010  10
   3  -3  -4 12815.2 608.185   9
   3  -3  -4 11919.5 1426.64   5
   3   3   4 11821.4 580.092   9
   3  -3  -5 4761.25 326.948   7
  -3   3  -5 4548.33 333.074  10
   3  -3  -5 4582.45 327.794   9
   3   3   5 5008.24 325.062   9
   3  -3  -6 850.023 186.283   7
  -3   3  -6 867.837 208.550  10
   3  -3  -6 1010.13 201.799   9
   3   3   6 858.304 173.491   9
   3  -3  -7 19662.2 809.388   4
   3  -3  -7 18430.3 864.432   7
  -3   3  -7 18017.4 854.504  10
   3  -3  -7 18100.6 849.239   9
   3  -3  -7 17360.9 1738.28   5
   3   3   7 18630.5 846.865   9
   3  -3  -8 14936.6 634.669   4
   3  -3  -8 12737.1 679.257   7
  -3   3  -8 13421.1 677.907  10
   3  -3  -8 13334.9 663.294   9
   3  -3  -8 15339.5 1604.23   5
   3   3   8 14347.3 663.783   9
  -3   3  -9 13984.7 706.422   8
   3  -3  -9 14497.4 662.884   4
   3  -3  -9 13826.5 715.969   7
  -3   3  -9 15588.4 722.722  10
   3  -3  -9 14181.2 692.229   9
   3  -3  -9 14762.7 1577.33   5
   3   3   9 15944.9 695.472   9
  -3   3 -10 5197.48 379.705   8
   3  -3 -10 6294.94 350.227   4
   3  -3 -10 5931.76 394.748   7
  -3   3 -10 6192.98 405.022  10
   3  -3 -10 6215.29 365.214   9
   3  -3 -10 5875.66 1048.97   5
  -3   3 -11 2484.41 268.725   8
   3  -3 -11 2406.31 227.964   4
   3  -3 -11 2634.86 267.274   7
  -3   3 -11 2790.38 295.781  10
   3  -3 -11 2231.96 224.525   9
  -3   3 -12 7087.14 437.335   8
   3  -3 -12 6866.28 384.885   4
   3  -3 -12 7043.85 442.490   7
  -3   3 -12 7556.37 460.671  10
   3  -3 -12 7075.53 389.267   9
   3  -3 -12 6661.57 1059.93   5
  -3   3 -13 18798.8 884.328   8
   3  -3 -13 18232.0 819.404   4
   3  -3 -13 18629.9 886.465   7
  -3   3 -13 20450.1 901.917  10
   3  -3 -13 16780.9 1681.00   5
   3  -3 -13 18320.6 815.651   9
  -3   3 -14 7483.02 452.958   8
   3  -3 -14 6897.42 394.951   4
   3  -3 -14 6255.40 441.264   7
  -3   3 -14 8266.55 486.749  10
   3  -3 -14 7071.95 1058.05   5
  -3   3 -15 3034.74 305.233   8
   3  -3 -15 3111.25 267.313   4
   3  -3 -15 3262.05 313.066   7
  -3   3 -15 3458.50 357.811  10
   3  -3 -15 3648.79 763.487   5
   3  -3 -16 3039.96 262.817   4
  -3   3 -16 2696.05 293.138   8
   3  -3 -16 2893.85 289.532   7
  -3   3 -16 2941.84 362.390  10
   3  -3 -17 7868.41 429.154   4
  -3   3 -17 8069.89 474.798   8
  -3   3 -17 7364.42 518.183  10
   3  -3 -18 9421.16 497.043   4
  -3   3 -18 10553.8 551.587   8
  -3   3 -18 9388.27 591.936  10
   3  -3 -19 4397.74 322.562   4
  -3   3 -19 4585.75 346.581   8
  -3   3 -19 5264.30 411.503  10
  -3   3 -20 9716.04 525.922   8
   3  -3 -20 9809.87 515.444   7
  -3   3 -20 9810.25 568.496  10
   3  -3 -20 9768.83 491.371   4
  -3   3 -21 6883.76 401.249   8
   3  -3 -21 6764.19 387.983   7
  -3   3 -21 6562.73 438.912  10
  -3   3 -22 5591.03 351.096   8
   3  -3 -22 6011.45 341.836   7
  -3   3 -22 5896.30 398.270  10
   3  -3 -23 7829.78 415.402   7
  -3   3 -23 8908.26 468.920  10
   3  -3 -24 6691.27 347.244   7
  -3   3 -24 7116.47 394.840  10
  -3   3 -25 767.750 176.436  10
  -3  -4 -25 4988.28 288.404   8
  -3  -4 -24 11652.8 533.638   8
  -3  -4 -24 10361.5 510.276  10
  -3  -4 -23 1033.48 198.475   8
  -3  -4 -23 924.831 202.244  10
  -3  -4 -22 11537.1 598.611   8
  -3  -4 -22 11975.5 585.929  10
  -3  -4 -21 8163.52 488.581   8
  -3  -4 -21 8148.29 471.602  10
  -3  -4 -20 4284.38 360.036   8
  -3  -4 -20 4117.53 352.450  10
  -3  -4 -19 3013.62 335.080   8
   3   4 -19 3165.64 195.994   4
  -3  -4 -19 3115.62 333.979  10
  -3  -4 -18 5953.69 450.820   8
   3   4 -18 6020.83 308.647   4
  -3  -4 -18 5981.76 442.690  10
   3   4 -17 559.191 138.495   4
  -3  -4 -17 900.316 275.752   8
  -3  -4 -17 827.086 285.387  10
   3   4 -16 3976.39 254.276   4
  -3  -4 -16 4054.18 388.530  10
   3   4 -15 6287.59 342.922   4
  -3  -4 -15 6522.76 464.769  10
  -3   4  14 5867.62 910.854  11
  -3  -4 -14 6985.33 464.509  10
  -3  -4 -14 4914.26 1016.61   6
  -3   4  13 3780.55 786.196  11
  -3  -4 -13 4864.39 385.727  10
  -3   4  12 506.484 483.860  11
  -3  -4 -12 888.570 247.347  10
   3  -4  12 959.888 184.085   9
  -3   4  11 13347.5 1382.01  11
  -3  -4 -11 14457.7 698.102  10
   3  -4  11 13093.3 659.612   9
  -3   4  10 79356.2 4222.68  11
  -3  -4 -10 81330.6 3230.91  10
   3  -4  10 79751.7 3224.99   9
  -3   4   9 7534.45 1062.74  11
  -3  -4  -9 7495.00 457.261  10
   3  -4   9 7827.03 454.306   9
  -3   4   8 45614.9 2847.19  11
  -3  -4  -8 47083.8 1906.93  10
   3  -4   8 44877.1 1914.32   9
  -3   4   7 58709.7 3333.13  11
  -3  -4  -7 58834.7 2354.11  10
   3  -4   7 56583.7 2370.13   9
  -3   4   6 28280.5 2059.95  11
  -3  -4  -6 28322.9 1195.51  10
   3  -4   6 26894.9 1213.28   9
   3  -4   6 24792.4 2041.91   5
   3  -4   5 55134.7 3612.97  13
  -3   4   5 54933.5 3148.08  11
  -3  -4  -5 55041.9 2219.66  10
   3  -4   5 53889.0 2245.40   9
   3  -4   5 54085.5 3321.58   5
   3  -4   4 19611.0 2002.25  13
  -3   4   4 19825.6 1700.10  11
  -3  -4  -4 20961.9 900.555  10
   3  -4   4 19926.0 916.122   9
   3  -4   4 18609.1 1774.36   5
   3   4  -4 18703.7 858.347   9
   3  -4   3 5984.83 1170.10  13
  -3   4   3 7194.80 1043.65  11
  -3  -4  -3 7243.66 420.286  10
   3  -4   3 6925.98 427.821   9
   3  -4   3 6158.88 1072.95   5
   3   4  -3 6456.33 369.292   9
   3  -4   2 14197.2 1699.60  13
  -3   4   2 13828.0 1372.65  11
  -3  -4  -2 13708.3 660.973  10
   3  -4   2 13064.0 674.958   9
   3  -4   2 14064.4 1556.80   5
  -3   4   1 68.7579 545.937  11
  -3  -4  -1 986.228 220.717  10
   3  -4   1 1160.00 682.469   5
   3  -4   1 844.924 207.149   9
   3  -4   1 865.904 743.645  13
   3  -4   0 1501.72 747.297  13
  -3   4   0 753.428 560.750  11
  -3  -4   0 873.875 217.692  10
  -3   4   0 1293.60 211.702  10
   3  -4   0 1272.17 691.054   5
   3  -4   0 854.461 212.136   9
   3   4   0 837.701 159.051   9
  -3   4  -1 812.530 548.628  11
  -3   4  -1 630.637 196.485  10
   3  -4  -1 493.189 576.232   5
   3   4   1 1010.48 172.119   9
  -3   4  -2 12920.0 617.695  10
   3  -4  -2 14153.2 1597.56   5
   3   4   2 12176.6 599.326   9
   3  -4  -3 7795.06 384.573   4
   3  -4  -3 8400.99 1279.34  13
   3  -4  -3 7289.28 430.559   7
  -3   4  -3 8144.91 441.362  10
   3  -4  -3 8219.04 461.411   9
   3  -4  -3 8067.38 1257.41   5
   3   4   3 7413.16 417.332   9
   3  -4  -4 21789.7 2035.90  13
   3  -4  -4 22281.3 910.900   4
   3  -4  -4 21121.6 971.747   7
  -3   4  -4 21933.9 955.773  10
   3  -4  -4 20768.9 973.700   9
   3  -4  -4 19073.2 1925.03   5
   3   4   4 21395.0 950.625   9
   3  -4  -5 54073.2 2101.39   4
   3  -4  -5 59729.8 3570.75  13
   3  -4  -5 52688.8 2172.14   7
  -3   4  -5 51800.4 2139.65  10
   3  -4  -5 50746.4 2159.32   9
   3  -4  -5 53694.2 3418.19   5
   3  -4  -6 26881.4 1083.39   4
   3  -4  -6 25467.1 1152.01   7
  -3   4  -6 26056.7 1125.83  10
   3  -4  -6 24573.4 1135.53   9
   3  -4  -7 58514.1 2240.02   4
   3  -4  -7 55405.2 2314.40   7
  -3   4  -7 55587.0 2281.62  10
   3  -4  -7 53847.0 2290.86   9
   3  -4  -7 53107.8 3497.85   5
   3  -4  -8 47828.9 1852.18   4
   3  -4  -8 45595.1 1927.57   7
  -3   4  -8 44807.7 1889.90  10
   3  -4  -8 44183.2 3068.83   5
   3  -4  -8 44609.3 1899.33   9
   3  -4  -9 9016.69 456.998   4
   3  -4  -9 9247.16 533.274   7
  -3   4  -9 8997.92 506.534  10
   3  -4  -9 9495.59 503.037   9
   3  -4  -9 8592.03 1256.23   5
   3  -4 -10 71900.5 2910.84   4
   3  -4 -10 71695.2 2992.48   7
  -3   4 -10 76712.0 2969.80  10
   3  -4 -10 65796.9 4156.14   5
   3  -4 -10 75762.7 2961.47   9
   3  -4 -11 14910.9 678.943   4
   3  -4 -11 14649.9 752.964   7
  -3   4 -11 14864.0 733.612  10
   3  -4 -11 13740.5 1580.88   5
   3  -4 -11 15650.9 712.437   9
   3  -4 -12 1410.56 202.643   4
   3  -4 -12 1129.47 240.273   7
  -3   4 -12 1451.87 261.790  10
   3  -4 -12 874.344 568.996   5
   3  -4 -12 1396.69 192.804   9
   3  -4 -13 4387.86 295.924   4
   3  -4 -13 3794.28 346.208   7
  -3   4 -13 4405.94 360.139  10
   3  -4 -13 4268.13 277.919   9
   3  -4 -13 4929.00 953.091   5
   3  -4 -14 7184.61 391.031   4
   3  -4 -14 6870.35 449.853   7
  -3   4 -14 6169.19 457.797  10
   3  -4 -14 7870.01 1128.93   5
   3  -4 -15 5366.59 338.788   4
   3  -4 -15 5490.99 396.523   7
  -3   4 -15 5303.48 421.957  10
   3  -4 -16 4366.72 300.693   4
  -3   4 -16 3749.90 282.571   8
   3  -4 -16 4068.22 346.803   7
  -3   4 -16 4310.07 379.000  10
   3  -4 -17 835.589 216.596   4
   3  -4 -17 979.986 228.803   7
  -3   4 -17 789.631 267.796  10
  -3   4 -18 4967.85 395.079  10
   3  -4 -18 5529.64 338.853   4
  -3   4 -19 3062.57 310.028  10
   3  -4 -19 3054.82 259.662   4
  -3   4 -20 4045.09 329.331  10
   3  -4 -20 4076.97 283.886   4
   3  -4 -21 8061.19 435.797   7
  -3   4 -21 8127.29 461.046  10
   3  -4 -22 11338.0 541.915   7
  -3   4 -22 11378.0 561.528  10
   3  -4 -23 1094.21 152.298   7
   3  -4 -24 10281.0 469.218   7
  -3  -5 -24 4700.28 267.096   8
  -3  -5 -23 3654.55 259.544   8
  -3  -5 -22 4677.86 311.412   8
  -3  -5 -21 1889.46 233.038   8
  -3  -5 -20 862.463 213.746   8
  -3  -5 -20 1440.55 222.114  10
  -3  -5 -19 9038.34 519.741   8
  -3  -5 -19 9137.86 495.063  10
  -3  -5 -18 1156.58 252.854   8
  -3  -5 -18 1350.10 249.168  10
  -3  -5 -17 8123.46 511.519   8
  -3  -5 -17 7922.42 483.238  10
  -3  -5 -16 8901.40 535.047   8
   3   5 -16 7721.47 379.916   4
  -3  -5 -16 8979.79 507.208  10
   3   5 -15 1081.39 143.993   4
  -3  -5 -15 1055.05 275.170  10
   3   5 -14 4280.30 261.554   4
  -3  -5 -14 4682.04 382.086  10
  -3   5  13 4037.72 795.437  11
  -3  -5 -13 4023.30 355.057  10
  -3  -5 -13 2631.53 869.169   6
  -3   5  12 10666.8 1210.12  11
  -3  -5 -12 10816.9 592.527  10
  -3  -5 -12 9335.27 1353.23   6
   3  -5  12 11193.6 553.468   9
  -3   5  11 1405.23 600.392  11
  -3  -5 -11 1186.29 245.676  10
   3  -5  11 1410.41 214.982   9
  -3  -5 -10 23110.2 1013.21  10
   3  -5  10 22453.2 1015.44   9
  -3   5   9 14950.3 1495.51  11
  -3  -5  -9 15628.4 749.660  10
   3  -5   9 15770.4 763.555   9
  -3   5   8 54323.1 3332.40  11
  -3  -5  -8 58188.6 2359.55  10
   3  -5   8 58499.1 2391.04   9
  -3   5   7 55708.7 3408.59  11
  -3  -5  -7 62924.8 2467.56  10
   3  -5   7 58486.5 2498.44   9
   3  -5   6 59375.8 3816.99  13
  -3  -5  -6 45619.1 3638.85  12
  -3   5   6 50903.9 3159.48  11
  -3  -5  -6 55623.8 2201.73  10
   3  -5   6 53522.4 2240.28   9
   3  -5   6 47288.4 3150.98   5
  -3  -5  -5 7337.90 1406.96  12
  -3   5   5 8057.53 1110.01  11
   3  -5   5 10922.4 1580.77  13
  -3  -5  -5 9505.84 508.351  10
   3  -5   5 9344.58 545.125   9
   3  -5   5 9806.73 1270.05   5
   3  -5   4 13349.2 1737.75  13
  -3  -5  -4 8690.09 1461.11  12
  -3   5   4 12307.4 1353.55  11
  -3  -5  -4 12558.9 606.373  10
   3  -5   4 12130.8 648.302   9
   3  -5   4 10996.5 1404.63   5
   3  -5   3 47625.6 3303.50  13
  -3   5   3 36216.1 2627.17  11
  -3  -5  -3 43546.8 1749.96  10
   3  -5   3 41670.3 1797.12   9
   3  -5   3 38768.7 2865.92   5
   3  -5   2 17790.4 1941.45  13
  -3   5   2 15462.1 1580.62  11
  -3   5   2 14765.5 735.030  10
  -3  -5  -2 16260.6 757.348  10
   3  -5   2 18293.6 815.635   9
   3  -5   2 17343.6 1767.23   5
   3  -5   1 1058.22 772.931  13
  -3   5   1 531.920 662.318  11
  -3   5   1 464.356 190.249  10
  -3  -5  -1 295.054 206.777  10
   3  -5   1 935.746 651.758   5
   3  -5   1 807.471 228.097   9
   3  -5   0 4882.66 1162.35  13
  -3   5   0 5298.93 974.506  11
  -3  -5   0 5458.04 360.872  10
  -3   5   0 5064.71 342.969  10
   3  -5   0 5836.05 398.282   9
   3  -5   0 4867.79 1026.37   5
  -3   5  -1 524.021 574.809  11
  -3  -5   1 908.570 213.799  10
  -3   5  -1 222.745 199.632  10
   3  -5  -1 537.864 639.737   5
  -3  -5   2 15952.7 763.366  10
  -3   5  -2 16708.0 748.835  10
   3  -5  -3 41228.0 3026.64  13
   3  -5  -3 40377.5 1681.42   7
  -3   5  -3 40846.7 1650.36  10
   3  -5  -3 38546.6 1692.28   9
   3  -5  -3 36681.0 2886.26   5
   3  -5  -4 11285.1 1525.20  13
   3  -5  -4 12359.3 605.001   7
  -3   5  -4 10585.9 558.071  10
   3  -5  -4 11058.1 597.418   9
   3  -5  -4 12123.2 1583.26   5
   3  -5  -5 8250.38 408.650   4
   3  -5  -5 7750.22 1329.85  13
   3  -5  -5 8634.37 493.410   7
  -3   5  -5 8107.42 454.020  10
   3  -5  -5 8365.70 488.542   9
   3  -5  -5 8032.51 1316.41   5
   3  -5  -6 53294.3 2139.00   4
   3  -5  -6 56800.5 3653.83  13
  -3   5  -6 54936.4 2184.28  10
   3  -5  -6 52886.8 2214.71   9
   3  -5  -7 52046.9 2170.59   4
   3  -5  -7 60259.7 3699.11  13
  -3   5  -7 58770.8 2225.74  10
   3  -5  -7 54202.7 2246.39   9
   3  -5  -8 52241.5 2134.31   4
  -3   5  -8 55739.0 2183.31  10
   3  -5  -8 53794.4 2202.77   9
   3  -5  -9 13802.8 621.928   4
  -3   5  -9 13176.7 661.142  10
   3  -5  -9 13271.1 1594.00   5
   3  -5  -9 13557.9 677.323   9
   3  -5 -10 20053.9 875.780   4
  -3   5 -10 20832.6 927.300  10
   3  -5 -10 17448.1 1861.13   5
   3  -5 -10 20508.8 928.413   9
   3  -5 -11 1448.25 202.565   4
   3  -5 -11 1049.94 251.324   7
  -3   5 -11 1096.46 240.161  10
   3  -5 -11 1135.14 637.287   5
   3  -5 -11 1017.25 199.730   9
   3  -5 -12 8938.77 468.703   4
   3  -5 -12 9050.66 546.504   7
  -3   5 -12 9871.93 536.801  10
   3  -5 -12 9686.31 492.394   9
   3  -5 -12 8311.04 1251.49   5
   3  -5 -13 2950.55 257.511   4
   3  -5 -13 3397.24 327.633   7
  -3   5 -13 2319.96 306.111  10
   3  -5 -13 2753.86 226.432   9
   3  -5 -13 2683.06 778.551   5
   3  -5 -14 6104.33 359.584   4
   3  -5 -14 5995.24 428.103   7
  -3   5 -14 5903.35 419.351  10
   3  -5 -15 1370.72 254.199   7
  -3   5 -15 957.918 259.209  10
   3  -5 -15 1168.76 214.471   4
   3  -5 -16 9085.78 521.607   7
  -3   5 -16 8841.89 506.089  10
   3  -5 -16 8771.19 456.728   4
   3  -5 -17 8657.83 497.958   7
  -3   5 -17 8129.88 477.002  10
   3  -5 -17 8492.14 441.431   4
   3  -5 -18 1510.43 210.987   4
   3  -5 -18 1327.85 230.786   7
  -3   5 -20 799.218 121.557   2
   3  -5 -22 3414.93 237.238   7
   3  -5 -23 3844.94 233.436   7
   3  -5 -24 4313.31 232.954   7
  -3  -6 -22 7337.93 367.296   8
  -3  -6 -21 4614.33 286.445   8
  -3  -6 -20 6152.32 359.814   8
  -3  -6 -19 3582.46 292.587   8
  -3  -6 -18 9359.29 514.589   8
  -3  -6 -17 5222.04 375.464   8
  -3  -6 -16 7224.43 458.908   8
  -3  -6 -15 8494.12 523.769   8
   3   6 -13 3106.78 198.811   4
   3  -6  12 5360.40 338.382   9
   3  -6  11 13544.2 659.121   9
  -3   6  10 4223.76 857.889  11
   3  -6  10 4722.41 336.512   9
  -3   6   9 9357.99 1200.38  11
   3  -6   9 12047.4 613.230   9
   3  -6   8 12860.6 1692.86  13
  -3   6   8 13526.2 1438.44  11
   3  -6   8 15265.1 744.197   9
   3  -6   7 28356.6 2567.08  13
  -3  -6  -7 23061.1 2549.97  12
  -3   6   7 25669.7 2091.16  11
   3  -6   7 30108.5 1294.09   9
   3  -6   6 60040.7 3908.23  13
  -3  -6  -6 47842.3 3782.81  12
  -3   6   6 50872.1 3226.55  11
   3  -6   6 55776.0 2290.55   9
   3  -6   5 8404.08 1404.78  13
  -3  -6  -5 5106.06 1320.96  12
  -3   6   5 7730.32 1128.25  11
   3  -6   5 8124.33 495.462   9
   3  -6   5 5702.04 999.552   5
   3  -6   4 898.726 805.282  13
  -3  -6  -4 510.218 876.265  12
  -3   6   4 732.573 659.436  11
   3  -6   4 568.900 595.219   5
   3  -6   4 1106.95 256.459   9
   3  -6   3 28204.7 2592.24  13
  -3   6   3 25508.0 2117.56  11
   3  -6   3 28815.8 1280.16   9
   3  -6   3 27573.0 2306.06   5
   3  -6   2 8244.28 1433.02  13
  -3   6   2 5797.32 1080.77  11
   3  -6   2 7492.84 489.525   9
   3  -6   2 6593.07 1150.81   5
   3  -6   1 23920.9 2422.18  13
  -3   6   1 26318.8 2078.56  11
   3  -6   1 26672.4 1207.62   9
   3  -6   1 26732.4 2336.11   5
   3  -6   0 252.720 678.168  13
  -3   6   0-242.759 812.425  11
   3  -6   0 446.910 599.676   5
   3  -6   0 532.628 236.717   9
  -3   6  -1 23781.2 1976.53  11
   3  -6  -1 24974.4 2301.27   5
   3  -6  -2 9248.83 1460.99   5
   3  -6  -3 25655.1 2421.99  13
   3  -6  -3 26740.2 1210.12   9
   3  -6  -3 30581.5 2572.07   5
   3  -6  -4 1892.50 846.408  13
   3  -6  -4 476.040 595.432   5
   3  -6  -4 1359.01 250.606   9
   3  -6  -5 9371.47 1420.18  13
   3  -6  -5 9483.66 542.576   9
   3  -6  -5 9250.32 1417.28   5
   3  -6  -6 46375.7 1959.82   9
   3  -6  -6 44511.3 3290.32   5
   3  -6  -7 30595.2 2503.43  13
   3  -6  -7 24721.1 1126.39   9
   3  -6  -8 14671.7 660.261   4
   3  -6  -8 14555.7 1736.05  13
   3  -6  -8 15188.8 734.275   9
   3  -6  -9 8962.55 453.943   4
   3  -6  -9 9983.27 524.222   9
   3  -6 -10 3364.71 296.660   9
   3  -6 -10 3564.77 258.499   4
   3  -6 -11 11994.1 597.489   9
   3  -6 -11 11877.5 560.740   4
   3  -6 -12 4631.93 304.475   9
   3  -6 -12 4233.36 291.087   4
   3  -6 -13 5317.57 387.742   7
   3  -6 -13 4475.61 290.585   9
   3  -6 -13 5390.55 317.378   4
   3  -6 -14 5185.84 397.824   7
   3  -6 -14 5836.60 338.546   4
   3  -6 -15 8980.21 526.031   7
   3  -6 -16 7635.95 463.079   7
   3  -6 -17 5816.01 388.671   7
   3  -6 -18 10866.8 562.213   7
  -3   6 -19 2713.70 190.973   2
   3  -6 -19 2747.52 250.800   7
  -3   6 -20 6217.22 301.329   2
   3  -6 -22 7043.79 351.879   7
   3  -6 -23 11122.4 487.458   7
  -3  -7 -19 8136.18 407.133   8
  -3  -7 -18 5022.59 312.398   8
  -3  -7 -17 7660.35 425.776   8
  -3  -7 -16 6173.09 384.011   8
  -3  -7 -15 7124.61 429.085   8
  -3  -7 -14 3623.81 310.806   8
   3  -7  12 8095.53 431.836   9
   3  -7  11 299.026 168.296   9
   3  -7  10 1351.23 221.449   9
   3  -7   9 1838.54 242.854   9
   3  -7   8 4519.33 348.732   9
   3  -7   7 2050.45 276.403   9
   3  -7   6 16709.7 1954.34  13
  -3   7   6 14706.3 1550.79  11
   3  -7   6 17532.4 844.452   9
   3  -7   5 8628.66 1465.59  13
  -3  -7  -5 9139.92 1667.52  12
  -3   7   5 10579.4 1306.74  11
   3  -7   5 11020.1 603.675   9
   3  -7   4 13064.3 1764.15  13
  -3  -7  -4 10547.9 1749.43  12
  -3   7   4 13199.2 1453.76  11
   3  -7   4 14541.5 738.044   9
   3  -7   3 3147.43 1021.15  13
  -3   7   3 1734.45 754.879  11
   3  -7   3 2156.18 740.246   5
   3  -7   3 2272.31 307.012   9
   3  -7   2 13920.4 1882.87  13
  -3   7   2 13259.4 1501.56  11
   3  -7   2 15785.4 789.587   9
   3  -7   2 14110.6 1641.25   5
   3  -7   1 6806.64 1302.94  13
  -3   7   1 5113.51 1019.81  11
   3  -7   1 6678.61 463.604   9
   3  -7   1 5968.10 1117.99   5
   3  -7   0 3758.97 1078.33  13
  -3   7   0 3420.62 844.922  11
   3  -7   0 3741.05 350.831   9
   3  -7   0 3067.95 914.571   5
   3  -7  -1 8707.56 1348.45   5
   3  -7  -2 12167.5 1689.22  13
   3  -7  -2 15611.7 1774.73   5
   3  -7  -3 937.312 672.580   5
   3  -7  -3 1447.59 271.905   9
   3  -7  -4 11106.8 1613.17  13
   3  -7  -4 11935.6 634.255   9
   3  -7  -4 9415.13 1456.17   5
   3  -7  -5 7466.00 1351.22  13
   3  -7  -5 9890.57 555.065   9
   3  -7  -5 8792.19 1396.91   5
   3  -7  -6 16318.4 1831.93  13
   3  -7  -6 15011.0 748.884   9
   3  -7  -6 14620.3 1735.40   5
   3  -7  -7 1897.76 267.262   9
   3  -7  -8 3749.69 316.742   9
   3  -7  -9 1811.25 242.565   9
   3  -7 -10 1250.37 212.868   9
   3  -7 -11 625.143 175.287   9
   3  -7 -12 7298.42 394.656   9
   3  -7 -13 4602.61 350.037   7
   3  -7 -14 4090.86 333.271   7
   3  -7 -15 8808.58 496.242   7
  -3   7 -16 6654.69 364.089   2
   3  -7 -16 6875.95 413.130   7
  -3   7 -17 10410.1 480.310   2
   3  -7 -17 9815.90 521.403   7
   3  -7 -18 6988.53 392.189   7
  -3   7 -18 7034.91 345.038   2
   3  -7 -19 10780.7 508.839   7
  -3   7 -19 10236.3 456.688   2
   3  -7 -20 4807.91 290.140   7
  -3   7 -20 5325.03 248.770   2
  -3  -8 -14 2946.76 250.634   8
  -3  -8 -13 584.264 182.778   8
   3  -8  12 5422.63 317.926   9
   3  -8  11 24861.0 1066.25   9
   3  -8  10 7279.31 416.102   9
   3  -8   9 11829.8 595.168   9
   3  -8   8 13809.1 684.009   9
   3  -8   7 732.390 216.872   9
   3  -8   6 4151.84 344.496   9
   3  -8   5 16693.2 813.720   9
   3  -8   4 10676.1 594.351   9
   3  -8   3 354.488 240.662   9
   3  -8   2 2681.73 309.643   9
   3  -8   1 20694.5 978.611   9
   3  -8   0 566.631 267.094   9
   3  -8  -3 465.444 224.985   9
   3  -8  -4 10774.1 592.492   9
   3  -8  -5 14618.3 728.702   9
   3  -8  -6 3944.01 335.422   9
   3  -8  -7 985.141 221.405   9
   3  -8  -8 12134.7 617.447   9
   3  -8  -9 12850.6 634.500   9
   3  -8 -10 7748.37 432.011   9
   3  -8 -11 22835.3 985.287   9
  -3   8 -12 4822.44 305.329   2
   3  -8 -12 4716.92 334.422   7
   3  -8 -13 848.970 198.440   7
   3  -8 -14 3985.04 294.875   7
   3  -8 -15 5813.54 352.693   7
   3  -8 -16 20555.3 951.641   7
  -3   8 -16 23176.0 922.821   2
   3  -8 -17 1051.73 168.214   7
  -3   8 -17 1195.87 134.652   2
   3  -8 -18 6974.27 378.186   7
  -3   8 -18 7966.81 348.695   2
   3  -8 -19 1326.06 136.840   7
  -3   8 -19 1236.26 102.687   2
   3  -8 -20 186.430 86.7056   7
   3  -9  11 22011.6 931.148   9
   3  -9  10 9805.58 484.175   9
   3  -9   9 581.767 166.328   9
   3  -9   8 29227.0 1243.81   9
   3  -9   7 8235.87 461.180   9
   3  -9   6 10180.1 538.106   9
   3  -9   5 5453.62 369.565   9
   3  -9   4 2746.10 287.719   9
   3  -9   3 6497.55 415.666   9
   3  -9   2 5935.30 395.432   9
   3  -9   1 522.125 228.038   9
   3  -9   0 5507.63 384.823   9
  -3   9   0 5360.72 290.913   2
  -3   9  -1 447.014 129.126   2
  -3   9  -2 5750.36 312.799   2
   3  -9  -3 5687.71 381.687   9
  -3   9  -3 5600.10 307.612   2
  -3   9  -4 2342.80 189.946   2
   3  -9  -4 2442.86 263.927   9
  -3   9  -5 4300.97 262.924   2
   3  -9  -5 4566.74 332.940   9
  -3   9  -6 7887.18 395.775   2
   3  -9  -6 8060.63 453.848   9
  -3   9  -7 7072.15 361.025   2
   3  -9  -7 6282.70 367.530   7
   3  -9  -7 7575.83 414.751   9
   3  -9  -8 27908.1 1115.17   9
  -3   9  -8 26088.9 1069.80   2
  -3   9  -9 571.457 136.510   2
   3  -9  -9 500.323 155.279   7
   3  -9  -9 665.867 175.104   9
   3  -9 -10 8466.80 444.523   7
  -3   9 -10 8020.18 416.374   2
   3  -9 -11 19603.9 887.134   7
  -3   9 -11 21112.8 865.658   2
   3  -9 -12 28925.1 1276.76   7
  -3   9 -12 32364.9 1259.57   2
   3  -9 -13 1710.75 185.047   7
  -3   9 -13 2135.00 171.821   2
   3  -9 -14 7287.88 376.157   7
   3  -9 -15 7103.85 360.685   7
   3  -9 -16 3731.57 241.279   7
  -3   9 -16 4784.44 226.943   2
  -3   9 -17 269.826 76.8089   2
   3  -9 -17 420.123 98.3695   7
   3  -9 -18 1988.50 132.154   7
   3 -10  10 1665.63 154.881   9
   3 -10   9 26083.7 1079.17   9
   3 -10   8 7652.39 394.526   9
   3 -10   7 7641.48 401.484   9
   3 -10   6 10512.9 518.154   9
   3 -10   5 10787.4 533.813   9
   3 -10   4 9033.88 472.646   9
   3 -10   3 1063.85 203.352   9
   3 -10   2 4417.25 310.309   9
   3 -10   1 8622.21 466.721   9
   3 -10   0 2521.98 252.700   9
  -3  10  -1 8484.37 382.642   2
  -3  10  -2 3076.41 185.312   2
  -3  10  -3 998.768 120.449   2
   3 -10  -3 772.026 190.870   9
   3 -10  -4 8816.90 466.282   9
  -3  10  -4 8964.62 405.822   2
   3 -10  -5 11519.9 524.513   9
  -3  10  -5 9804.06 456.981   2
   3 -10  -6 11369.4 520.930   9
  -3  10  -6 10036.5 462.393   2
   3 -10  -7 8123.68 391.543   9
  -3  10  -7 6751.51 338.814   2
   3 -10  -8 6724.65 350.509   9
  -3  10  -8 6444.18 315.760   2
  -3  10  -9 22304.4 912.615   2
   3 -10 -10 1348.11 143.931   7
  -3  10 -10 2058.35 147.450   2
   3 -10 -11 18119.8 808.773   7
  -3  10 -11 21009.6 808.013   2
   3 -10 -12 3224.31 204.531   7
  -3  10 -12 4277.10 207.872   2
   3 -10 -13 4347.02 239.424   7
  -3  10 -13 4635.04 221.404   3
  -3  10 -14 407.735 77.1697   2
   3 -11   7 2207.72 165.703   9
   3 -11   6 2182.19 174.587   9
   3 -11   5 13156.9 585.494   9
   3 -11   4 1586.95 177.147   9
   3 -11   3 2166.19 196.800   9
   3 -11   2 7123.65 373.988   9
   3 -11   1 11629.7 544.962   9
   3 -11   0 1201.13 185.484   9
   3 -11  -3 2357.38 201.559   9
  -3  11  -4 1163.96 95.7840   2
   3 -11  -4 905.859 149.878   9
  -3  11  -5 9090.75 408.494   2
   3 -11  -5 11726.9 465.592   9
  -3  11  -6 1807.54 119.412   2
   3 -11  -6 2262.29 168.472   9
  -3  11  -7 2078.70 126.404   2
   3 -11  -7 2313.09 159.993   9
  -3  11  -8 83.5654 61.8403   2
  -3  11  -9 6531.96 280.672   3
  -3  11  -9 5914.80 271.934   2
  -4   0   0 5185.62 400.882  10
   4   0   0 4872.55 351.606   9
  -4   0   1 51.3579 247.911  10
  -4   0  -1-8.67350 252.966  10
   4   0   1-53.7529 184.891   9
  -4   0   2 10924.7 583.899  10
  -4   0  -2 9833.74 575.831  10
   4   0   2 9581.85 532.792   9
  -4   0  -3 779.902 284.664  10
   4   0   3 938.713 210.011   9
   4   0  -3 706.463 201.859   9
  -4   0  -4 307.393 256.946  10
   4   0   4-53.1580 190.934   9
   4   0  -4 55.7010 169.165   9
  -4   0  -5 5145.86 401.974  10
   4   0   5 4484.41 341.281   9
   4   0  -5 5726.24 346.430   9
  -4   0  -6 14194.0 739.153  10
   4   0   6 13250.3 694.159   9
  -4   0  -7 4517.45 397.155  10
   4   0   7 4351.93 317.639   9
   4   0  -7 4926.63 308.708   9
  -4   0  -8 28446.6 1305.12  10
   4   0   8 27088.4 1250.12   9
  -4   0  -9 1208.39 293.640  10
   4   0   9 1071.71 186.433   9
   4   0  -9 1194.91 170.034   9
   4   0 -10 12677.2 586.135   4
  -4   0 -10 12393.1 664.769  10
   4   0  10 10907.1 575.608   9
   4   0 -10 13137.0 572.483   9
   4   0 -11 59093.4 2235.93   4
  -4   0 -11 56197.3 2310.92  10
   4   0 -11 60445.9 2228.87   9
   4   0 -12 642.274 191.919   4
  -4   0 -12 566.663 229.195   8
  -4   0 -12 1063.93 290.207  10
   4   0  12 370.983 129.540   9
   4   0 -12 663.394 119.762   9
   4   0 -13 362.047 174.280   4
  -4   0 -13 476.575 221.230   8
  -4   0 -13 315.157 273.907  10
  -4   0 -14 397.700 212.409   8
  -4   0 -14 610.776 283.304  10
  -4   0 -15 17816.7 860.181   8
  -4   0 -15 19360.7 906.503  10
  -4   0 -16 606.431 203.869   8
  -4   0 -16 368.218 293.862  10
  -4   0 -17 20230.0 920.400   8
  -4   0 -17 21216.2 976.862  10
   4   0 -18 14386.5 587.655   4
  -4   0 -18 12501.1 631.719   8
  -4   0 -18 12437.3 677.155  10
   4   0 -19 592.999 141.519   4
  -4   0 -19 612.964 165.033   8
  -4   0 -19 903.182 245.562  10
   4   0 -20 398.556 122.822   4
  -4   0 -20 664.085 150.843   8
  -4   0 -20 652.098 212.088  10
  -4   0 -21 16827.9 747.107   8
  -4   0 -21 17127.4 775.980  10
   4   0 -21 18290.1 717.730   4
  -4  -1 -22 3186.03 216.877  10
  -4  -1 -21 1704.00 177.539   8
  -4  -1 -21 1820.73 199.502  10
   4   1 -21 1777.95 124.575   4
  -4  -1 -20 7278.94 411.403   8
  -4  -1 -20 8063.42 440.496  10
   4   1 -20 8486.53 364.620   4
   4   1 -19 1116.77 140.514   4
  -4  -1 -19 994.420 190.375   8
  -4  -1 -19 1299.21 249.665  10
   4   1 -18 11352.7 480.809   4
  -4  -1 -18 9933.86 544.235   8
  -4  -1 -18 10244.7 572.250  10
  -4  -1 -17 2512.08 278.747   8
   4   1 -17 3511.34 219.161   4
  -4  -1 -17 2927.62 339.149  10
  -4  -1 -16 5323.25 411.030   8
  -4  -1 -16 5391.64 441.341  10
  -4  -1 -15 8535.64 517.847   8
   4   1 -15 9378.27 440.952   4
  -4  -1 -15 9084.12 553.692  10
  -4  -1 -14 6444.09 435.369   8
  -4  -1 -14 6369.25 452.881  10
  -4  -1 -13 1196.69 256.701   8
  -4  -1 -13 1029.07 284.689  10
  -4  -1 -12 7719.94 496.614  10
   4  -1  12 7654.38 384.824   9
  -4  -1 -11 1090.72 283.604  10
   4  -1  11 941.185 162.459   9
   4   1 -11 605.292 132.542   9
  -4  -1 -10 4725.03 388.824  10
   4  -1  10 4144.08 293.965   9
   4   1 -10 4571.29 272.243   9
  -4  -1  -9 12035.7 648.114  10
   4  -1   9 10923.4 575.993   9
   4   1  -9 12701.8 560.368   9
  -4  -1  -8 37662.9 1611.77  10
   4  -1   8 35126.2 1565.90   9
   4   1  -8 39935.4 1549.66   9
  -4  -1  -7 7207.31 460.901  10
   4  -1   7 6628.09 408.613   9
   4   1  -7 6553.54 373.692   9
  -4  -1  -6 892.605 268.473  10
   4  -1   6 817.829 206.270   9
   4   1  -6 908.249 172.535   9
  -4  -1  -5 12519.6 678.126  10
   4  -1   5 11999.3 647.659   9
  -4  -1  -4 26253.8 1231.29  10
   4  -1   4 27618.6 1218.91   9
   4   1  -4 29823.0 1204.89   9
  -4  -1  -3 4357.45 378.342  10
   4  -1   3 4022.17 324.038   9
   4   1  -3 4742.50 321.082   9
  -4   1   2 34006.7 1465.03  10
  -4  -1  -2 33976.4 1465.95  10
   4  -1   2 33523.7 1441.27   9
  -4   1   1 5010.46 403.066  10
  -4  -1  -1 5284.04 403.482  10
   4  -1   1 4684.88 346.164   9
  -4  -1   0 265.330 257.292  10
  -4   1   0 230.681 265.070  10
   4  -1   0 567.221 201.918   9
   4   1   0 430.177 181.665   9
  -4  -1   1 6707.55 442.093  10
  -4   1  -1 5470.16 431.714  10
   4   1   1 5720.34 379.532   9
  -4  -1   2 38416.2 1542.98  10
   4   1   2 35977.9 1502.02   9
  -4   1  -3 4036.85 386.556  10
   4  -1  -3 4654.33 333.643   9
   4   1   3 4458.09 324.687   9
  -4   1  -4 28331.8 1314.48  10
   4  -1  -4 32132.9 1295.20   9
   4   1   4 29593.9 1285.36   9
   4  -1  -5 14873.1 650.053   9
   4   1   5 11262.4 624.717   9
   4  -1  -6 858.553 195.464   9
   4   1   6 923.621 197.564   9
   4  -1  -7 8415.32 424.749   9
   4   1   7 6012.12 397.121   9
   4  -1  -8 40770.1 1579.32   9
   4   1   8 35467.0 1570.71   9
   4  -1  -9 15038.9 621.288   4
   4  -1  -9 14334.8 626.323   9
   4  -1 -10 4815.80 294.663   4
   4  -1 -10 4411.93 279.851   9
   4   1  10 3749.00 272.724   9
  -4   1 -10 3473.55 329.999   8
   4  -1 -11 559.635 181.958   4
  -4   1 -11 721.347 219.236   8
  -4   1 -11 895.236 291.333  10
   4  -1 -11 292.306 134.150   9
   4   1  11 180.921 137.011   9
  -4   1 -12 7337.50 456.256   8
   4  -1 -12 8177.11 409.354   4
  -4   1 -12 7614.98 503.321  10
   4  -1 -12 7614.72 376.492   9
   4  -1 -13 1492.50 197.220   4
  -4   1 -13 1166.56 219.147   8
  -4   1 -13 1430.64 297.405  10
  -4   1 -14 5996.16 397.851   8
   4  -1 -14 6766.09 354.349   4
  -4   1 -14 6603.60 462.963  10
   4  -1 -15 8582.84 400.757   4
  -4   1 -15 7797.28 513.058  10
  -4   1 -16 5188.86 353.941   8
   4  -1 -16 5880.34 318.723   4
   4  -1 -17 3326.50 231.184   4
  -4   1 -17 3370.83 261.967   8
  -4   1 -17 3807.29 366.170  10
  -4   1 -18 10562.6 577.494  10
  -4   1 -19 1232.12 247.250  10
  -4   1 -20 7728.54 431.365  10
  -4   1 -21 2231.47 215.665  10
  -4   1 -22 3042.74 212.882  10
  -4  -2 -21 6246.80 333.478   8
  -4  -2 -21 6409.44 335.414  10
  -4  -2 -20 2058.89 203.025   8
  -4  -2 -20 1888.36 218.449  10
   4   2 -20 2020.77 136.638   4
   4   2 -19 4368.91 219.123   4
  -4  -2 -19 3498.94 282.339   8
  -4  -2 -19 3528.47 302.694  10
  -4  -2 -18 4255.19 331.457   8
   4   2 -18 5450.25 264.238   4
  -4  -2 -18 4747.72 360.351  10
  -4  -2 -17 5613.54 397.964   8
   4   2 -17 6828.57 320.283   4
  -4  -2 -17 6155.53 427.259  10
  -4  -2 -16 7281.73 472.768   8
   4   2 -16 8785.69 390.657   4
  -4  -2 -16 7316.66 492.353  10
  -4  -2 -15 24462.8 1220.93   8
  -4  -2 -15 25364.2 1222.44  10
  -4  -2 -14 5188.98 417.454   8
   4   2 -14 6384.63 331.489   4
  -4  -2 -14 6149.84 435.158  10
   4   2 -13 17736.3 751.402   4
  -4  -2 -13 16382.6 829.123  10
   4   2 -12 5431.18 304.883   4
  -4  -2 -12 4662.82 383.181  10
   4  -2  12 4285.00 266.856   9
  -4  -2 -11 14274.7 719.551  10
   4  -2  11 13945.0 639.979   9
  -4  -2 -10 10397.1 580.146  10
   4  -2  10 10127.3 512.496   9
  -4  -2  -9 6471.05 422.537  10
   4  -2   9 4864.43 338.874   9
  -4  -2  -8 655.736 253.353  10
   4  -2   8 457.890 184.303   9
   4   2  -8 608.187 143.879   9
  -4  -2  -7 1001.27 274.914  10
   4  -2   7 689.429 200.470   9
   4   2  -7 577.998 152.468   9
  -4  -2  -6 16268.7 794.631  10
   4  -2   6 16543.4 771.011   9
   4   2  -6 15619.1 723.588   9
  -4  -2  -5 15734.4 762.112  10
   4  -2   5 15296.1 736.316   9
   4   2  -5 14888.6 698.603   9
  -4  -2  -4 3188.27 323.365  10
   4  -2   4 2732.83 282.064   9
   4   2  -4 2738.29 240.833   9
  -4   2   3 1265.35 272.115  10
  -4  -2  -3 1026.73 268.335  10
   4  -2   3 1283.90 230.925   9
   4   2  -3 1017.47 188.787   9
  -4   2   2 19115.5 913.325  10
  -4  -2  -2 19644.6 925.245  10
   4  -2   2 19723.6 903.373   9
  -4   2   1 34732.3 1431.13  10
  -4  -2  -1 34051.5 1437.19  10
   4  -2   1 30640.9 1405.63   9
  -4  -2   0 618.860 283.979  10
  -4   2   0 249.366 246.453  10
   4  -2   0 826.614 218.169   9
   4   2   0 915.499 205.054   9
  -4  -2   1 34552.0 1494.17  10
  -4   2  -1 35614.5 1491.01  10
   4   2   1 33620.1 1452.54   9
  -4  -2   2 18517.9 902.709  10
  -4   2  -2 19122.6 904.424  10
   4   2   2 19251.1 864.614   9
  -4  -2   3 1068.52 281.860  10
  -4   2  -3 1348.96 273.369  10
   4  -2  -3 1202.34 222.025   9
   4   2   3 1328.98 203.741   9
  -4   2  -4 2699.32 306.394  10
   4  -2  -4 2735.37 266.254   9
   4   2   4 2389.91 248.507   9
  -4   2  -5 14889.8 750.009  10
   4  -2  -5 15299.6 718.868   9
   4   2   5 14843.6 708.680   9
   4  -2  -6 15901.4 699.158   4
  -4   2  -6 16069.0 781.423  10
   4  -2  -6 16305.5 744.178   9
   4   2   6 14958.6 732.616   9
   4  -2  -7 1191.99 184.168   4
  -4   2  -7 1227.61 278.662  10
   4  -2  -7 1202.34 195.660   9
   4   2   7 1142.92 192.456   9
   4  -2  -8 912.410 180.355   4
  -4   2  -8 1029.28 278.324  10
   4  -2  -8 551.794 169.129   9
   4   2   8 540.792 162.155   9
   4  -2  -9 5789.38 329.611   4
  -4   2  -9 5631.62 415.202  10
   4  -2  -9 5421.81 340.474   9
   4  -2 -10 11121.5 503.575   4
  -4   2 -10 10720.5 596.933  10
   4  -2 -10 9699.58 506.361   9
   4  -2 -11 14992.6 654.425   4
   4  -2 -11 13529.5 650.464   9
   4  -2 -12 5007.35 300.502   4
  -4   2 -12 5057.36 394.175  10
   4  -2 -13 17221.4 747.795   4
  -4   2 -13 17491.6 842.270  10
   4  -2 -14 5717.77 310.764   4
  -4   2 -14 4608.87 405.079  10
   4  -2 -15 27756.6 1121.12   4
  -4   2 -15 26061.1 1211.71  10
   4  -2 -16 7682.29 382.244   4
  -4   2 -16 7651.21 488.367  10
   4  -2 -17 6039.36 315.884   4
  -4   2 -17 5722.39 413.776  10
  -4   2 -18 4428.53 342.913  10
   4  -2 -18 4463.59 258.420   4
  -4   2 -19 3333.80 294.425  10
   4  -2 -19 4080.71 234.896   4
  -4   2 -20 2120.07 221.527  10
   4  -2 -20 2348.80 165.685   4
  -4   2 -21 6616.05 345.163  10
  -4  -3 -20 242.596 140.606  10
  -4  -3 -19 11478.2 547.484  10
   4   3 -18 8436.66 363.189   4
  -4  -3 -18 7461.46 439.228  10
   4   3 -17 10263.7 437.468   4
  -4  -3 -17 9109.42 521.475  10
   4   3 -16 3711.81 214.638   4
  -4  -3 -16 3158.82 327.028  10
   4   3 -15 11070.1 478.008   4
  -4  -3 -15 9367.67 573.091  10
   4   3 -14 7798.15 374.679   4
  -4  -3 -14 7014.63 474.600  10
   4   3 -13 7342.70 372.596   4
  -4  -3 -13 7351.39 474.244  10
   4   3 -12 3428.13 240.148   4
  -4  -3 -12 3790.62 336.194  10
   4  -3  12 2900.13 214.329   9
  -4  -3 -11 3002.87 313.475  10
   4  -3  11 2352.63 206.797   9
  -4  -3 -10 2728.31 312.071  10
   4  -3  10 2569.47 226.184   9
  -4  -3  -9 14552.5 721.701  10
   4  -3   9 14248.7 678.435   9
  -4  -3  -8 13076.9 662.020  10
   4  -3   8 12408.9 622.720   9
  -4  -3  -7 4636.09 371.994  10
   4  -3   7 4907.50 339.972   9
  -4  -3  -6 2009.89 284.909  10
   4  -3   6 1651.16 235.688   9
  -4   3   5 10590.1 552.707  10
  -4  -3  -5 10441.1 574.677  10
   4  -3   5 9830.43 550.786   9
  -4   3   4 5808.46 389.026  10
  -4  -3  -4 5873.59 405.050  10
   4  -3   4 5723.53 381.217   9
   4   3  -4 4670.79 323.161   9
  -4   3   3 24609.1 1060.58  10
  -4  -3  -3 25518.3 1073.09  10
   4  -3   3 24280.3 1066.85   9
  -4   3   2 25641.7 1111.34  10
  -4  -3  -2 25580.9 1121.65  10
   4  -3   2 23711.9 1109.57   9
  -4   3   1 8468.68 483.891  10
  -4  -3  -1 7381.45 492.272  10
   4  -3   1 7916.04 475.588   9
  -4  -3   0-147.747 263.138  10
  -4   3   0 265.681 239.104  10
   4  -3   0 308.840 207.076   9
   4   3   0 494.793 177.517   9
   4  -3  -1 8412.30 402.825   4
  -4  -3   1 8883.67 522.296  10
  -4   3  -1 7961.05 484.126  10
   4   3   1 7296.02 440.858   9
   4  -3  -2 25107.3 1029.51   4
  -4  -3   2 24529.2 1114.36  10
  -4   3  -2 25840.6 1102.29  10
   4   3   2 23374.4 1069.02   9
   4  -3  -3 24803.5 985.860   4
  -4  -3   3 22626.5 1056.33  10
  -4   3  -3 23882.0 1050.60  10
   4  -3  -3 22329.6 1044.54   9
   4   3   3 22693.8 1024.86   9
   4  -3  -4 5087.74 289.750   4
  -4  -3   4 4541.16 379.801  10
  -4   3  -4 4870.90 363.917  10
   4  -3  -4 4770.81 348.028   9
   4   3   4 4724.89 327.709   9
   4  -3  -5 11647.8 529.905   4
  -4   3  -5 11623.3 605.429  10
   4  -3  -5 10930.9 580.755   9
   4  -3  -6 1313.50 178.097   4
   4  -3  -6 1101.59 188.835   7
  -4   3  -6 1346.02 263.479  10
   4  -3  -6 955.285 206.371   9
   4  -3  -7 4605.68 327.820   7
  -4   3  -7 5310.25 380.515  10
   4  -3  -7 4608.09 329.682   9
   4  -3  -8 12356.2 554.503   4
   4  -3  -8 10914.0 591.823   7
  -4   3  -8 12682.9 629.081  10
   4  -3  -8 12426.2 595.231   9
   4  -3  -9 14531.0 618.444   4
  -4   3  -9 14933.7 698.450  10
   4  -3  -9 13854.1 647.216   9
   4  -3 -10 2704.47 212.166   4
   4  -3 -10 2354.70 241.134   7
  -4   3 -10 2769.80 299.775  10
   4  -3 -10 2331.04 220.162   9
   4  -3 -11 2257.40 200.778   4
   4  -3 -11 2027.33 226.401   7
  -4   3 -11 2633.14 290.460  10
   4  -3 -11 2005.47 194.778   9
   4  -3 -12 3536.76 237.483   4
   4  -3 -12 3217.57 265.928   7
  -4   3 -12 3179.09 315.571  10
   4  -3 -13 6840.96 345.014   4
   4  -3 -13 6416.52 382.215   7
  -4   3 -13 6347.49 432.775  10
   4  -3 -14 6609.35 336.922   4
   4  -3 -14 6118.70 365.386   7
  -4   3 -14 6246.89 432.151  10
   4  -3 -15 10591.7 469.829   4
   4  -3 -15 9565.12 500.426   7
  -4   3 -15 9977.84 554.349  10
   4  -3 -16 3548.33 227.639   4
  -4   3 -16 3182.00 307.575  10
  -4   3 -17 8386.39 472.818  10
   4  -3 -17 9002.77 411.670   4
  -4   3 -18 7390.39 400.877  10
   4  -3 -18 7118.85 348.453   4
  -4   3 -19 11350.8 542.610  10
   4  -3 -19 11877.7 504.633   4
  -4  -4 -20 7001.32 342.224   8
  -4  -4 -19 637.401 144.566   8
  -4  -4 -18 281.049 153.750   8
  -4  -4 -18 301.550 151.922  10
  -4  -4 -17 1552.55 219.243   8
  -4  -4 -17 1826.89 215.248  10
  -4  -4 -16 2327.22 261.445   8
   4   4 -16 2763.68 166.681   4
  -4  -4 -16 2557.64 262.384  10
   4   4 -15 849.572 124.600   4
  -4  -4 -15 725.697 222.346   8
  -4  -4 -15 1065.20 233.284  10
  -4  -4 -14 8257.22 512.405   8
   4   4 -14 9217.96 411.154   4
  -4  -4 -14 8964.03 507.940  10
   4   4 -13 12930.3 561.386   4
  -4  -4 -13 12329.5 647.419  10
   4   4 -12 4694.02 276.315   4
  -4  -4 -12 4991.90 374.492  10
  -4  -4 -11 2855.23 296.933  10
   4  -4  11 2670.64 213.435   9
  -4  -4 -10 9549.37 512.083  10
   4  -4  10 8812.73 457.153   9
  -4  -4  -9 18962.0 837.387  10
   4  -4   9 16876.9 799.062   9
  -4   4   8 19895.4 871.557  10
  -4  -4  -8 19901.1 905.830  10
   4  -4   8 19303.0 888.578   9
  -4   4   7 8664.18 457.215  10
  -4  -4  -7 8341.78 482.445  10
   4  -4   7 7911.83 468.882   9
  -4   4   6 48415.5 1923.62  10
  -4  -4  -6 47012.8 1942.39  10
   4  -4   6 45361.2 1949.81   9
  -4   4   5 38921.8 1594.91  10
  -4  -4  -5 39280.9 1619.34  10
   4  -4   5 37057.2 1627.73   9
  -4   4   4 779.703 214.915  10
  -4  -4  -4 723.653 240.373  10
   4  -4   4 667.283 228.828   9
  -4   4   3 1195.02 231.003  10
  -4  -4  -3 1166.26 248.197  10
   4  -4   3 1213.14 244.940   9
  -4   4   2 12209.2 612.302  10
  -4  -4  -2 12410.0 625.486  10
   4  -4   2 12456.9 648.186   9
  -4   4   1 3142.08 288.433  10
  -4  -4  -1 3301.57 300.433  10
   4  -4   1 3095.73 318.480   9
  -4  -4   0 186.443 226.380  10
  -4   4   0 74.8180 189.210  10
   4  -4   0 535.772 232.888   9
  -4  -4   1 2595.89 297.758  10
  -4   4  -1 3105.76 274.941  10
  -4  -4   2 12761.9 632.342  10
  -4   4  -2 12203.5 614.268  10
  -4  -4   3 1522.02 253.898  10
  -4   4  -3 1504.88 243.393  10
   4  -4  -3 1671.20 243.806   9
   4  -4  -4 892.066 152.915   4
  -4  -4   4 1187.95 245.673  10
  -4   4  -4 844.253 226.099  10
   4  -4  -4 944.088 226.708   9
   4  -4  -5 36994.0 1468.02   4
  -4  -4   5 38669.0 1530.90  10
  -4   4  -5 35657.6 1522.00  10
   4  -4  -5 33834.2 1531.24   9
   4  -4  -6 47091.3 1712.75   4
   4  -4  -6 37124.9 1737.62   7
  -4  -4   6 44124.4 1763.87  10
  -4   4  -6 42400.4 1761.78  10
   4  -4  -6 40967.9 1770.07   9
   4  -4  -7 9463.04 429.865   4
  -4  -4   7 9937.26 488.371  10
  -4   4  -7 8853.24 483.960  10
   4  -4  -7 8859.02 480.916   9
   4  -4  -8 21475.7 870.279   4
   4  -4  -8 18546.9 906.344   7
  -4   4  -8 21871.9 929.474  10
   4  -4  -8 20596.6 918.487   9
   4  -4  -9 16170.8 673.503   4
   4  -4  -9 13743.2 710.171   7
  -4   4  -9 16148.1 733.728  10
   4  -4  -9 15779.6 714.265   9
   4  -4 -10 7877.39 386.928   4
   4  -4 -10 7227.64 428.012   7
  -4   4 -10 8644.64 458.332  10
   4  -4 -10 8204.50 417.480   9
   4  -4 -11 2195.21 183.189   4
   4  -4 -11 1547.58 204.685   7
  -4   4 -11 1737.78 249.439  10
   4  -4 -11 1446.21 168.739   9
   4  -4 -12 4842.42 277.097   4
   4  -4 -12 4853.12 315.539   7
  -4   4 -12 4926.55 353.962  10
   4  -4 -13 12137.4 515.887   4
   4  -4 -13 11197.2 555.502   7
  -4   4 -13 10443.5 577.504  10
   4  -4 -14 7586.99 360.204   4
   4  -4 -14 6898.73 391.847   7
  -4   4 -14 7336.03 427.074  10
   4  -4 -15 746.172 141.967   4
   4  -4 -15 557.913 149.386   7
   4  -4 -16 2543.00 207.855   7
   4  -4 -16 2790.90 192.915   4
   4  -4 -17 1800.41 159.737   4
  -4  -5 -18 2972.77 207.482   8
  -4  -5 -17 465.921 154.340   8
  -4  -5 -16 3401.15 266.901   8
  -4  -5 -15 3317.43 278.652   8
  -4  -5 -14 1170.25 225.353   8
   4   5 -13 1244.09 134.655   4
  -4  -5 -13 1327.64 212.263  10
   4   5 -12 18901.9 797.091   4
  -4  -5 -12 20135.2 868.128  10
  -4  -5 -11 16746.5 762.518  10
   4  -5  11 16271.9 714.293   9
  -4  -5 -10 7986.64 452.573  10
   4  -5  10 8245.16 417.508   9
  -4  -5  -9 10728.9 550.220  10
   4  -5   9 11114.4 539.041   9
  -4  -5  -8 19055.5 862.567  10
   4  -5   8 19633.5 870.552   9
  -4  -5  -7 16774.6 772.929  10
   4  -5   7 17160.1 792.128   9
  -4  -5  -6 6313.31 382.139  10
   4  -5   6 6325.50 407.639   9
  -4  -5  -5 714.939 205.057  10
   4  -5   5 852.946 229.923   9
  -4   5   4 7840.82 434.332  10
  -4  -5  -4 8526.85 458.267  10
   4  -5   4 9161.83 509.614   9
  -4   5   3 4584.83 300.899  10
  -4  -5  -3 4854.31 329.846  10
   4  -5   3 5120.08 378.181   9
  -4   5   2 1260.23 191.952  10
  -4  -5  -2 1567.63 231.549  10
  -4   5   1 1607.14 199.149  10
  -4  -5  -1 1778.08 236.179  10
   4  -5   1 2093.41 275.491   9
  -4  -5   0 1285.58 215.273  10
  -4   5   0 1298.81 192.697  10
   4  -5   0 1906.22 265.090   9
  -4  -5   1 1971.22 232.246  10
  -4   5  -1 1661.29 206.439  10
  -4  -5   2 1460.95 216.286  10
  -4   5  -2 1087.33 186.652  10
  -4  -5   3 4564.83 310.467  10
  -4   5  -3 3638.85 280.903  10
   4  -5  -3 4446.23 339.774   9
  -4  -5   4 7988.31 438.634  10
  -4   5  -4 7889.00 427.937  10
   4  -5  -4 8677.28 478.237   9
  -4  -5   5 399.582 179.524  10
   4  -5  -5 458.963 197.860   9
  -4  -5   6 5141.32 324.533  10
   4  -5  -6 5199.83 350.559   9
   4  -5  -7 15650.7 650.176   4
  -4  -5   7 16115.8 691.788  10
   4  -5  -7 15702.3 717.512   9
   4  -5  -8 15967.1 677.953   4
   4  -5  -8 15978.0 732.601   9
   4  -5  -9 9844.20 441.713   4
  -4  -5   9 10698.9 480.645  10
   4  -5  -9 9723.38 483.560   9
  -4  -5  10 9279.81 433.783  10
   4  -5 -10 8324.06 427.676   9
   4  -5 -10 9082.70 403.179   4
   4  -5 -11 12519.7 672.425   7
   4  -5 -11 15154.5 644.860   4
   4  -5 -12 18354.7 884.859   7
   4  -5 -12 20475.8 852.592   4
   4  -5 -13 1444.20 174.835   7
  -4  -5  13 1695.86 177.618  10
   4  -5 -13 1697.40 155.057   4
   4  -5 -14 1335.92 163.327   7
   4  -5 -14 1578.01 147.528   4
   4  -5 -15 3570.68 234.640   7
   4  -5 -16 3345.91 215.534   7
  -4  -6 -16 3601.04 233.424   8
  -4  -6 -15 8656.68 434.752   8
  -4  -6 -14 1449.74 196.943   8
  -4  -6 -13 6474.55 390.691   8
   4  -6  11 13922.5 602.660   9
   4  -6  10 4946.41 284.486   9
   4  -6   9 2838.95 223.936   9
   4  -6   8 7497.45 406.655   9
   4  -6   7 5246.30 339.023   9
   4  -6   6 7973.65 452.016   9
   4  -6   5 5854.99 385.152   9
   4  -6   4 6398.48 412.051   9
   4  -6   3 10271.5 562.401   9
   4  -6   2 4859.32 368.848   9
   4  -6   1 21778.4 997.443   9
   4  -6   0 3468.72 326.516   9
   4  -6  -3 7729.59 456.130   9
   4  -6  -4 5371.66 364.615   9
   4  -6  -5 4547.77 328.846   9
   4  -6  -6 7516.30 425.717   9
   4  -6  -7 5007.03 323.829   9
   4  -6  -8 7373.69 399.735   9
   4  -6  -9 1354.30 153.394   7
   4  -6  -9 2109.87 189.236   9
   4  -6 -10 4016.88 244.606   7
   4  -6 -11 11397.3 519.657   7
   4  -6 -12 2450.17 184.930   7
   4  -6 -13 7494.83 364.599   7
   4  -6 -14 2089.56 161.347   7
   4  -6 -15 8792.80 403.824   7
  -4   6 -16 4041.54 206.253   2
  -4  -7 -13 5623.35 309.448   8
  -4  -7 -12 3433.55 249.658   8
  -4  -7 -11 6851.80 384.830   8
   4  -7  10 3202.62 196.885   9
   4  -7   9 386.463 125.362   9
   4  -7   8 2223.71 192.584   9
   4  -7   7 3854.02 261.578   9
   4  -7   6 1453.06 191.939   9
   4  -7   5 10287.7 519.574   9
   4  -7   4 6383.41 382.065   9
   4  -7   3 29522.6 1261.77   9
   4  -7   2 779.368 216.305   9
   4  -7   1 17903.2 824.900   9
   4  -7   0 3428.46 292.668   9
   4  -7  -3 26377.8 1135.86   9
   4  -7  -4 5949.63 365.713   9
   4  -7  -5 8332.22 442.510   9
   4  -7  -6 1399.98 191.955   9
   4  -7  -7 3003.44 232.198   9
   4  -7  -8 1768.71 178.407   9
  -4   7 -12 5228.07 266.590   2
  -4   7 -13 7818.03 355.406   2
  -4   7 -15 123.324 60.8709   2
  -4  -8  -9 822.771 139.735   8
   4  -8   8 3544.79 204.825   9
   4  -8   7 1609.95 154.348   9
   4  -8   6 13560.5 598.100   9
   4  -8   5 1172.68 159.737   9
   4  -8   4 4255.38 268.301   9
   4  -8   3 686.153 156.351   9
   4  -8   2 3700.91 257.269   9
   4  -8   1 433.318 157.752   9
   4  -8   0 16166.0 721.960   9
  -4   8  -2 2643.35 150.779   2
  -4   8  -3 488.365 83.8436   2
   4  -8  -3 827.427 157.071   9
  -4   8  -4 3681.80 204.208   2
   4  -8  -4 4782.80 265.521   9
  -4   8  -5 878.159 105.639   2
   4  -8  -5 986.471 152.941   9
  -4   8  -6 10214.0 477.633   2
   4  -8  -6 13134.3 519.978   9
  -4   8  -7 1604.77 132.909   2
   4  -8  -7 1825.45 157.429   9
  -4   8  -8 3089.28 176.478   2
  -4   8  -9 1799.15 128.459   2
  -4   8 -10 10337.7 441.563   2
  -4   8 -11 3295.75 173.010   2
  -4   8 -12 2632.37 140.941   2
   4  -9   5 1842.52 137.245   9
   4  -9   4 3591.45 205.742   9
   4  -9   3 4057.54 228.559   9
   4  -9   2 1788.04 152.939   9
   4  -9   1 824.842 126.339   9
   4  -9   0 3235.02 203.743   9
   4  -9  -3 4030.45 225.868   9
   4  -9  -4 3270.72 192.928   9
   4  -9  -5 2078.62 144.210   9
   5   0   0-2.36732 102.204   4
  -5   0   0-127.983 189.311  10
   5   0   0 153.577 110.925   9
   5   0  -1 673.211 116.382   4
   5   0   1 545.130 106.436   4
  -5   0   1 744.332 196.952  10
  -5   0  -1 650.744 202.126  10
   5   0   1 800.862 130.094   9
   5   0  -2 12416.7 560.929   4
  -5   0   2 13724.8 626.038  10
  -5   0  -2 13767.0 627.625  10
   5   0   2 14329.4 589.184   9
   5   0  -3 1498.31 144.823   4
  -5   0   3 1328.40 215.789  10
  -5   0  -3 1035.07 211.257  10
   5   0  -4 240.715 116.550   4
   5   0  -5 2067.58 161.971   4
   5   0  -6 1780.99 151.558   4
   5   0  -7 8385.45 376.759   4
   5   0  -8 1362.35 131.657   4
   5   0  -9 115.175 95.1228   4
   5   0 -10 1395.61 122.774   4
   5   0 -11 1185.76 109.263   4
   5   1 -11 5301.96 233.669   4
  -5   1  11 4790.88 248.041  10
   5   1 -10 568.400 101.962   4
  -5   1  10 563.244 116.523  10
  -5  -1 -10 404.093 161.711  10
   5   1  -9 3166.29 176.518   4
  -5   1   9 2554.89 196.955  10
  -5  -1  -9 2639.54 231.696  10
   5   1  -8 542.499 115.269   4
  -5   1   8 388.759 135.920  10
  -5  -1  -8 505.318 170.271  10
   5   1  -7 3142.42 193.238   4
  -5   1   7 3118.89 224.975  10
  -5  -1  -7 2974.16 239.499  10
   5   1  -6 3990.49 235.141   4
  -5   1   6 4634.50 274.375  10
  -5  -1  -6 3922.12 289.038  10
   5  -1   6 4462.77 238.217   9
   5   1  -5 19880.5 820.012   4
  -5   1   5 20945.0 856.183  10
  -5  -1  -5 19572.5 864.539  10
   5  -1   5 19661.1 830.682   9
   5   1  -4 8392.19 394.522   4
  -5   1   4 9117.86 438.500  10
  -5  -1  -4 8511.71 447.131  10
   5  -1   4 8725.70 404.134   9
   5   1  -3 10436.9 486.196   4
  -5   1   3 11747.0 534.290  10
  -5  -1  -3 11503.4 544.202  10
   5  -1   3 11741.7 506.978   9
  -5   1   2 1513.14 206.104  10
  -5  -1  -2 1172.03 212.299  10
   5  -1   2 1720.17 159.411   9
  -5   1   1 4514.71 305.578  10
  -5  -1  -1 4523.94 315.357  10
   5  -1   1 5054.75 270.587   9
  -5  -1   0 4675.84 303.985  10
  -5   1   0 4421.14 290.737  10
   5  -1   0 5178.37 252.096   9
   5  -1  -1 4006.32 211.724   4
  -5  -1   1 4829.11 306.469  10
  -5   1  -1 4094.69 290.792  10
   5  -1  -2 1695.18 133.704   4
  -5  -1   2 1437.78 218.780  10
  -5   1  -2 1436.48 211.557  10
   5  -1  -3 9911.58 446.413   4
  -5  -1   3 10745.0 518.105  10
  -5   1  -3 9643.62 504.718  10
   5  -1  -4 8429.21 380.846   4
  -5  -1   4 9235.50 451.056  10
   5  -1  -4 9349.19 402.944   9
   5  -1  -5 20185.3 819.236   4
  -5  -1   5 20975.6 875.362  10
   5  -1  -5 21539.6 838.150   9
   5  -1  -6 5296.83 242.269   4
  -5  -1   6 3634.14 287.440  10
  -5   1  -6 3879.24 295.990  10
   5  -1  -6 5182.55 247.407   9
   5  -1  -7 2958.61 175.744   4
  -5  -1   7 3151.35 231.908  10
  -5   1  -7 2811.66 236.177  10
   5  -1  -8 504.815 100.804   4
  -5  -1   8 409.275 153.509  10
  -5   1  -8 484.709 163.914  10
   5  -1  -9 3178.93 170.217   4
  -5  -1   9 2719.67 213.393  10
  -5   1  -9 2829.39 229.669  10
   5  -1 -10 210.457 86.6075   4
  -5  -1  10 150.114 123.940  10
  -5   1 -10 65.0131 150.362  10
   5  -1 -11 4804.65 214.356   4
  -5  -1  11 4422.49 240.222  10
  -5  -2 -10 5227.72 294.220  10
   5   2  -9 13414.3 540.368   4
  -5   2   9 13360.4 549.583  10
   5   2  -8 11337.2 499.312   4
  -5  -2  -8 11103.3 536.882  10
   5   2  -7 3291.98 197.374   4
  -5   2   7 3357.01 207.733  10
  -5  -2  -7 3475.08 239.592  10
   5  -2   7 3057.70 181.223   9
   5   2  -6 12694.0 576.665   4
  -5   2   6 14318.4 598.040  10
  -5  -2  -6 14795.0 621.038  10
   5  -2   6 13772.0 583.495   9
  -5   2   5 11448.1 480.312  10
  -5  -2  -5 10155.5 494.166  10
   5  -2   5 11065.9 466.334   9
  -5   2   4 2804.50 210.506  10
  -5  -2  -4 2352.67 228.346  10
   5  -2   4 2565.66 184.291   9
  -5   2   3 7345.74 358.752  10
  -5  -2  -3 6470.67 372.669  10
   5  -2   3 6476.43 334.594   9
  -5   2   2 8111.48 404.007  10
  -5  -2  -2 8068.53 420.434  10
   5  -2   2 7961.05 386.387   9
  -5   2   1 2653.72 229.306  10
  -5  -2  -1 2786.93 250.892  10
   5  -2   1 3060.77 203.398   9
  -5  -2   0 20447.6 846.380  10
  -5   2   0 19368.3 830.022  10
   5  -2   0 18646.1 814.121   9
  -5  -2   1 3128.30 262.881  10
  -5   2  -1 3235.12 243.835  10
  -5  -2   2 8207.13 421.998  10
  -5   2  -2 7731.25 404.889  10
  -5  -2   3 7151.52 375.678  10
   5  -2  -3 6972.34 329.866   9
   5  -2  -4 2918.90 161.039   4
  -5  -2   4 2971.93 238.774  10
   5  -2  -4 3154.13 189.146   9
   5  -2  -5 9723.16 418.114   4
  -5  -2   5 10750.2 479.542  10
  -5   2  -5 9859.72 474.527  10
   5  -2  -5 9914.90 441.353   9
   5  -2  -6 13457.3 561.885   4
  -5  -2   6 15005.5 614.411  10
  -5   2  -6 13654.3 612.030  10
   5  -2  -6 13561.4 578.802   9
   5  -2  -7 2981.01 162.345   4
  -5  -2   7 3182.08 217.280  10
  -5   2  -7 2919.17 222.458  10
   5  -2  -7 2882.68 170.189   9
   5  -2  -8 11386.6 474.855   4
  -5   2  -8 10603.0 520.315  10
  -5  -2   9 14208.5 558.393  10
  -5   2  -9 11223.0 562.332  10
  -5  -2  10 6892.95 325.278  10
  -5  -3  -8 4626.60 262.716   8
  -5  -3  -7 35.5717 115.669   8
  -5  -3  -7 165.488 132.271  10
   5  -3   7 253.996 74.8826   9
   5   3  -6 2126.54 154.879   4
  -5  -3  -6 2342.24 188.754  10
   5  -3   6 2234.96 148.066   9
   5   3  -5 1947.08 158.774   4
  -5  -3  -5 2403.81 191.980  10
   5  -3   5 2228.65 159.393   9
  -5   3   4 10150.9 436.733  10
  -5  -3  -4 9276.81 452.726  10
   5  -3   4 9525.55 436.747   9
  -5   3   3 12523.5 555.230  10
  -5  -3  -3 12652.8 571.853  10
   5  -3   3 13160.1 560.096   9
  -5   3   2 2736.83 200.547  10
  -5  -3  -2 2542.45 218.132  10
  -5   3   1 6210.14 316.390  10
  -5  -3  -1 5839.50 329.404  10
   5  -3   1 6298.91 314.872   9
  -5  -3   0 15930.8 663.502  10
  -5   3   0 14814.8 645.949  10
   5  -3   0 14603.0 646.867   9
  -5  -3   1 6553.02 338.589  10
  -5   3  -1 5919.42 318.543  10
  -5  -3   2 2638.03 214.971  10
  -5   3  -2 2376.38 194.662  10
  -5  -3   3 11483.8 512.795  10
  -5   3  -3 10953.4 503.736  10
   5  -3  -3 11222.7 494.298   9
  -5  -3   4 8891.20 404.102  10
  -5   3  -4 8149.26 392.439  10
   5  -3  -4 8195.13 381.806   9
  -5  -3   5 2540.73 187.180  10
  -5   3  -5 2180.75 181.286  10
   5  -3  -5 2320.58 156.172   9
  -5  -3   6 2769.01 186.003  10
   5  -3  -6 2596.31 156.630   9
  -5  -3   7 91.9753 105.696  10
   5  -3  -7 78.3324 64.9139   9
   5  -4   5 36.0995 76.2087   9
   5  -4   4 254.253 90.4475   9
   5  -4   3 1775.60 142.302   9
   5  -4   2 10947.4 482.423   9
   5  -4   1 8363.98 386.554   9
   5  -4   0 909.740 123.958   9
   5  -4  -3 1190.93 118.801   9
   5  -4  -4 189.070 83.3808   9
   5  -4  -5 303.922 75.2046   9
   5  -5   1 4270.30 213.339   9
   5  -5   0 11314.8 479.672   9
   0   0   0    0.00    0.00   0

TITL exp_25_auto in P2(1)2(1)2(1)
REM P2(1)2(1)2(1) (#19 in standard setting)
CELL 1.54184   4.271284  11.478797  26.777119  90.0000  90.0000  90.0000
ZERR    4.00   0.000182   0.000462   0.001058   0.0000   0.0000   0.0000
LATT -1
SYMM -x+1/2,-y, z+1/2
SYMM -x, y+1/2,-z+1/2
SYMM  x+1/2,-y+1/2,-z
SFAC C H N O F S
UNIT 40.00 40.00 4.00 4.00 12.00 8.00
REM  CrysAlisPro recorded range (K): Min=100.0; max=100.0; aver:100.0
TEMP -173
TREF
HKLF 4
END
;
_shelx_hkl_checksum              32633
_olex2_submission_special_instructions 'No special instructions were received'
_oxdiff_exptl_absorpt_empirical_details 
;
Empirical correction (ABSPACK) includes:
- Absorption correction using spherical harmonics
- Frame scaling
;
_oxdiff_exptl_absorpt_empirical_full_max 1.916
_oxdiff_exptl_absorpt_empirical_full_min 0.525
