# Supplementary material for: Impacts of Chalcogen Bonding on the Stability and Reactivity of 5‐Iminothianthrene Platform: Toward Electrophilic Nitrogen Sources
Source: Chemistry. 2025 May 13;31(33):e202501045. doi: 10.1002/chem.202501045 (PMC12160997; doi:10.1002/chem.202501045)
Supplement: Supplementary file 2 — Supporting Information [file CHEM-31-e202501045-s002.zip › 2427580(2a).cif]

####################################################################### 
# 
# This file contains crystal structure data downloaded from the 
# Cambridge Structural Database (CSD) hosted by the Cambridge 
# Crystallographic Data Centre (CCDC).
# 
# Full information about CCDC data access policies and citation 
# guidelines are available at http://www.ccdc.cam.ac.uk/access/V1 
# 
# Audit and citation data items may have been added by the CCDC. 
# Please retain this information to preserve the provenance of 
# this file and to allow appropriate attribution of the data. 
# 
#######################################################################

data_shelxl
_database_code_depnum_ccdc_archive 'CCDC 2427580'
loop_
_audit_author_name
_audit_author_address
'Yusuke Kobayashi'
;Kyoto Pharmaceutical University
Japan
;
_audit_update_record             
;
2025-02-27 deposited with the CCDC.	2025-03-27 downloaded from the CCDC.
;
_audit_creation_date             2025-02-28
_audit_creation_method           
;
Olex2 1.5
(compiled 2024.01.12 svn.r2f8d729c for OlexSys, GUI svn.r6928)
;
_shelx_SHELXL_version_number     2019/3
_audit_contact_author_address    ?
_audit_contact_author_email      ?
_audit_contact_author_phone      ?
_publ_contact_author_id_orcid    ?
_publ_section_references         
;
Dolomanov, O.V., Bourhis, L.J., Gildea, R.J, Howard, J.A.K. & Puschmann, H.
 (2009), J. Appl. Cryst. 42, 339-341.

Sheldrick, G.M. (2008). Acta Cryst. A64, 112-122.

Sheldrick, G.M. (2015). Acta Cryst. C71, 3-8.
;
_chemical_name_common            ?
_chemical_name_systematic        ?
_chemical_formula_moiety         'C14 H11 N O S2'
_chemical_formula_sum            'C14 H11 N O S2'
_chemical_formula_weight         273.36
_chemical_absolute_configuration syn
_chemical_melting_point          ?
loop_
_atom_type_symbol
_atom_type_description
_atom_type_scat_dispersion_real
_atom_type_scat_dispersion_imag
_atom_type_scat_source
C C 0.0181 0.0091 'International Tables Vol C Tables 4.2.6.8 and 6.1.1.4'
H H 0.0000 0.0000 'International Tables Vol C Tables 4.2.6.8 and 6.1.1.4'
N N 0.0311 0.0180 'International Tables Vol C Tables 4.2.6.8 and 6.1.1.4'
O O 0.0492 0.0322 'International Tables Vol C Tables 4.2.6.8 and 6.1.1.4'
S S 0.3331 0.5567 'International Tables Vol C Tables 4.2.6.8 and 6.1.1.4'

_shelx_space_group_comment       
;
The symmetry employed for this shelxl refinement is uniquely defined
by the following loop, which should always be used as a source of
symmetry information in preference to the above space-group names.
They are only intended as comments.
;
_space_group_crystal_system      monoclinic
_space_group_IT_number           4
_space_group_name_H-M_alt        'P 1 21 1'
_space_group_name_Hall           'P 2yb'
loop_
_space_group_symop_operation_xyz
'x, y, z'
'-x, y+1/2, -z'

_cell_length_a                   10.0085(12)
_cell_length_b                   5.1332(6)
_cell_length_c                   12.0659(14)
_cell_angle_alpha                90
_cell_angle_beta                 91.055(6)
_cell_angle_gamma                90
_cell_volume                     619.78(13)
_cell_formula_units_Z            2
_cell_measurement_reflns_used    4787
_cell_measurement_temperature    296.15
_cell_measurement_theta_max      68.14
_cell_measurement_theta_min      3.67
_shelx_estimated_absorpt_T_max   0.519
_shelx_estimated_absorpt_T_min   0.254
_exptl_absorpt_coefficient_mu    3.770
_exptl_absorpt_correction_T_max  1.0000
_exptl_absorpt_correction_T_min  0.4762
_exptl_absorpt_correction_type   multi-scan
_exptl_absorpt_process_details   'ABSCOR(Rigaku, 1995)'
_exptl_absorpt_special_details   ?
_exptl_crystal_colour            'clear colourless'
_exptl_crystal_colour_lustre     clear
_exptl_crystal_colour_modifier   .
_exptl_crystal_colour_primary    colourless
_exptl_crystal_density_diffrn    1.465
_exptl_crystal_density_meas      ?
_exptl_crystal_density_method    ?
_exptl_crystal_description       prism
_exptl_crystal_F_000             284
_exptl_crystal_preparation       Recrystallization
_exptl_crystal_recrystallization_method 'from chloroform/hexane'
_exptl_crystal_size_max          0.5
_exptl_crystal_size_mid          0.5
_exptl_crystal_size_min          0.2
_exptl_transmission_factor_max   ?
_exptl_transmission_factor_min   ?
_diffrn_reflns_av_R_equivalents  0.1021
_diffrn_reflns_av_unetI/netI     0.1430
_diffrn_reflns_Laue_measured_fraction_full 0.989
_diffrn_reflns_Laue_measured_fraction_max 0.988
_diffrn_reflns_limit_h_max       11
_diffrn_reflns_limit_h_min       -12
_diffrn_reflns_limit_k_max       5
_diffrn_reflns_limit_k_min       -6
_diffrn_reflns_limit_l_max       14
_diffrn_reflns_limit_l_min       -13
_diffrn_reflns_number            6974
_diffrn_reflns_point_group_measured_fraction_full 0.902
_diffrn_reflns_point_group_measured_fraction_max 0.900
_diffrn_reflns_theta_full        67.687
_diffrn_reflns_theta_max         68.147
_diffrn_reflns_theta_min         3.664
_diffrn_ambient_temperature      296.15
_diffrn_detector                 'Image Plate'
_diffrn_detector_area_resol_mean ?
_diffrn_detector_type            'Rigaku IP'
_diffrn_measured_fraction_theta_full 0.989
_diffrn_measured_fraction_theta_max 0.988
_diffrn_measurement_device       'four-circle diffractometer'
_diffrn_measurement_device_type  'Rigaku R-AXIS SPIDER IP'
_diffrn_measurement_method       '\w scans'
_diffrn_radiation_monochromator  graphite
_diffrn_radiation_probe          x-ray
_diffrn_radiation_type           CuK\a
_diffrn_radiation_wavelength     1.54187
_diffrn_source                   'sealed X-ray tube'
_diffrn_source_target            Mo
_diffrn_special_details          ?
_reflns_Friedel_coverage         0.625
_reflns_Friedel_fraction_full    0.791
_reflns_Friedel_fraction_max     0.787
_reflns_number_gt                1231
_reflns_number_total             2042
_reflns_special_details          
;
 Reflections were merged by SHELXL according to the crystal
 class for the calculation of statistics and refinement.
 
 _reflns_Friedel_fraction is defined as the number of unique
 Friedel pairs measured divided by the number that would be
 possible theoretically, ignoring centric projections and
 systematic absences.
;
_reflns_threshold_expression     'I > 2\s(I)'
_computing_cell_refinement       ?
_computing_data_collection       ?
_computing_data_reduction        ?
_computing_molecular_graphics    'Olex2 1.5 (Dolomanov et al., 2009)'
_computing_publication_material  'Olex2 1.5 (Dolomanov et al., 2009)'
_computing_structure_refinement  'SHELXL 2019/3 (Sheldrick, 2015)'
_computing_structure_solution    'SHELXD  (Sheldrick, 2008)'
_refine_diff_density_max         0.364
_refine_diff_density_min         -0.553
_refine_diff_density_rms         0.091
_refine_ls_abs_structure_details 
;
 Flack x determined using 250 quotients [(I+)-(I-)]/[(I+)+(I-)]
 (Parsons, Flack and Wagner, Acta Cryst. B69 (2013) 249-259).
;
_refine_ls_abs_structure_Flack   0.04(3)
_refine_ls_extinction_coef       .
_refine_ls_extinction_method     none
_refine_ls_goodness_of_fit_ref   1.054
_refine_ls_hydrogen_treatment    constr
_refine_ls_matrix_type           full
_refine_ls_number_parameters     163
_refine_ls_number_reflns         2042
_refine_ls_number_restraints     70
_refine_ls_R_factor_all          0.1396
_refine_ls_R_factor_gt           0.0807
_refine_ls_restrained_S_all      1.043
_refine_ls_shift/su_max          0.000
_refine_ls_shift/su_mean         0.000
_refine_ls_structure_factor_coef Fsqd
_refine_ls_weighting_details     
'w=1/[\s^2^(Fo^2^)+(0.0224P)^2^+1.3694P] where P=(Fo^2^+2Fc^2^)/3'
_refine_ls_weighting_scheme      calc
_refine_ls_wR_factor_gt          0.1246
_refine_ls_wR_factor_ref         0.1580
_refine_special_details          ?
_olex2_refinement_description    
;
1. Fixed Uiso
 At 1.2 times of:
  All C(H) groups, All C(H,H,H) groups
2. Restrained distances
 C6-C11 \\sim C6-C4 \\sim C4-C12 \\sim C12-C10 \\sim C5-C10 \\sim C5-C11 \\sim
C2-C1 \\sim C9-C1 \\sim C9-C8 ~
 C8-C3 \\sim C7-C3 \\sim C7-C2
 with sigma of 0.02
 C5-C11 \\sim C6-C11 \\sim C6-C4 \\sim C4-C12 \\sim C12-C10 \\sim C5-C10
 with sigma of 0.02
3. Restrained planarity
 C5, C11, C6, C4, C12, C10
 with sigma of 0.1
4.a Me refined with riding coordinates:
 C15(H15A,H15B,H15C)
4.b Aromatic/amide H refined with riding coordinates:
 C3(H3), C5(H5), C7(H7), C8(H8), C9(H9), C10(H10), C11(H11), C12(H12)
;
_atom_sites_solution_hydrogens   geom
_atom_sites_solution_primary     dual
_atom_sites_solution_secondary   ?
loop_
_atom_site_label
_atom_site_type_symbol
_atom_site_fract_x
_atom_site_fract_y
_atom_site_fract_z
_atom_site_U_iso_or_equiv
_atom_site_adp_type
_atom_site_occupancy
_atom_site_site_symmetry_order
_atom_site_calc_flag
_atom_site_refinement_flags_posn
_atom_site_refinement_flags_adp
_atom_site_refinement_flags_occupancy
_atom_site_disorder_assembly
_atom_site_disorder_group
S1 S 0.7569(3) 0.8500(6) 0.2284(2) 0.0415(8) Uani 1 1 d . . . . .
S2 S 0.5543(3) 0.4292(6) 0.3483(2) 0.0521(10) Uani 1 1 d . . . . .
O1 O 1.0128(7) 0.7068(17) 0.2260(6) 0.054(2) Uani 1 1 d . . . . .
N14 N 0.8006(9) 0.5784(18) 0.1648(7) 0.046(3) Uani 1 1 d . . . . .
C1 C 0.5832(9) 0.837(2) 0.1993(7) 0.039(3) Uani 1 1 d D . . . .
C2 C 0.4986(10) 0.654(2) 0.2492(8) 0.040(3) Uani 1 1 d D . . . .
C3 C 0.3163(11) 0.830(2) 0.1388(8) 0.050(3) Uani 1 1 d D . . . .
H3 H 0.226225 0.828664 0.118511 0.060 Uiso 1 1 calc R U . . .
C4 C 0.6799(10) 0.594(2) 0.4214(8) 0.041(3) Uani 1 1 d D . . . .
C5 C 0.8710(11) 0.866(3) 0.5465(8) 0.055(3) Uani 1 1 d D . . . .
H5 H 0.931576 0.960960 0.589847 0.066 Uiso 1 1 calc R U . . .
C6 C 0.7589(10) 0.789(2) 0.3731(8) 0.040(3) Uani 1 1 d D . . . .
C7 C 0.3637(10) 0.650(3) 0.2161(10) 0.053(3) Uani 1 1 d D . . . .
H7 H 0.305995 0.527869 0.245804 0.064 Uiso 1 1 calc R U . . .
C8 C 0.4005(11) 1.013(2) 0.0908(9) 0.050(4) Uani 1 1 d D . . . .
H8 H 0.367588 1.127982 0.037558 0.060 Uiso 1 1 calc R U . . .
C9 C 0.5344(11) 1.020(2) 0.1235(8) 0.052(4) Uani 1 1 d D . . . .
H9 H 0.590873 1.146712 0.095163 0.062 Uiso 1 1 calc R U . . .
C10 C 0.8015(11) 0.662(3) 0.5937(9) 0.056(4) Uani 1 1 d D . . . .
H10 H 0.818785 0.614766 0.667054 0.067 Uiso 1 1 calc R U . . .
C11 C 0.8517(9) 0.933(2) 0.4358(8) 0.043(3) Uani 1 1 d D . . . .
H11 H 0.899264 1.068633 0.404262 0.051 Uiso 1 1 calc R U . . .
C12 C 0.7073(11) 0.529(2) 0.5319(8) 0.053(4) Uani 1 1 d D . . . .
H12 H 0.660687 0.393037 0.564315 0.064 Uiso 1 1 calc R U . . .
C13 C 0.9377(13) 0.559(3) 0.1711(9) 0.050(4) Uani 1 1 d . . . . .
C15 C 0.9934(11) 0.328(3) 0.1076(9) 0.056(4) Uani 1 1 d . . . . .
H15A H 0.921471 0.236997 0.070608 0.067 Uiso 1 1 calc R U . . .
H15B H 1.055495 0.388755 0.053740 0.067 Uiso 1 1 calc R U . . .
H15C H 1.038232 0.211608 0.158339 0.067 Uiso 1 1 calc R U . . .

loop_
_atom_site_aniso_label
_atom_site_aniso_U_11
_atom_site_aniso_U_22
_atom_site_aniso_U_33
_atom_site_aniso_U_23
_atom_site_aniso_U_13
_atom_site_aniso_U_12
S1 0.0441(17) 0.040(2) 0.0398(16) 0.0027(17) -0.0005(12) -0.0043(15)
S2 0.061(2) 0.048(2) 0.0465(17) 0.0061(17) -0.0080(15) -0.0135(18)
O1 0.036(5) 0.068(6) 0.058(5) -0.008(5) 0.002(4) 0.002(5)
N14 0.044(6) 0.050(7) 0.045(6) -0.008(5) -0.001(4) 0.013(5)
C1 0.035(6) 0.052(8) 0.030(6) -0.007(7) -0.009(4) 0.008(6)
C2 0.048(8) 0.038(8) 0.035(7) -0.004(6) 0.002(5) 0.002(6)
C3 0.050(7) 0.072(10) 0.029(6) -0.005(7) -0.003(5) 0.002(8)
C4 0.042(7) 0.040(8) 0.042(7) -0.002(6) 0.002(5) -0.002(6)
C5 0.055(8) 0.061(10) 0.048(8) -0.017(8) -0.016(6) 0.013(8)
C6 0.047(7) 0.047(9) 0.027(6) -0.009(6) -0.013(5) 0.002(6)
C7 0.034(7) 0.073(10) 0.053(8) 0.001(7) -0.006(6) -0.013(7)
C8 0.050(8) 0.064(10) 0.035(7) -0.004(6) -0.012(6) 0.011(7)
C9 0.051(8) 0.077(11) 0.027(6) -0.003(7) -0.002(5) 0.005(7)
C10 0.060(9) 0.082(12) 0.026(7) -0.010(7) -0.007(6) 0.019(8)
C11 0.046(7) 0.036(7) 0.046(7) -0.009(7) -0.008(5) -0.001(6)
C12 0.072(9) 0.061(10) 0.026(7) 0.008(6) 0.003(6) 0.009(7)
C13 0.055(9) 0.060(11) 0.035(7) 0.019(7) 0.006(6) 0.005(7)
C15 0.056(8) 0.051(9) 0.061(8) -0.008(8) 0.012(6) 0.024(7)

_geom_special_details            
;
 All esds (except the esd in the dihedral angle between two l.s. planes)
 are estimated using the full covariance matrix.  The cell esds are taken
 into account individually in the estimation of esds in distances, angles
 and torsion angles; correlations between esds in cell parameters are only
 used when they are defined by crystal symmetry.  An approximate (isotropic)
 treatment of cell esds is used for estimating esds involving l.s. planes.
;
loop_
_geom_bond_atom_site_label_1
_geom_bond_atom_site_label_2
_geom_bond_distance
_geom_bond_site_symmetry_2
_geom_bond_publ_flag
S1 N14 1.654(9) . ?
S1 C1 1.769(9) . ?
S1 C6 1.773(10) . ?
S2 C2 1.747(11) . ?
S2 C4 1.742(11) . ?
O1 C13 1.250(13) . ?
N14 C13 1.376(14) . ?
C1 C2 1.406(11) . ?
C1 C9 1.395(11) . ?
C2 C7 1.401(10) . ?
C3 H3 0.9300 . ?
C3 C7 1.390(12) . ?
C3 C8 1.393(12) . ?
C4 C6 1.410(11) . ?
C4 C12 1.396(11) . ?
C5 H5 0.9300 . ?
C5 C10 1.387(13) . ?
C5 C11 1.389(11) . ?
C6 C11 1.397(10) . ?
C7 H7 0.9300 . ?
C8 H8 0.9300 . ?
C8 C9 1.390(11) . ?
C9 H9 0.9300 . ?
C10 H10 0.9300 . ?
C10 C12 1.373(12) . ?
C11 H11 0.9300 . ?
C12 H12 0.9300 . ?
C13 C15 1.524(15) . ?
C15 H15A 0.9600 . ?
C15 H15B 0.9600 . ?
C15 H15C 0.9600 . ?

loop_
_geom_angle_atom_site_label_1
_geom_angle_atom_site_label_2
_geom_angle_atom_site_label_3
_geom_angle
_geom_angle_site_symmetry_1
_geom_angle_site_symmetry_3
_geom_angle_publ_flag
N14 S1 C1 98.2(5) . . ?
N14 S1 C6 108.1(5) . . ?
C1 S1 C6 100.5(5) . . ?
C4 S2 C2 104.2(5) . . ?
C13 N14 S1 107.9(8) . . ?
C2 C1 S1 122.5(8) . . ?
C9 C1 S1 115.8(8) . . ?
C9 C1 C2 121.6(9) . . ?
C1 C2 S2 123.2(8) . . ?
C7 C2 S2 118.6(9) . . ?
C7 C2 C1 118.2(10) . . ?
C7 C3 H3 119.2 . . ?
C7 C3 C8 121.6(10) . . ?
C8 C3 H3 119.2 . . ?
C6 C4 S2 122.7(8) . . ?
C12 C4 S2 119.7(9) . . ?
C12 C4 C6 117.5(10) . . ?
C10 C5 H5 119.4 . . ?
C10 C5 C11 121.3(11) . . ?
C11 C5 H5 119.4 . . ?
C4 C6 S1 122.5(7) . . ?
C11 C6 S1 115.8(8) . . ?
C11 C6 C4 121.6(9) . . ?
C2 C7 H7 120.1 . . ?
C3 C7 C2 119.8(11) . . ?
C3 C7 H7 120.1 . . ?
C3 C8 H8 120.4 . . ?
C9 C8 C3 119.3(11) . . ?
C9 C8 H8 120.4 . . ?
C1 C9 H9 120.3 . . ?
C8 C9 C1 119.4(11) . . ?
C8 C9 H9 120.3 . . ?
C5 C10 H10 120.1 . . ?
C12 C10 C5 119.8(11) . . ?
C12 C10 H10 120.1 . . ?
C5 C11 C6 118.1(11) . . ?
C5 C11 H11 121.0 . . ?
C6 C11 H11 121.0 . . ?
C4 C12 H12 119.3 . . ?
C10 C12 C4 121.5(11) . . ?
C10 C12 H12 119.3 . . ?
O1 C13 N14 125.1(12) . . ?
O1 C13 C15 121.2(12) . . ?
N14 C13 C15 113.7(11) . . ?
C13 C15 H15A 109.5 . . ?
C13 C15 H15B 109.5 . . ?
C13 C15 H15C 109.5 . . ?
H15A C15 H15B 109.5 . . ?
H15A C15 H15C 109.5 . . ?
H15B C15 H15C 109.5 . . ?

loop_
_geom_torsion_atom_site_label_1
_geom_torsion_atom_site_label_2
_geom_torsion_atom_site_label_3
_geom_torsion_atom_site_label_4
_geom_torsion
_geom_torsion_site_symmetry_1
_geom_torsion_site_symmetry_2
_geom_torsion_site_symmetry_3
_geom_torsion_site_symmetry_4
_geom_torsion_publ_flag
S1 N14 C13 O1 7.1(14) . . . . ?
S1 N14 C13 C15 -175.3(7) . . . . ?
S1 C1 C2 S2 2.2(13) . . . . ?
S1 C1 C2 C7 -176.6(8) . . . . ?
S1 C1 C9 C8 176.0(8) . . . . ?
S1 C6 C11 C5 -170.9(8) . . . . ?
S2 C2 C7 C3 178.9(9) . . . . ?
S2 C4 C6 S1 -10.5(13) . . . . ?
S2 C4 C6 C11 174.8(8) . . . . ?
S2 C4 C12 C10 -177.1(9) . . . . ?
N14 S1 C1 C2 70.9(9) . . . . ?
N14 S1 C1 C9 -109.4(8) . . . . ?
N14 S1 C6 C4 -58.5(10) . . . . ?
N14 S1 C6 C11 116.5(8) . . . . ?
C1 S1 N14 C13 176.0(8) . . . . ?
C1 S1 C6 C4 43.8(10) . . . . ?
C1 S1 C6 C11 -141.2(8) . . . . ?
C1 C2 C7 C3 -2.2(16) . . . . ?
C2 S2 C4 C6 -29.2(10) . . . . ?
C2 S2 C4 C12 152.1(9) . . . . ?
C2 C1 C9 C8 -4.3(16) . . . . ?
C3 C8 C9 C1 3.3(16) . . . . ?
C4 S2 C2 C1 33.7(10) . . . . ?
C4 S2 C2 C7 -147.4(9) . . . . ?
C4 C6 C11 C5 4.1(13) . . . . ?
C5 C10 C12 C4 0.5(17) . . . . ?
C6 S1 N14 C13 -80.1(8) . . . . ?
C6 S1 C1 C2 -39.3(10) . . . . ?
C6 S1 C1 C9 140.4(8) . . . . ?
C6 C4 C12 C10 4.2(16) . . . . ?
C7 C3 C8 C9 -2.0(16) . . . . ?
C8 C3 C7 C2 1.4(17) . . . . ?
C9 C1 C2 S2 -177.5(8) . . . . ?
C9 C1 C2 C7 3.7(16) . . . . ?
C10 C5 C11 C6 0.8(14) . . . . ?
C11 C5 C10 C12 -3.1(17) . . . . ?
C12 C4 C6 S1 168.1(8) . . . . ?
C12 C4 C6 C11 -6.5(15) . . . . ?

_shelx_res_file                  
;
TITL 211217
    shelxl.res
    created by SHELXL-2019/3 at 00:18:42 on 28-Feb-2025
CELL 1.54187 10.0085 5.13317 12.0659 90 91.0545 90
ZERR 2 0.00116 0.00062 0.00137 0 0.0064 0
LATT -1
SYMM -X,0.5+Y,-Z
SFAC C H N O S
UNIT 28 22 2 2 4
SADI C6 C11 C6 C4 C4 C12 C12 C10 C5 C10 C5 C11 C2 C1 C9 C1 C9 C8 C8 C3 C7 =
 C3 C7 C2
FLAT C5 C11 C6 C4 C12 C10
SADI C5 C11 C6 C11 C6 C4 C4 C12 C12 C10 C5 C10

L.S. 5
PLAN  5
SIZE 0.5 0.5 0.2
TEMP 23
CONF
WPDB -2
HTAB
BOND $H
LIST 4
MORE -1
fmap 2
acta
REM <olex2.extras>
REM <HklSrc "%./shelxl.hkl">
REM </olex2.extras>

WGHT    0.022400    1.369400
FVAR       2.78323
S1    5    0.756944    0.850038    0.228445    11.00000    0.04411    0.04045 =
         0.03976    0.00265   -0.00047   -0.00426
S2    5    0.554283    0.429172    0.348277    11.00000    0.06131    0.04824 =
         0.04650    0.00614   -0.00801   -0.01353
O1    4    1.012830    0.706776    0.225982    11.00000    0.03630    0.06842 =
         0.05848   -0.00815    0.00197    0.00209
N14   3    0.800610    0.578414    0.164836    11.00000    0.04376    0.05033 =
         0.04523   -0.00840   -0.00110    0.01299
C1    1    0.583209    0.836750    0.199264    11.00000    0.03493    0.05170 =
         0.02960   -0.00697   -0.00873    0.00848
C2    1    0.498632    0.654216    0.249157    11.00000    0.04795    0.03788 =
         0.03544   -0.00388    0.00245    0.00157
C3    1    0.316330    0.830182    0.138756    11.00000    0.04951    0.07182 =
         0.02915   -0.00492   -0.00296    0.00169
AFIX  43
H3    2    0.226225    0.828664    0.118511    11.00000   -1.20000
AFIX   0
C4    1    0.679925    0.593705    0.421435    11.00000    0.04224    0.03994 =
         0.04174   -0.00186    0.00206   -0.00197
C5    1    0.870986    0.866410    0.546521    11.00000    0.05497    0.06142 =
         0.04848   -0.01676   -0.01572    0.01288
AFIX  43
H5    2    0.931576    0.960960    0.589847    11.00000   -1.20000
AFIX   0
C6    1    0.758855    0.789145    0.373122    11.00000    0.04704    0.04660 =
         0.02651   -0.00945   -0.01340    0.00210
C7    1    0.363676    0.650373    0.216087    11.00000    0.03357    0.07263 =
         0.05312    0.00129   -0.00552   -0.01290
AFIX  43
H7    2    0.305995    0.527869    0.245804    11.00000   -1.20000
AFIX   0
C8    1    0.400533    1.012607    0.090835    11.00000    0.05001    0.06408 =
         0.03469   -0.00352   -0.01213    0.01139
AFIX  43
H8    2    0.367588    1.127982    0.037558    11.00000   -1.20000
AFIX   0
C9    1    0.534390    1.020305    0.123532    11.00000    0.05109    0.07712 =
         0.02738   -0.00319   -0.00197    0.00516
AFIX  43
H9    2    0.590873    1.146712    0.095163    11.00000   -1.20000
AFIX   0
C10   1    0.801549    0.661818    0.593744    11.00000    0.06031    0.08165 =
         0.02570   -0.01023   -0.00750    0.01916
AFIX  43
H10   2    0.818785    0.614766    0.667054    11.00000   -1.20000
AFIX   0
C11   1    0.851728    0.932669    0.435796    11.00000    0.04573    0.03618 =
         0.04647   -0.00945   -0.00839   -0.00087
AFIX  43
H11   2    0.899264    1.068633    0.404262    11.00000   -1.20000
AFIX   0
C12   1    0.707306    0.529049    0.531893    11.00000    0.07235    0.06116 =
         0.02594    0.00805    0.00272    0.00927
AFIX  43
H12   2    0.660687    0.393037    0.564315    11.00000   -1.20000
AFIX   0
C13   1    0.937692    0.558898    0.171113    11.00000    0.05513    0.05972 =
         0.03498    0.01910    0.00580    0.00513
C15   1    0.993375    0.327668    0.107570    11.00000    0.05643    0.05130 =
         0.06073   -0.00805    0.01160    0.02444
AFIX  33
H15A  2    0.921471    0.236997    0.070608    11.00000   -1.20000
H15B  2    1.055495    0.388755    0.053740    11.00000   -1.20000
H15C  2    1.038232    0.211608    0.158339    11.00000   -1.20000
AFIX   0
HKLF 4


REM  211217
REM wR2 = 0.1580, GooF = S = 1.054, Restrained GooF = 1.043 for all data
REM R1 = 0.0807 for 1231 Fo > 4sig(Fo) and 0.1396 for all 2042 data
REM 163 parameters refined using 70 restraints

END

WGHT      0.0224      1.3694

REM No hydrogen bonds found for HTAB generation

REM Highest difference peak  0.364,  deepest hole -0.553,  1-sigma level  0.091
Q1    1   0.6534  0.6453  0.2878  11.00000  0.05    0.36
Q2    1   0.8280  1.0101  0.1413  11.00000  0.05    0.35
Q3    1   0.6624  0.9932  0.2990  11.00000  0.05    0.33
Q4    1   0.8070  0.3598  0.2569  11.00000  0.05    0.31
Q5    1   1.1563  0.3585  0.0873  11.00000  0.05    0.31
;
_shelx_res_checksum              91957
_shelx_hkl_file                  
;
   0   0  -1 1783.45   39.60
   0   0   1 1752.24   37.12
   0   0   1 1828.65   45.02
   0   0  -1 1815.69   37.73
   0   0   1 1871.29   37.62
   0   0  -1 1876.40   41.37
   0   0  -1 1912.55   41.24
   0   0   1 1773.78   46.75
  -1   0   0 4397.79  136.07
  -1   0   0 4086.79  144.61
  -1   0   0 3893.94  102.71
  -1   0   0 4036.09  116.11
   1   0   0 4081.20  112.06
   1   0   0 3904.04  128.30
   1   0   0 3929.64  105.13
   1   0   0 4116.30  116.55
   1   0   0 3880.13  129.90
  -1   0   0 4196.37  119.14
   1   0  -1 9497.94  608.01
  -1   0   111539.68  692.45
  -1   0   110438.92  448.48
   1   0  -110603.94  467.73
  -1   0   111147.22  674.59
  -1   0   110106.13  541.24
  -1   0   1 9497.64  423.01
   1   0  -110818.80  505.98
   1   0  -111339.60  635.63
   1   0   114186.71  799.10
  -1   0  -113902.66  783.33
   1   0   114700.39 1020.63
   1   0   113331.95  726.56
  -1   0  -113596.45  917.95
  -1   0  -113432.52  749.12
  -1   0  -113559.73  640.43
   1   0   113653.91  653.61
   1   0   113749.12  775.02
   0   0   215357.87  998.49
   0   0  -216086.22 1166.59
   0   0  -217019.67 1240.05
   0   0  -216194.04 1118.12
   0   0  -217044.18 1137.42
   0   0  -217768.91 1232.58
   0   0   216796.55 1096.07
   0   0   216912.43 1185.25
   0   0   216392.15 1109.94
   1   0  -2 3943.72  160.85
  -1   0   2 4195.35  132.71
  -1   0   2 3804.07  205.95
  -1   0   2 3967.18  165.85
   1   0  -2 3955.05  135.81
   1   0  -2 3958.26  190.92
   1   0  -2 4175.96  155.05
  -1   0   2 4271.44  139.59
  -1   0   2 3984.60  198.03
   0   1   0   22.43   14.74
   0   1   0   75.96   23.77
   0  -1   0   71.39   31.43
   0   1   0   13.33   22.62
   0  -1   0   32.19   16.96
   0  -1   0   33.03   22.08
   0  -1   0   37.17   24.81
   0   1   0   18.62   23.62
   1   0   2  661.04   28.25
  -1   0  -2  644.76   26.56
   1   0   2  625.69   48.05
  -1   0  -2  798.81   50.83
  -1   0  -2  680.09   31.18
  -1   0  -2  630.42   21.44
   1   0   2  697.97   19.94
   1   0   2  741.81   33.70
   1   0   2  727.50   62.02
   1   0   2  694.72   37.26
  -2   0   0   21.50   28.19
   2   0   0   32.89   35.48
  -2   0   0   66.13   24.44
   2   0   0   33.38   19.88
   2   0   0   26.22   43.49
   2   0   0   16.62   14.87
  -2   0   0   49.96   23.88
  -2   0   0   53.46   42.42
  -2   0   0  -20.15   30.11
   0   1  -123594.76 2106.11
   0   1   124164.59 2128.25
   0  -1   123786.27 2225.24
   0  -1  -124850.41 2116.25
   0   1   125971.76 1794.22
   0  -1   125308.07 2049.79
   0   1  -124331.80 2034.94
   0   1   124734.44 2542.17
   0   1  -125741.47 2324.24
   0  -1   125325.09 2370.44
   0   1   124983.65 2374.29
   0  -1   125110.50 2311.23
   0  -1  -122880.83 2110.67
   0   1   125447.40 2448.17
   0   1  -123990.40 2047.05
   0  -1  -124042.20 2240.94
   0  -1  -123956.23 2205.71
   0   1  -124791.57 2453.50
   0  -1   123134.47 2282.75
   2   0  -1 4587.14  211.34
  -2   0   1 5079.49  185.70
  -2   0   1 5422.32  218.53
  -2   0   1 4984.82  233.90
  -2   0   1 5373.50  339.02
   2   0  -1 4731.23  213.32
   2   0  -1 3936.75  280.94
  -2   0   1 5365.26  279.48
   2   0  -1 4741.15  153.60
  -2   0  -1 8413.49  399.17
   2   0   1 7821.50  397.79
  -2   0  -1 7501.09  424.43
  -2   0  -1 7117.56  347.57
  -2   0  -1 7876.61  350.64
  -2   0  -1 7209.44  388.70
   2   0   1 7835.68  374.61
   2   0   1 8082.81  453.64
   2   0   1 7368.37  498.32
  -1  -1   015350.46 1036.59
   1   1   014937.93  958.44
  -1   1   014454.93  818.10
   1  -1   014953.60  866.97
  -1   1   015165.31 1064.81
  -1  -1   015050.63 1149.03
  -1   1   014220.03  862.93
   1   1   014140.33  830.59
   1  -1   014091.60  967.36
   1  -1   015510.55 1007.45
  -1   1   014857.78 1110.69
   1   1   014678.05 1057.34
   1   1   014015.37 1147.13
   1  -1   015475.03  931.38
  -1  -1   015147.07  928.90
  -1   1   015021.47 1005.67
  -1  -1   014512.04 1090.64
  -1  -1   014879.14  861.97
  -1  -1   016166.86  952.86
   1  -1   016144.83  961.01
  -1   1   1 5923.05  258.46
  -1  -1   1 4761.96  239.37
  -1   1   1 4955.74  182.54
  -1  -1   1 4693.89  237.04
  -1   1   1 5605.81  269.89
  -1  -1   1 5121.03  202.32
   1  -1  -1 5146.86  161.25
   1   1  -1 4790.79  231.23
  -1  -1   1 4942.00  210.36
   1   1  -1 5316.79  258.32
   1   1  -1 5363.39  216.88
   1  -1  -1 4407.48  174.08
   1  -1  -1 4645.68  200.27
   1  -1  -1 4569.44  212.12
  -1   1   1 5880.50  268.10
  -1   1   1 5505.25  235.45
  -1  -1   1 5014.03  139.66
  -1  -1  -1 2780.44   70.93
  -1  -1  -1 2767.66  142.51
   1   1   1 2677.51  117.82
   1   1   1 2532.17  112.64
   1  -1   1 2836.34  110.99
  -1  -1  -1 2710.95   92.83
  -1   1  -1 2497.33   94.46
  -1  -1  -1 3058.72  141.49
   1  -1   1 3039.07   99.22
   1   1   1 2477.80  187.19
   1   1   1 2727.63   78.27
  -1  -1  -1 2983.80   81.66
  -1   1  -1 2721.67  109.99
  -1   1  -1 2692.08  124.28
   1   1   1 2652.35   83.24
   1  -1   1 2988.32  100.26
   0   0   319842.43 1667.78
   0   0   319231.55 1632.80
   0   0   318343.35 1398.10
   0   0  -319539.20 1760.34
   0   0  -320483.98 1754.36
   0   0  -320763.35 1618.00
   0   0  -319396.96 1729.48
   0   0  -318315.83 1481.16
   0   0  -317995.43 1694.18
   0   0   319368.96 1560.49
   0  -1  -2 8549.46  453.84
   0  -1  -2 8360.66  388.86
   0   1  -2 7987.05  392.69
   0   1  -2 8309.92  404.78
   0  -1  -2 8158.24  506.17
   0   1   2 8195.27  439.02
   0   1   2 8384.09  388.39
   0   1  -2 8138.63  480.62
   0  -1  -2 8248.77  407.39
   0   1  -2 8396.62  469.40
   0   1   2 8916.70  519.44
   0   1   2 8141.34  437.34
   0  -1   2 8922.13  508.49
   0  -1   2 7654.81  382.90
   0   1   2 7456.34  319.21
   0   1  -2 7844.65  472.77
   0  -1  -2 8946.33  532.52
   0  -1   2 7959.95  386.06
   0  -1   2 7807.64  368.52
  -2   0   219990.08 2181.43
   2   0  -222087.71 1826.30
   2   0  -220680.45 1916.78
  -2   0   223698.42 2632.27
  -2   0   221819.07 1830.74
   2   0  -223295.59 2320.58
  -2   0   222894.69 2418.85
  -2   0   224320.73 2079.87
  -2   0   222427.85 2192.37
  -2   0  -2 5689.34  189.89
   2   0   2 5131.66  290.06
   2   0   2 5918.55  288.10
   2   0   2 5688.45  368.06
   2   0   2 5928.88  262.82
  -2   0  -2 5743.37  350.53
   2   0   2 5506.19  202.39
   2   0   2 6252.71  274.99
  -2   0  -2 5846.42  268.88
  -2   0  -2 5484.52  242.46
   1   0  -3  130.23   61.46
   1   0  -3  144.75   20.47
   1   0  -3  240.26   53.16
  -1   0   3   28.63   35.32
  -1   0   3   42.18   31.99
  -1   0   3  119.81   33.65
  -1   0   3  125.52   38.99
   1   0  -3   74.79   42.13
   1   0  -3  117.87   46.73
  -1   0  -316779.68 1348.99
  -1   0  -318307.47 1330.14
   1   0   316929.90 1305.99
  -1   0  -318668.41 1724.37
  -1   0  -317072.15 1366.63
  -1   0  -316831.64 1360.15
   1   0   317070.21 1125.93
   1   0   318810.13 1477.55
   1   0   317733.04 1569.64
   1   0   317799.82 1447.25
   1  -1  -238860.46 5566.17
  -1  -1   241646.62 6445.53
  -1  -1   241531.68 6259.18
  -1   1   245222.92 6871.81
  -1   1   243527.83 6246.79
  -1   1   244901.63 5475.35
  -1   1   245284.89 6995.69
   1  -1  -239200.77 5660.39
   1  -1  -237542.17 5373.20
  -1  -1   242789.24 5333.30
  -1  -1   242125.49 5353.92
   1   1  -240528.13 6096.87
   1  -1  -241121.50 4673.95
   1   1  -240586.90 6425.01
  -1  -1   240285.30 5950.05
   1   1  -246618.35 7134.11
   1   1   210265.48  427.80
  -1  -1  -210531.22  676.63
  -1  -1  -210600.12  550.78
  -1   1  -2 9598.86  602.89
  -1   1  -2 9107.49  607.94
  -1  -1  -210702.60  752.03
  -1  -1  -210742.06  721.71
  -1   1  -210088.89  611.77
  -1  -1  -211157.14  467.01
   1   1   210115.81  646.73
   1   1   2 9613.79  616.31
   1  -1   211077.53  623.69
  -1   1  -2 9608.96  557.89
   1   1   210211.54  481.66
   1  -1   2 9862.70  562.58
   1  -1   2 9732.95  579.08
   1   1   210004.25  889.57
   1  -1   210464.60  607.70
  -2   1   010651.79  635.79
  -2  -1   010255.93  845.77
  -2   1   011055.50  645.95
  -2   1   010756.94  711.18
   2   1   010726.28  541.86
   2   1   011187.72  728.04
   2  -1   0 9880.97  585.98
   2  -1   011221.31  591.18
   2   1   011035.86  794.02
   2   1   010295.89  839.66
   2  -1   010775.78  608.81
  -2  -1   010413.91  634.83
  -2   1   011139.60  621.84
  -2  -1   011429.27  660.27
   2  -1   0 9754.56  682.29
  -2   1   010949.49  685.33
  -2  -1   010175.94  810.00
   2  -1  -133042.53 4452.88
   2  -1  -133963.82 4396.66
  -2   1   136905.71 4833.55
  -2   1   134146.50 4377.94
  -2  -1   132209.96 4711.73
  -2   1   137340.75 4116.58
   2   1  -137787.36 5247.54
  -2  -1   132484.28 4693.52
  -2   1   135543.63 4482.87
   2  -1  -131601.32 4032.64
  -2  -1   133166.01 4379.34
  -2  -1   135641.27 5258.22
   2   1  -135940.35 5208.48
  -2  -1   134002.33 4409.95
  -2   1   133347.04 4508.09
  -2  -1  -1 1355.49  101.83
   2  -1   1 1074.29   32.78
   2   1   1 1204.23   83.53
  -2   1  -1 1168.76   71.81
  -2  -1  -1 1430.59  103.47
  -2  -1  -1 1184.19   51.27
  -2   1  -1 1090.49   79.41
   2  -1   1 1273.35   67.04
  -2   1  -1 1045.36   70.40
   2   1   1  980.44  105.47
   2  -1   1 1406.22   94.07
   2   1   1 1026.64   68.75
   2  -1   1 1136.86   27.85
   3   0   0  108.30   30.76
  -3   0   0  157.30   46.46
   3   0   0  112.63   49.29
   3   0   0   42.18   49.16
  -3   0   0  143.37   56.80
  -3   0   0  176.06   61.69
  -3   0   0   51.95   59.23
   3   0   0   41.72   85.08
  -3   0   0  124.78   61.95
  -3   0   1 6226.14  313.89
  -3   0   1 6997.48  512.33
  -3   0   1 6307.53  330.04
  -3   0   1 5942.75  387.95
   3   0  -1 5196.33  204.77
   3   0  -1 5589.75  296.45
   3   0  -1 4498.25  385.87
  -3   0   1 5835.57  432.97
   3   0  -1 4870.57  332.03
  -3   0  -1 2340.88  120.16
   3   0   1 1966.32  188.05
   3   0   1 2503.84  136.87
   3   0   1 2335.29  137.29
   3   0   1 2324.09  117.36
  -3   0  -1 1926.34  103.76
  -3   0  -1 2352.29  169.52
  -3   0  -1 2222.94  136.10
  -3   0  -1 2232.18  115.26
   0   1   319824.21 1552.87
   0  -1  -320816.49 1832.49
   0  -1  -318860.29 1792.62
   0  -1   320406.62 1738.09
   0   1   320442.29 2060.08
   0   1   320201.40 1921.17
   0  -1   319407.71 1630.35
   0   1  -318923.75 1803.49
   0  -1  -320809.08 1949.16
   0  -1   321317.00 1861.58
   0   1  -320347.64 1651.03
   0  -1  -321225.73 2024.80
   0  -1   318925.53 1568.57
   0  -1   319341.96 1630.16
   0   1   319243.10 1792.48
   0   1   317270.80 1431.37
   0   1  -320433.74 2017.31
   0   1  -319360.76 1950.65
   2   0  -3 3201.76  161.32
  -2   0   3 3738.19  169.16
  -2   0   3 3170.28  201.54
  -2   0   3 3300.70  146.97
  -2   0   3 3100.54  186.73
   2   0  -3 3058.21  266.16
   2   0  -3 2972.76  148.81
   2   0  -3 3591.73  191.47
  -2   0   3 3268.64  208.76
  -2   0   3 3813.43  253.84
  -2   0  -3  860.97   69.09
  -2   0  -3  934.16   58.45
   2   0   3  960.12   37.89
   2   0   3  858.65   71.08
   2   0   3  919.01   52.12
   2   0   3  926.72  112.39
   2   0   3 1095.27   87.40
  -2   0  -3  864.82   35.93
  -2   0  -3 1164.77  139.64
   2  -1  -218953.43 1853.68
   2   1  -220009.07 2210.11
  -2   1   217157.74 1590.76
  -2  -1   216439.18 1636.83
  -2   1   217264.90 1527.14
  -2   1   218976.98 1719.00
   2   1  -218881.39 1985.85
   2  -1  -217121.31 1645.25
   2  -1  -217388.52 1584.73
  -2  -1   217322.77 1636.86
  -2  -1   217683.63 1561.81
  -2   1  -2  160.19   46.72
   2   1   2  126.13   33.95
  -2  -1  -2  134.84   25.15
  -2  -1  -2  119.05   34.16
  -2   1  -2   97.11   47.09
   2  -1   2   97.42   28.25
  -2   1  -2  174.52   43.85
  -2  -1  -2  116.81   43.42
  -2  -1  -2  232.89   58.74
   2   1   2  162.86   45.02
   2   1   2  170.74   66.38
   2  -1   2   77.51   28.93
   2  -1   2  142.54   34.13
  -1  -1   3 2476.30   93.33
  -1   1   3 2163.55   96.41
  -1  -1   3 2279.62  116.00
  -1  -1   3 2545.68  157.04
   1   1  -3 2238.03  112.04
   1   1  -3 2402.23  149.23
   1  -1  -3 2138.29  120.59
   1  -1  -3 2130.62  121.85
   1   1  -3 2319.39  134.02
   1  -1  -3 2176.54  151.60
  -1   1   3 2287.10  127.06
   1   1  -3 2553.17  150.43
  -1  -1   3 2128.32  110.72
  -1  -1   3 2191.72   73.30
  -1   1   3 2371.81  121.20
   0   0  -4 3017.47  135.37
   0   0  -4 3255.64  180.29
   0   0   4 3232.42  166.62
   0   0  -4 3032.73  139.75
   0   0   4 3120.38  154.25
   0   0   4 3164.28  194.32
   0   0  -4 2877.61  300.96
   0   0  -4 3252.36  171.29
   0   0  -4 3697.10  265.27
   0   0   4 3123.70  167.17
  -1  -1  -3  869.95   60.46
   1   1   3  768.43   49.35
  -1   1  -3  655.90   65.36
  -1   1  -3  704.13   54.13
  -1  -1  -3  823.50   59.78
  -1   1  -3  701.47   51.58
   1   1   3  684.54   82.87
   1   1   3  697.20   60.79
   1   1   3  710.37   65.81
   1  -1   3  914.62   59.45
  -1  -1  -3  919.15   63.93
   1  -1   3  885.66   47.18
   1  -1   3  873.08   53.39
  -1   1  -3  786.34   51.81
   1  -1   3  853.17   44.03
  -1  -1  -3  870.10  111.12
  -3   0   2 1463.99  141.55
  -3   0   2 1664.49  208.90
  -3   0   2 1371.74   61.92
  -3   0   2 1554.29  170.86
  -3   0   2 1800.38  203.62
  -3   0   2 1355.42   82.57
   3   0  -2 1391.15   97.66
   3   0  -2 1083.68  155.80
   3   0  -2 1374.74   73.57
   3   0  -2 1307.16   91.34
   1   0  -4 6054.60  431.87
  -1   0   4 5881.37  350.88
   1   0  -4 5587.65  334.91
   1   0  -4 5810.64  354.44
  -1   0   4 5436.50  332.76
  -1   0   4 5299.60  350.99
  -1   0   4 5844.40  411.06
   1   0  -4 5919.78  327.45
   3   0   2 1633.15  236.02
  -3   0  -2 1483.51  110.92
   3   0   2 1659.71  140.76
   3   0   2 1705.50  118.81
  -3   0  -2 1637.85   59.98
   3   0   2 1803.09  113.68
  -3   0  -2 1771.21  147.32
  -3   0  -2 1700.54  182.04
   1   0   4   58.03   32.61
  -1   0  -4   76.35   37.02
  -1   0  -4   80.68   46.78
   1   0   4   19.26   35.44
   1   0   4   56.21   72.78
   1   0   4   34.71   31.97
   1   0   4   15.16   16.60
  -1   0  -4  -30.23   56.97
  -1   0  -4   99.30   52.60
  -1   0  -4   81.74   56.87
   3   1   0 7335.39  688.82
   3  -1   0 8286.33  552.11
  -3  -1   0 8757.26  644.99
   3   1   0 7672.96  460.46
   3  -1   0 9004.53  503.19
  -3  -1   0 9004.43  654.13
   3  -1   0 6650.28  577.40
   3   1   0 7901.17  656.08
  -3  -1   0 8106.85  489.52
  -3   1   0 8381.41  548.15
   3   1   0 8197.08  340.75
   3  -1   0 9041.46  522.29
  -3  -1   010145.49  850.91
  -3   1   0 7848.10  562.59
  -3   1   0 8153.59  684.74
  -3   1   0 8200.31  677.74
   3   1   0 6424.27  602.41
   3  -1   0 7444.29  427.77
  -3  -1   1 4475.02  312.39
  -3  -1   1 4688.18  314.26
  -3   1   1 3592.03  214.22
   3   1  -1 3201.42  263.48
   3   1  -1 2855.54  371.92
   3  -1  -1 3628.43  245.04
   3  -1  -1 3855.40  233.57
  -3  -1   1 3999.52  247.55
   3  -1  -1 3854.18  253.40
  -3   1   1 3438.10  243.01
   3   1  -1 2856.16  286.10
  -3  -1   1 3618.38  205.96
  -3  -1   1 3879.96  272.25
  -3   1   1 3870.43  197.67
  -3  -1  -1  238.45   41.32
   3   1   1  307.76   35.73
  -3   1  -1  280.85   46.58
  -3   1  -1  269.53   46.31
  -3  -1  -1  278.36   55.27
  -3   1  -1  307.33   80.88
   3  -1   1  260.57   34.36
   3   1   1  215.83   37.35
  -3   1  -1  329.65   54.91
   3  -1   1  208.21   40.09
   3  -1   1  242.14   44.64
   3  -1   1  273.32   59.32
  -3  -1  -1  295.48   63.83
  -3  -1  -1  348.17   75.25
   3   1   1  281.92  140.97
   3  -1   1  173.23   44.84
   3   1   1  211.60   67.97
   2   1  -3 7511.83  492.15
  -2  -1   3 7086.41  625.67
  -2   1   3 8367.97  499.78
   2   1  -3 7550.92  616.13
   2  -1  -3 6694.87  509.38
   2   1  -3 6846.00  557.12
   2  -1  -3 6631.20  541.38
  -2   1   3 7237.20  474.11
  -2  -1   3 6935.69  571.59
  -2   1   3 7694.10  521.02
  -2  -1   3 7370.33  508.60
   2   1  -3 6684.24  600.84
  -2  -1  -3 1187.78   60.18
   2   1   3 1280.97   98.71
   2  -1   3 1545.55  123.09
   2  -1   3 1370.82   74.41
   2   1   3 1329.36  148.51
   2  -1   3 1325.93   68.04
  -2   1  -3 1184.88  110.22
  -2  -1  -3 1411.24  131.77
  -2  -1  -3 1127.32   80.92
  -2   1  -3 1128.02   69.56
  -2  -1  -3 1412.72  117.09
  -2   1  -3 1050.19   87.04
  -2   1  -3 1074.60   84.78
  -2   1  -3 1020.97   89.02
   2   0  -4  181.34   62.22
  -2   0   4  309.72   69.80
   2   0  -4  285.97   54.54
  -2   0   4  280.41   35.85
  -2   0   4  283.60   70.76
   2   0  -4  577.76  103.95
   2   0  -4  222.68  100.24
  -2   0   4  319.21   88.58
   0  -1   412909.61  965.97
   0  -1  -411889.54  925.35
   0   1   411423.94  892.83
   0  -1   411995.03  868.58
   0   1   412251.49  960.52
   0   1  -412820.09 1215.48
   0  -1   412998.33 1046.34
   0  -1   411565.81  813.67
   0   1   411303.38  855.94
   0   1  -412474.94 1049.14
   0   1   410228.31  682.26
   0   1  -412432.18  843.69
   0  -1  -411982.95  954.79
   0  -1   411390.41  760.40
   0   1  -412123.23 1049.51
   0  -1  -413248.89 1230.38
   0  -1  -410628.20 1070.95
  -3   0   313522.39  985.33
  -3   0   313055.55 1292.51
  -3   0   313083.48  927.74
  -3   0   311895.53 1201.79
   3   0  -312959.70  883.43
   3   0  -311425.51  974.27
   3   0  -310370.94 1296.18
   3   0  -313100.75 1328.56
  -3   0   313164.84 1151.25
  -3   0   314661.39 1461.86
   0  -2   0 3542.47  177.56
   0   2   0 4116.71  202.63
   0  -2   0 3404.61  170.50
   0  -2   0 3718.69  212.74
   0   2   0 3706.26  221.01
   0   2   0 3984.88  180.89
   0  -2   0 3374.44  184.24
   0   2   0 3496.49  324.56
  -2   0  -4 4330.12  310.77
   2   0   4 4564.93  237.23
  -2   0  -4 4158.02  212.08
  -2   0  -4 4118.72  176.91
  -2   0  -4 4864.52  478.35
  -2   0  -4 4211.34  251.44
   2   0   4 4632.76  315.96
   2   0   4 4855.53  181.69
   2   0   4 4131.75  304.00
   2   0   4 3850.93  259.55
  -3   1   2 3290.02  180.40
   3   1  -2 2515.41  269.35
  -3   1   2 2749.88  173.95
  -3  -1   2 2725.14  173.33
   3  -1  -2 3023.41  180.63
  -3  -1   2 2625.65  225.46
   3  -1  -2 2507.15  144.94
  -3  -1   2 2907.86  217.53
   3   1  -2 3419.32  312.35
  -3   1   2 3410.04  333.73
  -3  -1   2 2549.21  179.44
  -3   1   2 2702.61  264.99
   3  -1  -2 2538.97  172.49
  -3   0  -3   88.39   57.01
  -3   0  -3  181.54   72.43
  -3   0  -3   22.76   71.83
   3   0   3   85.15   82.51
   3   0   3   44.25   42.76
   3   0   3  171.95   58.65
   3   0   3  139.46   39.30
  -3   0  -3   83.95   18.30
   1  -1  -412553.08 1005.22
   1   1  -413081.76  948.20
   1   1  -412513.28 1002.17
   1  -1  -412014.04 1111.82
  -1  -1   411869.91  887.68
   1  -1  -410600.57 1136.13
  -1  -1   411865.14  899.50
  -1   1   414698.19 1474.86
   1   1  -413954.30 1184.13
  -1  -1   411299.56  751.87
  -1  -1   411600.69  864.75
  -1  -1   411295.79  860.99
   1  -1  -410472.94  584.47
   1   1  -411555.13 1216.06
  -1   1   412140.77  987.34
  -1   1   412865.50 1092.20
  -1   1   411164.26  867.23
   3   1   2 9488.75  771.00
   3  -1   2 9558.24  599.46
  -3   1  -210724.31  853.27
   3   1   2 8526.80  989.24
   3  -1   210954.04  785.10
   3   1   2 9274.44  656.40
   3   1   2 9968.27  591.77
  -3   1  -2 9363.33  629.97
  -3  -1  -2 9587.67  750.14
  -3  -1  -210956.97  940.78
  -3   1  -2 9250.77  653.50
  -3  -1  -2 9790.33  720.48
  -3   1  -2 9498.14  769.96
   3  -1   210125.04  697.27
   0  -2  -1 1110.84   64.05
   0  -2  -1 1153.65  109.43
   0   2  -1 1123.16   80.35
   0   2   1 1165.35  113.07
   0   2  -1 1187.09   81.94
   0  -2   1 1266.67   71.17
   0   2  -1 1097.05   95.78
   0  -2   1 1290.18  110.78
   0  -2   1 1252.95   85.53
   0   2   1 1347.72  160.22
   0   2  -1 1083.64   63.76
   0   2   1 1321.81  112.39
   0   2   1 1162.56   67.58
   0  -2  -1 1175.73  111.19
   0   2  -1 1236.82  118.56
   0  -2  -1 1083.53   74.04
   1  -1   4 1417.24  104.33
   1   1   4 1520.32  110.71
   1   1   4 1478.98  114.75
  -1  -1  -4 1412.14  108.33
  -1   1  -4 1592.97   98.11
  -1  -1  -4 1599.55  169.32
   1  -1   4 1398.06   74.39
  -1   1  -4 1634.44   69.70
   1  -1   4 1469.27   85.88
  -1  -1  -4 1331.39  204.92
  -1   1  -4 1683.46  120.99
  -1  -1  -4 1461.26   97.88
  -1   1  -4 1844.08  161.49
   1   1   4 1716.95  124.02
   1   1   4 1598.22   71.61
   1  -1   4 1576.44   94.87
   4   0   0 7091.18  665.68
   4   0   0 5685.50  711.17
   4   0   0 8900.39  646.33
  -4   0   0 8364.66  733.12
  -4   0   0 7513.03  525.92
  -4   0   0 7616.64  650.37
  -4   0   0 8485.12  585.27
  -4   0   0 8421.11  618.30
   4   0   0 8249.56  443.50
   1  -2   0 4385.10  274.21
  -1  -2   0 3733.32  242.64
   1   2   0 4429.73  260.92
  -1   2   0 3989.27  267.22
   1   2   0 4029.40  355.49
   1  -2   0 4848.98  260.01
  -1   2   0 4570.58  194.39
  -1  -2   0 4141.82  355.33
  -1  -2   0 3934.80  182.28
  -1   2   0 4457.68  312.39
   1   2   0 4650.40  294.57
  -1   2   0 4281.36  282.24
   1  -2   0 4079.73  256.97
   1   2   0 4444.49  214.83
   1  -2   0 4309.37  236.34
  -1  -2   0 3789.28  226.96
   4   0  -1 9420.34 1219.60
   4   0  -1 9937.34 1422.85
  -4   0   114726.46 1756.59
  -4   0   113337.81 1054.62
  -4   0   112370.67 1187.67
  -4   0   112072.60 1134.67
  -4   0   111702.47 1070.69
   4   0  -111058.56  691.75
   4   0  -111630.18  918.75
  -4   0  -1 5222.23  415.17
   4   0   1 3945.47  490.54
  -4   0  -1 4450.09  323.52
   4   0   1 5399.53  302.87
   4   0   1 5010.14  252.21
  -4   0  -1 5258.58  435.23
  -4   0  -1 5834.21  505.82
  -4   0  -1 5267.24  367.06
   4   0   1 5091.35  389.09
  -4   0  -1 5713.55  417.88
  -1  -2   1 2995.73  195.76
  -1  -2   1 2648.55   91.50
  -1  -2   1 2640.69  115.30
   1  -2  -1 2457.47  191.16
   1  -2  -1 2817.86  172.81
  -1   2   1 3220.29  193.53
   1  -2  -1 2654.35  122.45
   1   2  -1 2849.09  222.55
  -1  -2   1 2614.26  130.15
  -1  -2   1 2836.93  152.08
  -1   2   1 3126.69  154.25
   1   2  -1 3302.29  178.08
  -1  -2   1 2821.82  193.94
   1   2  -1 2967.92  148.23
  -1   2   1 3221.08  158.37
   1   2  -1 3179.85  367.46
   1  -2  -1 2826.43  189.22
  -1   2   1 3370.79  186.72
  -1   2  -1 5357.05  227.60
   1  -2   1 4539.84  246.17
   1   2   1 5063.28  306.13
   1  -2   1 5115.58  378.49
  -1  -2  -1 5049.79  332.43
   1   2   1 4670.68  268.68
  -1  -2  -1 4944.07  319.14
   1  -2   1 5431.41  284.04
   1  -2   1 5115.83  197.71
  -1   2  -1 4618.03  259.55
  -1   2  -1 5209.15  377.88
   1   2   1 4360.55  380.76
  -1  -2  -1 4419.32  216.49
  -1   2  -1 5076.07  237.02
  -1   2  -1 4804.86  362.78
   1   2   1 5013.00  248.89
   1  -2   1 5237.77  348.78
  -1  -2  -1 5119.52  319.97
   0   0  -5 8751.12  659.88
   0   0   5 8112.50  535.46
   0   0  -5 5763.47  736.49
   0   0   5 8274.87  689.87
   0   0   5 8277.84  742.35
   0   0   5 7972.63  534.05
   0   0  -5 8289.60  604.15
   0   0  -5 8962.02  857.64
   0   0  -5 7833.30  597.37
   0   0  -5 8807.51  657.38
   0  -2   2 3836.69  192.84
   0   2  -2 2854.04  186.35
   0  -2   2 3582.36  153.46
   0   2   2 3007.44  318.73
   0  -2   2 3477.25  202.40
   0   2   2 2917.33  189.10
   0   2   2 2793.40  270.68
   0   2   2 2915.06  189.11
   0  -2  -2 3296.38  152.19
   0   2  -2 3035.47  198.95
   0   2  -2 2998.02  138.99
   0  -2  -2 3636.48  186.23
   0   2  -2 2918.71  212.74
   0  -2  -2 3561.95  204.18
   0   2  -2 2865.27  351.03
   0  -2   2 3529.95  218.67
   1   0  -5 2490.76  218.57
   1   0  -5 2432.43  221.75
   1   0  -5 2588.17  186.03
   1   0  -5 2276.89  235.69
  -1   0   5 2329.05  144.68
  -1   0   5 2266.46  137.85
  -1   0   5 2421.27  183.23
  -1   0   5 2226.30  176.31
   1   0  -5 2600.84  142.26
  -1   0  -5  129.00   59.52
  -1   0  -5  144.44   45.25
  -1   0  -5  157.05   79.65
  -1   0  -5   74.34   66.35
   1   0   5  154.74   46.42
   1   0   5   98.15   23.98
  -1   0  -5  282.22   98.26
   1   0   5  160.01   50.00
   1   0   5   92.37   59.73
   1   0   5  134.29   46.17
   4   0  -2 8661.85  625.66
  -4   0   2 9119.20  742.87
   4   0  -2 8055.06  466.30
  -4   0   2 8735.22  913.58
  -4   0   2 8733.80  800.40
  -4   0   210580.87 1072.26
  -4   0   2 9433.56  666.67
  -4   0   2 9663.87  922.00
   4   0  -2 6982.39  649.93
   4   0  -2 6248.36  733.13
   2   1  -4 1535.82  128.03
  -2   1   4 1677.13  160.81
  -2  -1   4 1939.90  196.01
  -2   1   4 2039.92  199.90
  -2  -1   4 1552.35   67.21
   2   1  -4 1359.38  205.03
   2  -1  -4 1666.10  135.32
   2  -1  -4 1846.52  124.07
  -2  -1   4 1930.50  133.27
  -2  -1   4 1742.82  110.51
  -2   1   4 1627.29  135.11
   2   1  -4 1844.08  189.52
  -2   1   4 1343.06  157.65
   2   1  -4 1405.17  187.13
  -3   1   3 5845.29  363.58
  -3   1   3 4784.89  369.54
  -3  -1   3 5245.38  352.46
  -3   1   3 5713.82  443.23
  -3  -1   3 5312.40  410.85
  -3  -1   3 5572.24  380.27
   3   1  -3 5149.80  415.54
  -3  -1   3 5477.77  403.19
   3   1  -3 4413.54  552.07
   3  -1  -3 4864.42  308.36
   3   1  -3 5222.16  468.88
   3  -1  -3 5563.29  401.02
   1   2  -2 5401.27  370.75
  -1  -2   2 5263.69  268.32
   1   2  -2 4691.31  221.61
   1  -2  -2 5398.61  359.00
  -1  -2   2 5986.40  480.38
  -1   2   2 5229.18  357.74
   1   2  -2 5246.96  428.39
  -1   2   2 5510.99  317.43
  -1  -2   2 4988.25  247.11
  -1  -2   2 6070.79  430.04
   1  -2  -2 5767.07  338.26
   1  -2  -2 5897.89  443.32
  -1  -2   2 6361.93  455.91
  -1   2   2 5736.22  348.44
   1  -2  -2 5414.00  277.30
  -1   2   2 5459.37  400.21
   1   2  -2 5513.49  351.24
  -4   0  -211310.02 1014.60
  -4   0  -210292.96 1026.12
   4   0   211202.97  854.58
   4   0   210365.22  889.88
   4   0   2 8284.64 1060.27
   4   0   210639.31  778.11
  -4   0  -2 9846.71  699.57
  -4   0  -210155.80  996.74
  -1  -2  -2   66.51   46.09
  -1   2  -2  127.62   67.14
  -1  -2  -2   51.92   45.23
  -1  -2  -2  218.87   90.97
  -1   2  -2  192.22   78.55
  -1  -2  -2  196.07   87.20
   1  -2   2  161.65   49.88
   1  -2   2   43.92   46.61
   1  -2   2  161.82   43.54
   1   2   2  178.09   79.77
   1   2   2  144.56   55.26
   1  -2   2  146.98   46.79
   1   2   2  177.84   31.73
   1   2   2   23.54   53.42
  -1   2  -2   83.11   36.16
  -1   2  -2  258.54   69.31
  -2  -1  -4  585.07   76.63
  -2  -1  -4  573.89   75.60
   2  -1   4  462.80   89.52
   2   1   4  933.11  162.85
   2  -1   4  675.52   51.47
   2  -1   4  744.33   76.71
  -2   1  -4  632.58  114.35
  -2  -1  -4  604.86  156.20
  -2  -1  -4  523.59   58.59
  -2   1  -4  596.41   62.97
  -2   1  -4  593.59   98.98
   2   1   4  754.07   79.75
   2   1   4  717.85   75.48
   2  -1   4  603.61   62.05
  -2   1  -4  610.93   55.50
   2  -2   0 1030.67   63.61
   2  -2   0  895.64   54.49
  -2  -2   0  928.17   60.54
  -2   2   0  862.49   83.31
  -2   2   0  873.50   89.02
  -2   2   0 1021.11   55.71
  -2  -2   0 1101.77  114.12
  -2   2   0  851.60   89.72
  -2   2   0  894.21   59.91
  -2  -2   0  781.50   49.66
  -2  -2   0 1030.47   51.48
  -2  -2   0  902.69  136.04
  -2  -2   0  928.96   62.17
   2   2   0 1057.05  129.81
   2  -2   0  856.45  111.29
   2  -2   0  967.46  142.36
   2   2   0  987.35  144.94
   2  -2   0  918.66   73.40
   2   2   0 1065.80  140.02
  -3   1  -3 2963.08  162.39
   3   1   3 3029.99  205.65
   3  -1   3 3342.08  184.27
   3   1   3 3246.31  171.72
   3   1   3 2924.38  302.32
   3  -1   3 3499.32  212.59
  -3  -1  -3 3338.62  215.99
  -3  -1  -3 3025.04  216.33
   3  -1   3 3287.75  213.68
  -3   1  -3 3205.53  268.82
  -3  -1  -3 3381.79  279.62
  -3   1  -3 2799.37  176.79
   3   1   3 2730.19  347.35
  -3   1  -3 2843.72  213.38
  -3   0   4   58.14   62.81
   3   0  -4   79.10   62.78
   3   0  -4   55.94   41.80
  -3   0   4   44.31   68.66
   3   0  -4  155.33   71.80
  -3   0   4  122.05   52.95
  -3   0   4   74.09   72.57
   4   1   0 1465.72  290.62
   4   1   0 1534.74   59.95
   4  -1   0 1488.16  139.44
   4  -1   0 1528.95  156.56
  -4  -1   0 1317.42  129.05
  -4  -1   0 1370.07  120.41
  -4  -1   0 1691.57  222.07
  -4   1   0 1607.46  167.40
   4  -1   0 1225.11  172.82
  -4  -1   0 1620.16  245.25
  -4   1   0 1693.80  126.62
   4   1   0 1602.36  180.09
   4  -1   0 1297.13  200.57
   4  -1   0 1311.16  153.50
  -4  -1   0 1283.47  163.94
  -4   1   0 2108.17  194.84
   2  -2  -1  170.99   64.10
  -2  -2   1  268.84   47.68
  -2   2   1  200.40  106.51
  -2  -2   1  257.05   54.87
   2   2  -1  271.13   71.85
   2  -2  -1  304.45   62.24
   2  -2  -1  139.51   27.53
  -2   2   1  439.25   69.24
  -2  -2   1  469.39   83.02
  -2   2   1  155.40   87.32
  -2  -2   1  244.11   32.50
   2  -2  -1  194.22   48.98
  -2  -2   1  550.76  122.70
  -2   2   1  167.57   68.66
  -2   2   1  123.80   68.05
   2   2  -1   21.03   90.62
   2   2  -1  229.37   66.15
  -2   2  -1 4809.54  321.84
   2   2   1 4691.37  615.94
   2   2   1 4808.79  358.59
  -2  -2  -1 5557.77  451.41
  -2  -2  -1 5374.88  520.35
  -2  -2  -1 4562.06  210.69
  -2  -2  -1 4278.43  155.16
  -2   2  -1 4256.12  196.30
   2  -2   1 5849.96  334.27
   2  -2   1 4667.49  286.88
  -2   2  -1 4404.60  350.57
  -2  -2  -1 4955.57  266.16
  -2  -2  -1 4215.57  249.46
   2  -2   1 4866.58  340.95
   2   2   1 4650.06  354.09
   2   2   1 5570.15  381.65
   2  -2   1 5236.86  286.62
   4  -1  -1 1477.23  133.79
   4  -1  -1 1466.03  146.41
   4  -1  -1 1259.79  221.63
  -4  -1   1 1390.64  146.49
  -4  -1   1 1474.24  127.40
  -4  -1   1 1686.68  189.63
   4   1  -1 1451.60  186.16
   4  -1  -1 1469.43  127.94
  -4  -1   1 1736.13  175.75
  -4   1   1 1544.97  172.45
  -4   1   1 1461.63  120.86
  -4  -1   1 1465.28  134.99
  -4   1   1 1594.03  145.57
  -4  -1   1 1466.81  183.10
   4   1  -1 1453.00  283.91
   3   0   4 3735.06  222.64
   3   0   4 3818.82  208.52
  -3   0  -4 3273.73  214.87
   3   0   4 2716.04  267.11
  -3   0  -4 3425.43  211.77
  -3   0  -4 3787.96  356.31
   3   0   4 2985.33  251.15
   4  -1   1 6677.24  440.07
  -4   1  -1 5971.33  419.45
  -4  -1  -1 5990.61  382.10
  -4  -1  -1 6208.05  538.47
   4   1   1 6132.76  474.39
   4  -1   1 6867.74  433.14
  -4   1  -1 5865.27  470.23
   4   1   1 4580.56  647.23
   4  -1   1 5487.96  473.55
  -4  -1  -1 5740.95  378.77
  -4   1  -1 6177.67  470.02
   4   1   1 5870.98  547.57
   4  -1   1 6218.92  512.05
  -4  -1  -1 6615.10  522.60
   4  -1   1 7034.99  431.82
   4   1   1 6307.45  326.30
  -4  -1  -1 7514.94  559.65
  -4   1  -1 6119.71  435.13
   2   0  -5 5394.39  455.70
  -2   0   5 5496.49  504.85
  -2   0   5 6080.22  484.66
  -2   0   5 6851.79  536.51
   2   0  -5 6073.37  925.52
   2   0  -5 7020.17  523.87
   2   0  -5 7418.29  558.94
  -2   0   5 6483.98  459.13
   0  -1   5 6660.32  576.69
   0   1   5 7046.99  640.67
   0  -1   5 7249.71  501.22
   0   1   5 6418.63  380.77
   0  -1   5 6882.25  451.14
   0   1  -5 6158.34  529.09
   0   1   5 6873.75  498.78
   0  -1  -5 7372.09  568.75
   0  -1  -5 6606.75  618.83
   0   1  -5 7447.37  574.88
   0  -1  -5 6603.73  431.36
   0  -1  -5 5798.39  699.11
   0   1  -5 7346.34  551.97
   0  -1   5 6269.86  382.41
   0  -1  -5 6854.32  497.30
   0   1   5 6540.77  405.77
   0  -1   5 7065.69  536.95
   0   1  -5 6703.71  482.67
   0  -2  -3  739.58  125.10
   0  -2  -3  787.04   60.73
   0   2   3  504.11   86.50
   0  -2   3  566.52   83.63
   0   2  -3  620.45  106.36
   0   2   3  598.51   74.01
   0   2  -3  643.77   85.08
   0  -2  -3  908.42  132.12
   0   2   3  576.06   89.59
   0  -2   3  794.81   51.18
   0   2  -3  620.37   96.49
   0  -2   3  828.37   77.08
   0   2  -3  535.99   69.40
   0   2   3  727.25  127.30
   0  -2  -3  640.73   95.55
   0  -2   3  794.00   68.70
   2   0   5 1653.94  142.74
   2   0   5 1552.76  108.84
  -2   0  -5 1726.75  269.65
   2   0   5 1556.31  145.71
  -2   0  -5 1414.91  120.45
   2   0   5 1486.11  216.45
  -2   0  -5 1687.90  112.44
   2   0   5 1455.65   71.33
  -2   0  -5 1463.00  115.04
  -4   0   3  592.47  113.88
   4   0  -3  346.49  116.92
  -4   0   3  538.84   90.78
   4   0  -3  659.87  192.07
   4   0  -3  606.63   89.60
  -4   0   3  634.70  104.16
  -4   0   3  561.76   53.42
  -4   0   3  486.19   73.33
   4   0  -3  556.48   74.61
  -4   0   3  642.05  110.21
  -2   2   2 5689.35  318.77
   2  -2  -2 6123.26  538.03
   2   2  -2 7112.38  549.52
   2  -2  -2 6115.99  449.73
   2  -2  -2 6443.29  457.73
  -2   2   2 6684.16  529.21
  -2   2   2 5274.95  370.86
  -2  -2   2 6362.63  417.98
  -2   2   2 7481.27  506.67
  -2   2   2 6448.75  437.00
  -2  -2   2 6719.79  496.19
  -2  -2   2 6219.84  481.46
  -2   2   2 6192.45  356.39
  -2  -2   2 6493.41  445.15
   2   2  -2 6950.15  649.64
  -2  -2   2 6644.03  615.47
   1   1  -5 1995.00  191.99
   1   1  -5 1616.46  199.71
   1   1  -5 1840.02  197.09
   1  -1  -5 1488.36  188.68
  -1  -1   5 1250.37  123.24
  -1   1   5 1618.64  172.89
  -1  -1   5 1436.51  112.99
   1   1  -5 1976.11  184.62
   1  -1  -5 1318.01  183.61
  -1   1   5 1690.98  100.98
  -1  -1   5 1484.89  119.42
  -1   1   5 1452.45  135.01
   1  -1  -5 1295.52  219.29
  -1   1   5 1801.49  157.00
  -1  -1   5 1693.10  168.95
  -1  -1   5 1349.70  102.27
  -2  -2  -2 3161.10  256.71
  -2   2  -2 3023.19  185.91
  -2  -2  -2 2831.41  125.17
  -2  -2  -2 3053.93  127.15
   2   2   2 2849.18  285.10
   2  -2   2 3212.44  217.41
   2   2   2 3028.83  354.76
   2  -2   2 3178.88  197.33
  -2   2  -2 3097.50  199.04
   2   2   2 3463.23  244.69
  -2  -2  -2 2781.33  221.15
  -2   2  -2 3537.12  294.49
  -2  -2  -2 2846.79  193.99
   2   2   2 3612.16  171.48
   2  -2   2 3175.19  193.41
   1   1   5 8268.82  746.65
  -1  -1  -5 9144.42  791.91
  -1   1  -5 8301.44  696.53
   1   1   5 8901.30  718.69
  -1  -1  -5 8725.68  919.68
   1   1   5 8245.75  540.00
  -1  -1  -5 8966.16  725.83
   1  -1   5 9210.35  579.57
   1  -1   5 9659.13  777.48
  -1   1  -5 9272.14  843.26
  -1   1  -5 8584.51  702.65
  -1  -1  -5 8619.50  648.66
   1  -1   5 8624.07  721.13
  -1   1  -5 8275.19  545.58
  -1   1  -5 8701.03  881.16
   1  -1   5 8881.68  595.78
  -1   2   3 2796.04  252.77
  -1   2   3 2562.17  180.94
   1  -2  -3 2411.58  169.00
   1  -2  -3 2276.37  158.17
   1   2  -3 2499.79  247.18
   1  -2  -3 2565.95  191.93
   1   2  -3 2395.11  239.28
  -1  -2   3 2302.40  156.72
  -1  -2   3 2340.70  174.58
  -1   2   3 2692.75  209.11
  -1  -2   3 2288.13  199.75
   1   2  -3 2562.75  294.05
   1   2  -3 2583.55  160.01
  -4  -1   2 1032.29  138.36
  -4  -1   2 1040.22  103.45
  -4   1   2  956.31   93.67
  -4   1   2  864.97  177.53
  -4  -1   2  938.30  107.36
   4  -1  -2  942.74   80.82
  -4  -1   2  942.24  171.66
   4   1  -2  913.08  101.09
   4  -1  -2  779.23  142.53
   4   1  -2  552.63  159.03
   4  -1  -2  976.67  165.46
  -4   1   2 1202.27  161.99
   4   1  -2  864.64  185.00
   1   2   3 6098.74  264.09
   1  -2   3 6894.79  372.99
   1   2   3 6450.49  627.30
   1  -2   3 6455.21  514.94
   1   2   3 6484.27  310.44
  -1  -2  -3 6152.72  486.02
  -1   2  -3 6300.02  434.81
   1  -2   3 5944.15  442.86
   1  -2   3 6501.13  404.23
  -1   2  -3 6608.38  402.97
  -1  -2  -3 6446.59  351.26
  -1  -2  -3 6015.12  459.89
   1   2   3 6303.69  478.58
  -1  -2  -3 5725.50  568.85
   1   2   3 6515.49  466.43
  -1   2  -3 7038.53  542.61
  -1  -2  -3 5533.04  316.35
  -4   0  -3  258.21   72.66
  -4   0  -3  307.44  100.32
   4   0   3  282.14   66.41
   4   0   3  262.95   58.99
  -4   0  -3  270.42   71.19
   4   0   3  304.42  120.77
   4   0   3  382.96   57.85
  -4  -1  -2 1091.95  182.77
  -4   1  -2 1486.77  122.53
   4  -1   2 1097.80   72.97
   4  -1   2 1174.66  137.40
   4  -1   2 1408.64  101.38
  -4   1  -2 1739.75  213.49
   4   1   2 1356.49  205.52
   4  -1   2 1331.01   95.18
   4   1   2 1213.96  293.37
  -4  -1  -2 1272.30  163.54
  -4   1  -2 1397.51  105.17
   4   1   2 1475.53   93.18
   4  -1   2 1003.78   92.63
  -4   1  -2 1514.65  164.19
  -4  -1  -2 1459.63  243.47
   3   1  -4 2700.19  226.36
  -3  -1   4 2775.41  307.76
  -3   1   4 3126.06  304.80
  -3  -1   4 2476.80  218.16
   3   1  -4 2392.34  355.70
   3  -1  -4 2326.11  181.62
  -3   1   4 2270.53  225.64
  -3  -1   4 2457.38  170.52
  -3   1   4 2607.00  238.66
  -3   1   4 2631.10  217.87
   3   1  -4 2758.41  210.70
   3  -1  -4 2420.88  220.45
   3   1   4 1121.07   78.58
   3  -1   4 1154.23  147.89
  -3   1  -4 1258.96   87.74
   3   1   4  997.49  117.66
   3   1   4  950.77  270.04
  -3   1  -4 1078.08  141.96
   3  -1   4  890.25   84.60
  -3  -1  -4  999.72  110.98
  -3  -1  -4  864.79  117.97
  -3   1  -4 1139.56  144.78
  -3   1  -4  855.56  109.74
  -3  -1  -4  862.78  199.49
   3  -1   4  961.14   81.73
   3   1   4 1079.75   80.30
  -3   2   0 1963.33  153.60
  -3   2   0 2240.00  200.15
  -3  -2   0 1914.50  269.84
   3   2   0 2368.57  376.36
  -3  -2   0 1897.75  159.11
  -3  -2   0 2196.28  193.58
  -3  -2   0 1903.03  119.69
   3   2   0 2196.67  220.41
   3   2   0 2364.85  192.81
  -3   2   0 2134.26  158.78
  -3  -2   0 1953.10  151.80
   3  -2   0 2065.91  212.98
  -3   2   0 2278.79  249.02
   3  -2   0 1845.71  124.68
  -2  -1   5 2991.85  300.15
  -2  -1   5 2474.19  270.98
   2  -1  -5 2425.08  329.03
  -2   1   5 3039.31  224.70
   2   1  -5 3034.26  315.81
   2  -1  -5 2852.51  240.22
   2   1  -5 3319.03  235.29
   2  -1  -5 2745.67  222.69
  -2  -1   5 3035.89  210.81
  -2   1   5 2819.65  250.25
  -2   1   5 3383.02  216.01
   2   1  -5 3012.66  510.90
   2   1  -5 3148.93  507.31
  -2   1   5 3444.02  307.79
   0   0   6 1959.88  149.97
   0   0   6 1605.82  155.86
   0   0  -6 1893.07  142.06
   0   0  -6 2195.84  235.89
   0   0  -6 1958.53  146.86
   0   0  -6 2146.47  199.27
   0   0   6 2004.15  138.11
   0   0   6 1839.72  116.55
  -3   2   1 5704.08  401.43
   3  -2  -1 7387.12  508.54
  -3  -2   1 6365.20  464.52
   3  -2  -1 6965.16  523.72
  -3  -2   1 6619.69  446.94
   3   2  -1 5885.90  618.32
  -3   2   1 7187.40  537.81
  -3   2   1 6537.11  517.49
  -3   2   1 7073.68  502.42
  -3   2   1 6018.26  411.14
  -3   2   1 7921.77  677.17
   3  -2  -1 6014.03  412.31
  -3   2   1 6186.30  445.32
   3   2  -1 6775.84  718.32
  -3  -2   1 6498.55  753.53
  -3  -2   1 7281.52  586.94
  -3  -2   1 6351.66  468.24
   3   2  -1 7226.69  641.94
  -3   2  -1 1980.94  174.84
  -3  -2  -1 2430.35  216.90
  -3  -2  -1 2402.86  183.50
   3   2   1 1916.31  201.32
  -3  -2  -1 2016.47  173.94
   3  -2   1 2125.57  125.54
  -3   2  -1 1906.19  154.15
  -3  -2  -1 2214.72  139.81
   3   2   1 1800.28  284.15
  -3   2  -1 2026.90  174.82
   3  -2   1 2155.94  150.17
  -3   2  -1 1780.37  161.87
   3  -2   1 2441.68  139.66
   3   2   1 1738.25  166.59
  -5   0   0 1877.11  158.05
   5   0   0 2135.68  171.54
   5   0   0 1857.53  321.05
   5   0   0 2336.63  132.28
   5   0   0 1901.67  157.55
  -5   0   0 2456.97  366.97
  -5   0   0 2024.40  193.54
  -5   0   0 2404.06  252.65
   2  -2  -3  858.60  104.57
   2   2  -3 1144.43  107.99
   2   2  -3 1033.94  197.52
  -2   2   3 1267.78  151.79
  -2  -2   3  997.18  144.35
  -2   2   3  761.20   71.58
  -2  -2   3  705.05  103.24
   2  -2  -3  680.57  135.85
  -2  -2   3  796.63   78.43
  -2   2   3 1056.03  140.39
   2   2  -3 1077.30  126.66
   2  -2  -3  744.48  150.91
  -2   1  -5 1065.82   76.58
  -2   1  -5  971.33  155.81
   2  -1   5 1064.42  200.53
   2   1   5 1252.42  169.62
  -2   1  -5 1129.06   97.48
   2   1   5 1236.92   89.06
  -2   1  -5  929.34  231.92
   2   1   5 1325.04  164.29
   2  -1   5 1391.04   96.08
  -2  -1  -5 1217.38  160.11
  -2  -1  -5 1274.74  252.14
   2  -1   5 1256.19   99.93
   2  -1   5 1427.00  106.73
  -2  -1  -5 1339.23  115.40
  -2   1  -5 1149.32  182.26
  -5   0   1 5070.13  446.41
   5   0  -1 5539.56  447.38
   5   0  -1 4558.76  497.13
  -5   0   1 5952.36  550.16
  -5   0   1 6122.21  663.06
   5   0  -1 3382.27  486.50
  -5   0   1 5289.29  547.91
  -5   0   1 6999.37  607.37
  -2  -2  -3 6098.02  313.88
   2  -2   3 5351.26  348.83
  -2   2  -3 5322.08  339.19
  -2  -2  -3 4759.72  628.74
  -2  -2  -3 5437.94  453.92
  -2  -2  -3 5520.82  548.94
  -2   2  -3 6298.51  581.46
  -2   2  -3 6260.70  543.49
   2   2   3 4489.18  303.74
   2  -2   3 6132.08  349.58
   2   2   3 5320.18  604.86
   2   2   3 5954.30  440.45
   2  -2   3 5068.28  362.06
   2  -2   3 5486.43  426.05
   1   0  -611309.27 1172.51
   1   0  -6 9412.31  984.86
  -1   0   6 9716.34  758.63
  -1   0   6 8306.98  681.70
  -1   0   6 8360.90 1001.89
  -1   0   6 8604.42  777.24
   1   0  -6 8492.27  687.70
   1   0  -6 9565.12  934.39
   1   0  -6 8772.30  763.54
  -4  -1   3 1972.53  212.74
   4  -1  -3 1635.43  122.32
   4   1  -3 1272.93  233.30
   4  -1  -3 1897.82  175.24
  -4   1   3 1942.66  200.75
   4   1  -3 1754.81  224.21
  -4   1   3 1824.08  199.01
  -4  -1   3 1851.05  178.04
  -4   1   3 1783.56  258.81
  -4  -1   3 2117.97  312.95
   4   1  -3 1668.37  184.95
  -4  -1   3 2326.05  174.93
   3   0  -5 6541.91  664.34
  -3   0   5 5705.03  633.55
  -3   0   5 6614.06  592.21
   3   0  -5 6820.27  799.30
  -3   0   5 6230.56  587.55
  -3   0   5 6000.00  382.64
   5   0   116938.44 3884.75
   5   0   124117.03 2699.35
  -5   0  -131053.28 5456.55
  -5   0  -125489.55 3651.46
  -5   0  -125037.09 3644.43
   5   0   122740.17 3726.18
  -5   0  -126834.55 3601.09
   5   0   124700.07 3084.52
   1   0   6 1992.51  138.62
  -1   0  -6 2732.84  254.08
  -1   0  -6 2666.44  356.26
  -1   0  -6 2176.60  156.73
   1   0   6 2221.74  145.07
   1   0   6 2124.94  184.18
   1   0   6 2171.68  201.93
  -1   0  -6 2301.11  200.48
   1   0   6 2499.96  164.89
   0   2   4 2846.93  148.21
   0   2   4 2926.70  230.21
   0   2   4 2850.94  237.18
   0  -2   4 3014.15  208.14
   0  -2  -4 2884.04  202.72
   0   2  -4 2388.91  274.11
   0   2  -4 2460.77  202.70
   0   2  -4 2378.91  249.49
   0  -2  -4 2661.17  208.44
   0  -2   4 2881.59  182.75
   0  -2  -4 1986.47  204.20
   0  -2   4 2779.95  161.49
  -4  -1  -314669.97 1461.79
  -4  -1  -316281.09 1901.33
  -4   1  -316878.89 2302.47
  -4  -1  -315189.03 1626.53
  -4   1  -315226.27 1762.53
  -4   1  -316471.40 1735.58
   4   1   314839.41 1593.50
   4   1   314078.60 2386.81
   4   1   316255.60 1897.90
   4  -1   316772.98 1670.78
   4   1   318341.96 1646.48
  -4   1  -315417.36 1797.06
   4  -1   317149.76 1739.31
   4  -1   316629.89 1608.34
   4   0  -4  444.87   90.76
   4   0  -4  204.60  102.61
  -4   0   4  313.25  184.20
  -4   0   4  460.28  137.40
  -4   0   4  513.21  136.28
   4   0  -4  148.70   82.07
  -4   0   4  245.78   70.72
  -4   0   4  304.49  150.24
   4   0  -4  401.54  134.95
  -3   0  -5 6766.84  624.73
   3   0   5 7986.09  572.71
   3   0   5 6723.14  695.46
  -3   0  -5 7657.70  581.43
  -3   0  -5 8179.97  821.65
   3   0   5 7262.79  682.43
   3   0   5 7306.76  629.30
  -3   0  -5 7147.65  571.18
  -3   2   2 3543.62  374.36
   3  -2  -2 3573.59  278.22
  -3  -2   2 3896.83  394.05
   3  -2  -2 3585.42  256.60
   3   2  -2 4705.59  576.74
  -3   2   2 5055.82  444.05
  -3  -2   2 3766.70  311.50
  -3   2   2 4087.62  345.48
  -3  -2   2 4098.24  380.17
  -3  -2   2 3612.39  266.08
  -3   2   2 3087.52  247.24
  -3  -2   2 3386.70  299.91
  -3   2   2 3888.75  300.43
   3  -2  -2 3597.87  270.97
   3   2  -2 4616.94  409.36
  -1   2   4 3120.72  165.17
   1   2  -4 4093.89  491.63
  -1  -2   4 3396.21  229.34
   1   2  -4 3150.45  429.13
   1  -2  -4 3163.69  287.23
  -1  -2   4 3595.53  336.40
   1   2  -4 3983.62  350.06
   1  -2  -4 3761.50  381.70
   1   2  -4 3455.71  330.96
   1  -2  -4 3657.53  387.66
  -1   2   4 4152.16  384.44
  -1   2   4 3861.26  389.47
  -1  -2   4 3429.59  204.58
  -3   2  -2  409.69   73.94
  -3   2  -2  374.23   60.20
  -3  -2  -2  447.50   90.88
   3  -2   2  442.80   62.74
  -3   2  -2  465.27   88.72
   3  -2   2  678.31   99.68
   3  -2   2  446.13  117.11
   3   2   2  530.36  165.42
   3   2   2  829.90  228.31
  -3  -2  -2  605.40  108.84
   1  -2   4 1029.32  110.78
   1  -2   4 1214.79  123.65
   1  -2   4 1179.18  139.71
  -1  -2  -4 1107.32  120.84
  -1  -2  -4 1139.93  125.42
  -1  -2  -4 1014.01  182.73
   1   2   4  946.51  116.85
   1   2   4  765.13  147.08
  -1   2  -4  893.50  143.46
  -1  -2  -4 1107.92  129.78
  -1   2  -4 1091.59  154.70
   1  -2   4 1128.03   99.91
   1   2   4  985.31   56.90
  -1   2  -4 1040.29  116.86
  -5   0   2 3336.82  379.58
  -5   0   2 3347.33  278.58
  -5   0   2 3441.46  420.75
   5   0  -2 1289.97  327.68
   5   0  -2 2293.31  179.25
   5   0  -2 2360.71  444.26
  -5   0   2 2884.23  303.40
  -5   0   2 2351.69  274.63
  -5   0   2 2909.37  297.29
  -4   0  -4  716.20  219.37
   4   0   4  524.73  111.23
  -4   0  -4  574.04   90.73
   4   0   4  480.67   80.32
  -4   0  -4  572.90  124.34
   4   0   4  563.03   73.60
   5   0   2 1459.75  263.42
   5   0   2 1720.19  137.88
  -5   0  -2 1872.24  247.59
  -5   0  -2 1582.61  210.27
  -5   0  -2 1313.77  212.92
  -5   0  -2 2160.29  256.10
   5   0   2 1724.22  110.97
   5   0   2 1875.71  201.31
   2   0  -6 2579.02  293.14
  -2   0   6 2335.11  274.76
   2   0  -6 1787.48  192.71
   2   0  -6 2654.05  449.21
   2   0  -6 2082.32  182.60
  -2   0   6 2258.85  263.21
  -2   0   6 2229.85  259.24
  -2   0   6 2811.09  242.60
   2   0  -6 1470.60  280.65
   0  -1   6 5165.73  408.71
   0   1   6 5363.98  418.16
   0  -1  -6 5894.16  652.99
   0  -1   6 4789.16  290.39
   0  -1   6 4768.09  393.48
   0   1  -6 5187.07  463.96
   0   1  -6 5308.74  426.86
   0   1   6 4962.75  415.99
   0  -1  -6 5274.55  511.02
   0   1  -6 4182.06  331.77
   0  -1  -6 5161.94  583.48
   0   1  -6 4530.65  524.32
   0  -1   6 5009.72  334.78
   0   1   6 4662.78  297.45
  -5  -1   0  700.09  197.71
   5   1   0  594.83   50.26
   5  -1   0  802.03   99.78
   5   1   0  860.78  252.76
   5  -1   0  500.32  117.28
  -5   1   0  920.78  186.81
  -5   1   0  954.82  118.01
  -5  -1   0 1194.72  146.76
   5  -1   0  742.75   74.87
   5  -1   0  653.97  145.23
  -5   1   0  558.51  158.47
  -5  -1   0  829.14  163.04
  -5  -1   0  734.65  115.00
   5  -1   0  908.39   86.92
   5   1   0  650.90  177.73
   2   0   6  145.84  111.95
  -2   0  -6  307.50   84.89
  -2   0  -6  223.99  110.09
  -2   0  -6  276.63   75.41
  -2   0  -6  200.03   72.62
   2   0   6  434.30  109.80
   2   0   6  187.40   95.17
   2   0   6  275.69   88.61
   5  -1  -1 2388.24  437.78
  -5   1   1 2565.47  267.09
   5  -1  -1 2418.92  231.79
  -5  -1   1 3028.76  249.91
  -5  -1   1 3194.38  359.15
  -5   1   1 3198.55  254.93
  -5  -1   1 3094.70  374.95
   5   1  -1 2170.07  456.17
   5   1  -1 2429.29  354.00
  -5  -1   1 2964.61  394.77
  -5   1   1 3162.00  315.66
  -5  -1   1 2878.81  389.95
   5  -1  -1 2729.87  235.54
  -1   1   6  153.03  113.93
   1   1  -6  214.46  126.76
  -1   1   6  412.69  144.02
   1  -1  -6  233.18   89.40
   1   1  -6  322.73  117.44
  -1  -1   6  176.00   66.24
  -1   1   6  381.55   93.34
  -1  -1   6  306.82  106.77
  -1   1   6  177.62   79.63
   1  -1  -6  300.01  162.87
   1   1  -6  391.57  134.29
  -1  -1   6  311.73   56.43
   1  -1  -6  435.03   89.25
  -1  -1   6  166.75   62.56
   1   1  -6  429.14  122.81
  -1  -1   6  490.82  100.52
   3   1  -5 1500.23  316.19
   3  -1  -5 1498.32  213.83
   3   1  -5 1611.46  155.53
   3  -1  -5 1588.94  257.52
  -3   1   5 1471.84  178.03
  -3   1   5 1631.37  130.62
  -3   1   5 1406.12  146.12
   3   1  -5 1765.83  293.70
  -3  -1   5 1744.83  179.55
  -3   1   5 1580.33  213.16
  -3  -1   5 1506.83  200.48
  -3   1   5 1395.49  143.97
  -3  -1   5 1555.13  164.83
  -5   1  -1 1272.89  128.05
  -5   1  -1 1258.85  142.30
  -5  -1  -1 1212.18  139.09
   5  -1   1 1076.62  119.12
   5   1   1  905.41   73.10
   5  -1   1 1266.32  102.19
   5  -1   1  819.83  153.27
  -5  -1  -1 1207.42  163.67
  -5   1  -1  982.84  154.95
  -5  -1  -1 1392.30  251.61
  -5   1  -1 1228.25  151.06
   5   1   1 1046.32   99.43
   5  -1   1 1063.71  146.09
   5   1   1  855.00  313.08
   5   1   1 1214.96  180.61
  -1  -1  -6 9702.00 1364.95
  -1   1  -6 7594.64  819.90
  -1  -1  -610054.23  951.90
  -1  -1  -6 9460.88  810.10
  -1   1  -6 8852.25  852.50
   1  -1   611484.43  848.46
  -1   1  -6 8887.30 1151.04
  -1   1  -6 9970.53 1108.60
  -1  -1  -610326.38  939.43
  -1   1  -610672.74 1080.78
  -1  -1  -6 9204.89  775.53
   1  -1   6 9101.25  915.96
   1   1   610062.97  989.21
   1  -1   6 9034.89 1125.87
   1   1   610075.84 1127.82
   1   1   6 9195.24  686.07
   1  -1   6 9637.40  774.30
   2  -2  -4 6169.80  507.59
   2  -2  -4 6416.08  599.11
  -2  -2   4 6298.79  473.87
  -2   2   4 6382.19  493.01
   2   2  -4 7438.43  991.29
   2   2  -4 6464.42  545.62
   2  -2  -4 5617.19  505.50
   2   2  -4 5788.73  588.05
  -2  -2   4 5800.35  419.45
  -2   2   4 4647.38  469.27
  -2   2   4 6392.99  668.04
  -2  -2   4 6015.37  419.07
   3   2  -3 1105.99  198.23
  -3   2   3 1268.03  151.20
  -3  -2   3 1398.86  193.86
   3  -2  -3 1447.57  142.77
  -3  -2   3 1479.63  136.98
  -3   2   3 1107.29  143.80
   3   2  -3 1346.63  200.66
  -3   2   3 1173.42  212.28
   3   2  -3 1097.77  131.82
   3  -2  -3 1424.09  130.90
  -3  -2   3 1557.76  155.58
  -3  -2   3 1615.51  205.20
   3  -2  -3 1203.42  136.36
   4  -1  -4 3003.90  246.40
  -4  -1   4 4337.61  470.70
  -4   1   4 3612.24  484.93
  -4  -1   4 3829.86  484.87
  -4   1   4 4424.78  319.18
  -4  -1   4 3721.06  359.85
  -4   1   4 4350.12  718.95
   4   1  -4 3609.13  379.66
  -4  -1   4 3772.97  371.85
   4  -1  -4 3660.46  334.29
   4   1  -4 3765.72  311.75
  -2   2  -412239.65 1284.96
   2   2   411828.42 1535.42
   2  -2   412302.48 1156.35
  -2  -2  -412164.80 1824.79
   2   2   4 9999.58  808.75
   2  -2   410012.60  980.42
  -2   2  -411089.40 1002.86
  -2  -2  -411091.71 1012.80
   2   2   411893.45 1105.64
  -2   2  -411125.80 1093.08
  -2  -2  -4 9488.74 1197.79
   2  -2   411257.08 1059.49
   3  -1   5 1646.60  115.95
   3  -1   5 1547.74  195.39
  -3   1  -5 1223.50  158.33
   3   1   5 1576.16  231.91
   3  -1   5 1781.57  191.29
   3   1   5 1423.45  115.71
  -3  -1  -5 1849.12  161.70
  -3   1  -5 1696.76  214.22
  -3  -1  -5 1442.98  287.38
  -3   1  -5 1508.68  147.12
  -3  -1  -5 1456.92  129.94
  -3   1  -5 1427.25  191.03
   3   1   5 1570.74  165.86
   3  -1   5 1863.56  145.80
   3   1   5 1609.80  125.68
   3   2   3  321.32  141.11
  -3   2  -3  146.94   63.39
  -3   2  -3  337.23  127.07
  -3   2  -3   65.34   84.36
   3  -2   3  160.62   61.41
   3  -2   3  142.41   66.67
   3   2   3  151.78   91.11
  -3  -2  -3  292.15  170.45
   3   2   3  208.57   71.50
   3  -2   3  271.79   94.71
  -3   2  -3  137.54   93.38
   5   0  -3  148.43  138.62
  -5   0   3  411.72  123.37
  -5   0   3  292.10  114.30
  -5   0   3  163.95   84.15
  -5   0   3  504.25  124.49
  -5   0   3  592.94  154.19
   5   0  -3  222.81   80.55
  -5   0   3  382.66   63.74
   5   0  -3  431.43  139.27
   5   0  -3  734.89  150.68
   4  -2   0 1719.07  203.08
   4   2   0 1268.10  269.21
  -4  -2   0 1873.87  279.81
  -4   2   0 1296.70  231.27
  -4  -2   0 1499.08  194.30
   4  -2   0 1307.54  133.26
  -4   2   0 1406.08  195.98
  -4  -2   0 1804.22  190.02
  -4  -2   0 1763.54  249.33
  -4   2   0 1003.26  193.26
   4  -2   0 1646.42  138.71
  -4   2   0 1380.01  166.00
  -5  -1   2 2373.44  257.32
  -5   1   2 2431.22  396.83
  -5  -1   2 1861.25  289.73
  -5   1   2 2753.04  330.66
   5  -1  -2 2189.37  156.72
  -5  -1   2 2407.65  229.33
  -5  -1   2 2565.28  270.71
  -5   1   2 2511.14  331.10
   5   1  -2 1881.74  290.19
   5   1  -2 1830.97  483.94
   5  -1  -2 1654.78  286.35
   5  -1  -2 2455.17  318.72
   5   1  -2 2106.11  198.26
  -5   1   2 2356.64  200.89
  -5  -1   2 2233.53  210.65
  -4   1  -4  234.07   87.58
   4   1   4   29.92   54.52
   4  -1   4  227.35   68.75
   4   1   4  370.31  196.50
  -4   1  -4  211.63  148.86
  -4  -1  -4  -10.18  103.77
   4   1   4   80.90   83.07
   4  -1   4  117.74   92.05
   4   1   4  115.08   54.08
  -4  -1  -4   96.96   74.13
  -4   1  -4   91.01   77.72
  -4  -1  -4  144.45   66.45
   4  -1   4  168.31   74.29
  -5   0  -3 1091.20  168.37
   5   0   3  862.40  138.11
  -5   0  -3 1065.00  234.14
  -5   0  -3  940.43  131.78
   5   0   3  674.10  208.64
   5   0   3  698.41  120.55
   5   0   3  825.31  123.25
  -4   2   1 5665.83  652.23
  -4  -2   1 6003.24  612.73
   4  -2  -1 5614.84  430.90
  -4  -2   1 5856.16  524.93
   4  -2  -1 5102.52  431.16
   4   2  -1 4569.16  690.49
  -4   2   1 6008.98  644.35
  -4  -2   1 4913.06  598.18
  -4   2   1 4889.85  496.05
   4   2  -1 5871.25  969.33
  -4  -2   1 5699.86  743.86
  -4   2   1 4816.15  419.75
  -4  -2   1 5313.02  550.17
   5   1   2 1973.39  466.66
   5   1   2 3106.90  461.98
   5  -1   2 3687.87  247.46
   5   1   2 2992.94  211.75
   5   1   2 3025.79  294.06
  -5   1  -2 3355.02  393.47
  -5   1  -2 3225.46  328.47
  -5  -1  -2 3518.54  328.43
   5  -1   2 3502.42  241.71
  -5  -1  -2 4004.99  479.33
  -5   1  -2 3395.04  311.53
  -5  -1  -2 3626.71  405.94
   5  -1   2 3769.18  441.50
  -5   1  -2 3027.53  467.03
   4   2   1  699.56  223.02
  -4  -2  -1  807.65  123.10
  -4  -2  -1  728.05  134.77
   4   2   1  670.46  293.52
  -4   2  -1  652.40  107.03
   4  -2   1  606.33  124.95
   4  -2   1  840.30  150.14
   4  -2   1  719.92   92.83
  -4  -2  -1  704.59  132.80
  -4   2  -1  653.20   90.12
  -4  -2  -1  714.97  141.87
  -4   2  -1  511.56  120.73
  -4   2  -1  670.25  167.29
   2  -1  -6 2575.94  355.12
  -2  -1   6 2781.65  228.69
   2   1  -6 3258.63  394.39
   2   1  -6 2994.61  341.75
  -2  -1   6 2224.66  342.46
  -2  -1   6 2620.56  222.37
  -2   1   6 3348.31  422.75
  -2   1   6 2783.26  291.14
  -2   1   6 3093.44  228.98
  -2   1   6 2529.74  202.90
   2  -1  -6 2889.53  271.68
   2   1  -6 3134.09  608.86
   2  -1  -6 2286.23  379.20
   2   1  -6 2677.33  486.84
   0   2   5 1281.24  136.20
   0   2  -5 1462.21  254.87
   0   2  -5 1838.54  201.05
   0  -2  -5 1980.93  270.83
   0   2  -5 1483.04  213.86
   0  -2  -5 1667.58  175.35
   0  -2   5 1734.84  168.20
   0   2   5 1577.30  185.52
   0   2   5 1728.27  181.54
   0  -2   5 1950.12  223.62
   0  -2  -5 1388.03  200.05
   0  -2   5 1869.74  133.71
   4   0  -5  397.84  110.11
   4   0  -5  284.10  104.15
   4   0  -5  292.69  171.56
  -4   0   5  550.76  111.53
  -4   0   5  582.39  181.26
  -4   0   5  423.00  119.94
  -4   0   5  366.57   64.04
  -4   0   5  557.92  121.19
   2   1   6  508.27   71.75
  -2   1  -6  477.38  103.30
   2   1   6  571.12  108.20
  -2   1  -6  565.50  112.02
   2  -1   6  537.93   84.14
  -2  -1  -6  639.07   95.55
  -2   1  -6  406.92  106.76
  -2  -1  -6  523.98   99.12
  -2  -1  -6  759.19  261.33
   2   1   6  680.47  123.39
  -2   1  -6  808.85  231.37
   2  -1   6  578.46   86.74
   2  -1   6  471.53  109.73
   2  -1   6  673.72   72.73
  -2  -1  -6  428.29   84.49
  -3   0   6  165.35   86.02
   3   0  -6   19.53  117.66
   3   0  -6  236.58   95.55
  -3   0   6  414.52  154.75
  -3   0   6   25.92   89.78
  -1   2   5 6346.85  684.18
  -1  -2   5 6060.03  425.82
  -1   2   5 5128.12  361.52
  -1  -2   5 5806.11  425.63
   1   2  -5 5584.63  791.26
  -1   2   5 6082.18  547.99
   1  -2  -5 6239.23  536.59
   1   2  -5 5111.50  586.23
   1  -2  -5 5661.40  541.10
   1   2  -5 5637.46  582.67
  -1  -2   5 5985.44  463.43
  -1   2   5 3787.54  735.99
  -1   2  -5  190.25   89.20
   1  -2   5  385.02  105.44
   1   2   5  321.36   95.02
   1  -2   5  214.74   87.61
   1  -2   5  248.35   80.26
   1  -2   5   69.97  126.45
   1   2   5  107.73  140.67
  -1  -2  -5   71.71  150.44
   1  -2   5  274.33   97.94
  -1   2  -5  612.24  146.21
  -1  -2  -5  360.99  100.68
  -1   2  -5  320.98  115.93
  -1  -2  -5   84.63   93.06
  -4  -2   2 5475.14  661.68
   4  -2  -2 6171.10  627.98
  -4   2   2 5323.02  586.17
   4   2  -2 6427.23  728.13
  -4  -2   2 6616.09  808.39
  -4   2   2 7126.41  580.95
  -4   2   2 6061.97  727.46
   4  -2  -2 4613.24  602.77
   4  -2  -2 6614.51  551.40
   4   2  -2 4624.88  790.15
  -4  -2   2 5932.93  600.34
  -4  -2   2 6835.73  642.40
   0   0   7 2759.19  320.06
   0   0  -7 3411.46  308.19
   0   0   7 3155.13  261.23
   0   0   7 3303.20  255.88
   0   0  -7 3928.69  451.38
   0   0  -7 2998.88  321.00
   0   0  -7 2783.60  324.84
   0   0   7 3071.54  246.30
  -4   0  -5 3894.47  334.71
  -4   0  -5 5120.58  719.79
   4   0   5 4799.79  443.96
  -4   0  -5 3932.81  393.06
  -4   0  -5 4253.94  494.52
   4   0   5 3855.21  338.75
   4   0   5 4584.53  339.33
   4  -2   2 2528.88  184.63
  -4  -2  -2 2614.53  278.84
  -4   2  -2 2726.24  301.39
  -4  -2  -2 2456.61  358.12
  -4   2  -2 2428.48  281.44
   4  -2   2 2453.55  271.08
  -4   2  -2 2538.87  259.81
   4   2   2 2518.44  307.65
   4   2   2 2167.70  424.64
   4  -2   2 2729.02  205.22
  -4   2  -2 2786.70  300.47
  -4  -2  -2 2076.79  242.97
   0  -3   0  -98.07   70.18
   0   3   0  115.30  119.83
   0  -3   0  -23.47   64.55
   0  -3   0  122.21   93.76
   0   3   0   79.71   65.55
   0  -3   0   84.33   57.26
   0   3   0 -121.18   64.21
   0   3   0   82.83   55.58
  -3   0  -6 2114.09  266.14
  -3   0  -6 1947.44  175.00
   3   0   6 2149.70  238.90
   3   0   6 1662.19  181.08
   3   0   6 1809.39  336.10
  -3   0  -6 1671.77  174.57
  -3   0  -6 1615.77  272.53
   3   0   6 2273.87  175.90
  -1   0   7 2909.85  242.58
  -1   0   7 2694.71  322.61
   1   0  -7 2630.82  313.42
   1   0  -7 2640.45  348.47
   1   0  -7 2356.98  281.27
   1   0  -7 2482.06  312.34
  -1   0   7 2677.99  317.57
  -1   0   7 2269.84  376.65
   5  -1  -3 5575.05  432.11
   5   1  -3 5182.60  599.06
   5   1  -3 3449.94  646.52
  -5  -1   3 5245.43  653.30
  -5   1   3 3884.53  746.65
  -5  -1   3 5783.94  811.70
  -5  -1   3 5756.88  623.67
  -5   1   3 5022.81  580.82
  -5  -1   3 5806.21  568.15
  -5   1   3 5276.72  605.52
  -5  -1   3 4667.15  612.71
  -5   1   3 5007.25  667.13
   5   1  -3 4106.47  595.14
   5  -1  -3 3815.54  864.20
   5  -1  -3 4987.17  605.25
  -3  -2   4 3897.73  325.35
   3   2  -4 3478.40  405.98
   3  -2  -4 3237.01  294.77
   3   2  -4 4018.36  499.74
   3  -2  -4 3579.28  313.35
  -3   2   4 2743.95  309.40
  -3  -2   4 3277.17  284.42
  -3   2   4 3314.99  333.61
  -3   2   4 3939.66  334.61
  -3  -2   4 3970.10  456.66
   3   2  -4 2969.31  457.50
  -3  -2   4 3542.53  432.29
   0  -3  -1  668.57  102.72
   0  -3  -1  518.49   92.18
   0   3  -1  694.02  187.11
   0  -3  -1  997.58  168.08
   0  -3   1  563.60  139.65
   0   3   1  834.05  164.85
   0  -3   1  576.37   90.21
   0   3   1  631.11  166.93
   0   3   1  788.51   99.70
   0   3   1  762.72  145.16
   1   0   7  952.42  108.47
  -1   0  -7 1258.69  140.04
  -1   0  -7 1044.21  351.04
   1   0   7  859.66  191.61
  -1   0  -7 1063.49  194.46
  -1   0  -7 1158.29  175.99
   1   0   7  954.11  116.95
   1   0   7  985.03  202.49
   1  -3   0 4760.75  425.86
  -1   3   0 4445.18  390.67
   1  -3   0 3873.28  326.28
  -1  -3   0 3988.88  509.00
   1   3   0 5112.68  387.64
   1   3   0 4503.54  506.26
  -1  -3   0 3417.52  506.47
   1   3   0 4208.49  821.06
  -1   3   0 4622.41  523.59
   5   0  -4  154.49   90.23
   5   0  -4  189.21  142.77
  -5   0   4   94.63   98.57
  -5   0   4   60.05  158.75
  -5   0   4  217.38  106.40
  -5   0   4  173.68  188.17
  -5   1  -3 1141.48  173.43
  -5  -1  -3 1100.53  286.24
  -5  -1  -3 1120.89  136.11
  -5   1  -3 1225.99  193.26
  -5  -1  -3  924.08  161.97
   5  -1   3  686.59  195.23
   5   1   3 1396.02  119.54
   5  -1   3 1003.61  174.35
   5  -1   3 1088.90  176.71
   5   1   3 1388.15  176.09
   5   1   3 1176.71  259.29
  -5   1  -3 1212.82  148.22
  -5   1  -3 1280.25  269.98
   5   1   3 1152.67  112.11
  -3   2  -4  382.10  111.11
   3   2   4  486.06  154.01
   3  -2   4  160.61   81.21
   3  -2   4  272.70   72.98
   3   2   4  201.79  154.17
   3  -2   4  201.73   67.28
  -3  -2  -4  284.00   96.55
  -3   2  -4  192.08   79.90
  -3  -2  -4  321.79  127.81
  -3  -2  -4  327.61  104.30
  -3   2  -4  393.00   95.30
  -3   2  -4  242.64   82.85
   3   2   4  195.16   82.90
   1   3  -1  732.01  108.62
  -1  -3   1  560.63  132.46
   1   3  -1  610.72  100.49
  -1   3   1  716.53  138.98
  -1  -3   1  813.05   90.26
  -1  -3   1  626.61  102.72
  -1   3   1  190.12  223.49
   1  -3  -1  781.92  146.59
  -1   3   1  832.48  166.27
  -1   3   1  637.72   95.96
   1  -3  -1  319.04  113.09
   1   3  -1  734.13  181.22
   1  -3  -1  628.99  103.46
   1  -3  -1  546.77   77.33
  -1  -3  -1  751.04   88.40
  -1  -3  -1  460.40   88.53
   1  -3   1  774.83  104.91
  -1  -3  -1  614.97  121.13
  -1   3  -1  684.11  105.14
  -1  -3  -1  602.68  125.87
   1  -3   1  800.53  105.75
   1   3   1  823.00  110.01
   1  -3   1 1013.02  184.15
   1   3   1  848.82  180.73
   1   3   1  824.26  196.98
  -1   3  -1  748.21  113.05
   6   0   0  127.24  139.92
  -6   0   0  214.26  121.83
   6   0   0  207.19   82.53
  -6   0   0    5.92  144.97
  -6   0   0  178.84  100.16
   6   0   0  113.45  219.83
   6   0   0  339.54   97.44
   6   0   0  189.85   93.55
  -6   0   0  336.03  154.38
  -2  -2   5 2316.02  272.53
   2   2  -5 2252.85  307.31
   2  -2  -5 1930.47  208.07
   2  -2  -5 2042.21  217.16
  -2  -2   5 2086.13  188.71
  -2   2   5 1801.66  169.54
  -2   2   5 2394.57  345.65
  -2   2   5 2544.77  214.66
  -2   2   5 2252.12  405.54
   2   2  -5 2090.47  283.94
   2   2  -5 1525.25  315.69
  -2  -2   5 2238.53  195.82
   2   2  -5 2069.69  241.56
  -4  -1   5  550.59  127.95
   4   1  -5  428.02  170.47
   4   1  -5  276.93  209.20
  -4   1   5  368.17  145.59
  -4  -1   5  577.98  148.08
  -4   1   5  478.55  106.07
  -4  -1   5  589.34  120.48
   4  -1  -5  713.47  170.84
   4  -1  -5  695.96  201.51
  -4  -1   5  520.29  176.50
  -4   1   5  688.15  190.31
   6   0  -1  371.82  143.89
   6   0  -1  612.84  237.66
  -6   0   1  301.19  120.73
  -6   0   1  314.76  145.88
   6   0  -1  427.95  233.56
  -6   0   1  460.12  104.36
  -6   0   1  112.79   80.16
  -6   0   1  515.87  131.92
  -6   0   1  101.98   90.15
   6   0  -1  460.53  109.16
  -5   0  -4  145.54  159.39
  -5   0  -4  420.29  140.92
  -5   0  -4  387.15  162.13
   5   0   4  341.78   75.50
   5   0   4  351.31   95.41
   5   0   4  269.33   84.22
  -2  -2  -5  510.04  177.52
   2   2   5  770.90  267.27
   2   2   5  912.22  129.53
  -2  -2  -5  848.72  189.83
  -2  -2  -5  670.19  122.94
  -2   2  -5  792.96  121.84
   2  -2   5  503.98  188.73
   2  -2   5  756.28   90.81
   2  -2   5  703.34  148.53
   2  -2   5  865.78  145.62
  -2   2  -5  726.79  121.19
  -2   2  -5  928.28  159.16
  -2   2  -5  682.09  158.72
  -6   0  -1  535.87  170.57
   6   0   1  701.13  123.42
   6   0   1  599.19  257.64
   6   0   1  830.18   95.40
  -6   0  -1 1037.26  220.05
  -6   0  -1  325.37  153.06
   6   0   1  794.60  113.51
   6   0   1  721.40  215.46
  -6   0  -1  752.96  132.82
   0   3   2 2392.43  263.36
   0  -3  -2 2063.80  157.50
   0   3  -2 1573.11  169.02
   0  -3   2 2603.91  213.96
   0  -3   2 2587.63  290.39
   0   3   2 2652.81  345.56
   0  -3  -2 2703.94  306.15
   0   3  -2 2654.96  214.98
   0   3   2 2303.03  323.41
   0  -3  -2 1383.67  229.61
   0   3  -2 1838.12  432.12
   0  -3  -2 2346.71  231.64
   0   3   2 2624.15  209.86
  -3   1   6 1245.79  203.71
  -3  -1   6 1121.61  217.25
  -3   1   6 1522.43  172.42
  -3   1   6 1448.37  164.17
  -3  -1   6 1718.99  270.69
   3   1  -6 1330.32  341.81
   3  -1  -6 1024.69  158.26
   3  -1  -6 1808.26  202.15
   3   1  -6 1423.59  306.85
  -3   1   6 1381.80  322.24
  -3  -1   6 1376.43  245.79
  -3   1   6 1454.93  139.72
   3   1  -6 1552.39  253.21
  -4  -2   3 1473.23  271.71
  -4  -2   3 1926.61  307.56
   4   2  -3 1590.50  215.84
  -4   2   3 1100.35  182.31
  -4   2   3 1351.74  283.70
   4   2  -3 1311.16  316.74
  -4  -2   3 1688.07  183.37
  -4   2   3 1649.66  251.39
  -4  -2   3 1505.72  169.98
   4   2  -3 1762.46  263.28
   4  -2  -3 1383.86  288.04
   4  -2  -3 1653.58  161.55
   4  -2  -3 1357.80  178.84
  -2   0   7  403.38   97.48
  -2   0   7  429.60  134.26
  -2   0   7  487.32  131.12
  -2   0   7  570.96  117.12
   2   0  -7  509.63  107.65
   2   0  -7  675.77  183.65
   2   0  -7  110.95  117.53
   0   1  -7 2637.24  284.15
   0   1  -7 2020.80  359.67
   0   1   7 2108.15  241.01
   0  -1   7 2212.79  278.90
   0   1   7 2154.76  238.86
   0   1  -7 1977.01  218.98
   0  -1   7 2339.11  189.98
   0  -1  -7 2291.52  248.84
   0  -1   7 1567.97  308.66
   0   1  -7 1335.54  317.09
   0  -1  -7 2239.36  308.61
   0   1  -7 1560.45  184.63
   0  -1  -7 2198.29  267.87
   0   1   7 2438.77  227.67
   4   1   5 4074.20  544.29
   4  -1   5 3571.98  502.23
  -4  -1  -5 3959.37  475.74
  -4   1  -5 2986.40  368.27
  -4   1  -5 3956.86  486.01
  -4  -1  -5 3531.73  427.93
   4  -1   5 4164.75  288.87
  -4   1  -5 3501.73  380.07
   4   1   5 4123.82  424.37
   4  -1   5 4585.20  496.51
  -4   1  -5 4658.21  663.90
   4   1   5 4346.48  324.01
  -4  -1  -5 4632.94  475.23
   4  -1   5 4390.55  336.05
   4   1   5 4168.85  600.75
   4  -2   3  562.11   98.02
  -4   2  -3  672.20  100.75
  -4   2  -3  685.32  179.21
  -4  -2  -3  977.78  243.61
   4   2   3  720.22  330.93
  -4  -2  -3  482.53   82.73
   4  -2   3  627.68   87.23
   4   2   3  587.37  121.09
  -4   2  -3  567.85   97.05
   4   2   3  769.70  140.54
  -4   2  -3  605.50  133.95
  -4  -2  -3  458.20  129.66
   4  -2   3  722.55  103.63
   1   3  -2  907.97  261.94
   1  -3  -2 1849.01  226.22
   1   3  -2 1119.15  156.19
   1  -3  -2 1176.22  150.40
  -1   3   2 1083.74  152.14
   1  -3  -2 1165.20  177.16
  -1  -3   2 1263.42  126.04
  -1  -3   2 1053.45  138.05
  -1   3   2 1174.83  190.30
  -1  -3   2  513.55  177.57
  -1   3   2  902.84  116.31
  -1   3  -2 2418.33  206.10
   1   3   2 2035.98  360.98
  -1  -3  -2 1850.05  204.67
   1  -3   2 2853.84  305.44
   1   3   2 2465.08  268.44
   1   3   2 1711.84  342.66
  -1  -3  -2 2481.17  303.89
   1  -3   2 2205.60  226.68
   1   3   2 2536.26  234.22
  -1   3  -2 1972.80  287.31
   1  -3   2 2338.53  196.16
  -1  -3  -2 2030.38  156.27
  -1  -3  -2 2237.48  235.23
  -3   1  -6  196.90  135.56
  -3  -1  -6  270.19  188.48
  -3   1  -6  239.23  156.54
   3  -1   6  120.01   58.83
   3   1   6  123.97   79.15
  -3   1  -6  208.00  129.51
   3  -1   6  100.23   79.50
   3  -1   6  128.93  109.89
  -3  -1  -6  -25.42  152.08
  -3   1  -6   24.04  137.39
   3  -1   6  128.54  110.45
   3   1   6  335.81  140.06
   3   1   6   78.69   70.88
  -3  -1  -6  165.43   93.14
  -2   0  -7  563.05  126.56
   2   0   7  349.92  112.37
   2   0   7  395.56  127.58
  -2   0  -7  554.86  117.86
  -2   0  -7  699.93  169.92
   2   0   7  599.78   91.16
  -2   0  -7  478.20   97.09
   2   0   7  815.07  103.15
   2   3   0 2422.91  246.34
   2  -3   0 2031.72  175.36
   2  -3   0 2245.84  305.44
  -2   3   0 2291.98  320.93
   2   3   0 2250.70  245.77
  -2  -3   0 2010.42  233.07
  -2  -3   0 1810.67  261.95
  -2  -3   0 1860.56  175.14
  -2   3   0 2102.53  184.16
   2   3   0 1645.54  345.07
   1  -1  -7  447.55  120.50
  -1   1   7  121.81  130.37
   1   1  -7  569.70  126.82
  -1   1   7  563.71  115.34
  -1  -1   7   39.43  118.05
  -1  -1   7  453.22  115.55
   1   1  -7  527.10  104.24
  -1  -1   7  290.92   84.82
  -1   1   7  452.60   81.34
  -1  -1   7  521.33   99.75
   1  -1  -7  324.63  220.66
   1  -1  -7  567.04  186.30
   1   1  -7  622.46  162.96
   1   1  -7  269.32  294.02
  -6   0   2  113.20  106.50
  -6   0   2  127.81  214.33
  -6   0   2   27.41  157.72
   6   0  -2  175.21  135.86
   6   0  -2   94.77   82.36
  -6   0   2   30.66  114.40
  -6   0   2   62.49   86.12
   6   0  -2  141.49   86.60
   6   0  -2  188.60  180.47
  -1   1  -7 2011.36  375.90
  -1  -1  -7 1611.61  225.46
   1   1   7 1609.88  186.34
   1   1   7 1792.56  158.13
   1  -1   7 1532.97  201.35
  -1  -1  -7 1350.48  202.94
   1  -1   7 1484.07  147.83
  -1   1  -7 1465.84  290.80
  -1  -1  -7  707.76  434.43
  -1   1  -7 1882.62  223.01
   1   1   7 1820.97  289.63
  -1  -1  -7 1630.70  173.79
   1  -1   7 1551.50  264.86
  -1   1  -7 1044.69  262.47
   1  -1   7 1591.04  151.36
   2  -3  -1 6259.55  507.38
  -2  -3   1 7314.59  752.63
  -2  -3   1 6162.01 1068.08
   2   3  -1 6340.44 1360.47
  -2  -3   1 7995.63  821.59
   2   3  -1 7678.11  776.54
  -2   3   1 6765.95  680.63
  -2   3   1 6268.84  580.73
   2  -3  -1 7360.92  674.52
   2   3   1 5637.23  533.01
   2   3   1 5179.24  488.29
  -2  -3  -1 4888.47  397.94
  -2   3  -1 5135.71  551.24
  -2  -3  -1 5365.62  673.19
  -2  -3  -1 4408.34  455.43
   2  -3   1 5669.04  577.04
  -2   3  -1 5732.33  530.88
   2  -3   1 5477.92  469.86
   2  -3   1 4375.68  401.83
   2   3   1 4952.43 1058.56
   6   0   2 6265.07  564.33
   6   0   2 5223.07  542.51
  -6   0  -2 5223.99  734.37
   6   0   2 4158.84  799.68
   6   0   2 3194.62  687.34
  -6   0  -2 5467.53  605.48
   5  -1  -4  848.83  148.15
   5   1  -4  815.53  215.54
  -5   1   4 1026.11  228.60
   5  -1  -4  772.26  192.46
  -5  -1   4  917.88  148.06
  -5  -1   4  911.60  170.68
   5  -1  -4  392.22  226.63
   5   1  -4  854.93  185.18
  -5   1   4 1070.80  286.09
  -5  -1   4  878.57  173.52
  -5  -1   4  846.43  151.34
  -5   1   4  848.75  164.27
   5   1  -4 1064.41  148.18
  -5   1   4  964.51  130.00
   6  -1   0  135.87   81.38
   6   1   0  221.03  241.11
  -6  -1   0  261.86  137.51
   6  -1   0  206.62   86.39
   6  -1   0  184.85   64.79
  -6   1   0   22.77   94.05
  -6   1   0  183.07   91.49
  -6   1   0  463.84  163.89
   6   1   0  118.86  225.40
   6  -1   0  202.79  175.98
  -6  -1   0   51.16   82.06
  -6  -1   0  342.35  163.87
  -6  -1   0  281.31   94.20
  -6  -1   0  172.97  144.77
   0   2   6 1797.88  208.61
   0  -2   6 1577.28  152.93
   0   2  -6 1474.02  242.76
   0  -2   6 1891.67  166.76
   0   2  -6 1526.63  217.03
   0   2   6 1751.29  315.60
   0  -2   6 1417.91  181.62
   0  -2  -6 1579.06  200.99
   0  -2  -6 1659.04  212.94
   0   2  -6 1768.83  375.32
  -4   0   6  292.72  115.47
  -4   0   6  294.73  124.75
   4   0  -6  179.10  180.32
  -4   0   6  147.88  106.06
   4   0  -6  264.80  117.09
  -5   2   0  904.49  237.44
  -5   2   0  959.89  240.31
   5  -2   0  995.72  190.39
   5   2   0  814.58  233.91
   5   2   0  751.84  380.43
   5  -2   0  856.93  185.30
  -5  -2   0 1241.43  207.68
  -5  -2   0 1421.99  256.15
  -5  -2   0  790.78  217.52
  -5  -2   0  625.27  277.24
  -6   1   1 3475.44  474.45
  -6  -1   1 3631.12  470.62
  -6   1   1 3546.72  474.43
   6   1  -1 3409.30  275.21
  -6   1   1 3681.77  371.68
   6   1  -1 2923.19  473.35
   6  -1  -1 2005.13  295.64
  -6  -1   1 3118.06  348.55
  -6  -1   1 2930.80  309.04
  -6   1   1 3073.90  391.57
   6  -1  -1 1797.51  360.26
  -6  -1   1 2410.95  495.25
   6   1  -1 2114.23  445.00
   6  -1  -1 3620.85  364.88
   0   3   3 1283.54  238.60
   0   3  -3  942.30  152.03
   0  -3   3 1065.03  141.70
   0   3   3 1317.50  163.47
   0   3  -3  633.59  210.19
   0  -3  -3 1179.14  222.96
   0   3   3 1202.21  183.61
   0  -3   3 1208.73  140.33
   0  -3  -3 1019.82  140.23
   0  -3  -3  928.04  124.29
   5   1   4 3041.97  354.62
  -5  -1  -4 2617.80  269.90
   5   1   4 2839.73  339.98
  -5  -1  -4 3194.87  378.72
  -5   1  -4 2443.65  323.83
   5   1   4 2552.73  329.21
   5  -1   4 3266.22  261.89
  -5  -1  -4 3274.19  451.39
   5   1   4 2287.97  494.66
  -5   1  -4 2739.78  365.97
  -5   1  -4 2835.08  291.06
   5  -1   4 2687.96  418.55
   5  -1   4 3549.27  274.60
   6  -1   1  209.03   75.16
   6   1   1  138.24  162.41
   6   1   1  172.41  141.15
   6  -1   1  130.22   94.20
  -6  -1  -1  214.84  113.61
  -6  -1  -1   45.06  100.02
  -6   1  -1   77.33  155.29
  -6  -1  -1  207.35  127.93
  -6   1  -1  220.37  106.02
   6   1   1  -46.83   74.47
  -6   1  -1  272.85  153.64
  -5   2   1 4044.63  638.33
   5   2  -1 3851.10  721.40
   5   2  -1 3130.73  598.97
  -5  -2   1 4556.05  562.14
  -5  -2   1 4609.61  463.23
   5  -2  -1 5077.85  409.00
  -5  -2   1 4707.13  580.27
   5  -2  -1 4262.88  455.87
  -5  -2   1 3477.22  456.33
  -5   2   1 4576.29  443.11
  -5   2   1 4126.22  470.17
  -1  -2   613764.12 1378.39
   1  -2  -613717.47 1569.84
  -1   2   612135.85 1515.23
  -1   2   613196.94 1863.74
  -1  -2   612590.55 1543.20
   1   2  -611519.86 2198.25
   1  -2  -613075.76 1959.84
   1   2  -613092.89 2440.06
   1   2  -611509.92 2003.79
  -1  -2   612124.84 1689.61
  -2   3   2  524.08  195.04
  -2  -3   2  677.22  183.29
   2  -3  -2  678.92  108.37
   2   3  -2  882.09  157.42
  -2   3   2  708.11  168.41
  -2  -3   2  702.44  101.88
   2  -3  -2  841.47  194.16
   2  -3  -2  495.86  121.48
   3   2  -5 1090.46  251.67
  -3   2   5 1257.13  255.62
   3   2  -5 1174.59  192.08
  -3  -2   5 1060.42  151.61
  -3  -2   5 1064.51  214.32
  -3   2   5 1193.26  222.35
  -3   2   5 1056.27  243.40
   3  -2  -5  794.74  149.09
   3   2  -5  598.69  353.50
  -3  -2   5  982.96  163.15
   3  -2  -5  952.14  205.23
  -3  -2   5  952.86  203.20
  -3   2   5 1027.81  297.41
  -5  -2  -1 2109.01  398.15
   5  -2   1 3026.35  286.47
   5  -2   1 2993.47  250.19
   5   2   1 3223.66  578.90
   5   2   1 2542.24  533.88
   5  -2   1 2432.20  271.56
  -5   2  -1 2719.91  307.89
  -5   2  -1 3315.09  321.06
  -5  -2  -1 2896.47  357.86
  -5  -2  -1 3233.58  363.80
  -5  -2  -1 2296.81  427.03
  -5   2  -1 2992.59  286.17
  -2  -3  -2 1659.86  375.70
   2  -3   2 1608.40  196.86
   2  -3   2 1264.36  159.97
   2   3   2  856.18  210.31
   2   3   2 1783.66  276.64
  -2  -3  -2 1580.57  195.29
   2   3   2 1361.13  296.85
  -2   3  -2 1696.05  201.82
  -2   3  -2 1885.95  194.73
  -2   1   7  345.25   97.95
   2  -1  -7  264.51  112.03
   2  -1  -7  465.89  200.22
  -2   1   7  318.42  136.30
   2  -1  -7  478.40  183.67
   2   1  -7  479.60  190.83
  -2  -1   7  328.93  158.30
   2   1  -7  476.96  196.43
  -2  -1   7  492.72  104.16
   2   1  -7  389.31  223.13
   2   1  -7  388.43  123.67
  -2   1   7  440.71  104.10
  -2   1   7  615.00  195.50
   1  -2   6   79.33  157.85
  -1   2  -6  151.75  103.33
  -1   2  -6   91.57  104.38
  -1   2  -6  -29.71  168.86
   1   2   6  170.58  109.02
   1  -2   6  206.43  121.79
  -1  -2  -6   -2.59  142.04
  -1  -2  -6  -36.83  102.85
  -1  -2  -6  305.28  148.93
   1  -2   6  185.52  105.96
   1  -2   6  117.39   92.30
  -1  -3   3 1051.09  202.96
  -1   3   3 1185.46  177.14
  -1   3   3 1332.25  232.23
  -1   3   3 1110.18  128.83
   1  -3  -3 1149.04  221.00
   1   3  -3 1542.23  295.45
   1  -3  -3  873.96  144.98
   1  -3  -3 1168.39  172.65
  -5   0   5 3614.60  419.34
   5   0  -5 3280.07  348.74
   5   0  -5 2711.04  482.68
  -5   0   5 3393.84  423.28
  -5   0   5 3514.24  389.88
  -5   0   5 3620.28  435.13
  -1  -3  -3 4121.69  576.73
   1   3   3 3132.90  506.74
   1   3   3 2867.21  367.70
   1  -3   3 3293.35  349.93
   1   3   3 4797.31  503.50
   1  -3   3 4181.98  447.39
  -1   3  -3 5940.51  627.73
  -1  -3  -3 4149.25  423.45
  -1  -3  -3 3451.42  529.05
  -1   3  -3 3477.98  497.10
  -4   0  -6  969.31  146.24
   4   0   6 1088.27  129.93
  -4   0  -6 1029.00  260.31
  -4   0  -6 1383.99  363.88
   4   0   6 1054.79  180.55
  -4   0  -6 1194.70  164.78
   4   0   6  892.69  140.70
   4   0   6  877.32  297.04
  -6   0   3   98.76  134.00
  -6   0   3 -127.77  183.50
   6   0  -3  146.94  209.25
  -6   0   3   44.45  100.28
  -6   0   3  -87.94  120.11
   6   0  -3   99.80  147.11
   4  -2  -4  176.15   85.37
   4  -2  -4   36.54  162.17
  -4   2   4  145.88  113.08
  -4  -2   4   15.72   98.00
  -4  -2   4  158.71  102.83
  -4  -2   4  -56.39  124.38
  -4   2   4   88.45  105.01
  -4   2   4  133.42  138.08
  -4  -2   4   25.45   98.04
  -4   2   4  206.37  147.03
   4   2  -4 -100.36  129.85
   4   2  -4  -78.87  138.21
   4   2  -4   75.33  168.14
   3   2   5 5643.67  628.20
   3  -2   5 7200.25  604.67
   3  -2   5 6478.03  554.22
  -3  -2  -5 5010.49  736.54
   3   2   5 4891.09 1228.26
  -3   2  -5 5839.44  892.13
  -3  -2  -5 5824.77  600.48
  -3   2  -5 6377.29  830.22
  -3   2  -5 5146.46  764.58
   3  -2   5 5233.27  715.16
   3  -2   5 5689.86  777.60
  -2   1  -7  241.00  101.37
   2  -1   7  245.94   87.92
   2  -1   7  262.31   87.36
  -2   1  -7  231.01  211.82
  -2   1  -7  584.81  166.87
  -2  -1  -7  611.96  200.31
   2   1   7  226.79  114.07
  -2  -1  -7  194.32  101.90
   2   1   7  175.08   89.57
   2   1   7  211.01   89.01
   2   1   7  226.10  152.56
   2  -1   7  217.77   73.89
  -2   1  -7  199.89  111.57
   2  -1   7  396.95  165.76
  -2  -1  -7  107.33  140.26
  -2  -1  -7  409.65  300.39
   3   0  -7 3705.61  263.90
  -3   0   7 2527.41  269.94
  -3   0   7 2924.39  344.92
  -3   0   7 1553.51  292.37
   3   0  -7 -435.34  163.70
  -6   1   2 1878.79  287.02
  -6  -1   2 1816.46  236.59
  -6  -1   2 2042.03  330.86
  -6  -1   2 1677.51  262.12
  -6   1   2 2095.54  457.33
   6  -1  -2 1780.83  248.10
  -6   1   2 1668.20  274.23
   6  -1  -2 1108.04  308.93
  -6  -1   2 1369.17  309.80
   6   1  -2 1804.86  333.04
   6  -1  -2 1222.01  449.77
   6   1  -2 1057.37  305.94
  -6   1   2 2025.93  317.97
  -6  -1   2 1156.92  245.05
   6   1  -2 1705.71  192.38
  -5  -2   2  476.10  167.79
   5  -2  -2  482.44  133.10
  -5  -2   2  210.27  122.17
  -5  -2   2  308.11  178.44
   5  -2  -2  139.53   96.33
   5   2  -2  175.63  105.51
  -5   2   2  405.41  169.96
   5   2  -2  238.88  180.91
  -5   2   2  205.13  131.68
  -5  -2   2  124.39  121.17
  -5   2   2  266.78  141.63
   5  -2  -2  188.54  102.47
   5  -2  -2  138.68  200.15
   4  -2   4  658.20  107.69
   4  -2   4  505.40   90.57
  -4   2  -4  623.97  149.65
  -4  -2  -4  438.47  164.21
   4   2   4  536.57  142.61
  -4   2  -4  453.11  112.82
  -4  -2  -4  518.55  140.09
  -4   2  -4  437.46  135.56
  -4   2  -4  603.14  190.56
   4   2   4  650.61  226.80
   4   2   4  699.69  151.17
   4  -2   4  592.12  116.63
   6   0   3 1368.80  133.65
  -6   0  -3 1529.71  206.75
  -6   0  -3 1540.65  239.51
   6   0   3 1539.56  155.78
   6   0   3 1044.29  203.74
  -6   1  -2  -46.11  126.16
  -6  -1  -2  221.88  119.51
  -6  -1  -2  -43.48  151.99
  -6   1  -2  211.20  109.33
   6   1   2    7.47   58.21
   6  -1   2  105.67   98.21
   6   1   2   59.12   95.15
   6   1   2  181.53  186.39
   6  -1   2  143.53  113.97
   6  -1   2   87.14   72.33
  -6   1  -2  125.00  102.15
  -6   1  -2   76.22   94.96
  -6  -1  -2  264.00  125.40
   6   1   2  394.72  170.54
   5   0   5  225.27   83.00
   5   0   5  148.90   81.04
  -5   0  -5  156.66   96.11
  -5   0  -5  -39.12  105.24
  -5   0  -5  -85.18  139.68
   5   0   5  104.18  133.89
  -3  -3   0  739.16  174.85
  -3   3   0 1122.18  179.29
   3   3   0 1033.70  406.01
   3  -3   0 1356.83  224.73
   3  -3   0  910.34  177.94
   3   3   0  783.20  198.61
  -3   3   0  994.82  144.50
  -3  -3   0  924.13  249.26
  -5   2  -2 1136.85  223.47
  -5   2  -2 1304.97  267.02
  -5   2  -2 1055.51  224.20
  -5  -2  -2 1211.26  186.11
  -5   2  -2  780.58  207.43
  -5  -2  -2 1297.28  193.80
  -5  -2  -2  742.44  144.06
   5   2   2 1200.78  226.05
   5   2   2  969.28  312.71
   5  -2   2 1045.18  139.57
   5  -2   2 1134.52  144.66
   5  -2   2 1208.87  137.49
   3   0   7 1794.04  235.58
  -3   0  -7 1796.26  226.68
   3   0   7 1053.01  189.41
   3   0   7 1790.07  235.27
  -3   0  -7 1688.66  208.97
  -3   0  -7 1533.20  434.97
  -3   0  -7 1422.54  195.43
   3   0   7 1784.17  187.02
  -2  -2   6 4949.85  448.48
   2   2  -6 4179.30  701.96
   2   2  -6 4360.97  517.11
   2  -2  -6 5408.68  659.81
   2  -2  -6 4436.85  477.20
   2   2  -6 3016.18  622.60
  -2  -2   6 4658.49  450.14
  -2  -2   6 4940.37  607.98
  -2   2   6 3301.35  555.05
   2   2  -6 4928.27  673.52
  -2   2   6 5285.00  477.82
  -2   2   6 5359.84  569.79
  -3  -3   1  276.31  128.63
  -3  -3   1  375.67  138.90
   3   3  -1  387.19  180.77
   3  -3  -1  289.51  101.74
  -3   3   1  185.13  188.47
   3   3  -1  454.38  239.06
   3  -3  -1  324.72  110.80
  -3   3   1  553.22  170.61
  -3  -3   1  472.79  255.40
  -4   1   6 2912.25  463.23
   4   1  -6 3131.91  316.23
   4  -1  -6 2300.09  311.21
  -4  -1   6 3468.54  382.43
  -4   1   6 3188.28  346.81
  -4   1   6 3018.02  335.44
  -4  -1   6 3629.15  456.38
  -4  -1   6 3386.98  355.32
  -4  -1   6 3308.86  557.63
  -4   1   6 3286.83  676.49
   4   1  -6 1355.87  483.09
  -3   3  -1  386.83  122.07
  -3   3  -1  479.82  107.10
   3   3   1  375.56  216.82
   3  -3   1  396.28   93.00
   3   3   1  521.29  137.78
   3  -3   1  499.77  115.14
  -3  -3  -1  627.36  145.04
  -3   3  -1  316.52  130.25
  -3  -3  -1  550.88  208.96
   0   0   8  951.93  192.41
   0   0   8  823.03  129.02
   0   0   8  369.03  242.35
   0   0   8  752.54  178.70
   0   0  -8 1019.58  307.15
   0   0  -8  680.15  199.66
   0   0  -8  765.08  322.50
   0   0  -8  715.92  218.99
  -2  -3   3  696.92  108.24
  -2   3   3  567.16  148.33
  -2   3   3  449.11  193.81
   2   3  -3  400.67  134.74
  -2  -3   3  611.98  133.37
   2  -3  -3  747.64  136.53
   2  -3  -3  737.23  195.58
   2   3  -3  656.96  163.70
   2   3  -3  569.99  208.04
   2  -3  -3  682.64  144.60
  -2   2  -6  661.36  176.71
  -2   2  -6  381.32  193.64
  -2   2  -6  440.78  157.90
  -2  -2  -6  366.82  125.80
   2  -2   6  574.20  209.01
  -2   2  -6  478.29  147.69
  -2  -2  -6  467.30  191.54
   2   2   6  612.74  137.60
   2  -2   6  522.76  175.06
   2   2   6  336.67  154.28
   2  -2   6  483.68   87.77
  -2  -2  -6  318.58  164.97
   2  -2   6  391.70  106.67
   2  -3   3  904.32  126.18
  -2  -3  -3  654.27  155.05
   2  -3   3 1149.03  223.86
   2   3   3  498.08  140.66
  -2  -3  -3  366.81  181.63
   2   3   3 1086.38  154.22
  -2   3  -3  561.95  189.95
  -2  -3  -3  608.65  207.43
   2   3   3  800.71  232.42
   1   0  -8  118.18  147.62
  -1   0   8  270.59   93.37
   1   0  -8  145.83   95.49
  -1   0   8  -21.47   83.63
  -1   0   8  147.22  114.35
  -1   0   8   29.71   89.28
  -1   0   8  257.58   97.22
   0  -3   4 3108.72  402.85
   0  -3  -4 1958.45  253.29
   0   3   4 2760.96  326.07
   0  -3  -4 2722.28  393.09
   0   3   4 2283.98  317.72
   0  -3   4 3059.67  276.25
   5  -1  -5 2752.03  325.57
   5   1  -5 3014.46  410.48
   5  -1  -5 2358.05  463.33
  -5  -1   5 3044.83  320.26
  -5  -1   5 2678.02  337.59
   5   1  -5 1927.81  540.14
   5  -1  -5 2102.12  399.68
  -5   1   5 2566.09  418.63
  -5  -1   5 3244.22  533.13
  -5   1   5 2649.61  278.10
  -5   1   5 2950.82  352.72
  -1   0  -8 1447.23  332.24
  -1   0  -8 1386.35  183.15
   1   0   8 1489.50  164.16
   1   0   8 1100.55  215.29
   1   0   8 1891.75  250.83
  -1   0  -8 1520.84  200.39
   1   0   8 1563.70  197.21
   4   1   6  438.64   99.86
  -4   1  -6  382.89  176.07
  -4  -1  -6  440.32  225.55
   4   1   6  886.45  176.05
   4  -1   6  514.38  103.65
   4   1   6  477.37  142.63
   4  -1   6  355.21  164.31
  -4  -1  -6  495.65  119.53
  -4  -1  -6  393.24  169.82
  -6  -1   3 3297.33  401.66
   6  -1  -3 3138.04  616.02
   6  -1  -3 4202.73  660.41
   6  -1  -3 3852.09  413.29
   6   1  -3 4408.63  427.37
  -6  -1   3 4917.23  467.35
  -6  -1   3 4604.89  751.04
  -6   1   3 3187.86  729.52
  -6   1   3 4529.05  525.77
  -6  -1   3 2346.72  571.85
  -6   1   3 3757.48  412.52
  -6  -1   3 4214.10  485.05
   3  -3  -2 1001.59  156.72
  -3  -3   2  824.53  149.66
  -3  -3   2 1328.55  260.74
   3  -3  -2  791.41  133.78
   3   3  -2  821.06  225.56
   3  -1  -7 7496.14 1050.07
  -3  -1   7 7928.05  869.54
  -3   1   7 8557.64  867.83
  -3   1   7 7025.46  742.67
  -3  -1   7 7506.93  770.56
   3   1  -7 7593.61  920.73
   3   1  -7 6527.88 1327.51
  -3   1   7 5720.35 1103.96
   3  -1  -7 8891.95 1005.87
  -3   1   7 8473.25  840.52
  -5  -2   3  629.09  139.53
  -5   2   3  958.11  299.37
   5   2  -3  765.74  322.99
   5  -2  -3  513.04  111.01
   5  -2  -3  289.20  158.63
   5  -2  -3  263.14  205.52
  -5  -2   3  577.81  149.01
   5   2  -3  927.91  138.33
  -5  -2   3  617.82  155.85
  -5  -2   3  685.96  173.16
   1  -3  -4 3906.84  450.11
  -1  -3   4 3559.61  447.36
   1  -3  -4 3146.48  393.73
  -1   3   4 3251.56  372.31
  -1  -3   4 3425.29  353.89
   3  -3   2 1561.02  306.92
  -3   3  -2 2640.13  289.85
  -3  -3  -2 1399.16  283.76
   3   3   2 1405.12  533.22
  -3  -3  -2 1772.43  234.63
   3  -3   2 1790.30  174.22
  -3   3  -2 1910.03  249.43
   6   0  -4  578.40  140.77
  -6   0   4  557.03  148.15
  -6   0   4  673.32  288.21
  -1  -3  -4  927.03  169.97
  -1   3  -4  820.16  126.42
   1   3   4 1083.45  195.80
   1  -3   4 1298.71  158.49
   1  -3   4  779.52  218.74
  -1  -3  -4  466.99  211.88
  -6   1  -3  181.79  141.09
  -6  -1  -3   85.47  174.47
  -6   1  -3  225.47  152.54
  -6  -1  -3  203.55  129.13
   6   1   3  111.51  110.29
   6  -1   3  182.46   83.73
   6  -1   3  116.90  102.77
   6   1   3  111.66  130.48
  -6  -1  -3  167.15  106.86
   6   1   3  209.32  117.30
   6  -1   3  102.04   88.42
   5   1   5  570.18  244.79
   5  -1   5  620.76  118.87
  -5  -1  -5  684.70  228.29
  -5   1  -5  705.74  200.83
   5  -1   5  698.16  111.59
   5   1   5  385.20  149.92
   5   1   5  520.25  155.38
  -5  -1  -5  935.54  216.09
  -5  -1  -5  897.42  268.81
   5   2   3   96.42   86.34
   5  -2   3  185.60   94.34
   5  -2   3  241.68  150.79
  -5   2  -3  201.39   94.73
  -5   2  -3   21.45  143.84
   5  -2   3  266.28   90.72
  -5   2  -3  143.49   99.46
  -5  -2  -3  187.60  182.78
  -5  -2  -3  175.18   90.85
  -5  -2  -3  175.74  128.48
  -3  -1  -7 1238.72  480.71
  -3  -1  -7 2136.48  276.80
   3   1   7 1665.46  279.75
  -3   1  -7 2197.24  499.59
   3  -1   7 2018.74  229.09
   3  -1   7 1983.32  289.27
   3   1   7 2150.50  218.85
  -3  -1  -7 1333.20  210.36
  -3  -1  -7 1911.79  250.38
   3   1   7 1797.62  273.82
  -2   0   8   57.19  158.03
  -2   0   8  609.11  150.99
   2   0  -8  215.42  111.52
  -2   0   8   62.83   86.72
  -6   0  -4  969.18  323.81
   6   0   4  888.87  134.99
   6   0   4  949.69  121.94
  -4  -2   5  787.47  243.69
  -4  -2   5  767.87  271.51
   4  -2  -5  617.40  133.78
  -4  -2   5  667.18  129.38
   4   2  -5  601.41  147.71
  -4   2   5  898.72  245.69
   4   2  -5  670.85  295.32
  -4   2   5  699.29  169.79
  -4  -2   5  986.11  228.76
   4  -2  -5  851.77  235.32
   0   1  -8  644.95  306.57
   0   1   8  451.07  109.41
   0  -1   8  369.97   98.02
   0  -1  -8  294.03  185.88
   0   1  -8  300.18  233.89
   0  -1  -8  416.74  138.52
   0  -1  -8  337.18  127.25
   0  -1   8   31.92  144.16
   0  -1   8  132.74  103.28
   0   1  -8  564.66  204.75
   0  -1   8  316.39  161.18
  -3   2   6  605.87  157.73
   3  -2  -6  833.82  169.81
   3   2  -6  814.54  178.98
   3  -2  -6 1054.32  189.51
  -3  -2   6  924.26  140.79
  -3  -2   6 1094.18  173.77
  -3  -2   6 1026.55  171.90
  -3   2   6  718.84  246.70
  -3  -2   6  883.72  231.74
   2   0   8  343.11  136.13
   2   0   8  434.26  112.01
  -2   0  -8  462.97  195.44
  -2   0  -8  332.72  231.07
   2   0   8  372.08  104.46
  -2   0  -8  531.22  135.22
   1  -1  -8   76.59  116.96
   1   1  -8  386.06  227.23
  -1   1   8  167.18  112.85
  -1  -1   8  330.26  100.07
   1  -1  -8  395.92  127.02
   1   1  -8    4.13  108.20
   1   1  -8  205.63  161.43
  -1  -1   8  191.76  100.84
   1  -1  -8  472.36  316.38
   1   1  -8  274.62  173.16
  -5   0   6 2925.31  507.65
  -5   0   6 2752.00  404.20
   5   0  -6 3071.78  393.90
  -4   0   7  432.23  186.53
   4   0  -7  -25.18  124.55
  -4   0   7   84.12  113.21
   0  -2   7 2323.23  218.92
   0  -2   7 2186.67  210.89
   0  -2  -7 2689.01  458.65
   0  -2  -7 2539.54  497.60
  -2  -3   4  166.41   99.36
   2  -3  -4   69.05  118.38
   2  -3  -4  266.10  198.50
  -2   3   4  313.84  191.58
  -2  -3   4  633.72  171.50
   2  -3  -4  245.02  168.32
   7   0   0  221.99  124.06
  -7   0   0  515.90  138.70
   7   0   0  219.78   77.75
   7   0   0  633.68  273.56
  -7   0   0  126.26  210.60
   7   0   0  209.43  175.67
  -7   0   0  390.33  269.47
  -4   2  -5  845.16  219.02
  -4  -2  -5  908.37  228.19
   4  -2   5 1177.75  146.26
   4   2   5  888.89  211.68
   4  -2   5 1025.19  164.72
   4  -2   5 1049.79  199.85
  -4  -2  -5 1086.07  180.42
   1  -1   8  543.22  147.59
  -1  -1  -8  806.79  218.02
  -1   1  -8 1153.47  246.26
  -1  -1  -8  493.83  322.17
   1   1   8  953.26  189.62
   1  -1   8  337.97  166.27
   1  -1   8  716.82  124.47
   1  -1   8  783.97  207.99
  -1   1  -8  282.23  402.84
  -3  -3   3   76.38   84.34
   3   3  -3  101.35  113.25
   3  -3  -3   53.09  109.54
  -3  -3   3   -4.73   96.32
  -3   3   3  -33.23  145.92
   3  -3  -3   87.36  149.84
   3  -3  -3   81.86   94.94
  -2   3  -4  295.75  112.98
  -2  -3  -4  383.09  174.97
  -2  -3  -4  284.53  140.31
  -2  -3  -4  284.30  137.44
   2  -3   4  259.56  135.80
   2  -3   4  689.52  116.81
   2   3   4  242.50  304.88
   7   0  -1  473.51  130.20
  -7   0   1   -1.26  148.72
  -7   0   1    0.42   85.79
   7   0  -1   68.04  161.63
  -7   0   1  215.14  233.28
  -7   0   1   63.41  170.68
  -3  -2  -6  354.70  177.39
   3  -2   6  -64.99   86.83
  -3  -2  -6  -95.51  121.27
  -3   2  -6  290.61  152.51
   3   2   6   97.99   80.72
   3   2   6  -33.23  140.11
   3  -2   6  -59.63   77.19
   3  -2   6  272.37  126.44
  -3   3  -3 1111.08  241.95
  -3  -3  -3  823.84  216.21
   3  -3   3 1021.38  265.99
  -3  -3  -3 1165.20  192.28
   3  -3   3 1615.77  237.07
   1  -2  -7 2830.57  366.65
   1  -2  -7 2664.02  368.37
  -1  -2   7 2833.25  383.04
  -1  -2   7 3000.52  382.28
  -1  -2   7 1986.93  274.71
  -7   0  -1  735.57  260.85
   7   0   1 1579.77  180.90
  -7   0  -1  543.04  347.07
   7   0   1 1411.26  303.47
   7   0   1 1056.38  275.05
   7   0   1 1299.52  326.32
   7   0   1 1027.52  202.52
  -7   0  -1 1427.29  213.24
  -6   1   4  968.37  289.97
  -6  -1   4  443.53  142.62
  -6   1   4  732.35  132.00
   6  -1  -4  744.83  150.34
  -6   1   4  837.43  197.19
  -6  -1   4  142.36  210.58
   6  -1  -4  541.73  131.41
   6   1  -4  327.96  304.70
  -6  -1   4  901.23  172.14
   6   1  -4  748.19  155.99
   1  -2   7  518.10  278.31
   1  -2   7 1474.09  215.62
  -1   2  -7 1545.78  280.32
  -1  -2  -7 1412.23  219.46
  -1  -2  -7 1090.98  232.61
   1  -2   7 1299.53  255.45
   4  -3   0 1421.63  192.69
   4  -3   0 1349.33  197.67
  -4  -3   0 1189.33  333.04
  -4  -3   0 1463.34  377.33
   4   0   7 4452.41  582.86
   4   0   7 4694.05  443.07
  -4   0  -7 4350.47  731.42
  -5  -2   4  954.08  232.68
  -5  -2   4 1288.36  301.89
  -5  -2   4 1274.75  218.16
   5  -2  -4 1229.36  424.17
  -5   2   4 1106.42  229.29
   5  -2  -4 1159.29  254.11
   5   2  -4 1337.45  199.63
   5  -2  -4  867.23  312.28
  -5   2   4  986.14  277.11
  -5  -2   4  928.71  189.74
   5   0   6 1919.49  197.71
  -5   0  -6 1652.42  327.90
   5   0   6 1644.59  199.15
   4   3  -1  557.68  431.16
   4  -3  -1 1027.16  167.41
  -4  -3   1 1186.74  265.81
  -4  -3   1 1474.08  233.28
   4  -3  -1 1137.82  180.55
   4  -3   1 1332.32  196.53
  -4  -3  -1 1174.76  234.20
  -4  -3  -1 1351.21  244.73
   4  -3   1 1411.82  281.40
   6  -2   0 2197.81  356.28
  -6  -2   0 3186.08  512.50
  -6  -2   0 2303.59  423.06
  -6  -2   0 3257.31  456.09
  -6  -2   0 2356.66  367.56
   6  -2   0 3369.09  304.78
  -7   0   2  838.82  271.12
  -7   0   2  960.28  313.85
   7   0  -2 1115.96  265.65
   2   1  -8 2180.07  310.09
   2  -1  -8 1669.81  438.53
  -2   1   8 2609.94  277.53
  -2  -1   8 2547.33  292.05
  -2  -1   8 2965.90  425.41
   2   1  -8 2206.50  405.54
   2  -1  -8 3382.89  359.18
   2   1  -8 1975.68  319.28
   0  -3  -5 1496.19  233.49
   0  -3   5 1657.60  192.62
   0  -3  -5 1545.71  249.42
   0  -3   5 1338.07  208.54
  -6   1  -4 1003.89  250.43
  -6  -1  -4 1687.70  371.97
   6   1   4  898.62  141.14
   6  -1   4 1360.90  248.62
   6  -1   4 1371.57  156.93
  -6  -1  -4 1218.36  257.51
   6   1   4  916.90  220.30
  -6  -2   1  259.19  140.55
   6  -2  -1   91.08   87.84
   6  -2  -1  111.20  106.26
  -6  -2   1 -428.64  185.20
  -6   2   1   41.27  176.06
  -6  -2   1  -86.59  104.56
  -6  -2   1   96.15  168.48
  -6  -2   1   31.38  161.64
  -5  -2  -4  465.69  249.96
  -5   2  -4  222.84  155.56
   5  -2   4  439.51  162.56
   5  -2   4  239.03  127.20
  -5  -2  -4  536.14  210.79
   5  -2   4  150.98  181.53
   5   2   4  191.50   88.59
   6  -2   1  930.39  151.52
  -6  -2  -1 1179.41  277.04
  -6  -2  -1  709.46  274.11
   6  -2   1 1048.50  161.68
  -6  -2  -1 1096.70  242.39
   6  -2   1  617.68  160.18
  -6  -2  -1 1005.32  267.64
   7   0   2  923.72  224.54
   7   0   2  214.42   93.08
   7   0   2  170.38  117.19
  -7   0  -2  344.39  242.42
   7   0   2  230.87  120.79
   1  -3  -5 1828.73  295.13
   1  -3  -5 1581.89  264.42
  -1  -3   5 1639.71  255.55
  -1  -3   5 1564.07  227.37
  -6   0   5 1299.43  266.20
   6   0  -5 1349.76  243.55
  -6   0   5  894.00  264.13
  -3   0   8  334.60  153.34
  -3   0   8  492.43  143.62
   3   0  -8  411.81  141.97
   2   1   8 3314.97  324.41
  -2  -1  -8 1010.87  178.41
  -2  -1  -8  630.60  483.48
   2  -1   8 3230.32  337.45
   2   1   8 3160.56  355.45
   2  -1   8 2012.07  326.27
   2  -2  -7 2861.42  458.77
  -2  -2   7 2732.44  330.97
  -2  -2   7 2779.50  344.06
   2  -2  -7 3262.69  690.43
   1  -3   5 4302.06  411.02
   1  -3   5 3091.35  462.97
  -1  -3  -5 4240.96  713.32
  -1  -3  -5 2594.20  373.79
  -5   1   6 1480.61  390.61
  -5  -1   6  851.26  214.04
  -5   1   6  812.26  182.24
  -5   1   6  630.07  213.71
  -5  -1   6  961.12  208.08
   5   1  -6  959.52  184.49
   5  -1  -6  264.44  138.69
   5  -1  -6  600.91  268.14
  -4   1   7 2138.09  451.06
   4  -1  -7 1118.36  297.82
  -4  -1   7 2443.98  452.56
   4  -1  -7 2835.51  363.35
  -4   1   7 1891.50  329.06
  -4  -1   7 2999.38  497.96
   4   1  -7 2236.17  283.40
  -4  -3   2  356.12  155.08
  -4  -3   2  216.62  119.40
   4  -3  -2  307.81  141.56
   4  -3  -2  172.74  198.80
  -7  -1   0 4659.13  579.60
  -7   1   0 3832.16  861.12
   7   1   0 4395.13  479.75
   7  -1   0 4606.66  598.56
  -7  -1   0 4392.58  690.55
  -4   3  -2 1243.82  256.60
  -4  -3  -2 1311.64  276.55
   4  -3   2 1432.96  190.76
   4  -3   2 1434.50  326.13
  -4  -3  -2 1347.56  295.21
  -7  -1   1 1488.08  468.58
   7  -1  -1 1413.52  179.27
  -7   1   1 2002.10  493.39
   7  -1  -1  964.94  302.81
   7  -1  -1  733.73  395.74
   7   1  -1 1259.39  214.28
  -7  -1   1 1193.90  349.86
  -7   1   1 1436.73  377.01
  -2  -2  -7   -5.41   95.57
   2  -2   7  258.11  128.93
   2  -2   7  452.11  169.43
  -2  -2  -7  235.21  149.93
  -2   2  -7  539.89  271.61
   2  -2   7  325.66   96.00
  -2  -2  -7  259.62  214.56
  -6   2   2 1700.66  303.22
  -6  -2   2 1703.86  346.89
  -6  -2   2  741.35  327.63
   6   2  -2 2672.28  351.42
   6  -2  -2 2350.69  428.77
  -6  -2   2 1314.93  384.87
  -7   1  -1  141.42  243.80
  -7   1  -1  834.43  255.98
   7  -1   1  789.57  167.64
  -7  -1  -1  706.15  209.60
   7  -1   1  915.17  145.20
   3   0   8  514.02  141.91
   3   0   8  188.15  187.29
  -3   0  -8  352.02  362.62
   3  -3  -4 1154.22  199.42
   3  -3  -4 1050.73  225.36
   3  -3  -4 1325.31  221.11
   3   3  -4  673.54  198.42
  -3  -3   4 1120.15  204.54
  -3  -3   4 1531.96  236.90
  -6   0  -5   82.07  254.29
   6   0   5  345.82  169.63
   6   0   5   41.47  102.62
   6  -2   2 3517.37  444.42
   6  -2   2 5016.31  470.74
   6  -2   2 3210.97  627.64
  -6  -2  -2 2679.93  604.55
  -6  -2  -2 4970.11  554.16
  -6  -2  -2 4969.14  931.05
  -6  -2  -2 2721.95  431.32
  -4  -1  -7 1611.06  394.78
   4   1   7 1470.60  322.69
  -4  -1  -7 1063.37  339.17
  -4   1  -7 1528.01  343.31
   4  -1   7 1709.37  345.91
   4   1   7 1587.82  223.27
   4  -1   7 1482.03  223.46
   5  -1   6 4692.79  526.58
  -5  -1  -6 3540.78  542.62
   5   1   6 4378.56  660.15
  -5   1  -6 4573.78  745.71
  -5  -1  -6 4760.95  786.17
   5  -1   6 4149.58  528.23
   5   1   6 4827.06  513.98
  -7   0   3 1854.08  357.05
   7   0  -3 1631.23  264.88
  -7   0   3 1423.43  295.57
   3  -3   4  932.94  234.92
  -3  -3  -4 1149.02  240.29
  -3  -3  -4  634.11  367.08
  -3   3  -4 1049.33  253.91
   3  -3   4  671.04  173.74
  -2  -3   5 1325.39  230.08
   2  -3  -5 1390.82  277.55
   2  -3  -5 1136.68  376.23
  -2   3   5  817.66  372.63
  -2  -3   5 1444.65  214.64
   7  -1  -2 2832.29  465.88
  -7   1   2 4081.18  923.39
  -7   1   2 4289.07  989.18
  -7  -1   2 3690.50  629.19
   7  -1  -2 2650.42  589.36
   7   1  -2 4011.04  590.83
  -4  -2   6  397.30  146.91
  -4  -2   6  522.17  158.50
  -4   2   6  455.64  229.62
   4   2  -6  269.18  159.00
   4  -2  -6  551.98  198.99
  -4   2   6  595.30  235.14
   4  -2  -6  389.12  152.56
  -4  -2   6  902.18  289.59
  -2  -3  -5   19.83  135.55
  -2  -3  -5   97.81  132.04
   2  -3   5  374.61  144.10
  -2   3  -5  525.55  188.66
   2  -3   5  440.49  132.75
  -2  -3  -5  646.02  179.25
   0   0   9 6470.08  713.87
   0   0  -9 2863.63  461.99
   0   0   9 5937.43  991.19
   0   0  -9 5508.77  562.65
  -7   0  -3 3294.33  572.89
   7   0   3 3929.15  623.10
   7   0   3 3605.99  398.96
  -7   1  -2  148.15  196.54
  -7   1  -2  669.44  265.12
   7  -1   2 1138.64  190.82
   7  -1   2 1088.35  226.10
  -7  -1  -2 1267.07  214.30
   7   1   2  862.34  166.06
   4  -3  -3  479.50  161.63
   4  -3  -3  442.98  253.27
   4   3  -3  524.72  167.84
  -4  -3   3   27.29  195.53
  -4  -3   3  585.16  220.19
  -6  -1   5 1207.49  380.27
  -6   1   5 1246.46  245.41
  -6  -1   5  441.80  217.12
  -6   1   5 1199.07  281.17
   6  -1  -5  782.92  215.58
   6   1  -5 1386.04  203.46
   6  -1  -5  345.79  244.59
   3  -1  -8 2827.13  615.93
  -3  -1   8 2543.92  419.93
   3   1  -8 2210.84  522.96
   3  -1  -8 1558.51  495.75
  -3   1   8  831.08  396.70
  -3   1   8 1902.48  268.28
  -3  -1   8 1617.15  284.54
  -1   0   9  575.55  165.49
  -1   0   9 1446.32  285.38
   1   0  -9  868.27  210.96
   5  -2  -5  356.23  147.29
  -5   2   5  118.46  379.07
   5  -2  -5  620.33  322.23
   5   2  -5  439.55  161.54
  -5  -2   5  322.22  141.38
  -5  -2   5  338.97  169.59
  -5  -2   5  646.14  175.24
  -5   2   5  328.66  244.29
   4  -2   6 2557.24  493.27
  -4  -2  -6 2699.49  558.21
   4  -2   6 2864.68  441.66
   4   2   6 2071.64  387.81
  -4   2  -6 2343.18  467.97
   4  -2   6 2658.74  277.22
  -4  -2  -6 2054.32  506.61
  -4  -3  -3 1637.19  359.14
   4  -3   3 1714.00  378.72
  -4  -3  -3 1804.65  462.04
   4  -3   3 1844.75  230.51
  -4   3  -3 1961.93  368.21
  -6  -2   3  351.02  175.44
   6  -2  -3  513.86  178.37
  -6   2   3  702.81  263.69
  -6  -2   3  391.75  171.01
   6  -2  -3  460.66  141.85
  -6   2   3  399.91  308.36
   6   2  -3  753.12  259.55
  -6  -2   3  330.72  164.50
   1   0   9  388.24  143.25
  -1   0  -9  224.39  217.32
  -1   0  -9  355.91  209.16
   1   0   9  226.42  196.63
   3  -2  -7  219.46  219.54
   3  -2  -7   -2.33  165.17
  -3  -2   7   89.48  187.62
  -3   2   7  347.09  275.69
   3   2  -7  154.96  124.66
  -3  -2   7  141.41  181.70
  -3  -2   7   82.01  128.57
   3  -1   8 1088.53  252.72
   3  -1   8  377.33  184.87
   3   1   8  907.12  264.35
  -3  -1  -8  261.41  263.80
  -3   1  -8  597.71  275.61
  -3  -1  -8  628.21  199.16
   3   1   8  831.38  163.67
  -5   0   7  639.42  327.50
   5   0  -7 1124.17  263.82
  -5   0   7 1151.47  246.07
  -6  -1  -5 1111.15  280.01
  -6   1  -5 1258.71  337.34
   6  -1   5 1480.29  368.85
   6   1   5 1504.53  230.33
  -6  -1  -5 1456.87  507.66
   6   1   5 1860.16  251.67
   6  -1   5 1997.41  356.23
  -6  -2  -3  435.69  208.36
   6  -2   3  426.46  214.46
   6  -2   3  307.70  133.66
  -6   2  -3  265.00  318.92
  -6  -2  -3  583.13  185.92
   6  -2   3  353.34  192.34
  -5  -2  -5 2868.24  515.22
   5  -2   5 2165.37  284.92
  -5  -2  -5 2332.19  603.19
   5  -2   5 1917.87  444.73
   5  -2   5 2884.60  350.57
  -5   2  -5 2535.01  499.09
  -7   1   3   -0.32  183.57
   7  -1  -3  131.40  133.12
  -7  -1   3   90.34  132.22
  -7  -1   3  213.42  113.60
   7   1  -3   36.16  125.99
  -7   1   3  -39.47  177.00
  -7  -1   3  343.89  274.45
   7  -1  -3  -14.95   94.39
  -3   2  -7 3699.64  606.99
   3  -2   7 2837.13  328.03
   3  -2   7 2839.22  316.90
  -3  -2  -7  729.91  626.39
   3  -2   7 2134.04  515.23
   3   2   7 2650.38  360.78
  -3  -2  -7 3274.59  452.49
   0  -3  -6 2570.95  412.09
   0  -3   6 2948.04  336.46
   0  -3  -6 1905.28  389.24
   0  -3   6 1961.71  365.17
  -4   0   8   88.94  148.56
   4   0  -8  524.41  193.69
  -4   0   8  344.30  146.79
  -7   0   4 1413.54  445.21
   7   0  -4 1087.89  230.33
  -7   0   4 1369.27  302.81
  -2   0   9  -40.38  107.63
  -2   0   9  116.94  126.58
  -2   0   9   79.14  108.79
   2   0  -9  200.69  154.04
   5  -3   0 2509.20  473.46
  -5  -3   0 2147.32  440.96
  -5  -3   0 2093.69  597.56
   5  -3   0 2065.76  481.25
   0   2  -8  752.78  234.25
   0  -2  -8  356.05  192.26
   0  -2   8 1012.83  161.54
   0  -2  -8  602.39  303.05
   0  -2   8  456.02  156.52
   0   1  -9  744.74  287.12
   0   1   9  155.07  119.96
   0  -1   9  186.36  119.90
   0  -1   9  347.47  142.12
   0  -1  -9  447.78  179.78
   0  -1   9   11.63  103.35
   7  -1   3  192.33  117.48
   7   1   3  271.39  120.43
  -7   1  -3  276.84  253.72
   7  -1   3  311.68  193.73
  -7  -1  -3   64.22  177.38
  -7  -1  -3  182.84  193.13
  -6   0   6  409.90  313.60
   6   0  -6   19.47  146.01
  -6   0   6  494.24  276.64
   5  -3  -1  704.63  176.81
  -5  -3   1  661.98  300.69
  -5  -3   1 1242.50  244.63
   5  -3  -1  545.93  274.70
   5   0   7 2436.36  311.73
   5   0   7 2222.33  311.02
  -5   0  -7 2000.56  485.16
   1  -3  -6  891.70  329.38
  -1  -3   6  547.18  179.26
  -1  -3   6 1002.36  258.70
   1  -3  -6  595.61  245.13
  -3  -3   5  370.79  153.68
  -3  -3   5  489.31  168.13
   3  -3  -5  568.75  280.42
  -3   3   5  499.95  287.90
   3  -3  -5  362.41  188.78
  -1  -2   8 5883.02  678.78
  -1  -2   8 5860.29  712.40
   1  -2  -8 5228.15 1389.03
   1  -2  -8 7247.03 1029.39
  -5  -3  -1 1820.43  575.82
   5  -3   1 1410.89  257.74
  -5  -3  -1 1656.01  364.14
   5  -3   1 1540.47  254.18
   1  -3   6  456.65  138.18
  -1  -3  -6  680.74  349.37
  -1  -3  -6  529.01  284.57
   1   1  -9 2945.89  857.31
  -1  -1   9 2604.42  540.57
   1  -1  -9 2728.08  700.02
  -1   1   9 3124.03  555.54
  -2   0  -9 -161.96  369.22
   2   0   9  201.80  124.59
   2   0   9  174.63  132.69
  -1  -2  -8 1948.07  363.70
   1  -2   8 1910.34  263.41
  -1   2  -8 2301.50  612.35
  -1  -2  -8 1571.62  366.89
   1  -2   8 2023.47  259.44
  -4  -3   4  401.36  168.42
   4  -3  -4  147.74  157.58
  -4  -3   4  370.65  228.38
   4   3  -4  377.49  160.78
   4  -3  -4  439.69  171.18
   0  -4   0 1112.99  218.02
   0  -4   0 2068.52  315.95
   1  -1   9  584.07  217.49
   1   1   9  323.67  132.89
   1  -1   9  342.01  148.74
   1   1   9  168.35  146.31
  -1   1  -9  409.18  258.02
  -1  -1  -9  134.03  247.17
   3  -3   5  193.50  191.25
   3  -3   5  255.79  165.77
  -3   3  -5  662.84  329.18
  -3  -3  -5  401.14  307.69
  -3  -3  -5  319.87  306.01
   7   0   4  131.84  122.58
   7   0   4  282.58  163.78
  -7   0  -4  500.23  215.96
   4   0   811758.34 1718.96
   4   0   812811.88 1632.20
  -4   0  -810695.06 2321.29
  -5  -1   7  383.51  257.13
  -5   1   7   43.72  178.86
   5  -1  -7  -13.51  145.06
  -5   1   7  472.95  170.79
  -5  -1   7  128.73  243.17
   5  -1  -7  364.33  168.93
   5   1  -7  716.02  250.14
   6  -2  -4  719.89  192.02
  -6   2   4  819.01  231.81
  -6   2   4 1029.61  481.52
   6   2  -4 1351.40  226.30
  -6  -2   4  611.53  195.94
  -6  -2   4 1037.25  316.53
  -6  -2   4  535.08  269.01
   6  -2  -4  865.17  411.14
   0  -4   1  768.23  208.39
   0  -4   1 1590.79  215.44
  -5  -3   2  276.97  219.91
   5  -3  -2 1828.08  385.79
   5  -3  -2 2801.13  360.95
   5   3  -2 2570.36  377.77
  -5  -3   2 2507.09  296.87
   4  -3   4  798.28  208.45
  -4  -3  -4  409.50  374.96
   4  -3   4 1105.89  176.12
  -4  -3  -4  595.16  229.85
  -4   3  -4  964.45  268.09
   1  -4   0  507.50  128.24
   1  -4   0  213.69  151.20
  -1  -4   0  569.08  246.35
   6   0   6 1625.17  326.34
  -6   0  -6 1176.22  487.48
   6   0   6 1430.21  354.02
  -5  -3  -2  740.64  239.81
   5  -3   2  878.26  190.24
   5  -3   2  688.35  191.50
  -5  -3  -2  504.48  235.12
   1  -4  -1 1195.85  361.96
  -1  -4   1 1499.11  255.68
  -1  -4   1 1395.32  361.22
   1  -4  -1 1287.69  291.85
  -1  -4  -1 1030.96  173.08
  -1  -4  -1 1052.22  205.51
   1  -4   1 -126.65  213.38
   1  -4   1 1406.84  237.88
   2  -3  -6  217.56  282.95
  -2  -3   6  -35.45  133.27
   2  -3  -6  355.26  262.49
  -2  -3   6  295.51  198.19
  -2  -2   8 3126.86  426.75
  -2  -2   8 4271.37  669.94
   2  -2  -8 3244.67  593.77
   2  -2  -8 4283.87  665.20
   4  -1  -8  232.57  266.34
   4  -1  -8  626.43  327.31
  -4   1   8  599.60  179.72
  -4   1   8  882.12  358.12
  -4  -1   8  741.42  187.62
   4   1  -8  509.56  189.25
  -4  -1   8  508.88  200.37
  -6  -2  -4 2997.32  488.45
   6  -2   4 2015.62  292.45
   6  -2   4 1366.67  445.33
  -6  -2  -4 2625.18  660.41
  -6   2  -4 1457.33  746.87
   6  -2   4 3334.51  485.70
  -7   1   4 1382.61  327.43
   7   1  -4 1250.24  332.59
  -7   1   4 1453.66  396.75
  -7  -1   4  826.74  228.07
   7  -1  -4  719.86  231.22
  -7  -1   4 1242.33  270.32
   2  -1  -9  106.80  164.34
   2  -1  -9  195.85  177.77
  -2  -1   9  116.54  118.53
   2   1  -9  200.00  214.73
  -2  -1   9  160.27  135.22
  -2   1   9  -37.11  132.82
  -2  -3  -6  825.39  291.42
   2  -3   6 2043.96  241.60
   2  -3   6  722.48  264.97
  -2  -3  -6 2684.58  374.05
  -2   3  -6 1882.02  401.24
   6  -1  -6  250.62  223.01
  -6   1   6  -74.02  215.83
  -6   1   6  124.77  212.71
  -6  -1   6  -72.53  147.55
   6   1  -6  178.44  159.11
  -6  -1   6  105.23  214.56
   0  -4   2 1136.25  208.02
   0  -4  -2  807.65  195.50
   0  -4   2  608.90  190.02
   5  -1   7 2363.06  317.44
   5   1   7 2085.75  415.27
  -5  -1  -7 1139.08  412.33
   5  -1   7 1904.31  302.49
  -5   1  -7 2390.16  624.51
   5   1   7 2431.99  324.05
  -5  -1  -7 1593.68  312.26
   2  -2   8  793.95  220.48
   2  -2   8  517.12  258.30
   2   2   8  373.30  168.51
   2  -2   8  659.72  230.15
  -2   2  -8  588.06  328.71
  -2  -2  -8 1082.80  346.42
  -3   0   9  -10.31  193.93
  -3   0   9  -45.33  122.20
   3   0  -9  137.47  238.21
  -8   0   0  133.38  153.39
   8   0   0   85.70  138.91
  -8   0   0  107.11  224.63
  -5  -2   6 1503.44  385.22
  -5  -2   6  749.65  210.56
   5  -2  -6  977.30  241.89
  -5   2   6  756.32  264.82
  -5  -2   6 1333.96  339.18
   5   2  -6  993.80  233.74
   5  -2  -6 1219.96  300.38
  -5   2   6 1417.47  332.89
  -4   2   7  742.05  266.43
  -4  -2   7 1876.90  268.49
   4  -2  -7 1620.09  356.67
   4   2  -7 1673.11  434.65
   4  -2  -7 1092.38  401.63
  -4  -2   7 1882.94  405.56
  -4   2   7  869.08  584.34
  -2   1  -9 5151.24 1529.30
   2   1   9 5030.50  766.94
   2  -1   9 2926.03  641.98
   2   1   9 4163.69  765.27
   2  -1   9 5365.61  566.15
  -2  -1  -9 4973.39  751.72
  -7   2   0 1505.79  405.26
  -7  -2   0 1380.02  270.92
   7  -2   0 1889.56  268.52
  -7  -2   0  983.17  317.75
  -8   0   1  680.91  233.06
   8   0  -1 1357.50  405.07
  -8   0   1 1243.00  495.44
  -1  -4   2 1148.03  205.34
  -1  -4   2  727.95  211.19
   1  -4  -2 1657.31  386.34
   1  -4  -2  881.70  205.36
   1  -4   2 1605.24  254.38
   1  -4   2  -11.29  141.96
  -1  -4  -2  264.48  140.63
  -1  -4  -2  875.33  275.40
  -7  -1  -4  608.28  253.91
  -7   1  -4  296.21  392.51
  -7  -1  -4  643.58  246.36
   7   1   4  320.05  121.03
   7   1   4  421.45  149.21
   7  -1   4  668.57  151.48
   7  -1   4  561.95  149.26
  -7  -2   1 3666.22  589.17
  -7   2   1 3609.75 1197.72
   7  -2  -1 4474.43  682.84
  -7  -2   1 3299.14 1014.81
  -7   2   1 5127.68  877.49
   7   2  -1 4384.38  622.03
   2  -4   0 3283.24  544.29
   2  -4   0 3345.64  729.83
  -2  -4   0 1648.04  682.05
  -2  -4   0 1722.75  304.24
  -2  -4   0 2933.61  382.81
   4  -1   8 1194.07  304.96
  -4   1  -8 1203.17  343.61
   4   1   8  715.43  285.24
   4  -1   8 1069.42  191.83
  -4  -1  -8 1120.86  377.44
   4   1   8  746.08  190.31
  -4  -1  -8  547.40  313.26
   8   0   1  254.75  149.37
  -8   0  -1 -160.75  242.46
  -5  -3   3  698.47  298.95
   5  -3  -3 1514.20  396.75
   5   3  -3 1369.82  284.46
  -5  -3   3  739.78  346.43
  -7  -2  -1  982.19  537.91
  -7  -2  -1 1880.26  502.47
   7  -2   1 2258.15  448.86
  -7  -2  -1 2089.57  443.89
   7   0  -5  403.30  266.27
  -7   0   5  397.89  195.14
  -7   0   5  104.86  177.15
   2  -4  -1  164.01  130.15
  -2  -4   1  -30.80  116.02
   2  -4  -1  124.30  159.38
  -2  -4   1   18.45  136.20
  -2  -4  -1 1464.73  320.70
   2  -4   1 1724.10  247.17
   2  -4   1  893.36  398.41
  -2  -4  -1 1161.95  261.85
   3   0   9  278.23  220.37
  -3   0  -9  104.04  260.62
   3   0   9  100.58  203.32
  -6   1  -6 2327.49  467.08
  -6  -1  -6 2588.73  714.66
   6  -1   6 2560.80  431.85
   6   1   6 1746.95  305.37
   6   1   6 2307.50  315.09
   6  -1   6 2512.86  471.34
  -6  -1  -6 1524.29  402.56
  -4  -2  -7 1850.88  453.61
  -4   2  -7 1462.74  591.62
  -4  -2  -7  851.05  479.04
   4  -2   7 1368.10  334.39
   4  -2   7 1816.38  372.40
   4   2   7 1160.09  340.34
  -5  -3  -3  887.15  256.19
   5  -3   3 1375.27  361.76
   5  -3   3 1387.74  263.13
  -5  -3  -3  670.02  266.77
  -5   3  -3  446.31  374.72
  -5   2  -6  376.10  222.60
   5  -2   6  141.13  142.11
   5   2   6  124.09  121.04
  -5  -2  -6  316.80  241.05
  -5  -2  -6  217.08  194.20
   5  -2   6  291.20  127.47
   8   0  -2  891.91  217.58
  -8   0   2  368.40  236.11
  -8   0   2 1161.17  270.69
  -7  -2   2  164.98  252.07
  -7   2   2  453.60  209.33
  -7  -2   2  274.78  182.67
  -7   2   2  385.00  276.24
   7   2  -2  831.86  286.14
   7  -2  -2  482.33  150.52
  -7  -2   2  265.04  248.43
   4  -3  -5   57.48  175.66
   4   3  -5  314.94  240.65
   4  -3  -5  171.81  247.61
  -4   3   5  176.72  287.17
  -4  -3   5  450.49  222.88
  -4  -3   5   62.73  253.30
   0  -4   3 1904.86  545.25
   0  -4   3 3129.62  406.93
   0  -4  -3 1496.71  476.38
   0  -4  -3 2138.84  372.53
  -8   0  -2  507.15  213.50
   8   0   2  327.93  188.79
   8   0   2  794.16  177.41
   7   0   5 2642.40  368.12
   7   0   5 2556.48  318.03
  -7   0  -5 2926.49  618.73
  -7  -2  -2 1470.43  383.15
   7  -2   2  424.48  249.57
   7  -2   2 1272.06  199.81
   7  -2   2 1078.26  203.28
  -7  -2  -2  876.30  374.41
  -7  -2  -2 1436.18  287.24
  -3  -3   6  164.80  153.84
   3  -3  -6  180.17  191.07
  -3  -3   6  136.92  141.70
  -3   3   6  273.36  323.58
   3  -3  -6  172.58  176.72
   2  -4  -2 1237.49  289.91
  -2  -4   2 1449.84  397.67
   2  -4  -2 1188.40  238.46
  -2  -4   2 1055.07  354.26
  -6   2   5 5324.62  722.99
   6  -2  -5 4183.82  604.54
  -6  -2   5 3012.10  580.08
  -6  -2   5 4450.47  611.14
  -6   2   5 2856.18  786.30
  -6  -2   5 2687.70  513.12
   6  -2  -5 2690.93  993.98
   6   2  -5 4698.55  883.07
  -3  -2   8  595.50  161.60
  -3  -2   8  -12.94  145.19
  -3  -2   8  507.15  162.72
   3  -2  -8 1148.12  376.31
   3  -2  -8  410.66  210.12
   2  -4   2  571.44  230.89
  -2  -4  -2 1053.83  360.45
   2  -4   2 1825.44  238.68
  -2  -4  -2 1603.70  498.60
   3  -1  -9  124.71  189.03
  -3  -1   9  900.76  304.71
   3   1  -9  563.39  179.96
  -3  -1   9 1019.81  233.34
  -3   1   9 1045.84  232.31
  -8   1   0  123.16  201.34
  -8  -1   0  181.42  222.99
  -8   1   0  313.19  241.97
   8  -1   0   65.58  108.53
   8   1   0   60.97  206.51
  -8  -1   0   44.30  332.92
  -5   0   8 2093.74  377.75
   5   0  -8 2398.84  626.02
  -5   0   8 1938.56  522.05
  -1  -4   3 2011.60  340.57
   1  -4  -3 1418.10  310.70
  -1  -4   3 2263.36  509.63
   0  -3  -7   84.62  186.60
   0  -3  -7   48.10  240.20
   0  -3   7  114.59  133.99
   4  -3   5  228.57  152.94
  -4  -3  -5  604.49  221.20
  -4  -3  -5  -93.52  396.61
   4   3   5  170.72  165.55
  -4   3  -5  772.83  260.39
  -1  -4  -3  245.17  161.60
   1  -4   3 -138.14  153.07
   1  -4   3  880.83  160.78
  -1  -4  -3  598.22  200.36
  -8   1   1  862.79  311.95
  -8  -1   1 1357.77  277.76
  -8   1   1 1240.47  495.77
  -8  -1   1  517.44  206.41
   8  -1  -1  918.67  265.47
   8   1  -1 1093.57  225.67
   6   0  -7 1214.61  301.34
  -6   0   7 1239.67  284.53
  -6   0   7 1359.84  312.47
  -3  -3  -6 1460.40  463.02
   3  -3   6  782.03  207.72
   3   3   6  316.89  161.01
  -3  -3  -6  499.23  400.78
  -3   3  -6 1622.69  534.92
  -1  -3   7 3197.00  549.87
  -1  -3   7 4769.52  764.30
   1  -3  -7 4593.24  821.33
   1  -3  -7 4994.22  840.75
  -8  -1  -1 2210.60  410.77
   8   1   1 3294.89  480.43
  -8   1  -1 1492.41  721.64
  -8  -1  -1 3057.13  544.87
   8  -1   1 3030.35  521.20
   0   0  10 1102.30  214.32
   0   0  10  825.46  229.38
   0   0 -10  640.99  206.99
   7   1  -5  342.94  166.47
  -7   1   5  286.13  195.57
  -7  -1   5  454.17  174.05
   7  -1  -5  121.40  255.57
  -7   1   5  279.46  281.87
  -7  -1   5  560.97  316.76
   3  -2   8 1156.83  203.33
   3  -2   8  869.33  354.87
   3   2   8 1251.19  221.55
  -3  -2  -8 1402.00  278.41
  -3   2  -8 1459.67  390.44
  -3  -2  -8  127.14  384.38
   1  -3   7 1399.49  244.70
  -1  -3  -7  985.06  295.51
  -1  -3  -7 1883.94  522.68
  -1   3  -7 1520.92  382.53
  -6  -2  -5 1056.66  297.52
  -6  -2  -5 1177.55  499.03
   6  -2   5  741.36  184.94
  -6   2  -5  747.82  492.90
   6  -2   5  894.71  207.44
  -3  -1  -9 2460.70  462.77
  -3   1  -9 3090.84  690.43
   3  -1   9 2191.85  612.86
   3  -1   9 2659.15  542.95
   3   1   9 2812.46  396.53
   3   1   9 2694.26  376.89
   8   0  -3  184.22  149.97
  -8   0   3  287.20  226.08
  -8   0   3  331.19  192.16
  -1   0  10  135.55  142.80
  -1   0  10  315.09  220.39
   1   0 -10 -115.96  245.10
   5   3  -4  542.47  216.09
  -5  -3   4  753.32  218.98
   5  -3  -4  717.16  203.53
  -5  -3   4  555.59  371.64
  -5   3   4 1380.00  374.65
   7  -2  -3  510.82  274.43
   7   2  -3 1021.63  223.68
  -7   2   3  910.79  363.47
  -7  -2   3  324.46  222.27
  -7   2   3 1304.59  452.72
  -7  -2   3  486.46  197.99
  -7  -2   3  205.03  182.05
  -3  -4   0  445.02  248.61
  -3  -4   0  560.18  300.99
   3  -4   0  328.25  311.95
   3  -4   0  721.00  190.44
  -8  -1   2  -19.42  157.45
   8   1  -2  189.96  151.24
   8  -1  -2  113.95  152.53
  -8   1   2  293.26  206.42
  -8  -1   2  636.38  196.53
  -8   1   2   49.76  207.08
   1   0  10 1176.33  258.07
  -1   0 -10  418.36  424.77
   1   0  10 1605.98  256.74
  -6  -3   0  484.43  271.18
   6  -3   0  600.86  212.33
   6  -3   0  718.61  274.28
  -6  -3   0  721.75  358.64
   5   0   8 3669.04  524.07
  -5   0  -8 2802.25  697.49
   5   0   8 3429.01  492.11
   3  -4  -1  587.98  213.95
  -3  -4   1  413.51  232.50
  -3  -4   1  366.67  191.53
   3  -4  -1  699.19  185.31
   3  -4   1 1599.28  348.31
  -3  -4  -1 2004.74  587.09
  -3  -4  -1 1627.16  579.40
   3  -4   1 2142.50  408.45
  -4   0   9 4779.30  561.91
   4   0  -9 4825.57  768.42
  -4   0   9 1380.76  797.71
   6  -3  -1  805.95  195.15
  -6  -3   1  834.65  251.29
   6  -3  -1  861.27  243.90
   2  -4  -3  467.02  197.86
   2  -4  -3 1015.10  346.38
  -2  -4   3 1072.39  232.78
  -2  -4   3  998.03  242.26
  -5  -3  -4 3759.69  729.49
  -5   3  -4 1851.93  850.48
   5  -3   4 3052.67  561.46
  -5  -3  -4 2953.37  804.90
   5  -3   4 2321.86  410.34
  -8   0  -3  275.15  200.11
   8   0   3  444.19  160.48
   8   0   3  287.12  202.92
   0  -2   9 1973.69  497.66
   0  -2  -9 3512.25  572.31
   0  -2  -9 2329.78  534.89
   0   2  -9 2536.65  911.45
   0  -2   9 3151.28  504.24
   6   0   7 5552.77  962.74
   6   0   7 5959.75  775.99
  -6   0  -7 5347.26 1476.89
  -7  -2  -3  947.58  264.15
  -7   2  -3  318.07  414.20
   7  -2   3  813.03  186.30
   7  -2   3  840.70  184.32
   7  -2   3  183.06  205.42
  -7  -2  -3  874.22  321.28
   8   1   2  743.84  222.34
   8  -1   2  683.23  171.32
  -8  -1  -2 1194.91  325.27
  -8  -1  -2  779.84  230.70
   8  -1   2 1013.45  195.97
  -7  -1  -5 1020.29  377.92
   7  -1   5 1759.39  264.67
   7   1   5 1691.18  397.27
   7  -1   5 1964.25  277.87
   7   1   5 1042.68  225.60
  -7   1  -5 1333.89  573.22
  -7  -1  -5 1845.35  412.92
   6  -3   1 3839.16 1035.89
   6  -3   1 5210.33  673.38
  -6  -3  -1 4225.14 1025.18
  -6  -3  -1 5285.80  858.27
  -2  -4  -3  363.78  277.01
   2  -4   3  463.22  238.16
  -2  -4  -3   50.02  240.44
   2  -3  -7 4871.19  862.69
  -2  -3   7 5336.30  612.21
   2  -3  -7 5383.66 1284.66
  -2  -3   7 2662.53  544.14
  -5  -1   8  495.41  182.45
  -5   1   8  507.11  328.41
   5  -1  -8  795.23  238.63
  -5  -1   8  370.78  180.06
   5   1  -8  422.60  214.16
  -5   1   8  401.84  178.82
  -1  -2   9  211.58  141.41
   1  -2  -9  161.62  199.96
  -1  -2   9  151.51  141.55
   1   2  -9  630.67  257.64
   1  -2  -9  637.27  234.53
   0  -4  -4  290.01  188.92
   0  -4   4  934.08  179.34
   0  -4  -4  239.13  305.34
   0  -4   4 -128.52  160.62
  -2   0  10  222.67  233.27
   2   0 -10  248.57  187.10
  -1   2  -9 1627.73  511.34
  -1  -2  -9 1927.21  387.89
   1  -2   9 1052.94  218.23
   1  -2   9 1198.72  227.60
   6   1  -7 1572.87  335.78
  -6  -1   7  -14.48  232.81
   6  -1  -7  258.48  209.02
  -6  -1   7  302.03  176.68
  -6   1   7  196.92  176.03
  -6   1   7   24.21  174.58
   2  -3   7 1101.67  212.70
  -2   3  -7  924.06  388.56
  -2  -3  -7 1772.62  369.54
  -3  -4   2  854.10  210.60
   3  -4  -2  697.25  259.93
  -3  -4   2  355.37  175.23
   3  -4  -2  352.34  206.88
   7   0  -6 1629.48  337.47
  -7   0   6 1462.53  429.66
  -7   0   6 1643.43  516.76
   6  -3  -2 3063.67  470.23
   6   3  -2 3433.93  508.69
  -6  -3   2 3578.52  611.96
   0   1 -10 1133.70  629.66
   0  -1  10 1345.37  243.93
   0  -1 -10 1195.86  423.82
   0   1  10  796.34  235.47
   0   1  10 1292.41  353.51
  -1  -4   4  109.60  219.08
  -1  -4   4  256.63  224.51
   1  -4  -4   50.76  272.93
   1  -4  -4  164.54  175.42
   3  -4   2  992.41  341.05
  -3  -4  -2 1411.16  387.04
  -3  -4  -2 1822.77  391.60
   3  -4   2 2146.60  271.45
   4   0   9  998.79  207.16
  -4   0  -9  618.19  348.84
   4   0   9  959.24  218.59
   5   2  -7  261.34  234.53
  -5  -2   7   28.43  149.15
  -5  -2   7  116.25  189.13
   5  -2  -7  -82.90  233.82
  -5   2   7   17.19  151.02
   5  -2  -7 -105.03  173.71
  -5  -2   7  286.01  230.51
  -5   2   7  200.92  341.40
   1  -4   4 1100.76  303.65
   1  -4   4 2722.65  338.11
  -1  -4  -4  835.56  477.79
  -1  -4  -4 2289.44  388.01
   8  -1  -3  435.93  233.59
   8   1  -3 1124.55  317.85
  -8  -1   3 1284.50  424.81
  -8   1   3  984.46  349.12
  -8   1   3 1500.90  379.47
  -1   1  10  214.86  146.97
  -1   1  10  111.59  149.69
   1  -1 -10  239.56  197.81
  -1  -1  10   59.25  128.42
  -1  -1  10  104.21  160.05
  -6  -3  -2  -43.18  228.86
   6  -3   2  402.65  185.41
   6  -3   2  564.29  269.04
  -6  -3  -2  363.77  187.92
   2   0  10  569.73  171.67
  -2   0 -10  333.73  297.26
   2   0  10  257.02  272.58
  -1  -1 -10  114.41  188.41
   1  -1  10  385.58  156.17
   1   1  10  121.63  220.31
  -1   1 -10  310.63  403.23
   1   1  10  172.11  149.58
   1  -1  10  161.99  160.96
   8   0  -4 2954.82  501.33
  -8   0   4 2938.26  603.51
  -8   0   4 3560.75  583.31
   5  -1   8 1694.08  292.35
  -5  -1  -8 1230.49  443.96
  -5   1  -8 2014.27  653.38
   5   1   8 1913.95  304.85
   5   1   8 1886.11  408.89
   5  -1   8 1823.38  333.08
  -5  -1  -8  909.93  419.10
  -4  -3   6  513.55  189.23
   4  -3  -6  546.33  308.19
  -4  -3   6  507.65  314.14
   4  -3  -6  508.43  219.59
  -4   3   6  555.37  438.57
  -4  -2   8   76.70  138.42
   4  -2  -8  444.25  231.82
  -4  -2   8  149.03  170.00
  -4  -2   8  689.91  252.61
  -4   2   8  502.30  195.02
   4  -2  -8  130.68  191.68
   4   2  -8  526.80  191.82
   7   2  -4 2065.45  373.99
  -7  -2   4 1042.98  228.05
  -7   2   4 1499.96  358.92
  -7  -2   4  603.29  263.71
   7  -2  -4 1852.46  325.29
  -7   2   4 1082.77  291.86
  -7  -2   4 1415.75  415.36
  -2  -2   9  755.84  264.49
  -2  -2   9  222.96  265.86
   2  -2  -9  732.94  252.25
   2  -2  -9  175.55  210.47
   2   2  -9  482.76  258.72
  -4   1   9  816.92  311.02
   4  -1  -9  979.43  267.42
  -4  -1   9  643.71  320.70
  -4   1   9  306.46  216.83
  -4  -1   9 1531.69  341.55
   4  -1  -9  183.57  205.90
   4   1  -9  716.49  211.66
   8  -1   3  919.47  169.34
   8   1   3  466.65  222.09
   8  -1   3  949.61  201.66
  -8  -1  -3 1200.19  375.67
  -8   1  -3  260.39  238.34
   6   1   7 3642.09  546.97
  -6  -1  -7 2080.95  529.21
  -6  -1  -7 3662.33  955.51
  -6   1  -7 3093.31  669.11
   6  -1   7 3826.08  527.46
   6  -1   7 3394.18  520.85
   6   1   7 4111.63  517.62
   6   2  -6  193.22  171.12
  -6  -2   6  728.80  273.93
  -6   2   6  429.47  231.66
  -6  -2   6   91.46  144.75
   6  -2  -6  287.60  163.92
   6  -2  -6  236.35  299.16
  -6  -2   6  641.70  303.84
  -6   2   6  226.58  188.06
  -5   2  -7  972.29  319.28
  -5  -2  -7 1008.03  260.48
   5  -2   7  767.53  173.81
   5  -2   7  640.85  194.76
   5   2   7  434.14  180.04
  -5  -2  -7  328.16  369.04
   7   0   6  450.60  170.48
   7   0   6  494.75  145.01
  -7   0  -6  403.39  254.09
   2  -2   9  631.74  292.69
  -2  -2  -9 1087.70  485.63
  -2   2  -9 1266.50  415.38
   2   2   9  715.19  200.28
  -2  -4   4  596.50  192.25
   2  -4  -4  363.48  216.11
  -5  -3   5 2311.69  488.77
  -5  -3   5 1176.84  505.30
   5   3  -5 1093.60  367.74
  -5   3   5 1511.36  527.92
   5  -3  -5  548.90  301.92
  -4   3  -6 1504.88  363.63
  -4  -3  -6 1067.08  302.92
   4   3   6  431.48  246.04
   4  -3   6  583.44  211.25
   4  -3   6 1339.36  198.29
  -4  -3  -6 -165.31  545.52
  -3  -4   3  195.23  166.88
   3  -4  -3  305.91  187.27
   3  -4  -3  607.05  311.04
   6   3  -3 1878.69  512.92
  -6  -3   3  503.16  571.06
  -6   3   3 2457.57  527.07
  -6  -3   3 1709.09  451.20
   8   0   4 1593.97  287.98
  -8   0  -4 2161.95  688.17
   8   0   4 2447.19  347.58
  -2   1  10 2015.81  507.50
   2  -1 -10 2171.53  721.38
  -2  -1  10 1932.96  507.91
  -2   4  -4  459.62  230.89
  -2  -4  -4  160.29  200.37
   7  -2   4  109.93  138.06
   7  -2   4  248.43  212.34
  -7   2  -4  168.53  211.89
  -7  -2  -4  351.58  238.03
  -7  -2  -4  163.31  202.00
  -4  -2  -8  742.65  456.47
  -4   2  -8  969.19  367.39
   4  -2   8  701.15  337.70
  -4  -2  -8 1179.18  406.94
   4   2   8  824.88  205.39
  -3   4  -3  673.94  356.16
  -3  -4  -3   61.17  215.78
   3  -4   3  545.76  324.63
  -3  -4  -3 1075.25  253.55
  -3  -3   7  455.03  190.35
   3  -3  -7  319.12  346.59
   3  -3  -7  620.56  367.42
  -3  -3   7  123.64  254.11
   7  -1  -6  577.41  254.98
  -7   1   6  322.05  195.37
  -7  -1   6  146.99  195.66
  -7   1   6  696.33  268.00
  -7  -1   6   93.66  266.81
   7   1  -6  119.35  176.69
  -4  -1  -9  594.98  219.52
   4  -1   9  487.04  199.71
  -4   1  -9  871.15  481.78
   4  -1   9  687.83  199.07
   4   1   9  740.66  194.80
  -4  -1  -9   34.34  308.61
  -4  -4   0  617.23  364.97
  -4  -4   0  407.31  275.10
   4  -4   0  186.93  190.03
   4  -4   0  688.29  178.97
  -3   0  10  477.02  271.62
   3   0 -10 1784.50  399.05
  -3   0  10 2228.21  277.59
   6  -3   3 2616.43  588.58
   6  -3   3 2024.74  550.28
  -6  -3  -3 2201.51  458.16
  -6  -3  -3 2524.39  738.51
   6  -2   6  255.39  146.89
  -6  -2  -6  870.02  253.97
  -6   2  -6  201.67  406.52
  -6  -2  -6  -82.32  443.75
   6   2   6  191.19  136.22
   6  -2   6  414.97  159.49
  -5  -3  -5  480.62  371.23
   5  -3   5  383.35  237.11
  -5  -3  -5  454.61  353.78
  -5   3  -5  121.74  382.81
   5  -3   5 -299.88  141.10
   2   1  10  157.78  157.47
  -2  -1 -10  242.91  335.17
   2  -1  10  266.90  261.04
  -2   1 -10  525.36  321.92
   2  -1  10  256.06  153.81
   4  -4  -1  411.78  279.06
  -4  -4   1  788.21  246.35
   4  -4  -1  763.67  315.00
   3   3   7  116.28  155.62
   3  -3   7  385.33  174.35
   3  -3   7  723.53  240.45
  -3   3  -7  461.31  322.13
  -3  -3  -7  790.61  382.95
  -4  -4  -1  168.90  342.43
   4  -4   1  221.79  154.53
  -4  -4  -1  152.12  198.97
   4  -4   1   63.67  153.77
   8  -1  -4   48.86  154.76
   8   1  -4 -100.96  139.21
  -8   1   4  360.23  183.56
  -8   1   4  342.25  278.31
  -8  -1   4  408.67  262.45
  -8  -1   4  189.38  195.69
   0  -4  -5  505.60  226.61
   0  -4  -5  529.91  245.27
   0  -4   5 -349.35  141.70
   0  -4   5  910.97  226.91
   0  -3   8 1673.41  301.59
   0  -3  -8  868.88  348.01
   0   3  -8 1449.93  416.67
   0  -3  -8 2083.95  371.71
   6   0  -8  473.69  314.68
  -6   0   8  263.83  265.93
  -6   0   8  336.85  182.98
  -3   0 -10  -46.01  266.42
   3   0  10  289.02  150.76
   3   0  10  145.91  152.56
  -7   1  -6  282.86  381.83
   7   1   6  -21.21  114.34
  -7  -1  -6  413.73  255.97
   7  -1   6  -44.26  129.05
   7   1   6  165.40  204.33
   7  -1   6   13.81  130.75
  -1  -4   5 1306.67  214.93
   1  -4  -5 1368.32  331.97
  -1  -4   5  231.38  224.28
   1  -4  -5 1026.63  333.41
   1  -3  -8 1056.37  341.89
   1  -3  -8 1048.79  463.47
  -1  -3   8 1106.93  395.54
   3  -2  -9 1176.33  533.98
   3  -2  -9 2820.61  485.84
  -3  -2   9 1335.46  509.76
  -3  -2   9 2065.09  328.10
   3   2  -9 1320.12  438.91
   1  -4   5  -70.12  147.03
  -1  -4  -5  595.72  307.76
  -1  -4  -5  308.54  383.87
  -8   2   0 1131.50  607.58
  -8   2   0  957.48  415.00
  -8  -2   0 1197.27  268.78
   8   2   0 1848.16  338.00
   8  -2   0 1654.32  263.11
  -8  -2   0  804.93  315.13
  -4  -4   2   31.59  168.59
  -4  -4   2  885.14  206.43
   4   4  -2  565.69  230.19
   4  -4  -2  747.89  218.20
   4  -4  -2 1076.60  245.04
  -5   0   9  326.38  311.91
  -5   0   9  654.77  206.71
   5   0  -9  314.83  199.71
  -1  -3  -8  351.20  217.14
   1  -3   8   75.19  201.67
  -1  -3  -8   31.91  180.28
  -1   3  -8  218.12  234.73
   8  -2  -1   17.61  227.02
  -8   2   1  412.88  212.96
  -8  -2   1   22.05  254.14
  -8   2   1  142.74  391.19
  -8  -2   1  106.03  264.87
   8   2  -1  777.57  272.99
  -8  -1  -4  142.18  204.06
   8  -1   4   83.47  152.05
   8   1   4  362.90  153.64
  -8   1  -4   -0.48  194.97
   8  -1   4  144.35  190.93
   4  -4   2  967.97  315.53
  -4  -4  -2 1544.48  465.42
  -4  -4  -2  777.05  319.83
   4  -4   2 1841.45  302.39
   8   0  -5  405.09  270.01
  -8   0   5    7.91  185.39
  -8   0   5  -90.73  210.53
   8   2   1 -240.53  148.84
   8  -2   1  141.07  123.26
  -8   2  -1  644.23  286.90
  -8  -2  -1  332.05  211.69
  -8   2  -1  397.89  271.99
  -8  -2  -1  103.19  176.65
  -7   2   5  623.91  259.90
  -7  -2   5  763.59  268.64
  -7   2   5  496.62  309.34
  -7  -2   5 -143.81  252.34
  -7  -2   5  442.64  215.64
   7  -2  -5  567.86  273.04
   7   2  -5  622.87  289.30
   7  -2  -5  250.20  344.66
  -3  -4   4  645.56  250.60
   3  -4  -4 1155.93  322.00
  -3  -4   4 1456.38  272.01
   6  -3  -4  913.85  227.24
  -6   3   4 1044.11  384.16
  -6  -3   4  439.60  384.99
  -6  -3   4  861.10  225.09
   6   3  -4  821.45  235.66
   3   1 -10  390.07  380.15
   3  -1 -10 1218.98  307.00
  -3   1  10  667.68  206.63
  -3  -1  10  970.68  206.92
  -3  -1  10   67.09  186.85
  -3   2  -9 1556.90  612.56
  -3  -2  -9 1079.97  308.42
   3  -2   9  337.33  411.86
   3   2   9 1460.92  386.26
   3  -2   9 1171.11  221.15
  -9   0   0 1624.56  706.54
   9   0   0  877.51  333.59
  -3  -4  -4  298.08  199.65
   3  -4   4 1202.34  204.06
   3  -4   4   10.85  374.14
  -3  -4  -4  653.80  350.09
  -3   4  -4  899.22  369.49
  -7   0   7  766.32  253.02
   7   0  -7 1208.18  297.76
  -7   0   7 1238.03  283.67
  -9   0   1  786.59  281.12
   9   0  -1  221.44  170.12
  -9   0   1  542.98  370.58
  -8  -2   2   75.13  197.56
   8   2  -2  759.47  215.54
   8  -2  -2  631.08  179.27
  -8  -2   2  169.54  166.44
  -8   2   2  733.50  354.98
  -8   2   2  516.34  233.10
   6   0   8  331.82  141.44
   6   0   8   61.50  163.49
  -6   0  -8  291.18  256.19
   2  -4  -5  466.97  343.41
  -2  -4   5   96.00  257.51
   2  -4  -5  391.93  230.10
  -2  -4   5  379.99  171.72
  -2  -3   8  889.12  242.90
   2  -3  -8 1088.37  367.19
   2  -3  -8 1148.02  314.34
  -6  -3  -4 1508.45  467.34
  -6  -3  -4 1376.44  340.64
   6  -3   4  852.95  372.52
   6  -3   4 1019.75  248.58
  -6   3  -4  173.00  496.35
  -9   0  -1  146.20  251.35
   5   0   9 2365.81  363.76
   5   0   9 1954.67  361.16
  -5   0  -9  305.51  469.07
   2  -4   5 2128.78  538.16
  -2   4  -5 2144.21  485.45
  -2  -4  -5 2091.11  467.52
  -6   1   8  905.35  379.73
  -6  -1   8 1114.70  265.52
  -6  -1   8 1253.99  267.88
  -6   1   8  598.46  459.65
   6  -1  -8 1009.06  275.13
   6   1  -8  902.27  273.82
  -8   0  -5  708.11  418.92
   8   0   5  485.86  157.83
   8   0   5  266.16  267.29
  -8  -2  -2  411.10  301.71
   8  -2   2  591.98  265.92
  -8   2  -2  175.87  286.21
   7  -2   5  447.10  264.70
   7  -2   5  714.66  273.64
  -7  -2  -5  314.35  230.59
  -7   2  -5  447.60  259.08
  -7  -2  -5  475.29  408.41
   3   1  10 1950.73  322.95
   3  -1  10 2004.60  327.37
   3  -1  10 1110.90  505.88
  -3  -1 -10   52.52  337.52
   3   1  10 1718.22  328.92
  -3  -1 -10  906.19  283.13
  -3   1 -10 1552.62  408.55
   4  -4  -3  746.78  213.58
  -4  -4   3  279.90  310.65
  -4  -4   3  409.77  197.85
   4  -4  -3  251.40  213.05
  -2   3  -8 1212.67  578.65
   2  -3   8  683.64  182.38
  -2  -3  -8  849.67  304.45
   2   3   8  511.12  195.72
   2  -3   8  570.86  197.67
  -5   2   8  618.31  342.31
   5  -2  -8  773.42  299.01
  -5  -2   8 1793.47  424.15
   5   2  -8 1020.90  305.34
   5  -2  -8 1439.51  327.60
  -5  -2   8 1248.12  287.94
  -5   3   6   70.78  259.02
  -5  -3   6  475.24  280.92
   5  -3  -6  393.21  187.37
   5  -3  -6  275.60  291.09
   5   3  -6  323.17  190.73
  -5  -3   6  268.00  162.80
   4  -3  -7  460.16  305.24
  -4  -3   7  446.94  189.22
  -4  -3   7  316.72  250.96
  -4   3   7   -4.97  249.24
   4  -3  -7  411.25  302.88
  -5   1   9  310.58  182.19
   5  -1  -9  827.20  393.96
   5   1  -9  479.62  330.06
  -5  -1   9  233.00  176.91
  -5  -1   9  286.07  184.59
  -5   1   9  238.67  171.90
  -7  -3   0 1127.46  404.00
   7   3   0 1561.19  316.76
   7  -3   0 1711.85  445.00
  -9   0   2  148.56  205.87
   9   0  -2  363.08  184.79
  -9   0   2  345.81  305.65
   0   0  11  228.78  166.96
   0   0  11  328.84  257.88
   4  -4   3  281.53  264.37
   4  -4   3  337.48  306.92
  -4  -4  -3  100.47  204.87
  -4  -4  -3   86.66  194.97
  -4   0  10  290.90  158.67
   4   0 -10    8.03  258.72
  -4   0  10    7.25  161.90
   6  -2  -7 2574.62  470.47
  -6  -2   7 2682.51  472.02
   6  -2  -7 1421.25  587.21
   6   2  -7 2634.52  639.70
  -6   2   7 2573.55  725.92
  -6  -2   7 2625.24  638.06
  -7  -3   1  683.35  221.79
   7   3  -1  932.53  241.47
   7  -3  -1  857.94  215.77
  -8   1   5  131.87  190.07
   8   1  -5  266.97  164.50
  -8   1   5   95.32  192.49
  -8  -1   5  467.37  300.57
   8  -1  -5  327.47  265.75
  -8  -1   5  333.47  249.30
  -1   0  11  446.94  164.93
   1   0 -11  167.17  184.49
  -1   0  11  154.96  162.88
   0  -2  10  255.43  172.18
   0  -2 -10 1114.74  349.26
   0   2  10  283.10  191.00
   0   2 -10  910.29  416.74
   0  -2  10  696.77  173.57
  -7  -3  -1  526.73  361.18
   7  -3   1  711.73  192.71
   7  -3   1  352.42  217.72
   7   0   7  103.78  125.06
   7   0   7  169.95  143.66
  -7   0  -7  473.97  269.50
  -9   0  -2  340.79  281.96
  -9   0  -2  445.74  296.09
   1   0  11  568.66  350.43
   1   0  11  875.37  220.11
  -8  -2   3  656.26  378.03
  -8  -2   3  484.00  308.32
   8  -2  -3  995.68  345.99
  -8   2   3 1408.59  295.50
  -8  -2   3   67.25  279.34
   8   2  -3 1360.98  280.21
  -8   2   3  712.77  353.99
  -1  -2  10  424.16  272.14
   1  -2 -10  809.02  530.34
   1   2 -10  987.02  553.26
  -1  -2  10  484.86  264.06
   4  -3   7  683.98  165.46
  -4  -3  -7 1010.35  290.09
   4  -3   7  670.27  263.91
   4   3   7  312.72  254.44
  -4  -3  -7  583.25  477.36
  -4   3  -7  661.46  530.60
   4  -3   7  295.63  197.87
  -9   1   0 1022.92  602.48
  -9  -1   0 1510.44  381.21
   9  -1   0  442.13  296.57
   9   1   0 1672.50  271.13
  -9   1   0 2176.89  687.99
   5  -3   6  159.57  155.64
  -5   3  -6  270.65  265.34
   5  -3   6  595.68  272.96
  -5  -3  -6  565.89  394.03
   7   1  -7 1621.56  322.16
  -7   1   7 1591.76  329.15
  -7  -1   7 1826.85  341.55
  -7  -1   7  616.73  285.74
   7  -1  -7 1127.24  306.23
  -7   1   7 1601.17  333.98
  -9   1   1   60.46  206.19
   9   1  -1  194.93  159.50
  -9   1   1  559.01  344.91
  -9  -1   1  159.74  208.10
   6  -1   8  -20.76  141.62
   6   1   8   79.10  129.28
   6  -1   8  159.93  196.97
  -6  -1  -8 -168.59  319.09
  -6   1  -8   69.40  234.17
   6   1   8   42.66  140.45
   1  -2  10 1376.60  251.35
  -1  -2 -10 1897.69  595.32
   1   2  10  994.69  260.69
  -1   2 -10 1323.29  500.36
  -5  -2  -8 1438.53  338.93
  -5   2  -8  979.37  425.76
   5   2   8  461.93  326.77
   5  -2   8 1140.70  219.10
   5  -2   8 1003.01  248.71
   7   3  -2  548.82  300.19
  -7  -3   2   55.18  170.12
   7  -3  -2  555.96  273.16
  -7   3   2  328.95  287.95
   0  -4  -6  649.49  262.40
   0  -4   6  222.70  266.49
   0  -4  -6   63.23  344.64
   9  -1   1   57.10  125.54
  -9  -1  -1  191.72  261.35
   9   1   1  327.74  159.76
  -9   1  -1 -112.61  259.75
  -9  -1  -1  859.37  381.28
  -5  -4   0  463.67  367.99
   5  -4   0  -29.92  136.62
   5  -4   0  101.75  233.97
   4  -2  -9  485.06  333.31
   4  -2  -9  901.60  380.07
  -4  -2   9  234.46  167.37
  -4  -2   9  301.35  175.98
   4   2  -9  197.61  177.43
   5   1   9  397.75  166.73
   5  -1   9  305.05  171.21
   5  -1   9  374.55  173.24
  -5   1  -9  763.36  358.51
  -5  -1  -9  661.77  576.51
   5   1   9  322.48  166.94
   4   0  10  301.88  167.12
   4   0  10  408.94  176.23
  -4   0 -10  927.60  627.26
  -8  -2  -3  331.29  215.39
   8  -2   3  253.06  228.47
   6  -2   7  531.10  254.37
  -6  -2  -7  822.63  276.16
   6  -2   7  447.75  181.12
  -6  -2  -7   68.12  461.92
   6   2   7  405.24  158.22
  -6   2  -7  237.03  448.67
  -8   1  -5  475.51  311.70
  -8  -1  -5 1156.11  334.18
   8   1   5 1210.05  273.86
   8  -1   5 1389.23  371.01
   8  -1   5 1293.03  402.90
  -5  -4   1  694.20  354.96
   5   4  -1  560.86  207.97
   5  -4  -1  824.84  295.31
   5  -4  -1  256.77  205.88
   9   0  -3  217.34  263.36
  -9   0   3  -46.07  268.09
  -9   0   3  690.58  287.83
   7  -3   2  332.40  182.81
  -7  -3  -2  396.94  232.78
   7  -3   2  391.52  191.66
  -7  -3  -2  777.51  301.56
  -1  -4   6  402.07  166.93
   1  -4  -6  628.89  229.40
   1  -4  -6   38.22  248.05
  -1  -4   6  100.25  169.92
   6  -3  -5   67.90  264.41
  -6  -3   5  292.60  270.28
  -6  -3   5  199.78  263.94
   6   3  -5  417.29  271.47
  -6   3   5  702.70  390.44
  -3  -3   8  258.01  167.16
   3  -3  -8  414.64  224.32
   3  -3  -8  433.55  406.90
  -3  -3   8  -20.86  141.38
   3  -4  -5  794.44  277.35
  -3  -4   5  605.81  221.68
  -3  -4   5  727.93  237.73
   2   0 -11  946.14  432.95
  -2   0  11  675.87  211.59
  -5  -4  -1  315.99  280.13
   5  -4   1 1132.44  367.22
   5  -4   1  917.29  234.06
  -5  -4  -1  510.55  238.28
  -1  -4  -6 2526.25  609.36
   1  -4   6 2697.30  448.96
  -1   4  -6 2091.56  423.51
  -1  -4  -6  611.10  342.41
   9   1  -2  430.66  277.80
  -9   1   2  266.67  284.03
  -9  -1   2  192.13  326.73
  -9   1   2  155.84  208.58
   0   1  11 1232.18  390.30
   0   1  11 1391.23  294.48
   0  -1  11 1476.88  446.74
   0  -1 -11 1296.69  375.00
  -8   0   6 2377.09  569.93
   8   0  -6 1596.46  345.32
  -8   0   6 1557.34  326.18
   4  -4  -4  168.16  293.29
  -4  -4   4  419.22  239.74
  -4  -4   4  565.46  222.76
  -4   4   4 1230.65  369.02
  -4  -1  10   18.74  160.94
  -4  -1  10  164.81  140.66
  -4   1  10   73.46  169.50
  -4   1  10  176.56  217.24
   4  -1 -10  222.79  211.19
   4   1 -10   69.25  262.91
   2  -2 -10  216.92  178.46
  -2  -2  10  115.74  150.80
   2   2 -10  311.37  323.64
   2  -2 -10 -166.62  228.99
  -2  -2  10   46.47  143.41
  -3   4  -5  587.16  465.47
  -3  -4  -5  631.67  405.41
   7  -2  -6  484.24  172.70
   7   2  -6  313.84  203.67
   7  -2  -6  281.11  212.18
  -7   2   6  994.17  473.96
  -7   2   6  688.91  236.56
  -7  -2   6  679.37  387.65
   1  -1 -11 2465.74  739.22
  -1   1  11 1259.64  352.25
  -1  -1  11 2408.68  371.65
  -1   1  11 2837.74  552.55
  -2   0 -11  185.28  263.70
   2   0  11 1670.76  350.06
   2   0  11  641.14  249.84
   3  -3   8 1293.47  205.22
  -3   3  -8 1683.19  500.56
   3  -3   8  242.76  201.65
  -3  -3  -8 1370.27  580.47
   3   3   8  346.13  198.11
   3  -3   8 1516.02  286.59
   7  -1   7 1041.52  215.42
  -7   1  -7  810.06  539.32
  -7  -1  -7 1168.33  364.48
   7   1   7  421.78  189.52
   7  -1   7 1233.67  222.41
   7   1   7  718.11  210.54
  -9   0  -3  596.64  383.29
   4   2   9  653.97  193.57
  -4  -2  -9 1086.02  307.23
  -4  -2  -9  349.20  565.57
   4  -2   9  366.04  218.95
  -4   2  -9 1001.87  392.73
   9   1   2  641.87  298.38
   9  -1   2  514.08  245.04
  -9  -1  -2  382.90  237.94
  -9  -1  -2  754.29  316.91
  -9   1  -2  977.55  340.63
   5   4  -2  458.28  242.98
  -5  -4   2 1170.28  298.95
   5  -4  -2 1234.73  243.05
   5  -4  -2  659.93  241.98
   4  -4   4  337.01  351.06
  -4   4  -4  208.56  238.76
  -4  -4  -4  585.30  223.56
  -4  -4  -4  249.82  255.94
  -6  -3  -5  534.44  481.70
   6  -3   5 1089.36  391.18
  -6  -3  -5 1391.11  342.42
   6  -3   5 1180.29  255.05
  -6   3  -5  853.75  517.69
   1  -1  11  211.73  237.03
   1   1  11   93.19  164.42
   1  -1  11  121.06  166.63
   1   1  11  398.53  160.65
  -1  -1 -11  188.53  201.57
  -1   1 -11  159.61  269.90
  -2   2 -10  839.18  604.39
   2   2  10  694.22  304.54
  -2  -2 -10  864.88  310.30
   7   3  -3  310.01  174.46
  -7   3   3   52.22  265.49
  -7  -3   3  208.37  150.09
   7  -3  -3  211.99  157.58
   5  -4   2  143.68  168.17
   5  -4   2  195.53  163.37
  -5  -4  -2  354.08  233.04
  -5  -4  -2   38.09  196.60
   2  -4  -6  277.50  208.93
   2  -4  -6  -36.67  214.28
  -2  -4   6    9.08  159.16
  -2  -4   6  199.17  171.12
   8  -2  -4  270.58  140.15
   8   2  -4   71.77  286.11
  -8  -2   4  471.46  182.96
  -8   2   4  278.64  198.90
  -8  -2   4  172.22  227.37
  -8   2   4  181.19  243.83
  -4   1 -10  538.32  541.98
  -4  -1 -10  542.86  502.17
   4   1  10 1341.38  249.12
   4  -1  10 1533.90  390.66
   4  -1  10  995.38  258.30
   4   1  10  879.54  375.21
   0  -3   9  769.18  206.19
   0  -3  -9  537.59  269.23
   0  -3  -9 1242.83  461.66
   0  -3   9  602.42  304.44
   0   3  -9  725.35  323.24
  -2   4  -6  672.89  299.66
  -2  -4  -6  692.47  301.95
   2  -4   6  535.57  294.65
  -7  -3  -3  891.46  299.01
  -7  -3  -3 1300.50  401.65
   7  -3   3 1604.52  280.93
   7  -3   3  598.59  298.97
  -6   0   9    5.38  213.33
   6   0  -9  223.37  189.52
  -6   0   9    8.43  151.50
  -9   1   3  690.84  291.23
  -9   1   3 1857.44  422.18
  -9  -1   3 1216.80  270.47
   9   1  -3 1440.84  290.66
  -9  -1   3  455.95  336.63
  -8   0  -6 1945.67  761.75
   8   0   6 3603.59  597.84
   8   0   6 1999.14  388.63
  -7   2  -6 -303.23  228.31
  -7  -2  -6  -14.42  201.89
   7  -2   6  -21.74  130.57
  -7  -2  -6  177.83  362.10
   7  -2   6  132.85  195.24
  -2   1  11  255.49  171.62
  -2  -1  11  686.26  187.65
   2  -1 -11  386.55  257.54
  -2   1  11  591.27  190.18
  -2  -1  11  224.98  162.11
   1  -3  -9 1280.72  334.01
   1   3  -9  885.11  332.18
  -1  -3   9  702.56  228.55
   1  -3  -9  302.51  284.46
  -9   0   4  642.43  218.06
   9   0  -4  562.38  311.16
  -9   0   4  308.69  179.32
  -8   1   6 2180.03  391.51
  -8  -1   6 2411.90  406.43
  -8  -1   6  509.21  509.97
   8  -1  -6 1732.59  344.97
  -8   1   6 2249.22  425.71
   8  -2   4   68.92  149.86
  -8  -2  -4   77.39  201.72
   8  -2   4  397.52  150.23
  -1   3  -9  711.70  565.33
  -1  -3  -9  905.25  332.60
   1  -3   9  396.75  186.42
   1  -3   9  892.01  298.47
  -3   0  11  281.52  271.01
   3   0 -11  224.04  194.52
  -7   0   8  617.04  268.91
  -7   0   8  117.98  179.16
  -5  -4   3  -37.13  195.31
  -5  -4   3  563.22  193.99
   5  -4  -3  410.14  235.19
   5   4  -3  921.81  216.84
  -2   1 -11  881.90  479.10
  -2  -1 -11  273.11  222.79
   2  -1  11   36.57  238.07
   2   1  11   77.27  157.59
   2  -1  11  240.61  238.45
   2   1  11  110.88  155.62
  -9  -1  -3  -71.79  277.39
  -9  -1  -3  344.57  175.62
   9  -1   3  105.24  123.53
   9   1   3  324.44  226.07
   5  -3  -7  518.33  290.67
  -5  -3   7  610.37  303.63
   5  -3  -7  489.40  313.87
  -5   3   7  520.60  407.46
  -5  -3   7  194.02  261.68
  -3  -2  10  541.02  190.03
  -3  -2  10  383.20  193.04
   3  -2 -10  163.62  250.87
   3  -2 -10  284.11  197.48
   5   0 -10 -130.28  277.94
  -5   0  10  -66.07  229.23
  -5   0  10   -9.36  148.42
   5  -4   3  679.79  226.17
   5  -4   3  686.43  361.40
  -5  -4  -3 1017.70  526.44
  -5  -4  -3  728.27  282.50
   9   0   4  132.52  110.58
  -9   0  -4 -165.46  200.51
  -4  -3   8  378.75  188.20
  -4  -3   8  118.30  150.93
   4  -3  -8  397.89  230.22
   4  -3  -8  547.71  424.22
   3   0  11  327.78  198.04
   3   0  11  692.84  197.93
  -3   0 -11   96.56  405.53
  -7  -3   4  591.89  262.56
   7   3  -4   99.75  156.86
  -7   3   4  226.36  377.72
  -7  -3   4   97.31  158.84
   7  -3  -4    6.19  132.21
   6   0   9   65.17  141.81
   6   0   9  144.16  220.24
  -6   0  -9 -120.05  246.06
   2  -3  -9  114.07  219.28
   2   3  -9  296.28  248.93
  -2  -3   9  133.03  252.94
   2  -3  -9  596.50  276.30
  -4   4   5  -40.15  257.45
  -4  -4   5  152.16  163.13
   4  -4  -5  385.63  220.51
  -4  -4   5  -11.23  178.37
  -6  -2   8  152.05  153.08
  -6   2   8 -118.50  154.10
  -6  -2   8  273.50  254.53
  -6   2   8  487.58  203.13
   6  -2  -8  308.23  205.06
   6   2  -8  457.29  200.69
   6  -2  -8  314.30  190.32
  -6  -3   6  486.43  294.37
  -6  -3   6  323.48  190.79
  -6   3   6 1106.04  292.68
   6   3  -6  883.26  215.82
   6  -3  -6  171.76  205.42
  -6   1   9  352.77  185.56
   6  -1  -9  791.29  376.37
  -6   1   9  194.74  189.91
  -6  -1   9  402.90  195.39
   6   1  -9  499.40  338.01
  -6  -1   9  599.81  185.51
   3  -2  10  368.54  153.67
   3  -2  10  175.88  173.35
  -3   2 -10  190.96  281.57
  -3  -2 -10  233.37  316.77
   3   2  10  176.54  168.14
  -5   3  -7  734.55  343.66
  -5  -3  -7  924.66  494.98
  -5  -3  -7  842.87  579.87
   5  -3   7  612.58  186.78
   5  -3   7  513.12  171.44
   5   3   7  217.71  230.69
   5  -3   7  477.99  179.68
  -3  -4   6  308.96  265.86
   3  -4  -6  536.99  358.71
  -3  -4   6  161.78  183.62
   3  -4  -6  127.76  368.30
  -8   1  -6  230.63  271.73
  -8  -1  -6  953.75  300.52
   8  -1   6 1185.09  315.45
   8   1   6  451.22  264.91
   8  -1   6  628.25  194.88
   8   1   6  728.63  205.78
   2  -3   9  770.82  252.50
   2   3   9  165.99  172.74
   2  -3   9  385.05  169.64
  -2   3  -9  497.61  365.77
  -2  -3  -9 1048.18  307.11
   0  -4   7  304.81  190.09
   0   4  -7  362.67  248.26
   0  -4  -7   40.67  221.72
   0  -4  -7   37.37  193.52
   5  -2  -9  232.50  309.86
   5   2  -9  -79.70  246.10
   5  -2  -9  356.28  261.48
  -5   2   9  601.27  256.46
  -5  -2   9  319.06  169.44
  -5  -2   9   17.34  181.12
  -4  -4  -5  123.01  179.69
   4  -4   5  143.94  285.45
  -4   4  -5   81.59  226.32
  -4  -4  -5  401.78  234.92
  -9  -1   4    1.24  174.06
  -9   1   4  197.41  175.15
   9   1  -4  181.81  155.18
  -9   1   4   21.58  173.48
   9  -1  -4   66.83  241.35
  -9  -1   4  175.87  211.16
  -7   0  -8   97.20  222.23
   7   0   8  181.55  141.00
   7   0   8  -58.05  124.70
   0  -5   0  264.01  267.18
  -3  -1  11  369.59  256.01
  -3   1  11   -7.94  137.62
   3   1 -11  353.08  187.49
  -3   1  11  399.73  172.70
  -3  -1  11  240.50  222.62
   3  -1 -11  328.20  243.71
   7  -3   4  246.37  172.02
   7  -3   4  226.85  176.38
  -7  -3  -4   73.34  240.96
  -7  -3  -4   98.24  185.36
  -3  -4  -6  296.81  254.67
  -3   4  -6  578.10  277.91
   7   1  -8   12.99  174.74
  -7  -1   8   54.83  154.68
   7  -1  -8  164.98  164.41
  -7  -1   8  255.37  161.34
  -7   1   8  392.28  245.84
  -7   1   8  174.66  240.36
  -8  -2   5  185.91  189.51
  -8  -2   5  177.63  237.65
  -8   2   5  966.37  379.35
   8   2  -5  703.56  203.08
  -8   2   5  719.48  284.77
   8  -2  -5  368.25  173.40
   4  -3   8  245.76  159.64
  -4   3  -8  463.71  467.50
   4   3   8  -64.30  141.98
   4  -3   8  370.69  224.78
   4  -3   8  245.30  132.05
  -4  -3  -8  447.09  235.60
  -1  -4   7  325.00  293.84
   1  -4  -7  152.06  251.83
   1  -4  -7  352.40  329.49
  -5   0 -10  394.98  315.08
   5   0  10 1390.91  460.78
   5   0  10 2012.65  327.84
   0  -5   1 1511.48  276.33
  -1  -4  -7 1528.19  446.86
  -1  -4  -7  217.90  244.95
  -1   4  -7  862.47  316.52
   1  -4   7 1219.37  284.71
  -8   0   7  423.34  218.13
   8   0  -7  753.46  354.19
  -8   0   7 1253.80  274.60
   1  -5   0  328.54  182.15
  -1  -5   0  210.19  213.49
   6  -3   6  697.90  320.24
   6  -3   6  706.73  212.03
   6  -3   6  733.87  300.04
  -6  -3  -6  985.25  334.44
  -6   3  -6  809.56  515.39
  -5   1  10  -61.48  259.10
  -5  -1  10  479.73  196.79
  -5  -1  10  505.22  259.43
  -5   1  10  576.53  186.46
   5  -1 -10  518.44  252.07
   5   1 -10  420.23  212.16
  -9   2   0  654.56  253.86
  -9  -2   0  744.91  310.56
   9   2   0 1442.47  359.32
  -9  -2   0  365.18  297.26
   9  -2   0  701.09  197.32
  -9   2   0  222.71  268.92
  -5   4   4  523.00  346.86
   5  -4  -4  298.72  305.21
  -5  -4   4  358.04  275.10
  -5  -4   4  914.42  318.32
  -7  -2   7  239.95  203.19
  -7  -2   7   35.11  152.69
   7  -2  -7  328.64  185.72
  -7   2   7   81.65  218.22
   7   2  -7   27.39  282.62
   7  -2  -7  189.23  253.30
  -7   2   7  119.82  180.84
  -9   2   1  347.05  255.55
  -9   2   1  682.34  248.00
  -9  -2   1  176.68  204.30
   9  -2  -1  273.47  156.91
   9   2  -1  829.24  199.96
  -9  -2   1  477.31  169.24
  -1  -5   1  986.16  194.35
   1  -5  -1  728.91  223.29
  -1  -5   1  -38.44  308.84
   6   2   8   72.54  139.10
   6  -2   8  254.06  226.64
  -6   2  -8  475.16  286.56
  -6  -2  -8  187.16  242.12
   6  -2   8  307.89  157.98
   1  -5   1 1827.24  546.26
   6  -4   0  409.01  211.66
   6  -4   0  415.58  181.08
   6   4   0  483.18  194.37
  -6  -4   0  295.41  331.09
  -9   0   5  424.83  279.56
   9   0  -5 -130.72  157.37
  -9   0   5  -57.22  139.31
   9  -1   4  165.40  131.15
  -9   1  -4  238.47  210.42
  -9  -1  -4  413.76  295.86
  -9  -1  -4  311.99  198.07
   3   1  11  785.26  299.54
   3  -1  11  174.15  192.63
   3  -1  11  708.56  195.22
   3   1  11  441.22  278.78
  -3   1 -11  653.79  386.19
  -9  -2  -1  291.51  181.60
   9  -2   1  701.21  265.67
  -9   2  -1   85.22  229.03
  -9  -2  -1  211.50  218.17
   9   2   1  707.20  328.97
  -9   2  -1  857.25  414.77
   6  -1   9  158.22  255.33
   6   1   9   60.95  234.39
  -6  -1  -9  258.35  244.33
  -6   1  -9  210.27  267.88
   6   1   9  434.67  151.99
   6  -1   9   26.03  233.45
  -5  -2  -9  957.82  405.60
   5  -2   9 1003.78  205.52
   5  -2   9  641.40  228.99
   5   2   9  363.58  286.65
  -5  -2  -9  389.64  493.85
  -5   2  -9  963.60  536.57
   6  -4  -1 1091.41  355.13
   6   4  -1  951.18  245.90
   6  -4  -1  552.09  255.80
  -6  -4   1  641.76  236.16
   5  -4   4  468.57  327.71
  -5  -4  -4  450.54  387.04
  -5  -4  -4  362.88  242.68
   5  -4   4  619.67  210.80
  -8   2  -5   -7.24  208.50
  -8  -2  -5  404.71  210.41
   8  -2   5  109.19  145.45
  -8  -2  -5  399.10  258.57
   8  -2   5  218.50  149.13
   6  -4   1  642.19  219.93
   6  -4   1  734.12  242.50
  -6  -4  -1  586.87  245.37
   0  -5   2  -17.54  126.59
   0  -5   2   17.24  139.37
  -4   0  11  182.55  261.67
  -4   0  11  897.14  206.47
   4   0 -11 1014.44  294.25
   2  -4  -7  529.29  244.30
  -2  -4   7   13.88  177.92
  -2  -4   7  658.66  202.86
   2  -4  -7   99.66  286.95
   3   3  -9  175.42  241.46
   3  -3  -9  578.85  419.58
   3  -3  -9  345.12  326.11
  -3  -3   9  194.23  178.58
   8   3   0  348.94  176.77
  -8   3   0  613.54  292.12
  -8  -3   0  159.75  174.39
   8  -3   0  223.36  155.43
  -9  -2   2  344.34  203.77
  -9   2   2  243.45  297.92
  -9  -2   2  415.08  166.01
   9  -2  -2  423.44  226.48
  -9   2   2  510.85  253.94
   9   2  -2  430.62  198.95
   0  -2  11  550.48  187.04
   0   2 -11  725.83  467.42
   0  -2 -11  335.66  281.93
   0   2  11  368.80  182.58
  -7  -1  -8  871.76  369.26
   7   1   8  549.98  232.42
   7   1   8 1201.89  243.00
   7  -1   8 1694.37  249.23
  -7   1  -8 1169.42  520.55
   7  -1   8 1288.10  257.68
   8  -3  -1  -51.57  132.25
   8   3  -1   54.71  232.79
  -8  -3   1  122.03  149.95
  -8   3   1 -289.66  248.43
  -1  -5   2 -107.13  147.96
  -1  -5   2  -63.31  148.77
  -4  -2  10  831.80  299.46
   4  -2 -10  203.35  197.29
   4  -2 -10  355.20  234.87
  -4  -2  10  251.19  297.36
   1  -5   2  851.51  209.14
  -2   4  -7 1066.20  615.54
   2  -4   7 1801.29  258.83
  -2  -4  -7 1132.06  358.66
   2   4   7 -201.25  174.28
  -2  -5   0  211.10  160.52
   2  -5   0   66.18  159.99
   0   0  12   99.86  135.67
   0   0  12   58.19  155.49
  -1   2  11   66.25  148.15
  -1  -2  11  565.81  240.15
   1   2 -11  -32.86  265.75
  -1  -2  11  -26.04  141.09
   1  -2 -11  661.13  269.80
  -5   1 -10  680.56  340.50
   5   1  10  563.77  179.86
   5  -1  10  460.82  191.45
   5   1  10  484.65  181.90
  -5  -1 -10  361.40  489.13
   5  -1  10  396.00  184.10
   8  -3   1  322.68  262.81
  -8  -3  -1   50.89  254.88
   8   3   1  487.22  197.60
  -8   3  -1  254.11  284.59
   6   4  -2  414.30  311.84
  -6  -4   2 1062.84  271.38
   6  -4  -2  661.55  219.15
   7   3  -5  575.76  195.46
  -7   3   5  643.26  254.28
  -7  -3   5  283.30  244.14
  -7  -3   5  179.98  262.42
   7  -3  -5  360.20  284.41
   7  -2   7  312.52  212.91
  -7  -2  -7  504.60  235.94
  -7  -2  -7  831.51  420.10
  -7   2  -7  101.22  269.86
   7  -2   7  353.06  148.34
   7   2   7   -8.04  117.18
   8   0   7  149.58  147.18
  -8   0  -7   87.58  313.25
   8   0   7  619.21  244.62
   9  -2   2  210.71  142.99
  -9  -2  -2 -111.16  165.20
  -9   2  -2  -48.46  247.56
   9   2   2  342.65  215.64
  -9   0  -5  176.48  197.54
   9   0   5  106.90  181.82
   9   0   5  289.60  164.71
   2  -5  -1  -86.26  150.19
   2  -5  -1   31.24  227.80
  -2  -5   1  220.63  170.04
   1   0 -12  -55.91  268.84
  -1   0  12  795.52  350.62
   2  -5   1  426.39  202.43
  -2  -5  -1  207.40  143.75
   3  -3   9  958.68  214.37
  -3  -3  -9 1297.30  354.67
   3  -3   9  841.41  193.55
  -3   3  -9  850.61  666.09
   3   3   9  434.49  327.49
   1  -2  11  601.86  285.83
  -1   2 -11  783.90  476.00
   1   2  11  505.08  283.91
  -1  -2 -11  273.00  406.10
  -8   1   7  305.25  246.83
  -8  -1   7  252.56  161.21
  -8   1   7  386.54  194.42
  -8  -1   7  301.36  299.05
   8  -1  -7 -117.39  149.87
   8   1  -7  259.87  162.14
  -6  -4  -2  753.79  327.27
  -6  -4  -2  538.95  243.94
   6  -4   2  876.56  264.67
   6  -4   2 1378.13  297.33
 -10   0   0  565.05  264.17
 -10   0   1   -9.34  187.48
  10   0  -1  171.49  228.62
   1   0  12   23.58  151.21
   1   0  12  137.53  142.43
   8   3  -2  193.65  172.18
  -8   3   2  432.64  422.88
   8  -3  -2  324.84  227.34
  -8  -3   2  127.69  246.92
   4   0  11  185.56  284.96
   4   0  11  728.24  285.14
  -4   0 -11  730.76  356.85
   9  -1  -5  158.16  168.68
  -9  -1   5  301.18  170.01
  -9   1   5  452.93  295.15
  -9  -1   5    1.19  149.38
  -9   1   5  258.31  184.43
   9   1  -5  263.80  239.89
   4  -4  -6  562.49  348.36
  -4  -4   6  266.75  187.12
  -4  -4   6  161.01  260.84
 -10   0  -1 1166.83  511.08
   0  -5   3 1268.24  260.90
   4   2  10   53.77  144.77
   4  -2  10   54.81  137.90
  -4  -2 -10  165.93  210.97
  -4   2 -10  483.84  275.44
   4  -2  10   56.94  152.86
   8  -3   2  672.91  265.09
  -8  -3  -2  109.94  316.43
  -8   3  -2  435.82  305.52
   8   3   2  287.24  197.67
  -7   3  -5 -168.26  193.13
  -7  -3  -5  236.41  194.64
  -7  -3  -5  176.96  223.04
   7  -3   5  320.22  247.38
   7  -3   5  185.50  170.58
   9  -2  -3  297.07  145.78
  -9  -2   3  397.59  286.16
   9   2  -3  809.77  291.03
  -9   2   3  558.16  276.74
  -9   2   3  673.30  215.46
   2  -5  -2  119.42  177.70
   2  -5  -2  497.21  273.90
  -2  -5   2  312.66  156.33
  -2  -5   2  307.73  274.08
  -4   1  11  330.51  249.77
   4   1 -11  192.38  196.59
   4  -1 -11 1251.48  379.76
  -4  -1  11  334.05  257.98
  -4  -1  11  123.86  147.53
   2  -2 -11  407.15  436.74
  -2  -2  11  497.96  230.99
  -2   2  11  -64.80  148.54
  -2  -2  11  130.25  222.66
   2  -5   2 1581.37  525.12
   5  -3  -8  -35.27  177.30
  -5   3   8  303.78  177.45
   5  -3  -8  289.17  202.24
  -5  -3   8  297.50  142.36
  -5  -3   8 -142.70  169.55
  -1  -5   3  -29.78  219.69
  -1  -5   3  -28.03  143.55
   1  -5  -3 -113.13  168.19
 -10   0   2 1120.73  344.19
  10   0  -2  235.87  249.42
 -10   0   2  101.06  155.66
  -5  -4   5    9.22  168.96
  -5  -4   5  218.52  194.84
   5  -4  -5  443.96  214.52
  -5   4   5  850.05  345.29
  -1   5  -3  -94.25  200.07
   1  -5   3  925.82  220.50
  -4  -4  -6  532.21  297.10
   4  -4   6  257.19  222.94
  -4   4  -6  453.41  421.19
   4  -4   6  237.20  248.90
   2   0 -12  244.50  191.92
  -2   0  12  558.42  200.08
  -6   4   3  422.43  279.36
   6   4  -3   -2.01  156.27
  -6  -4   3   93.56  170.99
   6  -4  -3  262.41  157.26
  -8   2   6  283.41  176.92
  -8  -2   6  -55.49  214.51
  -8   2   6  243.51  157.31
   8  -2  -6  306.53  175.04
   8   2  -6  130.62  178.27
  -8  -2   6  -12.15  124.60
   6  -3  -7  181.95  207.35
  -6  -3   7   53.24  157.03
  -6   3   7  218.19  264.98
   6  -3  -7  329.79  270.33
  -6  -3   7  232.82  198.33
   6   3  -7  149.25  259.03
  -7   0   9  638.57  211.03
   7   0  -9  580.96  224.55
  -7   0   9  298.09  279.08
   3  -4  -7 -150.18  196.69
   3  -4  -7  142.52  370.13
  -3  -4   7 -110.29  166.08
  -3  -4   7  110.99  145.72
   0  -1 -12  771.64  292.11
   0   1  12 1244.93  267.18
   0   1  12  923.52  250.51
  -6   0  10  190.81  163.09
   6   0 -10  117.23  271.44
  -6   0  10  502.01  263.52
   0  -3  10  246.50  229.08
   0   3 -10  289.16  267.80
   0  -3 -10   52.87  390.26
   0  -3  10  -45.46  215.87
  -2  -2 -11  848.06  305.22
  -2   2 -11  987.43  382.41
   2  -2  11  672.11  186.45
   2   2  11  252.21  194.25
   9  -2   3  384.03  169.32
  -9   2  -3  460.01  302.90
   9   2   3  421.21  190.92
   8  -1   7  421.42  179.98
   8  -1   7  733.08  278.36
   8   1   7  739.43  187.96
  -8   1  -7  215.48  242.01
  -8  -1  -7  561.27  263.30
   8   1   7  248.69  221.51
 -10   0  -2 -364.27  286.58
  -9   1  -5   85.25  183.93
   9  -1   5    7.80  118.25
   9  -1   5  176.28  141.56
  -1   1  12  -87.45  157.76
  -1   1  12 -114.83  140.03
   1  -1 -12  112.77  207.72
   6  -4   3  320.11  259.33
  -6  -4  -3  424.97  260.86
  -6  -4  -3  219.43  198.58
   6  -4   3  252.62  279.21
  -8  -3   3  326.05  152.96
   8   3  -3  673.40  204.01
   8  -3  -3  475.83  174.26
  -8   3   3  309.64  384.15
  -1  -3  10  144.27  138.30
  -1  -3  10  -53.27  151.15
   1  -3 -10  118.02  437.51
   1   3 -10  778.10  435.20
   5  -4   5  399.23  334.02
   5  -4   5  844.59  214.28
  -5  -4  -5  132.89  255.64
  -5   4  -5  350.62  242.57
  -5  -4  -5  933.34  278.08
  10   1   0   90.39  224.83
 -10   1   0  511.38  230.31
 -10  -1   0  131.00  215.31
   2   0  12  288.91  155.28
   2   0  12   30.38  156.30
   3  -5   0   89.02  261.97
   3  -5   0  225.87  251.26
  -3  -5   0  -84.10  156.47
   9   0  -6  274.01  168.64
  -9   0   6   63.55  145.63
  -9   0   6  193.75  176.04
  -3   4  -7  476.18  274.94
   3  -4   7  266.85  148.66
   3   4   7  424.85  198.47
  -3  -4  -7  320.85  247.36
 -10   1   1  -86.10  155.46
  10   1  -1  214.41  150.27
 -10   1   1  178.30  189.10
 -10  -1   1  -15.45  277.21
   1   1  12  312.93  195.46
  -1  -1 -12  157.67  181.13
   1  -1  12  930.30  304.68
   1   1  12  786.34  314.46
  -1   1 -12 -237.27  218.96
  -1  -3 -10  101.01  229.33
   1   3  10   35.75  145.25
  -1   3 -10  -23.65  240.93
   1  -3  10  141.71  136.72
   1  -3  10  -98.55  139.03
  -4   1 -11  484.02  303.65
   4  -1  11  551.93  280.94
   4  -1  11  357.12  168.39
  -4  -1 -11  251.28  247.30
   4   1  11  350.74  172.96
   4   1  11  277.35  170.74
  -5   3  -8  -71.00  224.18
   5  -3   8   79.29  129.86
   5  -3   8  -15.62  148.60
   5   3   8   81.31  171.24
  -5  -3  -8  208.10  308.38
  -5  -3  -8  -58.61  187.33
   3  -5  -1  305.83  205.74
   3  -5  -1  290.47  193.58
  -3  -5   1   80.15  168.83
   3  -5   1   40.55  157.22
  -3  -5  -1   67.68  225.57
 -10  -1  -1 -181.96  190.15
 -10   1  -1  210.01  295.08
  10   1   1  136.88  224.17
 -10  -1  -1  206.43  137.32
   4  -3  -9  600.85  411.94
   4  -3  -9  321.97  343.38
  -4  -3   9  185.88  169.67
   0  -4  -8  234.67  219.20
   0  -4  -8  216.43  237.62
   0   4  -8  642.22  269.14
   0  -4   8 -163.90  167.75
   2  -5  -3  -22.03  271.69
  -2  -5   3  325.03  273.72
  -2  -5   3   98.73  268.39
   8  -3   3  128.23  148.80
  -8  -3  -3  -16.78  179.65
  -8   3  -3 -267.66  250.93
  -6  -3  -7 1002.21  311.26
  -6   3  -7  485.46  500.02
   6  -3   7  451.19  185.39
  -6  -3  -7  500.94  448.48
   6  -3   7  577.55  250.08
  10   0  -3  186.95  150.61
 -10   0   3   92.33  168.93
 -10   0   3   70.63  136.93
  -6  -2   9  222.32  153.29
  -6  -2   9  211.44  148.17
   6   2  -9  212.81  257.10
  -6   2   9  157.32  158.51
   6  -2  -9  106.58  229.28
   6  -2  -9  540.35  286.80
   2  -5   3  804.44  307.93
   8  -2   6  906.37  194.53
  -8   2  -6  602.50  265.97
   8  -2   6  543.13  205.61
  -8  -2  -6  293.61  322.98
  -8  -2  -6  862.95  269.83
  -1  -4   8  381.40  324.97
   1  -4  -8  365.47  253.36
   1   4  -8  689.05  308.94
   1  -4  -8  780.06  284.44
 -10  -1   2  298.29  166.64
  10   1  -2   63.31  144.18
 -10   1   2  101.11  179.80
 -10   1   2  440.39  273.19
   0  -5   4   28.43  141.72
   8   0  -8  -36.60  148.91
  -8   0   8  218.79  233.07
  -8   0   8  189.36  251.40
   1  -4   8  340.81  178.76
  -1  -4  -8  417.10  372.27
  -1   4  -8  323.98  400.79
  -9   2   4   -7.17  272.04
  -9  -2   4  211.06  156.04
  -9  -2   4  282.04  127.37
   9   2  -4  220.48  158.39
  -9   2   4  220.34  275.95
  -2  -1  12  340.62  154.23
  -2   1  12  -30.22  137.36
   2  -1 -12  582.55  381.78
  -2   1  12  308.14  241.93
   2  -3 -10 1531.04  495.89
   2  -3 -10 3662.63  625.61
   2   3 -10 1986.06  824.43
  -2  -3  10 1556.46  394.53
  -2  -3  10 2173.44  346.08
  -3  -2  11   28.14  138.08
   3  -2 -11  116.70  340.37
  -3  -2  11   23.60  132.26
  -7   2   8  -40.56  133.10
  -7  -2   8  429.72  225.68
  -7   2   8  146.66  279.32
   7   2  -8  170.37  185.15
  -7  -2   8  203.52  136.59
   7  -2  -8  363.39  174.18
  -5   0  11  -15.28  145.86
   5   0 -11  -37.86  169.75
   3  -5  -2  384.37  191.66
  -3  -5   2  345.98  196.31
   3  -5  -2  201.26  207.55
  -7  -1   9 1196.96  227.76
   7   1  -9  970.52  257.17
   7  -1  -9 1113.00  271.64
  -7  -1   9  695.98  333.09
  -7   1   9  860.49  219.27
  -7   1   9  213.34  220.13
   6   0  10  697.51  189.00
  -6   0 -10  174.70  260.02
   6   0  10  556.60  306.84
  -7   0  -9  145.21  235.32
   7   0   9  337.39  153.93
   7   0   9  187.60  141.39
  -7  -3   6   55.83  138.92
  -7  -3   6   57.71  124.42
   7  -3  -6  335.98  176.32
   7   3  -6  545.13  192.93
  -7   3   6  985.04  323.76
  -6   1  10  238.41  264.87
  -6  -1  10  295.05  247.64
  -6   1  10  440.57  184.74
  -6  -1  10  662.49  182.10
   6   1 -10  695.62  208.15
   6  -1 -10  349.84  228.94
  -1  -5   4  944.73  284.86
  -1  -5   4  172.83  174.92
   1  -5  -4  124.10  179.53
   3  -5   2  203.59  180.32
  -3  -5  -2  113.68  205.78
   3   0 -12  729.27  262.36
  -3   0  12 1916.52  348.45
  -4   3  -9  164.75  304.95
  -4  -3  -9  603.69  232.49
   4  -3   9   -3.64  134.06
   4   3   9   38.65  123.04
   6   4  -4  468.67  275.29
  -6  -4   4  256.87  163.85
  -6  -4   4   84.49  161.21
   6  -4  -4  688.28  319.74
  -6   4   4 1090.35  400.94
 -10   0  -3  953.17  277.84
 -10   0  -3   81.07  164.98
  -1   5  -4  269.93  223.72
   1  -5   4  357.22  164.56
 -10   1  -2  203.12  244.71
  10   1   2  213.83  132.19
 -10  -1  -2  145.61  143.40
 -10  -1  -2 -191.63  189.97
  10  -1   2  -11.79  103.18
   9   0   6  144.67  145.91
   9   0   6  130.43  187.75
  -9   0  -6  -51.56  185.14
  -5  -2  10  316.60  235.75
   5   2 -10  181.04  155.38
   5  -2 -10  252.97  206.53
  -5  -2  10   98.69  239.22
   5  -2 -10  134.44  152.78
   2  -1  12  158.62  149.43
  -2   1 -12 -133.07  248.59
   2   1  12   10.25  151.55
   2  -1  12   40.03  133.02
   2   1  12  233.87  228.15
   2   3  10  335.69  232.69
  -2   3 -10  577.93  491.59
  -2  -3 -10  504.42  423.90
   2  -3  10  235.98  213.10
   9  -1  -6  323.78  155.17
   9   1  -6   94.33  157.61
  -9  -1   6   35.94  128.29
  -9   1   6   75.90  201.46
  -9  -1   6   78.22  155.15
  -9   1   6  128.62  151.94
   8  -3  -4 -124.55  192.40
  -8  -3   4   -1.86  194.18
  -8   3   4  327.45  208.05
   8   3  -4   78.44  210.57
   9   2   4  394.21  178.63
  -9  -2  -4  622.66  364.44
   9  -2   4  448.67  244.31
  -2  -4   8  312.92  202.00
   2  -4  -8  290.97  255.04
   2  -4  -8   80.06  310.66
  -3  -2 -11  222.14  218.28
  -3   2 -11  438.34  274.51
   3  -2  11  486.47  249.06
   3   2  11  265.37  167.26
   6  -4   4  427.82  323.92
   6  -4   4 1166.27  344.65
  -6  -4  -4  732.79  256.07
  -6  -4  -4  994.44  367.52
  -6   2  -9  185.36  294.21
   6  -2   9  723.29  287.50
  -6  -2  -9  278.20  253.34
   6   2   9  286.87  174.94
   6  -2   9  680.10  184.04
  -6  -2  -9  776.52  242.60
 -10  -1   3  126.60  156.84
 -10   1   3   56.86  159.86
 -10   1   3   36.32  166.97
  10   1  -3  279.49  153.90
  -3   0 -12   34.00  200.70
   3   0  12  363.65  293.51
   3   0  12  730.82  196.88
   7  -3   6  324.03  238.52
   7  -3   6  137.44  136.17
  -7  -3  -6   88.70  208.12
  -7  -3  -6  220.95  248.06
  -7   3  -6  419.83  210.60
  -2   4  -8  756.15  325.19
   2  -4   8  557.06  243.45
   2   4   8  324.80  160.87
  -2  -4  -8  638.00  287.48
  -5   4   6  -64.28  193.08
  -5  -4   6  115.94  157.03
   5  -4  -6  -61.79  258.82
  -5  -4   6  166.06  203.73
  -4  -4   7  125.92  159.66
  -4  -4   7  -97.85  133.78
   4  -4  -7   67.83  186.69
  -2  -5   4  165.25  164.86
  -2  -5   4  361.92  282.15
   2  -5  -4  606.82  254.70
 -10   0   4    1.58  127.47
 -10   0   4   -9.56  149.28
  10   0  -4  247.50  160.35
   7   4   0  366.80  181.58
  -7  -4   0  423.13  264.00
   7  -4   0  411.82  250.59
   8   1  -8 1048.31  381.24
   8  -1  -8 1077.64  373.46
  -8   1   8  206.48  200.76
  -8   1   8  805.68  181.14
  -8  -1   8  158.27  194.09
  -8  -1   8  997.74  193.62
  -3  -5   3  206.54  244.79
  -3  -5   3   -2.46  246.84
   3  -5  -3   90.74  274.53
   5   0  11   78.66  132.93
   5   0  11  -87.28  133.82
  -5   0 -11  277.94  263.98
   7  -2   8  352.53  136.30
  -7  -2  -8  173.87  221.91
   7   2   8   41.04  118.26
  -7   2  -8   -3.07  347.97
  -7  -2  -8  213.54  193.15
   7  -2   8  400.14  202.55
   8   0   8  539.45  190.00
   8   0   8 1178.09  304.06
  -8   0  -8 1280.84  561.06
  -8   3  -4  187.50  250.94
   8  -3   4  654.71  206.65
  -8  -3  -4  167.09  193.83
  -2  -5  -4  303.20  349.52
  -2   5  -4  635.33  364.33
   7  -4  -1  568.11  193.02
  -7  -4   1  372.40  192.02
  -7   4   1  965.16  317.63
   7   4  -1  712.52  297.42
  -5  -1  11    2.29  142.54
   5  -1 -11  678.57  375.77
   5   1 -11  626.02  222.78
  -5   1  11  602.41  163.99
  -5   1  11   81.74  133.76
  -6   1 -10  187.15  359.35
   6  -1  10  206.45  222.94
   6   1  10  147.37  139.35
   6   1  10  174.25  213.40
   6  -1  10   61.29  231.35
  -6  -1 -10  271.44  248.30
   7  -1   9   -2.21  133.56
   7   1   9  -87.86  203.17
   7  -1   9  -50.89  138.94
  -7  -1  -9  454.27  269.60
   7   1   9 -167.11  124.13
  -3  -5  -3  256.60  234.51
  -5  -2 -10  803.90  325.36
   5  -2  10  370.00  156.34
   5  -2  10  118.05  165.72
  -5   2 -10   67.95  267.11
  -5  -2 -10   28.76  192.22
   5   2  10  228.54  151.53
  -7  -4  -1  343.66  187.93
   7  -4   1  296.32  179.93
   7   4   1  679.62  190.79
  -3  -1  12  -28.44  121.94
  -3  -1  12  249.04  152.38
  -3   1  12  226.97  149.12
   3  -1 -12  163.49  187.68
 -10   1  -3  730.34  316.08
 -10  -1  -3  989.71  454.20
 -10  -1  -3  255.00  322.64
  10  -1   3  149.82  117.46
   4  -5   0  641.72  230.76
   4  -5   0  670.79  370.67
  -4  -5   0  432.83  297.34
  -3  -3  10   62.12  148.00
   3  -3 -10  274.03  245.70
  -3  -3  10  451.77  257.22
   3   3 -10  308.61  217.73
   3  -3 -10  179.19  196.23
  -8   2   7  274.33  175.98
   8  -2  -7  133.76  168.22
  -8  -2   7  256.30  139.40
  -8  -2   7   63.36  126.17
   8   2  -7  259.28  167.60
   9  -1   6  370.40  153.65
   9  -1   6  192.15  127.48
  -9   1  -6   80.44  305.09
  -9  -1  -6  384.33  290.23
  -4   4  -7  -82.98  319.47
  -5   4  -6    8.91  198.71
   5  -4   6  155.77  237.78
  -5  -4  -6  174.81  195.04
  -4  -5   1  451.88  211.19
   4  -5  -1  783.47  324.40
   4  -5  -1  244.27  197.02
   4  -5   1  239.59  208.30
   4  -5   1  402.96  286.64
  -4  -5  -1  143.25  262.39
  -9   2   5  453.41  164.49
   9   2  -5   58.78  143.52
  -9  -2   5   48.68  212.54
  -9   2   5  -22.56  146.55
  -9  -2   5   83.47  119.93
  -7   4   2  631.20  291.62
  -7  -4   2  199.07  162.95
   7   4  -2  516.56  181.27
   7  -4  -2  481.05  188.11
   0   5  -5  278.95  210.89
   0  -5   5  636.49  294.13
   0  -5  -5 -112.79  144.90
 -10   0  -4  225.76  252.71
 -10   0  -4  155.81  154.52
   6   3  -8  268.81  248.00
   6  -3  -8  147.08  182.81
  -6  -3   8  248.23  170.64
   6  -3  -8  672.77  302.43
  -6   3   8  537.33  195.52
  -9   0   7  130.92  206.38
  -9   0   7  120.50  165.27
   9   0  -7  150.87  216.47
   3   3  10  392.44  152.12
   3  -3  10  159.72  148.57
  -3  -3 -10  466.95  224.52
  -3   3 -10  101.96  257.12
   3  -1  12   -7.33  155.64
   3   1  12  488.55  164.90
   3  -1  12  505.79  166.48
  -3   1 -12  227.41  263.73
   3   1  12  286.05  173.23
   7  -4   2  198.02  162.42
   7  -4   2  305.89  176.05
  -7  -4  -2  271.52  178.04
   1  -5  -5  335.13  306.62
  -1  -5   5  802.43  335.10
  -6  -4   5  364.22  156.51
   6  -4  -5  -36.98  153.90
  -6  -4   5  234.24  177.28
  -6   4   5  722.97  228.09
  -3  -4   8  140.98  180.78
   3  -4  -8  302.16  303.55
   3  -4  -8  181.71  315.86
  -4  -2  11  101.73  163.57
  -4  -2  11  620.28  154.58
  -4   2  11  128.20  140.87
   4  -2 -11  647.02  266.28
  -1   5  -5 -103.80  199.91
   1  -5   5   52.60  131.42
  -1  -5  -5  254.29  182.54
  -4  -5   2  175.10  167.92
   4  -5  -2   -9.77  153.93
   5   3  -9  192.82  187.40
  -5  -3   9  436.57  184.90
   5  -3  -9  399.53  304.35
   5  -3  -9  211.40  271.91
 -10  -1   4  944.97  277.54
 -10   1   4  366.51  225.20
  10   1  -4  874.41  314.91
 -10   1   4  607.04  319.29
  -4   0  12   66.96  137.62
   4   0 -12  -91.52  267.27
   5   1  11  676.18  228.71
   5  -1  11  843.06  309.09
  -5   1 -11  216.26  397.33
   5  -1  11 1056.69  235.63
  -5  -1 -11  221.97  243.04
   5   1  11  912.84  316.56
   8   1   8  205.42  200.14
  -8  -1  -8  312.73  227.19
   8   1   8  222.85  140.40
   8  -1   8  362.79  222.87
  -8   1  -8  113.78  208.84
   8  -1   8  119.81  140.18
  -4  -5  -2  127.24  237.98
   4  -5   2  626.02  292.84
   4  -5   2  258.16  211.44
   8  -3  -5  -73.15  126.27
   8   3  -5   19.34  131.92
  -8   3   5  140.11  282.13
  -8  -3   5  -22.98  116.65
  -8  -3   5  -10.57   99.95
   0  -2  12  510.46  236.02
   0  -2 -12  916.60  398.46
   0   2  12   -6.17  234.91
   0   2 -12  251.54  254.43
  -3   4  -8 1190.05  523.72
   3  -4   8  357.81  139.61
   3   4   8   21.80  201.42
  -3  -4  -8  724.04  433.39
  -8   2  -7  157.69  219.42
   8  -2   7  486.30  161.56
   8  -2   7  369.29  159.19
  -8  -2  -7  549.45  222.90
  -3  -5   4  -74.21  184.59
  -3  -5   4  638.45  199.42
   3  -5  -4 1033.99  459.86
  -9  -2  -5  987.56  418.55
   9   2   5  327.53  149.35
   9  -2   5  109.52  214.02
  -1   2  12  278.36  187.16
   1  -2 -12  235.83  225.27
  -1  -2  12  -14.61  138.84
   6  -4   5  929.80  307.61
  -6  -4  -5  272.65  251.02
  -6  -4  -5 1184.23  320.90
   6  -4   5  400.89  280.31
 -10   2   0  820.62  228.19
 -10  -2   0  381.28  178.56
  10  -2   0  -71.93  128.81
  10   2   0  986.44  170.88
 -10   2   0  563.79  262.84
 -10  -2   0  269.63  159.47
  -9  -3   0  382.06  169.45
  -9   3   0  340.22  351.71
   9   3   0  590.26  261.82
   9  -3   0  219.64  143.11
  -7   4   3  349.01  430.86
   7   4  -3  269.40  156.13
   7  -4  -3  209.24  240.82
  -7  -4   3  405.45  247.44
  -3  -5  -4  174.18  334.59
   3  -5   4  378.38  186.94
  -7  -3   7   53.44  119.85
   7   3  -7  185.35  147.57
   7  -3  -7  184.66  145.77
  -7   3   7  -12.81  148.69
 -10   2   1  -10.66  230.84
 -10  -2   1  105.17  219.13
  10  -2  -1  203.62  184.85
  10   2  -1  357.76  237.06
 -10   2   1   55.35  228.50
 -10  -2   1  180.52  187.17
  -9  -3   1  297.95  236.08
   9  -3  -1  382.64  238.01
  -9   3   1  437.34  230.79
   9   3  -1  585.50  186.30
   1  -2  12  644.43  166.04
  -1  -2 -12  863.98  260.78
   1   2  12  -43.49  164.40
  -1   2 -12  211.74  286.91
  -7   0  10  330.16  229.05
  -7   0  10  178.64  134.75
   7   0 -10  309.80  261.81
 -10   0   5 -243.79  210.96
  10   0  -5  568.50  277.25
 -10   0   5  409.99  156.95
  -6  -3  -8  636.25  230.24
   6  -3   8   69.32  145.86
   6  -3   8  294.45  190.70
  -6  -3  -8  257.90  231.01
  -6   3  -8  298.31  257.54
   4  -2  11   95.58  137.90
  -4  -2 -11  251.45  291.59
   4   2  11    3.45  196.59
   4  -2  11   51.52  132.07
  -4   2 -11  478.73  409.78
  -2  -5   5 -335.33  159.23
   2  -5  -5  345.83  217.36
  -2  -5   5  706.07  167.27
 -10   1  -4  215.24  255.22
 -10  -1  -4  299.14  248.42
  10  -1   4  -15.20  103.80
 -10  -1  -4  145.07  363.51
   9   3   1  568.91  274.55
  -9   3  -1  277.68  337.67
  -9  -3  -1  257.34  161.56
   9  -3   1  422.57  161.35
 -10   2  -1  292.04  207.53
  10  -2   1  204.86  130.79
 -10  -2  -1  297.12  217.11
  10   2   1  511.58  158.87
 -10   2  -1   89.64  208.64
   0   0  13 -101.14  136.90
   0   0  13   44.03  104.84
  -5  -3  -9  454.06  234.87
   5   3   9   10.51  117.75
   5  -3   9  281.14  125.28
   5  -3   9  183.41  145.37
  -5   3  -9  247.02  410.08
  -2  -5  -5  -59.32  185.49
  -2   5  -5  164.71  194.29
   2  -5   5  525.38  172.20
   0  -4  -9 1098.39  455.25
   0   4  -9  420.45  506.54
   0  -4   9  472.77  194.42
   4   0  12  151.70  142.63
  -4   0 -12 -415.84  248.74
   4   0  12  197.46  147.22
   9   1  -7   88.84  145.78
  -9   1   7   71.95  204.41
  -9  -1   7  -25.37  117.58
  -9   1   7   -1.55  125.74
  -9  -1   7   62.87  177.02
   9  -1  -7  266.19  214.93
   8  -3   5   81.24  134.86
  -8  -3  -5   72.74  176.87
  -8   3  -5  166.19  218.13
   9   0   7 1396.36  238.38
  -9   0  -7  592.56  257.15
   9   0   7  802.92  307.29
  -7  -4  -3  138.81  161.10
   7  -4   3  140.62  145.65
   7  -4   3  189.53  159.43
  -4  -5   3  -70.38  146.37
   4  -5  -3  128.68  167.27
  -4   5   3  210.21  226.06
  -1   0  13  667.85  202.58
  -6   0  11  298.87  156.08
   6   0 -11  365.62  184.11
  -1  -4   9  246.69  176.39
   1   4  -9  273.02  217.18
   1  -4  -9  367.66  217.71
   1  -4  -9 -147.15  182.71
 -10   2   2   49.20  161.69
  10   2  -2  348.12  235.94
 -10  -2   2  370.43  205.32
 -10   2   2  263.39  165.29
  -9   3   2  741.07  232.87
   9  -3  -2  278.67  148.48
   9   3  -2  653.11  175.03
  -9  -3   2  276.06  142.91
  -4   1  12   97.51  127.66
   4  -1 -12  -57.71  188.11
  -4  -1  12  -59.58  131.92
  -4  -1  12  -90.80  119.80
   4   1 -12  421.63  226.10
   0  -3 -11   23.87  224.79
   0   3 -11  -48.54  203.02
   0  -3  11  124.87  131.05
   0   3  11   48.29  130.89
   0  -3  11 -118.37  124.87
  -8   0   9 -270.66  184.71
  -8   0   9 1454.82  195.30
   8   0  -9 1129.44  245.86
  -2  -2  12  296.23  141.82
   2  -2 -12  452.18  264.33
  -2   2  12  188.21  135.23
  -2  -2  12  374.84  151.79
   4  -5   3  208.51  160.12
  -4  -5  -3  292.45  214.88
  -4  -5  -3   49.51  218.35
   1   0  13  431.99  227.44
   1   0  13  417.46  172.77
   4   3 -10  343.70  261.16
   4  -3 -10    5.40  165.42
  -4  -3  10  169.84  238.32
   4  -3 -10  258.79  204.03
   1   4   9   75.63  137.50
  -1   4  -9 -110.03  228.03
   1  -4   9  101.94  208.42
  -1  -4  -9  219.13  198.54
  -7  -2   9  134.71  117.91
  -7  -2   9  -33.89  117.30
   7   2  -9  -35.74  203.29
   7  -2  -9  178.12  225.98
  -7   2   9  -62.00  127.45
   1  -3 -11  623.30  414.28
  -1  -3  11  212.33  211.95
  -1   3  11  173.69  148.78
   1   3 -11  260.55  255.91
  -1  -3  11  114.25  217.73
   6   2 -10  294.56  151.58
  -6   2  10  -96.27  216.51
  -6  -2  10  376.53  142.40
   6  -2 -10  229.07  183.48
  -6  -2  10  364.51  215.78
  -7  -3  -7    5.71  203.01
  -7   3  -7  771.60  231.50
   7  -3   7  428.30  227.09
   7  -3   7  161.83  123.91
  -7  -3  -7  298.33  249.51
  -5  -4   7  -63.65  117.48
  -5  -4   7  117.83  132.31
   5  -4  -7   27.31  153.00
  -9   3  -2  385.57  354.88
   9  -3   2  344.48  159.36
   9   3   2  578.59  177.71
  -9  -3  -2  485.06  178.98
 -10  -2  -2  260.13  248.05
  10   2   2  345.21  155.07
  10  -2   2  315.73  198.23
 -10   2  -2  591.50  316.21
 -10   0  -5  374.20  234.51
 -10   0  -5   16.93  147.90
   1  -3  11  484.99  217.22
  -1  -3 -11   61.47  225.54
  -1   3 -11  389.93  337.40
   1  -3  11  122.67  202.82
   1   3  11  237.44  223.36
   2   2  12  -98.74  129.98
  -2   2 -12 -314.44  336.24
  -2  -2 -12  -24.38  291.82
   2  -2  12   15.00  129.01
   9   2  -6  409.30  255.32
  -9  -2   6   -2.78  109.23
  -9  -2   6   84.58  108.97
  -9   2   6   18.04  192.22
  -9   2   6  -15.17  151.35
  -7  -1  10  343.38  138.33
  -7   1  10   -4.73  194.05
  -7  -1  10  162.34  121.99
   7   1 -10 -227.72  141.33
  -7   1  10  172.68  132.86
   7  -1 -10  -18.71  150.44
  10   1  -5  349.21  147.60
  10  -1  -5  206.28  208.91
 -10  -1   5  143.58  122.26
 -10   1   5  166.56  138.64
 -10   1   5   31.06  128.83
 -10  -1   5  264.89  138.74
   2   0 -13  434.08  190.33
  -2   0  13 1562.82  281.07
   0  -5   6  776.94  302.78
   0  -5  -6  536.93  314.31
   0  -5  -6  154.41  174.27
   0   5  -6  492.05  234.00
   4  -4  -8  644.72  316.72
   4  -4  -8  273.82  230.31
  -4  -4   8  349.88  182.27
   7   0  10  682.67  163.35
   7   0  10  221.17  230.09
  -7   0 -10  675.03  426.57
  -7   4   4  212.09  196.92
   7   4  -4  254.75  142.32
  -7  -4   4  118.03  127.91
  -2  -4   9  816.60  359.33
   2  -4  -9  532.55  231.99
   2   4  -9  330.50  266.64
   2  -4  -9  606.55  308.32
   5  -5   0  935.56  257.29
   5  -5   0  739.36  357.00
  -5  -5   0  530.58  290.85
   0   1  13  237.04  206.80
   0  -1 -13  269.42  193.36
   0   1  13  151.35  152.24
   0  -1  13  149.49  216.73
  -4  -3 -10  230.25  294.30
   4   3  10 -126.67  192.85
   4  -3  10  396.20  191.41
  -4   3 -10  348.09  249.49
   4  -1  12 2337.99  301.61
   4   1  12 1762.57  294.41
   4   1  12 1351.35  295.95
   4  -1  12  733.28  378.20
  -4   1 -12  686.21  471.63
   9  -1   7  131.55  110.55
   9  -1   7  165.63  137.10
  -9   1  -7  327.42  174.60
  -9  -1  -7   17.19  172.90
  -6   4   6  127.99  270.23
  -6  -4   6  -65.12  119.54
  -6  -4   6   56.84  169.68
 -10  -2   3  139.52  138.74
 -10   2   3  976.04  265.54
  10   2  -3  243.76  135.78
   5  -5  -1  216.51  242.31
  -5  -5   1   34.25  138.50
   9   3  -3  -37.74  192.01
  -9  -3   3   27.81  106.43
  -9   3   3  143.72  181.06
   9  -3  -3  106.99  178.65
  -5  -4  -7   36.78  217.54
  -5   4  -7  257.27  201.69
   5  -4   7  296.30  162.33
   5  -4   7  260.94  211.87
   1  -5  -6  305.47  186.36
  -1  -5   6  440.68  278.06
   1   5  -6  202.96  231.71
  -1  -1  13  239.07  152.78
  -1   1  13  241.11  232.34
  -1   1  13  158.59  187.37
   1  -1 -13  283.39  200.23
  -3  -5   5  144.64  178.95
  -3  -5   5  212.45  150.58
   3  -5  -5  293.89  187.76
  -2  -3  11  299.14  154.23
  -2   3  11  151.99  148.75
   2  -3 -11 1007.88  379.91
  -2  -3  11  321.90  202.38
   2   3 -11  108.81  229.47
   5  -5   1   40.75  172.40
  -5  -5  -1  207.97  246.25
   5  -5   1  328.15  167.45
  -1   5  -6  195.46  306.84
  -1  -5  -6  -12.92  183.05
   1  -5   6   68.72  129.79
 -11   0   0  235.61  289.79
  -6   1  11   -5.54  123.67
  -6  -1  11   26.88  112.93
   6   1 -11  450.13  186.89
   6  -1 -11  321.61  294.94
  -6   1  11 -152.80  114.98
  -6  -1  11  163.26  124.98
   2   0  13  278.60  278.94
   2   0  13 1068.36  207.55
   2   4   9   29.74  192.39
  -2  -4  -9  199.77  210.73
  -2   4  -9  325.99  240.85
   2  -4   9  125.19  129.12
   6   0  11  133.99  130.02
   6   0  11  227.83  134.93
  -6   0 -11  118.69  320.09
  -8  -2   8  322.45  169.91
  -8   2   8   76.65  154.59
  -8   2   8   22.81  190.06
   8   2  -8  316.75  151.36
  -8  -2   8  -68.60  109.41
   8  -2  -8   12.25  245.75
   8  -1  -9  134.41  136.52
   8   1  -9    5.49  130.97
  -8   1   9  105.82  206.90
  -8  -1   9  -10.38  172.85
  -8   1   9  294.60  125.74
  -8  -1   9  454.07  209.75
 -11   0   1 1387.70  416.56
  -1  -1 -13  224.85  155.17
   1   1  13  388.56  250.57
   1   1  13  626.56  188.65
   1  -1  13  661.88  188.32
  -8  -3   6  149.70  126.25
  -8   3   6  495.30  164.28
   8  -3  -6  180.40  186.92
   8   3  -6    9.45  195.50
  -4  -5   4  330.81  161.87
  -4  -5   4  -29.13  233.50
   4  -5  -4  457.46  312.38
  -3  -5  -5  757.59  358.18
  -3   5  -5  336.53  331.71
   7  -4   4  145.15  148.69
  -7  -4  -4  367.20  192.50
  -7  -4  -4  560.43  260.63
   7  -4   4  160.14  133.27
  -5  -2  11  120.84  132.13
  -5  -2  11  220.27  136.61
   5  -2 -11  415.67  205.31
  -4   4  -8  412.06  264.96
  -4  -4  -8  678.20  262.37
   4  -4   8  351.35  164.21
   6  -2  10  537.19  149.33
  -6  -2 -10  228.81  183.33
  -6   2 -10  -18.74  229.32
   6  -2  10  245.85  220.95
  -6  -2 -10  307.61  255.70
   6   2  10   93.32  209.20
   7   2   9  145.22  108.00
   7  -2   9  214.59  132.49
  -7  -2  -9  170.67  195.90
  -7  -2  -9  286.43  190.93
  -7   2  -9  194.69  313.33
   7  -2   9  208.93  124.17
   8   0   9  272.03  205.07
   8   0   9  145.82  127.69
  -8   0  -9   83.65  182.40
 -11   0  -1  578.37  248.45
   2   3  11   72.73  130.31
   2  -3  11   95.60  122.64
  -2   3 -11  -88.34  213.20
  -2  -3 -11  233.77  199.91
  -3   2  12   49.80  116.06
   3  -2 -12  590.97  268.33
  -3  -2  12  685.34  210.41
  -3  -2  12   73.78  207.80
  -9  -3  -3  114.11  224.98
  -9   3  -3   79.81  243.21
   9  -3   3  245.40  204.85
   9   3   3  171.16  148.73
  -5   0  12   41.25   95.61
   5   0 -12  165.01  247.63
  -5   0  12   52.80  196.11
  10   2   3   85.65  125.62
 -10  -2  -3  -77.01  145.79
 -10   2  -3  893.66  309.25
  10  -2   3  186.64  176.76
   5  -5  -2  219.95  159.89
  -5  -5   2  144.75  160.81
  -5   5   2  492.15  263.50
  -4  -5  -4  286.24  236.27
 -10   1  -5 1272.42  288.49
  10  -1   5  290.61  195.23
 -10  -1  -5  758.24  261.85
 -10   1  -5  -18.10  248.19
 -10  -1  -5  269.02  191.31
   9   2   6  279.14  131.70
  -9   2  -6  382.82  234.53
   9  -2   6  156.40  196.33
  -9  -2  -6 -142.34  269.99
  -6  -4  -6  489.19  216.30
  -6   4  -6   36.85  174.36
   6  -4   6  662.00  188.72
   6  -4   6  197.25  250.03
  -6  -4  -6  937.12  257.71
  -9   0   8  110.39  131.38
   9   0  -8  386.07  149.79
  -9   0   8 -181.14  114.29
 -10   0   6  -11.29  167.07
 -10   0   6  117.99  141.68
  10   0  -6  232.64  135.49
   5  -5   2  641.79  168.09
  -5  -5  -2  342.37  266.83
   5   5   2   38.42  166.18
   5  -5   2  117.74  167.17
 -11   0   2  132.97  145.69
   2  -1 -13   72.00  183.08
  -2   1  13  295.21  155.81
  -2  -1  13  400.56  156.51
  -2  -5   6  146.56  207.23
   2  -5  -6  191.28  275.41
   7   1  10  738.35  226.46
  -7  -1 -10  195.52  204.44
  -7   1 -10  -99.80  192.12
   7  -1  10  596.87  153.72
   7  -1  10  142.98  143.87
   7   1  10  126.29  133.58
   3   0 -13  128.43  224.43
  -3   0  13  236.17  215.28
  -2   5  -6  199.51  213.44
   2  -5   6  132.77  126.75
  -2  -5  -6  177.89  199.07
  -6  -3   9   35.63  123.79
  -6   3   9  105.73   94.95
   6  -3  -9  346.15  258.07
   6  -3  -9   67.70  220.56
   3   2  12  468.51  242.30
  -3   2 -12  539.21  280.92
  -3  -2 -12  538.18  223.83
 -11   0  -2  465.02  213.24
  -8  -3  -6  333.96  172.92
   8  -3   6   43.69  124.62
  -8   3  -6  187.72  193.05
  -3  -4   9  201.10  162.88
   3   4  -9  252.27  188.08
   3  -4  -9 -145.82  204.08
   3  -4  -9  103.16  161.76
 -11  -1   0   49.97  145.20
  11   1   0  218.96  112.95
 -11   1   0  457.53  266.22
   8   4   0  302.10  206.60
   8  -4   0 -270.99  134.80
  -8  -4   0  190.44  131.96
  -8   4   0  236.89  238.88
   2   1  13  377.02  215.29
   2  -1  13  198.69  145.60
   2   1  13    9.43  130.16
   2  -1  13  200.65  141.90
  -2   1 -13  -63.77  203.01
  10   2  -4  145.97  130.55
 -10   2   4  259.41  153.89
 -10   2   4  121.71  129.57
 -10  -2   4  199.85  181.65
   6   1  11  328.42  125.35
   6   1  11   85.52  128.76
  -6  -1 -11  -98.60  210.93
   6  -1  11  289.89  215.42
   6  -1  11  -54.42  130.60
  -6   1 -11 -225.61  209.66
   9  -3  -4  120.16  122.69
  -9  -3   4  -15.89   84.39
   9   3  -4  485.38  138.72
  -9   3   4  401.44  254.07
   5   2  11  212.21  126.58
   5  -2  11  210.17  215.53
  -5  -2 -11  339.54  168.10
  -5   2 -11  269.80  243.74
  11   1  -1  412.69  204.13
 -11  -1   1  295.60  156.86
 -11   1   1   92.76  238.76
  -8  -2  -8   46.18  172.81
  -8   2  -8  184.29  172.01
   8  -2   8  158.27  117.24
   8  -2   8  -46.50  111.29
   8  -4  -1  264.51  138.93
  -8   4   1  153.41  324.31
   8   4  -1   90.06  132.23
  -8  -4   1    0.75  116.08
   3  -3 -11  -49.34  187.97
   3   3 -11  115.32  147.56
  -3  -3  11   32.69   93.88
  -3  -3  11   59.43  127.24
   7  -3  -8   96.35  190.56
  -7   3   8  294.78  221.66
  -7  -3   8   57.67  114.33
   7  -3  -8   -0.02  119.21
   7   3  -8   97.22  177.68
   8   1   9   -1.08  115.75
  -8  -1  -9  247.39  330.70
   8  -1   9  165.97  174.28
  -8   1  -9  328.50  302.57
   8   1   9   56.21  118.91
   8  -1   9  333.55  193.45
  -8  -4  -1  242.88  220.12
  -8   4  -1  463.11  255.94
   8   4   1  414.06  223.24
   8  -4   1   -1.97  216.16
   5  -5  -3  241.01  147.42
  -5   5   3   -5.15  228.01
  -5  -5   3  166.85  135.14
  11   1   1  114.98   86.41
 -11  -1  -1  -97.77  254.21
 -11   1  -1  183.89  173.33
   5   0  12  145.73  122.74
  -5   0 -12  382.08  344.74
   7  -4  -5  -52.67  126.98
  -7  -4   5  101.85  105.55
   7   4  -5  226.92  165.30
  -7   4   5  209.64  163.84
  -7  -4   5   26.42   90.90
   5   1 -12  250.09  199.14
  -5  -1  12   99.89  125.41
  -5   1  12   -8.18  120.81
  -5  -1  12  200.22  174.75
   5  -1 -12  -10.98  160.24
 -11   0   3  122.38  137.93
 -11   0   3   46.05   75.15
  11   0  -3  239.44  163.03
   3   4   9  187.67  120.97
   3  -4   9  241.50  178.39
  -3   4  -9  255.01  233.49
  -3  -4  -9  336.87  300.11
   3   0  13  210.22  127.53
  -5  -3  10   54.89  194.81
   5  -3 -10  315.07  174.81
   5  -3 -10  182.35  150.13
 -10   0  -6   93.98  141.90
 -10   0  -6  439.16  222.95
  10   0   6   68.60  120.72
   9  -1  -8  216.03  151.25
  -9  -1   8  195.63  117.83
  -9   1   8  139.50  123.22
  -9   1   8   65.49  111.27
   9   1  -8  409.47  141.24
   5  -5   3   70.58  131.59
  -5  -5  -3  192.90  237.45
   5  -5   3  207.57  146.06
 -10  -1   6   93.31  177.89
  10  -1  -6  152.74  171.92
 -10   1   6  179.36  127.28
 -10  -1   6  283.76  202.36
 -10   1   6  235.97  126.14
  10   1  -6   28.15  120.30
 -11  -1   2   44.76  134.61
  11   1  -2  470.04  212.82
 -11   1   2  -36.09   86.01
 -11   1   2  228.51  133.54
   8  -4  -2   26.82  125.16
  -8   4   2  620.57  326.67
  -8  -4   2  238.76  205.08
   8   4  -2  158.18  123.75
   9   0   8  115.34  120.06
  -9   0  -8  319.47  187.00
   9  -3   4  164.20  195.37
   9   3   4  261.64  145.34
  -9  -3  -4  -11.48  224.16
 -10  -2  -4   34.44  134.37
  10  -2   4   32.13   98.95
  10   2   4   63.78  102.84
 -10   2  -4   51.88  189.42
  -3  -3 -11  821.74  251.11
   3   3  11  236.17  153.84
   3  -3  11  739.52  203.49
  -3   3 -11  510.26  300.53
   6  -3   9  221.78  187.82
   6  -3   9  101.08  152.66
  -6  -3  -9  375.39  256.56
  -6   3  -9  134.92  192.80
  -6  -3  -9   35.20  126.06
   6   3   9    4.60  118.50
   4  -5  -5  120.08  161.11
  -4  -5   5  151.61  132.14
  -4  -5   5   45.15  127.46
  -3   1  13  328.41  150.85
  -3  -1  13  732.29  242.35
   3  -1 -13  308.38  189.91
  -9   2   7  246.77  177.65
   9   2  -7  104.34  129.62
  -9  -2   7   66.00   96.55
   9  -2  -7  157.25  161.99
  -9   2   7  104.01   87.26
  -9  -2   7  101.89   96.10
   8  -4   2   46.15  134.79
   8   4   2  305.32  144.58
  -8  -4  -2  350.01  236.29
  -8   4  -2  128.56  231.06
   7  -4   5 -115.34  116.95
  -7  -4  -5  226.92  211.49
  -7  -4  -5   47.79  157.32
 -11   0  -3  213.72  187.56
 -11  -1  -2  281.98  169.14
 -11  -1  -2  122.15  144.19
 -11   1  -2  197.79  172.90
  -3  -5   6  300.63  169.01
   3  -5  -6  722.67  349.02
   5  -4  -8  427.85  261.42
  -5  -4   8  206.40  138.19
   0  -5   7  450.61  171.37
   0  -5  -7  357.36  321.40
   0   5  -7  613.69  363.08
  -4  -2  12  199.76  175.97
   4  -2 -12  186.14  286.69
  -4   2  12   51.91  115.21
  -4  -2  12  229.04  179.74
  -4  -5  -5  271.75  226.17
  -7  -3  -8  367.58  204.39
   7  -3   8  351.18  202.69
   7  -3   8  115.11   92.83
  -7   3  -8  462.53  318.75
  -7  -3  -8  223.45  174.55
  -6  -4   7  141.02  104.17
  -6  -4   7  156.37  109.40
  -6   4   7 -131.73  110.50
   6  -4  -7  -31.95  133.51
  -3   5  -6   70.51  303.51
  -3  -5  -6  816.51  337.23
   1  -5  -7  109.27  166.55
  -1  -5   7  563.57  287.48
   1   5  -7  490.00  225.53
   1  -5  -7  295.79  261.41
   5   3  10   58.23  108.71
  -5   3 -10  275.67  263.40
   5  -3  10  138.36   97.94
   5  -3  10  150.99  165.33
  -5  -3 -10  737.68  221.07
   0  -4  10  152.03  184.27
   0  -4 -10  538.63  305.92
   0   4 -10 -115.02  204.55
   0   4  10  -42.13  124.42
  -5  -1 -12  259.27  200.13
   5   1  12  231.42  116.10
  -5   1 -12  242.92  207.82
   5   1  12  297.01  187.21
   5  -1  12  -65.54  122.13
  -7   0  11  492.88  134.87
   7   0 -11  531.73  170.77
  -7   0  11   15.56  168.54
  -1  -5  -7  361.46  189.96
  -1   5  -7 -179.24  200.93
   1  -5   7  402.34  150.51
 -11  -1   3  452.40  180.80
 -11   1   3   38.93   98.88
  11   1  -3  174.03  118.89
 -11   1   3  226.10  211.47
   8  -3  -7   59.39   99.96
  -8  -3   7   90.48   98.99
  -8   3   7   85.09  130.41
   8   3  -7  223.61  121.84
  -8   4   3  530.18  199.74
   8   4  -3  713.17  209.47
  -8  -4   3  144.56  120.79
   8  -4  -3  238.04  237.36
  -3   1 -13   85.49  137.61
   3   1  13  209.30  125.44
   3  -1  13  174.57  102.39
   3   1  13  102.69  119.71
  -1  -4  10  352.89  145.47
   1  -4 -10  824.07  420.47
   1   4 -10  630.34  280.32
  -1   4  10  -21.48  135.71
  -8   0  10  -18.03  170.61
   8   0 -10   13.96  118.63
  -8   0  10  -79.88  104.03
 -10  -1  -6  160.75  143.52
 -10   1  -6    9.70  205.03
 -10  -1  -6  195.89  179.17
 -10   1  -6   73.67  214.35
  10  -1   6  -22.74  146.32
   5  -5  -4  111.02  201.73
  -5   5   4 -171.54  152.05
  -5  -5   4   84.07  187.40
 -11   0   4  482.54  127.27
 -11   0   4   19.53   84.95
  11   0  -4  194.50   98.12
   4   0 -13  154.02  136.50
  -4   0  13   70.40  111.57
  -7  -2  10  199.38  170.68
  -7  -2  10  196.46  161.31
   7  -2 -10  311.77  147.20
   7   2 -10  263.43  195.47
  -7   2  10   55.21  147.39
 -10   2   5  336.62  202.03
 -10  -2   5   25.49  104.39
 -10   2   5  111.39  149.60
 -10  -2   5   30.04   79.73
  10   2  -5  400.68  217.91
   1   4  10  149.25  201.05
  -1   4 -10   54.98  321.19
  -1  -4 -10  148.39  198.76
   1  -4  10  298.99  131.23
   6   5   0  -38.98   96.16
   6  -5   0  313.87  195.16
  -6  -5   0  118.15  185.62
  -9   3   5   65.15  135.07
   9   3  -5  473.26  203.87
   9  -3  -5  271.48  158.03
  -9   1  -8    3.37  156.72
   9  -1   8   69.77  108.22
  -9  -1  -8   42.30  141.45
   9   1   8   98.90  117.99
   9  -1   8  407.67  128.44
  -5   4  -8  325.57  336.08
   5  -4   8  -32.72   76.12
   5  -4   8  208.36  162.59
  -5  -4  -8  668.81  236.13
   4   4  -9   58.31  160.52
  -4  -4   9  247.28  145.34
   4  -4  -9  277.73  151.77
   4  -4  -9  106.92  150.65
   0   2  13  128.84  118.89
   0  -2  13  265.21  134.17
   0  -2 -13  315.99  186.05
  -6   5   1  287.53  248.05
  -6  -5   1  162.30  131.07
   6  -5  -1  472.67  250.80
  10   0  -7  406.10  134.95
 -10   0   7  118.06  116.53
 -10   0   7  626.44  182.04
  -5  -5  -4  334.85  194.75
   5  -5   4  158.98  136.82
   5  -5   4   14.94   86.94
  -5  -5  -4  286.04  211.90
  -8  -4  -3  177.66  157.05
   8   4   3  484.55  166.43
  -8   4  -3  515.03  214.62
   8  -4   3  327.96  142.71
   4  -2  12  109.10  137.42
   4   2  12  176.09  130.52
   4  -2  12  393.05  125.76
  -4   2 -12  227.54  190.25
  -4  -2 -12   10.90  125.06
  -6   4  -7   26.72  142.42
  -6  -4  -7  576.46  221.92
   6  -4   7  186.86  119.33
   6  -4   7  274.91  186.23
  -6  -4  -7  201.80  114.92
   9  -2   7  296.46  190.78
  -9   2  -7    5.75  131.06
  -9  -2  -7  229.73  223.41
   6  -5   1  190.86  134.20
  -6  -5  -1  205.77  199.28
 -11   1  -3   57.36  159.60
 -11  -1  -3  -11.09   97.00
 -11  -1  -3  280.76  142.47
   1  -2 -13   82.15  171.12
  -1  -2  13  427.81  196.21
  -1   2  13  141.38  113.51
  -4  -3  11   28.94  116.36
   4  -3 -11  124.12  159.98
  -4  -3  11   10.43   67.40
  -2  -5   7  167.07  154.24
   2  -5  -7  222.22  159.95
   2   5  -7   59.83  200.26
  -6  -2  11   41.79  110.56
   6   2 -11  145.07   87.62
   6  -2 -11  192.08  138.59
  -6  -2  11  206.61  105.93
  -8  -2   9   -3.06   87.95
  -8  -2   9   81.88  142.40
  -8   2   9  134.64  102.46
   8  -2  -9   20.70  116.45
   8   2  -9   39.37  102.82
  -1  -2 -13 -142.47  239.85
  -1   2 -13  -64.60  134.05
   1   2  13  -87.38  173.36
   1  -2  13  109.06  114.42
   6   0 -12  228.13  218.09
  -6   0  12  354.44  168.79
  -6   0  12  -35.04   81.52
   2  -4 -10  351.63  237.68
  -2  -4  10  366.34  165.68
   2   4 -10  654.33  237.23
  -2  -5  -7  380.09  192.08
   2  -5   7  120.76  185.16
  -2   5  -7   87.81  187.98
   0   3 -12  267.60  181.79
   0  -3 -12  241.13  206.91
   0  -3  12  303.48  143.79
   0   3  12   37.62  196.71
  -7  -4   6  -69.78   95.50
   7  -4  -6  266.12  134.81
  -7  -4   6  170.08   88.29
  -7   4   6  349.33  126.20
 -11   0  -4   46.12   78.79
 -11   0  -4  257.41  235.18
  -6   5   2  260.44  203.34
  -6  -5   2   24.57  113.97
   6  -5  -2  149.30  130.35
  -8   3  -7   49.98  105.44
  -8  -3  -7  168.29  136.20
  -8   3  -7   -8.50  132.73
   8  -3   7  -83.36  115.20
   4  -4   9   83.97   86.09
   4   4   9  -28.44   64.68
  -4  -4  -9  259.10  188.57
  -4   4  -9  -25.71  183.60
  -7   1  11  130.82  156.31
   7  -1 -11  198.45  207.54
  -7   1  11  -92.77  148.79
  -7  -1  11   95.05   94.29
   7   1 -11  120.56  123.61
  -7  -1  11  234.13  109.38
   9   3   5  181.13  126.23
   9  -3   5  120.38  175.08
  -9  -3  -5  -77.58  216.31
   4   0  13  354.49  163.71
   4   0  13 1170.61  175.33
  -4   0 -13   64.06  106.85
   1   3 -12  288.64  169.15
  -1  -3  12  352.69   92.68
   1  -3 -12  556.05  230.75
  -1  -3  12  121.86  102.00
  -1   3  12  -36.87  179.41
  10   2   5   68.67   76.83
  10  -2   5   76.63   93.57
 -10   2  -5  -97.37  181.12
 -10  -2  -5  188.70  131.88
   6   5   2 -253.07  124.66
   6  -5   2  -23.08  114.57
  -6  -5  -2  201.11  189.28
  -8   1  10   12.92   88.89
  -8  -1  10   53.70  101.41
  -8   1  10  -41.64   93.20
   8  -1 -10  204.36  131.14
   8   1 -10  326.00  190.75
  -8  -1  10   42.65   86.86
 -10  -3   0   56.55  137.22
  10   3   0   66.77  120.57
  10  -3   0  102.90   93.62
 -10   3   0   96.30  207.06
   2  -4  10  138.90   91.89
  -2   4 -10  337.83  209.86
   2   4  10   66.10  110.38
  -2  -4 -10   80.43  186.00
  -9   0   9   30.79  103.95
   9   0  -9 -129.90  177.01
  -9   0   9   82.29   94.78
 -11   1   4   70.77   97.83
  11   1  -4  -31.04  102.72
 -11   1   4  262.82  109.76
 -11  -1   4   33.52  113.56
  -4   1  13  328.91  178.71
   4  -1 -13  264.15  241.67
  -4  -1  13  348.15  194.37
  10   3  -1  308.38  194.25
 -10   3   1  268.50  227.61
 -10  -3   1   36.46   87.76
  10  -3  -1   91.60   96.40
  -7   0 -11  200.61  188.79
   7   0  11 -106.77  155.18
   7   0  11   94.28  106.43
  -1   3 -12   99.69  175.54
  -1  -3 -12  273.50  288.39
   1  -3  12   87.93   83.99
   1   3  12   34.08  114.24
   2  -2 -13  686.41  342.66
  -2   2  13  129.84  111.78
  -2  -2  13  856.33  138.79
  -4   3 -11   38.44  295.76
  -4  -3 -11   93.90  164.23
   4  -3  11 -115.38   82.32
   4   3  11  -20.31   99.66
  -8  -4   4   72.93   96.70
  -8   4   4  663.28  169.82
   8   4  -4  343.25  117.45
   8  -4  -4  312.33  131.80
   0   0  14   41.24  114.45
  -4  -5   6  133.64  111.39
   4  -5  -6   49.78  135.31
  -4  -5   6  101.94  117.71
  -7  -2 -10  157.85  213.11
   7  -2  10  -18.89  113.95
   7   2  10  115.75   85.46
   7  -2  10  577.58  169.38
  -7   2 -10  -75.46  157.94
  10  -3   1  217.19  163.93
 -10   3  -1   -2.86  194.40
  10   3   1  280.84  133.30
 -10  -3  -1  316.45  177.97
   8   0  10  123.58  104.20
  -8   0 -10  104.17  166.69
   8   0  10   51.23   97.42
  10  -1  -7   86.43   98.41
 -10  -1   7   63.96   93.25
  10   1  -7  290.30  161.39
 -10   1   7   42.56   86.98
 -10   1   7    0.11  152.61
 -10  -1   7  100.12  123.10
  -1   0  14  935.85  278.28
 -10   0  -7  224.46  134.21
  10   0   7  109.90  103.02
 -10   0  -7  403.60  202.03
  -7  -4  -6  534.88  199.17
  -7   4  -6   -3.44  138.16
   7  -4   6  259.26  117.53
  -7  -4  -6  158.46  132.58
  11   2   0  151.92  101.29
 -11   2   0   85.95  111.03
  -2  -2 -13  -12.21  129.01
   2  -2  13  776.76  204.51
  -2   2 -13  338.50  143.60
   2   2  13  129.46  132.32
   1   0  14  -74.70  111.38
  10  -3  -2   73.32  129.37
  10   3  -2  101.04  109.09
 -10   3   2 -101.11  173.46
 -10  -3   2   98.50  105.45
  -5  -5   5   19.66  107.73
   5  -5  -5  101.00  130.36
   6   2  11   38.98   96.57
  -6   2 -11  240.91  281.27
   6  -2  11  173.38  103.97
  -4  -5  -6  753.32  262.12
   4  -5   6  353.55  145.73
 -11   0   5   83.70  112.62
 -11   0   5   71.65   76.53
  11   0  -5  -15.89   77.54
  -2  -3  12  168.27  107.13
   2  -3 -12  442.21  214.81
  -2   3  12  146.28  110.10
 -11   2   1  193.20  114.28
 -11   2   1   90.89  136.48
  11   2  -1  124.20  105.32
   6  -5  -3   46.69  116.21
  -6  -5   3  219.63  109.68
  -6   5   3 -356.63  238.61
  -6  -1  12   -8.76  104.08
  -6  -1  12  273.23  132.49
   6   1 -12   15.34  154.06
  -6   1  12   78.54   89.67
   6  -1 -12   43.10  122.05
  -8  -4  -4  252.07  144.87
   8  -4   4  136.73  117.82
   8   4   4  415.55  141.04
  -8   4  -4  213.76  163.17
  -7   3   9  110.01   75.61
   7  -3  -9   39.22   99.18
   7  -3  -9  134.97   78.29
  -7  -3   9  163.09  101.49
   3  -5  -7  144.32  135.38
  -3  -5   7   -4.83  117.51
   3   5  -7    5.90  167.88
   8  -2   9  106.22  103.36
   8  -2   9  198.75  105.11
  -8  -2  -9  308.77  221.32
  -8   2  -9   35.88  150.07
 -11   1  -4  440.00  235.99
 -11  -1  -4  192.50  128.03
 -11  -1  -4   76.27  102.20
  -6  -3  10   56.69  155.82
   6  -3 -10   96.90  122.28
 -11  -2  -1   58.06  120.43
 -11   2  -1  243.51  172.44
  11   2   1  270.40  101.33
   6   0  12  150.57  105.66
  -6   0 -12  140.61  155.93
   6   0  12  148.86  168.24
  -5  -2  12  114.55  145.62
   5  -2 -12  175.68  237.14
  -5  -2  12  160.36  143.78
  10  -3   2  102.29   94.31
  10   3   2  224.50  115.08
 -10  -3  -2   -6.11  107.20
   4  -1  13 -129.99  112.36
   4  -1  13  105.56   86.22
   4   1  13  247.61  165.24
  -4   1 -13  134.08  127.07
   4   1  13  103.49   83.58
   3  -4 -10  236.07  157.79
  -3  -4  10  -13.91  185.90
   3   4 -10  599.98  268.25
  -6  -5  -3  331.35  189.96
   6  -5   3  233.30  122.44
   6  -5   3   11.91   93.20
   6   5   3   15.22  109.96
  -5  -5  -5  415.23  210.50
   5  -5   5  137.93  124.69
  -2   0  14  598.94  143.25
  -2  -3 -12  326.22  189.77
  -2   3 -12  597.74  309.33
   2   3  12  149.00  118.71
  -9  -2   8   58.56  130.88
  -9   2   8  121.36   99.27
  -9  -2   8  121.60   71.24
   9   2  -8  218.45  157.15
  -9  -1   9  209.39  140.76
  -9   1   9  148.98   93.60
   9  -1  -9   48.81  100.94
  -9  -1   9  123.47   85.11
   9   1  -9  102.16  102.86
  -9   1   9   17.04  127.24
 -10   2   6  165.78   97.62
 -10  -2   6   37.92   64.66
  10   2  -6  -49.29  105.53
 -10  -2   6  175.95   96.91
 -11   2   2   26.66  130.87
 -11   2   2   83.33  113.81
  11   2  -2   98.73  101.70
   9   3  -6  331.02  111.69
  -9   3   6  192.71  127.59
  -3   5  -7  185.84  139.74
   3  -5   7   44.62  118.50
  -3  -5  -7 -142.65  237.76
   7   1  11  157.25  135.87
   7  -1  11   13.33  160.29
   7  -1  11  135.05  108.61
  -7   1 -11  629.42  272.55
  -7  -1 -11  211.87  151.23
   7   1  11   62.28   80.57
   0   1  14  126.66  122.02
   0   1  14  -97.87   72.07
   0  -5   8  886.56  187.02
   0   5  -8  680.51  223.26
   0  -5  -8  255.81  210.97
   8  -1  10 -120.04  137.58
   8   1  10  -11.87   78.08
  -8  -1 -10  148.39  142.96
   9   0   9  -39.91  120.00
  -1  -1  14 -319.13  160.67
  -1   1  14   39.88   77.20
  -3  -2  13  158.57  101.05
   3  -2 -13  197.19  160.02
  -5   0  13   74.10   93.92
   5   0 -13   80.85  108.42
   6   4  -8  -47.27   93.55
   6  -4  -8   47.95  161.35
  -6  -4   8   30.24   88.69
 -10   3   3   83.51  113.61
  10   3  -3   55.22   95.02
  -3   4 -10  287.92  190.18
  -3  -4 -10  162.58  196.70
   3   4  10  158.70  136.94
  11   2   2   19.18   72.49
 -11  -2  -2   20.09   77.48
 -11   2  -2  131.76  173.19
 -10  -1  -7  167.79  135.35
 -10  -1  -7  607.76  214.65
  10  -1   7   78.06  122.53
 -10   1  -7  112.48  168.91
 -10   1  -7  470.25  202.99
   2   0  14  -28.75   66.54
   2   0  14  435.71  159.92
  -1   5   8  172.46  108.06
   1   5  -8  476.17  342.34
  -1  -5   8  168.79  198.54
 -11   0  -5  262.30  233.49
   1  -1  14  317.46  115.16
   1   1  14  135.56  139.71
   5   4  -9  119.05   98.99
   5  -4  -9   24.51  110.48
  -5  -4   9  -67.22  100.99
  -8   3   8  199.19   79.06
  -8  -3   8  -86.74   80.42
   8   3  -8   79.67   71.55
  -1  -5  -8   10.44  151.85
  -1   5  -8  331.00  170.25
   1  -5   8  256.38  119.75
 -11  -1   5  292.30  141.07
 -11   1   5 -106.49  127.95
 -11   1   5    6.90   93.10
  11   1  -5  -17.47  136.75
   1  -6   2   82.59  160.87
  -5   3  11   40.85   61.06
   5  -3 -11  265.97  136.79
  -5  -3  11   95.11   97.00
   8  -4  -5   63.34  151.37
  -8  -4   5  177.72  107.80
  -8   4   5   72.52  165.67
  -6  -3 -10   78.76  153.14
   6  -3  10  -26.77   80.98
  -6   3 -10  385.14  253.90
  -7   3  -9   69.06  119.10
   7  -3   9  242.82  110.64
  -7  -3  -9   38.03  133.76
   6  -1  12  -51.68   93.87
   6  -1  12   17.89   99.95
   6   1  12  -30.43   86.90
  -6   1 -12  170.19  238.17
   5  -2  12   73.43   74.38
   5   2  12  235.38  151.85
  -5   2 -12  216.13  246.56
   5  -2  12  369.53  105.50
   3  -3 -12  232.98  255.29
  -3   3  12   58.33   74.42
  -3  -3  12  -63.99  122.54
   6  -5  -4  474.60  220.76
  -6   5   4  252.13  121.97
  -6  -5   4 -107.78  153.51
 -10  -3  -3  401.16  129.56
  10  -3   3   95.33   94.29
  10   3   3  313.93  104.59
  11   2  -3  230.06  157.24
 -11   2   3 -133.65  124.42
   2  -6   1  188.85  104.01
 -10   0   8  118.00   85.16
 -10   0   8  -37.03   79.24
  10   0  -8  122.41  145.45
   9   3   6   90.41   86.89
   9  -3   6   19.24  136.29
  -9  -3  -6  285.64  193.63
   3  -2  13   59.99   95.71
   3   2  13   -3.66   89.63
  -3   2 -13  286.70  218.60
  -2  -1  14   36.46  145.66
  10  -2   6    0.88   78.42
 -10   2  -6  418.75  155.46
 -10  -2  -6   16.91  122.07
   9  -4   0  -19.51   95.88
  -9  -4   0  189.64   96.40
  -9   4   0  119.77  138.54
   9   4   0   69.62   97.72
   7  -4  -7  -49.16   94.19
  -7  -4   7  102.76   68.13
   9   4  -1  297.87  163.93
  -9   4   1  216.04  130.48
  -9  -4   1 -116.73  133.88
   9  -4  -1  169.78  159.69
  -6  -4  -8  294.25  187.23
  -9  -2  -8   28.67  115.82
   9  -2   8  187.03  140.98
  -9   2  -8  -65.81   95.72
  -2  -5   8   -7.99  170.84
   2   5  -8  379.73  270.45
  -3   0  14  680.90  134.90
   6   5   4  157.79  112.89
   6  -5   4  152.37  115.01
  -9  -4  -1  109.11   99.26
  -9   4  -1  149.90  125.49
   9   4   1  103.25  100.64
   9  -4   1   71.62   98.20
  -5  -4  -9  -25.07  211.56
  -5   4  -9   43.28  127.89
   9  -1   9  145.13   86.78
  -9  -1  -9  260.27  130.47
   9  -1   9  320.18  106.50
  -9   1  -9  251.80  138.44
  -5  -1  13   26.73  137.88
   5  -1 -13  139.61  187.01
  -8  -4  -5  128.55  164.00
   8   4   5  138.33  108.31
   8  -4   5   81.17   91.85
   5   0  13  168.28   98.09
   5   0  13  266.26  155.57
   3   3  12  167.45   95.18
  -3  -3 -12 -111.58  203.24
  -3   3 -12   87.83  140.65
 -11   2  -3  360.27  117.10
 -11  -2  -3  236.09   85.02
   2  -1  14  275.02  177.99
   2   1  14  342.91  146.23
  -2  -5  -8   69.58  126.53
   2  -5   8  164.06  181.74
  -2   5  -8  -34.66  206.24
 -11  -1  -5    3.89   75.95
 -11   1  -5  201.39  191.79
 -11   0   6  250.81  126.13
 -11   0   6 -102.84   68.60
  11   0  -6  356.91  122.07
   5  -5  -6 -119.95  116.21
  -4  -5   7  106.24   86.34
   4  -5  -7  243.70  122.67
 -10   3   4  -89.12  106.03
  10   3  -4  175.58  146.96
 -12   0   0   93.43  106.89
  -7  -5   0  107.92   88.32
  -7   5   0   -2.89  172.18
   7  -5   0  335.84  175.50
   9   4  -2   64.21   82.28
  -9  -4   2   38.34   69.15
  -9   4   2   43.78  127.57
   9  -4  -2  129.13   90.68
   0   4 -11  126.30  267.51
   0  -4 -11  490.06  179.90
   0   4  11  135.13  161.54
  -5   3 -11  368.35  179.92
  -5  -3 -11  220.64  200.06
   8  -3   8  -66.42   93.42
  -8  -3  -8  261.00  180.18
 -12   0   1   27.63  102.59
  -4  -4  10  114.88  165.54
  -7   5   1  193.66  247.25
   7  -5  -1  130.46  104.81
  -7  -5   1  -47.26   83.01
  -8   0  11   91.67   87.16
   8   0 -11   66.28   95.29
  -8   0  11  143.64   68.57
  -1   4  11  -36.31   92.54
  -1  -4  11  245.67  124.18
   1  -4 -11  190.08  151.71
   7  -5   1   71.32  132.69
   7  -4   7   23.10   70.23
  -7  -2  11   52.46   74.67
   9  -4   2  146.94   93.09
   3   0  14 1175.24  161.23
;
_shelx_hkl_checksum              44543
_olex2_submission_special_instructions 'No special instructions were received'
