# Supplementary material for: Impacts of Chalcogen Bonding on the Stability and Reactivity of 5‐Iminothianthrene Platform: Toward Electrophilic Nitrogen Sources
Source: Chemistry. 2025 May 13;31(33):e202501045. doi: 10.1002/chem.202501045 (PMC12160997; doi:10.1002/chem.202501045)
Supplement: Supplementary file 2 — Supporting Information [file CHEM-31-e202501045-s002.zip › 2427626(2b).cif]

####################################################################### 
# 
# This file contains crystal structure data downloaded from the 
# Cambridge Structural Database (CSD) hosted by the Cambridge 
# Crystallographic Data Centre (CCDC).
# 
# Full information about CCDC data access policies and citation 
# guidelines are available at http://www.ccdc.cam.ac.uk/access/V1 
# 
# Audit and citation data items may have been added by the CCDC. 
# Please retain this information to preserve the provenance of 
# this file and to allow appropriate attribution of the data. 
# 
#######################################################################

data_rt-benzoyl_auto
_database_code_depnum_ccdc_archive 'CCDC 2427626'
loop_
_audit_author_name
_audit_author_address
'Yusuke Kobayashi'
;Kyoto Pharmaceutical University
Japan
;
_audit_update_record             
;
2025-02-28 deposited with the CCDC.	2025-03-27 downloaded from the CCDC.
;
_audit_creation_date             2025-02-28
_audit_creation_method           
;
Olex2 1.5
(compiled 2024.01.12 svn.r2f8d729c for OlexSys, GUI svn.r6928)
;
_shelx_SHELXL_version_number     2019/3
_audit_contact_author_address    ?
_audit_contact_author_email      ?
_audit_contact_author_phone      ?
_publ_contact_author_id_orcid    ?
_publ_section_references         
;
Dolomanov, O.V., Bourhis, L.J., Gildea, R.J, Howard, J.A.K. & Puschmann, H.
 (2009), J. Appl. Cryst. 42, 339-341.

Sheldrick, G.M. (2015). Acta Cryst. A71, 3-8.

Sheldrick, G.M. (2015). Acta Cryst. C71, 3-8.
;
_chemical_name_common            ?
_chemical_name_systematic        ?
_chemical_formula_moiety         'C19 H13 N O S2'
_chemical_formula_sum            'C19 H13 N O S2'
_chemical_formula_weight         335.42
_chemical_melting_point          ?
_chemical_oxdiff_formula         C12H25NOS2
loop_
_atom_type_symbol
_atom_type_description
_atom_type_scat_dispersion_real
_atom_type_scat_dispersion_imag
_atom_type_scat_source
C C 0.0181 0.0091 'International Tables Vol C Tables 4.2.6.8 and 6.1.1.4'
H H 0.0000 0.0000 'International Tables Vol C Tables 4.2.6.8 and 6.1.1.4'
N N 0.0311 0.0180 'International Tables Vol C Tables 4.2.6.8 and 6.1.1.4'
O O 0.0492 0.0322 'International Tables Vol C Tables 4.2.6.8 and 6.1.1.4'
S S 0.3331 0.5567 'International Tables Vol C Tables 4.2.6.8 and 6.1.1.4'

_shelx_space_group_comment       
;
The symmetry employed for this shelxl refinement is uniquely defined
by the following loop, which should always be used as a source of
symmetry information in preference to the above space-group names.
They are only intended as comments.
;
_space_group_crystal_system      triclinic
_space_group_IT_number           2
_space_group_name_H-M_alt        'P -1'
_space_group_name_Hall           '-P 1'
loop_
_space_group_symop_operation_xyz
'x, y, z'
'-x, -y, -z'

_cell_length_a                   8.5856(3)
_cell_length_b                   10.5791(4)
_cell_length_c                   10.6474(3)
_cell_angle_alpha                104.541(3)
_cell_angle_beta                 108.373(3)
_cell_angle_gamma                111.912(3)
_cell_volume                     773.23(5)
_cell_formula_units_Z            2
_cell_measurement_reflns_used    6390
_cell_measurement_temperature    100.00(10)
_cell_measurement_theta_max      74.8920
_cell_measurement_theta_min      4.7840
_shelx_estimated_absorpt_T_max   ?
_shelx_estimated_absorpt_T_min   ?
_exptl_absorpt_coefficient_mu    3.138
_exptl_absorpt_correction_T_max  1.00000
_exptl_absorpt_correction_T_min  0.79218
_exptl_absorpt_correction_type   multi-scan
_exptl_absorpt_process_details   
;
CrysAlisPro 1.171.42.46a (Rigaku Oxford Diffraction, 2022)
Empirical absorption correction using spherical harmonics,
implemented in SCALE3 ABSPACK scaling algorithm.
;
_exptl_absorpt_special_details   ?
_exptl_crystal_colour            'clear light colourless'
_exptl_crystal_colour_lustre     clear
_exptl_crystal_colour_modifier   light
_exptl_crystal_colour_primary    colourless
_exptl_crystal_density_diffrn    1.441
_exptl_crystal_density_meas      ?
_exptl_crystal_density_method    ?
_exptl_crystal_description       prism
_exptl_crystal_F_000             348
_exptl_crystal_preparation       Recryst
_exptl_crystal_recrystallization_method dcm-hexane
_exptl_crystal_size_max          0.2
_exptl_crystal_size_mid          0.2
_exptl_crystal_size_min          0.1
_exptl_transmission_factor_max   ?
_exptl_transmission_factor_min   ?
_diffrn_reflns_av_R_equivalents  0.0263
_diffrn_reflns_av_unetI/netI     0.0283
_diffrn_reflns_Laue_measured_fraction_full 0.997
_diffrn_reflns_Laue_measured_fraction_max 0.958
_diffrn_reflns_limit_h_max       10
_diffrn_reflns_limit_h_min       -8
_diffrn_reflns_limit_k_max       13
_diffrn_reflns_limit_k_min       -13
_diffrn_reflns_limit_l_max       13
_diffrn_reflns_limit_l_min       -13
_diffrn_reflns_number            8933
_diffrn_reflns_point_group_measured_fraction_full 0.997
_diffrn_reflns_point_group_measured_fraction_max 0.958
_diffrn_reflns_theta_full        67.684
_diffrn_reflns_theta_max         75.100
_diffrn_reflns_theta_min         4.819
_diffrn_ambient_environment      N~2~
_diffrn_ambient_temperature      100.00(10)
_diffrn_detector                 'Hybrid Pixel Array Detector'
_diffrn_detector_area_resol_mean 10.0000
_diffrn_detector_type            HyPix
_diffrn_measured_fraction_theta_full 0.997
_diffrn_measured_fraction_theta_max 0.958
_diffrn_measurement_details      
;
List of Runs (angles in degrees, time in seconds):

  # Type    Start    End  Width  t~exp~   \w     \q     \k     \f   Frames
#--------------------------------------------------------------------------
  1  \w     90.00 159.00   0.50    0.05    --  103.75  57.00 150.00  138
  2  \w     91.00 151.00   0.50    0.05    --  103.75  19.00  90.00  120
  3  \w     39.00 117.00   0.50    0.05    --   47.91  57.00-150.00  156
  4  \w    143.00 178.00   0.50    0.05    --  103.75  19.00-180.00   70
  5  \w     97.00 127.00   0.50    0.05    --  103.75  19.00-180.00   60
  6  \w     80.00 105.00   0.50    0.05    --  103.75 -99.00-180.00   50
  7  \w     80.00 105.00   0.50    0.05    --   47.91-165.00  -5.00   50
  8  \w     71.00  97.00   0.50    0.05    --  103.75-165.00  -5.00   52
  9  \w     84.00 109.00   0.50    0.05    --  103.75-125.00  60.00   50
 10  \w     32.00  63.00   0.50    0.05    --  103.75-125.00  60.00   62
 11  \w     76.00 109.00   0.50    0.05    --  103.75-117.00 142.00   66
 12  \w     37.00  75.00   0.50    0.05    --   47.91-117.00 142.00   76
 13  \w     40.00  65.00   0.50    0.05    --  103.75 -57.00  90.00   50
 14  \w     35.00  67.00   0.50    0.05    --  103.75 -57.00 150.00   64
 15  \w     31.00  63.00   0.50    0.05    --  103.75 -57.00 -60.00   64
 16  \w     41.00  66.00   0.50    0.05    --  103.75 -57.00 -90.00   50
 17  \w     31.00  66.00   0.50    0.05    --  103.75 -57.00-150.00   70
 18  \w     34.00  71.00   0.50    0.05    --  103.75 -57.00-180.00   74
 19  \w    -23.00  27.00   0.50    0.05    --   47.91 -19.00-120.00  100
 20  \w    125.00 151.00   0.50    0.05    --  103.75 117.00-130.00   52
 21  \w     86.00 162.00   0.50    0.05    --  103.75 125.00-180.00  152
 22  \w     64.00  91.00   0.50    0.05    --   47.91 165.00  17.00   54
 23  \w     92.00 136.00   0.50    0.05    --  103.75 125.00  60.00   88
 24  \w    147.00 175.00   0.50    0.05    --  103.75 125.00  60.00   56
 25  \w    104.00 153.00   0.50    0.05    --  103.75 165.00  17.00   98
 26  \w    -90.00 -40.00   0.50    0.05    --  -47.91 117.00-130.00  100
 27  \w   -102.00 -77.00   0.50    0.05    --  -47.91 165.00  17.00   50
 28  \w   -135.00 -67.00   0.50    0.05    -- -103.00 165.00  17.00  136
 29  \w   -106.00 -68.00   0.50    0.05    -- -103.00 117.00-130.00   76
 30  \w    -94.00 -49.00   0.50    0.05    -- -103.00  77.00-150.00   90
 31  \w    -60.00 -32.00   0.50    0.05    -- -103.00  77.00  30.00   56
 32  \w    -92.00 -66.00   0.50    0.05    -- -103.00  77.00  30.00   52
 33  \w    -90.00 -65.00   0.50    0.05    -- -103.00  77.00  60.00   50
 34  \w    -56.00 -31.00   0.50    0.05    -- -103.00  77.00  60.00   50
 35  \w    -59.00 -34.00   0.50    0.05    -- -103.00  57.00  30.00   50
 36  \w    -58.00 -32.00   0.50    0.05    -- -103.00  57.00 -30.00   52
 37  \w   -110.00 -85.00   0.50    0.05    --  -47.91-125.00  30.00   50
 38  \w   -119.00 -73.00   0.50    0.05    --  -47.91-125.00   0.00   92
 39  \w   -108.00 -47.00   0.50    0.05    --  -47.91-165.00  -5.00  122
 40  \w   -101.00 -73.00   0.50    0.05    --  -47.91-125.00 -60.00   56
 41  \w   -116.00 -73.00   0.50    0.05    --  -47.91-125.00-150.00   86
 42  \w    -72.00 -47.00   0.50    0.05    -- -103.00-165.00  -5.00   50
 43  \w   -120.00 -79.00   0.50    0.05    -- -103.00-117.00 142.00   82
;
_diffrn_measurement_device       'four-circle diffractometer'
_diffrn_measurement_device_type  'XtaLAB Synergy R, DW system, HyPix'
_diffrn_measurement_method       '\w scans'
_diffrn_orient_matrix_type       
'CrysAlisPro convention (1999,Acta A55,543-557)'
_diffrn_orient_matrix_UB_11      0.0854827000
_diffrn_orient_matrix_UB_12      0.0932342000
_diffrn_orient_matrix_UB_13      0.1649495000
_diffrn_orient_matrix_UB_21      -0.1111554000
_diffrn_orient_matrix_UB_22      -0.1420354000
_diffrn_orient_matrix_UB_23      0.0168241000
_diffrn_orient_matrix_UB_31      0.1659128000
_diffrn_orient_matrix_UB_32      -0.0317647000
_diffrn_orient_matrix_UB_33      0.0263730000
_diffrn_radiation_monochromator  mirror
_diffrn_radiation_probe          x-ray
_diffrn_radiation_type           'Cu K\a'
_diffrn_radiation_wavelength     1.54184
_diffrn_source                   'Rotating-anode X-ray tube'
_diffrn_source_type              'Rigaku (Cu) X-ray Source'
_reflns_Friedel_coverage         0.000
_reflns_Friedel_fraction_full    .
_reflns_Friedel_fraction_max     .
_reflns_number_gt                2817
_reflns_number_total             3066
_reflns_special_details          
;
 Reflections were merged by SHELXL according to the crystal
 class for the calculation of statistics and refinement.
 
 _reflns_Friedel_fraction is defined as the number of unique
 Friedel pairs measured divided by the number that would be
 possible theoretically, ignoring centric projections and
 systematic absences.
;
_reflns_threshold_expression     'I > 2\s(I)'
_computing_cell_refinement       'CrysAlisPro 1.171.42.46a (Rigaku OD, 2022)'
_computing_data_collection       'CrysAlisPro 1.171.42.46a (Rigaku OD, 2022)'
_computing_data_reduction        'CrysAlisPro 1.171.42.46a (Rigaku OD, 2022)'
_computing_molecular_graphics    'Olex2 1.5 (Dolomanov et al., 2009)'
_computing_publication_material  'Olex2 1.5 (Dolomanov et al., 2009)'
_computing_structure_refinement  'SHELXL 2019/3 (Sheldrick, 2015)'
_computing_structure_solution    'SHELXT  (Sheldrick, 2015)'
_refine_diff_density_max         0.920
_refine_diff_density_min         -0.425
_refine_diff_density_rms         0.067
_refine_ls_extinction_coef       .
_refine_ls_extinction_method     none
_refine_ls_goodness_of_fit_ref   1.007
_refine_ls_hydrogen_treatment    constr
_refine_ls_matrix_type           full
_refine_ls_number_parameters     208
_refine_ls_number_reflns         3066
_refine_ls_number_restraints     0
_refine_ls_R_factor_all          0.0429
_refine_ls_R_factor_gt           0.0404
_refine_ls_restrained_S_all      1.007
_refine_ls_shift/su_max          0.001
_refine_ls_shift/su_mean         0.000
_refine_ls_structure_factor_coef Fsqd
_refine_ls_weighting_details     
'w=1/[\s^2^(Fo^2^)+(0.0752P)^2^+0.4444P] where P=(Fo^2^+2Fc^2^)/3'
_refine_ls_weighting_scheme      calc
_refine_ls_wR_factor_gt          0.1122
_refine_ls_wR_factor_ref         0.1145
_refine_special_details          ?
_olex2_refinement_description    
;
1. Fixed Uiso
 At 1.2 times of:
  All C(H) groups
2.a Aromatic/amide H refined with riding coordinates:
 C23(H23), C12(H12), C22(H22), C3(H3), C19(H19), C11(H11), C13(H13), C20(H20),
 C6(H6), C10(H10), C21(H21), C4(H4), C5(H5)
;
_atom_sites_solution_hydrogens   geom
_atom_sites_solution_primary     dual
_atom_sites_solution_secondary   ?
loop_
_atom_site_label
_atom_site_type_symbol
_atom_site_fract_x
_atom_site_fract_y
_atom_site_fract_z
_atom_site_U_iso_or_equiv
_atom_site_adp_type
_atom_site_occupancy
_atom_site_site_symmetry_order
_atom_site_calc_flag
_atom_site_refinement_flags_posn
_atom_site_refinement_flags_adp
_atom_site_refinement_flags_occupancy
_atom_site_disorder_assembly
_atom_site_disorder_group
S1 S 0.39546(6) 0.75050(5) 0.41695(5) 0.02041(14) Uani 1 1 d . . . . .
S8 S 0.44399(6) 0.52500(5) 0.20453(5) 0.02610(15) Uani 1 1 d . . . . .
O17 O 0.48952(19) 0.85425(15) 0.69850(14) 0.0281(3) Uani 1 1 d . . . . .
N15 N 0.2859(2) 0.82877(17) 0.47918(17) 0.0219(3) Uani 1 1 d . . . . .
C2 C 0.2917(2) 0.7134(2) 0.22841(19) 0.0220(4) Uani 1 1 d . . . . .
C14 C 0.2966(2) 0.56025(19) 0.39753(19) 0.0204(4) Uani 1 1 d . . . . .
C23 C 0.2175(2) 1.0461(2) 0.6395(2) 0.0224(4) Uani 1 1 d . . . . .
H23 H 0.192705 1.032983 0.542301 0.027 Uiso 1 1 calc R U . . .
C16 C 0.3696(2) 0.88113(19) 0.6268(2) 0.0224(4) Uani 1 1 d . . . . .
C18 C 0.3038(2) 0.97435(19) 0.7032(2) 0.0216(4) Uani 1 1 d . . . . .
C9 C 0.3291(2) 0.4634(2) 0.30709(19) 0.0221(4) Uani 1 1 d . . . . .
C12 C 0.1405(3) 0.3673(2) 0.4633(2) 0.0254(4) Uani 1 1 d . . . . .
H12 H 0.073686 0.333067 0.514727 0.030 Uiso 1 1 calc R U . . .
C22 C 0.1678(2) 1.1372(2) 0.7185(2) 0.0257(4) Uani 1 1 d . . . . .
H22 H 0.109334 1.186199 0.675153 0.031 Uiso 1 1 calc R U . . .
C7 C 0.3220(2) 0.6157(2) 0.1368(2) 0.0238(4) Uani 1 1 d . . . . .
C3 C 0.1996(3) 0.7872(2) 0.1784(2) 0.0246(4) Uani 1 1 d . . . . .
H3 H 0.178288 0.852245 0.241826 0.030 Uiso 1 1 calc R U . . .
C19 C 0.3356(3) 0.9921(2) 0.8443(2) 0.0263(4) Uani 1 1 d . . . . .
H19 H 0.391570 0.941460 0.887083 0.032 Uiso 1 1 calc R U . . .
C11 C 0.1763(3) 0.2711(2) 0.3766(2) 0.0269(4) Uani 1 1 d . . . . .
H11 H 0.136593 0.172293 0.370977 0.032 Uiso 1 1 calc R U . . .
C13 C 0.2020(2) 0.5140(2) 0.4756(2) 0.0224(4) Uani 1 1 d . . . . .
H13 H 0.179503 0.580728 0.536185 0.027 Uiso 1 1 calc R U . . .
C20 C 0.2868(3) 1.0830(2) 0.9237(2) 0.0299(4) Uani 1 1 d . . . . .
H20 H 0.309959 1.094950 1.020441 0.036 Uiso 1 1 calc R U . . .
C6 C 0.2585(3) 0.5919(2) -0.0089(2) 0.0285(4) Uani 1 1 d . . . . .
H6 H 0.276345 0.524566 -0.073216 0.034 Uiso 1 1 calc R U . . .
C10 C 0.2700(3) 0.3183(2) 0.2976(2) 0.0247(4) Uani 1 1 d . . . . .
H10 H 0.293251 0.251764 0.237692 0.030 Uiso 1 1 calc R U . . .
C21 C 0.2038(3) 1.1563(2) 0.8607(2) 0.0282(4) Uani 1 1 d . . . . .
H21 H 0.171541 1.219540 0.914863 0.034 Uiso 1 1 calc R U . . .
C4 C 0.1393(3) 0.7636(2) 0.0329(2) 0.0294(4) Uani 1 1 d . . . . .
H4 H 0.077347 0.814020 -0.003237 0.035 Uiso 1 1 calc R U . . .
C5 C 0.1685(3) 0.6675(2) -0.0598(2) 0.0312(4) Uani 1 1 d . . . . .
H5 H 0.126958 0.652844 -0.158849 0.037 Uiso 1 1 calc R U . . .

loop_
_atom_site_aniso_label
_atom_site_aniso_U_11
_atom_site_aniso_U_22
_atom_site_aniso_U_33
_atom_site_aniso_U_23
_atom_site_aniso_U_13
_atom_site_aniso_U_12
S1 0.0193(2) 0.0208(2) 0.0208(2) 0.00905(18) 0.00827(18) 0.01007(18)
S8 0.0272(3) 0.0302(3) 0.0279(3) 0.0130(2) 0.0160(2) 0.0173(2)
O17 0.0285(7) 0.0297(7) 0.0250(7) 0.0092(6) 0.0068(6) 0.0192(6)
N15 0.0213(7) 0.0226(7) 0.0228(8) 0.0093(6) 0.0092(6) 0.0126(6)
C2 0.0184(8) 0.0252(9) 0.0200(9) 0.0108(7) 0.0078(7) 0.0086(7)
C14 0.0178(8) 0.0195(8) 0.0208(8) 0.0080(7) 0.0059(7) 0.0088(7)
C23 0.0182(8) 0.0210(8) 0.0242(9) 0.0101(7) 0.0073(7) 0.0076(7)
C16 0.0197(8) 0.0201(8) 0.0230(9) 0.0082(7) 0.0065(7) 0.0087(7)
C18 0.0165(8) 0.0180(8) 0.0228(9) 0.0059(7) 0.0048(7) 0.0067(7)
C9 0.0173(8) 0.0250(9) 0.0227(9) 0.0102(7) 0.0067(7) 0.0110(7)
C12 0.0208(8) 0.0272(9) 0.0264(9) 0.0148(8) 0.0085(7) 0.0099(7)
C22 0.0193(8) 0.0200(8) 0.0334(10) 0.0111(8) 0.0076(8) 0.0092(7)
C7 0.0204(8) 0.0254(9) 0.0232(9) 0.0106(7) 0.0094(7) 0.0092(7)
C3 0.0202(8) 0.0271(9) 0.0271(10) 0.0137(8) 0.0104(7) 0.0109(7)
C19 0.0264(9) 0.0272(9) 0.0212(9) 0.0074(7) 0.0049(7) 0.0159(8)
C11 0.0220(9) 0.0239(9) 0.0302(10) 0.0143(8) 0.0062(7) 0.0099(7)
C13 0.0190(8) 0.0246(9) 0.0224(9) 0.0099(7) 0.0079(7) 0.0108(7)
C20 0.0286(10) 0.0365(11) 0.0198(9) 0.0071(8) 0.0063(8) 0.0185(9)
C6 0.0261(9) 0.0311(10) 0.0235(9) 0.0101(8) 0.0120(8) 0.0099(8)
C10 0.0220(8) 0.0234(9) 0.0259(9) 0.0084(7) 0.0069(7) 0.0131(7)
C21 0.0237(9) 0.0256(9) 0.0294(10) 0.0045(8) 0.0092(8) 0.0135(8)
C4 0.0235(9) 0.0366(11) 0.0292(10) 0.0194(9) 0.0097(8) 0.0141(8)
C5 0.0241(9) 0.0409(11) 0.0221(9) 0.0157(9) 0.0078(8) 0.0107(8)

_geom_special_details            
;
 All esds (except the esd in the dihedral angle between two l.s. planes)
 are estimated using the full covariance matrix.  The cell esds are taken
 into account individually in the estimation of esds in distances, angles
 and torsion angles; correlations between esds in cell parameters are only
 used when they are defined by crystal symmetry.  An approximate (isotropic)
 treatment of cell esds is used for estimating esds involving l.s. planes.
;
loop_
_geom_bond_atom_site_label_1
_geom_bond_atom_site_label_2
_geom_bond_distance
_geom_bond_site_symmetry_2
_geom_bond_publ_flag
S1 N15 1.6453(15) . ?
S1 C2 1.7870(18) . ?
S1 C14 1.7943(18) . ?
S8 C9 1.7739(19) . ?
S8 C7 1.7779(19) . ?
O17 C16 1.247(2) . ?
N15 C16 1.360(2) . ?
C2 C7 1.393(3) . ?
C2 C3 1.386(3) . ?
C14 C9 1.394(3) . ?
C14 C13 1.388(3) . ?
C23 H23 0.9500 . ?
C23 C18 1.395(3) . ?
C23 C22 1.394(3) . ?
C16 C18 1.502(3) . ?
C18 C19 1.388(3) . ?
C9 C10 1.390(3) . ?
C12 H12 0.9500 . ?
C12 C11 1.387(3) . ?
C12 C13 1.395(3) . ?
C22 H22 0.9500 . ?
C22 C21 1.391(3) . ?
C7 C6 1.390(3) . ?
C3 H3 0.9500 . ?
C3 C4 1.390(3) . ?
C19 H19 0.9500 . ?
C19 C20 1.390(3) . ?
C11 H11 0.9500 . ?
C11 C10 1.393(3) . ?
C13 H13 0.9500 . ?
C20 H20 0.9500 . ?
C20 C21 1.389(3) . ?
C6 H6 0.9500 . ?
C6 C5 1.395(3) . ?
C10 H10 0.9500 . ?
C21 H21 0.9500 . ?
C4 H4 0.9500 . ?
C4 C5 1.383(3) . ?
C5 H5 0.9500 . ?

loop_
_geom_angle_atom_site_label_1
_geom_angle_atom_site_label_2
_geom_angle_atom_site_label_3
_geom_angle
_geom_angle_site_symmetry_1
_geom_angle_site_symmetry_3
_geom_angle_publ_flag
N15 S1 C2 101.90(8) . . ?
N15 S1 C14 108.89(8) . . ?
C2 S1 C14 98.29(8) . . ?
C9 S8 C7 99.63(8) . . ?
C16 N15 S1 108.08(12) . . ?
C7 C2 S1 116.24(14) . . ?
C3 C2 S1 121.72(15) . . ?
C3 C2 C7 121.83(17) . . ?
C9 C14 S1 116.89(13) . . ?
C13 C14 S1 121.52(14) . . ?
C13 C14 C9 121.48(16) . . ?
C18 C23 H23 120.0 . . ?
C22 C23 H23 120.0 . . ?
C22 C23 C18 120.01(17) . . ?
O17 C16 N15 124.83(17) . . ?
O17 C16 C18 120.11(16) . . ?
N15 C16 C18 115.04(15) . . ?
C23 C18 C16 122.64(17) . . ?
C19 C18 C23 119.36(17) . . ?
C19 C18 C16 117.97(16) . . ?
C14 C9 S8 120.09(14) . . ?
C10 C9 S8 120.49(14) . . ?
C10 C9 C14 119.42(17) . . ?
C11 C12 H12 119.8 . . ?
C11 C12 C13 120.49(18) . . ?
C13 C12 H12 119.8 . . ?
C23 C22 H22 120.0 . . ?
C21 C22 C23 120.03(17) . . ?
C21 C22 H22 120.0 . . ?
C2 C7 S8 120.90(14) . . ?
C6 C7 S8 120.00(15) . . ?
C6 C7 C2 119.09(17) . . ?
C2 C3 H3 120.9 . . ?
C2 C3 C4 118.30(18) . . ?
C4 C3 H3 120.9 . . ?
C18 C19 H19 119.5 . . ?
C18 C19 C20 120.90(18) . . ?
C20 C19 H19 119.5 . . ?
C12 C11 H11 119.8 . . ?
C12 C11 C10 120.49(17) . . ?
C10 C11 H11 119.8 . . ?
C14 C13 C12 118.52(17) . . ?
C14 C13 H13 120.7 . . ?
C12 C13 H13 120.7 . . ?
C19 C20 H20 120.2 . . ?
C21 C20 C19 119.52(18) . . ?
C21 C20 H20 120.2 . . ?
C7 C6 H6 120.2 . . ?
C7 C6 C5 119.55(19) . . ?
C5 C6 H6 120.2 . . ?
C9 C10 C11 119.55(18) . . ?
C9 C10 H10 120.2 . . ?
C11 C10 H10 120.2 . . ?
C22 C21 H21 119.9 . . ?
C20 C21 C22 120.16(18) . . ?
C20 C21 H21 119.9 . . ?
C3 C4 H4 119.6 . . ?
C5 C4 C3 120.81(18) . . ?
C5 C4 H4 119.6 . . ?
C6 C5 H5 119.8 . . ?
C4 C5 C6 120.40(18) . . ?
C4 C5 H5 119.8 . . ?

loop_
_geom_torsion_atom_site_label_1
_geom_torsion_atom_site_label_2
_geom_torsion_atom_site_label_3
_geom_torsion_atom_site_label_4
_geom_torsion
_geom_torsion_site_symmetry_1
_geom_torsion_site_symmetry_2
_geom_torsion_site_symmetry_3
_geom_torsion_site_symmetry_4
_geom_torsion_publ_flag
S1 N15 C16 O17 -9.4(2) . . . . ?
S1 N15 C16 C18 172.19(12) . . . . ?
S1 C2 C7 S8 4.1(2) . . . . ?
S1 C2 C7 C6 -174.71(14) . . . . ?
S1 C2 C3 C4 173.59(14) . . . . ?
S1 C14 C9 S8 -5.78(19) . . . . ?
S1 C14 C9 C10 174.54(13) . . . . ?
S1 C14 C13 C12 -175.43(13) . . . . ?
S8 C9 C10 C11 -178.57(14) . . . . ?
S8 C7 C6 C5 -177.88(14) . . . . ?
O17 C16 C18 C23 159.99(17) . . . . ?
O17 C16 C18 C19 -18.2(3) . . . . ?
N15 S1 C2 C7 -165.64(14) . . . . ?
N15 S1 C2 C3 19.49(17) . . . . ?
N15 S1 C14 C9 161.21(13) . . . . ?
N15 S1 C14 C13 -22.54(17) . . . . ?
N15 C16 C18 C23 -21.5(2) . . . . ?
N15 C16 C18 C19 160.29(16) . . . . ?
C2 S1 N15 C16 -172.09(12) . . . . ?
C2 S1 C14 C9 55.54(15) . . . . ?
C2 S1 C14 C13 -128.21(15) . . . . ?
C2 C7 C6 C5 0.9(3) . . . . ?
C2 C3 C4 C5 0.8(3) . . . . ?
C14 S1 N15 C16 84.74(13) . . . . ?
C14 S1 C2 C7 -54.23(15) . . . . ?
C14 S1 C2 C3 130.91(15) . . . . ?
C14 C9 C10 C11 1.1(3) . . . . ?
C23 C18 C19 C20 -1.5(3) . . . . ?
C23 C22 C21 C20 -0.9(3) . . . . ?
C16 C18 C19 C20 176.76(17) . . . . ?
C18 C23 C22 C21 -0.1(3) . . . . ?
C18 C19 C20 C21 0.4(3) . . . . ?
C9 S8 C7 C2 46.21(16) . . . . ?
C9 S8 C7 C6 -135.02(16) . . . . ?
C9 C14 C13 C12 0.6(3) . . . . ?
C12 C11 C10 C9 0.5(3) . . . . ?
C22 C23 C18 C16 -176.83(16) . . . . ?
C22 C23 C18 C19 1.3(3) . . . . ?
C7 S8 C9 C14 -44.89(16) . . . . ?
C7 S8 C9 C10 134.80(15) . . . . ?
C7 C2 C3 C4 -1.0(3) . . . . ?
C7 C6 C5 C4 -1.1(3) . . . . ?
C3 C2 C7 S8 178.93(14) . . . . ?
C3 C2 C7 C6 0.1(3) . . . . ?
C3 C4 C5 C6 0.3(3) . . . . ?
C19 C20 C21 C22 0.8(3) . . . . ?
C11 C12 C13 C14 1.0(3) . . . . ?
C13 C14 C9 S8 177.97(13) . . . . ?
C13 C14 C9 C10 -1.7(3) . . . . ?
C13 C12 C11 C10 -1.6(3) . . . . ?

_shelx_res_file                  
;
TITL rt-benzoyl_auto_a.res in P-1
    rt-benzoyl_auto.res
    created by SHELXL-2019/3 at 09:34:27 on 28-Feb-2025
REM Old TITL RT-benzoyl_auto in P-1
REM SHELXT solution in P-1: R1 0.084, Rweak 0.004, Alpha 0.036
REM <I/s> 0.000 for 0 systematic absences, Orientation as input
REM Formula found by SHELXT: C5 N O S8
CELL 1.54184 8.5856 10.5791 10.6474 104.541 108.373 111.912
ZERR 2 0.0003 0.0004 0.0003 0.003 0.003 0.003
LATT 1
SFAC C H N O S
UNIT 38 26 2 2 4

L.S. 4
PLAN  1
TEMP -173
CONF
fmap 2
acta
MORE -1
BOND $H
REM <olex2.extras>
REM <HklSrc "%./RT-benzoyl_auto.hkl">
REM </olex2.extras>

WGHT    0.075200    0.444400
FVAR       6.54782
S1    5    0.395457    0.750504    0.416946    11.00000    0.01929    0.02085 =
         0.02076    0.00905    0.00827    0.01007
S8    5    0.443989    0.525004    0.204535    11.00000    0.02724    0.03016 =
         0.02790    0.01303    0.01595    0.01730
O17   4    0.489525    0.854251    0.698503    11.00000    0.02849    0.02973 =
         0.02504    0.00916    0.00681    0.01917
N15   3    0.285941    0.828767    0.479180    11.00000    0.02129    0.02259 =
         0.02282    0.00929    0.00918    0.01260
C2    1    0.291687    0.713397    0.228411    11.00000    0.01840    0.02521 =
         0.02003    0.01078    0.00780    0.00859
C14   1    0.296622    0.560250    0.397527    11.00000    0.01783    0.01946 =
         0.02083    0.00801    0.00591    0.00884
C23   1    0.217536    1.046139    0.639509    11.00000    0.01817    0.02104 =
         0.02424    0.01011    0.00733    0.00758
AFIX  43
H23   2    0.192705    1.032983    0.542301    11.00000   -1.20000
AFIX   0
C16   1    0.369619    0.881132    0.626839    11.00000    0.01966    0.02005 =
         0.02305    0.00822    0.00651    0.00873
C18   1    0.303753    0.974351    0.703203    11.00000    0.01655    0.01798 =
         0.02279    0.00586    0.00477    0.00672
C9    1    0.329118    0.463365    0.307091    11.00000    0.01730    0.02501 =
         0.02267    0.01023    0.00674    0.01098
C12   1    0.140521    0.367297    0.463315    11.00000    0.02080    0.02723 =
         0.02645    0.01476    0.00846    0.00988
AFIX  43
H12   2    0.073686    0.333067    0.514727    11.00000   -1.20000
AFIX   0
C22   1    0.167817    1.137177    0.718496    11.00000    0.01928    0.01998 =
         0.03340    0.01105    0.00760    0.00923
AFIX  43
H22   2    0.109334    1.186199    0.675153    11.00000   -1.20000
AFIX   0
C7    1    0.321992    0.615744    0.136764    11.00000    0.02044    0.02539 =
         0.02321    0.01062    0.00939    0.00919
C3    1    0.199623    0.787192    0.178352    11.00000    0.02017    0.02706 =
         0.02711    0.01370    0.01043    0.01087
AFIX  43
H3    2    0.178288    0.852245    0.241826    11.00000   -1.20000
AFIX   0
C19   1    0.335617    0.992111    0.844264    11.00000    0.02638    0.02722 =
         0.02118    0.00738    0.00494    0.01590
AFIX  43
H19   2    0.391570    0.941460    0.887083    11.00000   -1.20000
AFIX   0
C11   1    0.176277    0.271112    0.376587    11.00000    0.02202    0.02394 =
         0.03022    0.01425    0.00616    0.00992
AFIX  43
H11   2    0.136593    0.172293    0.370977    11.00000   -1.20000
AFIX   0
C13   1    0.201970    0.514000    0.475650    11.00000    0.01896    0.02460 =
         0.02236    0.00991    0.00790    0.01083
AFIX  43
H13   2    0.179503    0.580728    0.536185    11.00000   -1.20000
AFIX   0
C20   1    0.286769    1.083008    0.923734    11.00000    0.02862    0.03654 =
         0.01979    0.00706    0.00632    0.01853
AFIX  43
H20   2    0.309959    1.094950    1.020441    11.00000   -1.20000
AFIX   0
C6    1    0.258524    0.591884   -0.008859    11.00000    0.02613    0.03114 =
         0.02347    0.01014    0.01200    0.00995
AFIX  43
H6    2    0.276345    0.524566   -0.073216    11.00000   -1.20000
AFIX   0
C10   1    0.269958    0.318296    0.297618    11.00000    0.02196    0.02340 =
         0.02592    0.00844    0.00686    0.01307
AFIX  43
H10   2    0.293251    0.251764    0.237692    11.00000   -1.20000
AFIX   0
C21   1    0.203784    1.156264    0.860691    11.00000    0.02373    0.02556 =
         0.02936    0.00453    0.00916    0.01352
AFIX  43
H21   2    0.171541    1.219540    0.914863    11.00000   -1.20000
AFIX   0
C4    1    0.139335    0.763553    0.032904    11.00000    0.02355    0.03663 =
         0.02925    0.01944    0.00969    0.01412
AFIX  43
H4    2    0.077347    0.814020   -0.003237    11.00000   -1.20000
AFIX   0
C5    1    0.168492    0.667466   -0.059833    11.00000    0.02414    0.04093 =
         0.02207    0.01568    0.00778    0.01066
AFIX  43
H5    2    0.126958    0.652844   -0.158849    11.00000   -1.20000
AFIX   0
HKLF 4


REM  rt-benzoyl_auto_a.res in P-1
REM wR2 = 0.1145, GooF = S = 1.007, Restrained GooF = 1.007 for all data
REM R1 = 0.0404 for 2817 Fo > 4sig(Fo) and 0.0429 for all 3066 data
REM 208 parameters refined using 0 restraints

END

WGHT      0.0711      0.3620

REM Highest difference peak  0.920,  deepest hole -0.425,  1-sigma level  0.067
Q1    1   0.2713  0.6839  0.3922  11.00000  0.05    0.92
;
_shelx_res_checksum              39884
_shelx_hkl_file                  
;
   0   0   1 38607.2 1185.05  40
   0   0   2 3719.62 156.737   3
   0   0   2 4031.04 135.741  40
   0   0   3 61.3798 41.4079   3
   0   0   3 60.3601 19.3214  40
   0   0   4 60.0918 45.1811   3
   0   0   5 8060.47 305.285  41
   0   0   5 7682.49 339.456   3
   0   0   6 1004.53 129.657   1
   0   0   6 915.886 111.117   3
   0   0   6 904.595 83.5315  41
   0   0   6 1007.74 118.019   5
   0   0   7 1769.88 161.623   3
   0   0   7 2076.93 183.001   5
   0   0   7 1710.58 185.716   1
   0   0   7 1581.06 121.814  41
   0   0   8 6473.10 383.534   1
   0   0   8 5623.55 274.328  41
   0   0   9 1899.03 214.097   1
   0   0  10 10821.6 506.285   1
   0   0  11 2358.85 162.338   1
   0   0  11 2514.05 154.824   4
   0  -1  11 4015.14 193.742  35
   0  -1  11 4549.53 253.801   1
   0  -1  11 4706.47 259.598  10
   0  -1  11 4765.10 247.196   4
   0  -1  10 22128.2 877.584   4
   0  -1  10 24040.4 915.117   1
   0  -1   9 1010.56 159.047   1
   0  -1   8 95.2069 41.4343  41
   0  -1   8 31.8749 86.6456   1
   0  -1   8 87.3616 68.9199   3
   0  -1   7 12830.5 538.774   3
   0  -1   7 12814.4 462.266  41
   0  -1   7 11487.9 545.727   1
   0  -1   6 158.813 63.2778   3
   0  -1   6 278.108 46.9160  41
   0  -1   6 310.542 73.2783   5
   0  -1   6 234.519 77.6858   1
   0  -1   5 65818.2 2083.69  41
   0  -1   5 68522.6 2147.90   3
   0  -1   4 17793.3 600.908  41
   0  -1   4 17890.6 649.623   3
   0  -1   4 19669.9 607.064  40
   0  -1   3 1327.61 90.7840   3
   0  -1   3 1227.53 60.3414  41
   0  -1   3 1194.26 49.5572  39
   0  -1   3 1273.91 68.0084  40
   0  -1   2 54760.8 1686.67  39
   0  -1   2 54813.2 1683.87  41
   0  -1   1 33421.9 1065.35  38
   0  -1   1 37285.3 1081.80   3
   0   1   0 11587.8 371.012  19
   0   1   1 27233.0 860.679  19
   0  -1  -2 5721.08 188.799  39
   0   1   3 72669.6 2285.61   3
   0   1   4 142171. 4431.45   3
   0   1   5 6722.52 274.318  41
   0   1   5 6073.44 295.339   3
   0   1   6 283.033 83.1184   5
   0   1   6 351.149 92.3195   1
   0   1   6 337.610 63.3984  41
   0   1   6 382.147 81.0838   3
   0   1   7 156.335 52.7009  41
   0   1   7 69.4116 83.3694   5
   0   1   7 97.4616 86.9639   1
   0   1   8 6832.21 406.931   1
   0   1   8 5925.78 296.224  41
   0   1   8 6840.17 377.585   5
   0   1   9 9876.33 482.554   1
   0   1   9 8405.11 360.573  35
   0   1  10 100.302 82.9847   1
   0  -2  12 4931.24 239.290  10
   0  -2  12 6063.01 241.634   4
   0  -2  11 6249.43 321.397   4
   0  -2  11 6735.29 344.694  10
   0  -2  10 8280.85 431.460   1
   0  -2  10 7645.56 402.945   4
   0  -2   9 41.9365 58.7357  21
   0  -2   9 16.2925 91.2677   1
   0  -2   8 104.976 89.9976   1
   0  -2   8 44.9361 62.0387  21
   0  -2   8 103.936 73.8735   3
   0  -2   7 34315.6 1142.82  41
   0  -2   7 36303.2 1268.26   1
   0  -2   7 36685.5 1257.44   3
   0  -2   7 36424.1 1236.77  21
   0  -2   6 48972.3 1621.83   3
   0  -2   6 51265.8 1549.10  40
   0  -2   6 46262.4 1523.63  41
   0  -2   5 39103.0 1215.75   3
   0  -2   5 35527.1 1125.13  41
   0  -2   5 33889.5 1108.17  12
   0  -2   5 40537.5 1156.79  40
   0  -2   4 3102.63 169.915   3
   0  -2   4 2817.37 115.070  41
   0  -2   4 3098.88 139.778  40
   0  -2   4 3249.50 121.378  39
   0  -2   3 41526.9 1250.93  39
   0  -2   3 38590.8 1230.64  41
   0  -2   3 42655.6 1263.55  40
   0  -2   2 83122.1 2527.57   3
   0  -2   2 80201.5 2494.72  38
   0  -2   1 7252.14 239.866  37
   0   2   0 1112.10 67.8956  19
   0   2   1 14175.0 451.489  19
   0  -2  -1 13028.3 408.812  40
   0  -2  -2 9007.43 306.774  39
   0  -2  -3 183.748 24.0370  39
   0   2   4 8408.99 354.591   3
   0   2   5 1495.60 113.566  41
   0   2   5 1186.09 133.565   5
   0   2   5 1328.96 125.481   3
   0   2   6 3764.36 208.189  41
   0   2   6 3351.56 219.219   3
   0   2   6 3988.88 265.949   5
   0   2   7 1416.50 171.228   5
   0   2   7 1352.10 189.880   1
   0   2   7 1099.54 115.188  41
   0   2   8 465.987 114.750   5
   0   2   8 186.279 119.973   1
   0   2   9 1819.55 186.900   1
   0   2  10 186.687 60.8488   4
   0   2  10 215.052 56.9409  10
   0   2  10 141.737 61.7065   1
   0  -3  12 2253.63 143.765   4
   0  -3  12 2102.21 138.254  10
   0  -3  11 595.043 109.956  10
   0  -3  11 622.497 71.2327  31
   0  -3  11 684.758 111.882   4
   0  -3  10 185.718 70.9619  21
   0  -3  10 148.089 99.7097   1
   0  -3  10 147.438 85.5577   4
   0  -3   9 4172.28 288.395   1
   0  -3   9 3555.10 251.822  21
   0  -3   9 3835.96 268.479   4
   0  -3   9 3846.47 276.580   3
   0  -3   8 18231.6 756.530   1
   0  -3   8 18408.3 737.943   4
   0  -3   8 18328.8 739.303  21
   0  -3   8 18771.5 754.076   3
   0  -3   7 13879.0 592.520   1
   0  -3   7 13764.3 575.674   4
   0  -3   7 14065.8 586.287  21
   0  -3   7 14344.3 594.892   3
   0  -3   6 12425.9 528.781   3
   0  -3   6 13072.1 474.495  40
   0  -3   5 9868.12 355.862  40
   0  -3   5 8860.68 324.135  39
   0  -3   5 9236.03 396.148   3
   0  -3   4 27498.9 901.746  39
   0  -3   4 28589.7 920.183  40
   0  -3   3 32626.1 1016.75  40
   0  -3   3 30620.7 1008.38  39
   0  -3   3 30438.5 990.696  38
   0  -3   2 671.365 56.6135  38
   0  -3   1 15591.5 510.446  37
   0  -3   0 44971.1 1406.01  40
   0   3   0 45552.7 1435.29  19
   0   3   1 1924.60 114.620  19
   0  -3  -1 1959.75 106.809  39
   0  -3  -2 33689.6 1079.04  39
   0  -3  -3 537.373 46.6259  39
   0   3   4 589.679 84.7152   3
   0   3   4 535.800 104.419   1
   0   3   5 11919.8 489.389   3
   0  -3  -5 11598.0 477.649  38
   0   3   6 14.6699 83.3788   5
   0   3   6 44.5086 54.7651  41
   0   3   7 293.010 100.768   5
   0   3   7 216.010 63.9472  41
   0   3   8 2902.92 220.306   5
   0   3   9 566.108 80.1098  10
   0  -4  12 117.995 48.6466  10
   0  -4  12 151.208 61.7606   4
   0  -4  12 170.252 34.6247  31
   0  -4  11-10.5032 66.1634  10
   0  -4  11-32.7981 76.4589   4
   0  -4  11 8.24076 50.0682  21
   0  -4  10 1786.19 177.327  21
   0  -4  10 1722.66 175.610   4
   0  -4   9 258.089 99.4701  21
   0  -4   9 186.596 55.4151  34
   0  -4   9 97.2959 81.3963   4
   0  -4   8 4477.93 294.944   1
   0  -4   8 4411.28 287.676   4
   0  -4   8 4647.66 294.554  21
   0  -4   8 4769.38 310.184   3
   0  -4   7 131.454 78.0404   3
   0  -4   7 211.489 57.6106  40
   0  -4   7 137.552 74.8882   4
   0  -4   7 197.660 83.2568   1
   0  -4   7 217.669 88.6434  21
   0  -4   6 3920.87 242.294   3
   0  -4   6 3667.21 194.272  40
   0  -4   6 3493.33 221.131   4
   0  -4   5 90588.4 2808.05  40
   0  -4   5 87832.8 2784.42  39
   0  -4   4 26665.8 933.480   3
   0  -4   4 26590.9 885.574  39
   0  -4   4 26632.4 889.482  40
   0  -4   3 3927.63 168.374  38
   0  -4   3 3645.70 180.388  39
   0  -4   2 102.211 45.7702  38
   0  -4   2 22.9955 36.4842  40
   0  -4   1 4394.03 183.027  37
   0  -4   1 4295.02 197.923  38
   0   4  -1 4256.66 196.678  19
   0  -4   1 4455.23 178.935  40
   0  -4   0 33202.4 1077.94  39
   0   4   0 33512.3 1083.71  19
   0  -4   0 32429.9 1038.78  40
   0   4   1 50191.6 1579.00  19
   0  -4  -1 47467.4 1556.38  39
   0  -4  -2 9971.69 372.464  39
   0   4   4 5295.84 260.019  41
   0   4   4 5032.15 274.558   3
   0  -4  -4 5138.72 277.926  38
   0   4   4 5479.70 330.423   1
   0   4   5 29413.0 1112.13   1
   0  -4  -5 26602.1 1014.98  38
   0   4   5 29626.2 1005.27  41
   0   4   6 2488.08 222.305   5
   0   4   6 2799.41 249.372   1
   0   4   7 1606.70 172.170   5
   0   4   8 7479.70 352.308   5
   0  -5  12 1332.89 91.6124  31
   0  -5  11 10.2762 61.6530  21
   0  -5  11 42.4870 54.7633  10
   0  -5  11 10.7699 69.4066   4
   0  -5  10 10410.1 501.751   4
   0  -5  10 11638.9 527.219  21
   0  -5  10 10966.6 483.111  10
   0  -5   9 11305.9 457.565  34
   0  -5   9 11413.8 541.813  21
   0  -5   9 11039.1 521.586   4
   0  -5   9 10898.9 496.830  10
   0  -5   8 1804.61 193.644  21
   0  -5   8 1750.68 182.639   4
   0  -5   7 22949.2 830.875  40
   0  -5   7 23697.6 884.941   4
   0  -5   6 5135.64 247.970  40
   0  -5   6 4810.56 273.036   4
   0  -5   6 4513.94 277.718  21
   0  -5   6 4701.72 223.382  39
   0  -5   5 23070.0 785.357  39
   0  -5   5 22108.6 789.380  40
   0  -5   4 8803.27 356.104  39
   0  -5   4 8667.38 327.181  38
   0  -5   3 52561.6 1768.09  39
   0  -5   3 57865.9 1760.19  38
   0  -5   3 53971.7 1756.21  40
   0  -5   2 74089.7 2317.80  38
   0   5  -2 74425.9 2321.00  19
   0  -5   2 72123.1 2297.87  40
   0  -5   2 71280.5 2323.05  39
   0  -5   1 13085.9 498.128  39
   0  -5   1 12977.3 470.579  37
   0   5  -1 13868.5 499.752  19
   0  -5   1 13554.8 461.404  40
   0  -5   1 12295.0 495.608  38
   0  -5   0 3646.94 151.050  40
   0  -5   0 3664.75 208.827  38
   0  -5   0 3671.80 194.861  39
   0  -5   0 3385.46 182.728  37
   0   5   1 31638.2 1085.44  19
   0  -5  -1 31702.7 1063.25  39
   0  -5  -2 41.9370 35.0224  39
   0  -5  -2 10.0271 57.8035  38
   0   5   3 5626.02 276.421  41
   0  -5  -3 6159.52 317.336  38
   0   5   4 15083.5 591.850  41
   0   5   4 16063.6 688.216   1
   0  -5  -4 15186.7 630.648  38
   0   5   5 3980.12 229.518  41
   0   5   5 3779.67 287.793   1
   0  -5  -5 3450.72 240.732  38
   0  -5  -5 3928.66 267.377  37
   0   5   5 4251.07 287.605   5
   0   5   6 24019.2 928.654   1
   0   5   6 22801.7 901.057   5
   0   5   7 6284.96 323.325   5
   0   5   7 6961.12 347.764   1
   0   5   8 729.574 83.1905   1
   0  -6  12 12270.6 460.157  21
   0  -6  11 3100.25 217.619  21
   0  -6  10 603.803 126.826  21
   0  -6  10 496.774 77.7042  34
   0  -6  10 516.750 113.506   4
   0  -6   9 2720.05 228.008   4
   0  -6   8 12359.9 558.096   4
   0  -6   8 11659.4 564.993  21
   0  -6   7 4878.71 325.065  21
   0  -6   7 6432.72 301.883  40
   0  -6   6 34295.5 1164.12  42
   0  -6   6 35404.1 1169.91  39
   0  -6   6 32665.8 1225.07  21
   0  -6   6 34893.3 1182.30  40
   0  -6   5 4386.03 269.222  21
   0  -6   5 5161.04 253.342  39
   0  -6   5 4939.90 250.477  42
   0  -6   4 102.982 52.8048  42
   0   6  -4 40.9286 59.8622   2
   0  -6   4 113.073 63.1009  39
   0  -6   4 91.7292 44.8359  38
   0  -6   4 129.528 53.1790  40
   0  -6   3 58458.2 1880.14  39
   0  -6   3 57051.3 1850.95  40
   0  -6   3 59840.2 1869.70  38
   0  -6   3 55130.7 1870.14  42
   0   6  -3 57178.2 1874.34  19
   0  -6   2 7398.43 305.509  40
   0  -6   2 7826.55 343.184  38
   0   6  -2 7595.62 338.884  19
   0  -6   1 1125.78 97.1424  37
   0  -6   1 1326.85 121.970  42
   0   6  -1 1231.69 125.702   2
   0  -6   1 1460.13 126.595  39
   0  -6   1 1134.97 119.986  38
   0   6  -1 1254.82 118.800  19
   0  -6   1 1264.00 87.1156  40
   0  -6   0 1866.43 155.998  38
   0  -6   0 1736.62 132.460  37
   0   6   0 1753.07 154.839   2
   0  -6   0 1738.05 138.282  39
   0   6   0 1813.39 146.735  19
   0  -6   0 1683.53 136.025  42
   0  -6  -1 102.361 55.1248  42
   0  -6  -1 75.1959 55.7193  37
   0  -6  -1 71.9281 52.6948  39
   0  -6  -2 33593.8 1190.95  38
   0  -6  -2 32842.2 1169.83  37
   0   6   2 32626.2 1119.16  41
   0  -6  -3 575.035 106.586  37
   0   6   3 413.229 78.4841  41
   0  -6  -3 488.932 106.435  38
   0   6   4 26788.6 950.889  41
   0  -6  -4 27314.6 1010.21  37
   0   6   4 28138.9 1052.78   1
   0  -6  -4 25590.8 998.065  38
   0   6   5 34976.1 1268.95   5
   0   6   5 35612.6 1284.70   1
   0   6   6 7180.86 355.886   1
   0   6   6 6883.65 342.549   5
   0   6   7 812.019 82.3871   5
   0   6   7 720.892 83.7189   1
   0   7 -12 519.266 78.6936   2
   0  -7  12 831.985 88.6256  21
   0  -7  11 16444.5 612.467  21
   0  -7  11 13968.5 514.714  34
   0  -7  10 13895.0 537.328  34
   0  -7   9 22736.6 916.497  21
   0  -7   8 74699.9 2510.95  21
   0  -7   7 6386.13 323.299  40
   0  -7   7 6710.87 377.130  21
   0  -7   6 21976.1 787.357  39
   0  -7   6 20966.2 776.942  42
   0  -7   6 21468.3 834.646  21
   0   7  -6 20016.8 829.443   2
   0   7  -5 822.469 126.540   2
   0  -7   5 893.068 103.835  40
   0  -7   5 951.798 111.805  39
   0  -7   5 1059.90 125.358  21
   0  -7   5 848.753 105.332  42
   0  -7   4 9681.81 421.991  39
   0  -7   4 9275.60 396.035  40
   0   7  -4 9593.11 444.241   2
   0  -7   4 9383.66 417.556  42
   0   7  -4 9357.78 419.215  19
   0  -7   4 9374.34 395.203  38
   0   7  -3 33445.2 1210.39   2
   0  -7   3 34008.5 1152.69  40
   0   7  -3 34266.5 1192.80  19
   0  -7   3 34290.7 1196.70  39
   0  -7   3 33109.7 1189.97  42
   0  -7   3 36822.1 1193.56  38
   0  -7   2 15694.6 613.442  38
   0  -7   2 14405.0 545.072  40
   0  -7   2 16794.3 616.917  39
   0   7  -2 15354.7 602.452  19
   0  -7   2 15075.7 602.630  42
   0   7  -2 14641.0 614.148   2
   0   7  -1 1139.27 126.968  19
   0   7  -1 1029.87 132.784   2
   0  -7   1 1056.53 118.603  42
   0  -7   1 1238.11 125.088  39
   0  -7   1 1237.84 140.450  38
   0   7   0 1575.94 152.147  19
   0  -7   0 1673.09 144.408  39
   0  -7   0 1640.16 146.405  42
   0  -7   0 1672.14 166.018  38
   0   7   0 1487.40 161.870   2
   0  -7   0 1435.82 130.981  37
   0   7   1 2533.47 160.475  41
   0  -7  -1 2730.21 181.399  39
   0  -7  -1 2573.76 188.696  37
   0  -7  -2 499.426 93.2178  37
   0  -7  -2 310.414 95.0080  38
   0   7   2 562.072 78.5170  41
   0   7   3 227.460 99.0424   1
   0   7   4 5714.17 331.688   1
   0   7   5 2223.01 175.184   5
   0   7   5 2939.97 198.430   1
   0   7   6 4318.69 213.215   1
   0   7   6 4741.67 215.272   5
   0  -8  12 1481.41 103.367  21
   0   8 -12 1241.39 96.0284   2
   0   8 -11 780.105 113.277   2
   0  -8  11 768.640 72.9032  34
   0   8 -10-12.8144 79.7835   2
   0  -8  10 73.8395 80.1873  21
   0  -8   9 6158.00 361.692  21
   0   8  -9 6532.00 371.402   2
   0   8  -8 385.135 117.096   2
   0  -8   8 371.458 107.432  21
   0   8  -7 21336.7 868.540   2
   0  -8   7 22400.3 867.280  21
   0  -8   7 21390.1 801.788  39
   0  -8   6 1621.14 154.349  39
   0  -8   6 2012.77 162.611  40
   0  -8   6 1433.98 158.008  21
   0   8  -6 1689.11 162.506  19
   0   8  -6 1817.43 187.639   2
   0   8  -5 6766.36 348.066  19
   0  -8   5 6569.77 340.622  39
   0  -8   5 6341.91 331.852  21
   0  -8   5 6541.20 321.430  40
   0   8  -5 6959.71 375.296   2
   0  -8   5 6508.85 338.891  42
   0   8  -4 7207.20 369.003   2
   0  -8   4 6324.39 336.352  39
   0  -8   4 6677.19 342.369  42
   0   8  -4 5824.37 323.973  19
   0  -8   4 6147.55 300.225  40
   0  -8   4 6151.59 308.702  38
   0   8  -3 5489.68 300.044  19
   0   8  -3 5302.56 314.278   2
   0  -8   3 5325.71 294.387  38
   0  -8   2 1730.73 162.699  38
   0  -8   2 1537.11 152.283  39
   0  -8   2 1749.60 165.093  42
   0   8  -2 1690.13 171.493   2
   0   8  -2 1510.54 149.132  19
   0   8  -1-23.0613 58.6178  19
   0  -8   1 146.868 78.0219  38
   0  -8   1 55.9594 55.8708  39
   0   8  -1-13.4438 70.7402   2
   0  -8   0 15622.7 612.374  39
   0  -8   0 14896.1 651.074  38
   0   8   1 8137.17 361.242  43
   0   8   2 56.8810 80.8354   1
   0   8   3 71.5683 71.5919   1
   0   8   4 8.75778 57.6822   5
   0   8   4 44.1278 59.9547   1
   0   8   5 866.209 78.9872   5
   0  -9  11 125.519 54.9610  21
   0  -9  11 121.062 37.7034  34
   0   9 -11 126.370 56.5515   2
   0  -9  10 4720.11 267.747  21
   0   9 -10 5144.18 279.369   2
   0  -9   9 187.882 81.4564  21
   0   9  -9 88.0955 84.7357   2
   0   9  -8 11639.5 471.879  43
   0   9  -8 11671.4 532.194   2
   0  -9   8 10998.9 512.631  21
   0  -9   7 2905.61 221.152  21
   0   9  -7 3313.81 247.302   2
   0   9  -7 3289.01 221.553  43
   0   9  -6 9136.07 460.578   2
   0  -9   6 9041.46 421.609  21
   0  -9   6 9421.92 431.892  39
   0   9  -5 462.777 93.0782  19
   0  -9   5 639.748 106.883  39
   0   9  -5 518.465 115.371   2
   0   9  -4 8836.78 429.999  19
   0  -9   4 9663.97 451.048  39
   0   9  -4 10289.4 474.695   2
   0   9  -3 191.246 87.1487   2
   0  -9   3 134.648 64.8119  38
   0  -9   3 111.784 67.6270  39
   0   9  -2 81.1781 74.6732   2
   0  -9   2 23.5263 53.0170  39
   0  -9   2 37.1879 60.7320  38
   0   9  -1 559.887 102.042  43
   0   9   0 467.174 82.0234  43
   0   9   1 3672.54 249.886   1
   0   9   2 202.576 55.9312  23
   0   9   2 332.240 83.2333   1
   0   9   3 2745.86 163.509   1
   0 -10  10 485.670 65.9404  34
   0 -10  10 411.662 71.5418  21
   0  10 -10 491.916 75.5912   2
   0 -10   9-23.8186 52.8444  21
   0  10  -9 102.605 69.9862   2
   0  10  -8 324.350 86.6222   2
   0  10  -8 319.586 66.2810  43
   0 -10   8 155.534 60.3581  21
   0 -10   8 267.198 61.1736  28
   0  10  -7 827.138 111.895  43
   0  10  -7 853.876 124.206   2
   0  10  -6 8219.77 398.439  43
   0  10  -6 8515.35 411.975   2
   0  10  -5 98.5265 80.2883   2
   0  10  -5 82.0064 71.2292  43
   0  10  -4 282.129 91.6805   2
   0  10  -3 7369.10 373.258  43
   0  10  -3 7750.63 383.886   2
   0  10  -2 1292.38 132.867  43
   0  10  -1 23982.4 820.190  43
   0 -10   1 21937.3 803.357  28
   0  10   0 5713.14 288.688   1
   0  10   1 184.305 52.7893  23
   0  11  -9 16.0743 38.5212   2
   0 -11   8 11375.4 408.700  28
   0  11  -8 11066.4 412.952  43
   0  11  -8 10855.2 437.675   2
   0  11  -7 8034.56 337.321  43
   0 -11   7 7391.39 325.052  28
   0  11  -7 7894.35 346.457   2
   0  11  -6 4164.91 232.261   2
   0  11  -6 4152.72 228.633  43
   0  11  -5 808.452 104.361  43
   0  11  -5 667.402 98.7516   2
   0  11  -4 34.3430 58.3302   2
   0  11  -3 1937.34 140.708  43
   0 -11   3 1887.45 138.059  28
   0  11  -2 6621.11 286.869  43
   0 -11   2 7140.36 307.218  20
   0 -11   2 6832.62 284.710  28
   0  11  -1 110.344 56.5637  23
   0 -12   7 4847.37 195.935  28
   0  12  -7 4911.32 203.596  43
   0  12  -6 306.685 54.4653  43
   0 -12   6 231.267 46.4145  28
   0 -12   6 256.158 56.2548  20
   0 -12   5 109.474 47.9724  20
   0  12  -5 29.8685 40.0555  23
   0  12  -4 2637.64 145.481  23
   0  12  -4 2486.00 133.244  43
   0 -12   4 2636.11 132.122  28
   0 -12   4 2335.84 140.379  20
   0  12  -3 18.0309 34.1013  23
   1 -12   2 2420.98 144.164  13
   1 -12   2 2340.37 131.167  20
   1 -12   3 1181.51 92.6428  28
  -1  12  -3 1026.47 91.0046  43
   1 -12   3 993.537 99.2533  20
   1 -12   4 5748.84 277.666  20
   1 -12   5 85.7396 48.2130  28
  -1  12  -5 66.7821 50.9741  43
  -1  12  -6 97.7575 50.3136  43
   1 -12   6 169.085 49.8753  28
   1 -12   6 134.082 57.7473  20
   1 -12   7 3158.85 153.293  28
   1 -12   7 3140.92 162.778  20
  -1  12  -7 3374.44 161.316  43
   1 -12   8 1207.94 76.4358  34
  -1  11   1 1590.25 106.871   1
  -1  11   0 1092.19 107.381   1
   1 -11   0 918.833 99.0828  13
   1 -11   1 8276.60 338.169  28
  -1  11  -1 8403.22 346.544  43
   1 -11   1 9238.69 393.416  13
   1 -11   1 8138.48 360.095  20
   1 -11   2 38034.6 1294.77  28
  -1  11  -2 39314.4 1307.06  43
  -1  11  -3 1471.52 138.598  43
   1 -11   3 1200.98 125.527  28
  -1  11  -4 106.424 60.9287   2
  -1  11  -5 88.5021 58.2947   2
   1 -11   5-18.7048 61.6015  28
   1 -11   6 1932.15 147.707  28
  -1  11  -6 1742.80 149.641  43
  -1  11  -6 1742.06 143.371   2
  -1  11  -7 8848.05 391.929   2
   1 -11   7 9547.74 388.680  28
  -1  11  -7 9626.05 398.894  43
   1 -11   7 10385.1 414.814  20
   1 -11   8 3553.53 165.641  28
  -1  11  -8 3323.16 186.028   2
   1 -11   9 275.766 50.6061  34
   1 -11   9 387.760 57.0516  21
  -1  11  -9 228.651 47.8265   2
  -1  10   3 8421.82 341.396   1
  -1  10   3 9154.34 354.132   5
  -1  10   2 1871.25 152.167   1
   1 -10  -1 37.4324 61.6413  13
   1 -10   0 295.692 65.1404  28
   1 -10   0 218.760 75.1737  20
  -1  10   0 225.510 64.2507  43
   1 -10   1 25240.4 908.863  28
  -1  10  -2 6949.67 356.560   2
  -1  10  -3 2349.34 191.095   2
  -1  10  -4 3336.75 232.267   2
  -1  10  -5 1088.99 135.277   2
   1 -10   6 4349.10 253.823  21
  -1  10  -6 4691.75 276.563   2
  -1  10  -7 145.616 73.8187   2
  -1  10  -7 9.83107 59.0401  43
   1 -10   7 122.555 62.9878  28
   1 -10   7 107.737 74.6813  21
   1 -10   8 1795.03 162.428  21
  -1  10  -8 1933.99 163.014   2
   1 -10   9 45.9208 61.7922  21
  -1  10  -9 86.5108 60.5361   2
  -1  10 -10 9049.49 367.998   2
   1 -10  10 9647.69 361.692  34
   1 -10  10 9408.56 385.482  21
  -1   9   4 21647.3 793.843   5
  -1   9   4 23004.8 799.110   1
  -1   9   3 1155.92 138.762   1
   1  -9  -2 699.850 110.617  13
  -1   9   1 101.045 49.9854  43
   1  -9  -1 155.014 54.8245  28
   1  -9  -1 80.4248 63.4235  20
   1  -9   0 1774.73 149.721  39
   1  -9   0 1490.45 162.518  38
   1  -9   1 9211.04 456.012  38
  -1   9  -1 10338.2 469.576   2
   1  -9   1 9559.07 440.845  39
   1  -9   2-11.9652 68.0028  39
   1  -9   2-12.1403 62.8065  38
  -1   9  -2-25.5626 72.6409   2
   1  -9   3 1351.81 143.895  38
  -1   9  -3 2133.07 181.262   2
   1  -9   4 14592.7 611.227  39
  -1   9  -4 14897.9 625.898   2
   1  -9   5 865.418 114.821  39
   1  -9   5 898.232 124.150  21
  -1   9  -5 917.761 128.850   2
  -1   9  -6 13901.5 608.166   2
   1  -9   6 14622.8 611.764  21
   1  -9   6 13843.6 574.777  39
   1  -9   7 1401.71 132.104  28
   1  -9   7 992.281 145.567  21
  -1   9  -7 1189.04 147.474   2
   1  -9   8 1839.80 182.955  21
  -1   9  -8 1672.45 175.331   2
  -1   9  -9 46.9809 71.3829   2
   1  -9   9 86.0012 86.7483  21
   1  -9  10 38.9131 47.0449  34
  -1   9 -10-27.8200 65.4681   2
   1  -9  10 88.3326 69.2896  21
   1  -9  11 480.920 74.8895  21
  -1   9 -11 534.375 67.3172   2
   1  -9  11 483.695 50.3169  34
  -1   8   6 2200.07 131.960   1
  -1   8   6 2556.32 138.335   5
  -1   8   5 917.274 113.602   1
  -1   8   5 1104.57 118.225   5
  -1   8   4 3014.96 229.309   1
  -1   8   3 75.3019 100.283   1
   1  -8  -3 117.317 75.3527  13
   1  -8  -2 933.070 135.553  13
   1  -8  -2 793.131 114.548  37
   1  -8  -2 920.229 129.818  38
   1  -8  -1 7541.19 351.926  39
  -1   8   0 6033.30 338.909   2
   1  -8   0 5978.95 342.103  38
   1  -8   0 6131.37 312.246  39
   1  -8   1 1138.35 128.960  39
  -1   8  -1 1240.97 123.927  19
  -1   8  -1 1319.51 148.224   2
   1  -8   1 1326.97 148.069  38
   1  -8   2 928.854 116.016  38
   1  -8   2 864.103 115.404  39
  -1   8  -2 893.783 106.225  19
  -1   8  -2 897.505 121.550   2
   1  -8   3 4724.85 268.042  39
   1  -8   3 4181.52 246.791  38
  -1   8  -3 4421.05 268.733   2
  -1   8  -3 4381.50 246.855  19
  -1   8  -4 4868.68 287.021   2
  -1   8  -4 4570.17 256.047  19
   1  -8   4 4690.12 268.723  39
   1  -8   4 4518.37 267.144  21
   1  -8   5 4440.39 257.341  39
   1  -8   5 4431.89 278.778  21
  -1   8  -5 4186.76 249.709  19
  -1   8  -5 5191.16 296.644   2
   1  -8   6 14.2469 79.8058  21
   1  -8   6 19.4925 54.5965  39
  -1   8  -6 27.4896 75.8526   2
  -1   8  -7 14504.8 644.725   2
   1  -8   7 15566.6 666.454  21
   1  -8   8 7743.97 422.033  21
  -1   8  -8 7919.28 419.132   2
   1  -8   9 298.078 109.415  21
  -1   8  -9 262.824 100.685   2
   1  -8  10 11596.2 451.597  34
  -1   8 -10 11102.5 502.006   2
   1  -8  11 3865.90 225.888  21
  -1   8 -11 4525.23 229.104   2
   1  -8  11 3973.87 178.067  34
  -1   7   7 508.284 67.6137   1
  -1   7   7 425.696 62.3232   5
  -1   7   6 1439.31 135.373   5
  -1   7   6 1280.55 138.103   1
  -1   7   5 6945.20 382.071   1
  -1   7   5 7135.71 376.745   5
  -1   7   4 1072.40 167.788   1
  -1   7   3 18989.8 698.480  41
   1  -7  -3 19012.2 750.719  13
   1  -7  -3 18371.8 747.010  37
   1  -7  -3 18362.0 753.764  38
   1  -7  -2 22331.2 856.867  37
   1  -7  -2 22994.7 884.275  38
   1  -7  -1 416.172 78.9953  39
   1  -7  -1 541.804 91.6636  37
   1  -7   0 114.754 66.1474  38
   1  -7   0 17.2708 46.9335  37
   1  -7   0 9.11743 54.7033  39
  -1   7   0 11.0025 57.8967   2
  -1   7   0 17.3954 50.1389  19
   1  -7   1 4547.72 256.220  42
  -1   7  -1 4397.33 259.585   2
  -1   7  -1 5180.50 255.353  19
   1  -7   1 4663.21 257.165  39
   1  -7   1 5301.94 279.875  38
  -1   7  -2 20622.3 734.951  19
  -1   7  -2 19730.7 754.767   2
   1  -7   2 19954.3 745.413  38
  -1   7  -3 5980.94 292.469  19
  -1   7  -3 6555.42 320.242   2
   1  -7   3 6312.25 296.892  38
   1  -7   3 6198.92 307.503  42
   1  -7   3 5993.16 303.936  39
  -1   7  -4 24112.7 873.694  19
  -1   7  -4 25264.0 914.008   2
   1  -7   4 23284.1 898.339  21
   1  -7   4 25981.1 890.598  39
  -1   7  -5 6273.10 338.185   2
   1  -7   5 6512.87 310.683  39
   1  -7   5 6404.27 345.681  21
   1  -7   6 16.5631 45.7071  39
   1  -7   6 55.9708 91.1706  21
   1  -7   7 52929.1 1838.48  21
   1  -7   8 219.884 100.306  21
   1  -7   9 11809.0 489.384  34
   1  -7  10 817.694 90.3830  34
   1  -7  10 864.863 136.223  21
   1  -7  11 3027.73 194.014  21
   1  -7  12 4007.95 169.597  31
  -1   6   7 144.099 72.2104   5
  -1   6   6 1626.30 175.259   5
  -1   6   5 15090.4 591.252  41
   1  -6  -5 14900.1 643.542  37
   1  -6  -4 7362.34 370.149  38
   1  -6  -4 6739.51 370.731  37
   1  -6  -4 6965.60 360.468  13
  -1   6   4 5869.10 344.901   3
   1  -6  -3 11036.2 491.843  38
   1  -6  -3 10303.2 489.768  13
   1  -6  -3 10858.5 489.607  37
   1  -6  -2 47577.5 1607.20  37
   1  -6  -2 48352.3 1624.56  38
   1  -6  -2 47239.1 1553.94  39
   1  -6  -1 37323.9 1233.36  39
  -1   6   1 36296.2 1268.55   2
   1  -6  -1 36690.8 1249.11  37
   1  -6   0 179.403 54.5076  37
   1  -6   0 90.6774 60.5546  38
  -1   6   0 119.696 52.1910  19
   1  -6   0 297.983 66.9347  39
   1  -6   1 17879.1 656.552  39
   1  -6   1 17750.7 663.619  38
  -1   6  -1 17879.2 642.118  19
   1  -6   2 12482.8 476.964  38
  -1   6  -2 11927.9 461.393  19
   1  -6   2 12492.1 479.787  39
   1  -6   2 11732.9 445.177  40
   1  -6   3 10350.5 410.728  38
   1  -6   3 10811.8 411.630  40
   1  -6   3 10411.9 422.796  39
   1  -6   4 259.737 64.7611  39
   1  -6   5 7356.43 370.706  21
   1  -6   5 7490.15 328.066  40
   1  -6   5 7103.12 316.850  39
   1  -6   6 78926.5 2593.43  21
   1  -6   6 79361.4 2565.31   4
   1  -6   6 77842.0 2496.40  39
   1  -6   7 19007.9 726.792   4
   1  -6   7 16479.4 726.905  21
   1  -6   8 53346.5 1787.24  21
   1  -6   8 48059.3 1708.88  10
   1  -6   8 52180.5 1758.15   4
   1  -6   9 1694.75 158.701  10
   1  -6   9 1818.38 179.779   4
   1  -6   9 1970.35 152.508  34
   1  -6   9 1889.22 193.368  21
   1  -6  10 11.3681 68.1998   4
   1  -6  10-9.43996 55.9017  10
   1  -6  10 40.6221 41.6456  34
   1  -6  10-50.8061 81.8509  21
   1  -6  11 7963.96 350.983  21
   1  -6  11 7434.14 319.116  10
   1  -6  12 1013.29 71.2292  31
  -1   5   9 6801.33 277.701   1
  -1   5   8 595.839 108.547   1
  -1   5   8 688.664 101.336   5
  -1   5   7 13602.1 609.088   1
  -1   5   7 13552.9 589.715   5
  -1   5   6 368.633 127.088   1
  -1   5   6 297.971 104.612   5
  -1   5   6 290.143 74.7291  41
   1  -5  -5 398.640 99.5895  37
   1  -5  -5 420.632 87.9140  38
  -1   5   5 438.988 79.1928  41
  -1   5   5 344.842 96.9084   3
   1  -5  -4 9132.10 411.959  38
   1  -5  -4 8673.73 420.802  37
   1  -5  -4 8219.08 412.434  13
   1  -5  -3 12088.8 460.086  39
   1  -5  -3 13698.3 543.513  37
   1  -5  -3 13871.3 540.325  38
   1  -5  -3 13463.9 553.100  13
   1  -5  -2 8412.12 377.846  37
   1  -5  -2 8968.05 350.577  39
   1  -5  -2 9314.37 394.715  38
   1  -5  -1 31921.2 1049.05  39
   1  -5  -1 31295.7 1063.47  37
  -1   5   1 31175.9 1051.27  19
   1  -5   0 2347.83 154.543  38
   1  -5   0 2633.32 146.244  37
   1  -5   0 2321.99 145.781  39
  -1   5   0 2540.15 143.114  19
   1  -5   1 102133. 3118.39  38
   1  -5   1 96602.5 3078.47  40
  -1   5  -1 100034. 3100.18  19
   1  -5   2 56672.1 1807.08  38
   1  -5   2 55870.4 1791.61  40
   1  -5   2 57103.7 1814.44  39
   1  -5   3 10271.5 382.826  38
   1  -5   3 10068.9 388.181  40
   1  -5   3 10492.1 396.759  39
   1  -5   4 16732.6 596.391  39
   1  -5   4 17044.6 604.262  40
   1  -5   5 99.5759 46.9513  40
   1  -5   5 52.3347 60.3992  21
   1  -5   5 111.725 41.3065  39
   1  -5   6 8190.82 382.880   4
   1  -5   6 8017.15 374.198  10
   1  -5   7 60230.6 2020.76  21
   1  -5   7 60481.6 1990.88  10
   1  -5   7 57589.3 1987.79   4
   1  -5   8 1435.24 159.986   4
   1  -5   8 1280.63 126.061  34
   1  -5   8 1298.45 155.800  10
   1  -5   8 1601.58 180.192  21
   1  -5   9 11137.6 448.065  34
   1  -5   9 11299.7 507.513   4
   1  -5   9 10936.9 519.259  21
   1  -5   9 10247.1 500.628  10
   1  -5  10 5670.94 318.641  10
   1  -5  10 5849.83 318.978   4
   1  -5  10 5871.03 320.809  21
   1  -5  11 11837.8 474.948   4
   1  -5  11 12012.7 446.908  31
   1  -5  11 11015.4 467.063  10
  -1   4   9 8139.28 373.963   1
  -1   4   8 5758.28 341.117   1
  -1   4   8 5053.43 306.470   5
  -1   4   7 6140.23 386.767   1
  -1   4   7 6690.25 374.541   5
  -1   4   6 45215.0 1600.89   5
  -1   4   6 48132.3 1645.85   1
   1  -4  -6 49287.1 1596.64  37
   1  -4  -5 274.384 72.5689  38
  -1   4   5 248.532 106.852   1
  -1   4   5 240.802 82.9719   3
   1  -4  -4 16595.0 619.190  38
   1  -4  -4 15602.4 630.775  13
   1  -4  -3 20598.9 693.183  39
   1  -4  -3 21591.4 755.489  38
   1  -4  -2 11466.3 417.355  39
   1  -4  -2 12040.6 453.875  38
  -1   4   1 19196.3 651.584  19
   1  -4  -1 18656.9 660.453  37
   1  -4  -1 19621.5 651.368  39
   1  -4   0 1393.58 97.5153  39
   1  -4   0 1351.67 101.997  38
   1  -4   0 1542.45 99.9179  37
  -1   4   0 1411.10 90.3482  19
   1  -4   1 55065.7 1750.61  39
  -1   4  -1 54688.8 1739.00  19
   1  -4   1 55761.0 1754.59  38
   1  -4   1 55561.2 1732.74  40
   1  -4   2 83914.4 2592.75  39
   1  -4   2 82479.5 2587.24  38
   1  -4   2 82295.5 2584.63  40
   1  -4   3 12102.7 436.037  39
   1  -4   3 12571.5 441.341  40
   1  -4   4 22335.5 743.543  39
   1  -4   4 22353.8 756.617  40
   1  -4   5 26344.8 871.683  40
   1  -4   5 25311.5 841.225  39
   1  -4   6 1499.13 138.839   4
   1  -4   6 1192.04 134.033  21
   1  -4   6 1444.64 148.576   1
   1  -4   7 430.322 106.248   1
   1  -4   7 460.569 91.9831   4
   1  -4   8 11352.1 525.567   4
   1  -4   8 13024.6 573.028   1
   1  -4   8 11778.0 474.827  34
   1  -4   8 11664.0 538.279  21
   1  -4   9 217.258 85.3860  21
   1  -4   9 183.942 93.9037   4
   1  -4   9 329.918 108.065  10
   1  -4   9 258.611 59.4356  34
   1  -4  10 1923.93 173.016   4
   1  -4  10 1465.80 166.770  10
   1  -4  10 1735.82 148.784  21
   1  -4  11 1704.07 113.706  31
   1  -4  11 1722.33 149.491  10
   1  -4  11 1968.61 149.474   4
   1  -4  12 2178.75 111.058  35
  -1   3  10 7144.15 321.669   1
  -1   3   9 131.440 92.0110   1
  -1   3   8 1095.84 157.544   5
  -1   3   8 1260.94 177.479   1
  -1   3   7 39719.2 1338.95  41
  -1   3   7 40754.8 1429.91   5
   1  -3  -7 37488.9 1386.98  37
  -1   3   7 40145.2 1456.84   1
  -1   3   6 17428.5 720.965   5
  -1   3   6 18214.4 748.373   1
  -1   3   6 16920.2 698.532   3
   1  -3  -5 593.834 80.2313  38
  -1   3   5 593.210 101.343   3
  -1   3   5 450.733 103.278   1
   1  -3  -4 12048.1 460.447  38
   1  -3  -3 212.475 32.0378  39
   1  -3  -3 199.192 53.5344  38
   1  -3  -2 75651.6 2411.55  38
   1  -3  -2 77413.0 2385.88  39
  -1   3   1 5814.10 221.830  19
   1  -3  -1 5871.44 221.748  39
   1  -3   0 84292.9 2597.58  37
   1  -3   0 81826.7 2603.38  38
  -1   3   0 84334.1 2586.71  19
   1  -3   1 14292.8 453.454  38
   1  -3   1 13783.7 441.822  40
   1  -3   2 47232.5 1512.02  39
   1  -3   2 49058.7 1513.46  40
   1  -3   3 6408.85 247.697  40
   1  -3   3 6309.08 238.726  39
   1  -3   3 6664.80 275.659   3
   1  -3   4 1109.46 67.6923  39
   1  -3   4 1002.72 100.509   3
   1  -3   4 1053.96 79.3987  40
   1  -3   5 4987.63 195.987  12
   1  -3   5 5200.55 260.441   3
   1  -3   6 979.229 123.313   1
   1  -3   6 1039.02 119.976   3
   1  -3   6 828.944 108.966  21
   1  -3   7 6688.18 367.283   1
   1  -3   7 6164.13 336.653  21
   1  -3   7 6308.93 335.635   3
   1  -3   7 6970.41 302.927  34
   1  -3   8 64010.8 2167.51   1
   1  -3   8 64493.5 2107.88  21
   1  -3   8 62090.5 2034.59  34
   1  -3   8 62747.7 2116.19   4
   1  -3   9 3304.15 222.053  21
   1  -3   9 3673.54 278.873   1
   1  -3   9 3363.35 241.110   4
   1  -3  10 563.105 119.126  10
   1  -3  10 456.419 101.774   4
   1  -3  10 561.922 123.284   1
   1  -3  10 555.465 77.5992  31
   1  -3  11 633.462 92.2551   4
   1  -3  11 536.414 55.5872  31
   1  -3  11 746.773 104.466  10
  -1   2  11 9.64687 34.6758   1
  -1   2  10 1788.53 168.513   1
  -1   2   9 46.5927 97.8446   1
  -1   2   8 15.0416 81.7621   5
  -1   2   8 101.156 56.1376  41
   1  -2  -8 37.7484 62.8390  37
  -1   2   8 86.0310 104.557   1
  -1   2   7 20607.8 838.945   3
  -1   2   7 22335.3 895.371   1
  -1   2   7 21691.2 784.211  41
  -1   2   7 22943.7 873.754   5
  -1   2   6 26254.4 995.492   1
  -1   2   6 27319.8 986.726   5
  -1   2   6 25422.4 963.675   3
  -1   2   5 10.9057 60.2119   1
   1  -2  -5 68.6789 36.6451  38
  -1   2   5 120.396 62.4904   5
  -1   2   5 46.7370 59.5929   3
  -1   2   4 6168.51 290.902   3
   1  -2  -4 6348.81 256.465  38
   1  -2  -3 254.858 28.0713  27
   1  -2  -3 299.118 29.8173  39
   1  -2  -3 383.051 37.2666  12
   1  -2  -3 380.709 52.4315  38
   1  -2  -2 66202.9 2079.33  38
   1  -2  -2 66917.3 2061.30  39
   1  -2  -1 7587.74 260.812  39
   1  -2   0 223.953 37.0608  38
   1  -2   0 213.412 35.1554  37
  -1   2   0 193.701 23.1112  19
   1  -2   1 188.222 34.7441  39
   1  -2   1 166.339 35.5427  38
   1  -2   2 19155.6 643.222   3
   1  -2   2 19405.2 626.266  40
   1  -2   2 19436.2 620.061  39
   1  -2   3 34829.5 1153.01   3
   1  -2   3 36651.1 1127.64  12
   1  -2   3 34485.6 1118.81  41
   1  -2   3 36420.4 1116.16  39
   1  -2   4 25854.4 791.169  41
   1  -2   4 24477.2 773.574  12
   1  -2   4 24790.1 831.415   3
   1  -2   4 23593.5 767.208  27
   1  -2   5 1130.09 107.093   3
   1  -2   5 1055.35 76.4948  41
   1  -2   6 14836.7 527.744  41
   1  -2   6 15795.9 585.449   3
   1  -2   6 13641.8 610.740   1
   1  -2   6 15418.0 575.032  15
   1  -2   7 5933.08 289.803  15
   1  -2   7 4976.61 279.268   3
   1  -2   7 4917.85 232.420  41
   1  -2   7 6029.94 341.062   1
   1  -2   7 5084.67 280.760  21
   1  -2   8 10149.0 514.574   1
   1  -2   9 148.729 114.493   1
   1  -2   9 40.5219 51.0890  31
   1  -2   9 78.8979 72.5917   4
   1  -2  10 143.178 44.0853  31
   1  -2  10 135.498 95.7165   1
   1  -2  10 26.4664 84.3986  10
   1  -2  10 107.295 67.6812   4
   1  -2  11 12472.5 462.004   4
   1  -2  11 13169.0 494.015  10
  -1   1  11 1392.50 125.688   1
  -1   1  10 765.865 131.170   1
  -1   1   9 8226.53 449.293   1
  -1   1   8 505.024 115.498   5
  -1   1   8 321.839 93.6955   3
  -1   1   8 290.568 64.4386  41
  -1   1   8 349.081 116.706   1
  -1   1   7 585.024 104.974   3
  -1   1   7 360.666 104.302   1
  -1   1   7 273.310 57.0130  41
  -1   1   7 459.064 102.962   5
  -1   1   6 1889.81 160.336   3
  -1   1   6 1590.56 152.911   5
  -1   1   6 1715.67 161.300   1
  -1   1   5 365.861 77.2089   3
   1  -1  -5 327.712 43.2417  38
  -1   1   4 28627.3 894.937   3
   1  -1  -4 30775.2 842.007  38
   1  -1  -3 37777.6 1201.57  38
  -1   1   3 39475.2 1241.90   3
   1  -1  -2 34255.5 1031.56  38
   1  -1  -2 33332.3 1024.41  26
   1  -1  -2 33146.2 1028.01  12
   1  -1  -2 31538.0 1021.29  27
   1  -1  -1 196854. 6011.69  27
   1  -1  -1 198756. 6018.75  12
   1  -1  -1 193475. 6014.47   7
   1  -1  -1 193319. 6015.29  38
   1  -1  -1 197750. 6011.12  39
   1  -1  -1 198829. 6013.52  26
   1  -1   0 34727.2 1057.30   7
   1  -1   0 34371.0 1056.18  26
   1  -1   0 33602.1 1053.54  39
   1  -1   0 33165.2 1060.65  12
   1  -1   1 262751. 8203.37  26
   1  -1   1 257967. 8200.78  27
   1  -1   1 275468. 8201.73  39
   1  -1   1 277817. 8208.34  12
   1  -1   1 275036. 8205.67   7
   1  -1   1 263588. 8207.65   3
   1  -1   2 237225. 7332.05  27
   1  -1   2 244565. 7338.21  12
   1  -1   2 240429. 7334.01  26
   1  -1   2 243074. 7342.52  41
   1  -1   2 232156. 7352.16   3
   1  -1   3 56096.0 1715.57  41
   1  -1   3 53270.4 1732.42   3
   1  -1   4 44283.1 1475.07   3
   1  -1   4 46858.2 1451.40  41
   1  -1   5 952.619 98.1932   3
   1  -1   5 1273.13 88.5359  41
   1  -1   6 109.990 52.7442  15
   1  -1   6-19.9443 77.8731   5
   1  -1   6 103.677 41.4958  41
   1  -1   6 147.856 58.0500   3
   1  -1   7 11220.7 475.339  15
   1  -1   7 11548.1 440.863  41
   1  -1   7 10171.8 525.186   1
   1  -1   8 7.97007 48.4300  31
   1  -1   8 50.9573 41.9665  41
   1  -1   8-17.1931 101.817   1
   1  -1   9 292.951 132.041   1
   1  -1  10 1334.69 111.136  35
   1  -1  10 1401.75 136.218   4
   1  -1  10 1411.90 157.611   1
  -1   0  12 1301.51 94.3033  10
  -1   0  11 15524.2 615.664   1
  -1   0  10 3488.51 264.747   1
  -1   0   9 5109.31 330.323   3
  -1   0   9 6576.45 377.457   1
  -1   0   8 6247.47 281.834  41
  -1   0   8 6652.59 383.119   1
  -1   0   8 6811.70 370.375   3
  -1   0   7-35.1976 82.0522   5
  -1   0   7-5.67667 34.9179  41
  -1   0   7 25.5080 71.4409   1
  -1   0   7 12.2199 63.2163   3
  -1   0   6 3839.63 228.573   5
  -1   0   6 4335.01 244.409   3
  -1   0   5 88.4380 28.4239  40
   1   0  -5 39.1665 14.2146  38
  -1   0   4 76838.7 2270.62   3
   1   0  -4 70524.6 2196.39  38
   1   0  -3 2087.95 77.0796  38
   1   0  -3 2241.04 83.1961  26
   1   0  -2 2001.82 80.3488  22
  -1   0   2 1871.65 98.8025   3
  -1   0   1 83836.3 2580.07   3
   1   0   0 146558. 4392.44  22
   1   0   0 143093. 4391.76  19
   1   0   0 141087. 4387.43  41
   1   0   1 2374.29 94.1996  41
   1   0   1 2110.22 81.1780   3
   1   0   1 2230.87 88.1831  22
   1   0   2 174051. 5309.36  26
   1   0   2 172400. 5325.18   3
   1   0   3 1078.92 76.7565   3
   1   0   3 1242.99 78.7034  41
   1   0   4 94012.2 2978.56   3
   1   0   4 96111.0 2968.63  41
   1   0   5 42968.6 1434.06   1
   1   0   5 40750.7 1362.08   3
   1   0   5 39412.7 1394.94   5
   1   0   5 42712.3 1350.54  41
   1   0   6 1626.23 137.873  15
   1   0   6 1649.40 152.401   5
   1   0   6 1679.67 123.909  41
   1   0   7 2916.14 195.839  15
   1   0   7 2664.80 167.323  31
   1   0   7 3004.67 182.772  41
   1   0   7 2917.85 224.630   5
   1   0   8 6229.59 298.958  41
   1   0   9 202.167 57.2200  35
   1   0  10 18422.6 671.292  10
   1   0  10 18617.1 654.568   4
   1   0  10 16908.6 601.650  35
  -1  -1  12 2039.63 141.246  10
  -1  -1  11 21126.4 806.544   1
  -1  -1  10 21142.2 854.437   1
  -1  -1   9 600.482 117.648   3
  -1  -1   9 574.945 130.518   1
  -1  -1   8 1778.31 176.416   3
  -1  -1   8 1532.95 174.986   1
  -1  -1   7 15069.9 626.531   1
  -1  -1   7 15001.7 531.788  41
  -1  -1   6 6434.21 251.655  40
  -1  -1   6 5751.36 307.957   3
  -1  -1   6 6441.01 242.572  41
  -1  -1   5 271078. 8382.69   3
   1   1  -4 12842.1 419.828  22
  -1  -1   3 1670.41 109.027   3
  -1  -1   2 1026.10 73.0006   3
  -1  -1   1 132325. 4038.15   3
   1   1  -1 131038. 4020.96  41
   1   1   0 94673.1 2910.50  41
   1   1   1 304061. 9309.85  41
   1   1   2 941.085 64.1931   3
   1   1   2 863.127 53.5067  22
   1   1   3 60653.5 1929.16  26
   1   1   3 65136.9 1974.30   3
  -1  -1  -3 64203.7 1931.38  39
   1   1   4 43886.0 1418.74   3
   1   1   5 15760.8 634.192   5
   1   1   5 15937.9 659.279   1
   1   1   5 15884.4 582.691  41
   1   1   5 16219.9 606.974  15
   1   1   6 10220.5 433.317  15
   1   1   6 9667.13 490.776   1
   1   1   6 9815.27 410.850  41
   1   1   6 10032.3 471.969   5
   1   1   7 125.309 76.9040   5
   1   1   7 207.257 123.090   1
   1   1   7 115.512 49.8785  41
   1   1   7 66.7197 55.7906  15
   1   1   8 1503.45 128.161  35
   1   1   9 3756.26 237.829  10
   1   1   9 3683.52 183.555  35
   1   1  10 15.0179 36.9426  10
   1   1  10 23.1014 38.6975   4
  -1  -2  12 3234.40 194.607  10
  -1  -2  11 204.388 83.5183   1
  -1  -2  10 284.138 100.715   1
  -1  -2  10 169.787 70.8443  21
  -1  -2  10 115.758 93.4108   4
  -1  -2   9-30.6705 73.6625   3
  -1  -2   9-75.3596 92.7123   1
  -1  -2   9-43.1646 94.7614   4
  -1  -2   9 37.5015 65.7780  21
  -1  -2   8 8038.99 411.474   1
  -1  -2   8 8051.81 422.231   3
  -1  -2   7 7399.32 381.377   1
  -1  -2   7 7984.49 401.360   3
  -1  -2   6 7559.09 343.411   3
  -1  -2   6 7786.47 283.279  40
  -1  -2   5 12537.4 402.552  41
   1   2  -4 3014.91 102.187  37
  -1  -2   4 2873.82 97.2450  41
  -1  -2   3 5338.72 189.795  38
  -1  -2   3 6803.97 252.045   3
  -1  -2   2 92638.5 2882.27   3
   1   2  -1 999999. 30493.4  19
   1   2  -1 997410. 30463.3  41
   1   2   0 100840. 3167.21  19
   1   2   0 102593. 3143.36  41
   1   2   1 1831.29 112.601  19
   1   2   1 1800.36 96.9823  41
   1   2   2 358.470 54.0539  41
  -1  -2  -3 8547.09 295.609  39
   1   2   3 8136.32 327.024   3
   1   2   4 247.356 79.5650   1
   1   2   5 3774.73 252.260   5
   1   2   5 3705.50 268.331   1
   1   2   6 849.410 149.449   1
   1   2   6 687.833 93.5795  41
   1   2   6 768.944 102.742  15
   1   2   6 821.506 96.4708  35
   1   2   6 909.536 132.518   5
   1   2   7 5248.36 273.547  41
   1   2   7 5225.78 266.917  15
   1   2   7 4907.47 254.367  35
   1   2   7 5568.39 354.166   1
   1   2   7 5450.59 323.873   5
   1   2   8 2087.66 202.574   1
   1   2   9 212.190 69.9244   1
   1   2   9 112.823 49.4849  10
  -1  -3  12 5230.60 261.356  10
  -1  -3  11 1766.40 148.310  21
  -1  -3  10 9211.90 468.628   4
  -1  -3  10 9674.10 462.653  21
  -1  -3  10 9504.57 467.725   1
  -1  -3   9 5793.50 360.371   3
  -1  -3   9 6212.39 356.398  21
  -1  -3   9 6112.75 353.736   1
  -1  -3   9 6428.21 361.977   4
  -1  -3   8 580.230 111.916   1
  -1  -3   8 372.674 106.946   3
  -1  -3   8 511.610 111.711   4
  -1  -3   8 566.621 75.5902  40
  -1  -3   7 21384.1 811.275   4
  -1  -3   7 22256.0 837.564   3
  -1  -3   7 22313.0 761.745  40
  -1  -3   7 20031.5 803.243   1
  -1  -3   6 8241.66 326.321  40
  -1  -3   6 7589.78 291.644  39
  -1  -3   5 1076.00 119.728   3
  -1  -3   4 3423.21 131.333  38
  -1  -3   4 4273.23 207.121   3
  -1  -3   3 13375.6 462.096  38
  -1  -3   3 14854.0 510.728   3
  -1  -3   2 17561.2 574.728  37
   1   3  -2 18521.1 568.684  41
   1   3  -1 24065.6 803.454  19
   1   3  -1 24010.0 763.918  41
   1   3   0 6985.39 258.422  41
   1   3   0 7120.42 290.614  19
   1   3   1 4018.04 180.873  41
   1   3   1 4340.66 209.588  19
   1   3   2 54460.7 1665.30  41
  -1  -3  -2 49982.2 1646.01  39
   1   3   3 12114.8 517.297   1
   1   3   3 12751.9 455.588  41
   1   3   4 221.105 88.3725   1
   1   3   4 248.716 57.5773  35
   1   3   4 250.831 60.6720  41
   1   3   5 4164.58 218.660  35
   1   3   5 4075.03 293.509   1
   1   3   5 3796.56 225.066  41
   1   3   5 4104.96 278.274   5
   1   3   6 2949.30 256.437   1
   1   3   6 2762.26 186.212  15
   1   3   6 3140.79 239.810   5
   1   3   7 1456.60 159.520   5
   1   3   7 1695.46 190.076   1
   1   3   8 2119.17 176.102   1
   1   3   9 837.418 74.5276   1
  -1  -4  12 748.248 83.9732  10
  -1  -4  11 298.878 80.3553  10
  -1  -4  11 309.094 87.0866  21
  -1  -4  10 5607.68 348.527   4
  -1  -4  10 6818.92 372.802  21
  -1  -4   9 5150.73 319.182   4
  -1  -4   9 4935.09 323.792  21
  -1  -4   9 5155.25 338.890   3
  -1  -4   8 19803.6 815.749   4
  -1  -4   8 19377.7 839.370   3
  -1  -4   7 11.4442 62.2043   4
  -1  -4   7 71.9101 47.9521  40
  -1  -4   6 13079.0 488.079  40
  -1  -4   6 13308.9 545.447   3
  -1  -4   6 11947.6 512.858   4
  -1  -4   6 12104.9 459.478  39
  -1  -4   5 11921.5 497.169   3
  -1  -4   4 1102.90 113.085   3
  -1  -4   4 1029.26 74.4112  38
  -1  -4   3 66514.1 2095.88  38
   1   4  -2 27512.9 864.886  41
  -1  -4   2 26574.4 877.519  37
   1   4  -1 75534.1 2280.89  19
   1   4  -1 69820.3 2222.28  41
   1   4   0 85129.3 2644.11  19
   1   4   0 82041.0 2593.60  41
  -1  -4  -1-11.7967 40.4707  39
   1   4   1 110.711 56.8525  19
   1   4   1 14.8379 36.5019  41
  -1  -4  -2 121.663 39.2240  39
   1   4   2 129.975 47.7177  41
   1   4   3 654.141 117.324   1
   1   4   3 860.622 92.9012  41
   1   4   4 1241.06 118.510  41
  -1  -4  -4 1355.82 142.987  38
   1   4   4 1484.95 176.212   1
   1   4   5 31223.3 1140.31   5
   1   4   5 30889.0 1065.88  41
  -1  -4  -5 28300.3 1083.53  38
   1   4   5 32049.3 1165.27   1
   1   4   6 58.9121 103.970   1
   1   4   6-64.1424 77.9436   5
   1   4   7 363.002 82.5326   5
   1   4   7 266.519 94.1214   1
   1   4   8 53.0173 46.6928   1
  -1  -5  12-7.66991 51.0476  21
  -1  -5  11 2524.31 207.973  21
  -1  -5  10 12994.9 592.665  21
  -1  -5  10 12565.0 574.130   4
  -1  -5   9 4366.56 243.997  40
  -1  -5   9 3723.49 275.408   4
  -1  -5   8 2672.11 186.740  40
  -1  -5   8 2839.72 228.485   4
  -1  -5   7 170.467 71.2648   4
  -1  -5   7 29.8961 89.7675   3
  -1  -5   7 154.305 64.2029  40
  -1  -5   6 7.12826 38.7424  42
  -1  -5   6 89.9374 54.9845  40
  -1  -5   6-10.6837 58.9618   4
  -1  -5   6 21.8412 41.9686  39
  -1  -5   5 36322.8 1220.11  39
  -1  -5   4 419.149 61.7594  38
   1   5  -3 1198.76 114.183  19
  -1  -5   3 1230.08 102.168  38
   1   5  -2 18667.1 668.493  19
  -1  -5   2 17790.5 653.016  38
   1   5  -1 4965.18 250.580  19
  -1  -5   1 4796.65 206.153  40
   1   5  -1 4904.12 199.269  41
   1   5   0 33745.8 1201.56   2
   1   5   0 36086.7 1195.19  19
  -1  -5   0 35509.6 1172.54  39
   1   5   0 33755.6 1127.51  41
  -1  -5  -1 6416.02 299.390  42
  -1  -5  -1 6894.56 305.021  39
   1   5   1 6680.27 301.778  43
   1   5   1 6771.14 332.052  19
   1   5   1 6566.03 285.246  41
   1   5   2 532.074 77.1379  41
   1   5   3 15547.8 675.768   1
  -1  -5  -3 15481.9 643.425  38
   1   5   3 15690.2 596.422  41
   1   5   4 11685.8 468.360  41
   1   5   4 11651.1 541.735   1
   1   5   5 5850.04 333.219   5
   1   5   5 5876.37 344.992   1
   1   5   6 4345.06 257.966   1
   1   5   6 4097.71 243.650   5
   1   5   7 5489.76 250.939   1
  -1  -6  12 4052.90 225.233  21
  -1  -6  11 149.029 93.2889  21
  -1  -6  10 7097.12 387.465   4
  -1  -6   9 79.0707 103.086  21
  -1  -6   9 103.791 57.3682  40
  -1  -6   9 133.406 91.2343   4
  -1  -6   8 19127.6 768.049  21
  -1  -6   8 17894.7 693.884  40
  -1  -6   8 16922.3 739.046   4
  -1  -6   7 75954.1 2484.40  39
  -1  -6   7 81648.0 2575.45  21
  -1  -6   7 80547.2 2517.30  40
   1   6  -7 74403.1 2486.22  43
  -1  -6   7 76094.9 2480.67  42
  -1  -6   6 42402.3 1501.18  21
  -1  -6   6 42955.1 1452.31  42
  -1  -6   6 44728.9 1461.17  39
   1   6  -6 42511.2 1511.19   2
  -1  -6   5 1547.16 139.011  42
  -1  -6   5 1506.81 139.282  39
  -1  -6   5 1567.20 133.170  40
   1   6  -5 1379.33 152.578   2
  -1  -6   5 1491.43 146.556  21
  -1  -6   4 2433.41 174.175  39
  -1  -6   4 2592.47 163.259  40
  -1  -6   4 2308.56 169.209  42
  -1  -6   4 2483.15 158.312  38
   1   6  -4 2733.79 199.132   2
   1   6  -4 2568.99 186.053  19
  -1  -6   3 63.7093 59.3106  42
   1   6  -3 67.5660 58.6558  19
   1   6  -3 64.4621 56.5420   2
  -1  -6   3 33.1440 53.9996  38
  -1  -6   3 18.8051 54.9554  39
  -1  -6   3 20.5487 41.1092  40
  -1  -6   2 103.790 58.7793  39
   1   6  -2 87.2582 61.1104  19
  -1  -6   2 46.4524 34.8979  40
   1   6  -2 31.6399 54.6003   2
  -1  -6   2 128.286 62.8984  42
  -1  -6   2 73.5326 59.9234  38
   1   6  -1 7564.37 358.108  19
  -1  -6   1 7380.43 358.010  38
   1   6  -1 7722.90 370.829   2
  -1  -6   1 7440.08 347.531  42
  -1  -6   1 7203.55 348.618  39
  -1  -6   0 1270.92 125.005  39
   1   6   0 1101.79 127.859  19
   1   6   0 1385.62 128.400  43
   1   6   0 1198.15 138.852   2
  -1  -6   0 1047.94 109.185  37
   1   6   0 1208.71 95.8007  41
  -1  -6   0 1076.72 114.524  42
  -1  -6   0 1254.23 141.761  38
  -1  -6  -1 5475.96 269.697  42
  -1  -6  -1 4609.07 270.868  37
  -1  -6  -1 5633.41 272.914  39
   1   6   1 5357.95 265.802  43
   1   6   1 5033.90 245.424  41
  -1  -6  -2 7133.63 358.342  37
   1   6   2 6495.34 309.956  41
  -1  -6  -2 7478.66 381.237  38
   1   6   2 6916.87 390.066   1
   1   6   3 2712.65 229.391   1
  -1  -6  -3 2609.47 204.049  37
   1   6   3 2662.07 175.925  41
  -1  -6  -3 2351.77 202.893  38
   1   6   4 14613.0 618.113   1
   1   6   4 14044.2 606.801   5
   1   6   5 2159.60 165.979   5
   1   6   5 2002.93 169.537   1
   1   6   6 1068.86 94.0407   1
   1   6   6 1118.16 94.8221   5
   1   7 -12 1522.08 130.560   2
  -1  -7  12 1645.47 130.758  21
  -1  -7  11 4419.96 206.705  34
   1   7 -11 4992.80 286.171   2
  -1  -7  10-13.9126 90.6459  21
   1   7 -10 14.3741 87.3314   2
  -1  -7   9 256.939 105.836  21
   1   7  -9 93.4320 105.912   2
  -1  -7   8 19556.7 750.279  40
  -1  -7   8 19412.0 802.759  21
   1   7  -8 19160.3 806.645   2
   1   7  -7 35816.6 1282.65  43
  -1  -7   7 38807.2 1282.81  42
  -1  -7   7 38335.9 1343.27  21
  -1  -7   7 36689.1 1278.60  39
   1   7  -7 35381.5 1343.95   2
  -1  -7   6 32043.9 1117.20  40
  -1  -7   6 32173.4 1151.04  21
  -1  -7   6 31472.7 1119.30  42
   1   7  -6 30611.5 1174.25   2
  -1  -7   6 31883.2 1126.14  39
   1   7  -5 319.119 100.080   2
   1   7  -5 233.110 82.9108  19
  -1  -7   5 308.740 85.7936  39
  -1  -7   5 264.938 65.4313  40
  -1  -7   5 245.225 79.1009  42
  -1  -7   4 15848.1 638.167  39
  -1  -7   4 15544.8 631.741  42
   1   7  -4 15449.8 641.557  19
  -1  -7   4 15597.5 602.041  40
   1   7  -4 16544.9 668.910   2
  -1  -7   4 16018.0 610.222  38
   1   7  -3 35435.0 1231.95  19
   1   7  -3 34174.8 1246.54   2
  -1  -7   3 33486.0 1163.74  40
  -1  -7   3 36542.8 1218.44  38
  -1  -7   2 425.645 95.8780  38
  -1  -7   2 466.576 92.8971  42
   1   7  -2 380.553 84.5599  19
  -1  -7   2 404.741 83.1906  39
   1   7  -2 369.234 97.1097   2
  -1  -7   1 43.2289 56.8653  39
   1   7  -1 54.4521 61.0035  43
   1   7  -1 11.8519 56.9287  19
  -1  -7   1-25.4927 68.1767  38
   1   7  -1-13.1258 73.5245   2
  -1  -7   1 10.4400 61.8250  42
  -1  -7   0 3891.49 266.307  38
  -1  -7   0 3418.51 218.768  42
   1   7   0 4065.54 233.256  43
  -1  -7   0 3339.74 217.719  39
  -1  -7  -1 3332.21 246.700  38
   1   7   2 2854.82 206.447  23
   1   7   2 3098.64 236.016   1
   1   7   3 410.492 97.0735   1
   1   7   4 257.646 74.3390   5
   1   7   4 263.721 71.5994   1
   1   7   5 338.099 55.3246   5
   1   8 -12 11.9376 46.9650   2
  -1  -8  12 105.374 49.3778  21
   1   8 -11 1879.37 161.551   2
  -1  -8  11 1880.75 159.982  21
  -1  -8  11 1993.39 120.158  34
   1   8 -10 918.684 138.556   2
  -1  -8  10 1010.76 134.452  21
  -1  -8   9 12641.7 558.598  21
   1   8  -9 11925.3 559.317   2
   1   8  -8 1999.84 202.304   2
   1   8  -8 1903.81 153.201  43
  -1  -8   8 1699.93 176.975  21
  -1  -8   7 196.346 71.8273  42
  -1  -8   7 78.0627 69.8355  21
  -1  -8   7 259.323 73.6312  39
   1   8  -7 60.8458 90.2703   2
   1   8  -7 257.650 81.5642  19
   1   8  -7 247.491 82.5117  43
  -1  -8   7 235.083 72.8218  40
  -1  -8   6 1572.85 152.572  21
  -1  -8   6 1611.90 160.141  42
   1   8  -6 1396.02 158.250  19
  -1  -8   6 1755.40 150.660  40
  -1  -8   6 1424.62 151.739  39
   1   8  -6 1791.04 170.567  43
   1   8  -6 1911.44 196.452   2
   1   8  -5 13929.9 616.241  19
   1   8  -5 15291.7 647.776   2
  -1  -8   5 15417.3 614.966  42
  -1  -8   5 13693.1 572.889  40
  -1  -8   5 15441.3 620.887  39
   1   8  -4 11876.0 535.988  19
  -1  -8   4 11375.4 478.013  40
  -1  -8   4 11948.1 528.565  42
   1   8  -4 13308.0 574.534   2
  -1  -8   4 12896.8 544.060  39
   1   8  -3 28868.2 1076.00   2
  -1  -8   3 29924.5 1059.29  39
   1   8  -3 28022.4 1050.97  19
  -1  -8   3 28263.4 1043.56  42
  -1  -8   3 28330.1 1038.71  38
  -1  -8   2 25.5932 65.1251  38
  -1  -8   2 83.4429 70.6610  39
   1   8  -2 86.6005 62.9668  19
   1   8  -2 168.610 85.4263   2
  -1  -8   2 182.551 82.0810  42
   1   8  -2 144.946 69.6923  43
  -1  -8   1 1505.64 142.783  39
  -1  -8   1 1391.30 156.187  38
  -1  -8   1 1282.24 136.227  42
   1   8  -1 1538.55 172.575   2
   1   8  -1 1639.85 154.455  43
   1   8   0 5594.86 282.828  43
   1   8   1 8511.97 406.086   1
   1   8   1 8184.82 399.777  23
   1   8   2 820.280 95.4779  23
   1   8   2 783.940 104.764   1
   1   8   3 3559.59 204.481   5
   1   8   4 5498.24 226.876   5
  -1  -9  11 3262.46 152.434  34
   1   9 -11 3331.14 191.199   2
  -1  -9  11 3507.97 185.200  21
  -1  -9  10 10642.8 449.719  21
   1   9 -10 11161.6 471.123   2
  -1  -9   9 13174.5 548.561  21
   1   9  -9 13694.6 576.363   2
   1   9  -8 2214.91 202.624   2
   1   9  -8 2718.87 179.455  43
  -1  -9   8 2500.58 187.649  21
   1   9  -7-27.6933 86.2045   2
   1   9  -7 10.7111 60.8740  43
   1   9  -6 675.655 110.111  43
   1   9  -6 733.625 132.427   2
  -1  -9   5 385.786 94.5945  42
   1   9  -5 240.945 101.565   2
   1   9  -5 449.084 103.665  43
   1   9  -4 11312.3 528.824   2
  -1  -9   3-45.0372 67.5475  42
   1   9  -3 13.7694 77.1294   2
   1   9  -3 11.8368 70.0959  43
   1   9  -2 185.835 92.9743   2
   1   9  -2 158.732 70.6168  43
   1   9  -1 1677.49 140.100  43
   1   9   0 948.271 121.513  23
   1   9   1 305.451 65.8273  23
   1   9   2 300.052 63.8008   5
   1  10 -10 194.289 58.5802   2
   1  10  -9 411.480 81.6390   2
   1  10  -8 5937.95 276.768  43
   1  10  -8 6027.68 310.587   2
   1  10  -7 3313.45 223.272   2
   1  10  -7 3071.53 197.567  43
   1  10  -6 12851.4 536.830   2
   1  10  -6 11865.7 509.532  43
   1  10  -5 356.524 86.6583  43
   1  10  -5 419.523 101.428   2
   1  10  -4 11.4650 68.7875   2
   1  10  -4 49.1744 61.9610  43
   1  10  -3 844.761 104.318  43
   1  10  -2 3755.20 203.001  43
   1  10  -1 9152.24 392.327  23
   1  10   0 2104.03 133.312  23
   1  11  -9 2621.05 139.194   2
  -1 -11   8 1988.32 113.842  28
  -1 -11   8 2260.61 125.299  20
   1  11  -8 2170.40 139.398   2
   1  11  -8 2191.44 121.657  43
  -1 -11   7 76.5128 43.6186  28
   1  11  -7-28.2320 52.9618   2
   1  11  -7 29.5963 41.4053  43
   1  11  -6 7467.31 313.832  43
   1  11  -6 7557.20 324.676   2
   1  11  -6 6771.58 300.606  23
   1  11  -5 1033.71 102.623  23
   1  11  -4-11.9777 43.0526  43
   1  11  -4 7.11994 54.2886  23
   1  11  -3 7419.47 290.873  43
  -1 -11   3 7005.12 285.396  28
   1  11  -3 7828.55 318.197  23
   1  11  -2 469.620 62.5155  23
   2 -13   4 194.389 42.6846  20
   2 -13   4 131.958 46.9459  13
  -2  12   0 311.011 54.0647   1
   2 -12   1 2270.26 148.922  13
   2 -12   1 1887.62 120.267  20
   2 -12   2 1549.92 137.732  13
   2 -12   2 1717.16 133.949  20
   2 -12   2 1549.94 113.402  28
  -2  12  -2 1739.31 123.965  43
   2 -12   3 11910.0 457.425  28
  -2  12  -3 11628.4 465.577  43
   2 -12   3 11780.3 480.666  20
   2 -12   4 16718.4 641.321  20
   2 -12   4 16872.0 618.050  28
  -2  12  -5 3097.99 195.529  43
   2 -12   5 3640.64 193.313  28
   2 -12   5 3533.45 210.029  20
   2 -12   6 1316.08 97.0553  34
  -2  12  -6 1548.64 121.542  43
   2 -12   6 1552.71 125.428  20
   2 -12   6 1741.30 118.329  28
  -2  12  -7 45.6589 35.9055  43
   2 -12   7 15.9072 29.5955  28
   2 -12   7-8.62794 31.8355  34
   2 -12   8 218.034 37.1707  34
  -2  11   2 2675.36 152.934   5
  -2  11   2 2307.68 151.132   1
   2 -11  -1 15911.0 598.764  13
   2 -11   0 7.60551 49.5549  20
   2 -11   0 30.9804 74.8984  13
   2 -11   1 1482.51 126.885  28
   2 -11   1 1548.63 146.205  20
   2 -11   2 4567.57 280.044  20
   2 -11   2 4523.60 254.330  28
   2 -11   3 583.925 113.828  20
   2 -11   4 1531.64 148.333  28
   2 -11   5 259.278 94.3734  20
   2 -11   5 258.113 78.8589  28
   2 -11   6 6287.35 303.238  28
   2 -11   6 6522.00 326.743  20
   2 -11   7 6429.46 275.918  28
  -2  11  -7 6278.81 284.614  43
   2 -11   7 5466.78 282.199  21
   2 -11   7 6024.63 288.930  20
   2 -11   8 512.968 78.8895  21
   2 -11   8 575.601 75.7056  34
   2 -11   9 1250.38 102.042  21
  -2  10   4 1626.25 116.980   1
  -2  10   4 1806.75 116.692   5
  -2  10   3 17148.7 657.585   1
   2 -10  -2 1961.98 165.820  13
   2 -10  -1 9.03236 55.5601  20
   2 -10  -1-50.8555 80.0899  13
   2 -10   0 4622.48 253.676  28
   2 -10   0 4610.07 277.735  20
   2 -10   1 7925.37 379.092  28
   2 -10   2 4108.56 251.304  28
   2 -10   2 3109.42 225.802  39
   2 -10   4 2678.68 201.352  28
  -2  10  -4 2338.81 183.111   2
   2 -10   4 2218.34 183.299  39
   2 -10   5 7236.39 362.896  21
  -2  10  -5 6893.18 353.494   2
   2 -10   6 5385.20 307.846  21
  -2  10  -6 4950.65 281.462   2
   2 -10   6 5527.22 288.260  28
   2 -10   6 5559.70 311.849  20
   2 -10   7 1541.33 160.807  21
   2 -10   7 1490.95 126.778  28
  -2  10  -7 1371.82 136.298   2
   2 -10   7 1250.54 130.744  20
  -2  10  -8 608.997 88.3953   2
   2 -10   8 597.711 107.737  21
   2 -10   9 503.249 75.9092  34
   2 -10   9 409.329 86.6066  21
  -2  10  -9 334.722 65.1721   2
   2 -10  10 327.972 50.3527  34
   2 -10  10 253.681 60.2957  21
  -2   9   5 1193.32 110.753   5
  -2   9   4 10647.9 468.633   5
   2  -9  -3 3235.16 224.621  13
   2  -9  -2 7673.83 404.426  13
   2  -9  -1 27.7469 57.5961  28
   2  -9  -1 46.6417 47.4366  39
   2  -9  -1 59.3624 69.3877  20
   2  -9   0 32718.5 1124.58  28
   2  -9   0 29640.9 1143.51  38
   2  -9   0 32270.8 1122.11  39
   2  -9   1 28874.8 1075.12  38
   2  -9   1 29959.8 1064.48  39
   2  -9   2 3641.91 240.399  38
  -2   9  -3 3367.10 223.040   2
   2  -9   3 3069.86 220.763  39
  -2   9  -4 7489.14 373.764   2
   2  -9   4 7757.04 377.947  39
   2  -9   4 7631.55 379.716  21
   2  -9   5 8150.98 386.523  39
   2  -9   5 8407.11 418.250  21
  -2   9  -5 7988.66 396.069   2
  -2   9  -6 18957.4 763.070   2
   2  -9   6 19965.2 801.989  21
   2  -9   6 19378.1 782.736  12
   2  -9   6 18870.3 733.236  39
   2  -9   6 20641.7 750.863  28
   2  -9   6 20243.7 777.273  20
  -2   9  -7 24.1072 65.5057   2
   2  -9   7 49.3630 53.0221  28
   2  -9   7-20.1329 58.8261  20
   2  -9   7 58.7796 83.5174  21
  -2   9  -8 2304.47 188.544   2
   2  -9   8 2659.88 218.298  21
   2  -9   9 3043.00 222.163  21
  -2   9  -9 3030.39 203.500   2
   2  -9   9 3044.40 189.414  34
   2  -9  10 307.813 56.8994  34
  -2   9 -10 303.083 64.0755   2
   2  -9  11 32.8413 37.7211  21
  -2   8   6-16.2041 57.7213   5
  -2   8   6 8.64854 60.4841   1
  -2   8   5 3163.90 226.079   5
  -2   8   5 3209.46 234.519   1
   2  -8  -4 3307.51 228.134  13
   2  -8  -3 8724.03 434.958  38
   2  -8  -3 9394.52 456.257  13
   2  -8  -2 49.0736 45.1389  28
   2  -8  -2-40.5204 71.0703  38
   2  -8  -1 17195.8 666.459  39
   2  -8  -1 17792.7 672.719  28
   2  -8   0 30734.5 1103.07  39
   2  -8   0 32243.8 1137.11  38
   2  -8   1 7623.19 370.490  39
   2  -8   1 7990.89 380.829  38
   2  -8   2 52.3936 60.4188  38
  -2   8  -3 1285.33 129.893   2
   2  -8   3 1006.60 121.252  21
   2  -8   3 931.809 117.102  39
   2  -8   4 15497.6 612.545  39
   2  -8   4 15265.5 637.652  21
  -2   8  -4 15589.7 630.308   2
  -2   8  -5 152.875 74.1774   2
   2  -8   5 124.258 56.7326  39
   2  -8   5 97.6719 80.5154  21
  -2   8  -6 212.836 80.9364   2
   2  -8   6 157.567 75.9566  20
   2  -8   6 212.608 95.8802  21
   2  -8   6 272.696 64.6784  39
   2  -8   6 134.984 68.0244  12
   2  -8   6 267.929 72.3908  28
   2  -8   7 109.615 87.9340  21
  -2   8  -7 300.492 89.8446   2
   2  -8   8 588.283 131.643  21
   2  -8   9 33920.9 1167.40  34
   2  -8  10 19994.8 741.737  21
   2  -8  10 19340.8 685.440  34
  -2   8 -10 19277.1 724.012   2
   2  -8  11 1663.92 116.555  21
  -2   7   7 2462.95 179.763   1
  -2   7   7 2632.79 176.204   5
  -2   7   6 10805.3 502.403   1
  -2   7   6 10782.2 490.901   5
  -2   7   5 12438.0 586.680   1
  -2   7   4 6650.41 391.482   3
   2  -7  -4 8249.71 412.897  13
   2  -7  -4 7430.60 394.029  37
   2  -7  -4 7711.58 383.743  38
   2  -7  -3 14900.3 617.988  38
   2  -7  -3 14052.5 627.851  13
   2  -7  -3 14161.9 611.236  37
   2  -7  -2 2953.38 207.072  37
   2  -7  -2 2594.59 198.832  30
   2  -7  -2 2550.68 169.148  39
   2  -7  -2 2808.94 196.207  12
   2  -7  -2 2501.76 169.264  28
   2  -7  -2 2754.30 211.353  38
   2  -7  -1 34231.3 1151.14  39
   2  -7  -1 32744.4 1187.17  30
   2  -7   0 13033.4 504.973  39
   2  -7   0 12895.6 526.425  38
   2  -7   0 11630.1 523.602  30
   2  -7   1 483.567 85.0326  38
   2  -7   1 460.523 90.1378  30
   2  -7   2 18940.4 709.359  38
   2  -7   2 19474.5 714.260  39
   2  -7   3 9334.47 434.424  21
   2  -7   3 10611.6 427.355  39
  -2   7  -4 682.942 95.3878   2
   2  -7   4 549.295 86.1674  39
   2  -7   4 555.139 103.098  21
   2  -7   5 1518.35 165.304  21
   2  -7   5 1530.55 126.388  39
   2  -7   6 1429.36 140.776  12
   2  -7   6 1807.37 188.153  21
   2  -7   6 1872.93 153.811  20
   2  -7   7 15353.2 675.323  21
   2  -7   8 1650.05 148.940  34
   2  -7   8 1506.66 147.588  10
   2  -7   9 9640.63 466.532  21
   2  -7   9 9521.36 407.702  34
   2  -7   9 9074.80 413.880  10
   2  -7  10 1698.49 120.862  34
   2  -7  10 1897.06 164.482  21
  -2   7 -11 1947.77 130.811   2
   2  -7  11 2088.50 132.098  21
  -2   6   8 5437.18 281.111   1
  -2   6   8 5367.15 270.695   5
  -2   6   7 3008.97 226.394   5
  -2   6   7 3180.03 238.556   1
  -2   6   6 8106.69 440.212   1
  -2   6   6 7668.38 414.493   5
   2  -6  -5 624.490 100.129  38
   2  -6  -5 677.086 119.802  37
   2  -6  -5 660.216 122.016  13
  -2   6   5 681.987 146.019   1
  -2   6   5 648.510 119.952   3
   2  -6  -4 1113.26 143.697  37
   2  -6  -4 1437.18 167.510  13
   2  -6  -4 1296.05 138.631  38
   2  -6  -3 13597.1 515.418  27
   2  -6  -3 15162.9 618.825  13
   2  -6  -3 15776.1 603.294  38
   2  -6  -3 13686.1 516.899  39
   2  -6  -3 14581.5 594.865  37
   2  -6  -2 19537.0 702.857  37
   2  -6  -2 18072.6 655.123  39
   2  -6  -2 19585.9 711.879  38
   2  -6  -2 17766.3 657.154  28
   2  -6  -2 17361.1 695.168  30
   2  -6  -1 507.668 74.6528  39
   2  -6  -1 486.354 82.5539  37
  -2   6   0 2528.68 136.213  19
   2  -6   0 2852.81 180.587  38
   2  -6   0 2526.86 159.249  39
   2  -6   1 13534.6 499.559  38
  -2   6  -1 12420.8 455.450  19
  -2   6  -2 49556.2 1580.86  19
   2  -6   2 49383.2 1612.27  39
   2  -6   2 48927.3 1611.21  38
   2  -6   3 250.552 59.4000  39
   2  -6   4 5023.07 290.764  21
   2  -6   4 5320.21 248.656  39
   2  -6   5 12339.0 545.169  21
   2  -6   5 11807.5 496.833  10
   2  -6   5 12754.1 479.973  28
   2  -6   5 12606.4 471.221  39
   2  -6   5 12142.4 509.312   4
   2  -6   6 34181.7 1163.69  12
   2  -6   6 34745.7 1209.76   4
   2  -6   6 34084.5 1204.50  10
   2  -6   7 10803.3 501.433  10
   2  -6   7 12275.7 547.960  21
   2  -6   7 10764.4 495.657   4
   2  -6   8 15100.1 633.571   4
   2  -6   8 15423.2 602.659  34
   2  -6   8 14999.2 664.349  21
   2  -6   8 15358.6 643.178  10
   2  -6   9 8102.78 396.703  10
   2  -6   9 7876.46 351.989  34
   2  -6   9 7631.16 382.922   4
   2  -6   9 8001.54 413.362  21
   2  -6  10 3462.27 218.703  10
   2  -6  10 3715.11 226.891  21
   2  -6  11 5476.85 234.842  31
  -2   5   9 5728.84 278.590   1
   2  -5  -9 5277.35 236.552  14
  -2   5   8 155.661 92.5837   1
  -2   5   8 206.940 85.0160   5
  -2   5   7 4588.27 301.237   5
  -2   5   7 4520.30 313.338   1
  -2   5   6 36009.3 1334.32   1
  -2   5   6 35836.6 1308.35   5
  -2   5   6 32190.5 1282.72   3
  -2   5   5 9357.22 477.920   1
  -2   5   5 8324.95 443.515   3
   2  -5  -5 9791.52 458.251  13
   2  -5  -5 8431.20 396.524  38
   2  -5  -4 16762.2 678.769  37
   2  -5  -4 18176.2 669.417  38
   2  -5  -4 16602.4 696.936  13
   2  -5  -3 8404.76 327.702  39
   2  -5  -3 8726.50 402.925  13
   2  -5  -3 8162.90 348.729  12
   2  -5  -3 8748.56 378.296  38
   2  -5  -3 8078.37 378.844  37
   2  -5  -2 8707.45 361.313  37
   2  -5  -2 8236.66 327.555  39
   2  -5  -2 7892.17 356.595  38
   2  -5  -1 13816.0 506.225  39
   2  -5  -1 14327.3 525.631  37
   2  -5   0 128.411 54.0162  39
   2  -5   0 118.183 61.9044  38
  -2   5   0 105.595 31.7265  19
  -2   5  -1 135734. 4226.03  19
   2  -5   1 134947. 4257.30  39
   2  -5   1 141147. 4265.45  38
   2  -5   2 7610.42 306.073  39
   2  -5   3 112960. 3525.98  39
   2  -5   4 1956.45 121.671  39
   2  -5   5 3399.38 215.769  10
   2  -5   5 3331.33 206.309   4
   2  -5   5 3456.23 188.678  12
   2  -5   5 3423.66 168.798  39
   2  -5   6 29136.9 1034.78   4
   2  -5   6 28784.3 1072.90  21
   2  -5   6 28955.5 1057.34  10
   2  -5   7 16789.9 658.776  34
   2  -5   7 18695.7 737.634  21
   2  -5   7 17455.4 696.972   4
   2  -5   7 17200.2 720.440  10
   2  -5   8 7697.93 349.613  34
   2  -5   8 7531.20 405.187  10
   2  -5   8 7629.05 402.000  21
   2  -5   8 7221.33 379.368   4
   2  -5   9 7933.72 380.056   4
   2  -5   9 7660.75 387.178  21
   2  -5   9 7699.92 402.329  10
   2  -5   9 7299.82 330.280  34
   2  -5  10 1139.63 108.296  31
   2  -5  10 936.880 109.942   4
   2  -5  10 983.702 126.780  10
   2  -5  11 12045.2 433.149  31
   2  -5  11 12284.9 467.514  10
  -2   4  10 4735.36 229.262   1
  -2   4   9 19577.0 765.024   1
  -2   4   8 10510.6 514.675   1
  -2   4   8 10088.7 488.585   5
  -2   4   7 4951.63 273.878  41
  -2   4   7 5692.41 337.939   3
   2  -4  -7 5951.16 334.237  37
  -2   4   7 5512.18 358.152   1
  -2   4   7 5530.02 338.253   5
  -2   4   6 30952.9 1147.49   3
  -2   4   6 29774.0 1161.72   1
   2  -4  -6 32472.4 1133.57  37
  -2   4   6 29753.6 1136.85   5
   2  -4  -5 151.730 55.8837  38
  -2   4   5 52.2206 70.9715   3
   2  -4  -5-11.2788 65.0387  37
   2  -4  -5 96.8139 74.4648  13
   2  -4  -4 25943.1 953.823  13
   2  -4  -4 26353.6 910.343  38
   2  -4  -3 4330.72 217.321  38
   2  -4  -3 4384.50 185.187  27
   2  -4  -3 4417.20 203.366  12
   2  -4  -3 4763.23 232.772  37
   2  -4  -3 3832.30 180.785  39
   2  -4  -2 31590.5 1038.12  38
   2  -4  -2 30603.7 1010.55  39
   2  -4  -2 31246.4 1041.21  37
   2  -4  -1 1406.16 93.0230  39
   2  -4  -1 1372.80 101.487  37
  -2   4   0 117.318 25.5843  19
   2  -4   0 36.8344 42.9849  38
   2  -4   1 2947.48 145.036  39
   2  -4   1 2873.81 146.431  38
   2  -4   2 9338.31 346.374  39
   2  -4   3 2165.58 119.314  39
   2  -4   4 34386.0 1121.55  12
   2  -4   4 33714.5 1097.18  39
   2  -4   5 31224.1 1032.71  12
   2  -4   5 31388.2 1115.33  10
   2  -4   5 32141.6 1118.28  21
   2  -4   6 31952.5 1067.59  34
   2  -4   6 29841.7 1107.13  21
   2  -4   6 30561.1 1089.05   4
   2  -4   7 3670.55 216.032  34
   2  -4   7 3901.52 256.234  21
   2  -4   7 3797.86 273.648  10
   2  -4   7 3505.52 240.018   4
   2  -4   8 9642.44 415.423  34
   2  -4   8 9954.99 500.419  10
   2  -4   8 10194.9 514.446   1
   2  -4   8 10012.6 461.689   4
   2  -4   8 10032.4 465.418  21
   2  -4   9 6327.99 341.576   4
   2  -4   9 7225.21 390.364  10
   2  -4   9 6859.95 336.211  21
   2  -4  10 8727.23 382.014   4
   2  -4  10 8936.06 416.840  10
   2  -4  10 8832.50 362.059  31
   2  -4  11 411.728 56.5952  35
   2  -4  11 318.033 40.4923  31
   2  -4  11 452.382 75.0649  10
  -2   3  11 10430.1 381.252   4
  -2   3  10 1127.68 125.023   1
  -2   3   9 4642.67 303.195   1
  -2   3   8 4212.11 289.801   3
  -2   3   8 3737.28 276.033   5
   2  -3  -8 4802.95 283.905  37
  -2   3   8 4117.86 232.332  41
  -2   3   8 4181.88 305.668   1
   2  -3  -7 4456.79 275.840  37
  -2   3   7 4521.19 297.187   5
  -2   3   7 4330.73 305.136   1
  -2   3   7 3867.21 280.712   3
  -2   3   6 15329.1 635.531   1
   2  -3  -6 14448.4 594.013  37
  -2   3   6 14199.3 617.721   3
  -2   3   6 14012.4 611.661   5
   2  -3  -5 3979.73 243.146  13
   2  -3  -5 4347.83 238.068  37
  -2   3   5 3613.67 248.875   1
  -2   3   5 4248.46 257.228   3
   2  -3  -5 4170.21 201.705  38
   2  -3  -4 7196.59 283.842  12
   2  -3  -4 8016.78 311.271  38
   2  -3  -4 8129.46 338.062  37
   2  -3  -3 158518. 4830.46  27
   2  -3  -3 155623. 4856.22  38
   2  -3  -3 156730. 4847.08  12
   2  -3  -3 155901. 4828.76  39
   2  -3  -2 102752. 3037.44  38
   2  -3  -2 97333.4 3017.07  39
   2  -3  -2 94744.9 3033.21  12
   2  -3  -2 94632.5 3042.33  37
   2  -3  -1 30540.5 1009.22  37
   2  -3  -1 31720.7 998.792  39
   2  -3   0 17708.1 557.253  26
   2  -3   0 17963.3 555.958  38
   2  -3   0 16983.0 549.099  39
   2  -3   1 529.925 54.0757  39
   2  -3   2 913.682 79.3271  12
   2  -3   2 859.540 66.0726  39
   2  -3   3 10541.9 362.233  39
   2  -3   3 10174.8 362.123  27
   2  -3   3 10303.2 376.888  12
   2  -3   4 28595.4 903.316  27
   2  -3   4 27389.0 913.168  12
   2  -3   5 11058.5 427.837  34
   2  -3   5 11009.0 445.292  15
   2  -3   5 10865.3 482.659   1
   2  -3   6 19016.2 659.346  34
   2  -3   6 17115.0 677.956  15
   2  -3   6 17179.3 687.106  21
   2  -3   7 18077.3 664.784  34
   2  -3   7 16852.5 693.836  21
   2  -3   7 18578.4 710.802   4
   2  -3   8 19927.8 829.428  10
   2  -3   8 19604.5 773.148   4
   2  -3   9 65.9125 55.9815  31
   2  -3   9 29.3663 88.0970  10
   2  -3   9 21.9783 63.3536   4
   2  -3  10 7471.08 371.054  10
   2  -3  10 7717.88 307.189  31
   2  -3  10 7549.19 333.528   4
   2  -3  11 22.1822 26.1038  35
   2  -3  11 5.89953 42.7908  10
  -2   2  11 7653.04 320.475   4
  -2   2  11 6636.16 304.673   1
  -2   2  10 5099.66 300.365   1
  -2   2   9 141.577 99.1875   1
   2  -2  -8 5938.63 313.487  37
  -2   2   8 5013.47 262.659  41
  -2   2   8 5447.59 334.217   5
  -2   2   8 5103.83 331.290   3
  -2   2   8 6165.59 362.477   1
  -2   2   7 52028.3 1815.18   1
   2  -2  -7 55599.8 1772.58  37
  -2   2   7 51069.1 1812.39   3
  -2   2   7 51103.8 1801.75   5
   2  -2  -6 2999.82 192.404  37
  -2   2   6 2999.69 218.467   3
  -2   2   6 2851.97 212.195   1
  -2   2   6 3331.32 220.192   5
   2  -2  -5 2733.70 137.271  38
  -2   2   5 3183.07 203.802   3
   2  -2  -4 9848.66 358.425  38
   2  -2  -4 10263.9 387.574  37
   2  -2  -3 15900.5 515.257  38
   2  -2  -3 14842.9 529.529  37
   2  -2  -3 14935.7 502.419  27
   2  -2  -3 15334.5 507.204  26
   2  -2  -3 15218.6 514.430  12
   2  -2  -2 100470. 3175.08  26
   2  -2  -2 104735. 3179.11  38
   2  -2  -2 103263. 3172.46  27
   2  -2  -2 102663. 3184.53  12
   2  -2  -1 31844.6 1021.49  12
   2  -2  -1 31923.7 1014.01  26
   2  -2   0 5997.58 228.371  27
   2  -2   0 6042.96 232.576   7
   2  -2   1 96244.4 2982.75  12
   2  -2   1 95151.1 2969.49  27
   2  -2   1 97400.8 2975.00  26
   2  -2   1 95911.7 2976.75   7
   2  -2   2 31302.9 992.990  12
   2  -2   2 31512.4 981.153  27
   2  -2   2 29882.5 984.078  26
   2  -2   3 35637.1 1134.55  41
   2  -2   3 35383.0 1132.47  12
   2  -2   4 38370.0 1240.70   3
   2  -2   4 37754.3 1225.90  41
   2  -2   5 345.562 57.3544  34
   2  -2   5 274.211 53.7490  41
   2  -2   5 357.846 88.5369   1
   2  -2   5 307.344 66.6206  15
   2  -2   6 9503.13 409.765  15
   2  -2   6 8677.83 358.262  41
   2  -2   6 9093.30 373.624  34
   2  -2   6 8493.74 440.956   1
   2  -2   7 2216.00 184.395  15
   2  -2   7 2362.33 226.048   1
   2  -2   8 8131.92 364.758  31
   2  -2   8 8013.02 400.175   4
   2  -2   9 6.84037 41.0388  31
   2  -2   9 30.9456 65.7313   4
   2  -2  10 2282.54 139.710  35
  -2   1  12 1756.91 110.689   4
  -2   1  12 1865.28 116.432  10
  -2   1  11 1749.14 151.795   1
  -2   1  11 2290.75 171.733   4
  -2   1  10 4874.07 307.424   1
  -2   1   9 11598.5 551.339   1
  -2   1   9 11067.7 545.913   3
  -2   1   8 11951.8 563.579   3
  -2   1   8 12386.4 557.377   5
  -2   1   8 11958.7 561.596   1
   2  -1  -8 11733.2 502.103  37
  -2   1   8 12216.1 469.326  41
  -2   1   7 28037.8 1062.61   1
   2  -1  -7 29663.1 1019.48  37
  -2   1   7 30277.9 1068.10   5
  -2   1   7 28404.5 1077.90   3
  -2   1   6 1169.15 119.789   5
  -2   1   6 1243.26 132.918   3
   2  -1  -4 8259.66 282.154   7
   2  -1  -4 8284.85 310.651  37
   2  -1  -4 7990.28 281.436  26
   2  -1  -3 8331.51 283.139  26
   2  -1  -3 8062.54 284.044   7
  -2   1   3 7737.96 320.565   3
   2  -1  -3 8170.81 295.411  37
   2  -1  -2 25404.1 806.156  26
   2  -1  -2 24980.4 815.529  12
   2  -1  -1 94380.4 2907.60  26
   2  -1  -1 93686.5 2917.46  12
   2  -1   0 60120.0 1854.39  19
   2  -1   1 294079. 9006.32  26
   2  -1   2 19642.3 617.965   7
   2  -1   2 18335.5 613.217  26
   2  -1   3 5057.11 201.064  41
   2  -1   3 4812.07 174.060  26
   2  -1   4 6562.75 262.815   3
   2  -1   4 7171.53 284.755  41
   2  -1   5 3075.90 167.677  41
   2  -1   5 3050.37 190.819  15
   2  -1   5 2790.83 188.041   5
   2  -1   5 3121.28 222.490   1
   2  -1   6 32564.4 1112.74  33
   2  -1   6 33314.9 1126.24  31
   2  -1   6 34604.7 1170.46  15
   2  -1   6 31748.0 1116.97  41
   2  -1   6 34871.8 1236.96   1
   2  -1   7 20470.4 748.108  31
   2  -1   7 22703.6 802.370  15
   2  -1   7 21624.4 867.615   1
   2  -1   7 19031.5 736.470  41
   2  -1   8 82.4588 95.1933   1
   2  -1   8 199.946 59.3137  31
   2  -1   9 8811.27 393.781   4
   2  -1   9 9213.62 446.226   1
   2  -1   9 8894.39 378.162  35
   2  -1   9 9074.12 432.168  10
   2  -1  10 14.1820 51.4358  10
   2  -1  10 33.2716 32.2220  35
  -2   0  12 79.5811 52.9748   4
  -2   0  11-11.3463 70.6384   4
  -2   0  11 10.7287 65.1835   1
  -2   0  10 4371.15 292.946   1
  -2   0   9 45670.4 1613.45   1
  -2   0   9 45190.7 1625.47   3
  -2   0   8 18554.3 779.906   3
   2   0  -8 18943.6 692.854  37
  -2   0   8 19090.6 767.021   1
  -2   0   8 18933.0 660.011  41
   2   0  -7 736.954 82.5428  37
  -2   0   7 791.289 111.115   5
  -2   0   7 804.388 110.874   1
  -2   0   7 684.287 118.133   3
   2   0  -6 4775.67 216.021  37
   2   0  -5 1299.30 87.1963  37
   2   0  -5 1308.60 68.8874   7
   2   0  -5 1313.45 68.9153  26
  -2   0   4 22943.2 817.667   3
   2   0  -4 24607.5 779.023  37
  -2   0   3 969.378 85.3789   3
   2   0  -3 978.418 65.4005  22
  -2   0   2 15651.3 515.783   3
   2   0  -2 14940.8 508.278  22
   2   0  -1 48428.9 1516.09  19
   2   0  -1 46593.0 1524.86  22
  -2   0   1 50094.8 1511.44   3
   2   0   0 331835. 10181.5  19
   2   0   0 331947. 10184.7  22
   2   0   0 333486. 10175.0  41
   2   0   1 40597.1 1229.03  41
   2   0   1 37153.9 1225.82  22
   2   0   2 22634.6 730.376  41
   2   0   2 21686.8 713.219  26
   2   0   3 838.605 50.6871  26
   2   0   4 6373.43 273.609  41
   2   0   4 6067.13 284.053  16
   2   0   5 21587.6 760.230  16
   2   0   5 19891.0 727.467  31
   2   0   5 21673.2 778.893  15
   2   0   5 19165.8 767.715   5
   2   0   5 21832.3 744.681  41
   2   0   5 20770.7 817.495   1
   2   0   5 20628.6 727.093  33
   2   0   6 1568.65 124.136  31
   2   0   6 1588.33 153.546  15
   2   0   6 1492.01 178.425   1
   2   0   6 1596.71 132.515  41
   2   0   6 1479.19 151.822   5
   2   0   7 4199.28 238.999  41
   2   0   7 4257.48 223.204  31
   2   0   7 4678.35 265.603  15
   2   0   8 885.888 104.910  35
   2   0   8 944.312 147.958   1
   2   0   8 766.621 136.233  10
   2   0   9 3053.91 212.529   1
   2   0   9 2904.10 194.402  10
   2   0   9 2674.63 168.663   4
   2   0   9 2933.35 158.891  35
  -2  -1  12 1903.40 148.585   4
  -2  -1  11 1633.89 159.011   1
  -2  -1  11 2072.34 183.802   4
  -2  -1  10 910.205 118.388  21
  -2  -1  10 1514.82 169.421   1
  -2  -1  10 1225.42 167.757   4
  -2  -1   9 5049.23 312.755   1
  -2  -1   9 5213.68 340.319   3
  -2  -1   8-24.8275 67.4655   1
  -2  -1   8-43.9423 80.8368   3
  -2  -1   7 3842.60 190.555  40
  -2  -1   7 4431.13 265.406   3
  -2  -1   7 4081.72 169.518  41
  -2  -1   7 3836.18 237.409   1
   2   1  -6 16676.0 562.154  37
  -2  -1   5 66843.6 2033.65   3
   2   1  -5 64214.2 1959.34  22
   2   1  -5 60188.6 1944.05  37
  -2  -1   4 18606.3 615.818   3
   2   1  -4 16152.6 566.467  22
  -2  -1   3 19481.5 662.866   3
  -2  -1   2 158054. 4873.47   3
   2   1  -1 433096. 13314.2  19
   2   1  -1 436911. 13291.0  41
  -2  -1   1 433536. 13293.9   3
   2   1   0 124950. 3832.59  19
   2   1   0 122695. 3809.46  41
   2   1   1 5002.95 199.142  41
   2   1   1 4968.24 217.844  19
   2   1   1 4682.38 199.134  22
   2   1   2 3247.73 145.445  22
   2   1   2 3371.82 160.800  41
   2   1   3 36372.5 1194.17  41
   2   1   4 15318.3 603.671   5
   2   1   4 15472.5 557.693  33
   2   1   4 14392.0 548.832  31
   2   1   4 16458.7 587.181  16
   2   1   4 15630.4 630.195   1
   2   1   5 2279.66 191.004   5
   2   1   5 2465.91 171.210  16
   2   1   5 2623.96 190.664  15
   2   1   5 2435.29 213.762   1
   2   1   5 2670.63 171.922  41
   2   1   6 1660.20 155.236  15
   2   1   6 1824.89 145.681  41
   2   1   6 1611.52 164.832   5
   2   1   6 1770.82 147.102  35
   2   1   6 1803.71 198.988   1
   2   1   7 138.959 57.8734  35
   2   1   7 15.9448 91.9479   1
   2   1   7 77.9604 60.7368  15
   2   1   8 25.4693 81.1854   1
   2   1   8 144.385 50.4986  35
   2   1   8 20.4678 61.4456  10
   2   1   9 138.745 62.0986   1
  -2  -2  13-25.6835 34.4132   4
  -2  -2  12 7278.40 345.389   4
  -2  -2  11 2701.03 216.680   4
  -2  -2  11 2336.48 178.773  21
  -2  -2  10 691.569 118.138   1
  -2  -2  10 479.230 117.703   3
  -2  -2  10 481.899 109.482  21
  -2  -2  10 409.196 116.824   4
  -2  -2   9 158.055 78.1319   1
  -2  -2   9 181.344 96.4416   3
  -2  -2   9 112.934 90.0708   4
  -2  -2   8 1954.75 198.971   3
  -2  -2   8 2138.12 178.938   1
  -2  -2   8 2145.24 141.423  40
  -2  -2   8 2098.09 184.509   4
  -2  -2   7 9528.51 375.727  40
  -2  -2   7 8845.38 415.174   4
   2   2  -6 38554.1 1283.27  22
  -2  -2   6 44082.7 1389.71   3
  -2  -2   5 127560. 4019.79   3
  -2  -2   4 33196.8 1114.01   3
  -2  -2   3 28958.4 960.126   3
  -2  -2   2 31659.1 1032.12   3
   2   2  -1 111340. 3433.92  41
   2   2   0 1030.39 71.7797  41
   2   2   1 885.561 75.4018  41
   2   2   2 246.896 44.6978  22
   2   2   2 164.988 49.7232  41
   2   2   3 72861.2 2368.80   1
   2   2   3 71719.3 2316.29  16
   2   2   3 72871.4 2306.51  41
   2   2   3 71796.7 2308.27  35
   2   2   4 1740.83 133.789  35
   2   2   4 1991.80 182.419   1
   2   2   4 1886.89 144.550  16
   2   2   4 1772.49 164.812   5
   2   2   4 1701.88 135.518  41
   2   2   5 1170.39 112.944  35
   2   2   5 1001.93 132.220   5
   2   2   5 1027.94 150.863   1
   2   2   5 1038.19 127.028  15
   2   2   5 1010.36 111.681  16
   2   2   6 10516.6 442.182  35
   2   2   6 11318.6 472.737  15
   2   2   6 11488.3 540.428   1
   2   2   6 10441.4 456.428  41
   2   2   6 11020.8 499.934   5
   2   2   7 6182.76 287.978  35
   2   2   7 6892.97 310.270  15
   2   2   7 6573.23 332.390  10
   2   2   8 3665.18 220.381   1
  -2  -3  13 2297.48 134.628   4
  -2  -3  12 13577.1 546.516  10
  -2  -3  12 15694.7 588.993   4
  -2  -3  11 899.280 129.270  21
  -2  -3  11 947.676 139.624   4
  -2  -3  10 1200.58 159.340  21
  -2  -3  10 996.462 152.212   3
  -2  -3  10 1015.56 151.035   4
  -2  -3   9 4539.88 294.961   4
  -2  -3   9 4562.28 315.626   3
  -2  -3   8 3748.49 259.493   4
  -2  -3   8 4105.59 225.421  40
  -2  -3   7 814.579 123.030   3
  -2  -3   7 805.480 109.164   4
   2   3  -7 839.023 77.4573  22
  -2  -3   6 62661.1 2075.07   3
  -2  -3   5 6779.99 322.584   3
  -2  -3   4 7876.42 339.927   3
  -2  -3   3 559.985 77.9990   3
   2   3  -2 21667.6 692.455  41
   2   3  -1 3271.74 143.405  41
   2   3   0 19227.2 640.668  41
   2   3   0 18625.7 680.384  19
   2   3   1 67947.0 2212.64  19
   2   3   1 68701.9 2165.92  41
   2   3   2 68993.4 2153.95  35
   2   3   2 65083.1 2197.93   1
   2   3   2 66674.4 2184.12  23
   2   3   2 66851.3 2144.29  41
   2   3   3 7248.00 338.544  16
   2   3   3 7624.47 336.719  35
   2   3   3 8094.98 396.163   1
   2   3   3 7965.62 339.453  41
   2   3   4 582.371 87.4199  16
   2   3   4 533.515 118.896   1
   2   3   4 665.779 92.0117  41
   2   3   4 602.888 110.500   5
   2   3   4 548.994 81.8733  35
   2   3   5 278.841 66.3694  35
   2   3   5 254.975 76.8333  15
   2   3   5 248.848 88.4714   5
   2   3   5 211.943 94.6223   1
   2   3   5 344.121 73.3673  41
   2   3   6 795.568 117.276   5
   2   3   6 681.683 123.679   1
   2   3   6 796.656 99.7869  15
   2   3   7 3826.61 231.839   1
   2   4 -13 4857.74 219.266   2
  -2  -4  12 391.457 83.5514  21
  -2  -4  12 374.919 91.1692   4
  -2  -4  11 1446.55 163.854  21
  -2  -4  11 1353.20 157.995   4
  -2  -4  10 338.833 108.721  21
  -2  -4  10 515.413 118.787   3
  -2  -4  10 649.459 127.173   4
  -2  -4   9 22965.9 842.006  40
  -2  -4   9 23248.9 906.208   4
  -2  -4   8 4545.27 249.464  40
  -2  -4   8 3713.91 291.374   3
  -2  -4   8 4327.50 279.472   4
  -2  -4   7-13.9600 64.3221   3
  -2  -4   7 87.5556 57.6708  40
  -2  -4   7 66.9987 42.2161  39
  -2  -4   7-34.0636 58.7474   4
  -2  -4   6 951.052 127.782   3
  -2  -4   6 657.808 101.210   4
  -2  -4   5 1285.42 135.923   3
  -2  -4   4 20541.7 694.764  38
   2   4  -3 52376.5 1713.78  19
   2   4  -2 76910.2 2362.42  19
   2   4  -2 72365.1 2281.48  41
   2   4  -1 1861.55 144.841  19
   2   4  -1 2079.60 111.471  41
   2   4   0 2456.29 172.810  19
   2   4   0 2500.08 136.971  41
   2   4   1 22740.5 784.646  41
   2   4   2 11070.1 498.375   1
   2   4   2 11349.3 487.303  23
   2   4   2 10944.0 440.263  41
   2   4   3 54.5419 80.7907   1
   2   4   3 129.172 57.3762  16
   2   4   3 51.5926 50.9904  41
   2   4   3 113.928 64.5355  23
   2   4   4 5381.11 263.116  16
   2   4   4 5561.78 320.289   5
   2   4   4 5201.03 319.030   1
   2   4   4 5700.79 282.788  41
   2   4   5 8213.20 372.885  15
   2   4   5 8760.18 409.236   5
   2   4   5 8350.00 420.466   1
   2   4   6 3574.57 187.153  15
   2   4   6 3844.71 219.632   5
   2   5 -13 5445.61 237.263   2
  -2  -5  12 612.788 99.7272  21
  -2  -5  11-13.4327 85.5963  21
  -2  -5  11 49.6592 74.4801   4
  -2  -5  10 12595.9 573.047   4
  -2  -5   9 1067.14 151.836   4
  -2  -5   9 1153.15 126.778  40
  -2  -5   8 2561.77 217.513   4
  -2  -5   8 2562.53 241.021   3
  -2  -5   8 2638.88 190.408  40
   2   5  -7 194.027 63.0196  43
  -2  -5   7 155.439 58.5496  42
  -2  -5   7 169.331 57.7808  39
  -2  -5   7 258.848 83.9134   4
  -2  -5   7 176.513 66.1773  40
   2   5  -6 17887.3 685.748  43
   2   5  -6 19126.3 736.271   2
   2   5  -5 49820.8 1666.57   2
   2   5  -5 48112.0 1626.08  43
   2   5  -4 8221.57 371.260  19
   2   5  -4 7234.16 348.411  43
  -2  -5   4 7748.78 323.513  38
   2   5  -3 2725.38 187.403  19
   2   5  -2 6328.77 303.594  19
   2   5  -2 5471.61 288.017  43
   2   5  -1 169.120 65.6187  19
   2   5  -1 98.7009 34.5781  41
   2   5  -1 138.856 55.4209  43
   2   5   0 13997.5 572.428  19
   2   5   0 14176.0 544.982  43
   2   5   0 13786.1 509.930  41
  -2  -5  -1 1591.77 131.065  42
   2   5   1 1682.60 161.706   1
  -2  -5  -1 1678.42 134.564  39
   2   5   1 1766.88 128.853  41
   2   5   2 750.198 94.7920  16
   2   5   2 684.395 116.022   1
   2   5   2 819.435 119.663  23
   2   5   2 777.568 93.5095  41
   2   5   3 3944.49 267.485   1
  -2  -5  -3 4122.70 269.570  38
   2   5   3 4306.88 245.327  23
   2   5   3 3958.48 229.695  41
   2   5   4 1139.80 135.589   5
   2   5   4 1438.76 152.076   1
   2   5   5 22583.6 793.057  15
   2   5   5 23775.3 832.639   5
   2   5   5 23580.2 839.993   1
   2   6 -12 53.7095 62.6250   2
  -2  -6  12 54.0878 65.4008  21
   2   6 -11-24.6701 81.2399   2
  -2  -6  10 15743.1 680.474  21
  -2  -6   9 1990.67 205.666  21
  -2  -6   9 2008.85 167.772  40
  -2  -6   8 1468.76 146.390  40
  -2  -6   7 21310.7 782.301  42
   2   6  -7 21393.2 789.135  43
  -2  -6   7 19707.2 783.729  40
  -2  -6   7 21499.9 789.458  39
  -2  -6   6 363.923 84.6588  39
   2   6  -6 478.017 95.0492  43
  -2  -6   6 400.273 86.5071  42
  -2  -6   6 556.506 92.0676  40
   2   6  -5 28820.3 1046.57  19
  -2  -6   5 27621.5 1000.82  40
   2   6  -5 29144.1 1030.03  43
  -2  -6   4 25578.7 884.022  38
   2   6  -4 25502.5 934.230  19
  -2  -6   4 23549.5 876.177  40
   2   6  -4 25270.4 915.939  43
   2   6  -3 17619.7 684.228  19
  -2  -6   3 16537.0 621.135  40
  -2  -6   3 17113.5 652.577  38
  -2  -6   2 21932.0 817.184  38
   2   6  -2 23471.0 836.333  19
   2   6  -2 21331.9 836.304   2
   2   6  -2 23613.8 822.484  43
  -2  -6   2 20062.9 744.456  40
  -2  -6   1 15219.0 618.882  38
   2   6  -1 15184.5 631.311   2
   2   6  -1 14989.3 616.003  19
   2   6  -1 15086.8 597.608  43
  -2  -6   1 14134.9 586.721  42
  -2  -6   1 14792.7 595.194  39
  -2  -6   0 1316.63 131.687  42
   2   6   0 1304.73 128.622  43
  -2  -6   0 1031.04 142.692  38
  -2  -6   0 1399.75 133.661  39
  -2  -6  -1 1632.60 170.507  38
   2   6   1 1472.62 153.544   1
   2   6   1 1845.94 178.565  23
   2   6   2 343.124 89.2836   1
   2   6   2 287.244 81.3869  23
   2   6   3 583.375 100.653   1
   2   6   4 6421.50 294.167   5
   2   6   4 5803.80 260.134  15
  -2  -7  12 5571.44 269.101  21
  -2  -7  11 2832.53 207.243  21
  -2  -7  10 1527.87 169.197  21
  -2  -7   9 488.923 112.463  21
  -2  -7   8 2222.31 204.964  21
   2   7  -8 2170.95 167.972  43
  -2  -7   8 2221.31 165.883  42
  -2  -7   7 765.595 110.678  39
  -2  -7   7 794.474 107.350  42
   2   7  -7 759.277 114.907  43
   2   7  -7 783.117 124.605  19
  -2  -7   7 713.440 102.187  40
  -2  -7   7 810.079 127.678  21
  -2  -7   6 585.588 103.526  42
   2   7  -6 729.123 138.203   2
  -2  -7   6 620.731 97.4429  40
  -2  -7   6 555.396 100.477  39
   2   7  -6 558.955 112.051  19
   2   7  -6 580.950 110.617  43
  -2  -7   6 450.560 94.6907  21
  -2  -7   5 14762.7 612.303  39
   2   7  -5 14807.0 613.359  43
  -2  -7   5 14250.6 578.072  40
   2   7  -5 14383.5 625.374  19
   2   7  -5 14694.9 638.718   2
  -2  -7   5 14310.9 601.316  42
  -2  -7   4 17190.3 672.910  39
   2   7  -4 16290.0 673.921  19
  -2  -7   4 15573.9 653.871  42
   2   7  -4 17994.4 704.954   2
   2   7  -4 15516.5 655.105  43
  -2  -7   4 15155.6 608.438  40
   2   7  -3 20695.6 814.074  19
  -2  -7   3 20692.6 792.347  38
   2   7  -3 21772.5 813.431  43
  -2  -7   3 21208.4 805.167  42
   2   7  -3 20684.8 832.199   2
  -2  -7   3 20256.2 805.054  39
  -2  -7   2 362.448 89.7603  39
  -2  -7   2 402.654 91.1378  42
   2   7  -2 382.433 97.7610  19
  -2  -7   2 235.293 83.0818  38
   2   7  -2 420.675 97.0268  43
   2   7  -2 281.662 99.9646   2
  -2  -7   1 15710.5 661.290  38
  -2  -7   1 16006.3 632.008  39
   2   7  -1 16055.4 677.306   2
   2   7  -1 16447.8 633.058  43
  -2  -7   1 15382.0 623.048  42
   2   7  -1 14820.6 643.675  19
  -2  -7   0 342.968 103.696  38
   2   7   0 433.014 77.2801  43
  -2  -7   0 405.760 78.2179  42
   2   7   0 470.101 115.371  23
   2   7   1 1659.63 144.685   1
   2   7   1 1719.76 166.121  23
   2   7   2 12879.8 509.856  23
   2   7   3 509.427 65.1344  15
   2   7   3 612.809 85.7330   5
  -2  -8  12 2020.81 126.892  21
  -2  -8  11 5642.74 278.739  21
  -2  -8  10 797.634 110.327  21
   2   8  -9 16854.4 695.002   2
  -2  -8   9 16761.3 672.056  21
  -2  -8   8 20978.1 823.808  21
   2   8  -8 22864.8 809.906  43
   2   8  -8 21030.1 859.105   2
   2   8  -7 129.903 96.1993   2
   2   8  -7 168.576 75.7445  43
  -2  -8   7 189.894 76.6833  42
  -2  -8   6 121.483 75.8708  39
   2   8  -6 161.801 90.6779   2
  -2  -8   6 195.869 77.7117  42
  -2  -8   6 208.620 62.1405  40
   2   8  -6 276.520 88.3075  19
   2   8  -6 229.723 80.6950  43
   2   8  -5 5298.05 319.447  19
  -2  -8   5 4925.56 266.574  40
   2   8  -5 5577.45 335.091   2
  -2  -8   5 5633.05 312.563  42
   2   8  -5 5229.27 310.691  43
  -2  -8   5 4970.52 303.451  39
   2   8  -4 1964.77 200.170   2
   2   8  -4 1877.25 182.885  19
   2   8  -3 6532.64 363.178  19
  -2  -8   3 7163.31 359.437  42
  -2  -8   3 6270.36 349.593  39
   2   8  -3 6846.97 356.098  43
   2   8  -2 53.6648 62.7257  43
   2   8  -2 112.584 89.6819   2
  -2  -8   2-10.3696 64.5663  42
  -2  -8   1 279.009 71.7713  42
   2   8  -1 519.833 116.206  23
   2   8  -1 304.409 73.6621  43
   2   8   0 22.2160 62.2246  23
   2   8   1 5376.22 267.552  23
   2   8   2 431.339 65.6741   5
   2   9 -11 12.1095 45.4308   2
  -2  -9  11-27.7337 34.6840  21
   2   9 -10 5371.08 264.113   2
  -2  -9  10 4528.32 229.500  21
   2   9  -9 17580.6 625.144  43
   2   9  -9 18728.0 692.065   2
  -2  -9   9 16866.5 639.218  21
   2   9  -8 23120.7 861.812   2
   2   9  -8 22402.0 814.282  43
   2   9  -7 2735.05 189.554  43
   2   9  -7 2828.69 214.675   2
   2   9  -7 2538.85 174.856  23
   2   9  -6 231.933 98.8365   2
  -2  -9   6 491.264 95.4249  42
   2   9  -6 334.625 82.3571  43
  -2  -9   5 18914.1 714.894  42
   2   9  -5 18276.3 739.359   2
   2   9  -5 17710.9 711.286  43
   2   9  -4 7005.49 370.283   2
   2   9  -4 6632.75 340.210  43
   2   9  -3-9.66438 62.2797  43
   2   9  -3-12.4885 79.5792   2
   2   9  -2 2956.29 186.053  43
   2   9  -2 3216.05 221.067  23
   2   9  -1 467.438 89.1407  23
   2   9   0 8248.18 346.420  23
   2  10 -10 202.466 46.9246   2
   2  10  -9 7448.19 322.870   2
   2  10  -8 3417.72 183.756  43
   2  10  -8 3698.01 212.264   2
   2  10  -7 9946.77 424.375   2
   2  10  -7 9751.88 402.599  43
   2  10  -6 5546.66 290.151   2
   2  10  -6 5677.07 269.013  23
   2  10  -6 5458.18 271.968  43
   2  10  -5 457.768 91.9848   2
   2  10  -5 364.839 79.1439  23
   2  10  -4 8555.63 369.467  23
   2  10  -4 7894.96 346.050  43
   2  10  -3 23.2893 42.9622  43
   2  10  -3-23.6111 55.0420  23
   2  10  -2 2334.45 149.067  23
   2  10  -1 4475.67 195.986  23
  -2 -11   7 1766.08 103.174  28
   2  11  -7 2058.01 110.723  43
   2  11  -6 1854.46 110.398  43
  -2 -11   5 676.463 62.1757  28
   2  11  -5 661.724 64.0076  43
   3 -13   2 440.037 60.3177  13
   3 -13   3 119.773 43.9443  20
   3 -13   3 173.407 37.5975  28
  -3  13  -3 177.130 43.2350  43
   3 -13   4 171.130 39.8949  28
   3 -13   4 107.260 48.8995  13
  -3  13  -4 258.554 50.5425  43
   3 -13   5 8001.70 313.410  28
   3 -13   5 8695.14 329.733  20
   3 -12  -1 393.781 59.5088  13
  -3  12   1 364.966 64.0305   1
   3 -12   0 6491.99 296.628  13
   3 -12   1 6014.86 262.901  28
   3 -12   1 6029.39 285.817  20
   3 -12   2 144.133 69.7723  20
   3 -12   2-20.7189 49.2079  28
   3 -12   3 12701.7 523.809  20
   3 -12   4 7909.13 344.325  28
   3 -12   5-42.9809 61.2490  20
   3 -12   5-20.2747 48.5926  28
   3 -12   6 4223.12 197.297  28
   3 -12   6 3845.11 206.614  20
   3 -12   7 1037.17 78.4906  34
   3 -12   8 6895.45 254.598  34
   3 -11  -2 6100.46 292.927  13
   3 -11  -1 4507.55 229.424  20
   3 -11  -1 4918.04 276.679  13
   3 -11   0 10599.0 472.061  13
   3 -11   0 9397.48 396.724  28
   3 -11   0 9558.43 428.106  20
   3 -11   1 2354.31 195.499  20
   3 -11   1 2458.23 177.702  28
   3 -11   2 1333.00 155.773  20
   3 -11   2 1365.77 138.372  28
   3 -11   3 3839.44 238.191  28
   3 -11   3 3181.29 245.493  20
   3 -11   4 2539.45 205.847  20
   3 -11   4 2096.68 173.034  28
   3 -11   5 1020.40 118.220  28
   3 -11   5 955.732 108.237  21
   3 -11   5 1297.18 147.324  20
   3 -11   6 85.6843 63.4024  20
   3 -11   6 66.8253 50.9866  34
   3 -11   6 75.7330 52.0028  28
   3 -11   6 65.0870 61.2760  21
   3 -11   7 13750.0 512.137  28
   3 -11   7 14899.5 540.210  34
   3 -11   7 14953.3 569.563  21
   3 -11   8 399.241 62.7603  34
   3 -11   8 390.142 76.2088  21
   3 -11   9 3921.86 189.312  21
  -3  10   5 160.161 44.7433   1
  -3  10   4 553.911 94.4299   1
  -3  10   4 654.284 85.9040   5
   3 -10  -3 5331.26 291.044  13
  -3  10   3 5579.55 317.023   1
   3 -10  -2 167.040 94.1433  13
   3 -10  -1 300.596 86.5787  20
   3 -10  -1 227.072 66.5895  28
   3 -10  -1 263.833 106.592  13
   3 -10   0 4431.42 258.661  28
   3 -10   0 4464.15 286.113  20
   3 -10   1 38701.7 1410.74  39
   3 -10   1 43194.3 1431.35  28
   3 -10   1 42012.1 1467.11  20
   3 -10   2 30553.8 1120.11  20
   3 -10   2 28523.1 1120.19  12
   3 -10   3 5974.09 328.131  39
   3 -10   3 6523.63 343.903  28
   3 -10   4 2294.31 183.921  28
   3 -10   4 1927.11 171.432  21
   3 -10   4 1850.63 161.753  39
   3 -10   4 2067.45 196.552  20
   3 -10   5 836.126 129.187  20
   3 -10   5 1062.38 121.448  28
   3 -10   5 880.438 129.945  21
   3 -10   6 33.1258 65.3930  20
   3 -10   6 17.5883 49.2668  28
   3 -10   6 39.5725 79.1386  21
   3 -10   7 2296.58 165.309  34
   3 -10   7 2330.30 198.588  21
   3 -10   8 1577.44 152.713  21
   3 -10   9 1600.65 109.691  34
   3 -10   9 1158.99 122.995  21
  -3   9   6-6.31556 45.4011   1
  -3   9   6 4.89141 36.9990   5
  -3   9   5 6051.55 312.275   1
  -3   9   5 5808.95 293.097   5
   3  -9  -4 2018.07 176.578  13
  -3   9   4 1891.18 188.594   1
   3  -9  -3 8021.73 419.702  13
   3  -9  -2 1108.22 137.356  38
   3  -9  -2 1144.26 111.604  28
   3  -9  -2 1499.11 186.549  13
   3  -9  -2 1151.20 134.753  20
   3  -9  -1 13296.4 558.093  27
   3  -9  -1 14533.7 570.775  28
   3  -9  -1 13909.0 565.534  39
   3  -9  -1 13789.5 605.706  12
   3  -9  -1 14824.6 608.989  20
   3  -9   0 9210.00 422.323  39
   3  -9   0 8459.27 434.813  38
   3  -9   0 9331.86 428.152  28
   3  -9   0 9375.74 468.197  12
   3  -9   0 9802.12 464.323  20
   3  -9   1 4036.93 248.115  39
   3  -9   1 3777.39 280.356  12
   3  -9   1 3876.11 251.286  28
   3  -9   2 299.029 83.8195  39
   3  -9   2 237.729 88.0939  28
   3  -9   3 860.462 121.857  21
   3  -9   3 988.642 122.798  39
   3  -9   3 852.839 119.816  28
   3  -9   4 267.390 77.9431  39
   3  -9   4 245.097 87.2770  28
   3  -9   4 224.612 85.4398  12
   3  -9   4 248.049 92.9777  20
   3  -9   4 258.157 94.4286  21
   3  -9   5 36864.8 1301.59  39
   3  -9   5 39356.8 1378.00  21
   3  -9   5 38128.0 1314.64  28
   3  -9   5 38162.0 1310.66  27
   3  -9   5 36482.5 1356.70  12
   3  -9   5 39363.0 1354.40  20
   3  -9   6 12666.7 513.254  28
   3  -9   6 12742.6 587.789  21
   3  -9   6 12771.4 541.638  20
   3  -9   7 73.0144 94.1296  21
   3  -9   8 1873.35 150.274  34
   3  -9   8 2128.48 191.745  21
   3  -9   9 3125.63 171.128  31
   3  -9   9 3516.55 187.648  34
   3  -9  10 3209.73 148.251  31
   3  -9  10 2860.60 172.022  21
  -3   8   7 110.378 45.4055   5
  -3   8   7 42.1179 52.2925   1
  -3   8   6 99.8858 79.9463   1
  -3   8   6 225.523 74.9374   5
  -3   8   5 17469.7 701.657   5
  -3   8   5 16753.7 719.515   1
   3  -8  -4 14371.2 631.640  13
   3  -8  -3 839.043 123.466  38
   3  -8  -3 622.668 107.162  30
   3  -8  -3 723.562 139.667  13
   3  -8  -2 10309.4 489.246  38
   3  -8  -2 10809.7 500.804  30
   3  -8  -2 10524.4 447.466  39
   3  -8  -2 10770.0 448.287  27
   3  -8  -2 10715.5 483.218  12
   3  -8  -2 10900.3 452.986  28
   3  -8  -2 11072.6 485.510  20
   3  -8  -1 39388.7 1436.56  30
   3  -8  -1 40343.0 1390.97  28
   3  -8  -1 42411.3 1442.92  12
   3  -8  -1 40274.6 1384.25  39
   3  -8  -1 41802.2 1432.15  20
   3  -8   0 4429.69 271.521  38
   3  -8   0 4823.49 296.740  30
   3  -8   0 4455.17 258.758  28
   3  -8   0 4471.07 287.145  12
   3  -8   0 4407.15 254.791  39
   3  -8   1 5826.38 337.699  30
   3  -8   2 2412.91 177.016  39
   3  -8   2 2332.62 180.095  28
   3  -8   2 2106.30 176.171  21
   3  -8   3 1803.45 150.336  39
   3  -8   3 1703.22 157.391  28
   3  -8   3 1478.15 155.622  21
   3  -8   4 12236.4 514.609  39
   3  -8   4 12168.0 562.607  12
   3  -8   4 13490.8 580.900  21
   3  -8   4 13158.7 530.697  28
   3  -8   4 12758.0 554.875  20
   3  -8   5 1801.17 146.575  39
   3  -8   5 1727.33 147.908  28
   3  -8   5 1795.03 149.398  27
   3  -8   5 1555.07 161.920  12
   3  -8   5 1676.27 182.757  21
   3  -8   5 2030.61 177.814  20
   3  -8   6 2113.82 170.171  20
   3  -8   6 1961.22 207.331  21
   3  -8   6 1947.14 148.089  28
   3  -8   7 2494.76 187.259  34
   3  -8   7 2744.24 233.643  21
   3  -8   8 2688.37 190.381  34
   3  -8   9 19228.2 673.953  34
   3  -8   9 18184.8 717.947  21
   3  -8   9 18132.8 665.933  31
  -3   8  -9 17950.0 682.051   2
   3  -8  10 3228.13 189.702  21
   3  -8  10 3343.42 169.860  31
  -3   7   8 111.807 55.8654   1
  -3   7   7 131.136 69.4916   5
  -3   7   7 352.595 95.4636   1
  -3   7   6 5781.54 348.998   1
  -3   7   6 5774.65 332.802   5
   3  -7  -5 3693.96 271.720  13
  -3   7   5 3708.66 286.839   1
   3  -7  -4 873.618 120.187  30
   3  -7  -4 823.141 116.617  38
   3  -7  -4 934.357 150.944  13
   3  -7  -3 1621.06 157.077  38
   3  -7  -3 1711.25 126.634  27
   3  -7  -3 1638.46 165.917  30
   3  -7  -3 1650.11 188.761  13
   3  -7  -2 36675.0 1228.06  39
   3  -7  -2 36293.7 1271.38  38
   3  -7  -2 35192.5 1286.65  30
   3  -7  -2 36441.5 1227.44  27
   3  -7  -2 35851.3 1230.77  28
   3  -7  -2 36281.8 1271.16  12
   3  -7  -2 37015.8 1266.86  20
   3  -7  -1 102770. 3282.74  20
   3  -7  -1 102079. 3298.56  30
   3  -7  -1 99524.2 3244.12  28
   3  -7  -1 107348. 3299.58  12
   3  -7  -1 100428. 3239.75  39
   3  -7   0 9555.02 402.135  39
   3  -7   0 9218.53 413.242  38
   3  -7   0 9646.53 444.115  30
   3  -7   0 9012.81 402.070  28
   3  -7   1 1751.44 164.046  30
   3  -7   1 1346.15 130.060  21
   3  -7   2 21026.4 768.838  39
   3  -7   2 21040.6 774.972  28
   3  -7   2 21494.5 796.886  21
   3  -7   3 7204.50 329.132  39
   3  -7   3 6925.15 331.139  28
   3  -7   3 7723.49 376.934  21
   3  -7   4 11432.3 461.337  39
   3  -7   4 11433.1 523.950  21
   3  -7   4 11508.4 467.676  28
   3  -7   4 11671.7 500.100  12
   3  -7   4 11136.4 489.263  20
   3  -7   5 7553.47 326.093  39
   3  -7   5 7836.93 406.298  21
   3  -7   5 7006.96 326.194  28
   3  -7   5 6872.59 349.512  12
   3  -7   5 7042.73 321.816  27
   3  -7   5 6896.00 345.202  20
   3  -7   6 3257.15 212.124  34
   3  -7   6 3196.29 229.068  10
   3  -7   7 73.3507 66.7962  34
   3  -7   7 75.9532 69.8808  10
   3  -7   7 15.4721 81.4288  21
   3  -7   8 2214.36 190.086  10
   3  -7   8 1976.54 198.296  21
   3  -7   8 2038.47 163.141  34
   3  -7   9 12758.7 493.216  34
   3  -7   9 12310.7 517.934  10
   3  -7   9 12743.7 540.407  21
   3  -7  10 128.262 50.1474  31
   3  -7  10 63.6226 35.5427  33
   3  -7  10 53.6453 47.3941  21
  -3   6   9 577.151 76.1855   1
   3  -6  -9 573.397 66.3697  14
  -3   6   8 6946.84 347.870   1
  -3   6   8 6432.88 327.266   5
  -3   6   7 38.7640 81.4980   5
  -3   6   7 288.015 103.604   1
   3  -6  -6 11868.9 533.002  37
  -3   6   6 10982.2 525.217   5
  -3   6   6 11968.6 559.035   1
   3  -6  -5 2756.87 195.419  38
  -3   6   5 2910.45 252.846   3
   3  -6  -5 2942.88 214.421  30
   3  -6  -5 3483.67 260.831  13
   3  -6  -4-25.2005 62.8959  37
   3  -6  -4-58.0240 91.3782  13
   3  -6  -4-12.2652 63.4505  30
   3  -6  -4 82.3634 59.3414  38
   3  -6  -3 28295.3 959.904  39
   3  -6  -3 30607.8 1035.99  37
   3  -6  -3 26981.5 1025.41  30
   3  -6  -3 28658.5 1010.71  38
   3  -6  -3 27982.0 1046.14  13
   3  -6  -3 28795.8 960.792  27
   3  -6  -3 27666.3 990.741  12
   3  -6  -3 27434.5 959.635  28
   3  -6  -2 6040.32 277.838  39
   3  -6  -2 6362.86 305.999  38
   3  -6  -2 5963.67 279.814  28
   3  -6  -2 6341.59 280.564  27
   3  -6  -2 6208.20 320.083  30
   3  -6  -2 6238.39 309.699  12
   3  -6  -2 6058.99 302.741  20
   3  -6  -1 1189.03 105.321  39
   3  -6  -1 1290.91 134.140  30
   3  -6  -1 1320.23 133.582  12
   3  -6   0 513.021 78.8090  38
   3  -6   1 650.925 82.7224  39
   3  -6   2 60838.8 1960.24  39
   3  -6   3 12771.4 477.687  39
   3  -6   3 13384.1 518.485  12
   3  -6   3 11731.6 516.884  21
   3  -6   3 11692.8 476.251  28
   3  -6   3 12554.0 502.940  20
   3  -6   4 6231.84 277.115  39
   3  -6   4 6292.01 283.173  28
   3  -6   4 5984.56 275.947  27
   3  -6   4 6043.43 300.995  12
   3  -6   4 6067.50 309.882  10
   3  -6   4 6503.20 345.151  21
   3  -6   4 5983.48 299.239  20
   3  -6   5 4898.95 232.366  27
   3  -6   5 4906.62 256.233  12
   3  -6   5 4346.83 270.311  10
   3  -6   6 13359.4 533.899  34
   3  -6   6 12342.3 530.885   4
   3  -6   6 13052.5 590.885  21
   3  -6   6 13110.7 575.461  10
   3  -6   7 641.522 103.045  34
   3  -6   7 642.739 104.228   4
   3  -6   7 573.672 121.047  10
   3  -6   7 704.882 131.511  21
   3  -6   8 7773.72 351.250  34
   3  -6   8 6734.63 383.635  10
   3  -6   8 7171.45 351.810   4
   3  -6   8 8237.61 407.752  21
   3  -6   9 2126.68 155.738  31
   3  -6   9 1894.60 172.478  10
   3  -6   9 2435.66 181.422  21
   3  -6  10 1910.02 110.187  33
   3  -6  10 1981.81 129.942  31
   3  -6  10 2204.40 153.884  10
   3  -5  -9 8.37679 60.7577  14
  -3   5   9 39.3201 64.0498   1
  -3   5   8 19568.0 762.328   1
  -3   5   8 17406.8 728.816   5
   3  -5  -7 7922.33 398.411  37
  -3   5   7 7615.23 415.479   1
  -3   5   7 7434.78 398.350   5
   3  -5  -6 4332.64 280.002  37
  -3   5   6 3468.85 276.030   3
  -3   5   6 4271.25 283.150   5
  -3   5   6 4189.97 303.045   1
   3  -5  -6 4361.94 264.835  30
   3  -5  -5 14410.7 560.666  38
  -3   5   5 13989.3 638.431   3
   3  -5  -5 14586.0 605.190  30
   3  -5  -5 15198.9 646.092  13
   3  -5  -5 14079.6 603.651  37
   3  -5  -4 300.021 67.6730  38
   3  -5  -4 350.946 52.1835  27
   3  -5  -4 358.553 92.5594  13
   3  -5  -4 238.067 73.6886  30
   3  -5  -3 5765.91 272.483  38
   3  -5  -3 5119.14 283.189  30
   3  -5  -3 5279.58 241.171  27
   3  -5  -3 4969.09 290.835  13
   3  -5  -3 5957.78 286.481  37
   3  -5  -3 5701.10 267.680  12
   3  -5  -2 61922.3 2001.54  38
   3  -5  -2 62062.0 1981.73  27
   3  -5  -2 62121.7 2011.83  12
   3  -5  -2 62226.8 1980.61  39
   3  -5  -1 71.8346 42.8340  39
   3  -5  -1 38.7800 53.2391  12
   3  -5   0 10847.0 439.042  12
   3  -5   1 35594.7 1169.48  39
   3  -5   2 8141.03 328.550  39
   3  -5   2 8240.22 356.169  12
   3  -5   3 6056.16 255.122  39
   3  -5   3 5822.68 255.235  27
   3  -5   3 5445.69 272.717  12
   3  -5   4 34.4869 39.8281  27
   3  -5   4 30.4835 42.0663  12
   3  -5   4 50.4831 56.5637  10
   3  -5   4 10.9845 61.5366  21
   3  -5   5 11327.3 449.548  34
   3  -5   5 10571.2 421.274  12
   3  -5   5 10211.6 477.759  10
   3  -5   5 10779.1 490.288  21
   3  -5   6 11482.6 496.638   4
   3  -5   6 12382.1 496.674  34
   3  -5   6 12017.2 541.019  21
   3  -5   6 11953.4 549.179  10
   3  -5   7 42438.8 1398.08  34
   3  -5   7 38780.0 1397.00   4
   3  -5   7 42431.5 1453.60  21
   3  -5   7 40260.1 1463.62  10
   3  -5   8 404.106 113.887  10
   3  -5   8 390.331 78.4536  31
   3  -5   8 235.263 75.9393   4
   3  -5   8 277.156 84.0220  21
   3  -5   9 7248.74 317.610  33
   3  -5   9 7913.95 345.307  31
   3  -5   9 7708.55 388.437  10
   3  -5  10 1458.39 101.998  31
   3  -5  10 1216.22 100.935  35
   3  -4 -10 3040.06 169.359  14
  -3   4  10 3274.97 193.233   1
  -3   4   9 6845.86 362.660   1
  -3   4   8 5522.02 337.774   1
  -3   4   8 5215.31 320.120   5
   3  -4  -7 11610.9 511.439  30
   3  -4  -7 12191.0 531.998  37
  -3   4   7 10769.4 548.844   3
  -3   4   7 11830.7 545.013   5
  -3   4   7 11778.2 554.995   1
   3  -4  -6 3793.68 245.712  37
  -3   4   6 3557.85 253.351   5
  -3   4   6 3578.61 272.231   3
  -3   4   6 3498.07 262.415   1
   3  -4  -5 329.633 62.1644  38
   3  -4  -5 428.994 85.9071  37
  -3   4   5 190.270 91.0360   3
   3  -4  -5 408.796 100.228  13
   3  -4  -4 1750.07 122.694  38
   3  -4  -4 1863.84 146.016  37
   3  -4  -4 1707.89 103.904  27
   3  -4  -4 1766.40 159.534  13
   3  -4  -4 1456.52 113.479  12
   3  -4  -3 256.294 47.8630  27
   3  -4  -3 164.987 50.1364  38
   3  -4  -3 252.206 56.5825  12
   3  -4  -2 42179.7 1339.88  39
   3  -4  -2 41676.3 1353.27  38
   3  -4  -2 42963.4 1342.84  27
   3  -4  -2 39038.7 1363.53  12
   3  -4  -1 50919.2 1618.81  39
   3  -4  -1 50560.5 1621.17  27
   3  -4  -1 50920.5 1643.17  12
   3  -4   0 1166.67 87.2855  39
   3  -4   0 1046.27 84.1610  27
   3  -4   0 1081.60 92.2079  26
   3  -4   0 993.552 99.7121  12
   3  -4   1 53147.5 1681.21  39
   3  -4   1 53017.1 1684.50  27
   3  -4   1 52111.1 1705.53  12
   3  -4   2 72618.3 2303.06  39
   3  -4   2 74214.8 2305.44  27
   3  -4   2 72413.2 2326.59  12
   3  -4   3 3830.41 180.962  27
   3  -4   3 3882.85 198.195  12
   3  -4   4 30222.5 1013.19  34
   3  -4   4 28996.2 1059.34   1
   3  -4   4 30674.9 1030.81  15
   3  -4   4 30732.7 980.257  27
   3  -4   4 29975.8 1000.39  12
   3  -4   4 27073.5 1040.70  21
   3  -4   4 29432.4 1060.48  10
   3  -4   5 14358.2 535.231  34
   3  -4   5 13448.0 588.076   1
   3  -4   5 13426.4 569.196  21
   3  -4   5 13167.2 581.973  10
   3  -4   6 34343.5 1267.52  10
   3  -4   6 35191.0 1270.78   1
   3  -4   6 33111.1 1191.06   4
   3  -4   6 36468.9 1196.71  34
   3  -4   6 33707.9 1227.18  21
   3  -4   7 12163.9 574.163   1
   3  -4   7 12100.4 566.087  10
   3  -4   7 11394.6 499.440   4
   3  -4   7 11907.5 521.056  21
   3  -4   8 11777.4 508.541  21
   3  -4   8 12959.2 515.210  31
   3  -4   8 12232.3 510.072   4
   3  -4   8 13033.4 580.481  10
   3  -4   9 15997.0 594.950  33
   3  -4   9 17771.6 631.114  31
   3  -4   9 18304.3 698.995  10
   3  -4  10 1917.21 112.290  31
   3  -4  10 1885.38 123.436  35
   3  -4  10 2049.29 152.792  10
  -3   3  11 8306.26 337.530   4
   3  -3 -10 58.4453 64.1964  14
  -3   3  10 72.8651 67.1088   1
  -3   3   9 6180.36 354.028   1
   3  -3  -8 298.554 83.0222  37
  -3   3   8 274.890 105.002   1
  -3   3   8 218.804 98.5986   3
  -3   3   8 144.125 79.8422   5
   3  -3  -7 78804.1 2527.99  37
  -3   3   7 73108.6 2556.16   1
  -3   3   7 79604.2 2560.00   5
  -3   3   7 76538.1 2588.27   3
   3  -3  -6 16701.9 640.226  37
  -3   3   6 16031.1 681.220   3
  -3   3   6 16095.3 652.381   5
  -3   3   6 16083.9 666.217   1
   3  -3  -5 4326.33 236.706  37
   3  -3  -4 14296.9 501.874  38
   3  -3  -4 14464.0 533.021  37
   3  -3  -4 13633.9 505.961  12
   3  -3  -3 23833.5 787.432  27
   3  -3  -3 24832.2 797.768  26
   3  -3  -3 22783.0 803.902  12
   3  -3  -3 23914.1 813.825  37
   3  -3  -2 4963.40 205.652  27
   3  -3  -2 4987.04 209.823  26
   3  -3  -2 4582.32 218.161  12
   3  -3  -1 41470.1 1314.04  26
   3  -3  -1 40094.5 1327.25  12
   3  -3   0 75356.5 2386.33   7
   3  -3   0 76494.4 2378.91  27
   3  -3   1 34665.0 1078.83  27
   3  -3   1 32366.5 1093.46  12
   3  -3   1 32683.4 1082.98  26
   3  -3   2 6258.58 246.566  27
   3  -3   2 6286.29 255.301  26
   3  -3   2 6158.64 261.889  12
   3  -3   3 21303.3 728.119  12
   3  -3   4 1904.24 133.663  34
   3  -3   4 2158.53 174.760   1
   3  -3   4 2079.12 175.186  10
   3  -3   5 365.474 91.1545   1
   3  -3   5 419.185 73.5962  34
   3  -3   5 369.768 75.4428  15
   3  -3   5 335.663 77.3296  21
   3  -3   5 411.465 100.254  10
   3  -3   6 5906.49 310.336  15
   3  -3   6 5617.19 342.822   1
   3  -3   6 5659.16 289.685  31
   3  -3   6 5538.63 352.120  10
   3  -3   6 6046.85 301.285   4
   3  -3   6 5348.74 298.237  21
   3  -3   7 27359.5 1045.64   1
   3  -3   7 26452.0 1035.09  10
   3  -3   7 25549.4 955.824   4
   3  -3   7 27284.4 957.349  31
   3  -3   8 1228.88 110.688  33
   3  -3   8 1379.42 128.590  31
   3  -3   8 1411.04 130.596   4
   3  -3   8 1460.13 175.837   1
   3  -3   8 1320.86 170.592  10
   3  -3   9 4711.71 223.206  31
   3  -3   9 4386.86 235.545  35
   3  -3  10 13217.8 470.660  35
  -3   2  11 7083.90 310.356   4
  -3   2  11 5479.90 274.978   1
  -3   2  10 1058.79 136.126   1
   3  -2 -10 1180.32 130.637  14
  -3   2   9 23372.3 965.232   3
   3  -2  -9 24383.1 923.239  14
  -3   2   9 24505.9 943.625   1
  -3   2   8 51303.5 1830.37   3
   3  -2  -8 50590.3 1734.79  37
  -3   2   8 53546.3 1793.96   5
  -3   2   8 52449.8 1798.17   1
   3  -2  -7 32357.7 1088.60  37
  -3   2   7 30309.4 1153.12   3
  -3   2   7 31261.5 1120.18   5
  -3   2   7 29483.8 1119.18   1
  -3   2   6 15010.2 628.534   1
  -3   2   6 16078.0 629.432   5
   3  -2  -5 14773.4 537.259  37
  -3   2   5 14619.2 582.593   3
   3  -2  -5 14239.7 496.785  26
   3  -2  -4 4766.05 215.852  37
  -3   2   4 5075.03 254.881   3
   3  -2  -4 4541.02 197.603  26
   3  -2  -3 99136.4 3037.67   7
   3  -2  -3 97120.0 3034.34  26
   3  -2  -3 96291.0 3049.80  12
   3  -2  -2 2593.02 129.232  26
   3  -2  -2 2580.54 141.093  12
   3  -2  -2 2728.16 133.664   7
   3  -2  -1 22140.0 773.377   7
   3  -2  -1 24015.5 773.453  26
   3  -2  -1 24115.3 769.811  27
   3  -2  -1 23491.1 785.741  12
   3  -2   0 223.987 44.7094   7
   3  -2   1 1994.86 111.539   7
   3  -2   1 1941.11 106.845  26
   3  -2   1 2061.66 121.467  12
   3  -2   2 46411.8 1484.54  26
   3  -2   2 46977.6 1487.11   7
   3  -2   3 134833. 4174.96  26
   3  -2   4 12655.9 482.438  34
   3  -2   4 12769.4 489.229  31
   3  -2   4 13059.1 540.132   1
   3  -2   4 13202.5 501.730  16
   3  -2   4 11889.3 497.013  15
   3  -2   4 13561.7 561.177  10
   3  -2   5 4760.70 266.983  15
   3  -2   5 4859.48 301.760   1
   3  -2   5 4929.91 252.949  31
   3  -2   5 5750.62 325.101  10
   3  -2   6 266.074 65.0472  33
   3  -2   6 307.985 101.830   1
   3  -2   6 262.510 70.7048  31
   3  -2   6 416.456 92.0970  15
   3  -2   6 322.913 113.833  10
   3  -2   7 2786.88 184.171  31
   3  -2   7 2422.42 165.318  33
   3  -2   7 2544.08 228.513  10
   3  -2   7 2608.88 201.693  15
   3  -2   7 2700.55 237.084   1
   3  -2   7 2451.16 185.155   4
   3  -2   8 5751.82 296.509  35
   3  -2   8 5686.10 274.056  31
   3  -2   8 5887.86 348.315   1
   3  -2   8 5755.43 284.457   4
   3  -2   8 6344.04 350.704  10
   3  -2   9 202.599 56.5490  35
   3  -2   9 225.633 77.9770  10
   3  -2  10 1097.64 69.9774  35
   3  -2  10 1022.48 83.5190  10
  -3   1  12 13012.1 483.040   4
  -3   1  11 44.0037 52.1549   1
  -3   1  11 104.744 68.2745   4
   3  -1 -10 2249.61 178.172  14
  -3   1  10 2586.15 206.139   1
  -3   1   9 638.610 119.746   1
   3  -1  -9 662.856 116.344  14
  -3   1   9 668.859 135.692   3
  -3   1   8 4520.72 303.034   3
   3  -1  -8 3743.35 219.669  37
  -3   1   8 3956.92 264.863   1
   3  -1  -7 74628.9 2316.97  37
  -3   1   7 72697.0 2366.29   5
  -3   1   7 68385.2 2354.07   1
  -3   1   6 78.3819 65.4350   3
   3  -1  -6 6.17314 40.2280  37
   3  -1  -5 220.737 48.9111  37
   3  -1  -5 322.141 44.1807   7
  -3   1   5 301.394 79.8662   3
   3  -1  -5 262.359 40.3223  26
   3  -1  -4 82645.9 2616.83   7
   3  -1  -4 83494.6 2615.01  26
  -3   1   4 86960.1 2668.87   3
  -3   1   3 1746.46 115.915   3
   3  -1  -3 1524.85 97.1766  26
  -3   1   2 8724.79 332.643   3
   3  -1  -2 9154.29 331.578  26
   3  -1  -1 3723.25 148.312  19
  -3   1   1 4011.06 158.013   3
   3  -1   0 7092.77 238.408  19
  -3   1   0 6083.59 205.814   3
   3  -1   1 2480.26 127.588  26
   3  -1   2 59522.8 1898.47   7
   3  -1   2 60919.0 1895.78  26
   3  -1   3 130752. 4043.86  26
   3  -1   4 6960.14 307.208  31
   3  -1   4 7423.26 328.191  16
   3  -1   4 7452.21 310.398  41
   3  -1   4 6565.74 324.596  15
   3  -1   4 6613.20 349.273   1
   3  -1   4 6971.43 303.811  33
   3  -1   5 2194.60 149.922  33
   3  -1   5 2048.70 149.356  31
   3  -1   5 1966.06 144.384  41
   3  -1   5 2083.77 171.174  15
   3  -1   5 2020.58 189.147   1
   3  -1   6 26867.2 949.973  15
   3  -1   6 25814.1 995.217   1
   3  -1   6 25700.8 896.406  31
   3  -1   6 23484.6 969.179  10
   3  -1   6 24568.2 887.133  33
   3  -1   7 5381.07 282.833  35
   3  -1   7 4795.08 249.777  31
   3  -1   7 5409.18 295.140  15
   3  -1   7 4919.76 323.298   1
   3  -1   7 4826.69 312.344  10
   3  -1   8 132.152 60.9859  35
   3  -1   8 11.5754 71.2361  10
   3  -1   8 50.3266 78.3607   1
   3  -1   9 85.7637 40.0356  35
   3  -1   9 64.4630 55.0970  10
  -3   0  12 16085.5 603.449   4
  -3   0  11 6491.79 335.786   4
  -3   0  11 5682.60 295.258   1
  -3   0  10 11669.8 531.455   1
  -3   0  10 12716.9 562.868   4
  -3   0   9 12624.3 601.398   3
   3   0  -9 12865.7 539.760  14
  -3   0   9 11438.6 535.379   1
   3   0  -8 4359.25 266.740  14
  -3   0   7 8817.09 426.361   3
   3   0  -7 8512.71 396.724  14
  -3   0   6 2050.03 169.382   3
   3   0  -6 1996.37 108.187   7
  -3   0   5 4561.44 239.979   3
   3   0  -5 4072.37 183.194  26
  -3   0   4 48125.9 1545.56   3
   3   0  -4 46837.2 1510.04  22
  -3   0   3 19195.7 649.510   3
   3   0  -3 18435.3 638.947  22
  -3   0   2 1647.61 96.8103   3
   3   0  -1 2607.10 127.132  19
   3   0  -1 2717.11 138.225  22
  -3   0   1 2398.27 102.263   3
   3   0   0 5269.23 215.006  19
   3   0   0 4992.50 203.419  41
   3   0   0 4958.43 218.330  22
   3   0   1 15840.3 547.702  41
   3   0   2 243.216 53.9507  41
   3   0   2 236.643 42.2719  26
   3   0   3 5383.01 251.300  33
   3   0   3 5227.92 245.212  31
   3   0   3 5908.47 272.250  16
   3   0   4 73.4186 48.3863  33
   3   0   4 42.3750 41.8620  31
   3   0   4 54.5652 52.4490  16
   3   0   4 85.2189 67.2069   1
   3   0   5 1953.44 143.970  33
   3   0   5 1874.85 160.862  16
   3   0   5 2042.94 177.046  15
   3   0   5 1773.59 156.554   5
   3   0   5 2049.99 143.487  31
   3   0   5 2033.28 194.891  10
   3   0   5 2123.97 199.657   1
   3   0   5 2080.35 160.146  35
   3   0   5 1810.72 146.030  41
   3   0   6 10021.2 442.976  41
   3   0   6 11486.2 468.487  35
   3   0   6 10191.3 426.452  31
   3   0   6 10405.4 502.296  10
   3   0   6 11705.3 491.608  15
   3   0   6 10921.9 522.391   1
   3   0   7 4488.22 248.371  35
   3   0   7 4893.36 266.764  15
   3   0   7 4346.16 290.256   1
   3   0   7 4642.27 283.788  10
   3   0   8 93.6719 64.9317  10
   3   0   8 6.38943 41.6317  35
   3   0   8-39.4104 66.2549   1
  -3  -1  12 1088.97 118.815   4
  -3  -1  11 2029.63 165.617  21
  -3  -1  11 2980.17 215.085   4
  -3  -1  10 301.435 105.280   3
  -3  -1  10 210.328 92.6614   4
   3   1  -9 1910.90 171.762  14
  -3  -1   9 2296.01 200.058   4
  -3  -1   9 2177.80 220.781   3
   3   1  -8 131.755 68.5301  14
  -3  -1   8 120.531 87.5537   4
  -3  -1   8 188.158 49.8259  40
  -3  -1   7 1512.20 165.287   3
   3   1  -7 1340.77 134.097  14
  -3  -1   6 32868.9 1166.52   3
   3   1  -6 33353.5 1088.34  22
  -3  -1   5 240.335 73.3803   3
   3   1  -5 326.552 54.8381  22
  -3  -1   4 16082.3 571.577   3
   3   1  -4 14827.7 545.331  22
  -3  -1   3 11492.6 424.883   3
   3   1  -2 12628.4 441.880  19
  -3  -1   2 12149.0 423.829   3
   3   1  -2 11588.6 443.291  22
   3   1  -1 8388.30 328.744  19
   3   1  -1 8376.80 330.417  22
   3   1   0 23416.3 791.591  19
   3   1   0 22460.5 785.018  22
   3   1   0 23321.4 765.474  41
   3   1   1 40.8686 40.8136  41
   3   1   1 89.8777 40.9954  22
   3   1   2 3844.67 200.136  33
   3   1   2 3686.54 201.253  35
   3   1   2 4300.62 205.917  41
   3   1   3 337.562 66.6213  33
   3   1   3 183.608 67.6766  16
   3   1   3 267.275 63.0504  23
   3   1   3 284.651 60.8281  35
   3   1   3 188.396 69.8141  10
   3   1   3 288.829 66.2088  41
   3   1   3 301.046 78.3953   1
   3   1   4 20906.7 781.458  35
   3   1   4 20473.1 793.729   5
   3   1   4 23348.4 805.472  16
   3   1   4 21846.3 840.804   1
   3   1   4 20280.0 815.221  10
   3   1   4 21976.7 783.768  41
   3   1   5 15675.1 606.182  35
   3   1   5 15859.8 646.370  10
   3   1   5 15402.6 634.069  15
   3   1   5 15326.2 663.764   1
   3   1   5 14819.3 616.707   5
   3   1   6 214.348 65.6240  35
   3   1   6 281.568 110.040   1
   3   1   6 120.231 64.1584  15
   3   1   6 268.639 87.1247  10
   3   1   7 65.4492 52.7207  15
   3   1   7-55.5811 73.9840   1
   3   1   7-43.7184 51.7781  10
   3   1   7 14.0966 45.4204  35
   3   1   8 7183.38 300.607   1
  -3  -2  13 283.801 53.5342   4
  -3  -2  12 163.282 71.6436   4
  -3  -2  11 5433.67 318.485  21
   3   2 -11 5743.76 295.309  18
  -3  -2  11 6330.08 339.463   4
  -3  -2  10 15604.1 708.491   3
  -3  -2  10 16105.9 679.615   4
  -3  -2   9 13.5476 73.6213   4
   3   2  -8 2372.85 183.552  14
  -3  -2   8 2386.23 197.967   4
  -3  -2   8 2217.49 212.637   3
   3   2  -7 17554.0 707.864  14
  -3  -2   7 19599.7 722.767   4
   3   2  -7 18560.9 656.239  22
  -3  -2   7 19698.8 764.031   3
   3   2  -6 24611.6 862.518  22
  -3  -2   6 26421.9 939.839   3
   3   2  -5 12422.0 480.235  22
  -3  -2   5 13293.8 519.546   3
  -3  -2   4 38793.8 1290.24   3
  -3  -2   3 7673.80 315.148   3
   3   2  -2 52104.6 1683.78  19
   3   2  -1 140720. 4372.25  19
   3   2  -1 138666. 4361.03  22
   3   2  -1 140050. 4323.09  41
   3   2   0 24045.3 836.290  19
   3   2   0 24117.8 798.286  41
   3   2   0 23058.7 816.966  22
   3   2   1 1907.67 134.287  35
   3   2   1 1763.73 147.755  23
   3   2   1 2015.51 131.878  22
   3   2   1 1905.32 125.575  41
   3   2   2 5965.31 278.721  35
   3   2   2 5655.20 262.593  32
   3   2   2 5792.72 299.575  23
   3   2   2 6150.72 280.124  41
   3   2   3 40692.3 1346.23  16
   3   2   3 39003.1 1352.29   5
   3   2   3 37843.2 1298.80  32
   3   2   3 38338.5 1325.40  35
   3   2   3 39911.1 1348.32  23
   3   2   3 38311.6 1366.88   1
   3   2   3 41707.7 1332.80  41
   3   2   4 6431.52 318.318  35
   3   2   4 6755.43 329.518  16
   3   2   4 6511.10 340.128   5
   3   2   4 6815.75 368.279   1
   3   2   4 7119.22 330.097  41
   3   2   5 330.677 88.9018  15
   3   2   5 311.110 96.0320   1
   3   2   5 295.275 70.5442  35
   3   2   5 389.832 87.0778   5
   3   2   5 357.845 78.8259  10
   3   2   6 786.720 117.319   1
   3   2   6 776.966 99.5364  15
   3   2   7 568.221 68.5135  15
  -3  -3  12 8916.04 393.437   4
  -3  -3  12 8198.91 380.020  21
  -3  -3  11 830.436 124.859   4
  -3  -3  11 692.888 127.558  21
  -3  -3  10 1305.76 161.739   4
   3   3  -9 3011.77 215.426  18
  -3  -3   9 3049.82 260.046   3
  -3  -3   9 3681.63 216.742  40
  -3  -3   9 3174.34 240.331   4
   3   3  -8 698.906 104.866  18
  -3  -3   8 983.802 146.183   3
  -3  -3   8 943.996 127.172   4
   3   3  -7 14470.0 584.179  18
  -3  -3   7 15000.7 600.242   4
  -3  -3   7 14431.1 629.785   3
   3   3  -7 15294.4 564.603  22
   3   3  -6 7733.57 361.990  18
  -3  -3   6 8482.85 372.121   4
   3   3  -6 7814.80 349.350  22
   3   3  -6 8057.50 346.324  43
  -3  -3   6 8664.33 400.522   3
  -3  -3   5 7899.71 364.301   3
  -3  -3   4 4473.69 239.390   3
   3   3  -3 8072.73 351.416  19
   3   3  -2 316465. 9771.41  19
   3   3  -1 25118.4 864.905  19
   3   3  -1 23722.6 802.924  41
   3   3   0 3259.44 174.828  32
   3   3   0 3114.24 210.276   2
   3   3   0 3204.57 184.505  43
   3   3   0 3594.92 209.772  19
   3   3   0 3017.35 204.749  23
   3   3   0 3300.33 190.042  22
   3   3   0 3195.12 169.020  41
   3   3   1 17027.7 622.594  32
   3   3   1 17274.6 678.124  23
   3   3   1 17041.3 635.164  22
   3   3   1 18172.5 633.782  41
   3   3   2 3831.56 248.292  23
   3   3   2 4296.28 225.377  41
   3   3   3 17088.0 654.699  16
   3   3   3 16091.6 669.674   5
   3   3   3 17843.6 672.413  23
   3   3   3 16626.1 641.696  41
   3   3   3 16911.3 684.241   1
   3   3   4 571.578 98.3361   5
   3   3   4 662.851 110.837   1
   3   3   4 669.021 92.3360  16
   3   3   4 450.256 81.8145  41
   3   3   5 1741.44 145.636   5
   3   3   5 1911.30 155.411  15
   3   3   5 2044.32 169.138   1
   3   3   6 6545.26 283.010  15
   3   4 -12 8028.80 374.501   2
  -3  -4  12 8953.70 389.128   4
  -3  -4  12 8340.80 388.395  21
  -3  -4  11 525.236 110.009   4
  -3  -4  11 534.675 121.066  21
  -3  -4  10 3031.57 235.979   4
  -3  -4   9 20475.5 819.912   4
  -3  -4   9 20041.9 858.644   3
  -3  -4   9 20947.9 781.698  40
  -3  -4   8 785.595 144.959   3
  -3  -4   8 1140.90 126.807  40
  -3  -4   8 1128.25 141.788   4
   3   4  -7 11576.2 497.366  18
  -3  -4   7 12460.2 525.286   4
   3   4  -7 11880.8 493.788  22
  -3  -4   7 12535.9 564.390   3
   3   4  -7 12092.8 486.826  43
   3   4  -6 938.871 121.154   2
  -3  -4   6 872.379 127.637   3
   3   4  -6 776.823 102.249  18
   3   4  -6 840.714 104.210  43
   3   4  -5 26379.9 905.115  36
   3   4  -5 26842.6 945.220  18
   3   4  -5 26114.2 935.526  43
   3   4  -5 26629.6 968.279   2
   3   4  -4 6083.65 306.563  17
   3   4  -4 6334.70 324.568   2
   3   4  -4 6374.67 282.526  36
   3   4  -4 6752.59 315.092  43
   3   4  -3 25936.0 935.094  17
   3   4  -3 27499.9 913.630  36
   3   4  -3 26227.2 968.937   2
   3   4  -2 26981.0 916.580  17
   3   4  -2 24807.0 925.418   2
   3   4  -2 24896.2 907.089  43
   3   4  -1 817.507 74.9975  41
   3   4  -1 767.422 98.5633  43
   3   4  -1 781.901 116.019   2
   3   4   0 5543.08 310.427  23
   3   4   0 5153.62 273.661  22
   3   4   0 5384.23 272.725  43
   3   4   0 5864.45 257.103  41
   3   4   1 14774.5 630.799  23
   3   4   1 15687.2 579.172  41
   3   4   2 21855.4 822.082  16
   3   4   2 22459.9 855.181  23
   3   4   2 23212.3 815.123  41
   3   4   3 603.520 90.0550  16
   3   4   3 584.325 99.7244   5
   3   4   3 623.903 94.1875  23
   3   4   3 400.265 83.0057   1
   3   4   4 2078.65 160.485   5
   3   4   4 2104.91 164.667  15
   3   4   4 2019.63 159.735   1
   3   4   5 3432.29 185.755  15
  -3  -5  13 4456.00 203.570  21
   3   5 -12 629.413 97.6296   2
  -3  -5  12 620.358 104.509  21
   3   5 -11 95.6895 75.4040   2
   3   5 -10 1600.83 174.523   2
  -3  -5   9 5892.98 310.802  40
   3   5  -9 5414.21 338.105   2
   3   5  -8 4082.50 230.478  43
   3   5  -8 3671.97 230.973  22
   3   5  -8 4114.04 279.386   2
  -3  -5   8 4173.03 251.127  40
   3   5  -7 16868.1 652.698  43
   3   5  -7 16311.6 660.099  22
   3   5  -7 17179.9 704.272   2
   3   5  -6 12716.4 534.273  17
   3   5  -6 13281.6 578.796   2
   3   5  -6 13208.0 542.712  43
   3   5  -5 16990.9 661.644  17
   3   5  -5 17033.5 623.309  36
   3   5  -5 17852.2 707.837   2
   3   5  -5 17010.6 670.370  43
   3   5  -4 11300.5 447.582  36
   3   5  -4 11805.0 481.253  17
   3   5  -4 11392.1 508.338   2
   3   5  -4 10929.5 483.092  43
   3   5  -3 16677.7 621.919  17
   3   5  -3 15931.7 650.403   2
   3   5  -3 15199.3 584.216  36
   3   5  -3 15564.8 623.857  43
   3   5  -2 538.286 100.874  19
   3   5  -2 572.117 96.2692  43
   3   5  -2 442.275 98.5952   2
   3   5  -1 1484.77 155.064  19
   3   5  -1 1940.03 154.094  43
   3   5  -1 1741.42 174.765   2
   3   5  -1 1592.78 150.062  22
  -3  -5   0 18825.7 712.937  42
   3   5   0 20028.9 776.776  23
   3   5   0 17875.9 717.717  22
   3   5   0 19480.5 714.127  43
  -3  -5   0 19720.3 723.107  39
   3   5   1 6588.21 348.738  23
   3   5   1 5850.32 282.237  41
   3   5   2 2061.63 150.152  16
   3   5   2 2083.48 176.925  23
   3   5   3 561.241 71.8540  16
   3   5   3 451.643 81.5208   5
   3   5   4 5118.91 241.106  15
  -3  -6  12 2238.79 166.876  21
   3   6 -12 2179.42 154.515   2
   3   6 -11 43.8475 71.4859   2
  -3  -6  11 175.790 82.7856  21
  -3  -6  10 11365.0 515.611  21
   3   6 -10 10506.3 501.375   2
   3   6  -9-14.3354 79.1102   2
  -3  -6   9-14.0372 84.2128  21
   3   6  -8 3225.80 216.073  43
   3   6  -8 3344.75 255.149   2
   3   6  -8 3686.08 234.182  22
  -3  -6   8 3678.53 221.580  42
  -3  -6   8 3377.63 229.788  40
  -3  -6   7 431.835 89.6341  39
   3   6  -7 712.339 124.257   2
   3   6  -7 474.554 107.486  19
   3   6  -7 551.318 99.6170  22
   3   6  -7 532.693 101.699  43
  -3  -6   7 389.433 88.8522  42
  -3  -6   7 491.818 90.3551  40
   3   6  -6 18480.9 734.709  19
   3   6  -6 18189.4 738.146   2
   3   6  -6 17777.6 700.046  43
  -3  -6   6 16339.2 673.760  40
   3   6  -5 17750.9 736.676  19
   3   6  -5 18491.3 743.612   2
   3   6  -5 17321.3 706.479  43
   3   6  -4 223.009 96.7434   2
   3   6  -4 177.132 56.1556  36
   3   6  -4 242.519 97.0464  19
  -3  -6   3 1441.49 144.081  38
   3   6  -3 1670.75 169.355  19
  -3  -6   3 1356.14 117.881  40
   3   6  -3 1726.04 131.852  36
   3   6  -3 1457.36 154.274  43
   3   6  -2 11033.5 495.983  19
  -3  -6   2 10073.1 475.413  38
   3   6  -2 11223.6 516.373   2
   3   6  -2 10775.5 473.938  43
  -3  -6   1 564.298 112.966  38
   3   6  -1 572.820 104.554  19
  -3  -6   1 723.663 105.260  39
  -3  -6   1 543.663 96.8918  42
   3   6  -1 836.258 138.339  23
   3   6  -1 556.026 95.4053  22
   3   6  -1 455.024 87.0634  43
  -3  -6   0 14021.2 555.502  42
  -3  -6   0 13747.3 603.518  38
   3   6   0 14389.0 552.389  43
   3   6   0 14626.6 617.214  23
   3   6   1 22.9570 46.5019  16
   3   6   1 46.2607 72.8589  23
   3   6   2 425.987 76.6095   5
   3   6   2 442.911 78.7230  23
   3   6   3 8570.22 346.650  15
  -3  -7  12 4431.43 220.786  21
   3   7 -12 4220.42 209.158   2
  -3  -7  11 2264.80 173.332  21
   3   7 -11 2290.30 169.692   2
  -3  -7  10 523.531 105.171  21
   3   7 -10 613.784 111.476   2
  -3  -7   9 375.071 95.4415  21
   3   7  -9 523.175 110.413   2
   3   7  -9 476.043 78.9595  43
   3   7  -8 707.801 130.810   2
   3   7  -8 612.525 100.102  43
  -3  -7   8 651.224 96.8219  42
  -3  -7   8 690.760 114.640  21
   3   7  -7 6825.24 375.569  19
  -3  -7   7 5991.29 333.495  21
   3   7  -7 7417.53 390.963   2
   3   7  -7 6771.20 333.970  23
   3   7  -7 6213.05 355.561  22
   3   7  -7 7283.97 360.140  43
  -3  -7   7 7344.51 350.597  42
  -3  -7   7 6930.49 345.076  40
  -3  -7   7 6719.80 352.492  39
  -3  -7   6 492.404 101.475  39
   3   7  -6 568.052 113.816   2
  -3  -7   6 486.969 101.376  42
   3   7  -6 456.944 104.661  19
  -3  -7   6 435.101 84.6226  40
   3   7  -6 630.060 107.985  23
   3   7  -6 458.236 100.122  43
  -3  -7   5 38.4482 62.7813  39
   3   7  -5 85.7970 73.9777  19
  -3  -7   5 60.6289 74.5902  42
   3   7  -5-14.7220 81.2458   2
  -3  -7   5-9.55488 51.1104  40
   3   7  -5 36.7451 64.4505  43
   3   7  -4 962.493 133.867  19
   3   7  -3 5368.25 311.437  19
  -3  -7   3 4398.52 274.845  38
   3   7  -3 4539.26 287.779  22
   3   7  -3 4962.77 287.726  43
  -3  -7   3 5388.55 294.784  42
  -3  -7   3 4609.74 284.860  39
   3   7  -2 3743.46 205.423  36
  -3  -7   2 3973.38 238.972  42
   3   7  -2 3677.15 260.571  23
   3   7  -2 3761.13 234.940  43
   3   7  -1 12540.1 497.424  36
   3   7  -1 13950.5 582.917  23
   3   7  -1 13331.7 523.743  43
  -3  -7   1 12809.4 519.271  42
   3   7   0 304.619 60.8391  36
   3   7   0 224.801 57.6796  16
   3   7   0 213.586 81.1769  23
   3   7   1 1063.99 114.487  23
   3   7   2 2296.09 121.463  36
  -3  -8  11 2577.93 157.335  21
   3   8 -11 2694.97 163.348   2
  -3  -8  10 2291.50 159.418  21
   3   8 -10 2521.26 178.110   2
   3   8  -9 9844.86 446.858   2
  -3  -8   9 9820.32 422.069  21
   3   8  -9 10334.8 407.930  43
   3   8  -8 12280.0 549.304   2
  -3  -8   8 13260.2 516.777  42
   3   8  -8 13093.5 525.349  43
   3   8  -7 436.853 81.7294  23
   3   8  -7 612.985 102.342  43
  -3  -8   7 621.963 98.5558  42
  -3  -8   6 2414.61 189.719  42
   3   8  -6 2443.47 187.600  23
   3   8  -6 2498.99 193.382  43
  -3  -8   5 3107.01 220.128  42
   3   8  -5 3297.81 230.425  23
   3   8  -5 3082.70 222.122  43
  -3  -8   4 27003.1 957.636  42
   3   8  -4 25667.3 980.300  23
   3   8  -4 25645.0 953.415  43
  -3  -8   3 4266.24 249.919  42
   3   8  -3 4584.17 258.023  43
   3   8  -2 196.263 93.6320  23
   3   8  -2 173.719 62.3395  43
  -3  -8   2 209.080 66.7088  42
   3   8  -1 39.2372 60.3498  23
   3   8   0 3405.63 192.330  23
   3   9 -10 4178.14 209.995   2
   3   9  -9 1002.82 85.8734  43
   3   9  -8 1497.22 122.030  43
   3   9  -7 1192.52 118.988  43
   3   9  -6 672.969 94.1330  23
   3   9  -6 847.863 107.092  43
  -3  -9   6 739.192 98.8753  42
   3   9  -5 31666.2 1105.28  23
   3   9  -4 1341.63 134.343  23
   3   9  -4 1145.28 116.978  43
  -3  -9   4 1334.98 120.577  42
   3   9  -3 1531.20 117.623  43
   3   9  -2 465.657 79.4251  23
   3   9  -1 2090.04 125.319  23
   3  10  -8 2040.21 114.617  43
   3  10  -7 206.287 50.1850  43
   3  10  -6 21.4720 34.5258  23
   3  10  -6 37.9358 42.3031  43
   3  10  -5 8157.52 323.406  43
   3  10  -5 8510.86 327.687  23
   3  10  -4 3319.66 165.251  23
   4 -13   2 2667.72 144.970  13
   4 -13   2 2337.35 119.720  28
  -4  13  -2 2260.98 128.588  43
   4 -13   3 2205.90 134.969  13
   4 -13   4 4172.69 184.041  28
  -4  12   2 992.011 85.0129   1
   4 -12  -1 2074.37 146.693  13
   4 -12   0 12104.9 492.315  13
   4 -12   1 1684.02 122.100  28
   4 -12   1 1509.65 135.245  20
   4 -12   2 368.626 84.6473  20
   4 -12   2 393.793 96.7033  13
   4 -12   2 369.682 74.3567  28
   4 -12   3 2078.20 148.573  28
   4 -12   3 2235.07 174.732  20
   4 -12   4 64.5030 68.6081  20
   4 -12   4 85.5597 54.4162  28
   4 -12   5 12805.5 475.860  28
   4 -12   5 12536.2 496.018  20
   4 -12   6 1747.29 100.955  28
   4 -12   6 1336.49 98.1695  21
   4 -12   7 771.739 60.0879  34
  -4  11   3 1598.31 140.194   1
   4 -11  -2 4903.72 276.093  13
   4 -11  -1 1747.77 143.960  20
   4 -11  -1 1640.90 122.267  28
   4 -11  -1 1817.87 176.289  13
   4 -11   0 144.863 77.2998  20
   4 -11   0 125.929 61.5540  28
   4 -11   1-37.9441 80.5981  20
   4 -11   1-9.67701 58.0580  28
   4 -11   2 1581.29 167.546  20
   4 -11   3 12842.2 532.134  28
   4 -11   4 10467.1 424.026  34
   4 -11   4 11761.1 473.433  28
   4 -11   4 10611.8 457.942  21
   4 -11   4 11784.8 505.397  20
   4 -11   5 353.234 86.6454  20
   4 -11   5 172.870 52.2353  34
   4 -11   5 137.480 59.4764  28
   4 -11   5 237.885 75.2202  21
   4 -11   6 172.279 51.9934  34
   4 -11   6 178.169 51.0570  28
   4 -11   6 184.706 73.7312  21
   4 -11   7 9883.17 427.853  21
   4 -11   7 10637.0 399.500  34
   4 -11   8 505.221 58.9515  34
   4 -11   8 703.081 81.4684  21
  -4  10   5 47.8973 52.1932   1
  -4  10   4 1770.18 130.186   5
  -4  10   4 2062.56 174.133   1
   4 -10  -3 952.117 135.807  13
   4 -10  -2 8138.53 416.584  13
   4 -10  -2 7252.92 321.492  28
   4 -10  -2 7318.08 352.375  20
   4 -10  -1 9235.78 403.205  28
   4 -10  -1 9231.77 475.849  13
   4 -10  -1 8648.31 429.916  20
   4 -10   0 111.716 92.0524  20
   4 -10   0 139.143 69.0866  28
   4 -10   1 1475.71 148.249  39
   4 -10   1 1236.06 136.662  27
   4 -10   1 1514.41 172.391  12
   4 -10   1 1817.64 165.179  28
   4 -10   1 1534.29 173.506  20
   4 -10   2 22382.8 865.929  39
   4 -10   2 21874.1 865.625  27
   4 -10   2 23110.7 922.566  12
   4 -10   2 24667.7 888.497  28
   4 -10   2 24517.1 935.370  20
   4 -10   3 771.977 137.588  20
   4 -10   3 988.806 120.450  39
   4 -10   3 893.759 121.255  28
   4 -10   3 675.040 103.898  27
   4 -10   3 640.982 84.6896  34
   4 -10   3 709.794 113.687  21
   4 -10   4 863.090 132.676  20
   4 -10   4 759.234 97.5055  34
   4 -10   4 886.608 117.958  28
   4 -10   4 899.982 133.872  21
   4 -10   5 1811.02 147.259  34
   4 -10   5 2036.67 156.726  28
   4 -10   5 1708.05 178.362  21
   4 -10   5 1998.54 179.172  20
   4 -10   6 12176.7 473.503  28
   4 -10   6 11720.6 487.072  34
   4 -10   6 13013.6 555.866  21
   4 -10   7 19624.7 714.374  34
   4 -10   7 19893.5 768.312  21
   4 -10   8 36.3910 65.9923  21
  -4   9   6 15.0223 37.2718   5
  -4   9   6 72.5095 62.4044   1
  -4   9   5 4620.12 252.890   5
  -4   9   5 5882.55 314.321   1
   4  -9  -4 4136.15 239.630  30
  -4   9   4 4037.73 246.324   5
   4  -9  -4 4519.50 287.422  13
   4  -9  -3 8384.05 415.361  30
   4  -9  -3 8504.35 451.500  13
   4  -9  -2 1359.98 127.714  27
   4  -9  -2 1460.57 129.945  28
   4  -9  -2 1074.52 152.491  30
   4  -9  -2 1388.92 183.501  13
   4  -9  -2 1343.99 152.604  20
   4  -9  -1 7116.39 349.959  28
   4  -9  -1 7567.56 402.640  30
   4  -9  -1 6976.84 347.562  27
   4  -9  -1 6526.70 376.196  12
   4  -9  -1 7224.50 386.499  20
   4  -9   0 87.3666 87.4398  20
   4  -9   0 132.707 66.4564  39
   4  -9   0 227.945 99.0849  30
   4  -9   0 158.416 73.0202  28
   4  -9   0 78.3990 56.0383  27
   4  -9   0 150.825 91.7164  12
   4  -9   1 389.609 113.189  20
   4  -9   1 467.393 111.764  12
   4  -9   2 180.614 69.6462  39
   4  -9   2 187.795 80.7024  28
   4  -9   2 115.637 69.5836  27
   4  -9   2 249.900 83.3361  21
   4  -9   3 416.010 113.110  20
   4  -9   3 697.942 101.770  39
   4  -9   3 474.040 101.834  28
   4  -9   3 603.866 97.4292  27
   4  -9   3 508.267 110.551  12
   4  -9   3 428.738 106.680  21
   4  -9   4 53.6917 75.2259  20
   4  -9   4 57.6497 59.8657  34
   4  -9   4 94.8938 60.8196  27
   4  -9   4 147.660 71.6840  28
   4  -9   4 28.2354 67.8523  12
   4  -9   4 104.498 87.2636  21
   4  -9   5 13326.4 603.050  21
   4  -9   5 13806.3 542.629  34
   4  -9   5 12186.0 487.933  31
   4  -9   5 13826.3 535.028  28
   4  -9   5 13713.2 537.800  27
   4  -9   5 11978.9 556.923  12
   4  -9   5 13363.4 564.375  20
   4  -9   6 6832.08 323.272  34
   4  -9   6 5761.55 280.959  31
   4  -9   6 6757.08 378.323  21
   4  -9   7 1559.35 122.376  31
   4  -9   7 1335.53 166.068  21
   4  -9   8 315.313 55.5248  31
   4  -9   8 392.683 69.4403  34
   4  -9   9 975.324 79.3182  31
   4  -9   9 1099.10 109.354  21
  -4   8   7 710.749 97.5012   1
  -4   8   7 523.436 73.3738   5
  -4   8   6-24.6343 80.2509   1
  -4   8   6 9.27453 57.0485   5
   4  -8  -5 12241.5 537.414  30
  -4   8   5 13636.0 567.568   5
   4  -8  -4 4232.30 271.831  30
   4  -8  -4 3917.93 292.574  13
   4  -8  -3 77.5086 69.0206  20
   4  -8  -3 187.825 91.0782  30
   4  -8  -3 128.809 103.816  13
   4  -8  -3 106.065 49.6898  28
   4  -8  -2 10263.3 432.379  28
   4  -8  -2 9806.69 426.653  27
   4  -8  -2 10108.5 503.657  13
   4  -8  -2 9246.44 458.052  12
   4  -8  -2 9162.79 477.285  30
   4  -8  -2 10143.8 465.370  20
   4  -8  -1 1744.36 151.513  39
   4  -8  -1 1528.33 170.660  30
   4  -8  -1 1814.35 158.990  28
   4  -8  -1 1728.67 152.789  27
   4  -8  -1 1444.80 163.257  12
   4  -8  -1 1866.73 182.711  20
   4  -8   0 186007. 5761.78  39
   4  -8   0 185029. 5828.80  30
   4  -8   0 181033. 5767.06  28
   4  -8   0 183180. 5763.35  27
   4  -8   0 184681. 5817.28  12
   4  -8   0 182784. 5814.89  20
   4  -8   1 35232.3 1200.87  39
   4  -8   1 37011.5 1270.32  30
   4  -8   1 32373.8 1195.69  28
   4  -8   1 35774.2 1255.24  12
   4  -8   1 32980.6 1211.10  21
   4  -8   1 33547.6 1238.81  20
   4  -8   2 3762.29 227.847  39
   4  -8   2 3719.01 229.444  27
   4  -8   2 3559.47 232.610  28
   4  -8   2 4093.74 266.325  21
   4  -8   2 4001.89 267.829  20
   4  -8   2 3696.52 226.494   9
   4  -8   3 9157.21 432.340   9
   4  -8   3 10332.1 442.358  39
   4  -8   3 10698.6 453.425  28
   4  -8   3 10609.5 449.082  27
   4  -8   3 9747.50 474.364  12
   4  -8   3 10781.3 496.755  21
   4  -8   3 9981.50 477.570  20
   4  -8   4 731.864 120.393  20
   4  -8   4 671.200 97.9800  34
   4  -8   4 701.934 82.7518  31
   4  -8   4 630.411 95.9375  28
   4  -8   4 689.148 94.6418  27
   4  -8   4 710.463 112.257  12
   4  -8   4 671.166 134.328  21
   4  -8   5 3842.28 229.214  34
   4  -8   5 3882.24 221.406  28
   4  -8   5 3374.66 234.190  12
   4  -8   5 3865.10 288.162  21
   4  -8   5 3601.33 240.370  20
   4  -8   6 522.858 84.8062  31
   4  -8   7 1409.22 133.423  34
   4  -8   7 1209.21 121.258  31
   4  -8   7 1435.63 169.252  21
   4  -8   8 1946.50 143.047  34
   4  -8   8 1840.30 138.034  31
   4  -8   8 1630.19 167.709  21
   4  -8   9 777.196 97.9794  21
   4  -8   9 722.973 77.2364  31
   4  -8  10 2269.10 110.725  31
  -4   7   8 200.881 67.5706   1
  -4   7   7 58.6360 60.9264   5
  -4   7   7 204.821 88.2043   1
   4  -7  -6 4111.25 253.185  30
  -4   7   6 4660.83 279.211   5
  -4   7   6 4854.08 312.876   1
   4  -7  -5 6792.01 366.363  30
  -4   7   5 7384.03 376.851   5
   4  -7  -5 7425.76 405.376  13
   4  -7  -4 2076.82 194.421  30
   4  -7  -4 1861.69 203.090  13
   4  -7  -3 1490.92 128.204  27
   4  -7  -3 1270.17 154.584  30
   4  -7  -3 1517.69 128.682  28
   4  -7  -3 1177.45 170.197  13
   4  -7  -3 1313.25 136.535  12
   4  -7  -3 1533.37 147.367  20
   4  -7  -2 8150.01 413.024  30
   4  -7  -2 8123.81 363.597  28
   4  -7  -2 7969.41 360.752  27
   4  -7  -2 7768.39 392.046  12
   4  -7  -2 8090.92 395.285  20
   4  -7  -1 42741.9 1434.45  39
   4  -7  -1 42536.0 1491.55  30
   4  -7  -1 43608.6 1443.12  28
   4  -7  -1 43127.5 1438.12  27
   4  -7  -1 42767.8 1482.13  12
   4  -7  -1 41376.7 1474.33  20
   4  -7   0 7085.34 363.786  30
   4  -7   0 7132.69 358.471  12
   4  -7   0 6556.14 334.597  21
   4  -7   0 6845.84 330.944   9
   4  -7   0 6089.84 339.160  20
   4  -7   1 5796.66 288.217  39
   4  -7   1 6359.66 340.513  30
   4  -7   1 6155.94 297.909  28
   4  -7   1 5964.01 291.815  27
   4  -7   1 5476.34 309.104  21
   4  -7   1 5639.27 295.645   9
   4  -7   2 8087.94 357.361  39
   4  -7   2 8170.51 363.183  28
   4  -7   2 7784.98 356.848  27
   4  -7   2 7852.81 403.640  30
   4  -7   2 7138.48 381.713  12
   4  -7   2 8241.32 399.280  21
   4  -7   2 7953.06 387.107  20
   4  -7   3 5008.07 257.679  34
   4  -7   3 5235.59 241.914  31
   4  -7   3 5475.04 273.732  28
   4  -7   3 5373.74 270.694  27
   4  -7   3 5241.28 297.617  12
   4  -7   3 4495.59 301.853  21
   4  -7   3 5470.60 299.130  20
   4  -7   4 59117.9 1898.57  28
   4  -7   4 55809.5 1898.91  34
   4  -7   4 59785.0 1899.98  27
   4  -7   4 55986.5 1930.63  12
   4  -7   4 58059.0 1985.00  21
   4  -7   4 57961.1 1931.71  20
   4  -7   5 14221.1 574.850  12
   4  -7   6 612.490 94.6358  34
   4  -7   6 760.216 139.664  21
   4  -7   7 3020.33 201.651  34
   4  -7   7 3070.07 198.819  31
   4  -7   7 3000.66 240.884  21
   4  -7   8 3101.11 188.123  31
   4  -7   8 2821.29 211.379  21
   4  -7   9 9358.92 360.137  33
   4  -7   9 8919.67 350.039  35
   4  -7   9 9091.28 378.255  21
   4  -7  10 290.240 41.8898  31
   4  -6  -9 2954.67 174.712  14
  -4   6   9 2640.69 162.182   1
  -4   6   8 2642.31 188.880   5
  -4   6   8 2994.09 213.415   1
  -4   6   7 6163.45 358.943   1
  -4   6   7 6499.25 346.006   5
  -4   6   6 31351.2 1205.28   3
   4  -6  -6 30768.1 1146.49  30
  -4   6   6 32617.4 1162.46   5
  -4   6   6 31700.1 1186.96   1
   4  -6  -5 4717.51 299.934  30
  -4   6   5 5093.01 298.609   5
   4  -6  -5 4581.21 313.491  13
  -4   6   5 4316.57 319.179   3
   4  -6  -4 561.168 110.078  30
   4  -6  -4 709.356 128.394  13
   4  -6  -3 13911.6 531.475  28
   4  -6  -3 13349.2 584.779  30
   4  -6  -3 15062.0 539.295  27
   4  -6  -3 13025.9 555.802  12
   4  -6  -3 13788.6 562.000  20
   4  -6  -2 122.024 63.4077  20
   4  -6  -2 116.165 51.6664  28
   4  -6  -2 68.7139 49.8725  27
   4  -6  -2 178.458 76.7508  13
   4  -6  -2 134.254 68.8258  12
   4  -6  -2 139.513 69.8389  30
   4  -6  -1 20910.0 724.268  39
   4  -6  -1 19306.9 764.304  30
   4  -6  -1 19604.1 742.142  29
   4  -6  -1 19977.2 725.229  28
   4  -6  -1 20901.6 727.332  27
   4  -6  -1 20690.6 761.359  12
   4  -6  -1 19723.9 739.160   9
   4  -6  -1 19336.0 753.392  20
   4  -6   0 726.233 104.213  20
   4  -6   0 746.579 98.7104   9
   4  -6   0 891.054 116.612  30
   4  -6   0 871.610 107.268  29
   4  -6   0 998.169 117.323  12
   4  -6   0 781.394 102.971  21
   4  -6   1 17463.1 621.232  39
   4  -6   1 17652.9 667.372  30
   4  -6   1 17083.8 644.380  29
   4  -6   1 15201.4 612.433  28
   4  -6   1 16825.6 622.303  27
   4  -6   1 17712.2 664.193  21
   4  -6   1 15919.1 644.406  20
   4  -6   2 14980.3 585.767  34
   4  -6   2 18224.1 658.111  30
   4  -6   2 16753.7 626.498  29
   4  -6   2 15826.6 603.740  28
   4  -6   2 17018.9 610.573  27
   4  -6   2 16763.9 640.862  12
   4  -6   2 15912.8 650.397  21
   4  -6   2 15258.7 629.415  20
   4  -6   3 2140.26 148.532  34
   4  -6   3 2093.52 148.372  28
   4  -6   3 2160.72 148.808  27
   4  -6   3 2151.14 169.954  12
   4  -6   3 2204.61 191.194  21
   4  -6   3 1931.41 160.798  20
   4  -6   4 22749.0 820.289  34
   4  -6   4 22541.8 800.367  28
   4  -6   4 23116.6 804.106  27
   4  -6   4 22399.4 832.971  12
   4  -6   4 22551.1 874.798  10
   4  -6   5 83.2336 81.1081  10
   4  -6   5 100.944 89.8208  21
   4  -6   6 61.5149 67.5641  34
   4  -6   6 96.7635 60.2901  31
   4  -6   6 103.288 96.1678  10
   4  -6   6 57.9161 77.4804  21
   4  -6   7 4263.14 244.278  34
   4  -6   7 3852.05 280.852  10
   4  -6   7 4010.29 269.878  21
   4  -6   8 1131.98 140.724  10
   4  -6   8 1051.50 123.762  21
   4  -6   9 208.370 57.7265  31
   4  -6   9 237.853 55.0193  35
   4  -6   9 297.079 54.9407  33
   4  -6  10 1273.93 77.6179  31
   4  -6  10 1089.03 72.3603  35
   4  -5 -10 51.0193 44.1168  14
  -4   5  10 4.93808 39.4118   4
   4  -5  -9 691.997 108.876  14
  -4   5   9 887.240 111.837   1
  -4   5   8 12175.2 558.683   1
  -4   5   8 13620.9 565.545   5
  -4   5   7 824.454 136.465   1
   4  -5  -7 734.931 123.459  30
  -4   5   7 852.791 152.373   3
  -4   5   7 1011.86 139.569   5
  -4   5   6 2978.44 258.782   3
   4  -5  -6 2845.84 229.888  30
  -4   5   6 2922.03 223.647   5
  -4   5   6 3025.15 238.063   1
  -4   5   5 67.9567 63.5063   5
   4  -5  -5 147.766 92.0377  13
   4  -5  -4 4147.74 208.438  28
   4  -5  -4 4511.14 280.945  13
   4  -5  -4 3952.17 226.704  12
   4  -5  -3 42093.9 1344.99  27
   4  -5  -3 38969.9 1367.83  12
   4  -5  -2 4941.81 232.146  27
   4  -5  -2 4157.30 251.939  30
   4  -5  -2 4888.31 252.246  12
   4  -5  -1 2099.50 159.460  12
   4  -5   0 14743.6 541.344  27
   4  -5   0 14398.9 566.993  12
   4  -5   1 2989.55 171.130  27
   4  -5   1 2880.88 187.800  12
   4  -5   2 282.542 58.5137  27
   4  -5   2 317.513 69.2293  24
   4  -5   2 301.130 70.7480  12
   4  -5   3 11.0614 56.2421  10
   4  -5   3 120.993 55.8912  29
   4  -5   3-6.68725 35.2093  28
   4  -5   3 53.4180 37.9700  27
   4  -5   3 8.19124 42.3943  24
   4  -5   3 44.0476 50.0829  12
   4  -5   3 119.505 49.7268  34
   4  -5   3 56.2839 64.8949  21
   4  -5   4 42.3012 46.0256  12
   4  -5   4-12.2920 65.7809  21
   4  -5   5 17588.5 661.975  34
   4  -5   5 16863.5 650.896  31
   4  -5   5 18212.2 729.825  10
   4  -5   5 16308.4 701.941  21
   4  -5   6 131.015 58.0956  34
   4  -5   6-45.8275 90.4648  10
   4  -5   6-26.2767 73.5993  21
   4  -5   7 738.603 105.071  31
   4  -5   7 938.344 145.396  10
   4  -5   7 937.979 126.562  21
   4  -5   8 8668.47 385.347  31
   4  -5   8 9294.04 379.629  33
   4  -5   8 8777.97 433.537  10
   4  -5   9 189.574 43.3305  33
   4  -5   9 306.779 83.1418  10
   4  -5   9 227.600 56.2284  35
   4  -5   9 318.987 58.6092  31
   4  -5  10 6670.94 248.146  35
   4  -4 -10 4990.30 252.552  14
  -4   4  10 4531.45 235.153   1
   4  -4  -9 410.056 103.771  14
  -4   4   9 221.501 85.0332   1
  -4   4   8 1415.29 161.989   1
  -4   4   8 1132.67 168.541   3
  -4   4   8 1253.71 150.176   5
  -4   4   7 14255.1 636.442   1
  -4   4   7 16297.3 647.324   5
  -4   4   7 14557.7 678.619   3
  -4   4   6 1121.52 128.431   5
  -4   4   6 1296.86 144.491   1
  -4   4   5 9223.84 473.923   3
   4  -4  -5 10752.8 485.291  13
   4  -4  -4 26696.3 929.283  12
   4  -4  -3 1816.01 117.357  27
   4  -4  -3 1756.91 125.918  26
   4  -4  -3 1539.17 127.167  12
   4  -4  -2 7639.92 309.194  27
   4  -4  -2 7576.42 318.917  26
   4  -4  -2 7182.70 326.975  12
   4  -4  -1 37843.0 1254.16  26
   4  -4  -1 38001.5 1269.81  12
   4  -4   0 28082.3 943.831  27
   4  -4   1 60630.2 1971.67  26
   4  -4   1 57355.7 1985.64  12
   4  -4   2 17679.4 611.603  27
   4  -4   2 16293.6 615.370  26
   4  -4   2 17509.5 637.414  12
   4  -4   3 2088.81 139.283  31
   4  -4   3 2050.09 148.331  15
   4  -4   3 2355.11 151.463  24
   4  -4   3 2077.67 172.654  10
   4  -4   3 1826.78 159.169  21
   4  -4   4 24076.6 824.985  34
   4  -4   4 22552.4 833.911  15
   4  -4   4 23074.4 814.036  24
   4  -4   4 21874.0 855.028  21
   4  -4   4 22112.4 875.440  10
   4  -4   5 15579.0 619.369  31
   4  -4   5 16034.3 623.922  34
   4  -4   5 16707.4 662.659  21
   4  -4   5 16431.9 703.402  10
   4  -4   6 1472.32 140.942  31
   4  -4   6 1645.92 160.040  21
   4  -4   6 1804.68 200.886  10
   4  -4   7 763.504 100.158  33
   4  -4   7 527.261 89.8327  31
   4  -4   7 550.843 128.494  10
   4  -4   8 16216.6 600.558  35
   4  -4   8 15379.7 585.705  31
   4  -4   8 15493.4 573.284  33
   4  -4   8 15318.5 644.751  10
   4  -4   9 5794.04 241.176  31
   4  -4   9 5273.00 279.044  10
  -4   3  11 885.775 91.5306   4
   4  -3 -10 3546.57 222.008  14
  -4   3  10 2958.28 198.392   1
   4  -3  -9 2144.23 195.394  14
  -4   3   9 1564.18 163.386   1
  -4   3   8 2306.05 232.793   3
  -4   3   8 2557.66 208.999   5
  -4   3   8 2797.30 218.435   1
  -4   3   7 17511.1 721.558   1
  -4   3   7 18970.2 725.008   5
  -4   3   6 32407.7 1192.19   3
  -4   3   6 31993.1 1122.75   5
  -4   3   5 9823.75 462.518   3
   4  -3  -5 10193.3 392.166  26
   4  -3  -4 11085.9 421.766  26
   4  -3  -3 82497.2 2559.98   7
   4  -3  -3 79723.5 2554.41  26
   4  -3  -3 80481.2 2573.60  12
   4  -3  -2 16863.1 571.662   7
   4  -3  -2 15234.5 561.637  26
   4  -3  -2 15354.8 578.585  12
   4  -3  -1 37494.4 1255.24  26
   4  -3  -1 37892.9 1275.50  12
   4  -3  -1 39796.0 1262.80   7
   4  -3   0 16518.4 578.510   7
   4  -3   0 15345.0 571.241  26
   4  -3   0 16734.9 594.648  12
   4  -3   1 4051.11 196.821   7
   4  -3   1 3764.03 192.653  26
   4  -3   1 4318.26 213.466  12
   4  -3   2 8325.52 335.499  26
   4  -3   3 989.944 95.2136  34
   4  -3   3 865.286 93.0634  16
   4  -3   3 929.178 99.6257  15
   4  -3   3 932.118 84.4534  26
   4  -3   3 712.290 85.9454  24
   4  -3   3 848.307 109.270  21
   4  -3   3 843.557 124.449  10
   4  -3   4 35949.2 1176.95  31
   4  -3   4 35637.5 1230.37   1
   4  -3   4 34211.0 1193.43  15
   4  -3   4 33121.0 1194.29  21
   4  -3   4 32569.1 1230.79  10
   4  -3   5 6110.55 301.194  31
   4  -3   5 5694.89 337.770   1
   4  -3   5 5607.25 303.785  21
   4  -3   5 5897.37 354.814  10
   4  -3   6 27827.4 988.336  31
   4  -3   6 27663.1 1050.88   1
   4  -3   6 27308.0 1017.86  15
   4  -3   6 27457.7 978.804  33
   4  -3   6 27513.3 1058.87  10
   4  -3   7 9049.73 396.491  31
   4  -3   7 9544.82 392.277  33
   4  -3   7 8284.91 445.512  10
   4  -3   8 1953.46 126.780  33
   4  -3   8 2237.65 146.151  31
   4  -3   8 2248.04 182.537  10
   4  -3   9 6371.30 254.765  32
   4  -3   9 6778.11 302.830  10
   4  -2 -12 9243.93 347.545  18
  -4   2  11 8283.56 367.023   4
   4  -2 -10 262.229 90.6699  14
  -4   2   9 3838.65 299.784   3
   4  -2  -9 4260.26 283.469  14
   4  -2  -8 10652.0 509.459  14
  -4   2   7 4334.33 305.233   3
  -4   2   6 9636.37 461.898   3
   4  -2  -5 2746.34 150.095   7
  -4   2   5 2619.64 192.522   3
   4  -2  -5 2564.46 145.173  26
  -4   2   4 8813.55 378.338   3
   4  -2  -4 8141.99 331.956  26
   4  -2  -4 8890.90 340.520   7
   4  -2  -3 103757. 3285.34   7
  -4   2   3 105226. 3307.05   3
   4  -2  -3 105780. 3282.33  26
   4  -2  -2 134.735 18.1945  19
   4  -2  -2 158.484 52.1698  26
   4  -2  -1 17614.7 621.017   7
   4  -2   0 5648.54 237.770   7
   4  -2   0 4858.02 228.329  26
   4  -2   1 8376.36 329.100   7
   4  -2   1 8045.93 322.773  26
   4  -2   2 87551.5 2898.97  31
   4  -2   2 96118.2 2899.62   7
   4  -2   2 92422.2 2891.87  26
   4  -2   3 18551.9 649.857  31
   4  -2   3 17417.4 652.392  16
   4  -2   3 17237.5 656.453  15
   4  -2   3 17129.6 673.829   1
   4  -2   3 17577.9 613.100  26
   4  -2   3 16702.3 691.356  10
   4  -2   4 9290.40 392.757  31
   4  -2   4 8656.02 424.720   1
   4  -2   4 9160.98 444.838  10
   4  -2   4 8564.68 380.313  33
   4  -2   5 52710.6 1785.96  15
   4  -2   5 53920.8 1755.41  31
   4  -2   5 51993.0 1813.23   1
   4  -2   5 53023.7 1746.95  33
   4  -2   5 51921.6 1827.71  10
   4  -2   6 17258.5 695.811  35
   4  -2   6 18276.1 683.616  33
   4  -2   6 17983.6 685.011  31
   4  -2   6 18392.3 751.795   1
   4  -2   6 19885.9 737.629  15
   4  -2   6 17637.3 750.391  10
   4  -2   7 11178.3 441.015  33
   4  -2   7 11138.4 466.468  35
   4  -2   7 11008.9 448.197  31
   4  -2   7 11062.5 502.352   1
   4  -2   7 11947.7 495.992  15
   4  -2   7 10544.8 505.456  10
   4  -2   8 3803.58 206.486  35
   4  -2   8 4087.73 191.249  32
   4  -2   8 4416.51 241.681  10
   4  -1 -12 3430.91 183.554  18
  -4   1  12 3426.84 181.546   4
  -4   1  11 3622.25 226.052   4
   4  -1 -10 6376.75 337.045  14
  -4   1  10 5959.51 336.313   4
   4  -1  -9 9800.75 471.129  14
  -4   1   8 181593. 5702.38   3
   4  -1  -8 175842. 5637.38  14
  -4   1   7 3934.29 277.356   3
   4  -1  -7 4295.45 263.345  14
   4  -1  -6 6840.42 281.435   7
  -4   1   6 6945.70 352.020   3
   4  -1  -6 6663.93 335.848  14
   4  -1  -6 6569.81 275.490  26
  -4   1   5 4951.68 262.869   3
   4  -1  -5 4451.71 210.440   7
   4  -1  -5 4436.76 207.990  26
  -4   1   4 36766.1 1248.93   3
   4  -1  -4 37519.7 1219.14  26
  -4   1   3 3602.90 185.057   3
   4  -1  -3 3595.03 184.166  26
   4  -1  -2 13382.7 483.816  19
  -4   1   2 14677.8 500.931   3
   4  -1  -1 768.772 62.7834  19
   4  -1   0 56.0057 45.9996  26
   4  -1   1 1273.54 102.158   7
   4  -1   1 1471.04 105.284  26
   4  -1   2 5500.22 258.048  35
   4  -1   2 5306.52 252.162  33
   4  -1   2 5569.48 243.544   7
   4  -1   2 5610.94 257.150  31
   4  -1   2 5476.74 266.757  16
   4  -1   2 5638.37 239.725  26
   4  -1   2 5074.36 262.606  23
   4  -1   2 4828.82 275.026  10
   4  -1   3 7790.24 337.966  33
   4  -1   3 7859.50 371.205   1
   4  -1   3 7786.30 340.971  31
   4  -1   3 7249.18 374.278  10
   4  -1   4 14132.9 533.198  33
   4  -1   4 13304.0 542.295  35
   4  -1   4 13454.8 529.708  31
   4  -1   4 13942.3 554.621  16
   4  -1   4 13170.7 563.459  15
   4  -1   4 13096.4 574.087   1
   4  -1   4 12719.8 576.546  10
   4  -1   5 526.319 83.0010  33
   4  -1   5 428.312 87.5156  35
   4  -1   5 442.431 77.3748  31
   4  -1   5 488.931 97.8884  15
   4  -1   5 492.737 106.975   1
   4  -1   5 453.678 109.052  10
   4  -1   6 14064.5 559.513  35
   4  -1   6 12944.4 524.561  33
   4  -1   6 14368.5 581.416  15
   4  -1   6 14157.6 595.726   1
   4  -1   6 12701.3 581.655  10
   4  -1   7 591.741 75.6664  32
   4  -1   7 702.854 93.1021  35
   4  -1   7 721.063 106.398  15
   4  -1   7 651.178 103.227   1
   4  -1   7 679.159 107.635  10
   4  -1   8 2496.51 136.725  35
   4  -1   8 1955.27 136.609  10
   4   0 -12 7268.47 320.211  18
  -4   0  12 7628.36 327.733   4
  -4   0  11 218.568 80.1652   4
  -4   0  11 175.666 61.9995  21
   4   0 -10 2394.61 197.213  14
  -4   0  10 2981.70 219.258   4
  -4   0   9 16959.3 761.808   3
   4   0  -9 18044.5 711.162  14
  -4   0   9 16734.2 697.488   4
  -4   0   8 3594.27 278.653   3
   4   0  -8 3372.69 244.934  14
  -4   0   8 4014.60 250.236   4
  -4   0   7 15003.5 642.665   3
   4   0  -7 14509.6 608.303  14
  -4   0   7 15346.9 598.379   4
  -4   0   6 1014.45 123.799   3
   4   0  -6 885.935 112.214  14
   4   0  -6 801.399 79.7687  26
  -4   0   5 21917.3 793.332   3
   4   0  -5 21378.4 749.288  26
  -4   0   4 103837. 3328.06   3
   4   0  -4 107073. 3322.09  22
  -4   0   3 245.380 53.9575   3
   4   0  -3 215.660 51.5378  19
   4   0  -2 20963.7 747.154  19
  -4   0   2 22358.0 732.471   3
   4   0  -1 804.704 76.3061  19
   4   0  -1 856.334 89.3295  22
   4   0   0 401.029 63.1177  19
   4   0   1 11192.2 434.023  33
   4   0   1 10803.2 425.522  26
   4   0   1 11311.8 458.115  23
   4   0   2 3569.59 200.824  35
   4   0   2 3296.46 204.513  16
   4   0   2 3714.21 185.627   7
   4   0   2 3059.78 169.599  26
   4   0   2 3348.75 207.450  23
   4   0   2 3663.66 199.929  33
   4   0   2 3222.91 208.298  10
   4   0   3 457.797 82.1940  35
   4   0   3 359.970 75.2633  33
   4   0   3 341.052 84.0646  16
   4   0   3 362.419 77.3216  23
   4   0   3 175.329 73.6326  10
   4   0   4 2641.86 178.632  33
   4   0   4 3022.95 198.970  35
   4   0   4 2867.26 204.037  16
   4   0   4 2640.71 209.117  15
   4   0   4 2589.89 208.587   1
   4   0   4 2848.68 212.944  10
   4   0   5 2287.79 170.411  35
   4   0   5 2022.07 184.580   1
   4   0   5 1703.86 172.784  10
   4   0   6 19344.7 700.027  35
   4   0   6 17957.4 718.414   1
   4   0   6 19806.1 728.286  15
   4   0   6 18321.5 663.094  32
   4   0   6 18089.8 715.253  10
   4   0   7 97.1974 47.0698  35
   4   0   7 75.3213 47.5204  15
   4   1 -12 705.651 86.5845  18
  -4  -1  12 913.430 104.356   4
  -4  -1  11 4990.76 285.426   4
  -4  -1  10 1573.49 192.163   3
   4   1 -10 1426.92 150.630  14
  -4  -1  10 1265.98 152.061   4
   4   1  -9 6284.09 347.646  14
  -4  -1   9 6765.57 355.169   4
  -4  -1   9 6131.04 391.260   3
   4   1  -8 10632.9 480.046  14
  -4  -1   8 9824.45 455.692   4
  -4  -1   8 10065.1 508.674   3
  -4  -1   7 479.003 106.688   3
   4   1  -7 455.321 97.9474  14
  -4  -1   7 310.389 83.7039   4
  -4  -1   6 6260.52 327.374   3
   4   1  -6 5991.67 312.059  14
   4   1  -6 6073.06 280.915  22
  -4  -1   5 1471.99 138.121   3
   4   1  -5 1933.66 136.605  22
   4   1  -4 19232.7 675.626  22
  -4  -1   4 17835.3 663.902   3
   4   1  -3 7216.61 301.042  19
  -4  -1   3 6720.45 283.788   3
   4   1  -2 8904.39 364.806  19
   4   1  -2 9233.59 379.257  22
   4   1  -1 310.865 64.5121  19
   4   1  -1 388.539 73.9356  22
   4   1   0 92.3944 54.8962  19
   4   1   0 57.8999 41.0510  32
   4   1   0 41.9018 40.8648  35
   4   1   0 166.561 60.9794  23
   4   1   0 51.7220 48.7095  22
   4   1   1 10196.3 422.988  32
   4   1   1 11343.7 471.902  23
   4   1   1 10613.4 436.461  35
   4   1   1 11284.6 429.522  41
   4   1   2 1321.61 117.774  32
   4   1   2 1703.57 150.541  23
   4   1   2 1498.97 129.414  35
   4   1   2 1442.04 126.715  41
   4   1   3 243.048 70.9391  10
   4   1   3 115.250 59.9288  35
   4   1   3 182.193 57.5934  32
   4   1   3 117.742 67.5478  16
   4   1   3 71.2981 54.9689  41
   4   1   3 93.7290 64.1868  23
   4   1   4 3787.86 208.312  32
   4   1   4 4067.86 245.968  16
   4   1   4 4041.49 237.147  35
   4   1   4 4130.15 262.976  15
   4   1   4 3515.27 240.149   1
   4   1   4 3682.99 237.064  10
   4   1   5 18049.9 672.472  32
   4   1   5 20588.8 721.612  35
   4   1   5 20792.3 758.846  15
   4   1   5 19157.7 734.267   1
   4   1   5 18315.1 713.028  10
   4   1   6 103.973 61.8090  15
  -4  -2  12 260.666 75.7949   4
  -4  -2  12 281.913 77.8607  21
   4   2 -11 6367.56 326.825  18
  -4  -2  11 6920.81 346.499   4
   4   2 -10 4496.41 274.000  18
  -4  -2  10 4269.39 275.357   4
  -4  -2  10 4129.84 310.553   3
   4   2  -9 1958.61 182.999  18
  -4  -2   9 1813.94 151.958  40
  -4  -2   9 2054.84 187.443   4
  -4  -2   9 2153.54 217.068   3
   4   2  -8 4108.39 265.861  18
  -4  -2   8 4576.49 275.330   4
  -4  -2   8 4520.99 306.491   3
   4   2  -7 1691.07 155.580  18
  -4  -2   7 1639.10 146.333   4
   4   2  -7 1750.53 135.698  22
  -4  -2   7 1361.12 163.624   3
   4   2  -6 10959.2 475.846  18
   4   2  -6 11685.6 465.096  22
   4   2  -6 10374.9 458.848   2
   4   2  -6 11135.8 449.999  43
  -4  -2   6 11577.2 500.151   3
   4   2  -5 4098.30 239.612  18
   4   2  -5 4237.02 235.729  22
   4   2  -5 3929.63 221.224  43
  -4  -2   5 4320.31 237.951   3
   4   2  -4 2787.92 181.850  19
   4   2  -4 3006.44 169.779  36
   4   2  -4 3088.43 198.468  18
  -4  -2   4 2962.03 181.501   3
   4   2  -4 3132.41 186.358  43
   4   2  -3 24055.7 839.915  19
   4   2  -3 22010.2 808.095  36
   4   2  -3 23549.0 847.360  17
   4   2  -3 23989.0 856.668  18
   4   2  -3 25681.4 858.406  22
   4   2  -2 8311.35 366.196  19
   4   2  -2 8162.59 372.869  17
   4   2  -2 8923.77 391.146  23
   4   2  -2 8678.48 376.450  22
   4   2  -2 8499.74 366.296  43
   4   2  -1 18648.0 677.193  19
   4   2  -1 18547.1 649.352  32
   4   2  -1 17585.9 678.861  17
   4   2  -1 17411.9 687.883  23
   4   2  -1 17247.5 674.379   2
   4   2  -1 18232.7 673.864  22
   4   2  -1 17929.2 661.739  43
   4   2   0 23495.0 859.445  19
   4   2   0 24005.3 822.639  32
   4   2   0 22796.8 865.764  23
   4   2   0 23731.3 837.738  22
   4   2   0 22740.0 828.363  43
   4   2   1 304.988 65.4363  32
   4   2   1 160.853 77.5427  23
   4   2   1 179.475 56.4943  41
   4   2   2 36737.6 1231.56  32
   4   2   2 38651.2 1281.22  16
   4   2   2 36300.6 1285.02  23
   4   2   2 34899.2 1235.80  41
   4   2   3 973.702 98.5313  32
   4   2   3 977.110 118.281  16
   4   2   3 774.316 109.470  23
   4   2   4 66.7656 71.6295  16
   4   2   4 152.662 85.2268  15
   4   2   5 2136.83 162.208  15
   4   2   6 383.707 61.3923  15
  -4  -3  12 3322.42 218.446  21
   4   3 -11 899.229 118.288   2
  -4  -3  11 1054.71 128.335   4
   4   3 -10 154.150 74.2103  18
  -4  -3  10 176.375 82.2345   4
   4   3  -9 545.209 109.048  18
  -4  -3   9 549.348 128.062   3
  -4  -3   9 732.703 122.443   4
  -4  -3   9 638.706 96.7371  40
   4   3  -8 8881.29 421.418  18
  -4  -3   8 9513.83 429.534   4
   4   3  -8 8846.24 385.408  22
   4   3  -8 8272.27 420.206   2
  -4  -3   8 8185.08 453.641   3
   4   3  -7 31732.6 1171.59  18
   4   3  -7 33697.9 1162.09  22
   4   3  -7 34509.7 1194.91   2
   4   3  -7 33383.4 1150.38  43
  -4  -3   7 33130.4 1219.84   3
   4   3  -6 8268.62 395.824  18
   4   3  -6 8539.92 391.629  22
   4   3  -6 8349.49 397.998   2
  -4  -3   6 8120.40 404.845   3
   4   3  -6 8962.98 387.536  43
   4   3  -5 2457.46 187.097  19
   4   3  -5 2075.96 150.816  36
   4   3  -5 2218.03 182.060  18
   4   3  -5 2398.92 179.415   2
   4   3  -5 2001.25 158.283  23
   4   3  -5 2669.23 188.402  22
  -4  -3   5 2610.16 187.170   3
   4   3  -5 2256.84 170.688  43
   4   3  -4 12788.6 538.107  19
   4   3  -4 12885.9 494.966  36
   4   3  -4 13260.0 541.989  18
   4   3  -4 13078.8 534.851  17
   4   3  -4 12402.4 520.937   2
   4   3  -4 12791.2 526.215  23
   4   3  -4 12429.4 518.288  43
   4   3  -3 2659.41 189.972  19
   4   3  -3 2745.25 194.155  17
   4   3  -3 2776.21 168.114  36
   4   3  -3 3143.28 203.015   2
   4   3  -3 3049.41 207.776  23
   4   3  -3 2674.28 196.088  22
   4   3  -2 31500.5 1080.77  19
   4   3  -2 30147.7 1080.14  17
   4   3  -2 29643.6 1079.12   2
   4   3  -2 30512.4 1079.52  22
   4   3  -2 31121.2 1070.50  43
   4   3  -1 3651.46 232.105  19
   4   3  -1 4029.22 248.703   2
   4   3  -1 4011.85 255.614  23
   4   3  -1 3911.76 233.480  22
   4   3  -1 4079.73 231.933  43
   4   3   0 109.304 56.1624  32
   4   3   0 70.3503 53.4659  43
   4   3   0 49.6842 63.1714  23
   4   3   0 38.0214 50.8807  22
   4   3   1 61.9437 49.9282  32
   4   3   1 50.6434 68.8242  23
   4   3   2 14637.3 602.967  16
   4   3   2 15650.6 628.473  23
   4   3   3 35977.6 1208.38  16
   4   3   3 34000.6 1202.50  23
   4   3   4 1756.41 151.825  15
   4   3   5 948.236 90.5472  15
  -4  -4  13 3007.27 156.395  21
   4   4 -12 11522.3 463.940   2
  -4  -4  12 12702.0 508.690  21
   4   4 -11 3384.27 222.404   2
   4   4 -10 787.990 123.232   2
   4   4  -9 5715.56 327.319   2
  -4  -4   9 4933.04 343.008   3
  -4  -4   9 5786.28 302.342  40
   4   4  -9 4804.00 285.404  18
   4   4  -8 2119.59 179.278  18
   4   4  -8 1938.34 161.336  22
   4   4  -8 1950.16 185.263   2
  -4  -4   8 1752.81 193.739   3
   4   4  -8 2041.22 163.201  43
   4   4  -7 35809.2 1300.65  18
   4   4  -7 39805.8 1335.55   2
   4   4  -7 36102.6 1293.59  22
   4   4  -7 37170.4 1284.00  43
   4   4  -6 1718.45 167.450  19
   4   4  -6 1560.56 156.540  17
   4   4  -6 1544.88 156.148  18
   4   4  -6 1496.95 156.688   2
   4   4  -6 1381.48 134.491  23
   4   4  -6 1117.45 135.680  22
   4   4  -6 1381.82 141.217  43
   4   4  -5 281.745 79.8903   2
   4   4  -5 401.263 75.4779  36
   4   4  -5 427.121 97.4478  19
   4   4  -5 401.838 91.8107  17
   4   4  -5 594.618 93.7361  23
   4   4  -5 386.350 90.1088  22
   4   4  -5 377.533 87.5605  43
   4   4  -4 11907.1 510.727  19
   4   4  -4 12351.1 508.218  17
   4   4  -4 11248.5 461.255  36
   4   4  -4 11279.8 503.294   2
   4   4  -4 11110.2 499.908  23
   4   4  -4 11201.4 504.607  22
   4   4  -4 11208.1 492.862  43
   4   4  -3 13067.1 548.866  19
   4   4  -3 14075.3 552.573  17
   4   4  -3 12463.6 503.577  36
   4   4  -3 12573.2 546.163   2
   4   4  -3 12956.6 557.595  23
   4   4  -3 12114.2 541.001  22
   4   4  -3 12796.3 537.542  43
   4   4  -2 37132.6 1293.13  19
   4   4  -2 38064.3 1308.05   2
   4   4  -2 34978.9 1284.33  22
   4   4  -2 37166.7 1277.51  43
   4   4  -1 23269.9 861.527  19
   4   4  -1 22581.6 877.279  23
   4   4  -1 22200.0 843.498  22
   4   4  -1 22434.0 830.665  43
   4   4   0 372.221 75.4447  43
   4   4   0 416.132 102.222  23
   4   4   1 14515.8 615.674  23
   4   4   2 8178.34 375.523  16
   4   4   2 8957.73 402.686  23
   4   4   3 6.83685 47.3611  16
   4   4   4 50.5672 44.2325  15
  -4  -5  13 2334.65 130.776  21
   4   5 -12 201.524 57.4996   2
   4   5 -12 166.794 47.0272  17
   4   5 -11 4073.14 230.153  17
   4   5 -11 4191.10 247.536   2
   4   5 -10 12.2259 69.4834   2
   4   5  -9 1266.58 150.633   2
   4   5  -9 1204.52 136.495  17
   4   5  -8 3212.81 244.300  19
   4   5  -8 2933.58 219.179  17
   4   5  -8 3314.21 245.596   2
   4   5  -8 3453.81 226.594  22
   4   5  -8 3613.85 222.616  43
   4   5  -7 2456.41 213.260  19
   4   5  -7 2946.08 212.638  17
   4   5  -7 2798.05 227.232   2
   4   5  -7 2721.67 209.567  22
   4   5  -7 2977.92 209.905  43
   4   5  -6 3927.31 268.522  19
   4   5  -6 4203.87 253.975  17
   4   5  -6 3813.01 264.616   2
   4   5  -6 3560.26 234.369  23
   4   5  -6 3759.52 255.548  22
   4   5  -6 3599.98 244.105  43
   4   5  -5 3919.74 279.896  19
   4   5  -5 4557.32 244.061  36
   4   5  -5 4779.10 273.296  17
   4   5  -5 4650.34 291.833   2
   4   5  -5 4197.46 270.600  23
   4   5  -5 4443.91 271.061  43
   4   5  -4 42997.3 1489.44  19
   4   5  -4 44276.0 1426.34  36
   4   5  -4 44628.7 1465.65  17
   4   5  -4 44359.5 1494.61   2
   4   5  -4 38912.5 1470.00  23
   4   5  -4 38273.6 1463.12  22
   4   5  -3 92890.3 2997.99  19
   4   5  -3 93680.1 2936.33  36
   4   5  -3 95607.3 3009.90   2
   4   5  -3 88921.6 3002.69  23
   4   5  -3 89364.0 2982.88  22
   4   5  -3 89616.9 2970.31  43
   4   5  -2 51.2490 61.6169  19
   4   5  -2 80.2541 57.5460  36
   4   5  -2 136.169 81.7485   2
   4   5  -2 236.384 94.5030  23
   4   5  -2 72.7744 64.9469  22
   4   5  -2 131.177 70.5112  43
   4   5  -1 96.7670 79.8609  23
   4   5  -1 231.893 69.7693  22
   4   5  -1 180.044 68.1578  43
   4   5   0 7948.19 389.876  23
  -4  -5   0 6693.07 323.929  42
   4   5   1 58.4520 55.0341  16
   4   5   1 88.8198 73.1494  23
   4   5   2 935.787 90.4391  16
   4   5   2 972.312 101.330  23
   4   5   3 181.919 52.7203  15
   4   5   4 2548.34 117.789  36
   4   6 -12 2849.07 157.877   2
  -4  -6  12 3593.70 194.067  21
   4   6 -11 9212.19 404.272   2
  -4  -6  11 10055.4 430.853  21
   4   6 -10 9979.78 461.424   2
  -4  -6  10 11161.1 481.321  21
   4   6  -9 848.961 126.324   2
   4   6  -9 846.567 102.632  17
   4   6  -9 740.832 94.2304  43
  -4  -6   9 774.175 92.0195  42
  -4  -6   9 707.659 118.448  21
   4   6  -8 425.380 105.169   2
   4   6  -8 357.357 81.1857  17
   4   6  -8 377.600 86.8691  43
  -4  -6   8 380.874 82.0726  42
  -4  -6   7 150.250 71.7949  39
   4   6  -7 505.804 112.649   2
   4   6  -7 361.087 82.9322  17
   4   6  -7 421.937 102.496  19
  -4  -6   7 410.736 87.4495  42
   4   6  -7 326.298 74.5283  23
   4   6  -7 351.536 89.0061  22
   4   6  -7 313.618 87.7230  43
  -4  -6   7 311.171 75.7068  40
   4   6  -6 1610.50 170.140  19
   4   6  -6 1552.87 146.945  17
   4   6  -6 1570.05 174.067   2
   4   6  -6 1659.96 157.175  23
   4   6  -6 1680.34 169.837  22
   4   6  -6 1707.80 167.487  43
  -4  -6   6 1397.91 139.295  40
   4   6  -5 769.850 128.145   2
   4   6  -5 568.550 97.9758  17
   4   6  -5 548.084 104.759  23
   4   6  -5 703.430 116.921  22
   4   6  -5 475.747 102.428  43
   4   6  -4 1091.67 113.863  36
   4   6  -4 1309.04 153.122  23
   4   6  -4 1275.41 145.949  22
   4   6  -4 1280.79 147.172  43
   4   6  -4 1389.98 162.891   2
  -4  -6   3 2785.07 208.758  38
   4   6  -3 3347.71 198.199  36
   4   6  -3 3282.12 247.392   2
   4   6  -3 3192.29 231.512  22
   4   6  -3 3315.37 225.401  43
   4   6  -2 1575.34 133.325  36
   4   6  -2 1780.61 179.611  23
   4   6  -2 1648.07 150.496  43
  -4  -6   2 1523.15 147.568  42
   4   6  -1 5252.09 258.525  36
   4   6  -1 4965.53 302.865  23
   4   6  -1 5046.11 259.967  43
  -4  -6   1 4840.96 260.413  42
   4   6   0 12258.6 492.393  16
   4   6   0 12929.3 493.551  36
   4   6   0 13350.7 543.438  23
   4   6   1 4426.14 217.592  36
   4   6   1 4578.35 209.361  16
   4   6   1 4916.87 242.184  23
   4   6   2 114.961 37.1969  36
   4   6   2 108.312 46.6579  15
  -4  -7  12 1862.80 113.148  21
   4   7 -11 263.758 58.2627   2
  -4  -7  11 297.617 68.0096  21
   4   7 -10 6405.06 306.145   2
  -4  -7  10 6146.01 300.528  21
   4   7  -9-42.2173 70.2526   2
  -4  -7   9-20.7728 47.5148  42
  -4  -7   9-54.8132 66.8442  21
   4   7  -8 2510.97 201.368   2
   4   7  -8 2774.02 189.761  43
  -4  -7   8 2596.14 179.496  42
   4   7  -7 13572.8 578.852   2
   4   7  -7 12643.2 521.980  23
   4   7  -7 14086.7 562.971  43
  -4  -7   7 13038.9 544.608  42
   4   7  -6 2824.71 221.032   2
   4   7  -6 2490.14 195.473  23
   4   7  -6 2714.58 205.877  43
  -4  -7   6 2824.58 203.883  42
   4   7  -5 275.121 90.6632  23
  -4  -7   5 113.524 81.0831  42
   4   7  -5 196.715 91.0292   2
   4   7  -4 72.0751 42.3148  36
   4   7  -4 287.435 94.7983   2
   4   7  -4-24.9269 96.5681  23
   4   7  -4 119.922 71.0844  43
  -4  -7   4 120.146 76.4365  42
   4   7  -3 2314.34 150.358  36
   4   7  -3 2553.87 184.111  43
  -4  -7   3 2781.66 189.647  42
   4   7  -2 12018.4 463.616  36
  -4  -7   2 12517.5 490.802  42
   4   7  -2 12806.3 538.562  23
   4   7  -2 12275.3 489.880  43
   4   7  -1 766.716 77.1777  36
   4   7  -1 685.497 79.5340  16
   4   7   0 71.9489 34.0576  36
   4   7   0 20.5492 48.3831  23
   4   7   1 2066.33 116.320  15
   4   8 -10 241.995 57.3391   2
   4   8  -9 31.5898 55.2396   2
   4   8  -8 478.682 79.5386  43
  -4  -8   8 491.949 76.0332  42
   4   8  -8 489.788 88.3872   2
   4   8  -7 4839.38 272.405   2
  -4  -8   7 4969.60 257.287  42
   4   8  -7 5054.08 264.100  43
  -4  -8   6 1013.38 116.496  42
   4   8  -6 926.532 108.014  23
   4   8  -6 853.492 110.670  43
   4   8  -6 759.735 112.676   2
   4   8  -5 2175.40 172.538   2
   4   8  -5 1862.27 156.692  23
   4   8  -4 12687.4 520.123  23
   4   8  -4 12327.3 498.728  43
  -4  -8   4 12927.1 502.314  42
  -4  -8   3 9105.19 368.602  42
   4   8  -2 794.001 68.2852  16
   4   8  -2 906.369 99.2816  23
   4   8  -1 1319.59 99.9463  23
   4   9  -9 13727.1 486.077   2
   4   9  -8 4513.00 213.862   2
   4   9  -7 62.7114 48.2366   2
   4   9  -7 69.3940 46.5221  43
   4   9  -6 403.955 57.2552  23
   4   9  -5 291.216 56.5626  23
   4   9  -4 698.650 74.9891  23
   4   9  -3 3949.07 176.272  23
   5 -13   2 2783.34 135.613  28
   5 -13   3 392.408 51.2104  28
   5 -13   4 5890.72 229.068  28
  -5  12   2-28.4836 39.0911   1
   5 -12  -1 3276.28 161.727  11
   5 -12   0 4233.46 204.942  28
   5 -12   0 4687.22 249.150  13
   5 -12   1 1250.31 107.727  28
   5 -12   1 1421.97 137.002  13
   5 -12   2 5955.85 295.789  13
   5 -12   3 1665.31 126.863  28
   5 -12   3 1534.27 129.983  13
   5 -12   4 183.517 53.1833  28
   5 -12   5 5183.84 222.574  28
  -5  11   4 306.423 55.4549   1
  -5  11   3 184.517 73.3146   1
   5 -11  -2 5408.49 300.975  13
   5 -11  -1 1518.60 123.610  28
   5 -11   0 11003.7 457.427  28
   5 -11   0 11180.6 506.050  13
   5 -11   0 10883.3 490.335  20
   5 -11   1 596.567 118.524  20
   5 -11   1 614.896 101.668  28
   5 -11   1 691.380 124.641  13
   5 -11   2 4742.66 260.939  28
   5 -11   2 4278.32 271.689  13
   5 -11   2 4373.14 281.162  20
   5 -11   3 13194.9 530.890  28
   5 -11   3 13012.2 543.424  13
   5 -11   3 13128.1 565.115  20
   5 -11   4 2245.74 160.408  28
   5 -11   4 2241.49 174.019  21
   5 -11   5 1338.94 103.581  34
   5 -11   5 1556.10 117.077  28
   5 -11   5 1409.04 137.964  21
   5 -11   6 674.012 72.3654  34
   5 -11   6 626.435 97.0240  21
   5 -11   7 6.76996 50.7943  21
  -5  10   5 342.001 74.1538   1
   5 -10  -5 348.680 65.0905  14
  -5  10   4 7690.36 377.301   1
   5 -10  -3 805.344 136.049  13
   5 -10  -2 6044.49 340.362  30
   5 -10  -2 6149.40 290.580  28
   5 -10  -1 4070.67 280.579  30
   5 -10  -1 4339.67 248.766  28
   5 -10  -1 4284.15 298.774  13
   5 -10  -1 4430.27 281.402  20
   5 -10   0 2723.43 236.382  13
   5 -10   0 2845.22 203.379  28
   5 -10   0 2989.99 240.019  20
   5 -10   1 5761.35 353.494  20
   5 -10   2 1585.95 157.921  28
   5 -10   2 1551.63 159.046  21
   5 -10   3 95.9504 87.5284  20
   5 -10   3 226.168 55.4762  34
   5 -10   3 179.131 75.2834  28
   5 -10   3 181.110 91.4969  21
   5 -10   4 3195.36 194.543  34
   5 -10   4 3707.62 222.120  28
   5 -10   4 3917.06 262.558  21
   5 -10   5 55.4005 46.8795  34
   5 -10   5 15.2164 45.6559  28
   5 -10   5 39.1177 78.2323  21
   5 -10   6 15004.3 571.019  34
   5 -10   6 16062.6 636.493  21
   5 -10   7 13962.5 556.345  21
   5  -9  -7-36.9474 37.1367  14
  -5   9   6 1243.99 120.034   1
   5  -9  -5 119.269 61.8928  30
  -5   9   5 117.399 82.1836   1
   5  -9  -4 791.975 120.272  30
   5  -9  -4 898.164 148.420  13
   5  -9  -3 8740.04 444.768  30
   5  -9  -3 8669.73 375.434  28
   5  -9  -3 9374.48 478.043  13
   5  -9  -2 13.0500 73.1004  20
   5  -9  -2-45.4344 76.9858  30
   5  -9  -2-9.73016 56.8585  28
   5  -9  -2-40.1625 51.0408  27
   5  -9  -2 40.4961 63.5285  12
   5  -9  -1 33692.9 1222.29  30
   5  -9  -1 34083.7 1159.83  28
   5  -9  -1 32476.2 1155.98  27
   5  -9  -1 32749.4 1222.06  13
   5  -9  -1 29411.0 1187.21  12
   5  -9  -1 33278.5 1209.11  20
   5  -9   0 5920.72 365.287  30
   5  -9   0 6786.72 346.467  28
   5  -9   0 6486.81 340.222  27
   5  -9   0 6719.12 381.621  13
   5  -9   0 6230.53 373.513  12
   5  -9   0 6807.15 380.049  20
   5  -9   1 15640.1 650.843  28
   5  -9   1 16257.1 654.983  27
   5  -9   1 15822.2 697.938  12
   5  -9   1 16202.4 668.278  21
   5  -9   1 16888.5 703.325  20
   5  -9   2 32265.1 1191.55  34
   5  -9   2 38474.2 1269.84  28
   5  -9   2 36362.1 1262.75  27
   5  -9   2 35984.8 1310.08  12
   5  -9   2 36731.0 1298.20  21
   5  -9   2 36654.0 1244.39   9
   5  -9   2 36958.2 1308.90  20
   5  -9   3 7012.24 316.704  34
   5  -9   3 6499.31 332.608  28
   5  -9   3 6947.93 341.272  27
   5  -9   3 5717.18 351.378  12
   5  -9   3 6996.13 385.999  21
   5  -9   3 6368.05 363.028  20
   5  -9   3 6132.79 322.981   9
   5  -9   4 291.248 81.1721   9
   5  -9   4 386.124 77.6317  34
   5  -9   4 345.947 77.8732  28
   5  -9   4 230.866 109.103  21
   5  -9   5 428.457 87.9926   9
   5  -9   5 495.996 86.0023  34
   5  -9   5 414.759 59.4766  31
   5  -9   5 348.603 70.4537  28
   5  -9   5 360.853 120.626  21
   5  -9   6 2039.01 151.403  34
   5  -9   6 1907.90 130.650  31
   5  -9   6 2238.05 201.221  21
   5  -9   7 2309.50 137.857  31
   5  -9   8 35.2626 35.7065   9
   5  -9   8 57.4591 32.0610  31
   5  -9   8 37.0648 54.7166  21
   5  -8  -8 276.264 56.3926  14
  -5   8   7 847.091 98.7322   1
   5  -8  -6 2434.79 175.368  30
  -5   8   6 2565.95 203.194   1
   5  -8  -5 2948.58 220.280  30
  -5   8   5 2925.20 240.562   1
   5  -8  -4 2113.10 201.644  30
   5  -8  -4 2019.41 216.466  13
   5  -8  -3 9193.14 470.007  30
   5  -8  -3 9284.23 403.125  28
   5  -8  -3 8915.56 435.118  12
   5  -8  -2 135.005 86.1109  20
   5  -8  -2 91.2844 84.0438  30
   5  -8  -2 141.757 65.3608  28
   5  -8  -2 93.5826 62.4953  27
   5  -8  -2 156.720 103.282  13
   5  -8  -2 151.039 80.3235  12
   5  -8  -1 8689.17 454.153  30
   5  -8  -1 9138.73 419.778  28
   5  -8  -1 10140.2 431.097  27
   5  -8  -1 8467.08 453.620  13
   5  -8  -1 8693.56 453.477  12
   5  -8  -1 9478.29 461.948  20
   5  -8   0 21230.7 854.528  12
   5  -8   0 21325.6 831.957  21
   5  -8   0 21446.8 819.330   9
   5  -8   0 22083.9 862.371  20
   5  -8   1 28658.5 1027.05  30
   5  -8   1 25596.5 956.341  28
   5  -8   1 25043.0 953.002  27
   5  -8   1 26862.9 994.495  21
   5  -8   1 26143.9 964.194   9
   5  -8   2 1153.77 150.315  20
   5  -8   2 1208.86 139.800   9
   5  -8   2 914.521 119.727  28
   5  -8   2 1298.59 133.273  27
   5  -8   2 1118.91 144.233  12
   5  -8   2 1114.41 109.535  34
   5  -8   2 1156.17 152.163  21
   5  -8   3 2925.92 186.401  34
   5  -8   3 2613.75 189.648  28
   5  -8   3 2938.34 196.162  27
   5  -8   3 2600.87 210.335  12
   5  -8   3 2509.51 226.916  21
   5  -8   3 2587.49 216.030  20
   5  -8   4 8573.04 390.347  34
   5  -8   4 8566.58 364.336  31
   5  -8   4 8533.30 385.027  28
   5  -8   4 8766.24 388.585  27
   5  -8   4 8131.40 414.949  12
   5  -8   4 9687.69 480.085  21
   5  -8   5 26216.6 922.179  31
   5  -8   5 26415.4 944.768  34
   5  -8   6 5997.79 288.988  31
   5  -8   6 6217.94 356.794  21
   5  -8   7 474.814 72.1632  31
   5  -8   7 308.490 88.6891  21
   5  -8   8 6523.52 274.020  33
   5  -8   8 5829.23 260.742  31
   5  -8   8 6474.81 297.069  21
   5  -8   9 1620.05 90.4296  33
   5  -7  -9 2728.25 144.685  14
   5  -7  -8 1434.52 136.666  14
  -5   7   8 1211.73 110.661   1
  -5   7   7 7260.06 352.964   1
   5  -7  -7 6461.71 325.523  30
   5  -7  -6 5007.47 306.037  30
  -5   7   6 5388.78 324.065   1
  -5   7   5 19939.9 876.682   3
   5  -7  -5 20973.2 832.408  30
   5  -7  -4 3021.23 245.698  30
   5  -7  -4 3172.28 191.147  28
   5  -7  -3 252.565 98.5855  30
   5  -7  -3 464.289 81.0565  28
   5  -7  -3 459.365 82.2594  27
   5  -7  -3 400.189 117.980  13
   5  -7  -3 350.601 88.3977  12
   5  -7  -2 19615.8 811.899  30
   5  -7  -2 20688.8 763.763  28
   5  -7  -2 21641.3 771.733  27
   5  -7  -2 20550.4 825.054  13
   5  -7  -2 19802.9 799.389  12
   5  -7  -2 20151.1 803.619  20
   5  -7  -1 9303.62 414.028  28
   5  -7  -1 9749.11 419.211  27
   5  -7  -1 9292.93 449.552  13
   5  -7  -1 8862.24 442.796  12
   5  -7  -1 9649.46 439.215   9
   5  -7  -1 8632.22 441.129  20
   5  -7   0 27779.6 1004.97  30
   5  -7   0 25930.2 944.613  28
   5  -7   0 24710.6 940.279  27
   5  -7   0 27421.5 995.888  12
   5  -7   0 26987.7 981.560  21
   5  -7   0 24851.1 980.407  20
   5  -7   0 27927.9 978.522   9
   5  -7   1 202.211 86.8526  20
   5  -7   1 125.659 73.7919   9
   5  -7   1 181.476 49.4376  34
   5  -7   1 329.359 95.6856  30
   5  -7   1 144.530 66.2984  28
   5  -7   1 117.612 63.3655  27
   5  -7   1 144.215 87.4063  21
   5  -7   2 1098.48 143.489  20
   5  -7   2 1073.16 106.120  34
   5  -7   2 1399.06 152.360  30
   5  -7   2 1303.10 130.448  28
   5  -7   2 1253.72 124.963  27
   5  -7   2 1090.57 135.049  12
   5  -7   2 1234.82 156.195  21
   5  -7   3 16533.9 633.972  34
   5  -7   3 15940.1 609.862  31
   5  -7   3 17124.7 642.494  28
   5  -7   3 17517.6 646.414  27
   5  -7   3 16335.9 675.164  12
   5  -7   3 16910.0 716.871  21
   5  -7   4 23651.8 859.277  34
   5  -7   4 24717.5 847.785  31
   5  -7   4 24089.0 844.800  28
   5  -7   4 21370.7 869.947  12
   5  -7   5-30.0877 66.0516  34
   5  -7   5 9.11944 56.7756  31
   5  -7   5-30.6439 94.2475  21
   5  -7   6 983.684 96.9929  35
   5  -7   6 1166.71 117.784  31
   5  -7   6 1204.25 152.863  21
   5  -7   7-23.7836 49.9418  31
   5  -7   7 11.0137 63.4827  21
   5  -7   8 3843.88 194.351  31
   5  -7   8 4022.89 198.289  33
   5  -7   8 3630.19 200.990  21
   5  -7   9 9765.80 345.049  33
   5  -6  -9 90.9769 62.1151  14
  -5   6   8 68.3577 61.5187   1
   5  -6  -8 9.35016 53.1428  30
   5  -6  -8-24.2724 82.4405  14
  -5   6   7 10514.0 481.560   1
   5  -6  -7 10270.6 482.737  30
  -5   6   6 25610.0 1049.09   3
   5  -6  -6 26214.4 1010.72  30
  -5   6   6 26913.3 1003.03   1
   5  -6  -5 508.241 120.550  30
  -5   6   5 656.439 139.025   3
   5  -6  -4 676.276 127.461  30
   5  -6  -4 804.011 92.4254  28
   5  -6  -4 658.303 101.264  12
   5  -6  -3 284.139 95.2203  30
   5  -6  -3 354.226 76.0548  29
   5  -6  -3 323.043 70.5790  28
   5  -6  -3 505.251 119.262  13
   5  -6  -3 349.678 85.9340  12
   5  -6  -2 13315.4 557.156  29
   5  -6  -2 14057.6 539.130  28
   5  -6  -2 14238.4 544.011  27
   5  -6  -2 13198.6 578.168  13
   5  -6  -2 13291.4 542.778  25
   5  -6  -2 12874.0 565.948  12
   5  -6  -2 14440.7 570.213   9
   5  -6  -2 13275.8 570.412  20
   5  -6  -1 103776. 3273.36  30
   5  -6  -1 102120. 3250.52  29
   5  -6  -1 100979. 3252.53  13
   5  -6  -1 100351. 3233.48  25
   5  -6  -1 99658.6 3259.99  12
   5  -6  -1 98231.6 3255.18  21
   5  -6  -1 99260.1 3257.21  20
   5  -6  -1 105343. 3253.40   9
   5  -6   0 1006.35 130.498   9
   5  -6   0 1137.45 133.924  30
   5  -6   0 1153.28 112.765  28
   5  -6   0 1064.74 111.124  27
   5  -6   0 1038.20 115.712  13
   5  -6   0 977.857 110.017  25
   5  -6   0 1114.79 134.099  21
   5  -6   1 5819.06 305.688  29
   5  -6   1 6366.55 297.970  28
   5  -6   1 6402.77 300.336  27
   5  -6   1 5770.09 299.386  25
   5  -6   1 5950.33 323.684  12
   5  -6   1 5715.68 269.346  34
   5  -6   1 5898.41 331.963  21
   5  -6   1 5504.51 313.457  20
   5  -6   2 12766.4 503.819  34
   5  -6   2 12786.9 490.161  31
   5  -6   2 13841.6 553.005  30
   5  -6   2 12789.8 531.987  29
   5  -6   2 13490.1 521.574  28
   5  -6   2 13147.0 519.084  27
   5  -6   2 12121.2 544.208  12
   5  -6   3 10215.5 428.716  34
   5  -6   3 9588.50 409.816  31
   5  -6   3 10559.7 428.139  28
   5  -6   3 9655.56 454.416  12
   5  -6   3 10724.3 501.250  21
   5  -6   4 9797.19 415.875  35
   5  -6   4 10798.7 451.414  34
   5  -6   4 10606.7 439.989  31
   5  -6   4 10680.9 464.887  11
   5  -6   4 10880.9 510.833  21
   5  -6   5 8.25385 46.2344  35
   5  -6   5 47.5277 59.8793  31
   5  -6   5-28.4331 76.0394  21
   5  -6   6 7127.53 332.540  35
   5  -6   6 8001.16 355.642  31
   5  -6   6 7073.25 382.582  21
   5  -6   7 9193.62 383.534  33
   5  -6   7 8642.57 365.838  35
   5  -6   7 8288.17 391.495  21
   5  -6   8 37.4792 43.6886  31
   5  -6   8-23.6935 46.5794  33
   5  -6   8-38.3089 38.6366  35
   5  -5 -10 1498.46 120.259  14
   5  -5  -9 897.028 104.990  30
   5  -5  -9 1095.95 134.822  14
   5  -5  -8 412.295 97.5771  30
   5  -5  -7 1190.65 160.481  30
  -5   5   7 1120.52 136.149   1
  -5   5   6 6889.29 419.688   3
  -5   5   5 2156.35 214.705   3
   5  -5  -4 3118.92 199.654  29
   5  -5  -4 3086.27 182.214  28
   5  -5  -4 2716.41 222.480  13
   5  -5  -4 3066.59 189.897  25
   5  -5  -4 2877.16 209.640  11
   5  -5  -3 31110.0 1057.12  29
   5  -5  -3 30286.2 1032.88  28
   5  -5  -3 28047.8 1082.26  13
   5  -5  -3 30470.6 1042.76  25
   5  -5  -3 30029.7 1070.63  12
   5  -5  -2 3393.47 227.395  30
   5  -5  -2 3166.85 204.905  29
   5  -5  -2 3637.82 201.300  28
   5  -5  -2 3534.48 225.711  13
   5  -5  -2 3516.52 207.332  26
   5  -5  -2 3498.42 205.816  25
   5  -5  -2 3475.76 224.848  12
   5  -5  -2 3332.79 214.421   9
   5  -5  -1 2818.88 197.429  30
   5  -5  -1 2996.87 192.502  29
   5  -5  -1 2797.35 184.558  26
   5  -5  -1 2470.08 190.751  12
   5  -5  -1 2972.08 183.468  24
   5  -5  -1 2663.74 197.471  21
   5  -5  -1 2903.19 196.239   9
   5  -5   0 8784.43 398.094  30
   5  -5   0 8339.10 384.318  29
   5  -5   0 8840.02 373.365  28
   5  -5   0 8051.66 372.629  25
   5  -5   0 8481.87 407.452  21
   5  -5   1 4842.22 229.875  31
   5  -5   1 4825.86 234.436  34
   5  -5   1 4406.62 256.407  30
   5  -5   1 5413.56 271.844  29
   5  -5   1 4978.37 251.112  28
   5  -5   1 4786.85 255.926  26
   5  -5   1 5171.92 258.027  25
   5  -5   1 5297.28 285.624  12
   5  -5   1 5231.02 270.158  24
   5  -5   2 12075.7 474.291  34
   5  -5   2 11768.4 465.104  31
   5  -5   2 11806.0 482.552   6
   5  -5   2 12061.8 492.766  29
   5  -5   2 12116.8 475.525  28
   5  -5   2 12402.3 485.011  25
   5  -5   2 11523.7 503.049  12
   5  -5   2 11593.4 492.722  24
   5  -5   2 12293.0 534.213  21
   5  -5   3 6141.58 273.719  35
   5  -5   3 5815.09 289.541  34
   5  -5   3 6258.67 287.374  31
   5  -5   3 5651.07 288.873  29
   5  -5   3 5983.18 276.986  28
   5  -5   3 5223.21 287.806  24
   5  -5   3 6093.32 314.445  11
   5  -5   3 5624.58 333.677  10
   5  -5   3 5704.13 330.474  21
   5  -5   4 5902.70 289.717  35
   5  -5   4 6592.31 310.056  31
   5  -5   4 5891.28 304.298  24
   5  -5   4 6169.46 367.561  10
   5  -5   4 6092.16 345.067  21
   5  -5   5 1890.45 149.625  35
   5  -5   5 1808.60 154.073  31
   5  -5   5 1977.95 206.467  10
   5  -5   5 1620.16 166.665  21
   5  -5   6 17.9853 49.6388  35
   5  -5   6 19.2544 57.7669  33
   5  -5   6 75.1368 94.6693  10
   5  -5   6 77.3454 62.8062  21
   5  -5   7 2066.07 151.258  35
   5  -5   7 2302.51 159.619  33
   5  -5   7 2264.69 159.359  31
   5  -5   7 2152.40 192.267  10
   5  -5   8 2349.95 141.016  35
   5  -5   8 2375.61 138.343  33
   5  -5   8 2473.31 145.890  31
   5  -5   9 1027.17 65.7577  32
   5  -4 -10 11757.8 487.242  14
   5  -4  -9 23.9368 62.9891  30
   5  -4  -9 90.9750 89.1710  14
   5  -4  -8 19498.6 800.730  14
  -5   4   7 1828.83 206.319   3
  -5   4   6 579.234 128.406   3
  -5   4   5 2975.78 231.424   3
   5  -4  -5 2624.06 161.828  28
   5  -4  -5 2861.87 177.123  25
  -5   4   4 16659.4 664.103   3
   5  -4  -4 15780.0 606.320  29
   5  -4  -4 15212.0 584.191  28
   5  -4  -4 16485.5 603.512  26
   5  -4  -4 16040.1 598.632  25
   5  -4  -4 15547.0 628.594  11
   5  -4  -3 4494.00 236.239  29
   5  -4  -3 4100.55 215.072  28
   5  -4  -3 4477.63 255.012  13
   5  -4  -3 4226.80 226.311  26
   5  -4  -3 3980.03 222.600  25
   5  -4  -2 6089.87 299.023  29
   5  -4  -2 5930.88 281.989  28
   5  -4  -2 6613.17 299.582  26
   5  -4  -2 6273.27 293.829  25
   5  -4  -2 6466.95 317.734  12
   5  -4  -1 13186.7 524.506  29
   5  -4  -1 13191.5 507.912  28
   5  -4  -1 13573.1 525.700  26
   5  -4  -1 13580.7 520.392  25
   5  -4  -1 13651.8 546.655  12
   5  -4  -1 13169.3 515.851  24
   5  -4  -1 13513.9 551.253  21
   5  -4   0 101645. 3297.78  29
   5  -4   0 99385.5 3276.56  28
   5  -4   0 107547. 3294.35  26
   5  -4   0 103347. 3289.51  25
   5  -4   0 107842. 3323.60  12
   5  -4   0 105985. 3330.81  21
   5  -4   1 12360.0 435.670  31
   5  -4   1 10777.2 457.910   6
   5  -4   1 11388.6 455.716  29
   5  -4   1 11261.8 440.084  28
   5  -4   1 11137.8 450.543  26
   5  -4   1 11021.4 448.019  25
   5  -4   1 10362.6 450.660  24
   5  -4   1 10417.9 470.233  11
   5  -4   1 10589.7 475.852  21
   5  -4   2 795.703 90.6803  31
   5  -4   2 695.031 78.9252  35
   5  -4   2 922.462 101.174  29
   5  -4   2 859.252 98.0656  15
   5  -4   2 729.310 97.1427   6
   5  -4   2 742.396 85.4291  28
   5  -4   2 970.102 99.4819  26
   5  -4   2 877.048 95.3790  25
   5  -4   2 783.723 98.3369  24
   5  -4   2 915.529 109.855  11
   5  -4   2 718.282 110.601  21
   5  -4   3 117.718 50.9690  35
   5  -4   3 261.893 66.7312  31
   5  -4   3 271.616 72.4606  15
   5  -4   3 205.068 65.4967  24
   5  -4   3 295.254 86.6355  21
   5  -4   4 9371.32 405.034  35
   5  -4   4 8994.22 425.998  15
   5  -4   4 9443.16 409.603  24
   5  -4   4 9488.84 442.141  21
   5  -4   5 5581.37 286.132  35
   5  -4   5 5748.83 292.199  33
   5  -4   5 5128.63 284.043  31
   5  -4   5 5364.91 304.859  15
   5  -4   5 5131.31 296.537  21
   5  -4   6 65.3268 56.0118  35
   5  -4   6 18.7423 56.2442  33
   5  -4   6 84.1755 60.2944  31
   5  -4   7 199.497 59.7062  33
   5  -4   7 247.321 64.5948  31
   5  -4   7 166.018 61.0689  35
   5  -4   8 1287.09 99.5833  35
   5  -3 -11-25.8798 49.3387  14
   5  -3 -10 4894.02 273.627  14
  -5   3  10 4015.94 235.831   4
   5  -3  -9 2463.81 217.917  14
  -5   3   8 2794.15 256.284   3
   5  -3  -8 3354.46 252.537  14
  -5   3   7 68.8085 87.4791   3
   5  -3  -7 100.794 95.8671  14
  -5   3   6 15890.2 687.335   3
  -5   3   5 11650.7 512.423   3
   5  -3  -5 10407.1 450.294  29
   5  -3  -5 12008.8 445.894  28
   5  -3  -5 10990.6 498.697  14
   5  -3  -5 11853.2 453.898  26
   5  -3  -5 10852.8 446.575  25
   5  -3  -5 11588.5 485.200  11
   5  -3  -4 17352.6 605.705   7
  -5   3   4 15895.3 637.101   3
   5  -3  -4 15966.4 601.922  29
   5  -3  -4 16018.4 588.817  28
   5  -3  -4 17263.6 643.208  14
   5  -3  -4 15649.4 594.035  26
   5  -3  -4 15189.2 593.137  25
   5  -3  -4 15705.6 626.551  11
   5  -3  -3 2194.38 151.670   7
  -5   3   3 2405.93 167.206   3
   5  -3  -3 2328.47 152.385  26
   5  -3  -2 10225.3 413.354  26
   5  -3  -1 20657.6 742.792   7
   5  -3   0 20259.0 720.708  28
   5  -3   0 20635.2 731.307  26
   5  -3   0 20473.5 736.706   7
   5  -3   1 677.543 82.1548   7
   5  -3   1 398.566 65.9664  31
   5  -3   1 534.316 69.1567  35
   5  -3   1 497.426 67.0770  16
   5  -3   1 517.675 81.2693  29
   5  -3   1 546.760 86.6929   6
   5  -3   1 432.060 66.2396  15
   5  -3   1 476.951 71.5849  28
   5  -3   1 496.647 75.5038  26
   5  -3   1 462.890 71.4926  25
   5  -3   1 432.111 83.3471  11
   5  -3   1 517.067 94.9099  21
   5  -3   2 891.581 95.1190  35
   5  -3   2 898.242 101.507  31
   5  -3   2 1019.90 116.187   6
   5  -3   2 1041.74 103.600  16
   5  -3   2 1044.63 103.734  29
   5  -3   2 1078.01 111.786  15
   5  -3   2 1019.93 94.0879  28
   5  -3   2 1142.58 103.419  26
   5  -3   2 1125.37 103.258  25
   5  -3   2 935.194 105.919  24
   5  -3   2 759.918 101.858  11
   5  -3   2 1097.39 125.491  21
   5  -3   2 715.757 120.097  10
   5  -3   3 40302.9 1320.18  35
   5  -3   3 37890.2 1314.96  33
   5  -3   3 39447.5 1325.44  16
   5  -3   3 38992.0 1337.84  15
   5  -3   3 37682.7 1321.79  24
   5  -3   3 38755.3 1344.05  21
   5  -3   3 39215.0 1384.27  10
   5  -3   4 83114.5 2685.18  35
   5  -3   4 81569.0 2680.74  33
   5  -3   4 86052.0 2687.47  31
   5  -3   4 81662.9 2707.68  15
   5  -3   4 82842.1 2676.09  24
   5  -3   4 83714.4 2761.72  10
   5  -3   5 30.0851 60.9286  35
   5  -3   5-9.76223 60.0485  33
   5  -3   5 29.4070 57.2785  31
   5  -3   5-59.6895 79.8142  10
   5  -3   6 617.896 123.258  10
   5  -3   6 832.854 108.129  35
   5  -3   6 745.461 101.026  31
   5  -3   6 886.526 126.167  15
   5  -3   6 736.375 96.2438  33
   5  -3   7 12804.5 533.814  10
   5  -3   8 1041.22 75.0217  32
   5  -2 -12 3645.15 178.780  18
   5  -2 -11 10977.5 449.454  14
   5  -2 -10 832.320 125.202  14
  -5   2  10 823.519 108.276   4
  -5   2   9 3855.38 303.826   3
   5  -2  -9 3750.65 267.323  14
  -5   2   9 3702.11 240.277   4
  -5   2   8 20072.6 847.309   3
   5  -2  -8 19631.6 803.147  14
  -5   2   7 33084.2 1258.98   3
   5  -2  -7 34751.9 1240.94  14
   5  -2  -6 41084.2 1375.54   7
  -5   2   6 41078.6 1463.16   3
   5  -2  -6 41365.3 1448.66  14
   5  -2  -6 42336.6 1377.17  26
   5  -2  -5 853.805 91.7583   8
   5  -2  -5 988.453 95.6571   7
  -5   2   5 1012.10 122.246   3
   5  -2  -5 831.827 88.7060  26
   5  -2  -5 892.376 95.8789  25
   5  -2  -5 1056.83 116.755  11
   5  -2  -4 141.749 53.3008   7
  -5   2   4 173.205 67.3842   3
   5  -2  -4 94.3765 57.4788  14
   5  -2  -4 127.388 49.1878  26
  -5   2   3 6184.25 289.495   3
   5  -2  -3 6449.63 296.950   7
   5  -2  -3 6677.94 295.925  26
  -5   2   2 6426.46 273.030   3
   5  -2  -2 6963.80 312.071   7
   5  -2  -2 7032.35 306.040  26
   5  -2  -1 40266.8 1360.52   7
   5  -2  -1 41285.3 1355.25  26
   5  -2   0 4331.96 225.516   7
   5  -2   0 4158.83 225.551   8
   5  -2   0 4182.29 210.189  33
   5  -2   0 4824.60 257.641   6
   5  -2   0 4264.40 212.906  28
   5  -2   0 4172.24 217.742  26
   5  -2   0 4073.85 222.468  25
   5  -2   0 4313.99 246.256  11
   5  -2   1 21279.7 744.429   8
   5  -2   1 20840.9 736.491  33
   5  -2   1 21320.6 741.802   7
   5  -2   1 21161.5 734.810  35
   5  -2   1 20123.1 773.606   6
   5  -2   1 19916.6 735.004  16
   5  -2   1 20149.1 741.670  15
   5  -2   1 20386.1 732.591  26
   5  -2   1 19702.3 734.181  25
   5  -2   1 21364.8 770.327  11
   5  -2   1 20110.1 773.807  10
   5  -2   2 2171.54 151.290  35
   5  -2   2 2046.60 143.397   7
   5  -2   2 2228.65 153.046  33
   5  -2   2 1816.28 146.391  31
   5  -2   2 2012.30 154.202  16
   5  -2   2 2054.97 145.790  29
   5  -2   2 1944.97 155.543  15
   5  -2   2 2080.81 142.441  26
   5  -2   2 1850.69 173.305  10
   5  -2   3 56.4082 56.4576  35
   5  -2   3 127.032 61.0687  33
   5  -2   3 146.101 65.1035  31
   5  -2   3 60.1166 63.8958  16
   5  -2   3 43.3314 65.0378  15
   5  -2   3 65.3614 76.4278  10
   5  -2   4 39688.7 1336.11  35
   5  -2   4 38253.7 1324.08  33
   5  -2   4 39767.4 1328.10  31
   5  -2   4 37642.8 1352.27  15
   5  -2   4 38387.1 1316.62  24
   5  -2   4 38445.5 1384.24  10
   5  -2   5 1943.02 156.346  33
   5  -2   5 1672.65 177.431  10
   5  -2   6 1219.41 133.260  15
   5  -2   6 857.379 122.309  10
   5  -2   7 13267.6 493.382  32
   5  -2   7 14460.4 518.276  35
   5  -1 -12 262.621 64.6045  18
   5  -1 -12 203.653 48.0774  30
   5  -1 -11 8337.86 378.441  14
  -5   1  11 8536.26 368.684   4
   5  -1 -10 314.539 96.2931  14
  -5   1  10 247.363 76.5062   4
  -5   1   9 2349.11 236.799   3
   5  -1  -9 2456.62 216.206  14
  -5   1   8 55850.0 1968.23   3
   5  -1  -8 56600.4 1926.03  14
  -5   1   7 1633.54 179.967   3
   5  -1  -7 1802.01 177.756  14
   5  -1  -6 56667.0 1887.42   8
  -5   1   6 61049.4 1970.47   3
   5  -1  -6 59399.2 1889.71   7
   5  -1  -6 58680.7 1953.18  14
   5  -1  -6 58788.1 1884.07  26
   5  -1  -6 55945.2 1883.56  25
   5  -1  -5 903.618 97.9481   8
   5  -1  -5 825.743 93.3342   7
  -5   1   5 760.099 110.511   3
   5  -1  -5 839.421 91.3638  26
   5  -1  -5 746.285 90.4491  25
   5  -1  -5 758.185 105.635  11
   5  -1  -4 26356.7 915.807  19
  -5   1   4 28243.0 971.716   3
   5  -1  -4 26677.9 966.158   8
   5  -1  -4 29626.5 998.128  18
   5  -1  -4 29083.8 995.278  14
   5  -1  -4 28513.4 967.334  26
   5  -1  -4 28371.4 1003.40  11
  -5   1   3 19456.7 687.581   3
   5  -1  -3 19175.5 663.344  19
   5  -1  -3 21385.9 725.930  26
   5  -1  -2 14862.5 515.961  19
   5  -1  -1 8304.60 350.627  33
   5  -1  -1 8643.46 354.246  32
   5  -1  -1 8183.22 372.575  17
   5  -1  -1 9544.93 385.239   8
   5  -1  -1 8722.50 370.081  26
   5  -1  -1 8507.64 393.283  11
   5  -1   0 33.2451 45.1714   8
   5  -1   0 28.4822 44.8610  35
   5  -1   0-7.10973 39.2419  33
   5  -1   0 57.7577 51.3740   7
   5  -1   0 107.682 68.6210   6
   5  -1   0 30.7678 47.3199  26
   5  -1   0 32.3834 42.6040  25
   5  -1   0-19.0306 50.8992  23
   5  -1   0 19.9740 55.9467  11
   5  -1   1-8.05015 43.0586   7
   5  -1   1 81.5079 47.6291   8
   5  -1   1-16.0666 42.9686  35
   5  -1   1 17.5843 49.2500  16
   5  -1   1 15.0429 41.5084  26
   5  -1   1 15.7683 42.8456  25
   5  -1   1-20.2123 59.0549  23
   5  -1   2 12506.0 502.132  35
   5  -1   2 13087.5 500.255  33
   5  -1   2 12656.5 514.171  16
   5  -1   2 11117.6 464.279  26
   5  -1   2 12166.3 515.548  23
   5  -1   2 12238.4 525.158  10
   5  -1   3 177.936 69.3734  33
   5  -1   3 221.526 85.4731  10
   5  -1   3 211.522 77.6328  15
   5  -1   4 7542.00 350.329  33
   5  -1   4 7710.26 370.982  16
   5  -1   4 7087.45 355.657  35
   5  -1   4 7376.22 380.282  10
   5  -1   5 5027.18 250.760  32
   5  -1   5 4981.88 286.085  15
   5  -1   5 4650.87 263.501  35
   5  -1   5 4389.79 271.129  10
   5  -1   6 11280.4 456.905  35
   5  -1   6 10992.9 433.881  32
   5   0 -12 1391.04 117.641  18
   5   0 -11 2585.87 195.294  18
  -5   0  11 2466.67 173.566   4
   5   0 -10 2876.82 222.759  14
  -5   0  10 2996.49 207.958   4
   5   0  -9 7276.97 385.470  14
  -5   0   9 6078.85 393.982   3
  -5   0   8 3086.57 260.915   3
   5   0  -8 3673.42 258.295  14
   5   0  -7 94.6449 47.3537   7
  -5   0   7 86.8444 79.8968   3
   5   0  -7-25.6095 87.8654  14
   5   0  -7 67.5249 46.7478  26
   5   0  -6 25.9040 43.1444   8
   5   0  -6 103.160 69.6671  18
  -5   0   6 85.6356 68.5534   3
   5   0  -6 46.5123 73.2747  14
   5   0  -6 89.6186 47.6458  26
  -5   0   5 36116.0 1229.36   3
   5   0  -5 34582.7 1214.59   8
   5   0  -5 34018.4 1235.19  18
   5   0  -5 37134.3 1215.24  26
   5   0  -4 41230.5 1387.56  19
  -5   0   4 43948.9 1408.87   3
   5   0  -3 39521.8 1305.59  19
   5   0  -3 37988.0 1307.07  36
   5   0  -3 42775.4 1368.73  18
   5   0  -3 40934.3 1355.71  17
   5   0  -3 38704.6 1359.16   6
   5   0  -3 39834.8 1339.97  23
   5   0  -2 20318.2 727.524  19
   5   0  -2 22029.1 777.351  17
   5   0  -2 21329.5 790.177   6
   5   0  -2 18817.2 758.793  18
   5   0  -2 21691.4 738.055  36
   5   0  -2 21611.1 777.401  23
   5   0  -1 113.232 50.1403  19
   5   0  -1 166.137 61.5643   8
   5   0  -1 100.403 46.3950  32
   5   0  -1 200.268 67.4442  17
   5   0  -1 180.516 68.6677   6
   5   0  -1 103.224 55.5824  26
   5   0   0 482.543 86.7164   8
   5   0   0 398.832 70.7645  32
   5   0   0 447.736 74.2337  26
   5   0   0 424.376 86.8970  23
   5   0   1 20167.2 728.394  32
   5   0   1 19800.7 729.796   7
   5   0   1 19720.8 719.568  26
   5   0   1 19531.6 762.047  23
   5   0   2-9.85201 59.8571  35
   5   0   2 8.81636 46.3885  32
   5   0   2 34.1134 64.6247  23
   5   0   2-20.8414 58.3710  10
   5   0   3 1444.61 140.621  35
   5   0   3 1368.03 128.081  32
   5   0   3 1629.32 156.398  16
   5   0   3 1709.79 157.091  10
   5   0   4 820.229 116.705  35
   5   0   4 665.520 93.1962  32
   5   0   4 948.013 119.622  16
   5   0   4 819.698 110.575  10
   5   0   4 867.256 128.062  15
   5   0   5 10391.1 413.607  32
   5   0   5 11169.6 469.207  15
   5   0   6 6005.53 278.621  15
   5   1 -12 3390.73 184.680  18
  -5  -1  12 2744.39 176.851  21
   5   1 -11 209.522 79.0393  18
  -5  -1  11 334.031 78.7495   4
   5   1 -10 4207.68 275.064  18
  -5  -1  10 4272.70 252.785   4
   5   1  -9 56713.8 1907.19  18
  -5  -1   9 54491.8 1956.06   3
   5   1  -8 1695.04 174.480  18
   5   1  -8 1614.06 179.085  14
  -5  -1   8 1899.57 195.973   3
   5   1  -7-37.2477 53.6725   8
   5   1  -7-12.4068 79.0580  18
  -5  -1   7-14.3193 75.3430   3
   5   1  -7 52.5268 79.7832  14
   5   1  -7 35.5392 46.7487  26
   5   1  -6 1605.23 158.993  18
  -5  -1   6 1464.28 150.706   3
   5   1  -5 1452.58 131.269  19
   5   1  -5 2078.45 175.239  18
   5   1  -5 1963.95 154.989   6
   5   1  -5 1846.76 138.035  23
   5   1  -5 2025.69 158.058  22
  -5  -1   5 1743.80 145.332   3
   5   1  -4 4631.53 240.002  19
   5   1  -4 4447.02 269.736  18
   5   1  -4 4678.20 269.119  17
   5   1  -4 4767.27 266.422   6
   5   1  -4 4537.56 249.716  23
   5   1  -4 4525.24 233.599  36
   5   1  -3 2018.79 151.586  19
   5   1  -3 2095.24 148.289  36
   5   1  -3 2505.28 186.873   6
   5   1  -3 2271.21 170.501  23
   5   1  -3 2312.43 176.527  22
   5   1  -2 625.757 87.4130  19
   5   1  -2 648.465 82.3399  32
   5   1  -2 679.064 109.664   6
   5   1  -2 653.469 103.252  23
   5   1  -2 635.797 97.3788  22
   5   1  -1 28353.5 962.138  19
   5   1  -1 26899.9 944.646  32
   5   1  -1 25862.9 986.819  23
   5   1   0 69.4080 62.4660   8
   5   1   0 16.5970 51.0516  32
   5   1   0-18.5940 47.2659  26
   5   1   0 94.9741 71.2257  23
   5   1   1 2270.60 160.126  32
   5   1   1 2134.34 153.988  26
   5   1   1 2378.87 196.776  23
   5   1   2 3201.58 196.393  32
   5   1   2 3057.02 218.686  16
   5   1   2 3352.76 228.894  23
   5   1   3 118.378 53.1251  32
   5   1   3 76.2772 65.4176  16
   5   1   3 12.3436 85.5422  15
   5   1   4 8018.97 339.954  32
   5   1   4 9011.41 404.988  15
   5   1   5 3821.70 216.283  15
   5   2 -12 470.426 70.2989  18
  -5  -2  12 545.263 92.2465  21
   5   2 -11 4109.90 241.840  18
   5   2 -10 3612.62 245.860  18
  -5  -2  10 3627.17 233.633   4
   5   2  -9 576.845 92.7672   2
   5   2  -9 673.718 115.973  18
  -5  -2   9 400.816 112.416   3
   5   2  -8 472.369 85.0181   8
   5   2  -8 335.391 103.816  18
   5   2  -8 379.565 82.9652   2
  -5  -2   8 686.576 127.026   3
   5   2  -7 1520.00 161.127  18
  -5  -2   7 1343.58 155.444   3
   5   2  -6 34974.4 1214.13  19
   5   2  -6 34789.2 1239.73  18
   5   2  -6 37400.2 1233.85  22
   5   2  -5 15151.1 630.442  19
   5   2  -5 16232.0 616.256  36
   5   2  -5 16099.4 668.014  18
   5   2  -5 16943.2 669.509  17
   5   2  -5 16041.0 639.906   6
   5   2  -5 16288.5 629.592  23
   5   2  -5 16925.5 659.715  22
   5   2  -5 16327.5 643.282  43
   5   2  -4 58.0248 52.5760  19
   5   2  -4 8.20061 45.9615  36
   5   2  -4 96.2389 80.9094  18
   5   2  -4 22.8923 59.2335  17
   5   2  -4 95.7458 63.8408  23
   5   2  -4 45.3776 68.0749  22
   5   2  -4 83.8867 61.2920  43
   5   2  -3 781.174 102.719  19
   5   2  -3 692.041 114.070  17
   5   2  -3 939.690 124.494  23
   5   2  -3 852.148 99.7506  36
   5   2  -3 839.288 116.353  22
   5   2  -3 739.075 94.9186   2
   5   2  -2 149.843 63.0174  19
   5   2  -2 42.1289 48.6815  36
   5   2  -2 179.927 73.3456  17
   5   2  -2 120.376 70.6006  22
   5   2  -2 115.747 58.6997   2
   5   2  -2 121.524 68.1821  43
   5   2  -1 1332.71 133.014  19
   5   2  -1 963.745 109.672  32
   5   2  -1 906.653 130.300  23
   5   2  -1 1049.16 121.275  22
   5   2   0 13589.8 559.716   8
   5   2   0 13553.1 542.225  32
   5   2   0 13665.1 554.711  26
   5   2   0 14609.1 604.485  23
   5   2   1 2216.83 156.914  32
   5   2   1 2168.39 192.942  23
   5   2   2 3542.99 202.825  32
   5   2   2 3686.30 235.209  16
   5   2   2 3974.64 245.756  23
   5   2   3 554.796 91.9519  16
   5   2   3 652.710 111.414  15
   5   2   4 22308.5 805.271  15
   5   2   5 14070.4 505.318  15
  -5  -3  12 932.736 115.766  21
   5   3 -11 16322.5 618.346  18
   5   3 -10 10265.6 455.478  18
   5   3 -10 9813.12 434.774   2
   5   3  -9 3692.44 248.365  18
   5   3  -9 3916.61 242.516   2
  -5  -3   9 3809.26 284.745   3
   5   3  -8 9472.92 456.252  18
   5   3  -8 9578.87 439.742   2
  -5  -3   8 9917.03 487.820   3
   5   3  -7 4315.32 270.320  19
   5   3  -7 4337.77 276.875  18
   5   3  -7 4011.59 250.970   2
   5   3  -7 4068.28 257.129  22
  -5  -3   7 4020.11 270.810   3
   5   3  -6 2569.96 203.897  19
   5   3  -6 3153.51 232.541  18
   5   3  -6 2797.31 224.136  17
   5   3  -6 2251.53 184.007   2
   5   3  -6 2544.62 182.804  23
   5   3  -6 3461.50 231.071  22
   5   3  -6 2964.32 210.644  43
   5   3  -5 607.478 95.1678   2
   5   3  -5 623.160 95.0260  36
   5   3  -5 792.666 113.532  19
   5   3  -5 427.399 110.767  18
   5   3  -5 630.046 116.979  17
   5   3  -5 519.882 99.7362  23
   5   3  -5 731.208 113.055  43
   5   3  -4 9168.92 432.312  19
   5   3  -4 9411.00 449.839  17
   5   3  -4 8975.62 420.488   2
   5   3  -4 8995.45 439.067  23
   5   3  -4 9707.95 410.645  36
   5   3  -4 10653.3 464.144  22
   5   3  -4 8957.44 433.712  43
   5   3  -3 52734.1 1819.30  19
   5   3  -3 52458.6 1789.55  36
   5   3  -3 54093.3 1837.58  17
   5   3  -3 55200.7 1822.49   2
   5   3  -3 57764.3 1862.15  23
   5   3  -3 54106.0 1842.99  22
   5   3  -3 54749.6 1830.42  43
   5   3  -2 1091.73 131.237  19
   5   3  -2 1032.23 114.117  36
   5   3  -2 951.482 125.073  22
   5   3  -2 852.588 120.225  43
   5   3  -1 933.973 142.154  23
   5   3  -1 1003.17 121.005  22
   5   3   0-10.1079 53.1842   8
   5   3   0 40.2045 76.1640  23
   5   3   1 105.599 68.9143  16
   5   3   1 158.446 76.8781  23
   5   3   2 3964.75 226.384  16
   5   3   2 3831.53 230.289  23
   5   3   3 2989.63 171.878  16
   5   3   3 2952.73 190.826  15
   5   3   4 2366.29 130.859  36
   5   3   4 2599.79 146.183  15
   5   4 -12 3301.28 179.489  17
   5   4 -11 583.519 94.3855  17
   5   4 -10 444.059 86.4327   2
   5   4 -10 610.269 99.6343  18
   5   4  -9 1912.86 174.750  18
   5   4  -9 2613.46 202.500  17
   5   4  -9 2309.28 183.627   2
   5   4  -9 2192.00 159.151   8
   5   4  -8 4365.74 280.700  19
   5   4  -8 4704.21 283.643  17
   5   4  -8 3815.06 254.700   2
   5   4  -8 4351.29 262.273  22
   5   4  -8 4175.50 267.057  18
   5   4  -7 13450.6 598.126  19
   5   4  -7 14096.9 597.659  17
   5   4  -7 13403.3 579.909   2
   5   4  -7 13879.5 594.107  18
   5   4  -7 14108.7 595.761  22
   5   4  -7 14222.1 586.510  43
   5   4  -6 1856.29 177.137  19
   5   4  -6 1832.45 174.273  17
   5   4  -6 1818.39 172.151   2
   5   4  -6 1979.77 168.563  23
   5   4  -6 1935.27 183.181  22
   5   4  -6 2203.67 184.699  43
   5   4  -5 4047.66 268.326  19
   5   4  -5 4069.59 238.577  36
   5   4  -5 4119.20 270.026  17
   5   4  -5 4066.63 259.581   2
   5   4  -5 4112.63 263.754  23
   5   4  -5 4417.64 271.432  43
   5   4  -4 26348.2 1010.53  19
   5   4  -4 28027.8 975.593  36
   5   4  -4 26989.9 1017.10  17
   5   4  -4 27250.9 1005.78   2
   5   4  -4 26473.7 1018.42  23
   5   4  -4 28302.8 1026.34  22
   5   4  -3 14051.1 604.825  19
   5   4  -3 14694.4 572.063  36
   5   4  -3 13775.7 599.341   2
   5   4  -3 15216.8 633.635  23
   5   4  -3 13814.8 603.700  22
   5   4  -3 14120.7 593.676  43
   5   4  -2 59984.7 2005.56  19
   5   4  -2 61373.4 1970.37  36
   5   4  -2 58336.5 2024.99  23
   5   4  -2 59656.1 2000.11  22
   5   4  -2 58644.6 1986.80  43
   5   4  -1 1899.15 153.220  36
   5   4  -1 1578.94 171.908  23
   5   4   0-24.7691 73.3388  23
  -5  -4   0 16.2841 38.3185  42
   5   4   1 14981.9 580.724  16
   5   4   1 15306.1 604.629  23
   5   4   2 681.576 82.1627  16
   5   4   2 918.316 104.753  15
   5   4   3 58.7851 35.0677  36
   5   4   3 58.6235 42.8714  15
  -5  -5  12 621.295 86.9332  21
   5   5 -11 1214.67 107.330  17
  -5  -5  11 1339.71 137.617  21
   5   5 -10 70.4519 54.2028   2
   5   5 -10 53.0473 57.0058  17
   5   5  -9 8574.60 393.610  17
   5   5  -9 8005.37 390.958   2
  -5  -5   9 8777.18 368.943  42
   5   5  -8 2525.52 191.415  17
   5   5  -8 2421.09 192.770   2
   5   5  -7 8658.31 413.325  17
   5   5  -7 8728.16 422.291   2
   5   5  -7 8736.07 415.355  43
   5   5  -6 4979.89 311.182  19
   5   5  -6 5508.70 306.140  17
   5   5  -6 5411.65 309.952   2
   5   5  -6 5344.39 297.125  23
   5   5  -6 5225.33 315.364  22
   5   5  -6 5197.93 306.799  43
   5   5  -5 26.8443 60.4795  19
   5   5  -5 9.15731 49.7650  36
   5   5  -5-83.1347 78.2172  17
   5   5  -5-138.080 79.9894  23
   5   5  -5 27.1304 63.8419  22
   5   5  -5 73.7738 70.8717  43
   5   5  -5 12.4292 66.4810   2
   5   5  -4 7315.32 380.695  19
   5   5  -4 7337.53 339.770  36
   5   5  -4 6875.05 369.911   2
   5   5  -4 6848.65 372.201  23
   5   5  -4 6929.11 374.229  22
   5   5  -4 7036.90 366.761  43
   5   5  -3 3228.87 205.535  36
   5   5  -3 3567.92 229.945  43
   5   5  -2 1997.56 154.138  36
   5   5  -2 2048.21 191.744  23
   5   5  -1 213.380 63.5676  36
   5   5  -1 297.679 73.2686   8
   5   5  -1 308.670 99.7388  23
  -5  -5   1 257.792 68.2472  42
   5   5   0 79.8179 57.5536  36
   5   5   0 84.5503 56.7903  16
   5   5   0 136.719 73.3269  23
   5   5   1 12456.3 456.088  36
   5   5   1 11507.0 445.931  16
   5   5   1 12496.8 466.383  23
   5   5   2 8454.25 321.553  36
   5   5   2 9038.59 336.190  15
  -5  -6  12 143.936 44.5964  21
  -5  -6  11 7898.57 337.315  21
   5   6 -10 2266.16 150.448   2
  -5  -6  10 2228.17 163.594  21
   5   6  -9 527.125 89.5691   2
   5   6  -9 689.924 88.1519  17
  -5  -6   9 584.789 82.1828  42
  -5  -6   9 553.360 91.9222  21
   5   6  -8 8044.34 359.044  17
   5   6  -8 7862.03 381.319   2
  -5  -6   8 8549.51 372.899  42
   5   6  -7 339.703 79.2969  17
   5   6  -7 266.363 63.2547  23
   5   6  -7 377.156 90.7590  43
  -5  -6   7 273.086 81.2838  42
   5   6  -7 387.033 91.2732   2
   5   6  -6 72.1358 68.6137  23
   5   6  -6 100.978 79.9570  43
   5   6  -6 34.5052 63.5020   2
   5   6  -5 895.098 122.766  23
   5   6  -5 734.852 115.286   2
   5   6  -4 1175.04 107.528  36
   5   6  -4 808.505 126.755  23
   5   6  -4 926.503 121.843  43
  -5  -6   4 1027.54 126.291  42
   5   6  -3 297.390 64.4555  36
  -5  -6   3 270.702 74.9961  42
   5   6  -2 11431.3 448.857  36
   5   6  -2 11991.0 501.590  23
  -5  -6   2 11621.7 461.701  42
   5   6  -1 9026.46 358.167  36
   5   6  -1 9087.93 368.424  16
   5   6  -1 9198.70 395.714  23
   5   6   0 8666.01 328.630  36
   5   6   0 8156.68 323.254  16
   5   6   1 377.676 48.4436  15
   5   7  -9 96.7596 45.4431   8
  -5  -7   9 80.9648 41.2333  42
   5   7  -9 67.6817 50.4255   2
   5   7  -8 2212.80 160.174   2
  -5  -7   8 2057.05 145.850  42
   5   7  -7 2707.54 188.125   2
  -5  -7   7 3222.06 193.816  42
   5   7  -6 1878.93 152.642   2
   5   7  -6 1806.30 142.509  23
   5   7  -6 1717.36 147.810  43
  -5  -7   6 2018.54 155.438  42
   5   7  -5 10018.7 429.835  23
  -5  -7   4 6712.43 308.957  42
   5   7  -4 6827.27 326.368  23
  -5  -7   3 1925.12 129.771  42
   5   7  -2 2732.31 144.391  16
   5   7  -2 2953.68 169.336  23
   5   7  -1-4.30066 32.5308  23
   5   8  -8 261.254 54.0437   8
  -5  -8   8 300.142 51.8721  42
  -5  -8   7 2826.59 157.815  42
   5   8  -6 1304.79 94.2154  23
  -5  -8   6 1723.06 116.656  42
   5   8  -5 109.091 44.2040  23
  -5  -8   5 113.960 46.8034  42
   5   8  -4 3369.47 157.352   8
   5   8  -4 3259.44 166.667  23
   6 -12  -1 1381.32 103.311  11
   6 -12   0 4980.52 220.396  28
   6 -12   0 4611.88 240.795  13
   6 -12   1 1354.69 109.817  28
   6 -12   1 1547.13 123.519  13
   6 -12   2 3350.59 181.070  28
   6 -12   3 336.020 61.2929  28
   6 -12   4 2340.50 127.442  28
   6 -12   4 2184.88 143.410  11
  -6  11   3 4761.43 238.141   1
   6 -11  -2 5592.96 289.799  13
   6 -11  -2 4893.86 251.454  11
   6 -11  -1 151.310 56.4284  28
   6 -11  -1 161.738 88.0177  13
   6 -11   0 3179.52 194.449  28
   6 -11   0 2791.58 209.604  13
   6 -11   1 29.9904 69.2565  13
   6 -11   2 112.875 67.3351  28
   6 -11   3 8289.43 357.845  28
   6 -11   4 2852.07 162.702  28
   6 -11   5 5553.50 234.232  28
   6 -11   5 6601.22 295.275  21
  -6  10   5 24.9381 35.5415   1
   6 -10  -4 2184.69 161.948  30
  -6  10   4 2004.75 157.114   1
   6 -10  -3 567.193 106.414  30
   6 -10  -3 592.343 121.053  13
   6 -10  -3 595.678 92.7606  11
   6 -10  -2 15482.9 640.904  30
   6 -10  -2 14453.7 572.905  28
   6 -10  -2 15735.6 650.377  13
   6 -10  -1 41.3263 80.5238  30
   6 -10  -1 106.133 64.2519  28
   6 -10  -1 40.3395 89.5196  13
   6 -10   0 2511.50 188.308  28
   6 -10   0 2218.73 199.870  13
   6 -10   1 6678.27 333.947  28
   6 -10   1 6093.84 335.758  13
   6 -10   2 8037.92 363.967  28
   6 -10   2 6584.22 334.258  13
   6 -10   3 676.032 95.9604   9
   6 -10   3 875.866 107.519  28
   6 -10   3 869.537 131.051  21
   6 -10   4 4383.35 228.191  28
   6 -10   4 4687.48 287.398  21
   6 -10   4 4285.35 232.722   9
   6 -10   5 87.8936 51.2005   9
   6 -10   5 66.0424 73.2991  21
   6 -10   6 6631.84 317.117  21
   6 -10   7-18.9586 31.7597  33
   6  -9  -7 3055.53 155.266  14
   6  -9  -6 824.935 84.5378  30
   6  -9  -6 635.377 89.3392  14
   6  -9  -5 132.648 65.8432  30
   6  -9  -5 141.554 73.1685  14
  -6   9   5 72.4383 62.8181   1
   6  -9  -4 1626.30 165.723  30
   6  -9  -4 1443.88 148.278  14
   6  -9  -3 1658.26 179.133  30
   6  -9  -3 1567.50 135.800  28
   6  -9  -3 1522.58 143.947  14
   6  -9  -3 1962.39 202.882  13
   6  -9  -3 1533.51 161.739  11
   6  -9  -2 135.547 89.3305  30
   6  -9  -2 190.247 67.5224  28
   6  -9  -2 149.591 103.749  13
   6  -9  -1 3244.26 218.350  28
   6  -9  -1 2926.61 240.245  13
   6  -9  -1 3296.59 250.910  12
   6  -9   0 3223.78 249.600  30
   6  -9   0 3141.29 235.655  13
   6  -9   0 2633.30 231.361  12
   6  -9   1 45431.8 1542.93  28
   6  -9   1 43677.2 1536.35  27
   6  -9   1 44508.1 1541.40  13
   6  -9   1 46412.4 1544.93   9
   6  -9   2 43420.4 1469.98  28
   6  -9   2 43947.6 1530.45  21
   6  -9   2 41759.1 1474.40   9
   6  -9   3 1241.86 129.489  28
   6  -9   3 1526.07 175.746  21
   6  -9   3 1397.93 148.344   9
   6  -9   4 600.881 108.970   9
   6  -9   4 740.028 93.0536  28
   6  -9   4 627.468 105.399  11
   6  -9   4 702.751 130.854  21
   6  -9   5 148.057 74.1938   9
   6  -9   6 5851.10 286.879   9
   6  -9   6 6300.97 317.387  21
   6  -9   7 2868.11 156.977   9
   6  -9   7 3026.39 175.404  21
   6  -8  -7 307.316 63.6767  30
   6  -8  -7 331.356 80.0522  14
   6  -8  -6 4936.47 276.074  30
   6  -8  -6 4425.18 270.879  14
   6  -8  -5 9940.77 480.458  30
  -6   8   5 9862.75 456.477   1
   6  -8  -4 2769.73 233.492  30
   6  -8  -4 2590.72 171.466  28
   6  -8  -4 2600.99 201.934  11
   6  -8  -3 4027.27 291.222  30
   6  -8  -3 4614.34 253.542  28
   6  -8  -3 4111.14 297.201  13
   6  -8  -2 4277.66 257.864  28
   6  -8  -2 4381.90 298.948  13
   6  -8  -2 4260.15 288.162  12
   6  -8  -1 1730.19 187.216  30
   6  -8  -1 1834.65 160.984  28
   6  -8  -1 1557.69 173.973  13
   6  -8  -1 1458.52 171.366  12
   6  -8   0 12275.6 562.214  30
   6  -8   0 11876.3 514.285  28
   6  -8   0 12551.9 519.480  27
   6  -8   0 11462.5 523.160  13
   6  -8   0 11463.6 555.166  12
   6  -8   0 11982.7 534.734   9
   6  -8   1 3918.73 267.980  30
   6  -8   1 3409.56 228.276  28
   6  -8   1 3200.15 250.188  12
   6  -8   1 3319.72 260.702  21
   6  -8   1 3749.87 254.679   9
   6  -8   2 2386.45 204.488   9
   6  -8   2 2257.16 177.436  28
   6  -8   2 2370.67 205.821  12
   6  -8   2 2305.26 217.506  21
   6  -8   3-26.1188 72.0703   9
   6  -8   3-19.5292 47.6291  31
   6  -8   3-19.1451 52.8291  28
   6  -8   3-15.6118 91.2274  21
   6  -8   4 2326.53 150.149  31
   6  -8   4 1926.33 147.563  28
   6  -8   4 2294.87 183.619  11
   6  -8   5 36995.9 1257.44  31
   6  -8   5 39132.5 1354.75  21
   6  -8   6 9562.20 382.305  31
   6  -8   6 9727.06 436.437  21
   6  -8   7 2823.07 158.490  33
   6  -8   7 3109.64 177.299  21
   6  -8   8 1346.88 81.7728  33
   6  -7  -9 2524.38 145.038  14
   6  -7  -8 210.672 56.4035  30
   6  -7  -7 1891.08 167.854  30
   6  -7  -7 1971.50 179.151  14
   6  -7  -6 2214.07 200.868  30
  -6   7   5 11826.5 594.664   3
   6  -7  -5 12179.3 572.427  30
   6  -7  -4 4067.18 297.073  30
   6  -7  -4 4120.44 235.810  28
   6  -7  -4 4496.40 310.219  13
   6  -7  -4 4242.14 276.258  11
   6  -7  -3 20.0237 56.0875  28
   6  -7  -3 11.4152 63.0001  14
   6  -7  -3 90.2145 90.2066  13
   6  -7  -2 40860.4 1489.55  30
   6  -7  -2 42477.5 1460.94  29
   6  -7  -2 43000.1 1434.08  28
   6  -7  -2 41468.1 1476.30  13
   6  -7  -2 40572.8 1481.44  12
   6  -7  -1 28341.0 1035.11  30
   6  -7  -1 26226.5 1003.33  29
   6  -7  -1 25995.6 994.138  13
   6  -7  -1 26878.6 1027.90  12
   6  -7  -1 27758.7 1014.09   9
   6  -7   0 60190.5 1992.50  30
   6  -7   0 56841.5 1933.35  28
   6  -7   0 57555.6 1999.00  21
   6  -7   0 58999.0 1982.21   9
   6  -7   1 3300.73 242.696   9
   6  -7   1 3337.52 237.914  30
   6  -7   1 2830.06 215.359  29
   6  -7   1 2908.54 204.662  28
   6  -7   1 2857.83 233.471  12
   6  -7   1 3449.87 258.791  21
   6  -7   2 110.627 45.1789  31
   6  -7   2 119.633 69.1459  28
   6  -7   2 106.523 100.278  21
   6  -7   3 3470.42 201.537  31
   6  -7   3 3429.33 212.655  28
   6  -7   3 3859.77 255.924  11
   6  -7   4 665.303 89.6047  31
   6  -7   4 558.704 100.074  11
   6  -7   4 705.012 129.996  21
   6  -7   5 2550.77 171.402  31
   6  -7   5 2506.69 210.564  21
   6  -7   6 1135.61 108.839  31
   6  -7   6 1349.58 134.439  21
   6  -7   7 459.063 68.0009  33
   6  -7   8 1885.13 102.894  33
   6  -7   8 2098.82 104.521  32
   6  -6  -9 32.4877 42.3518  30
   6  -6  -9 59.4872 64.8089  14
   6  -6  -8 54.2082 63.3730  30
   6  -6  -7 18049.7 751.643  30
   6  -6  -7 18605.8 756.686  14
   6  -6  -6 47.8150 87.9629  30
  -6   6   6 55.1375 86.5033   3
   6  -6  -6 14.5204 84.8560  14
  -6   6   5 15333.2 713.174   3
   6  -6  -5 15146.8 684.292  30
   6  -6  -5 15161.2 586.136  28
   6  -6  -5 16481.7 645.186  11
   6  -6  -4 526.855 94.3008  29
  -6   6   4 398.051 112.511   3
   6  -6  -4 485.569 85.7142  28
   6  -6  -4 541.213 110.492  14
   6  -6  -4 468.685 104.771  11
   6  -6  -3 4173.64 286.722  30
   6  -6  -3 4502.48 267.142  29
   6  -6  -3 4313.63 246.236  28
   6  -6  -3 4100.64 256.317  14
   6  -6  -3 3839.73 274.140  13
   6  -6  -3 4473.24 257.102  25
   6  -6  -3 3869.31 275.962  11
   6  -6  -2 15657.9 662.604  30
   6  -6  -2 15805.3 642.855  29
   6  -6  -2 15766.1 616.310  28
   6  -6  -2 15473.9 642.844  13
   6  -6  -2 15228.8 622.688  25
   6  -6  -2 15739.6 658.878  12
   6  -6  -2 15786.3 648.771   9
   6  -6  -1 4717.65 286.700  30
   6  -6  -1 4818.20 281.020  29
   6  -6  -1 4464.90 252.707  28
   6  -6  -1 3715.56 245.851  13
   6  -6  -1 4449.87 285.498  12
   6  -6  -1 4516.23 285.096   9
   6  -6   0 692.330 124.023   9
   6  -6   0 763.685 112.629  30
   6  -6   0 571.706 107.447  29
   6  -6   0 583.610 95.5140  28
   6  -6   0 765.324 107.339  25
   6  -6   0 638.702 117.591  12
   6  -6   0 385.551 112.305  21
   6  -6   1 1003.16 122.716  30
   6  -6   1 1055.00 130.015  29
   6  -6   1 1033.36 115.949  28
   6  -6   1 1070.62 121.286  25
   6  -6   1 996.790 126.538  24
   6  -6   2 6070.15 284.096  31
   6  -6   2 5407.30 297.167   6
   6  -6   2 6158.07 317.136  29
   6  -6   2 6043.54 301.391  28
   6  -6   2 5953.95 321.830  24
   6  -6   2 5729.67 332.749  11
   6  -6   2 5859.48 350.782  21
   6  -6   3 26568.3 944.491  31
   6  -6   3 27871.6 946.103  28
   6  -6   3 24980.7 981.925  11
   6  -6   3 27496.4 1028.74  21
   6  -6   4 12268.0 476.882  35
   6  -6   4 12360.7 501.003  31
   6  -6   4 11952.3 551.602  21
   6  -6   5 483.250 73.7047  35
   6  -6   5 485.174 88.3181  31
   6  -6   5 354.135 93.8288  21
   6  -6   6 1736.75 123.432  35
   6  -6   6 1922.10 141.405  33
   6  -6   6 1857.76 138.091  31
   6  -6   7 5205.33 236.952  33
   6  -6   8 16.0902 25.4968  32
   6  -5 -10 51.4145 38.9654  30
   6  -5 -10 157.244 63.7198  14
   6  -5  -9 173.759 68.2574  30
   6  -5  -9 198.899 83.0952  14
   6  -5  -8 3172.67 242.300  30
   6  -5  -8 3108.74 245.286  14
  -6   5   7 2708.97 254.848   3
   6  -5  -7 3495.89 264.332  30
  -6   5   6 11875.6 584.966   3
   6  -5  -6 11433.8 543.541  14
  -6   5   5 2829.29 247.355   3
   6  -5  -5 2937.88 200.537  29
   6  -5  -5 2817.19 181.159  28
   6  -5  -5 3241.34 237.928  14
   6  -5  -5 2984.63 191.348  25
   6  -5  -5 2464.21 205.315  11
  -6   5   4 2184.67 204.979   3
   6  -5  -4 1945.09 166.930  29
   6  -5  -4 2293.45 166.320  28
   6  -5  -4 2296.80 194.954  14
   6  -5  -4 2195.29 168.620  25
   6  -5  -4 2384.84 201.782  11
   6  -5  -3 25445.0 941.630  30
   6  -5  -3 24085.9 898.552  29
   6  -5  -3 25004.7 877.455  28
   6  -5  -3 24875.6 898.002  14
   6  -5  -3 23569.6 887.953  26
   6  -5  -3 24308.7 886.950  25
   6  -5  -3 23460.1 925.443  11
   6  -5  -3 23856.5 912.573   9
   6  -5  -2 6041.77 323.417  30
   6  -5  -2 5540.25 304.669  29
   6  -5  -2 5141.46 292.791  26
   6  -5  -2 5684.10 289.746  24
   6  -5  -2 5556.48 322.954  11
   6  -5  -1 2003.92 175.682  30
   6  -5  -1 2462.60 168.908  28
   6  -5  -1 2352.59 174.353  25
   6  -5  -1 1833.01 160.142  24
   6  -5   0 3018.59 174.885  33
   6  -5   0 3055.36 172.808  32
   6  -5   0 3213.74 211.099  30
   6  -5   0 3167.71 212.513  29
   6  -5   0 3519.04 206.975  28
   6  -5   0 2978.04 203.924  26
   6  -5   0 3003.23 205.520  25
   6  -5   0 2943.44 229.296  11
   6  -5   1 4646.75 260.257   6
   6  -5   1 3720.65 240.170  29
   6  -5   1 3839.25 229.060  28
   6  -5   1 3988.25 238.253  26
   6  -5   1 3864.75 234.014  25
   6  -5   1 4259.70 256.036  24
   6  -5   1 4281.69 273.618  11
   6  -5   1 3930.97 273.525  21
   6  -5   2 34627.7 1161.10  35
   6  -5   2 35666.9 1186.44  31
   6  -5   2 35105.7 1217.29   6
   6  -5   2 34549.6 1211.30  29
   6  -5   2 33718.2 1184.75  28
   6  -5   2 35039.2 1199.27  25
   6  -5   2 34744.2 1223.70  24
   6  -5   2 35160.5 1244.47  11
   6  -5   2 33559.6 1254.03  21
   6  -5   3 5957.95 281.944  35
   6  -5   3 6025.18 300.682  33
   6  -5   3 6235.52 300.162  31
   6  -5   3 5387.61 289.031  29
   6  -5   3 5744.91 311.276  24
   6  -5   3 5481.88 308.518  11
   6  -5   3 6403.62 349.281  21
   6  -5   4 617.519 86.6259  35
   6  -5   4 445.135 81.3264  31
   6  -5   4 645.686 97.6140  24
   6  -5   4 322.236 97.2312  21
   6  -5   5 3097.40 189.027  35
   6  -5   5 3189.88 202.625  33
   6  -5   6 268.911 60.1308  35
   6  -5   6 243.745 68.0151  33
   6  -5   7 8442.99 335.389  35
   6  -5   7 9061.78 346.700  33
   6  -5   7 9012.26 347.614  32
   6  -4 -11 3292.95 164.635  14
   6  -4 -10 5561.65 285.330  30
   6  -4 -10 5524.18 288.162  14
   6  -4  -9 984.847 143.275  14
   6  -4  -8 12627.5 578.887  14
  -6   4   7 125.528 94.4320   3
  -6   4   6 2148.68 217.244   3
   6  -4  -6 2522.48 217.397  14
   6  -4  -6 2297.68 163.290  25
  -6   4   5 1913.35 190.685   3
   6  -4  -5 1987.20 162.882  29
   6  -4  -5 2250.78 158.437  28
   6  -4  -5 2243.78 196.868  14
   6  -4  -5 1867.85 152.488  26
   6  -4  -5 2056.58 156.894  25
   6  -4  -5 2044.30 177.926  11
  -6   4   4 3962.80 255.507   3
   6  -4  -4 3807.73 231.420  29
   6  -4  -4 3576.54 215.506  28
   6  -4  -4 3859.53 246.138  14
   6  -4  -4 3959.39 229.688  26
   6  -4  -4 3664.80 221.759  25
   6  -4  -4 3745.49 213.141  24
   6  -4  -4 3416.71 245.166  11
   6  -4  -3 16897.3 674.820  18
  -6   4   3 16924.3 694.101   3
   6  -4  -3 17826.7 701.230  29
   6  -4  -3 18439.0 676.306  28
   6  -4  -3 18411.3 698.367  14
   6  -4  -3 18819.7 698.076  26
   6  -4  -3 17714.8 690.833  25
   6  -4  -3 18757.7 679.291  24
   6  -4  -3 18461.0 728.330  11
   6  -4  -3 18670.1 712.727   9
   6  -4  -2 20311.0 687.328  32
   6  -4  -2 19346.4 756.843  30
   6  -4  -2 20459.5 758.191  29
   6  -4  -2 17628.8 718.883  14
   6  -4  -2 19199.2 744.601  26
   6  -4  -2 20569.5 738.713  24
   6  -4  -2 19182.2 779.068  11
   6  -4  -2 21849.6 773.618   9
   6  -4  -1 4584.49 269.521   9
   6  -4  -1 4491.66 217.161  33
   6  -4  -1 4314.55 250.619  30
   6  -4  -1 4043.83 232.930  28
   6  -4  -1 4408.86 248.558  25
   6  -4  -1 4139.34 245.506  24
   6  -4  -1 4458.36 217.589  32
   6  -4  -1 4960.51 289.202  11
   6  -4   0 29419.5 1031.65  33
   6  -4   0 31002.6 1035.80  32
   6  -4   0 32103.3 1102.46   6
   6  -4   0 30210.5 1075.94  29
   6  -4   0 30683.5 1056.04  28
   6  -4   0 29883.1 1068.65  26
   6  -4   0 30133.0 1067.13  25
   6  -4   0 29594.5 1073.22  24
   6  -4   0 30095.5 1106.30  11
   6  -4   1 41.9673 45.1450  35
   6  -4   1 29.3820 42.4137  16
   6  -4   1 45.3981 59.7707   6
   6  -4   1 92.1943 64.5787  29
   6  -4   1 140.461 55.0488  15
   6  -4   1 25.5459 51.1474  28
   6  -4   1 87.9083 52.3043  26
   6  -4   1 65.9263 50.4369  25
   6  -4   1 75.7662 67.4323  24
   6  -4   1 111.096 71.1939  11
   6  -4   1 49.9233 69.9563  21
   6  -4   2 13771.1 517.399  35
   6  -4   2 13268.7 530.066  33
   6  -4   2 12899.7 551.626   6
   6  -4   2 13773.1 528.922  31
   6  -4   2 13282.1 535.800  15
   6  -4   2 12917.1 534.511  29
   6  -4   2 13846.5 521.417  28
   6  -4   2 12496.2 524.782  26
   6  -4   2 12831.5 523.468  25
   6  -4   2 12835.6 547.861  24
   6  -4   2 12945.3 557.225  11
   6  -4   2 11911.1 558.837  21
   6  -4   3 17.6584 50.1827  35
   6  -4   3 38.2669 57.3965  31
   6  -4   3 10.8402 61.6107  15
   6  -4   3 32.2757 64.5462  24
   6  -4   3 12.0792 70.5864  21
   6  -4   4 2491.25 173.733  35
   6  -4   4 2780.08 191.646  33
   6  -4   4 2487.10 192.203  15
   6  -4   4 2379.26 177.021  24
   6  -4   5 170.184 63.0793  35
   6  -4   5 239.706 75.3942  33
   6  -4   6 32462.9 1083.02  33
   6  -4   6 31332.2 1074.26  35
   6  -4   7 381.116 55.3669  32
   6  -3 -11 260.757 73.9790  18
   6  -3 -11 369.035 67.6261  30
   6  -3 -11 340.785 75.6533  14
   6  -3 -10 8371.59 399.459  14
   6  -3  -9 453.863 116.759  14
  -6   3   8 180.826 98.3350   3
   6  -3  -8 59.7458 99.4791  14
  -6   3   7 4839.92 330.301   3
   6  -3  -6 1353.66 127.460  29
  -6   3   6 890.037 135.689   3
   6  -3  -6 1406.99 167.907  14
   6  -3  -6 1033.54 109.880  26
   6  -3  -6 1074.36 114.005  25
   6  -3  -6 1058.53 128.666  11
  -6   3   5 29103.8 1097.22   3
   6  -3  -5 31182.5 1060.60   7
   6  -3  -5 31291.2 1068.12  29
   6  -3  -5 31082.9 1051.24  28
   6  -3  -5 30897.5 1109.77  14
   6  -3  -5 29250.2 1053.00  26
   6  -3  -5 28234.2 1050.37  25
   6  -3  -5 30308.4 1099.40  11
  -6   3   4 35631.1 1272.61   3
   6  -3  -4 38244.0 1284.95  18
   6  -3  -4 39111.4 1270.02   7
   6  -3  -4 35812.5 1265.77  29
   6  -3  -4 34842.0 1241.93  28
   6  -3  -4 37435.0 1290.58  14
   6  -3  -4 35839.9 1255.41  26
   6  -3  -4 36726.9 1259.02  25
   6  -3  -4 37727.8 1241.66  24
   6  -3  -4 35406.4 1298.37  11
   6  -3  -3 3562.48 216.367   7
   6  -3  -3 2877.17 192.048  17
   6  -3  -3 3338.41 211.661  18
   6  -3  -3 3143.47 209.781  14
   6  -3  -3 2997.15 191.349  28
   6  -3  -3 3520.16 211.808  26
   6  -3  -3 3261.99 208.927  25
   6  -3  -3 3272.46 197.408  24
   6  -3  -3 3173.00 225.461  11
   6  -3  -3 3476.37 223.074   9
   6  -3  -2 432.337 88.7781   9
   6  -3  -2 732.717 102.831   8
   6  -3  -2 470.880 85.5582  18
   6  -3  -2 515.467 67.8049  33
   6  -3  -2 438.974 68.3888  32
   6  -3  -2 785.965 103.676   7
   6  -3  -2 410.275 77.3636  17
   6  -3  -2 563.688 89.0221  30
   6  -3  -2 539.698 81.3631  28
   6  -3  -2 730.456 99.4381  26
   6  -3  -2 427.584 85.0076  25
   6  -3  -2 527.780 85.3492  24
   6  -3  -1 1234.25 101.465  36
   6  -3  -1 1472.82 139.316   7
   6  -3  -1 1452.19 115.411  33
   6  -3  -1 1073.63 113.677  17
   6  -3  -1 1325.88 111.805  32
   6  -3  -1 1316.91 145.458   6
   6  -3  -1 1255.20 120.457  28
   6  -3  -1 1672.33 139.207  26
   6  -3  -1 1670.52 139.006  25
   6  -3  -1 1447.46 149.894  11
   6  -3   0 8414.53 347.323  36
   6  -3   0 9261.83 401.591   7
   6  -3   0 9212.02 375.948  33
   6  -3   0 9074.90 377.089  32
   6  -3   0 8479.28 361.256  16
   6  -3   0 8964.71 423.486   6
   6  -3   0 8496.27 399.952  29
   6  -3   0 7820.76 358.469  15
   6  -3   0 8692.18 377.489  28
   6  -3   0 8671.93 390.554  26
   6  -3   0 9035.15 395.920  25
   6  -3   0 8849.86 421.747  11
   6  -3   1 2095.26 152.339  35
   6  -3   1 2044.39 158.811  33
   6  -3   1 2177.49 185.307   6
   6  -3   1 2406.16 162.271  16
   6  -3   1 2523.81 178.869  29
   6  -3   1 2124.24 158.822  15
   6  -3   1 2008.46 162.311  26
   6  -3   1 2518.70 172.160  25
   6  -3   1 2302.75 179.723  24
   6  -3   1 2435.92 190.532  11
   6  -3   2 232.304 68.1452  35
   6  -3   2 386.660 78.4207  16
   6  -3   2 234.923 64.4254  29
   6  -3   2 339.133 80.6766  15
   6  -3   2 261.838 61.3393  26
   6  -3   2 341.610 90.2482  24
   6  -3   3 29116.5 1020.70  35
   6  -3   3 29230.6 1031.79  33
   6  -3   3 28479.7 1042.96  15
   6  -3   3 28533.5 1034.86  24
   6  -3   4 321.576 76.5284  35
   6  -3   4 266.184 80.2877  33
   6  -3   4 307.843 84.5921  15
   6  -3   4 268.491 69.4552  24
   6  -3   5 14606.2 565.012  35
   6  -3   5 14909.8 571.953  33
   6  -3   5 14253.8 563.002  32
   6  -3   5 14847.4 593.783  15
   6  -3   6 3007.36 167.465  32
   6  -3   7 4975.92 197.849  32
   6  -2 -12 54.1421 43.3668  18
   6  -2 -11 4870.55 260.632  18
   6  -2 -11 4579.21 247.525  14
   6  -2 -10 5764.03 323.293  14
   6  -2  -9 6182.73 358.066  14
  -6   2   8 4477.27 321.333   3
   6  -2  -8 5215.55 319.617  14
  -6   2   7 43040.7 1569.44   3
   6  -2  -7 45262.3 1568.86  14
  -6   2   6 4272.84 285.235   3
   6  -2  -6 4692.76 249.898   7
   6  -2  -6 4726.68 256.034  29
   6  -2  -6 3988.23 235.704  26
   6  -2  -6 4754.01 251.321  25
   6  -2  -5 2268.15 167.782   8
  -6   2   5 2033.44 175.719   3
   6  -2  -5 2043.46 182.504  18
   6  -2  -5 2039.51 160.548   7
   6  -2  -5 2136.86 187.740  14
   6  -2  -5 2227.89 161.254  26
   6  -2  -5 2352.90 169.831  25
   6  -2  -5 2140.89 187.667  11
   6  -2  -4 17703.3 700.906   8
   6  -2  -4 18321.9 721.373  18
   6  -2  -4 19194.7 708.477   7
   6  -2  -4 18695.6 710.576  17
   6  -2  -4 18978.4 729.407  14
   6  -2  -4 18244.6 695.328  26
   6  -2  -4 18866.5 705.882  25
   6  -2  -4 17647.7 673.745  24
   6  -2  -4 18868.2 739.468  11
   6  -2  -3 3339.15 219.396  18
   6  -2  -3 2950.44 205.887  17
   6  -2  -3 3535.00 214.980  26
   6  -2  -3 3501.21 237.485  11
   6  -2  -3 3536.89 221.841   9
   6  -2  -2 14718.4 603.916   8
   6  -2  -2 15214.4 566.449  36
   6  -2  -2 14259.6 594.458  18
   6  -2  -2 15179.3 603.513  17
   6  -2  -2 16133.1 612.656   7
   6  -2  -2 15773.2 572.722  32
   6  -2  -2 15842.9 639.012   6
   6  -2  -2 15187.0 605.331  25
   6  -2  -2 15102.7 601.815   9
   6  -2  -1 56327.7 1886.31   8
   6  -2  -1 55220.5 1836.13  36
   6  -2  -1 56007.7 1883.88  17
   6  -2  -1 56786.8 1851.59  33
   6  -2  -1 57353.9 1887.02   7
   6  -2  -1 59559.2 1858.34  32
   6  -2  -1 59385.2 1929.20   6
   6  -2  -1 56672.4 1876.88  26
   6  -2  -1 56787.9 1882.16  25
   6  -2  -1 54501.9 1910.24  11
   6  -2   0 77.4830 43.9455  36
   6  -2   0 169.747 64.4090   8
   6  -2   0 67.5050 50.7021  33
   6  -2   0 76.0725 52.0701  32
   6  -2   0 49.9125 48.9804   7
   6  -2   0 76.4405 54.1962  16
   6  -2   0 102.688 75.0594   6
   6  -2   0 151.803 54.4214  15
   6  -2   0 112.912 54.3086  26
   6  -2   0 77.2929 56.5280  25
   6  -2   0 131.772 74.6335  11
   6  -2   1 2604.36 166.553  36
   6  -2   1 2727.75 187.084   7
   6  -2   1 2792.93 188.904  33
   6  -2   1 2997.99 193.659  16
   6  -2   1 2913.97 197.068  29
   6  -2   1 2559.51 185.671  15
   6  -2   1 2427.32 177.035  26
   6  -2   1 3192.49 195.208  25
   6  -2   2 265.317 59.5618  36
   6  -2   2 164.903 72.4487  35
   6  -2   2 129.209 69.7895  33
   6  -2   2 204.001 70.1122  32
   6  -2   2 166.236 70.8501  16
   6  -2   2 284.205 78.1248  15
   6  -2   3 999.673 115.101  35
   6  -2   3 761.843 108.358  33
   6  -2   3 853.991 109.116  32
   6  -2   3 843.601 116.479  16
   6  -2   3 682.500 111.663  15
   6  -2   3 756.056 105.331  24
   6  -2   4 7998.60 369.293  35
   6  -2   4 8393.85 371.059  32
   6  -2   4 8335.94 393.812  15
   6  -2   4 7854.71 356.652  24
   6  -2   5 24060.3 841.075  32
   6  -2   6 2751.59 142.872  32
   6  -1 -12 2170.36 139.314  18
   6  -1 -11 3919.61 238.222  18
   6  -1 -10 2260.18 199.696  18
   6  -1 -10 1862.46 181.934  14
   6  -1  -9 1557.74 182.270  18
   6  -1  -9 1857.85 191.229  14
   6  -1  -8 1460.59 175.347  18
  -6   1   8 1607.49 185.438   3
   6  -1  -8 1552.96 179.562  14
   6  -1  -7 46.2842 48.7353   7
  -6   1   7 104.922 80.1871   3
   6  -1  -7 57.8883 86.8371  14
   6  -1  -7 44.7654 50.1785  25
  -6   1   6 11901.7 532.294   3
   6  -1  -6 12092.9 503.445   8
   6  -1  -6 11481.4 496.556   7
   6  -1  -6 12157.1 494.924  26
   6  -1  -6 11961.9 499.615  25
   6  -1  -5 749.992 104.737   8
   6  -1  -5 674.870 115.829  18
   6  -1  -5 544.538 92.4818   7
   6  -1  -5 568.325 107.437  14
   6  -1  -5 701.201 95.3248  26
   6  -1  -5 515.464 92.1762  25
   6  -1  -4 14909.0 611.132   8
   6  -1  -4 15143.9 624.403  18
   6  -1  -4 15162.9 618.969  17
   6  -1  -4 15521.3 613.625   7
   6  -1  -4 14614.7 597.838  26
   6  -1  -4 15307.0 609.012  25
   6  -1  -3 32946.2 1180.42   8
   6  -1  -3 34976.1 1147.51  36
   6  -1  -3 32120.0 1184.59  18
   6  -1  -3 34524.9 1187.02  17
   6  -1  -3 35000.2 1189.27   7
   6  -1  -3 33731.2 1204.75   6
   6  -1  -3 35112.0 1183.05  26
   6  -1  -3 32907.5 1173.32  23
   6  -1  -3 31504.9 1150.13   9
   6  -1  -2 2070.90 169.519   8
   6  -1  -2 1853.39 168.036  18
   6  -1  -2 2148.84 148.968  36
   6  -1  -2 2143.35 175.184  17
   6  -1  -2 2133.29 153.178  32
   6  -1  -2 2078.58 168.795   7
   6  -1  -2 2331.35 194.562   6
   6  -1  -2 2119.05 166.632  26
   6  -1  -2 2087.88 170.519  25
   6  -1  -2 2078.06 172.358  23
   6  -1  -2 2063.07 158.671   9
   6  -1  -1 21889.5 846.539   9
   6  -1  -1 25041.4 879.214   8
   6  -1  -1 23557.2 837.295  36
   6  -1  -1 24680.3 886.269  17
   6  -1  -1 24724.7 875.927   7
   6  -1  -1 22883.6 859.368  26
   6  -1  -1 23071.1 866.516  25
   6  -1   0 1950.85 164.743   8
   6  -1   0 1873.79 146.704  36
   6  -1   0 2016.54 163.841   7
   6  -1   0 2392.38 167.013  32
   6  -1   0 2053.03 159.934  26
   6  -1   0 2000.70 165.210  25
   6  -1   0 2104.04 178.461  23
   6  -1   1 2301.17 169.538   8
   6  -1   1 2024.15 157.977   7
   6  -1   1 2212.02 162.419  32
   6  -1   1 2093.94 172.264  16
   6  -1   1 2018.01 168.144  15
   6  -1   1 1995.17 154.393  26
   6  -1   1 1811.39 152.537  25
   6  -1   2 39504.3 1322.10  32
   6  -1   2 39457.9 1343.33  16
   6  -1   2 36516.9 1339.34  15
   6  -1   3 12072.1 491.658  32
   6  -1   3 11672.4 515.087  15
   6  -1   3 11807.1 496.030  24
   6  -1   4 2240.98 142.085  36
   6  -1   4 2504.50 163.388  32
   6  -1   5 5.44229 40.8330  32
   6   0 -12 1216.39 107.503  18
   6   0 -11 7813.63 371.273  18
   6   0 -10 5108.24 306.529  18
   6   0  -9 28000.5 1059.71  18
   6   0  -8 12579.9 557.677  18
   6   0  -8 11342.2 547.665  14
  -6   0   8 11457.3 558.132   3
   6   0  -7 30.2406 51.2482   8
   6   0  -7 13.9951 87.1334  18
   6   0  -7 10.2109 48.0627   7
  -6   0   7 43.0439 67.5299   3
   6   0  -7 48.3830 48.3107  26
   6   0  -7 30.1326 57.0909  25
   6   0  -6 1318.07 139.557   8
   6   0  -6 1509.33 167.186  18
   6   0  -6 1337.94 137.973   7
   6   0  -6 1292.31 143.216   6
   6   0  -6 1485.05 138.689  26
   6   0  -5 14378.2 637.259  17
   6   0  -5 15256.0 628.558   6
   6   0  -5 16184.0 637.113   8
   6   0  -5 15583.0 622.313  26
   6   0  -4 534.150 87.5337  36
   6   0  -4 722.830 121.975  18
   6   0  -4 674.680 118.225  17
   6   0  -4 618.430 108.627   6
   6   0  -4 780.165 105.720  26
   6   0  -4 686.544 99.9823  23
   6   0  -3 8019.06 395.244  18
   6   0  -3 8293.54 359.492  36
   6   0  -3 7343.18 383.101   8
   6   0  -3 7912.65 391.154  17
   6   0  -3 7840.63 402.544   6
   6   0  -3 7839.76 383.483  23
   6   0  -2 8648.33 374.007  36
   6   0  -2 8488.36 405.765   8
   6   0  -2 8699.77 419.933  17
   6   0  -2 8661.61 438.422   6
   6   0  -2 8318.55 396.495  26
   6   0  -2 8258.11 409.118  23
   6   0  -1 3107.43 193.428  36
   6   0  -1 3103.22 215.082   8
   6   0  -1 3066.48 195.449  32
   6   0  -1 2856.90 202.082  26
   6   0  -1 3195.23 230.043  23
   6   0   0 2637.04 186.858   8
   6   0   0 2398.77 169.543  36
   6   0   0 2329.92 173.077  32
   6   0   0 2504.29 183.208   7
   6   0   0 2260.35 170.485  26
   6   0   0 2529.03 185.092  25
   6   0   0 2443.46 201.408  23
   6   0   1 9427.68 416.082  32
   6   0   1 9057.82 435.760  16
   6   0   1 10120.1 458.041  23
   6   0   2-18.0651 56.2336  32
   6   0   2 46.7633 76.9936  15
   6   0   3 327.390 65.3170  32
   6   0   3 431.634 92.1173  16
   6   0   3 488.207 98.9139  15
   6   0   3 276.669 70.3258  24
   6   0   4 1159.27 93.9576  36
   6   0   4 1139.08 94.8876  32
   6   0   5 10980.2 421.383  15
   6   1 -12 30.3112 49.4237  18
   6   1 -11 3604.74 223.560  18
   6   1 -10 11644.1 519.939  18
   6   1  -9 38528.6 1376.09  18
   6   1  -8 8378.62 376.146   8
   6   1  -8 8381.93 432.657  18
   6   1  -8 8103.08 374.591  25
  -6  -1   8 7852.18 424.969   3
   6   1  -7 4216.75 261.782   8
   6   1  -7 4611.71 292.038  18
   6   1  -7 4474.24 259.188  26
   6   1  -6 745.674 99.0066  19
   6   1  -6 706.072 113.155   8
   6   1  -6 750.658 128.384  18
   6   1  -6 735.841 109.931   6
   6   1  -6 710.162 112.930  26
   6   1  -5 22366.0 886.789  19
   6   1  -5 28664.8 989.490  18
   6   1  -5 25363.7 956.165   8
   6   1  -5 25042.0 945.248   6
   6   1  -5 26676.4 952.320  26
   6   1  -5 26018.9 923.335  23
   6   1  -4 6081.63 305.961  19
   6   1  -4 6654.45 357.792   6
   6   1  -4 6853.94 344.154  23
   6   1  -3 349.206 71.7126  19
   6   1  -3 192.665 75.4893  26
   6   1  -3 336.383 90.7925  23
   6   1  -2 6777.40 323.868  19
   6   1  -2 6322.44 351.142   8
   6   1  -2 7286.10 357.359  26
   6   1  -1 7376.10 349.871  36
   6   1  -1 7748.87 374.524   8
   6   1  -1 7628.55 352.285  32
   6   1  -1 7178.92 361.896  26
   6   1  -1 7683.54 395.399  23
   6   1   0 2212.40 173.888   8
   6   1   0 2416.40 173.245  32
   6   1   0 2394.51 172.092  26
   6   1   0 1956.08 164.402  25
   6   1   0 2630.12 208.767  23
   6   1   1 13638.2 549.860  32
   6   1   1 14602.7 599.038  23
   6   1   2 114.530 55.9449  32
   6   1   2 132.000 73.7066  16
   6   1   2 54.9359 67.6533  15
   6   1   3 253.638 59.4936  36
   6   1   3 403.358 80.5173  16
   6   1   3 390.065 65.7033  24
   6   1   4 999.411 78.8226  36
   6   1   4 1096.96 101.506  15
   6   2 -12 291.615 54.9342  18
   6   2 -12 406.805 74.8418  17
   6   2 -11 1107.55 119.439  18
   6   2 -10 632.156 110.675  18
   6   2  -9 12858.5 564.795  18
   6   2  -8 492.965 92.3291   8
   6   2  -8 175.345 86.5187  18
   6   2  -7 7847.63 390.144  19
   6   2  -7 8537.31 427.173  18
   6   2  -7 8425.24 411.694   8
   6   2  -7 8963.00 441.112  17
   6   2  -7 8438.64 405.075  26
   6   2  -6 39392.9 1394.54  19
   6   2  -6 42337.8 1459.82  18
   6   2  -6 41788.5 1463.52  17
   6   2  -6 40366.6 1382.92  23
   6   2  -5 3706.48 234.847  19
   6   2  -5 4208.16 287.034  18
   6   2  -5 3791.89 276.280  17
   6   2  -5 4336.44 257.742  23
   6   2  -4 5122.85 284.836  19
   6   2  -4 5483.28 285.525  36
   6   2  -4 5386.75 324.453  17
   6   2  -4 5291.53 309.727  23
   6   2  -3 411.662 83.6774  19
   6   2  -3 594.186 92.1601  36
   6   2  -3 623.788 117.950  17
   6   2  -3 555.396 114.575  23
   6   2  -2 862.550 108.662  36
   6   2  -2 540.234 109.021   8
   6   2  -2 539.635 96.9653  26
   6   2  -1 8939.78 413.044   8
   6   2  -1 8148.78 399.665  26
   6   2  -1 9477.08 450.810  23
   6   2   0 672.043 94.0447   8
   6   2   0 621.022 116.570  23
   6   2   1 474.805 85.7869  36
   6   2   1 600.340 99.3444  16
   6   2   1 533.545 99.9941  23
   6   2   2 928.737 97.5998  36
   6   2   2 985.051 108.598  16
   6   2   3 939.062 83.7061  36
   6   2   4 12298.8 430.405  15
   6   3 -12 1125.84 101.194  17
   6   3 -11 8743.69 376.703  18
   6   3 -11 9805.71 408.167  17
   6   3 -10 11722.2 492.937  18
   6   3 -10 11609.0 506.610  17
   6   3  -9 324.636 67.2352   8
   6   3  -9 269.658 93.9998  18
   6   3  -9 264.143 91.6813  17
   6   3  -9 306.879 68.6839  25
   6   3  -8 871.229 118.241   8
   6   3  -8 980.549 138.902  18
   6   3  -8 833.311 131.170  17
   6   3  -7 2093.94 177.270  19
   6   3  -7 2561.36 212.756  18
   6   3  -7 2187.30 202.162  17
   6   3  -6 4792.93 292.265  19
   6   3  -6 5803.20 331.385  17
   6   3  -6 4809.01 277.064  23
   6   3  -6 5948.37 328.740  22
   6   3  -5 1486.78 149.627  19
   6   3  -5 1765.78 180.438  17
   6   3  -5 1703.40 164.679  23
   6   3  -4 2090.94 178.888  19
   6   3  -4 2695.88 187.876  36
   6   3  -4 2646.35 217.023  17
   6   3  -4 2135.90 193.475  23
   6   3  -4 2078.86 192.297  22
   6   3  -3 22567.3 791.244  36
   6   3  -3 21761.1 836.960  23
   6   3  -2 12746.9 526.399  36
   6   3  -2 12835.8 551.993   8
   6   3  -1 9839.37 424.363  36
   6   3  -1 9619.94 426.870   8
   6   3  -1 9878.95 465.165  23
   6   3   0 2396.59 165.441  36
   6   3   0 2324.79 176.019  16
   6   3   0 2284.92 182.088  23
   6   3   1 1910.80 141.388  16
   6   3   1 1662.69 144.592  15
   6   3   2 184.719 51.4457  16
   6   3   3 226.443 32.7563  36
   6   3   3 201.105 38.9272  15
   6   4 -12 1315.74 88.5899  17
  -6  -4  12 1010.88 102.091  21
   6   4 -11 983.228 99.3282  17
   6   4 -10 595.401 94.8788  17
   6   4  -9 1743.71 138.334   8
   6   4  -9 1597.63 153.611  17
   6   4  -8 12516.2 518.372   8
   6   4  -8 11468.9 516.349  17
   6   4  -7 4880.57 287.383  17
   6   4  -7 4540.73 248.015   2
   6   4  -6 74.4171 78.1297  17
   6   4  -6 51.7182 62.8440  23
   6   4  -6-37.1173 51.2076   2
   6   4  -5 616.376 111.724  17
   6   4  -5 392.029 92.4743  23
   6   4  -5 482.150 86.1660   2
   6   4  -4 179.029 69.1836  36
   6   4  -4 215.065 92.7388  23
   6   4  -3 23757.1 850.851  36
   6   4  -3 23023.8 892.869  23
   6   4  -2 1344.30 125.917  36
   6   4  -2 1333.43 134.520   8
   6   4  -2 1178.00 143.638  23
   6   4  -1 2154.79 146.398   8
   6   4  -1 2594.26 164.466  36
   6   4  -1 2155.74 176.654  23
   6   4   0 442.111 70.3314  36
   6   4   0 317.518 71.3207  16
   6   4   0 333.013 75.2645  23
   6   4   1 1166.42 89.3306  36
   6   4   1 1032.19 85.9453  16
   6   5 -11 681.738 66.6538  17
  -6  -5  11 805.139 88.7312  21
   6   5 -10 2105.13 140.238  17
  -6  -5  10 1976.17 147.627  21
   6   5  -9 16471.2 603.673   8
   6   5  -9 15328.6 607.046  17
  -6  -5   9 17186.4 602.061  42
   6   5  -8 58.4916 57.7291   8
   6   5  -8-53.6914 55.0435  17
   6   5  -7 2326.80 174.835  17
   6   5  -7 2424.20 163.978   2
   6   5  -6 1299.48 125.666   2
   6   5  -6 1290.60 127.687  23
   6   5  -5 2878.76 200.255  23
   6   5  -4 10188.0 421.334  36
   6   5  -4 10622.0 462.691  23
   6   5  -3 20488.2 720.713  36
   6   5  -3 19631.9 742.451   8
   6   5  -2 304.798 60.6679  36
   6   5  -2 345.414 63.7310   8
   6   5  -2 231.860 55.8141  25
   6   5  -2 227.028 69.7543  23
   6   5  -1 9630.23 375.733  36
   6   5  -1 10003.4 384.903  16
   6   5  -1 9816.57 399.000  23
   6   5   0 15.3834 29.8039  36
   6   5   0 63.7657 34.5771  16
   6   6  -9 8331.94 333.809   8
  -6  -6   9 8595.35 331.877  42
   6   6  -8 3818.40 213.970   8
  -6  -6   8 4053.47 208.812  42
  -6  -6   7 614.438 87.3144  42
   6   6  -6 6645.94 301.442  23
  -6  -6   6 7252.32 323.584  42
   6   6  -5 4787.05 252.476   8
   6   6  -5 4410.94 238.113  23
  -6  -6   5 4831.82 247.105  42
   6   6  -4 6899.80 310.929   8
   6   6  -4 6875.62 315.199  23
  -6  -6   4 7061.32 306.299  42
   6   6  -3 4549.69 215.019   8
   6   6  -3 4675.42 212.970  25
  -6  -6   3 5085.88 217.070  42
   6   6  -2 193.314 42.8450  16
   6   6  -2 249.137 53.7143  23
   6   7  -8 152.361 43.5604   8
  -6  -7   8 200.435 45.0099  42
  -6  -7   7 7089.24 289.962  42
   6   7  -6 1292.68 102.913   8
   6   7  -5 4740.52 210.495   8
   6   7  -5 4767.86 202.797  23
  -6  -7   5 4758.93 207.498  42
   6   7  -4 3144.68 141.070  16
   6   7  -4 3124.88 148.307  23
   7 -12  -1 7739.92 278.755  28
   7 -12  -1 7206.17 295.961  11
   7 -12   0 1197.99 91.6417  28
   7 -12   0 1547.18 115.805  11
   7 -12   1 5589.52 263.668  11
   7 -12   2 125.498 42.1986  28
   7 -12   2 26.3489 47.8406  11
   7 -12   3 774.313 63.8378  28
   7 -12   3 768.603 76.0787  11
   7 -11  -2 1200.73 93.2296  28
   7 -11  -2 1189.71 111.323  11
   7 -11  -1 2563.61 157.035  28
   7 -11  -1 2687.29 186.373  11
   7 -11   0 2641.43 197.074  11
   7 -11   1 8730.03 368.442  28
   7 -11   2 143.648 54.0136  28
   7 -11   2 194.707 72.0048  11
   7 -11   3 7232.51 300.312  28
   7 -11   3 7370.41 330.497  11
   7 -11   4 57.9639 32.8793  28
   7 -10  -4 63.3201 58.3242  30
   7 -10  -3 8135.18 388.221  30
   7 -10  -3 8159.43 328.642  28
   7 -10  -3 7634.63 356.601  11
   7 -10  -2 13323.6 514.070  28
   7 -10  -2 14140.1 565.325  11
   7 -10  -1 331.322 78.3969  28
   7 -10  -1 231.742 92.9741  11
   7 -10   0 175.826 84.3729  11
   7 -10   1 2431.23 175.213  28
   7 -10   2 1242.41 116.625  28
   7 -10   2 1012.58 133.604  11
   7 -10   3 15482.8 568.597  28
   7 -10   3 15655.2 608.303  11
   7 -10   3 14854.9 577.298   9
   7 -10   4 2894.34 147.178  28
   7 -10   4 2673.77 164.435   9
   7 -10   5 128.700 45.2821   9
   7  -9  -6 1460.81 121.230  30
   7  -9  -6 1569.83 113.575  14
   7  -9  -5 333.285 83.1183  30
   7  -9  -5 328.615 68.3981  14
   7  -9  -4 8968.03 437.152  30
   7  -9  -4 9052.69 399.082  11
   7  -9  -3 151.887 90.0682  30
   7  -9  -3 151.049 62.5931  28
   7  -9  -3 122.051 76.1081  11
   7  -9  -2 1338.92 133.281  28
   7  -9  -2 1277.11 159.425  11
   7  -9  -1 1482.15 167.693  30
   7  -9  -1 1317.15 170.635  11
   7  -9   0 1067.34 143.975  30
   7  -9   0 1148.80 129.948  28
   7  -9   0 1207.45 160.620  11
   7  -9   1 11730.0 503.721  28
   7  -9   1 12066.4 555.263  11
   7  -9   1 12450.8 528.867   9
   7  -9   2 2770.84 188.377  28
   7  -9   2 2797.91 218.045  11
   7  -9   2 2855.10 209.165   9
   7  -9   3 24851.7 854.832  33
   7  -9   3 25445.1 872.664  28
   7  -9   3 23832.2 909.302  11
   7  -9   3 25025.5 913.888   9
   7  -9   4 3647.64 190.244  33
   7  -9   4 3745.68 225.211   9
   7  -9   5 226.885 66.5605   9
   7  -9   5 232.430 51.0965  33
   7  -9   6 11624.0 405.419  33
   7  -9   6 10955.9 415.911   9
   7  -8  -8 4315.81 195.317  14
   7  -8  -7 178.796 61.8709  30
   7  -8  -7 217.260 67.7772  14
   7  -8  -6 1355.63 144.342  30
   7  -8  -6 1451.72 139.468  14
   7  -8  -5 6832.66 384.153  30
   7  -8  -5 7801.69 366.763  14
   7  -8  -4 7029.87 396.819  30
   7  -8  -4 7461.95 332.972  28
   7  -8  -4 6563.54 342.252  14
   7  -8  -4 7782.07 380.438  11
   7  -8  -3 10212.8 448.238  28
   7  -8  -3 10555.7 502.211  11
   7  -8  -2 814.131 134.870  30
   7  -8  -2 734.107 109.343  28
   7  -8  -2 831.497 141.575  11
   7  -8  -1 511.048 115.090  30
   7  -8  -1 551.435 127.654  11
   7  -8   0 494.251 117.632   9
   7  -8   0 592.393 115.351  30
   7  -8   0 314.273 81.0185  28
   7  -8   1 13135.2 549.255   6
   7  -8   1 13463.2 557.893  28
   7  -8   1 13127.1 607.363  11
   7  -8   1 15083.3 610.709   9
   7  -8   2 1343.71 116.095  33
   7  -8   2 1608.73 138.900  28
   7  -8   2 1472.86 164.307  11
   7  -8   2 1668.87 173.049   9
   7  -8   3 275.286 97.8839   9
   7  -8   3 192.653 56.2891  33
   7  -8   3 243.363 64.3400  28
   7  -8   3 201.892 75.7196  11
   7  -8   4 258.384 91.9638   9
   7  -8   4 286.945 62.9955  33
   7  -8   5 9485.39 400.688   9
   7  -8   5 8932.34 359.062  33
   7  -8   5 8448.92 339.649  32
   7  -8   6 1484.14 118.997   9
   7  -8   6 1582.81 104.221  33
   7  -7  -8 515.799 83.2741  30
   7  -7  -8 596.832 91.2559  14
   7  -7  -7 434.542 93.7398  30
   7  -7  -7 241.427 82.5196  14
   7  -7  -6 13005.1 584.453  30
   7  -7  -6 12891.8 555.694  14
   7  -7  -5 4152.43 293.890  30
   7  -7  -5 3736.50 213.386  28
   7  -7  -5 4485.86 269.358  14
   7  -7  -5 3785.70 245.553  11
   7  -7  -4 2131.44 163.590  28
   7  -7  -4 1712.05 165.239  14
   7  -7  -4 2072.61 193.912  11
   7  -7  -3 93.1179 80.4996  30
   7  -7  -3 162.292 83.2934  29
  -7   7   3 271.079 99.4457   3
   7  -7  -3 240.936 72.8026  28
   7  -7  -3 177.182 68.4394  14
   7  -7  -3 243.859 99.4746  11
   7  -7  -2 29.8277 86.1586  30
   7  -7  -2 318.001 90.1930  29
   7  -7  -2 293.476 86.3014  28
   7  -7  -2 126.080 93.5091  11
   7  -7  -1 1343.71 167.613   9
   7  -7  -1 1520.27 167.420  30
   7  -7  -1 1232.78 157.783  29
   7  -7  -1 1261.84 141.920  28
   7  -7  -1 1457.51 174.408  11
   7  -7   0 34403.3 1245.10  30
   7  -7   0 34633.5 1243.69  29
   7  -7   0 34826.1 1216.57  28
   7  -7   0 33600.6 1272.79  11
   7  -7   0 35386.5 1267.34   9
   7  -7   1 4918.85 307.413   9
   7  -7   1 4410.90 232.613  33
   7  -7   1 5232.71 285.269   6
   7  -7   1 4171.76 271.364  29
   7  -7   1 4534.49 261.132  28
   7  -7   1 4695.78 304.174  11
   7  -7   2-56.1021 89.3755   9
   7  -7   2-8.29085 47.7921  33
   7  -7   2 42.8554 42.3023  32
   7  -7   2 65.5425 57.5981  28
   7  -7   2 40.3826 72.0002  11
   7  -7   3 101.845 54.1187  33
   7  -7   3 76.7784 51.1396  28
   7  -7   3 10.9199 60.2946  11
   7  -7   4 5607.49 273.626  33
   7  -7   5 9815.97 394.788  33
   7  -7   5 9695.94 384.234  32
   7  -7   6-21.1560 52.4746   9
   7  -7   6 4.51961 33.3494  32
   7  -6  -9 179.731 53.6759  18
   7  -6  -9 197.199 62.6219  30
   7  -6  -8 354.748 82.0448  18
   7  -6  -8 346.510 87.8001  30
   7  -6  -8 267.216 92.3769  14
   7  -6  -7 14965.4 600.261  18
   7  -6  -7 15507.1 652.601  30
   7  -6  -7 14349.5 620.595  14
   7  -6  -6 607.254 100.852  18
   7  -6  -6 732.701 129.690  30
   7  -6  -6 752.830 129.807  14
   7  -6  -5 13172.0 546.818  18
  -7   6   5 13415.8 628.897   3
   7  -6  -5 13091.8 555.820  29
   7  -6  -5 13757.1 538.502  28
   7  -6  -5 13642.2 588.664  14
   7  -6  -5 13688.8 588.273  11
   7  -6  -4 711.593 134.213  30
  -7   6   4 634.909 123.702   3
   7  -6  -4 700.698 114.459  29
   7  -6  -4 933.309 114.115  28
   7  -6  -4 447.891 104.824  14
   7  -6  -4 884.193 115.579  25
   7  -6  -4 749.318 131.940  11
   7  -6  -3 614.236 118.825  30
   7  -6  -3 664.532 115.151  29
   7  -6  -3 749.490 106.052  28
   7  -6  -3 621.871 102.283  14
   7  -6  -3 842.111 117.619  25
   7  -6  -3 692.543 130.617  11
   7  -6  -2 3671.44 257.911  30
   7  -6  -2 3376.10 242.285  29
   7  -6  -2 3493.98 265.028  11
   7  -6  -2 3739.20 266.782   9
   7  -6  -1 24724.8 912.975  30
   7  -6  -1 23874.5 882.207  28
   7  -6  -1 23465.5 889.880  25
   7  -6  -1 22941.2 920.103   9
   7  -6   0 1661.09 127.027  33
   7  -6   0 1611.71 119.794  32
   7  -6   0 1674.41 153.269  30
   7  -6   0 1650.91 165.280   6
   7  -6   0 1785.19 169.208  29
   7  -6   0 1379.45 143.999  28
   7  -6   0 1692.80 158.741  25
   7  -6   0 1567.73 181.572  11
   7  -6   1 11120.7 454.363  33
   7  -6   1 11180.0 448.031  32
   7  -6   1 10466.0 490.081   6
   7  -6   1 11362.8 499.456  29
   7  -6   1 11456.6 480.642  28
   7  -6   1 11258.4 486.368  25
   7  -6   1 11330.0 505.215  24
   7  -6   1 10978.7 525.969  11
   7  -6   2 303.710 74.0840  33
   7  -6   2 208.025 60.1472  32
   7  -6   2 184.554 72.5257  29
   7  -6   2 245.059 69.4900  28
   7  -6   2 91.1011 72.0941  11
   7  -6   3 15566.5 596.821  33
   7  -6   3 15074.3 606.022  11
   7  -6   4 17518.1 656.273  33
   7  -6   5 211.019 56.3162  32
   7  -6   6 158.660 47.9497  33
   7  -6   6 179.812 44.6078  32
   7  -5 -10 2253.28 138.588  18
   7  -5 -10 2098.37 136.605  30
   7  -5 -10 2106.11 144.062  14
   7  -5  -9 1315.16 132.357  18
   7  -5  -9 1338.28 139.760  30
   7  -5  -9 1516.50 146.202  14
   7  -5  -8 2941.98 210.353  18
   7  -5  -8 2742.41 225.887  30
   7  -5  -7 9395.99 448.935  18
   7  -5  -7 9764.06 497.396  30
   7  -5  -7 9933.33 476.564  14
   7  -5  -6 622.781 112.177  18
  -7   5   6 590.572 127.672   3
   7  -5  -6 665.385 98.4352  29
   7  -5  -6 831.832 127.248  14
   7  -5  -6 622.638 104.835  11
   7  -5  -5 78.7907 74.1868  18
   7  -5  -5 128.997 80.5419  30
  -7   5   5 106.357 78.6557   3
   7  -5  -5 78.9228 57.3869  29
   7  -5  -5 38.1176 56.5073  28
   7  -5  -5 118.368 78.9562  14
   7  -5  -5 120.222 60.1746  25
   7  -5  -5 166.877 84.5412  11
   7  -5  -4 3863.80 236.144  18
   7  -5  -4 4119.56 280.087  30
   7  -5  -4 3715.60 249.827  29
   7  -5  -4 3822.73 230.882  28
   7  -5  -4 3333.09 237.863  14
   7  -5  -4 3574.43 239.450  26
   7  -5  -4 3616.56 236.331  25
   7  -5  -4 3906.94 271.890  11
   7  -5  -3 21254.4 819.826  30
   7  -5  -3 20383.8 796.283  29
   7  -5  -3 18260.5 758.866  14
   7  -5  -3 20875.6 770.226  28
   7  -5  -3 19241.9 780.573  26
   7  -5  -3 20708.5 785.651  25
   7  -5  -3 20483.2 765.022  24
   7  -5  -3 20153.7 828.303  11
   7  -5  -3 21354.6 814.747   9
   7  -5  -2 70757.0 2356.76  30
   7  -5  -2 72017.5 2362.03  29
   7  -5  -2 70695.2 2327.22  28
   7  -5  -2 68374.4 2347.04  26
   7  -5  -2 69694.1 2343.52  25
   7  -5  -2 73039.3 2341.73  24
   7  -5  -2 71996.6 2402.80  11
   7  -5  -2 71982.8 2370.08   9
   7  -5  -1 21610.4 784.774  33
   7  -5  -1 23268.7 790.440  32
   7  -5  -1 21179.2 834.066  30
   7  -5  -1 22561.8 867.651  29
   7  -5  -1 23438.6 842.730  28
   7  -5  -1 22399.6 855.835  26
   7  -5  -1 22391.6 851.678  25
   7  -5  -1 23097.4 859.556  24
   7  -5  -1 23134.0 901.584  11
   7  -5  -1 21623.9 870.966   9
   7  -5   0 716.563 122.141   9
   7  -5   0 524.386 79.8742  33
   7  -5   0 703.733 88.0853  32
   7  -5   0 702.887 108.998  29
   7  -5   0 397.475 99.6562   6
   7  -5   0 721.081 103.700  28
   7  -5   0 701.664 104.622  26
   7  -5   0 581.087 105.313  25
   7  -5   0 706.656 115.856  24
   7  -5   0 745.128 131.070  11
   7  -5   1 18463.5 676.323  33
   7  -5   1 18045.5 669.665  32
   7  -5   1 17633.6 714.902   6
   7  -5   1 16414.4 696.161  29
   7  -5   1 18077.8 684.436  28
   7  -5   1 18023.9 692.670  25
   7  -5   1 18039.7 718.926  24
   7  -5   1 18001.3 739.165  11
   7  -5   2 6964.35 326.803  33
   7  -5   2 6799.84 319.382  32
   7  -5   2 6324.45 326.663  29
   7  -5   2 6353.85 317.772  25
   7  -5   2 6482.77 343.672  24
   7  -5   2 6801.13 353.141  11
   7  -5   3 2656.21 183.512  33
   7  -5   3 2431.34 172.495  32
   7  -5   3 2495.76 186.933  24
   7  -5   4 354.807 74.6840  32
   7  -5   5 2899.01 171.602  33
   7  -5   6 2185.24 122.280  32
   7  -4 -11 797.402 76.1777  18
   7  -4 -10 24.5373 59.3342  18
   7  -4 -10 18.3020 56.3034  30
   7  -4 -10 96.8922 66.1003  14
   7  -4  -9 5007.07 281.778  18
   7  -4  -9 4746.66 297.243  30
   7  -4  -9 4825.72 289.450  14
   7  -4  -8 10607.5 488.947  18
   7  -4  -7 1442.93 161.175  18
   7  -4  -7 1721.86 182.174  14
   7  -4  -6 12.6667 74.0169  18
  -7   4   6-30.4637 70.1750   3
   7  -4  -6-53.2047 58.7225  29
   7  -4  -6 14.2781 84.5522  14
   7  -4  -6 47.5233 54.7844  25
   7  -4  -6-26.1240 67.5732  11
   7  -4  -5 14418.3 590.479  18
   7  -4  -5 12833.9 546.270  17
   7  -4  -5 14128.3 582.162  29
   7  -4  -5 14139.0 607.074  14
   7  -4  -5 13117.5 566.281  26
   7  -4  -5 14256.2 572.485  25
   7  -4  -5 13912.6 611.319  11
   7  -4  -4 433.097 91.2246  18
   7  -4  -4 258.525 81.8614  29
   7  -4  -4 425.309 89.8717  28
   7  -4  -4 420.553 100.759  14
   7  -4  -4 458.716 90.3935  26
   7  -4  -4 225.780 78.2680  25
   7  -4  -4 440.408 81.4943  24
   7  -4  -4 368.377 105.585  11
   7  -4  -3 19325.8 748.417  18
   7  -4  -3 20661.9 789.847  30
   7  -4  -3 19434.8 779.461  29
   7  -4  -3 19940.8 776.698  26
   7  -4  -3 19187.2 750.663  24
   7  -4  -3 20690.8 819.997  11
   7  -4  -3 20161.4 785.438   9
   7  -4  -2 300.758 100.449   9
   7  -4  -2 300.422 61.8092  32
   7  -4  -2 371.902 86.5332  30
   7  -4  -2 332.182 82.7795  28
   7  -4  -2 223.131 80.3364  25
   7  -4  -2 371.589 96.0054  24
   7  -4  -1 694.378 118.491   9
   7  -4  -1 536.034 78.8069  33
   7  -4  -1 543.083 81.9935  32
   7  -4  -1 625.381 111.507  29
   7  -4  -1 607.142 117.989   6
   7  -4  -1 605.162 99.5920  28
   7  -4  -1 405.078 88.9069  26
   7  -4  -1 873.435 124.181  25
   7  -4  -1 518.331 116.029  11
   7  -4   0 1345.29 160.561   9
   7  -4   0 1790.11 142.992  33
   7  -4   0 1861.21 144.302  32
   7  -4   0 1726.71 176.349   6
   7  -4   0 1590.37 159.825  29
   7  -4   0 1515.42 143.245  28
   7  -4   0 1575.26 151.431  26
   7  -4   0 1649.74 153.445  25
   7  -4   0 1823.48 172.685  24
   7  -4   0 1496.96 167.929  11
   7  -4   1 2318.77 170.402  33
   7  -4   1 2010.98 158.557  32
   7  -4   1 2261.87 197.478   6
   7  -4   1 2080.09 157.097  15
   7  -4   1 2262.30 181.178  29
   7  -4   1 2182.49 173.607  26
   7  -4   1 2040.36 170.240  25
   7  -4   1 2537.97 196.976  24
   7  -4   1 2446.88 205.695  11
   7  -4   2 36501.5 1234.70  33
   7  -4   2 36283.8 1229.34  32
   7  -4   2 35006.4 1226.73  15
   7  -4   2 34058.9 1220.72  29
   7  -4   2 35618.6 1211.45  25
   7  -4   2 36184.9 1257.14  24
   7  -4   3 5176.60 265.679  32
   7  -4   3 4647.41 267.639  24
   7  -4   4 3815.62 217.546  33
   7  -4   5 10262.7 399.164  32
   7  -4   6 1284.34 83.9344  32
   7  -3 -11 1174.24 106.824  30
   7  -3 -10 4268.80 254.358  14
   7  -3  -9 666.660 117.178  18
   7  -3  -9 481.672 118.620  14
   7  -3  -8 2832.03 226.783  18
   7  -3  -7 462.381 111.123  18
  -7   3   7 508.443 112.772   3
   7  -3  -7 555.679 91.5810  29
   7  -3  -7 345.244 109.921  14
   7  -3  -7 550.411 85.7026  25
   7  -3  -6 4338.20 287.042  18
   7  -3  -6 4450.51 267.507  29
   7  -3  -6 4712.05 305.417  14
   7  -3  -6 4278.05 258.923  26
   7  -3  -6 5115.17 268.397  25
   7  -3  -5 48489.5 1661.95  18
   7  -3  -5 49279.2 1645.82   7
   7  -3  -5 47788.9 1635.08  17
   7  -3  -5 49273.4 1654.81  29
   7  -3  -5 49445.8 1682.33  14
   7  -3  -5 47085.2 1638.03  26
   7  -3  -5 47501.3 1635.00  25
   7  -3  -5 47836.3 1602.33  24
   7  -3  -5 48498.9 1684.30  11
   7  -3  -4 7846.31 395.100  18
   7  -3  -4 8231.66 398.352   7
   7  -3  -4 7694.32 377.721  17
   7  -3  -4 8337.96 405.868  29
   7  -3  -4 7632.29 385.620  26
   7  -3  -4 8131.24 392.580  25
   7  -3  -4 7931.20 372.611  24
   7  -3  -4 8350.92 427.478  11
   7  -3  -3 9436.97 429.043  18
   7  -3  -3 9333.30 419.773  17
   7  -3  -3 8931.93 422.600  30
   7  -3  -3 9539.45 447.971  29
   7  -3  -3 8597.30 427.038  26
   7  -3  -3 9446.11 422.541  24
   7  -3  -3 8960.38 463.335  11
   7  -3  -3 8938.16 428.264   9
   7  -3  -2 974.778 132.495   9
   7  -3  -2 1147.42 135.870   7
   7  -3  -2 1238.49 113.300  32
   7  -3  -2 946.605 120.497  17
   7  -3  -2 1248.94 140.957  25
   7  -3  -2 1077.74 134.153  24
   7  -3  -1 2648.12 205.095   9
   7  -3  -1 3067.63 211.440   7
   7  -3  -1 2687.13 179.235  32
   7  -3  -1 2238.89 158.434  16
   7  -3  -1 3151.16 236.795   6
   7  -3  -1 2853.02 210.596  29
   7  -3  -1 2638.24 198.710  26
   7  -3  -1 2701.19 202.737  25
   7  -3  -1 2512.97 215.987  11
   7  -3   0 4941.45 298.234   9
   7  -3   0 4790.16 242.302  36
   7  -3   0 5375.35 274.438  33
   7  -3   0 5644.02 278.953  32
   7  -3   0 5433.27 322.943   6
   7  -3   0 5020.60 259.565  16
   7  -3   0 4878.21 291.154  29
   7  -3   0 4745.27 253.425  15
   7  -3   0 4681.07 278.534  26
   7  -3   0 5402.25 291.508  25
   7  -3   0 5129.54 298.493  24
   7  -3   1 7600.36 348.672  33
   7  -3   1 7096.99 339.604  32
   7  -3   1 6972.06 332.149  16
   7  -3   1 7430.88 355.290  29
   7  -3   1 6794.04 332.938  15
   7  -3   1 6323.31 333.266  26
   7  -3   1 7278.64 343.479  25
   7  -3   1 6656.71 357.248  24
   7  -3   2 799.445 107.247  15
   7  -3   2 995.907 127.291  24
   7  -3   3 3664.27 217.653  32
   7  -3   3 3719.95 223.343  15
   7  -3   3 3565.58 218.775  24
   7  -3   4 1722.13 133.399  32
   7  -3   5 6632.25 273.158  32
   7  -2 -11 1344.43 124.931  18
   7  -2 -10 5290.08 296.569  18
   7  -2  -9 8750.62 438.721  14
   7  -2  -8 1664.57 190.800  14
   7  -2  -7 42.4013 85.9641  18
   7  -2  -7 179.078 67.2432  29
   7  -2  -7 135.131 62.3288  25
   7  -2  -6 5735.18 336.619  18
   7  -2  -6 6324.99 317.196   7
   7  -2  -6 5329.96 312.896  17
   7  -2  -6 5969.27 315.864  29
   7  -2  -6 5260.34 339.245  14
   7  -2  -6 5335.59 297.644  26
   7  -2  -6 5316.31 298.924  25
   7  -2  -5 32102.5 1146.72   8
   7  -2  -5 31538.1 1164.83  18
   7  -2  -5 31316.2 1143.51   7
   7  -2  -5 32317.7 1150.74  17
   7  -2  -5 31335.6 1134.06  26
   7  -2  -5 31787.0 1140.25  25
   7  -2  -5 32015.7 1104.41  24
   7  -2  -4 2038.41 181.714   8
   7  -2  -4 2168.47 188.713  18
   7  -2  -4 2331.21 186.986   7
   7  -2  -4 1985.04 179.613  17
   7  -2  -4 2146.33 198.044   6
   7  -2  -4 1998.41 174.933  26
   7  -2  -4 1992.26 180.338  25
   7  -2  -4 2124.99 168.687  24
   7  -2  -3 52.9178 59.3502   9
   7  -2  -3 111.119 75.0655   8
   7  -2  -3 84.4724 82.8349  18
   7  -2  -3 148.756 74.4215   7
   7  -2  -3 92.5234 74.5828  17
   7  -2  -3 116.066 89.2861   6
   7  -2  -3 94.2831 62.0744  26
   7  -2  -3 72.1690 68.4167  25
   7  -2  -2 33395.7 1179.37   8
   7  -2  -2 33519.1 1127.51  36
   7  -2  -2 35421.6 1187.19  17
   7  -2  -2 34878.5 1185.48   7
   7  -2  -2 34125.6 1137.49  32
   7  -2  -2 31976.4 1214.52   6
   7  -2  -2 30695.3 1111.84  16
   7  -2  -2 30390.0 1157.97  26
   7  -2  -2 33174.6 1176.66  25
   7  -2  -2 31738.5 1154.02   9
   7  -2  -1 17814.2 697.209   8
   7  -2  -1 17253.1 642.815  36
   7  -2  -1 17352.5 689.425   7
   7  -2  -1 17250.0 657.628  32
   7  -2  -1 17311.4 732.106   6
   7  -2  -1 16000.0 643.001  16
   7  -2  -1 16325.2 673.099  26
   7  -2  -1 18016.3 688.478  25
   7  -2  -1 17580.0 679.079   9
   7  -2   0 1401.01 146.371   9
   7  -2   0 1474.97 127.614  36
   7  -2   0 1538.17 147.039   7
   7  -2   0 1340.00 134.686  16
   7  -2   0 1482.48 149.126  29
   7  -2   0 1595.96 136.585  15
   7  -2   0 1482.32 141.621  26
   7  -2   0 1677.26 152.617  25
   7  -2   1 335.431 66.2380  36
   7  -2   1 458.621 86.2286  16
   7  -2   1 327.397 83.6674  29
   7  -2   1 376.196 81.8497  15
   7  -2   1 163.591 71.0740  25
   7  -2   1 342.889 89.9763  24
   7  -2   2 112.299 45.8571  36
   7  -2   2 111.862 64.0199  32
   7  -2   2 88.3428 62.6190  16
   7  -2   2 39.9495 56.0227  15
   7  -2   2 149.858 72.0412  24
   7  -2   3 15749.2 589.744  32
   7  -2   3 15228.8 601.444  15
   7  -2   3 15531.6 591.828  24
   7  -2   4 452.158 69.0222  32
   7  -2   4 430.365 73.5868  15
   7  -2   5 3902.00 168.195  32
   7  -1 -12 6918.97 273.663  18
   7  -1 -12 6255.17 261.991  17
   7  -1 -12 7123.13 286.916  30
   7  -1 -11 3342.53 205.462  18
   7  -1 -10-22.6397 74.5536  18
   7  -1  -9 13.3207 87.7286  18
   7  -1  -8 62.9565 58.7801   6
   7  -1  -8 8.48902 52.8559  25
   7  -1  -7 2282.01 179.913   7
   7  -1  -7 2048.32 181.413   6
   7  -1  -7 2128.27 169.278  26
   7  -1  -7 2217.05 174.690  25
   7  -1  -6 1789.12 168.804   8
   7  -1  -6 1850.10 186.090  18
   7  -1  -6 1560.27 157.040   7
   7  -1  -6 1601.70 170.507  17
   7  -1  -6 1634.34 169.405   6
   7  -1  -6 1774.32 160.341  26
   7  -1  -6 1689.26 163.581  25
   7  -1  -5 461.301 103.514   8
   7  -1  -5 595.711 125.816  18
   7  -1  -5 390.483 88.6424   7
   7  -1  -5 603.641 113.482  17
   7  -1  -5 542.885 107.855   6
   7  -1  -5 560.204 97.7344  26
   7  -1  -5 466.648 100.620  25
   7  -1  -5 549.170 90.9325  24
   7  -1  -4 1182.64 153.081  18
   7  -1  -4 1387.61 155.611  17
   7  -1  -4 1406.62 162.579   6
   7  -1  -4 1287.43 142.780  26
   7  -1  -3 8804.61 427.660   8
   7  -1  -3 8426.87 388.618  36
   7  -1  -3 9220.50 437.127  17
   7  -1  -3 8475.56 424.470   7
   7  -1  -3 9000.70 455.194   6
   7  -1  -3 9264.93 432.859  25
   7  -1  -2 5498.17 317.897   8
   7  -1  -2 5585.36 287.044  36
   7  -1  -2 6093.55 334.165  17
   7  -1  -2 5582.30 316.502   7
   7  -1  -2 5966.94 295.223  32
   7  -1  -2 5718.13 351.079   6
   7  -1  -2 5378.00 306.408  26
   7  -1  -2 6167.62 324.727  25
   7  -1  -1 28215.3 991.517   8
   7  -1  -1 27964.4 954.710  36
   7  -1  -1 26582.5 984.042   7
   7  -1  -1 25717.5 956.743  16
   7  -1  -1 26418.1 945.531  15
   7  -1  -1 25684.6 971.688  26
   7  -1  -1 27140.4 983.077  25
   7  -1   0 1004.56 109.242  36
   7  -1   0 1171.72 126.260  32
   7  -1   0 796.013 108.658   7
   7  -1   0 969.875 119.856  16
   7  -1   0 917.248 112.563  15
   7  -1   0 878.759 110.677  26
   7  -1   0 866.969 108.971  25
   7  -1   1 250.364 65.0760  36
   7  -1   1 113.100 61.5818  32
   7  -1   1 92.0700 67.5317  16
   7  -1   1 127.953 46.5853  29
   7  -1   1 200.283 66.1136  15
   7  -1   2 17672.6 661.668  36
   7  -1   2 18330.6 686.885  32
   7  -1   2 19857.3 709.728  16
   7  -1   2 18907.4 704.400  15
   7  -1   2 18669.7 705.302  24
   7  -1   3 126.789 54.1715  32
   7  -1   3 129.905 61.5508  15
   7  -1   3 145.513 52.1711  24
   7  -1   4 780.187 82.5953  15
   7   0 -12 404.348 60.2564  18
   7   0 -12 394.680 60.4122  17
   7   0 -11 2969.38 189.406  18
   7   0 -10 1735.35 166.966  18
   7   0  -9 8708.37 436.993  18
   7   0  -8 28136.6 1064.70  18
   7   0  -8 27685.7 1049.66  17
   7   0  -8 28399.4 996.203  25
   7   0  -7 565.487 99.6159   8
   7   0  -7 421.850 114.595  18
   7   0  -7 621.205 101.885   7
   7   0  -7 564.796 116.419  17
   7   0  -7 472.903 96.5879   6
   7   0  -7 450.608 83.9266  26
   7   0  -7 514.342 96.1423  25
   7   0  -6 671.629 111.655   8
   7   0  -6 647.996 110.009   7
   7   0  -6 658.145 119.940  17
   7   0  -6 418.775 96.9433   6
   7   0  -6 551.302 98.0371  26
   7   0  -6 738.848 117.331  25
   7   0  -5 538.175 110.790   8
   7   0  -5 360.692 110.870  18
   7   0  -5 468.175 100.487   7
   7   0  -5 541.163 118.495  17
   7   0  -5 524.431 109.717   6
   7   0  -5 402.580 93.0683  26
   7   0  -5 375.037 101.106  25
   7   0  -4 6606.63 352.214   8
   7   0  -4 5641.20 336.950  17
   7   0  -4 5483.89 332.488   7
   7   0  -4 6030.81 347.695   6
   7   0  -4 6226.54 337.183  26
   7   0  -4 5970.50 342.009  25
   7   0  -3 7706.42 401.974   8
   7   0  -3 8517.30 375.797  36
   7   0  -3 8389.77 415.581  17
   7   0  -3 7590.17 400.593   7
   7   0  -3 7622.47 390.229  26
   7   0  -3 7929.17 403.176  25
   7   0  -3 7549.67 398.841  23
   7   0  -2 5369.10 303.600   8
   7   0  -2 5253.31 278.010  36
   7   0  -2 4813.19 294.462   7
   7   0  -2 5186.97 293.434  26
   7   0  -2 4972.25 290.885  25
   7   0  -1 498.121 85.7043  36
   7   0  -1 482.063 96.6151   8
   7   0  -1 445.339 88.7299   7
   7   0  -1 423.919 84.9708  16
   7   0  -1 397.504 79.6844  26
   7   0  -1 346.933 88.1183  25
   7   0   0 7830.64 348.793  36
   7   0   0 7404.94 350.479  32
   7   0   0 7636.25 365.886  16
   7   0   0 7170.39 352.315  15
   7   0   0 7440.41 346.094  25
   7   0   1 85.7440 54.0292  36
   7   0   1 16.7676 52.8448  32
   7   0   1 77.7413 68.6242  16
   7   0   1 85.9965 64.2802  15
   7   0   2 1549.02 115.219  36
   7   0   2 1452.39 131.690  15
   7   0   2 1590.54 129.747  24
   7   0   3 1253.93 106.516  15
   7   1 -12 911.817 75.5815  18
   7   1 -12 950.396 86.4557  17
   7   1 -11 4425.27 236.776  18
   7   1 -11 4533.28 242.989  17
   7   1 -10 8560.47 405.735  18
   7   1 -10 9190.30 418.901  17
   7   1  -9 100.741 81.2072  18
   7   1  -8 79.4540 58.8783   8
   7   1  -8 150.691 98.5189  18
   7   1  -8 79.1467 62.3825  25
   7   1  -7 2517.48 191.899   8
   7   1  -7 2257.49 185.229  25
   7   1  -6 1052.60 142.443   8
   7   1  -6 1089.94 155.806  18
   7   1  -6 1221.99 144.273   7
   7   1  -6 1303.45 141.852  26
   7   1  -5 48623.7 1677.10  26
   7   1  -4 9254.19 461.837   8
   7   1  -4 9764.26 452.227  23
   7   1  -3 413.822 104.345   8
   7   1  -3 476.373 100.480   7
   7   1  -3 582.159 100.042  26
   7   1  -3 554.627 109.484  23
   7   1  -2-9.77009 62.9602  36
   7   1  -2-23.5263 65.8907   8
   7   1  -2 57.1907 64.0702  25
   7   1  -1 1162.48 129.835   8
   7   1  -1 1444.35 131.984  36
   7   1  -1 1227.35 135.442  16
   7   1  -1 1166.48 126.340  25
   7   1  -1 1362.02 152.933  23
   7   1   0 16463.0 617.870  36
   7   1   0 16649.1 637.942  16
   7   1   0 15866.5 627.079  15
   7   1   1 22166.1 785.371  36
   7   1   1 22761.2 806.857  15
   7   1   2 34.3858 36.8866  36
   7   1   2 84.8243 48.1699  15
   7   1   2 43.0841 39.4293  24
   7   1   3 1206.80 84.6253  15
   7   2 -12 391.991 57.3159  17
   7   2 -11 1452.56 118.339  18
   7   2 -11 1622.47 131.591  17
   7   2 -10 38188.5 1302.44  18
   7   2 -10 37887.5 1311.25  17
   7   2  -9 5255.27 257.954   8
   7   2  -9 5951.29 315.411  18
   7   2  -9 5575.70 309.092  17
   7   2  -9 5261.75 259.400  25
   7   2  -8 720.884 105.591   8
   7   2  -8 506.558 110.717  18
   7   2  -8 600.418 116.925  17
   7   2  -8 831.690 108.272  25
   7   2  -7 1602.38 161.371   8
   7   2  -7 1502.98 166.972  17
   7   2  -6 8922.20 437.569   8
   7   2  -6 9039.55 448.998  17
   7   2  -5 5657.34 322.836   8
   7   2  -5 4865.64 310.021  17
   7   2  -5 5059.44 290.182  23
   7   2  -4 10300.9 482.049   8
   7   2  -4 9482.33 438.083  36
   7   2  -4 10677.8 494.316  17
   7   2  -4 10287.1 471.564  23
   7   2  -3 625.225 110.322   8
   7   2  -3 507.168 108.946  23
   7   2  -2 3898.46 239.681   8
   7   2  -2 3754.26 232.683  25
   7   2  -1 6679.19 315.692   8
   7   2  -1 6861.47 313.586  25
   7   2   0 1679.47 126.760  36
   7   2   0 1588.62 131.176  15
   7   2   1 558.949 65.7786  36
   7   2   1 469.896 71.1829  16
   7   2   1 447.001 67.7958  15
   7   2   1 468.775 67.5445  24
   7   2   2 59.0105 26.5936  36
   7   2   2 76.1102 34.0443  15
   7   3 -11 10887.7 421.920  17
   7   3 -10 2181.26 160.721  17
   7   3  -9 8147.86 336.248   8
   7   3  -9 7835.04 369.926  17
   7   3  -9 7533.94 331.231  25
   7   3  -8 162.085 65.4419   8
   7   3  -8 44.6297 71.9298  17
   7   3  -8 19.0554 57.9233  25
   7   3  -7 2255.30 184.156   8
   7   3  -7 2208.41 187.453  17
   7   3  -6 17796.3 682.515  17
   7   3  -6 15616.8 624.100  23
   7   3  -5 304.867 97.6108   8
   7   3  -5 245.054 95.2051  17
   7   3  -5 219.860 80.1954  23
   7   3  -4 1466.61 149.489   8
   7   3  -4 1204.47 137.700  23
   7   3  -3 883.087 107.588  36
   7   3  -3 721.577 105.779   8
   7   3  -3 679.654 101.359  25
   7   3  -3 745.820 115.791  23
   7   3  -2 246.680 64.2713  36
   7   3  -2 103.088 54.0314   8
   7   3  -2 91.1107 53.2671  25
   7   3  -2 159.810 79.8142  23
   7   3  -1 16998.8 612.391  16
   7   3  -1 16062.9 601.408  15
   7   3   0 5956.79 256.534  16
   7   3   0 5820.03 253.471  15
   7   3   1 90.4857 28.8820  36
   7   4 -11 2873.07 138.116  17
  -7  -4  11 2671.90 146.070  21
   7   4 -10 1879.49 128.985  17
   7   4  -9 83.3037 45.8405   8
   7   4  -9 138.532 58.7697  17
   7   4  -9 97.1714 47.8620  25
  -7  -4   9 114.885 48.2127  42
   7   4  -8 11194.5 446.194   8
   7   4  -8 10549.2 446.602  17
   7   4  -8 10547.7 440.099  25
   7   4  -7 8628.82 394.404   8
   7   4  -7 8770.98 392.930  17
   7   4  -6 286.233 64.4999  23
   7   4  -5 177.680 75.9574   8
   7   4  -5 95.2498 58.3536  23
   7   4  -4 3739.27 218.362   8
   7   4  -4 3585.91 215.508  23
   7   4  -3 612.632 81.3540   8
   7   4  -3 602.363 81.0532  25
   7   4  -2 2651.05 146.557  36
   7   4  -2 2763.72 155.142  16
   7   4  -1 4559.33 189.512  36
   7   4  -1 4335.22 192.474  16
   7   5  -9 601.572 63.9992   8
   7   5  -9 669.735 66.5285  25
  -7  -5   9 684.615 63.8598  42
   7   5  -8 8279.20 334.562   8
   7   5  -8 7929.58 331.735  25
  -7  -5   8 7949.12 326.480  42
   7   5  -7 1667.65 130.713   8
  -7  -5   7 1865.05 132.365  42
   7   5  -6 7.43163 51.4957   8
  -7  -5   6 78.2609 52.9549  42
   7   5  -5 6586.55 290.188   8
   7   5  -5 6472.02 286.731  25
  -7  -5   5 6191.62 282.888  42
   7   5  -4 8931.07 353.397   8
   7   5  -4 8465.59 348.274  25
  -7  -5   4 9610.84 354.708  42
   7   5  -3-4.54969 37.8509  16
  -7  -6   7 16.1958 30.8765  42
   7   6  -6 4783.58 199.374   8
   7   6  -6 4511.47 196.175  25
   8 -11  -2 2139.33 119.600  28
   8 -11  -2 2440.17 141.975  11
   8 -11  -1 9372.25 356.442  28
   8 -11  -1 9013.72 383.307  11
   8 -11   0 1570.88 133.293  11
   8 -11   1 36.9578 38.3003  28
   8 -11   1 7.52196 55.9773  11
   8 -11   2 3450.73 160.735  28
   8 -11   2 3289.91 177.416  11
   8 -10  -4 53.9216 51.2943  30
   8 -10  -3 6727.34 277.725  28
   8 -10  -3 6691.32 305.031  11
   8 -10  -2 5499.84 256.933  28
   8 -10  -2 5542.77 289.363  11
   8 -10  -1 289.921 85.5194  11
   8 -10   0 1745.92 137.595  28
   8 -10   1-6.91434 45.0496  28
   8 -10   1 29.7498 68.6950  11
   8 -10   2 25584.7 855.827  28
   8 -10   2 24702.6 886.970  11
   8  -9  -6 375.697 64.3459  30
   8  -9  -5 110.065 67.7623  30
   8  -9  -4 4341.87 212.267  28
   8  -9  -4 4801.79 248.348  11
   8  -9  -3 115.799 71.4560  30
   8  -9  -3 218.975 67.8962  28
   8  -9  -3 230.010 80.3330  11
   8  -9  -2 5492.26 308.137  30
   8  -9  -2 5432.47 275.390  28
   8  -9  -2 5832.33 323.492  11
   8  -9  -1 759.685 101.284   6
   8  -9  -1 870.878 132.036  11
   8  -9   0 8.76472 58.9387  28
   8  -9   1 3041.45 183.507  28
   8  -9   1 2764.89 207.794  11
   8  -9   1 2743.83 197.977   9
   8  -9   2 84.0988 61.5529   9
   8  -9   2 19.7927 46.5908  28
   8  -9   2 37.5262 58.4199  11
   8  -9   3 11933.9 476.908   9
   8  -9   4 295.966 63.0549   9
   8  -8  -7 3193.85 182.495  30
   8  -8  -7 2999.57 162.399  14
   8  -8  -6 510.952 92.5470  30
   8  -8  -6 485.591 76.1375  14
   8  -8  -5 1112.39 111.958  11
   8  -8  -4 25166.3 948.956  30
   8  -8  -4 24567.4 877.530  28
   8  -8  -4 25462.3 929.328  11
   8  -8  -3 16196.2 678.430  30
   8  -8  -3 16705.3 634.678  28
   8  -8  -3 16319.9 683.998  11
   8  -8  -2 2535.88 204.401  30
   8  -8  -2 2697.62 226.173  11
   8  -8  -1 69.7628 64.1781  30
   8  -8  -1 22.5612 66.8149   6
   8  -8  -1 79.0947 63.0151  28
   8  -8  -1-28.5676 85.7019  11
   8  -8   0 318.893 97.0783   9
   8  -8   0 476.791 89.1827   6
   8  -8   0 321.740 79.5031  28
   8  -8   0 327.539 105.467  11
   8  -8   1 7487.11 340.359  28
   8  -8   1 7824.73 386.695  11
   8  -8   1 7163.19 373.474   9
   8  -8   2 2204.64 145.002  28
   8  -8   2 1677.12 151.917  11
   8  -8   2 2082.73 175.616   9
   8  -8   3 917.471 115.151   9
   8  -8   3 694.879 74.1627  33
   8  -8   4 3495.86 170.835  33
   8  -8   4 3925.68 208.138   9
   8  -8   5 19.2106 38.8793   9
   8  -7  -8 3421.10 192.332  30
   8  -7  -8 3226.62 179.874  14
   8  -7  -7 433.024 90.9173  30
   8  -7  -7 317.019 77.2580  14
   8  -7  -6 3826.54 230.995  14
   8  -7  -5 2153.88 196.744  30
   8  -7  -5 2184.05 168.541  14
   8  -7  -5 2002.41 171.905  11
   8  -7  -4 8382.34 427.708  30
   8  -7  -4 7643.23 363.652  14
   8  -7  -4 9051.06 385.474  28
   8  -7  -4 8645.32 426.803  11
   8  -7  -3 149.426 83.5965  30
   8  -7  -3 99.1079 78.9826  29
   8  -7  -3 60.8678 63.2085  28
   8  -7  -3 29.4855 92.9046  11
   8  -7  -2 734.565 115.991  30
   8  -7  -2 715.234 124.136  29
   8  -7  -2 562.558 131.457  11
   8  -7  -1 294.321 100.570   9
   8  -7  -1 132.823 65.8444  30
   8  -7  -1 278.730 86.2887   6
   8  -7  -1 197.175 75.5255  28
   8  -7   0 910.692 143.604   9
   8  -7   0 792.736 118.340   6
   8  -7   0 1034.59 134.949  29
   8  -7   0 1034.46 116.097  28
   8  -7   0 1038.30 146.873  11
   8  -7   1 12.7239 78.2660   9
   8  -7   1-26.4240 38.0759  33
   8  -7   1 57.1316 57.1239   6
   8  -7   1 26.4587 53.5843  28
   8  -7   1 50.5212 73.8032  11
   8  -7   2 2270.49 148.720  33
   8  -7   2 2436.00 179.453  11
   8  -7   3 1034.37 94.7810  33
   8  -7   3 974.310 86.7838  32
   8  -7   4 880.874 82.2776  33
   8  -7   4 788.270 72.1761  32
   8  -6  -9-6.57290 45.0939  30
   8  -6  -9-18.4231 48.6484  14
   8  -6  -8 841.926 115.397  30
   8  -6  -8 789.689 106.508  14
   8  -6  -7 2846.23 180.417  18
   8  -6  -7 2880.59 205.032  14
   8  -6  -6 108.741 59.1246  18
   8  -6  -6 169.059 93.8126  30
   8  -6  -6 44.8587 69.8833  14
   8  -6  -5 5656.93 351.141  30
   8  -6  -5 6147.95 323.760  29
   8  -6  -5 6465.01 331.257  14
   8  -6  -4 70.4237 76.5406  30
   8  -6  -4 48.9468 71.5045  29
   8  -6  -4-20.3003 61.6700  28
   8  -6  -4-10.8401 65.0334  25
   8  -6  -4 29.3817 73.3327  11
   8  -6  -3 10906.1 510.030  30
   8  -6  -3 11740.7 521.225  29
   8  -6  -3 11028.2 483.167  28
   8  -6  -3 11134.4 499.902  25
   8  -6  -3 11385.1 541.774  11
   8  -6  -2 3097.77 226.104  30
   8  -6  -2 3540.54 258.253   6
   8  -6  -2 3529.04 249.167  29
   8  -6  -2 3663.98 233.795  28
   8  -6  -2 3617.61 243.053  25
   8  -6  -2 3636.90 278.730  11
   8  -6  -1 3609.52 256.476   6
   8  -6  -1 3631.77 253.168  29
   8  -6  -1 3946.47 238.092  28
   8  -6  -1 3636.77 241.575  25
   8  -6  -1 3718.43 278.816  11
   8  -6  -1 3490.96 258.670   9
   8  -6   0 12715.1 479.381  33
   8  -6   0 11830.1 468.588  32
   8  -6   0 11548.5 535.255   6
   8  -6   0 13213.0 547.426  29
   8  -6   0 12769.5 518.378  28
   8  -6   0 12664.3 527.526  25
   8  -6   0 12290.6 562.194  11
   8  -6   0 12174.5 554.914   9
   8  -6   1 1194.20 109.578  33
   8  -6   1 1123.67 104.613  32
   8  -6   1 1241.64 132.446  29
   8  -6   1 1211.21 144.061  11
   8  -6   1 1289.11 157.942   9
   8  -6   2 5158.32 296.861   9
   8  -6   2 5032.27 246.205  33
   8  -6   2 4561.98 233.964  32
   8  -6   3 5361.98 293.570   9
   8  -6   3 5609.46 259.275  33
   8  -6   3 5491.69 251.160  32
   8  -6   4 4098.95 229.950   9
   8  -6   4 4830.66 208.133  32
   8  -6   5 157.446 44.6218   9
   8  -6   5 282.609 38.6165  32
   8  -5 -10 147.606 46.6315  30
   8  -5  -9 3515.32 191.488  18
   8  -5  -9 3396.53 212.419  30
   8  -5  -8 4054.94 233.825  18
   8  -5  -8 3909.45 244.712  14
   8  -5  -7 15713.0 631.518  18
   8  -5  -7 17468.0 697.938  30
   8  -5  -7 15664.2 654.310  14
   8  -5  -6 1931.51 164.797  18
   8  -5  -6 2098.03 199.562  30
   8  -5  -6 2094.74 165.349  29
   8  -5  -6 1818.18 178.069  14
   8  -5  -6 1800.32 147.280  25
   8  -5  -5 1199.27 131.362  18
   8  -5  -5 1436.72 167.575  30
   8  -5  -5 1181.22 141.025  29
   8  -5  -5 1513.27 158.633  14
   8  -5  -5 1387.98 140.227  25
   8  -5  -5 1248.23 158.694  11
   8  -5  -4 17197.9 706.256  18
   8  -5  -4 19659.7 774.675  30
   8  -5  -4 21218.3 780.119  29
   8  -5  -4 18588.8 754.214  26
   8  -5  -4 19834.8 755.694  25
   8  -5  -4 19883.4 800.156  11
   8  -5  -3 240.941 81.6695  30
   8  -5  -3 435.599 104.308  29
   8  -5  -3 277.181 82.8231  26
   8  -5  -3 397.827 89.4200  24
   8  -5  -3 459.787 118.430  11
   8  -5  -2 2421.55 218.982   6
   8  -5  -2 2561.79 194.862  28
   8  -5  -2 2549.85 202.802  25
   8  -5  -2 2409.86 198.321  24
   8  -5  -2 2662.44 219.461   9
   8  -5  -1 19320.9 736.813  32
   8  -5  -1 21673.9 839.489   6
   8  -5  -1 21679.0 823.496  29
   8  -5  -1 19454.7 801.397  26
   8  -5  -1 22728.9 815.898  25
   8  -5  -1 22117.1 856.728  11
   8  -5  -1 20789.5 823.077   9
   8  -5   0 3018.34 181.701  32
   8  -5   0 2754.02 216.389   6
   8  -5   0 3042.81 218.762  29
   8  -5   0 2721.15 201.003  25
   8  -5   0 2703.28 212.747  24
   8  -5   0 3145.14 234.696  11
   8  -5   0 2875.56 227.338   9
   8  -5   1 2448.40 202.994   9
   8  -5   1 2384.36 165.680  33
   8  -5   1 2567.80 168.149  32
   8  -5   1 2421.71 183.529  29
   8  -5   1 2905.25 186.888  25
   8  -5   1 2659.13 201.412  24
   8  -5   2 4616.20 278.470   9
   8  -5   2 4999.96 250.589  33
   8  -5   2 4882.93 244.185  32
   8  -5   2 5016.10 271.905  24
   8  -5   3 20768.0 779.911   9
   8  -5   3 21652.3 747.846  32
   8  -5   4 1891.28 133.504   9
   8  -5   4 1950.51 118.781  32
   8  -4 -10-30.5800 48.0926  18
   8  -4 -10 7.62689 48.6012  30
   8  -4  -9 6218.59 291.428  18
   8  -4  -9 5103.63 256.668   6
   8  -4  -8 10730.7 480.820  18
   8  -4  -8 11620.8 524.566  30
   8  -4  -8 11473.3 506.164  14
   8  -4  -7 4320.27 265.315  18
   8  -4  -7 3875.83 226.350  17
   8  -4  -7 4406.05 296.631  30
   8  -4  -7 4349.91 240.872  29
   8  -4  -7 4466.01 284.037  14
   8  -4  -7 4743.01 237.325  25
   8  -4  -6 23.2846 68.0389  18
   8  -4  -6 34.8941 46.6720  17
   8  -4  -6-14.5375 69.8354  30
   8  -4  -6 33.4389 59.6275  29
   8  -4  -6 52.8787 77.2550  14
   8  -4  -6 79.8571 59.8950  25
   8  -4  -5 1819.75 167.142  18
   8  -4  -5 1888.05 150.322  17
   8  -4  -5 1528.20 171.140  30
   8  -4  -5 2298.02 189.968  29
   8  -4  -5 1878.40 168.326  26
   8  -4  -5 2063.67 171.049  25
   8  -4  -4 17245.5 676.764  18
   8  -4  -4 16175.2 686.270  30
   8  -4  -4 17998.6 737.697   6
   8  -4  -4 17930.7 715.817  29
   8  -4  -4 15537.1 686.907  26
   8  -4  -4 16873.9 692.022  25
   8  -4  -4 18276.4 676.639  24
   8  -4  -4 17307.1 734.511  11
   8  -4  -3 10054.3 473.923  29
   8  -4  -3 8836.64 449.289  26
   8  -4  -3 9691.68 453.022  25
   8  -4  -3 9791.50 444.820  24
   8  -4  -3 9173.05 483.333  11
   8  -4  -2 13371.9 613.345   6
   8  -4  -2 14083.8 591.742  26
   8  -4  -2 13863.3 586.248  25
   8  -4  -2 13282.5 579.411  24
   8  -4  -2 13161.2 616.585  11
   8  -4  -2 13803.2 588.463   9
   8  -4  -1 7393.63 337.525  32
   8  -4  -1 8206.91 414.911   6
   8  -4  -1 7750.96 391.040  29
   8  -4  -1 6955.17 372.371  26
   8  -4  -1 7450.69 372.076  25
   8  -4  -1 7162.11 378.502   9
   8  -4   0 3846.60 220.299  32
   8  -4   0 3828.99 246.762  29
   8  -4   0 3643.68 231.450  25
   8  -4   0 4379.33 266.784  24
   8  -4   0 3545.69 245.630   9
   8  -4   1 5785.45 319.373   9
   8  -4   1 6108.32 293.280  32
   8  -4   1 5589.97 295.220  29
   8  -4   1 6022.22 291.663  25
   8  -4   1 6888.32 333.491  24
   8  -4   2 11305.3 490.295   9
   8  -4   2 12172.3 471.878  32
   8  -4   2 12199.4 494.513  24
   8  -4   3 2605.23 165.164   9
   8  -3 -11 1894.93 120.133  30
   8  -3 -10 389.970 83.6298  18
   8  -3  -9 1087.22 127.065  18
   8  -3  -9 1154.46 110.382  17
   8  -3  -8 12824.2 533.256  18
   8  -3  -8 11634.4 496.820  17
   8  -3  -8 12078.5 510.543   6
   8  -3  -7 480.836 111.720  18
   8  -3  -7 441.403 91.3699  17
   8  -3  -7 675.233 100.126  29
   8  -3  -7 570.855 115.525   6
   8  -3  -7 570.227 89.8020  25
   8  -3  -6 7673.63 385.042  18
   8  -3  -6 6683.56 349.728  17
   8  -3  -6 7844.49 404.932   6
   8  -3  -6 6848.45 367.010  29
   8  -3  -6 7673.68 366.518  25
   8  -3  -5 3556.89 241.069  18
   8  -3  -5 2912.22 213.874  17
   8  -3  -5 3622.61 242.836  30
   8  -3  -5 3644.80 265.052   6
   8  -3  -5 3684.45 249.876  29
   8  -3  -5 3152.52 230.927  26
   8  -3  -5 3646.89 239.017  25
   8  -3  -5 3373.16 210.762  24
   8  -3  -4 7117.36 357.743  18
   8  -3  -4 6373.35 355.817   7
   8  -3  -4 6128.28 333.172  17
   8  -3  -4 6737.20 385.213   6
   8  -3  -4 6649.74 363.206  29
   8  -3  -4 6001.73 345.393  26
   8  -3  -4 6959.90 340.868  24
   8  -3  -3 63545.8 2106.80   7
   8  -3  -3 59479.1 2059.55  17
   8  -3  -3 64632.2 2146.25   6
   8  -3  -3 64702.6 2102.37  25
   8  -3  -3 61779.4 2083.94  24
   8  -3  -2 1488.93 164.438  29
   8  -3  -2 1438.39 150.784  26
   8  -3  -2 1880.97 168.712  25
   8  -3  -2 1358.52 151.656  24
   8  -3  -2 1538.04 154.007   9
   8  -3  -1 1792.35 144.283  32
   8  -3  -1 1510.48 121.065  16
   8  -3  -1 1768.58 168.594  29
   8  -3  -1 1754.53 159.410  25
   8  -3  -1 1453.35 149.473   9
   8  -3   0 14845.5 583.145  32
   8  -3   0 14810.9 603.863  29
   8  -3   0 15796.1 599.691  25
   8  -3   0 15536.0 627.263  24
   8  -3   0 14250.9 595.558   9
   8  -3   1 252.526 71.1226   9
   8  -3   1 175.021 62.7653  32
   8  -3   1 134.402 47.3900  15
   8  -3   1 209.154 75.3729  24
   8  -3   2 149.906 52.7831   9
   8  -3   2 58.7843 61.5326  24
   8  -3   3 89.6900 42.8294  32
   8  -2 -11 880.772 85.5045  18
   8  -2 -10 5893.71 272.088  17
   8  -2  -9 805.938 104.026  17
   8  -2  -8 548.812 113.038  18
   8  -2  -8 529.843 96.9853  17
   8  -2  -8 519.854 93.1662   6
   8  -2  -8 601.910 80.9445  25
   8  -2  -7-51.7828 84.3466  18
   8  -2  -7-34.0733 66.3679  17
   8  -2  -7-10.8373 62.4652  29
   8  -2  -7 98.2076 76.4264   6
   8  -2  -7-9.91452 54.7136  25
   8  -2  -6 13.1970 73.9221  18
   8  -2  -6-11.6711 69.1135  17
   8  -2  -6 86.2161 74.8308  29
   8  -2  -6-41.0810 76.7043   6
   8  -2  -6-22.7879 62.8769  25
   8  -2  -5 9167.40 440.769  18
   8  -2  -5 8954.41 431.065   7
   8  -2  -5 9003.55 421.838  17
   8  -2  -5 8328.94 441.648   6
   8  -2  -5 9442.94 444.054  29
   8  -2  -5 8630.43 423.176  26
   8  -2  -5 9704.62 436.363  25
   8  -2  -5 8686.35 392.518  24
   8  -2  -4 693.897 113.431  17
   8  -2  -4 1007.16 152.781   6
   8  -2  -4 778.089 118.219  26
   8  -2  -4 858.241 116.021  24
   8  -2  -3 1694.64 165.771   7
   8  -2  -3 1627.95 190.073   6
   8  -2  -3 1614.80 160.901  26
   8  -2  -3 1750.49 169.157  25
   8  -2  -3 1377.31 153.608  24
   8  -2  -2 6351.20 305.639  16
   8  -2  -2 7531.83 375.165  29
   8  -2  -2 7580.61 367.180  25
   8  -2  -2 7144.20 367.359  24
   8  -2  -2 6581.44 324.467   9
   8  -2  -1 134.176 53.4975   9
   8  -2  -1 32.2008 50.1825  16
   8  -2  -1 102.322 69.1213  29
   8  -2  -1 94.3970 61.3412  25
   8  -2  -1 95.3648 76.0027  24
   8  -2   0 11259.2 449.221  16
   8  -2   0 11108.0 464.509  29
   8  -2   0 10171.3 428.211  15
   8  -2   0 11355.6 457.004  25
   8  -2   0 11539.3 488.332  24
   8  -2   1 14717.8 586.713  32
   8  -2   1 15778.1 579.506  15
   8  -2   2 3798.77 192.747  32
   8  -2   2 3530.89 183.087  15
   8  -2   2 3459.59 193.549  24
   8  -1 -11 513.703 72.6780  18
   8  -1 -11 309.327 57.9027  17
   8  -1 -10 7279.17 333.994  18
   8  -1 -10 6748.53 316.180  17
   8  -1  -9-39.3013 66.7517  17
   8  -1  -8 478.909 99.2169  17
   8  -1  -8 510.191 87.0738   6
   8  -1  -8 465.896 81.2361  29
   8  -1  -8 524.981 82.9011  25
   8  -1  -7 7169.25 383.371  18
   8  -1  -7 7896.17 380.626  17
   8  -1  -7 6530.14 353.688   6
   8  -1  -7 7264.58 361.549  29
   8  -1  -7 7182.93 351.562  25
   8  -1  -6 10418.4 481.347  18
   8  -1  -6 9053.09 444.908  17
   8  -1  -6 9618.43 458.510   6
   8  -1  -6 9598.16 443.972  25
   8  -1  -6 9339.59 395.993  24
   8  -1  -5 114.584 84.7411   8
   8  -1  -5-12.4253 74.5490  17
   8  -1  -5 55.4850 83.2228   6
   8  -1  -5 29.3435 53.1630  24
   8  -1  -4 295.563 95.0500   8
   8  -1  -4 309.343 90.7652  17
   8  -1  -4 115.862 92.5211   6
   8  -1  -4 74.8884 82.4633  25
   8  -1  -4 297.659 82.2972  24
   8  -1  -3 852.721 129.368   8
   8  -1  -3 597.464 83.6936  16
   8  -1  -3 586.138 107.140  25
   8  -1  -2 16895.8 650.308  16
   8  -1  -2 18218.4 689.613  25
   8  -1  -1 259.168 66.4867  36
   8  -1  -1 183.854 64.0162  16
   8  -1  -1 151.767 67.6185  29
   8  -1  -1 149.104 65.4621  25
   8  -1  -1 312.193 87.2323  24
   8  -1   0-6.66724 41.0119  36
   8  -1   0 23.6314 55.6073  16
   8  -1   0-6.83576 41.5325  15
   8  -1   0 20.2270 44.8747  25
   8  -1   0 69.0678 64.9817  24
   8  -1   1 654.931 76.2612  15
   8  -1   1 703.603 93.7301  24
   8  -1   2 4091.91 183.374  15
   8  -1   2 3702.71 183.284  24
   8   0 -11 11.9221 46.5225  18
   8   0 -11 5.62225 41.1332  17
   8   0 -10 78.3363 65.3501  18
   8   0 -10 80.7275 58.0839  17
   8   0  -9 1061.11 134.432  18
   8   0  -9 893.469 119.709  17
   8   0  -8 4965.10 298.920  18
   8   0  -8 5218.92 293.728  17
   8   0  -8 4951.65 266.797  29
   8   0  -8 5139.64 262.224  25
   8   0  -7 1431.39 140.004   8
   8   0  -7 1161.34 143.157  17
   8   0  -7 1157.96 130.045  25
   8   0  -6 1378.67 150.422   8
   8   0  -6 1661.37 169.828  17
   8   0  -6 1458.56 156.192  25
   8   0  -6 1462.39 122.626  24
   8   0  -5-75.1464 89.2353  17
   8   0  -5-19.2878 58.6047  24
   8   0  -4 7183.43 371.778   8
   8   0  -4 7340.21 374.855  17
   8   0  -4 6610.74 360.726  25
   8   0  -3 32318.9 1132.87   8
   8   0  -3 31059.8 1086.69  16
   8   0  -3 31463.8 1125.69  25
   8   0  -2 116.343 58.7019  36
   8   0  -2-8.40996 53.0194  16
   8   0  -2 19.3524 57.3393  25
   8   0  -1-29.2818 46.1139  36
   8   0  -1 7.93465 51.6972  16
   8   0  -1-24.7043 48.1186  29
   8   0  -1 60.3201 49.1260  25
   8   0   0 4349.91 212.118  36
   8   0   0 4593.51 227.105  16
   8   0   0 4114.34 207.586  15
   8   0   0 4925.94 245.239  24
   8   0   1 3841.77 182.618  15
   8   0   1 4241.18 200.764  24
   8   1  -9 6240.31 317.103  18
   8   1  -8 6302.57 299.925  25
   8   1  -7 30.6142 63.5501   8
   8   1  -7 70.4385 62.6657  25
   8   1  -6 5436.75 295.539   8
   8   1  -6 5102.48 292.289  25
   8   1  -6 4835.68 247.556  24
   8   1  -5 3217.54 229.819   8
   8   1  -5 3884.81 244.922  25
   8   1  -4 1583.67 158.139   8
   8   1  -4 1625.45 155.838  25
   8   1  -3 8370.90 386.889   8
   8   1  -3 8282.22 365.464  16
   8   1  -3 8703.22 387.527  25
   8   1  -2 4791.63 241.320  36
   8   1  -2 5070.29 248.550  16
   8   1  -2 4743.58 243.448  25
   8   1  -1 342.973 61.6398  36
   8   1  -1 296.825 63.5874  16
   8   1   0 9120.19 348.484  36
   8   1   0 9870.31 364.799  16
   8   1   0 8985.91 367.625  24
   8   2 -11 148.444 41.7661  17
   8   2 -10 27382.8 935.598  17
   8   2  -9 2958.43 184.815  17
   8   2  -9 2681.21 152.095  29
   8   2  -8 8132.10 347.538   8
   8   2  -8 7310.37 359.482  17
   8   2  -8 8160.09 346.201  25
   8   2  -7 414.460 82.9964   8
   8   2  -7 305.051 84.9527  17
   8   2  -7 518.136 88.6439  25
   8   2  -6 3655.66 228.885  17
   8   2  -6 3066.43 176.809  24
   8   2  -5 16976.4 657.667   8
   8   2  -5 16763.2 652.683  25
   8   2  -4 2828.80 189.714   8
   8   2  -4 2757.96 184.990  25
   8   2  -3 1781.38 136.474   8
   8   2  -3 1711.17 127.296  16
   8   2  -3 1763.19 133.744  25
   8   2  -2 3096.38 168.852  16
   8   2  -2 2970.22 155.046  25
   8   2  -1 1552.18 103.394  16
   8   2  -1 1290.80 102.227  24
   8   3 -10 2014.44 121.802  17
   8   3  -9 25.4017 46.8733  17
   8   3  -9 30.9924 32.4128  29
  -8  -3   9 50.9200 31.0507  42
   8   3  -8 44.1126 44.9865   8
   8   3  -8 118.708 59.2721  17
   8   3  -8 144.268 53.9703  25
   8   3  -7 3726.87 205.700   8
   8   3  -7 3659.15 203.411  25
   8   3  -6 16369.3 612.936   8
   8   3  -6 16370.1 611.160  25
   8   3  -5 233.932 63.9748   8
   8   3  -5 212.544 64.5037  25
   8   3  -4 951.006 94.3060   8
   8   3  -4 1009.66 89.6882  16
   8   3  -4 858.058 90.3930  25
   8   3  -3-34.8011 39.0968  16
   8   3  -3-8.58026 31.9286  25
   8   3  -2 5538.49 227.010  16
   8   3  -2 5864.77 236.793  24
   8   4  -8 4105.73 181.862   8
   8   4  -8 3950.08 180.059  25
  -8  -4   8 3994.67 179.160  42
   8   4  -7 711.882 77.2949   8
  -8  -4   7 778.774 76.0109  42
   8   4  -6 3008.00 158.943   8
   8   4  -6 2790.01 153.222  25
  -8  -4   6 2906.53 157.753  42
   8   4  -5 886.561 78.3286   8
   8   4  -5 774.357 68.0757  16
   8   4  -5 845.282 74.9369  25
  -8  -4   5 860.710 78.6222  42
   8   4  -4 140.374 35.8647  16
   9 -10  -3 717.879 76.5901  11
   9 -10  -2 7618.25 325.998  11
   9 -10  -1 4818.57 240.980  11
   9 -10   0 1548.57 121.006  11
   9 -10   1-5.27385 37.5728  11
   9  -9  -5 12.4082 41.3001  30
   9  -9  -5 47.2586 46.8033   6
   9  -9  -4 2388.43 159.986  30
   9  -9  -4 2695.75 164.332   6
   9  -9  -4 2820.30 160.086  11
   9  -9  -3 8183.14 348.135  30
   9  -9  -3 7739.42 341.258   6
   9  -9  -3 8297.13 359.591  11
   9  -9  -2 11498.5 454.523   6
   9  -9  -2 12359.7 495.095  11
   9  -9  -1 430.522 70.6400  28
   9  -9   0 17.1111 54.5197  11
   9  -9   1 1878.16 134.326  11
   9  -8  -6 299.362 63.0448  30
   9  -8  -5 5616.83 281.429  30
   9  -8  -4 15111.2 608.431  30
   9  -8  -4 15983.7 621.380   6
   9  -8  -4 16957.8 624.430  11
   9  -8  -3-17.1183 51.3509  30
   9  -8  -3 57.4323 65.0229   6
   9  -8  -3 53.2515 72.3469  11
   9  -8  -2 2685.21 184.159   6
   9  -8  -2 2700.10 200.713  11
   9  -8  -1 459.365 78.6758   6
   9  -8   0 932.924 117.772  11
   9  -8   1 13597.0 532.040   9
   9  -8   2 61.3283 54.0124   9
   9  -7  -7-29.8049 54.5135  30
   9  -7  -7 27.2930 48.6110   6
   9  -7  -6 1738.33 148.314  30
   9  -7  -5 107.808 61.8255  30
   9  -7  -4 5816.47 303.973  30
   9  -7  -4 5625.92 316.495   6
   9  -7  -3 369.287 91.9237   6
   9  -7  -3 392.624 89.5926  29
   9  -7  -3 354.202 96.7110  11
   9  -7  -2 5665.27 305.857   6
   9  -7  -2 5872.24 308.380  29
   9  -7  -2 5796.26 326.190  11
   9  -7  -1 11038.7 474.222   6
   9  -7  -1 11331.5 483.720  29
   9  -7  -1 11617.1 503.931  11
   9  -7   0 2183.90 173.013  11
   9  -7   0 2173.60 173.565   9
   9  -7   1 202.338 68.9335   9
   9  -7   2 1103.81 108.193   9
   9  -7   3 234.579 51.2825   9
   9  -6  -8 1285.76 112.368  30
   9  -6  -8 1218.92 102.431   6
   9  -6  -7 594.896 91.6888  30
   9  -6  -7 667.650 97.9559   6
   9  -6  -6 4847.52 271.830  30
   9  -6  -6 4877.52 273.747   6
   9  -6  -5 4806.68 273.261  30
   9  -6  -5 4965.65 289.250   6
   9  -6  -5 4937.53 266.326  29
   9  -6  -4 2730.27 189.237  30
   9  -6  -4 3325.48 218.047  29
   9  -6  -4 2742.61 191.996  25
   9  -6  -4 2843.48 221.667  11
   9  -6  -3 138.294 81.4017  29
   9  -6  -3 290.918 97.6137  11
   9  -6  -2 4083.22 256.248   6
   9  -6  -2 3917.27 237.771  25
   9  -6  -1 305.733 86.4260   9
   9  -6  -1 249.518 83.8785   6
   9  -6  -1 301.636 84.6936  29
   9  -6  -1 341.533 76.3185  25
   9  -6   0 13194.6 535.963  29
   9  -6   0 14137.3 556.380   9
   9  -6   1 1959.47 153.487   9
   9  -6   2 1531.68 120.377   9
   9  -6   3 3565.47 163.786   9
   9  -5  -9 340.046 61.2242  30
   9  -5  -8 10458.5 434.505  30
   9  -5  -8 10207.7 412.005   6
   9  -5  -7 10745.5 465.518  30
   9  -5  -7 10811.1 459.234   6
   9  -5  -6 167.163 75.9352  30
   9  -5  -6 159.725 66.7611  29
   9  -5  -6 146.881 76.9075   6
   9  -5  -6 171.412 62.3702  25
   9  -5  -5 356.447 79.4415  30
   9  -5  -5 352.203 87.3065  29
   9  -5  -5 422.723 105.561   6
   9  -5  -5 557.848 93.4820  25
   9  -5  -4 10389.5 498.016   6
   9  -5  -4 11335.6 492.476  29
   9  -5  -4 10982.2 476.481  25
   9  -5  -3 3648.72 247.634  29
   9  -5  -3 3813.66 236.095  25
   9  -5  -2 615.079 114.681   6
   9  -5  -2 685.550 116.653  29
   9  -5  -2 571.069 95.8365  25
   9  -5  -2 624.310 106.518  24
   9  -5  -1 307.547 82.8947  29
   9  -5  -1 446.861 83.7275  25
   9  -5   0 2041.15 152.190  29
   9  -5   0 2119.75 165.572  24
   9  -5   0 2234.15 165.233   9
   9  -5   1-29.0876 54.5671   9
   9  -5   2 1376.68 101.272   9
   9  -4  -9 2624.53 151.755  18
   9  -4  -9 2758.40 168.885  30
   9  -4  -8 51.3454 55.1183  18
   9  -4  -8 156.855 69.2940  30
   9  -4  -8 113.657 56.4647   6
   9  -4  -7 1998.60 153.643  18
   9  -4  -7 2045.86 166.052  30
   9  -4  -7 2017.71 168.723   6
   9  -4  -7 2036.81 146.412  29
   9  -4  -7 2173.36 141.097  25
   9  -4  -6 4159.53 235.248  18
   9  -4  -6 3907.57 238.076  30
   9  -4  -6 4411.31 268.098   6
   9  -4  -6 4341.25 248.667  29
   9  -4  -6 4090.35 233.465  25
   9  -4  -5 7439.19 397.898   6
   9  -4  -5 7905.24 387.211  29
   9  -4  -5 8503.42 384.269  25
   9  -4  -4 56537.1 1942.46   6
   9  -4  -4 58590.8 1933.22  29
   9  -4  -4 56710.6 1883.60  24
   9  -4  -3 473.826 96.9053  25
   9  -4  -3 427.961 88.0711  24
   9  -4  -2 29497.6 1073.11   6
   9  -4  -2 28780.9 1044.69  29
   9  -4  -2 28907.8 1031.72  25
   9  -4  -2 28856.5 1037.75  24
   9  -4  -1 2887.26 197.920  29
   9  -4  -1 3203.53 196.049  25
   9  -4  -1 3083.58 190.841   9
   9  -4   0 1248.15 112.459  29
   9  -4   0 1448.72 112.504  25
   9  -4   0 1536.01 136.127  24
   9  -4   0 1181.98 110.118   9
   9  -4   1 7063.48 310.699  24
   9  -3 -10 1424.24 95.8738  18
   9  -3 -10 1249.29 95.3918  30
   9  -3  -9 8930.89 366.144  18
   9  -3  -9 8792.00 374.497  30
   9  -3  -8 4109.10 231.244  18
   9  -3  -8 4074.36 234.499  30
   9  -3  -8 4333.23 223.975   6
   9  -3  -7 5005.06 271.340  18
   9  -3  -7 4689.72 242.925  17
   9  -3  -7 5316.07 283.313   6
   9  -3  -7 5160.59 264.134  29
   9  -3  -7 5303.70 257.230  25
   9  -3  -6 291.058 69.4085  17
   9  -3  -6 498.097 101.285   6
   9  -3  -6 418.954 92.3984  29
   9  -3  -6 406.684 86.4958  25
   9  -3  -5 1417.93 129.251  17
   9  -3  -5 1827.78 178.763   6
   9  -3  -5 1635.65 160.606  29
   9  -3  -5 1826.84 159.359  25
   9  -3  -5 1597.03 131.576  24
   9  -3  -4 13310.3 584.052   6
   9  -3  -4 14012.1 573.186  29
   9  -3  -4 13278.5 555.273  25
   9  -3  -4 12664.5 530.619  24
   9  -3  -3 3560.97 260.007   6
   9  -3  -3 4022.40 241.985  25
   9  -3  -3 3777.43 233.594  24
   9  -3  -2 663.303 104.218  29
   9  -3  -2 676.929 98.6655  25
   9  -3  -2 511.366 100.515  24
   9  -3  -1 1836.25 145.031  29
   9  -3  -1 1871.19 138.021  25
   9  -3   0 3104.08 161.492  25
   9  -3   0 3563.00 200.383  24
   9  -3   1 9253.76 366.563  24
   9  -2 -10 8219.86 312.776  18
   9  -2 -10 7180.98 303.170  30
   9  -2  -9 265.586 70.3053  18
   9  -2  -9 144.651 48.9034  17
   9  -2  -9 98.2451 49.2881  30
   9  -2  -8 2459.10 173.734  18
   9  -2  -8 2155.35 150.940  17
   9  -2  -8 2161.47 151.172   6
   9  -2  -8 2298.07 144.152  29
   9  -2  -7 2163.40 159.788  17
   9  -2  -7 2123.23 168.313   6
   9  -2  -7 2479.06 172.117  29
   9  -2  -7 2398.33 162.946  25
   9  -2  -6 62.0175 56.4592  17
   9  -2  -6-22.5433 64.9716   6
   9  -2  -6 10.5803 62.6580  29
   9  -2  -6 28.9378 62.8506  25
   9  -2  -5 3223.02 226.712   6
   9  -2  -5 3199.97 219.427  29
   9  -2  -5 2737.23 178.319  24
   9  -2  -4 229.454 81.0125  25
   9  -2  -4 183.638 67.4575  24
   9  -2  -3 1202.06 132.164  29
   9  -2  -3 1308.17 131.379  25
   9  -2  -3 1286.50 134.051  24
   9  -2  -2 7853.33 361.134  29
   9  -2  -2 7779.49 351.559  25
   9  -2  -2 8085.25 368.756  24
   9  -2  -1 738.183 86.9483  29
   9  -2  -1 659.616 79.0069  25
   9  -2  -1 819.770 101.536  24
   9  -2   0 11942.5 460.751  24
   9  -2   1 2598.26 135.538  24
   9  -1 -10 5431.72 223.261  17
   9  -1  -9 284.282 61.4488  17
   9  -1  -8 213.054 65.2344  17
   9  -1  -8 232.491 56.3021  29
   9  -1  -8 150.271 49.6843  25
   9  -1  -7 6569.11 309.346  29
   9  -1  -7 6516.86 297.766  25
   9  -1  -6 471.928 87.3356  17
   9  -1  -6 689.905 104.281  29
   9  -1  -6 681.764 103.508  25
   9  -1  -5 3157.39 211.511  29
   9  -1  -5 2619.62 169.279  24
   9  -1  -4 876.186 113.642  25
   9  -1  -4 1045.34 112.172  24
   9  -1  -3 1674.27 144.420  29
   9  -1  -3 1512.00 134.355  25
   9  -1  -3 1626.20 139.772  24
   9  -1  -2 8472.44 361.537  29
   9  -1  -2 8414.62 350.546  25
   9  -1  -1 297.616 64.7587  24
   9  -1   0 551.493 65.3408  24
   9   0 -10 100.417 37.1828  17
   9   0  -9 3234.14 174.526  17
   9   0  -8 212.050 63.8951  17
   9   0  -8 254.976 56.7798  29
   9   0  -8 151.243 47.8014  25
   9   0  -7 1715.19 139.880  17
   9   0  -7 1679.08 139.112  29
   9   0  -7 1771.30 136.359  25
   9   0  -6 5832.84 294.178  29
   9   0  -5 626.955 97.5272  29
   9   0  -5 769.344 101.200  25
   9   0  -5 577.978 75.6041  24
   9   0  -4 3683.70 218.834  29
   9   0  -4 3890.08 216.767  25
   9   0  -4 4007.99 212.718  24
   9   0  -3 9471.89 397.836  29
   9   0  -3 9657.26 389.992  25
   9   0  -3 10292.8 406.597  24
   9   0  -2 1466.89 97.8684  25
   9   0  -1 1350.52 97.3983  24
   9   1  -8 12295.3 450.501  29
   9   1  -8 11983.6 443.415  25
   9   1  -7 188.512 58.3564  29
   9   1  -7 180.248 55.5964  25
   9   1  -6 114.091 58.0993  29
   9   1  -5 1837.97 135.137  25
   9   1  -5 2010.97 123.114  24
   9   1  -4 7640.74 334.407  29
   9   1  -4 8694.93 336.351  25
   9   1  -4 8093.38 328.105  24
   9   1  -3 12879.2 466.100  29
   9   1  -3 13183.8 460.379  25
   9   1  -3 13093.9 475.491  24
   9   2  -8 1222.89 81.0071  25
   9   2  -7 88.3541 41.9114  29
   9   2  -7 138.372 44.3347  25
   9   2  -6 1628.09 114.991  29
   9   2  -6 1609.43 108.718  25
   9   2  -5 6357.49 267.365  29
   9   2  -5 6578.04 261.839  25
  10  -8  -5 52.5495 36.7485   6
  10  -8  -4 1175.61 95.9387   6
  10  -8  -3 1265.20 99.4818   6
  10  -7  -6 2566.91 144.231   6
  10  -7  -4 8580.83 360.991   6
  10  -7  -3 245.685 65.8065   6
  10  -6  -7 23.8157 36.0361   6
  10  -6  -6 16451.2 598.555   6
  10  -6  -5 4525.17 236.653   6
  10  -6  -4-7.53528 49.6265  29
  10  -6  -3 96.1914 61.2943   6
  10  -6  -3 214.573 65.5947  29
  10  -6  -2 223.452 60.3841  29
  10  -5  -7 805.378 82.1477   6
  10  -5  -6 1435.03 122.083   6
  10  -5  -6 1476.46 111.240  29
  10  -5  -5 972.925 110.960   6
  10  -5  -5 1143.66 108.381  29
  10  -5  -5 1297.27 108.265  25
  10  -5  -4 1417.98 124.851  29
  10  -5  -3 4859.35 238.301  25
  10  -5  -2 27251.6 932.655  29
  10  -4  -7 2958.44 170.197   6
  10  -4  -7 3302.60 156.574  29
  10  -4  -6 137.567 62.5529   6
  10  -4  -6 192.863 54.5035  29
  10  -4  -6 216.030 56.6507  25
  10  -4  -5 8229.56 352.751  29
  10  -4  -5 8576.98 345.790  25
  10  -4  -4 315.618 71.5238  29
  10  -4  -4 336.861 68.8836  25
  10  -4  -3 3792.88 210.004  29
  10  -4  -3 4038.61 206.040  25
  10  -4  -2 10146.1 407.524  29
  10  -4  -2 11109.3 404.835  25
  10  -3  -7 2280.79 133.364  29
  10  -3  -7 2339.98 129.020  25
  10  -3  -6 82.3345 49.7986  29
  10  -3  -6 42.5834 49.9667  25
  10  -3  -5 2623.52 168.511  29
  10  -3  -4 4248.12 216.915  25
  10  -3  -3 13861.9 523.847  29
  10  -3  -3 14173.6 515.899  25
  10  -3  -3 14121.8 515.988  24
  10  -3  -2 4.83568 36.2822  29
  10  -3  -2-42.4226 36.6784  25
  10  -3  -2 27.5549 41.0084  24
  10  -2  -7 293.395 54.7989  29
  10  -2  -7 254.801 49.7611  25
  10  -2  -6 6946.42 301.678  29
  10  -2  -6 6966.45 293.407  25
  10  -2  -5 13768.8 527.678  29
  10  -2  -5 14402.6 522.570  25
  10  -2  -4 5788.60 263.851  29
  10  -2  -4 6099.26 260.136  25
  10  -2  -4 5647.21 243.142  24
  10  -2  -3 2499.77 139.953  29
  10  -2  -3 2410.17 131.710  25
  10  -2  -3 2406.93 135.456  24
  10  -2  -2 934.326 76.5202  24
  10  -1  -7 7851.35 307.009  29
  10  -1  -7 7986.19 301.108  25
  10  -1  -6 105.446 43.7571  29
  10  -1  -5 4353.02 199.664  25
  10  -1  -4 363.303 52.2791  29
  10  -1  -4 228.754 45.0574  25
   0   0   0    0.00    0.00   0

TITL RT-benzoyl_auto in P-1
REM P-1 (#2 in standard setting)
CELL 1.54184   8.585549  10.579116  10.647373 104.5406 108.3730 111.9117
ZERR    3.00   0.000268   0.000440   0.000342   0.0032   0.0029   0.0034
LATT  1
SFAC C H N O S
UNIT 36.00 75.00 3.00 3.00 6.00
REM  CrysAlisPro recorded range (K): Min=100.0; max=100.0; aver:100.0
TEMP -173
TREF
HKLF 4
END
;
_shelx_hkl_checksum              82650
_olex2_submission_special_instructions 'No special instructions were received'
_oxdiff_exptl_absorpt_empirical_details 
;
Empirical correction (ABSPACK) includes:
- Absorption correction using spherical harmonics
- Frame scaling
;
_oxdiff_exptl_absorpt_empirical_full_max 1.417
_oxdiff_exptl_absorpt_empirical_full_min 0.656
