# Supplementary material for: Impacts of Chalcogen Bonding on the Stability and Reactivity of 5‐Iminothianthrene Platform: Toward Electrophilic Nitrogen Sources
Source: Chemistry. 2025 May 13;31(33):e202501045. doi: 10.1002/chem.202501045 (PMC12160997; doi:10.1002/chem.202501045)
Supplement: Supplementary file 2 — Supporting Information [file CHEM-31-e202501045-s002.zip › 2427632(2e).cif]

####################################################################### 
# 
# This file contains crystal structure data downloaded from the 
# Cambridge Structural Database (CSD) hosted by the Cambridge 
# Crystallographic Data Centre (CCDC).
# 
# Full information about CCDC data access policies and citation 
# guidelines are available at http://www.ccdc.cam.ac.uk/access/V1 
# 
# Audit and citation data items may have been added by the CCDC. 
# Please retain this information to preserve the provenance of 
# this file and to allow appropriate attribution of the data. 
# 
#######################################################################

data_rt-boc_auto
_database_code_depnum_ccdc_archive 'CCDC 2427632'
loop_
_audit_author_name
_audit_author_address
'Yusuke Kobayashi'
;Kyoto Pharmaceutical University
Japan
;
_audit_update_record             
;
2025-02-28 deposited with the CCDC.	2025-03-27 downloaded from the CCDC.
;
_audit_creation_date             2025-02-28
_audit_creation_method           
;
Olex2 1.5
(compiled 2024.01.12 svn.r2f8d729c for OlexSys, GUI svn.r6928)
;
_shelx_SHELXL_version_number     2018/3
_audit_contact_author_address    ?
_audit_contact_author_email      ?
_audit_contact_author_phone      ?
_publ_contact_author_id_orcid    ?
_publ_section_references         
;
Dolomanov, O.V., Bourhis, L.J., Gildea, R.J, Howard, J.A.K. & Puschmann, H.
 (2009), J. Appl. Cryst. 42, 339-341.

Sheldrick, G.M. (2015). Acta Cryst. A71, 3-8.

Sheldrick, G.M. (2015). Acta Cryst. C71, 3-8.
;
_chemical_name_common            ?
_chemical_name_systematic        ?
_chemical_formula_moiety         'C17 H17 N O2 S2'
_chemical_formula_sum            'C17 H17 N O2 S2'
_chemical_formula_weight         331.43
_chemical_melting_point          ?
_chemical_oxdiff_formula         C12H25NO2S2
loop_
_atom_type_symbol
_atom_type_description
_atom_type_scat_dispersion_real
_atom_type_scat_dispersion_imag
_atom_type_scat_source
C C 0.0181 0.0091 'International Tables Vol C Tables 4.2.6.8 and 6.1.1.4'
H H 0.0000 0.0000 'International Tables Vol C Tables 4.2.6.8 and 6.1.1.4'
N N 0.0311 0.0180 'International Tables Vol C Tables 4.2.6.8 and 6.1.1.4'
O O 0.0492 0.0322 'International Tables Vol C Tables 4.2.6.8 and 6.1.1.4'
S S 0.3331 0.5567 'International Tables Vol C Tables 4.2.6.8 and 6.1.1.4'

_shelx_space_group_comment       
;
The symmetry employed for this shelxl refinement is uniquely defined
by the following loop, which should always be used as a source of
symmetry information in preference to the above space-group names.
They are only intended as comments.
;
_space_group_crystal_system      triclinic
_space_group_IT_number           2
_space_group_name_H-M_alt        'P -1'
_space_group_name_Hall           '-P 1'
loop_
_space_group_symop_operation_xyz
'x, y, z'
'-x, -y, -z'

_cell_length_a                   9.1261(4)
_cell_length_b                   9.2832(4)
_cell_length_c                   9.8793(4)
_cell_angle_alpha                87.616(3)
_cell_angle_beta                 73.924(4)
_cell_angle_gamma                81.123(3)
_cell_volume                     794.61(6)
_cell_formula_units_Z            2
_cell_measurement_reflns_used    10755
_cell_measurement_temperature    100.00(10)
_cell_measurement_theta_max      74.7790
_cell_measurement_theta_min      4.6010
_shelx_estimated_absorpt_T_max   ?
_shelx_estimated_absorpt_T_min   ?
_exptl_absorpt_coefficient_mu    3.086
_exptl_absorpt_correction_T_max  1.00000
_exptl_absorpt_correction_T_min  0.67879
_exptl_absorpt_correction_type   multi-scan
_exptl_absorpt_process_details   
;
CrysAlisPro 1.171.42.46a (Rigaku Oxford Diffraction, 2022)
Empirical absorption correction using spherical harmonics,
implemented in SCALE3 ABSPACK scaling algorithm.
;
_exptl_absorpt_special_details   ?
_exptl_crystal_colour            'clear light colourless'
_exptl_crystal_colour_lustre     clear
_exptl_crystal_colour_modifier   light
_exptl_crystal_colour_primary    colourless
_exptl_crystal_density_diffrn    1.385
_exptl_crystal_density_meas      ?
_exptl_crystal_density_method    ?
_exptl_crystal_description       prism
_exptl_crystal_F_000             348
_exptl_crystal_preparation       Recryst
_exptl_crystal_recrystallization_method DCM/hexane
_exptl_crystal_size_max          0.3
_exptl_crystal_size_mid          0.2
_exptl_crystal_size_min          0.2
_exptl_transmission_factor_max   ?
_exptl_transmission_factor_min   ?
_diffrn_reflns_av_R_equivalents  0.0416
_diffrn_reflns_av_unetI/netI     0.0294
_diffrn_reflns_Laue_measured_fraction_full 0.999
_diffrn_reflns_Laue_measured_fraction_max 0.962
_diffrn_reflns_limit_h_max       11
_diffrn_reflns_limit_h_min       -11
_diffrn_reflns_limit_k_max       11
_diffrn_reflns_limit_k_min       -11
_diffrn_reflns_limit_l_max       10
_diffrn_reflns_limit_l_min       -12
_diffrn_reflns_number            15110
_diffrn_reflns_point_group_measured_fraction_full 0.999
_diffrn_reflns_point_group_measured_fraction_max 0.962
_diffrn_reflns_theta_full        67.684
_diffrn_reflns_theta_max         75.691
_diffrn_reflns_theta_min         4.658
_diffrn_ambient_environment      N~2~
_diffrn_ambient_temperature      100.00(10)
_diffrn_detector                 'Hybrid Pixel Array Detector'
_diffrn_detector_area_resol_mean 10.0000
_diffrn_detector_type            HyPix
_diffrn_measured_fraction_theta_full 0.999
_diffrn_measured_fraction_theta_max 0.962
_diffrn_measurement_details      
;
List of Runs (angles in degrees, time in seconds):

  # Type    Start    End  Width  t~exp~   \w     \q     \k     \f   Frames
#--------------------------------------------------------------------------
  1  \w     35.00 120.00   0.50    0.05    --   47.91  48.00 -26.00  170
  2  \w     90.00 176.00   0.50    0.06    --  103.75  48.00 -26.00  172
  3  \w     89.00 176.00   0.50    0.06    --  103.75  57.00 -90.00  174
  4  \w     91.00 177.00   0.50    0.06    --  103.75  38.00-120.00  172
  5  \w     25.00 121.00   0.50    0.05    --   47.91  77.00-120.00  192
  6  \w    -49.00  25.00   0.50    0.05    --  -47.91  48.00 -26.00  148
  7  \w    -21.00  28.00   0.50    0.05    --  -47.91  19.00-180.00   98
  8  \w    -21.00  28.00   0.50    0.05    --  -47.91  19.00 -60.00   98
  9  \w    -21.00  28.00   0.50    0.05    --  -47.91  19.00 120.00   98
 10  \w    -26.00  31.00   0.50    0.05    --   47.91 -19.00 -60.00  114
 11  \w     19.00  96.00   0.50    0.05    --   47.91-125.00  60.00  154
 12  \w     31.00 112.00   0.50    0.06    --  103.75-125.00   0.00  162
 13  \w     31.00 112.00   0.50    0.06    --  103.75-125.00  60.00  162
 14  \w     31.00 106.00   0.50    0.06    --  103.75 -99.00 -60.00  150
 15  \w     31.00 106.00   0.50    0.06    --  103.75 -99.00-180.00  150
 16  \w     19.00  96.00   0.50    0.05    --   47.91-125.00-120.00  154
 17  \w    -23.00  59.00   0.50    0.05    --   47.91 -48.00-173.00  164
 18  \w     80.00 177.00   0.50    0.06    --  103.75 125.00   0.00  194
 19  \w     31.00 106.00   0.50    0.06    --  103.75 -99.00 120.00  150
 20  \w     31.00 110.00   0.50    0.06    --  103.75 -77.00   0.00  158
 21  \w     31.00  71.00   0.50    0.06    --  103.75 -57.00   0.00   80
 22  \w     31.00  71.00   0.50    0.06    --  103.75 -57.00 -30.00   80
 23  \w     31.00  59.00   0.50    0.06    --  103.75 -48.00-173.00   56
 24  \w    -60.00 -30.00   0.50    0.06    -- -103.00  57.00 120.00   60
 25  \w    -60.00 -30.00   0.50    0.06    -- -103.00  57.00  90.00   60
 26  \w    -60.00 -30.00   0.50    0.06    -- -103.00  57.00 -60.00   60
 27  \w    -60.00 -30.00   0.50    0.06    -- -103.00  57.00-180.00   60
 28  \w    -60.00 -30.00   0.50    0.06    -- -103.00  57.00 -30.00   60
 29  \w   -174.00 -90.00   0.50    0.06    -- -103.00 -19.00  90.00  168
 30  \w   -120.00 -73.00   0.50    0.05    --  -47.91-125.00 120.00   94
 31  \w   -120.00 -66.00   0.50    0.05    --  -47.91 -77.00  90.00  108
 32  \w   -120.00 -25.00   0.50    0.05    --  -47.91 -77.00 120.00  190
 33  \w   -112.00 -30.00   0.50    0.06    -- -103.00 125.00 120.00  164
 34  \w   -174.00 -89.00   0.50    0.06    -- -103.00 -48.00-173.00  170
 35  \w   -120.00 -25.00   0.50    0.05    --  -47.91 -77.00 -60.00  190
 36  \w   -120.00 -35.00   0.50    0.05    --  -47.91 -48.00-173.00  170
 37  \w   -120.00 -33.00   0.50    0.05    --  -47.91 -57.00 -60.00  174
 38  \w   -120.00 -33.00   0.50    0.05    --  -47.91 -57.00  30.00  174
 39  \w   -120.00 -25.00   0.50    0.05    --  -47.91 -77.00  30.00  190
 40  \w   -120.00 -33.00   0.50    0.05    --  -47.91 -57.00 150.00  174
;
_diffrn_measurement_device       'four-circle diffractometer'
_diffrn_measurement_device_type  'XtaLAB Synergy R, DW system, HyPix'
_diffrn_measurement_method       '\w scans'
_diffrn_orient_matrix_type       
'CrysAlisPro convention (1999,Acta A55,543-557)'
_diffrn_orient_matrix_UB_11      0.1728929000
_diffrn_orient_matrix_UB_12      0.0004380000
_diffrn_orient_matrix_UB_13      -0.0169267000
_diffrn_orient_matrix_UB_21      0.0398254000
_diffrn_orient_matrix_UB_22      -0.1359406000
_diffrn_orient_matrix_UB_23      -0.0949867000
_diffrn_orient_matrix_UB_31      0.0091225000
_diffrn_orient_matrix_UB_32      0.0986498000
_diffrn_orient_matrix_UB_33      -0.1304875000
_diffrn_radiation_monochromator  mirror
_diffrn_radiation_probe          x-ray
_diffrn_radiation_type           'Cu K\a'
_diffrn_radiation_wavelength     1.54184
_diffrn_source                   'Rotating-anode X-ray tube'
_diffrn_source_type              'Rigaku (Cu) X-ray Source'
_reflns_Friedel_coverage         0.000
_reflns_Friedel_fraction_full    .
_reflns_Friedel_fraction_max     .
_reflns_number_gt                2899
_reflns_number_total             3185
_reflns_special_details          
;
 Reflections were merged by SHELXL according to the crystal
 class for the calculation of statistics and refinement.
 
 _reflns_Friedel_fraction is defined as the number of unique
 Friedel pairs measured divided by the number that would be
 possible theoretically, ignoring centric projections and
 systematic absences.
;
_reflns_threshold_expression     'I > 2\s(I)'
_computing_cell_refinement       'CrysAlisPro 1.171.42.46a (Rigaku OD, 2022)'
_computing_data_collection       'CrysAlisPro 1.171.42.46a (Rigaku OD, 2022)'
_computing_data_reduction        'CrysAlisPro 1.171.42.46a (Rigaku OD, 2022)'
_computing_molecular_graphics    'Olex2 1.5 (Dolomanov et al., 2009)'
_computing_publication_material  'Olex2 1.5 (Dolomanov et al., 2009)'
_computing_structure_refinement  'SHELXL 2018/3 (Sheldrick, 2015)'
_computing_structure_solution    'SHELXT  (Sheldrick, 2015)'
_refine_diff_density_max         0.397
_refine_diff_density_min         -0.409
_refine_diff_density_rms         0.054
_refine_ls_extinction_coef       0.0013(5)
_refine_ls_extinction_expression Fc^*^=kFc[1+0.001xFc^2^\l^3^/sin(2\q)]^-1/4^
_refine_ls_extinction_method     'SHELXL-2018/3 (Sheldrick 2018)'
_refine_ls_goodness_of_fit_ref   1.072
_refine_ls_hydrogen_treatment    constr
_refine_ls_matrix_type           full
_refine_ls_number_parameters     203
_refine_ls_number_reflns         3185
_refine_ls_number_restraints     0
_refine_ls_R_factor_all          0.0350
_refine_ls_R_factor_gt           0.0317
_refine_ls_restrained_S_all      1.072
_refine_ls_shift/su_max          0.001
_refine_ls_shift/su_mean         0.000
_refine_ls_structure_factor_coef Fsqd
_refine_ls_weighting_details     
'w=1/[\s^2^(Fo^2^)+(0.0438P)^2^+0.3640P] where P=(Fo^2^+2Fc^2^)/3'
_refine_ls_weighting_scheme      calc
_refine_ls_wR_factor_gt          0.0851
_refine_ls_wR_factor_ref         0.0869
_refine_special_details          ?
_olex2_refinement_description    
;
1. Fixed Uiso
 At 1.2 times of:
  All C(H) groups
 At 1.5 times of:
  All C(H,H,H) groups
2.a Aromatic/amide H refined with riding coordinates:
 C10(H10), C11(H11), C4(H4), C13(H13), C3(H3), C6(H6), C12(H12), C5(H5)
2.b Idealised Me refined as rotating group:
 C19(H19a,H19b,H19c), C21(H21a,H21b,H21c), C20(H20a,H20b,H20c)
;
_atom_sites_solution_hydrogens   geom
_atom_sites_solution_primary     dual
_atom_sites_solution_secondary   ?
loop_
_atom_site_label
_atom_site_type_symbol
_atom_site_fract_x
_atom_site_fract_y
_atom_site_fract_z
_atom_site_U_iso_or_equiv
_atom_site_adp_type
_atom_site_occupancy
_atom_site_site_symmetry_order
_atom_site_calc_flag
_atom_site_refinement_flags_posn
_atom_site_refinement_flags_adp
_atom_site_refinement_flags_occupancy
_atom_site_disorder_assembly
_atom_site_disorder_group
S1 S 0.56602(4) 0.33673(4) 0.84223(4) 0.01655(12) Uani 1 1 d . . . . .
S8 S 0.24144(4) 0.40625(4) 1.05421(4) 0.01742(12) Uani 1 1 d . . . . .
O17 O 0.93598(12) 0.25513(12) 0.57546(11) 0.0202(2) Uani 1 1 d . . . . .
O22 O 0.87906(13) 0.26900(13) 0.81419(12) 0.0240(3) Uani 1 1 d . . . . .
N15 N 0.69007(15) 0.29533(15) 0.69228(14) 0.0211(3) Uani 1 1 d . . . . .
C2 C 0.44463(18) 0.19779(16) 0.87810(16) 0.0170(3) Uani 1 1 d . . . . .
C14 C 0.43038(18) 0.47847(16) 0.79872(16) 0.0163(3) Uani 1 1 d . . . . .
C16 C 0.83771(18) 0.27341(16) 0.70599(16) 0.0179(3) Uani 1 1 d . . . . .
C9 C 0.28775(18) 0.51003(16) 0.89701(16) 0.0167(3) Uani 1 1 d . . . . .
C7 C 0.30352(18) 0.22893(17) 0.97890(16) 0.0172(3) Uani 1 1 d . . . . .
C10 C 0.17983(19) 0.62194(17) 0.86890(17) 0.0193(3) Uani 1 1 d . . . . .
H10 H 0.082503 0.646716 0.935719 0.023 Uiso 1 1 calc R U . . .
C18 C 1.10364(18) 0.22859(18) 0.55647(17) 0.0201(3) Uani 1 1 d . . . . .
C11 C 0.21563(19) 0.69685(17) 0.74263(18) 0.0218(3) Uani 1 1 d . . . . .
H11 H 0.141622 0.772476 0.722862 0.026 Uiso 1 1 calc R U . . .
C4 C 0.4060(2) -0.04803(18) 0.85978(18) 0.0226(3) Uani 1 1 d . . . . .
H4 H 0.440374 -0.142704 0.819740 0.027 Uiso 1 1 calc R U . . .
C13 C 0.46773(19) 0.55337(17) 0.67263(16) 0.0196(3) Uani 1 1 d . . . . .
H13 H 0.566036 0.530321 0.606837 0.023 Uiso 1 1 calc R U . . .
C3 C 0.49649(19) 0.06111(17) 0.81621(17) 0.0204(3) Uani 1 1 d . . . . .
H3 H 0.591939 0.042815 0.745531 0.024 Uiso 1 1 calc R U . . .
C6 C 0.21273(18) 0.11848(17) 1.01997(16) 0.0195(3) Uani 1 1 d . . . . .
H6 H 0.115211 0.137879 1.087645 0.023 Uiso 1 1 calc R U . . .
C12 C 0.3579(2) 0.66313(17) 0.64455(17) 0.0222(3) Uani 1 1 d . . . . .
H12 H 0.380363 0.715080 0.558148 0.027 Uiso 1 1 calc R U . . .
C5 C 0.2651(2) -0.02004(17) 0.96182(18) 0.0219(3) Uani 1 1 d . . . . .
H5 H 0.204417 -0.095931 0.991798 0.026 Uiso 1 1 calc R U . . .
C19 C 1.1495(2) 0.0822(2) 0.6195(2) 0.0299(4) Uani 1 1 d . . . . .
H19A H 1.105333 0.085644 0.721985 0.045 Uiso 1 1 calc R U . . .
H19B H 1.262129 0.060666 0.597467 0.045 Uiso 1 1 calc R U . . .
H19C H 1.110541 0.005824 0.579876 0.045 Uiso 1 1 calc R U . . .
C21 C 1.1661(2) 0.2237(2) 0.39657(18) 0.0282(4) Uani 1 1 d . . . . .
H21A H 1.131546 0.142503 0.359621 0.042 Uiso 1 1 calc R U . . .
H21B H 1.279075 0.209813 0.370602 0.042 Uiso 1 1 calc R U . . .
H21C H 1.127911 0.315494 0.356640 0.042 Uiso 1 1 calc R U . . .
C20 C 1.1556(2) 0.3543(2) 0.6156(2) 0.0333(4) Uani 1 1 d . . . . .
H20A H 1.119498 0.446051 0.574270 0.050 Uiso 1 1 calc R U . . .
H20B H 1.268408 0.339764 0.592633 0.050 Uiso 1 1 calc R U . . .
H20C H 1.112291 0.358034 0.718167 0.050 Uiso 1 1 calc R U . . .

loop_
_atom_site_aniso_label
_atom_site_aniso_U_11
_atom_site_aniso_U_22
_atom_site_aniso_U_33
_atom_site_aniso_U_23
_atom_site_aniso_U_13
_atom_site_aniso_U_12
S1 0.0154(2) 0.0199(2) 0.0143(2) -0.00063(14) -0.00383(14) -0.00262(14)
S8 0.0190(2) 0.0170(2) 0.0146(2) -0.00020(14) -0.00182(15) -0.00268(14)
O17 0.0153(5) 0.0287(6) 0.0150(5) 0.0002(4) -0.0025(4) -0.0014(4)
O22 0.0202(6) 0.0354(7) 0.0162(6) 0.0003(5) -0.0053(5) -0.0028(5)
N15 0.0169(7) 0.0296(7) 0.0155(7) -0.0029(5) -0.0025(5) -0.0021(6)
C2 0.0176(7) 0.0177(7) 0.0171(7) 0.0013(6) -0.0075(6) -0.0025(6)
C14 0.0183(7) 0.0155(7) 0.0167(7) -0.0018(6) -0.0063(6) -0.0044(6)
C16 0.0191(8) 0.0158(7) 0.0181(8) 0.0010(6) -0.0036(6) -0.0033(6)
C9 0.0193(7) 0.0171(7) 0.0154(7) -0.0015(6) -0.0057(6) -0.0056(6)
C7 0.0201(8) 0.0172(7) 0.0151(7) 0.0009(6) -0.0072(6) -0.0011(6)
C10 0.0206(8) 0.0172(7) 0.0210(8) -0.0036(6) -0.0068(6) -0.0031(6)
C18 0.0145(7) 0.0252(8) 0.0192(8) 0.0001(6) -0.0025(6) -0.0023(6)
C11 0.0269(9) 0.0172(8) 0.0241(8) -0.0006(6) -0.0121(7) -0.0020(6)
C4 0.0282(9) 0.0175(7) 0.0243(8) -0.0025(6) -0.0123(7) 0.0000(7)
C13 0.0231(8) 0.0201(8) 0.0161(7) -0.0025(6) -0.0046(6) -0.0058(6)
C3 0.0210(8) 0.0222(8) 0.0182(8) -0.0024(6) -0.0080(6) 0.0014(6)
C6 0.0193(8) 0.0212(8) 0.0184(8) 0.0027(6) -0.0057(6) -0.0037(6)
C12 0.0337(9) 0.0182(8) 0.0172(8) 0.0012(6) -0.0091(7) -0.0079(7)
C5 0.0269(9) 0.0180(8) 0.0248(8) 0.0036(6) -0.0128(7) -0.0058(6)
C19 0.0260(9) 0.0308(9) 0.0301(10) 0.0057(8) -0.0074(7) 0.0026(7)
C21 0.0217(9) 0.0382(10) 0.0206(9) 0.0006(7) -0.0007(7) -0.0014(7)
C20 0.0267(9) 0.0373(10) 0.0348(10) -0.0078(8) -0.0004(8) -0.0141(8)

_geom_special_details            
;
 All esds (except the esd in the dihedral angle between two l.s. planes)
 are estimated using the full covariance matrix.  The cell esds are taken
 into account individually in the estimation of esds in distances, angles
 and torsion angles; correlations between esds in cell parameters are only
 used when they are defined by crystal symmetry.  An approximate (isotropic)
 treatment of cell esds is used for estimating esds involving l.s. planes.
;
loop_
_geom_bond_atom_site_label_1
_geom_bond_atom_site_label_2
_geom_bond_distance
_geom_bond_site_symmetry_2
_geom_bond_publ_flag
S1 N15 1.6150(13) . ?
S1 C2 1.7894(15) . ?
S1 C14 1.7870(16) . ?
S8 C9 1.7767(15) . ?
S8 C7 1.7791(16) . ?
O17 C16 1.3516(18) . ?
O17 C18 1.4717(19) . ?
O22 C16 1.2254(19) . ?
N15 C16 1.375(2) . ?
C2 C7 1.390(2) . ?
C2 C3 1.388(2) . ?
C14 C9 1.389(2) . ?
C14 C13 1.385(2) . ?
C9 C10 1.392(2) . ?
C7 C6 1.394(2) . ?
C10 C11 1.385(2) . ?
C18 C19 1.520(2) . ?
C18 C21 1.524(2) . ?
C18 C20 1.519(2) . ?
C11 C12 1.388(2) . ?
C4 C3 1.385(2) . ?
C4 C5 1.392(2) . ?
C13 C12 1.391(2) . ?
C6 C5 1.390(2) . ?

loop_
_geom_angle_atom_site_label_1
_geom_angle_atom_site_label_2
_geom_angle_atom_site_label_3
_geom_angle
_geom_angle_site_symmetry_1
_geom_angle_site_symmetry_3
_geom_angle_publ_flag
N15 S1 C2 106.15(7) . . ?
N15 S1 C14 103.38(7) . . ?
C14 S1 C2 97.26(7) . . ?
C9 S8 C7 98.52(7) . . ?
C16 O17 C18 120.29(12) . . ?
C16 N15 S1 110.78(11) . . ?
C7 C2 S1 117.09(11) . . ?
C3 C2 S1 120.66(12) . . ?
C3 C2 C7 122.02(14) . . ?
C9 C14 S1 117.06(11) . . ?
C13 C14 S1 120.90(12) . . ?
C13 C14 C9 122.04(14) . . ?
O17 C16 N15 107.77(13) . . ?
O22 C16 O17 123.88(14) . . ?
O22 C16 N15 128.34(14) . . ?
C14 C9 S8 120.62(12) . . ?
C14 C9 C10 119.00(14) . . ?
C10 C9 S8 120.36(12) . . ?
C2 C7 S8 120.35(12) . . ?
C2 C7 C6 118.70(14) . . ?
C6 C7 S8 120.95(12) . . ?
C11 C10 C9 119.41(15) . . ?
O17 C18 C19 110.08(13) . . ?
O17 C18 C21 101.97(12) . . ?
O17 C18 C20 110.79(14) . . ?
C19 C18 C21 110.29(14) . . ?
C20 C18 C19 112.96(15) . . ?
C20 C18 C21 110.22(14) . . ?
C10 C11 C12 121.03(15) . . ?
C3 C4 C5 120.51(15) . . ?
C14 C13 C12 118.44(15) . . ?
C4 C3 C2 118.53(15) . . ?
C5 C6 C7 119.93(15) . . ?
C11 C12 C13 120.07(15) . . ?
C6 C5 C4 120.26(15) . . ?

_shelx_res_file                  
;
TITL rt-boc_auto_a.res in P-1
    rt-boc_auto.res
    created by SHELXL-2018/3 at 00:18:32 on 07-Jun-2022
REM Old TITL RT-Boc_auto in P-1
REM SHELXT solution in P-1: R1 0.079, Rweak 0.004, Alpha 0.035
REM <I/s> 0.000 for 0 systematic absences, Orientation as input
REM Formula found by SHELXT: C20 O17 O22 S8
CELL 1.54184 9.1261 9.2832 9.8793 87.616 73.924 81.123
ZERR 2 0.0004 0.0004 0.0004 0.003 0.004 0.003
LATT 1
SFAC C H N O S
UNIT 34 34 2 4 4

L.S. 4
PLAN  2
TEMP -173
fmap 2
ACTA
REM <olex2.extras>
REM <HklSrc "%.\\RT-Boc_auto.hkl">
REM </olex2.extras>

WGHT    0.043800    0.364000
EXTI    0.001301
FVAR       8.49348
S1    5    0.566021    0.336727    0.842231    11.00000    0.01541    0.01985 =
         0.01431   -0.00063   -0.00383   -0.00262
S8    5    0.241442    0.406251    1.054214    11.00000    0.01899    0.01702 =
         0.01460   -0.00020   -0.00182   -0.00268
O17   4    0.935977    0.255125    0.575455    11.00000    0.01533    0.02873 =
         0.01496    0.00023   -0.00252   -0.00145
O22   4    0.879058    0.268999    0.814189    11.00000    0.02018    0.03544 =
         0.01619    0.00031   -0.00532   -0.00283
N15   3    0.690066    0.295331    0.692277    11.00000    0.01689    0.02956 =
         0.01549   -0.00288   -0.00254   -0.00214
C2    1    0.444634    0.197792    0.878097    11.00000    0.01761    0.01769 =
         0.01709    0.00132   -0.00752   -0.00246
C14   1    0.430384    0.478469    0.798718    11.00000    0.01833    0.01551 =
         0.01672   -0.00183   -0.00628   -0.00435
C16   1    0.837709    0.273406    0.705992    11.00000    0.01906    0.01580 =
         0.01814    0.00096   -0.00361   -0.00330
C9    1    0.287746    0.510035    0.897008    11.00000    0.01929    0.01713 =
         0.01544   -0.00147   -0.00568   -0.00555
C7    1    0.303521    0.228925    0.978896    11.00000    0.02011    0.01723 =
         0.01508    0.00091   -0.00725   -0.00115
C10   1    0.179831    0.621944    0.868896    11.00000    0.02060    0.01725 =
         0.02101   -0.00363   -0.00675   -0.00307
AFIX  43
H10   2    0.082503    0.646716    0.935719    11.00000   -1.20000
AFIX   0
C18   1    1.103644    0.228593    0.556469    11.00000    0.01449    0.02523 =
         0.01921    0.00008   -0.00253   -0.00230
C11   1    0.215626    0.696847    0.742633    11.00000    0.02687    0.01725 =
         0.02411   -0.00064   -0.01214   -0.00202
AFIX  43
H11   2    0.141622    0.772476    0.722862    11.00000   -1.20000
AFIX   0
C4    1    0.406001   -0.048026    0.859784    11.00000    0.02817    0.01751 =
         0.02431   -0.00247   -0.01228    0.00000
AFIX  43
H4    2    0.440374   -0.142704    0.819740    11.00000   -1.20000
AFIX   0
C13   1    0.467728    0.553366    0.672626    11.00000    0.02312    0.02009 =
         0.01607   -0.00247   -0.00456   -0.00585
AFIX  43
H13   2    0.566036    0.530321    0.606837    11.00000   -1.20000
AFIX   0
C3    1    0.496493    0.061110    0.816210    11.00000    0.02101    0.02220 =
         0.01821   -0.00238   -0.00802    0.00139
AFIX  43
H3    2    0.591939    0.042815    0.745531    11.00000   -1.20000
AFIX   0
C6    1    0.212734    0.118478    1.019974    11.00000    0.01927    0.02117 =
         0.01841    0.00269   -0.00575   -0.00374
AFIX  43
H6    2    0.115211    0.137879    1.087645    11.00000   -1.20000
AFIX   0
C12   1    0.357929    0.663134    0.644548    11.00000    0.03374    0.01820 =
         0.01722    0.00124   -0.00912   -0.00785
AFIX  43
H12   2    0.380363    0.715080    0.558148    11.00000   -1.20000
AFIX   0
C5    1    0.265058   -0.020042    0.961815    11.00000    0.02694    0.01799 =
         0.02481    0.00362   -0.01281   -0.00577
AFIX  43
H5    2    0.204417   -0.095931    0.991798    11.00000   -1.20000
AFIX   0
C19   1    1.149481    0.082186    0.619549    11.00000    0.02596    0.03084 =
         0.03007    0.00566   -0.00739    0.00259
AFIX 137
H19A  2    1.105333    0.085644    0.721985    11.00000   -1.50000
H19B  2    1.262129    0.060666    0.597467    11.00000   -1.50000
H19C  2    1.110541    0.005824    0.579876    11.00000   -1.50000
AFIX   0
C21   1    1.166118    0.223661    0.396568    11.00000    0.02169    0.03818 =
         0.02063    0.00061   -0.00068   -0.00141
AFIX 137
H21A  2    1.131546    0.142503    0.359621    11.00000   -1.50000
H21B  2    1.279075    0.209813    0.370602    11.00000   -1.50000
H21C  2    1.127911    0.315494    0.356640    11.00000   -1.50000
AFIX   0
C20   1    1.155567    0.354261    0.615634    11.00000    0.02667    0.03728 =
         0.03476   -0.00780   -0.00037   -0.01414
AFIX 137
H20A  2    1.119498    0.446051    0.574270    11.00000   -1.50000
H20B  2    1.268408    0.339764    0.592633    11.00000   -1.50000
H20C  2    1.112291    0.358034    0.718167    11.00000   -1.50000
AFIX   0
HKLF 4


REM  rt-boc_auto_a.res in P-1
REM wR2 = 0.0869, GooF = S = 1.072, Restrained GooF = 1.072 for all data
REM R1 = 0.0317 for 2899 Fo > 4sig(Fo) and 0.0350 for all 3185 data
REM 203 parameters refined using 0 restraints

END

WGHT      0.0438      0.3660

REM Highest difference peak  0.397,  deepest hole -0.409,  1-sigma level  0.054
Q1    1   0.2678  0.4698  0.9732  11.00000  0.05    0.40
Q2    1   0.4554  0.1459  0.8360  11.00000  0.05    0.29
;
_shelx_res_checksum              81216
_shelx_hkl_file                  
;
   0   0   1 135474. 5654.40  40
   0   0  -1 117408. 5675.76  11
   0   0  -2 16.7106 110.354   5
   0   0  -2-6.56808 81.7723   9
   0   0   2 58.1819 59.1089  40
   0   0   2 61.6548 100.799  32
   0   0  -2 44.1033 106.454  11
   0   0  -2 67.2886 96.0789  16
   0   0   3 3202.86 190.293  40
   0   0  -3 2694.16 248.329  11
   0   0  -3 3402.89 243.973  16
   0   0   3 3374.59 262.066  32
   0   0  -3 3206.05 234.534   9
   0   0   3 2858.13 194.593   8
   0   0   4 95035.2 4307.92  40
   0   0  -4 103418. 4434.76  11
   0   0  -4 101498. 4403.39  16
   0   0   4 105989. 4431.88  32
   0   0  -4 104244. 4394.84   9
   0   0   4 91776.2 4313.07   8
   0   0  -5 38609.3 1902.77  11
   0   0   5 40253.9 1911.14  32
   0   0  -5 37742.2 1855.47   9
   0   0  -6 13915.5 868.953  20
   0   0  -6 15085.6 823.977  14
   0   0  -6 16329.2 834.084  12
   0   0  -6 13814.7 870.728  11
   0   0  -6 14151.5 853.912  24
   0   0  -6 14328.8 893.092  21
   0   0   6 15429.8 904.824  32
   0   0  -6 14569.9 847.799   9
   0   0  -7 20587.7 1148.32  24
   0   0  -7 19971.1 1176.04  21
   0   0  -7 18834.3 1099.02  13
   0   0  -7 20898.0 1165.14  20
   0   0  -7 19686.8 1262.36  19
   0   0  -7 18419.8 1134.65  11
   0   0  -7 20751.4 1050.20  33
   0   0   7 20220.1 1183.66  32
   0   0  -8 15495.5 970.979  25
   0   0   8 17078.7 1235.58  38
   0   0  -8 15635.7 998.560  24
   0   0  -8 18499.4 1085.92  21
   0   0  -8 15950.5 951.260  13
   0   0  -8 16562.6 1167.26  19
   0   0  -8 16596.5 1035.18  20
   0   0  -8 16219.3 889.343  33
   0   0  -8 15024.5 986.312  11
   0   0  -9 25673.2 1464.75  24
   0   0  -9 26530.2 1424.59  25
   0   0   9 25802.9 1699.68  38
   0   0  -9 26376.8 1623.49  19
   0   0  -9 27260.0 1494.83  20
   0   0 -10 11023.2 728.406  20
   0   0 -10 10562.6 808.351  19
   0   0 -10 9257.71 684.725  24
   0   0 -10 9205.60 635.253  25
   0   0 -11 4728.94 396.533  20
   0   0 -11 4426.81 414.058  19
   0   1 -11 2209.90 288.490  19
   0   1 -10 6044.27 601.822  19
   0   1 -10 6058.46 457.401  13
   0   1  -9 23329.1 1192.95  33
   0   1  -9 23129.1 1438.87  19
   0  -1   9 21073.8 1462.07  38
   0  -1   9 21237.9 1499.25  39
   0   1  -9 22161.6 1229.82  25
   0   1  -9 22536.4 1288.10  24
   0   1  -9 23014.0 1256.64  13
   0   1  -8 456.929 358.811  19
   0   1  -8-45.5842 145.291  33
   0  -1   8-57.2609 288.570  38
   0   1  -8 115.062 169.242  11
   0   1  -8 110.186 221.601  21
   0   1  -8-64.9265 184.127  24
   0   1  -8 27.4604 185.668  25
   0   1  -8-94.0059 201.820  13
   0  -1   7 848.588 247.759  32
   0   1  -7 1061.53 246.815  13
   0   1  -7 1300.16 228.254  14
   0   1  -7 1178.45 200.641  33
   0   1  -7 1720.89 246.893  12
   0   1  -7 1536.07 291.327  11
   0   1  -7 992.555 331.065  19
   0   1  -7 1367.46 281.155  21
   0   1  -7 964.920 229.166  25
   0   1  -7 1218.09 243.212  24
   0   1  -6 36831.0 1763.92  21
   0   1  -6 31977.7 1691.65  24
   0   1  -6 35813.2 1730.21  22
   0   1  -6 33109.9 1773.00  11
   0   1  -6 37209.8 1693.38  12
   0   1  -6 31551.4 1711.48  13
   0   1  -6 36097.8 1677.37  14
   0   1  -6 31750.2 1812.48  19
   0   1  -6 35683.4 1749.42  20
   0  -1   6 35081.0 1756.72  32
   0   1  -6 30963.2 1642.69  33
   0  -1   5 83306.4 3626.62  32
   0   1  -5 77294.9 3619.26  16
   0   1  -5 73501.1 3630.85  11
   0   1  -4 223327. 9831.30   9
   0  -1   4 218354. 9788.87  40
   0   1  -4 228538. 9932.58  11
   0   1  -4 237873. 9926.23  16
   0  -1   3 190.926 45.0742   1
   0   1  -3 219.293 142.980  11
   0   1  -3 244.425 84.9647   9
   0   1  -3 386.856 141.921  16
   0   1  -2 10240.7 494.393  17
   0   1  -2 10349.8 475.727   6
   0   1  -1 191540. 7883.77  16
   0   1  -1 176330. 7828.27  10
   0   1  -1 177754. 7826.87   8
   0   1  -1 190160. 7850.06   6
   0   1  -1 171400. 7862.24  17
   0  -1   0 132742. 5612.56  35
   0   1   0 130289. 5605.52  16
   0   1   0 127765. 5631.30  17
   0  -1   0 130099. 5617.49   5
   0   1   0 119350. 5610.43   6
   0   1   0 130909. 5594.17  11
   0  -1   0 124722. 5607.63  37
   0  -1  -1 90843.0 3691.66  35
   0  -1  -1 86492.2 3694.84  37
   0   1   1 91404.7 3712.87  17
   0   1   1 87465.9 3701.73  40
   0  -1  -1 84667.8 3712.57   5
   0   1   1 84026.1 3688.57   6
   0  -1  -1 82415.1 3669.36  11
   0   1   2 25301.2 1101.49  17
   0   1   2 23070.4 1074.79   6
   0  -1  -2 24923.1 1107.74  11
   0   1   2 24316.2 1106.94  40
   0   1   2 21897.7 1136.28  32
   0   1   3-15.7464 84.1769  40
   0  -1  -3 25.0464 38.5117   1
   0  -1  -3 73.4376 143.023   5
   0  -1  -3 80.5215 119.723   9
   0  -1  -3 42.3034 104.358  11
   0   1   3 67.4942 120.424  32
   0   1   4 59790.6 2779.83   8
   0  -1  -4 62602.5 2831.02   9
   0   1   4 62849.7 2840.44  32
   0  -1  -4 60362.2 2796.20  11
   0   1   4 59972.6 2742.54  40
   0  -1  -4 62835.2 2871.43   5
   0  -1  -5 351.155 175.374   9
   0   1   5 554.977 124.479   8
   0  -1  -5 721.697 166.606  11
   0   1   5 573.554 193.200  32
   0  -1  -6 23885.2 1269.25   9
   0   1   6 24398.8 1310.12  32
   0  -1  -6 24238.0 1266.89  20
   0  -1  -6 21647.7 1213.07  11
   0  -1  -7 42765.5 2152.02   4
   0   1   7 43263.8 2184.11  32
   0  -1  -7 39868.3 2108.18   9
   0  -1  -7 40034.8 2055.37  11
   0  -1  -7 44361.1 2137.29  20
   0   1   8 52480.0 2702.65  32
   0  -1  -8 54241.8 2856.79  19
   0  -1  -8 52853.3 2669.68  20
   0  -1  -8 54010.1 2665.89  24
   0   1   8 55198.1 2946.29  38
   0  -1  -9 1056.13 406.936  19
   0  -1  -9 1021.46 285.450  24
   0  -1  -9 1775.73 314.208  25
   0   1   9 1094.39 391.884  39
   0  -1  -9 1013.22 279.553  20
   0   1   9 1236.51 436.435  38
   0  -1 -10 5326.72 475.075  20
   0  -1 -10 5656.40 579.337  19
   0  -1 -10 4965.55 433.233  25
   0  -1 -10 4318.48 450.987  24
   0  -1 -11 2604.17 335.243  19
   0  -1 -11 3286.32 309.854  20
   0   2 -11 372.436 173.798  20
   0   2 -10 827.373 195.479  13
   0   2 -10 627.495 232.099  20
   0   2 -10 393.032 278.521  19
   0   2  -9 47.7249 147.326  33
   0   2  -9 88.0928 126.594  25
   0   2  -9 188.356 200.147  13
   0   2  -9 34.8549 219.888  20
   0   2  -9 47.0948 306.422  19
   0   2  -8 15931.8 1019.42  20
   0   2  -8 14105.6 1109.95  19
   0   2  -8 19418.2 1003.47  12
   0   2  -8 15214.5 1042.75  11
   0   2  -8 16856.8 941.004  33
   0  -2   8 12940.6 1068.46  38
   0   2  -8 15477.6 972.762  24
   0   2  -8 16071.9 1004.84  21
   0   2  -8 14884.8 918.881  25
   0   2  -8 17059.3 1026.73  13
   0   2  -8 17414.1 964.263  14
   0   2  -7 26791.3 1692.11  19
   0   2  -7 30637.7 1623.19  20
   0  -2   7 28372.3 1702.58  38
   0   2  -7 29181.5 1568.26  24
   0   2  -7 26226.5 1513.74  25
   0   2  -7 29908.8 1601.21  21
   0   2  -7 31149.0 1547.79  33
   0   2  -7 34658.3 1594.65  12
   0   2  -7 30071.8 1672.81  11
   0   2  -7 30234.5 1619.21  13
   0   2  -7 34122.8 1564.37  14
   0   2  -6 15554.5 905.813  20
   0   2  -6 12663.0 945.654  19
   0   2  -6 14885.8 851.566  12
   0   2  -6 13720.5 920.708  11
   0   2  -6 14171.7 821.863  33
   0  -2   6 15824.6 917.888  32
   0   2  -6 17175.2 936.931  18
   0   2  -6 14891.9 934.001  16
   0   2  -6 13733.7 840.989  24
   0   2  -6 14099.3 871.128  21
   0   2  -6 14846.8 858.233  22
   0   2  -6 14580.2 833.824  14
   0   2  -6 15623.9 905.169  13
   0   2  -5 63639.7 3021.41  16
   0   2  -5 62881.0 3026.64  11
   0  -2   4 48982.5 2241.08   1
   0   2  -4 51309.3 2415.06  16
   0   2  -4 54554.3 2422.75  11
   0   2  -3 15560.8 765.572   6
   0   2  -3 16487.6 803.412  17
   0   2  -2 15474.1 717.114   8
   0   2  -2 15043.8 714.294  10
   0   2  -2 16165.5 767.468   6
   0   2  -2 17143.5 807.883  17
   0   2  -2 17214.4 839.547  16
   0  -2   1 109978. 5007.17  37
   0   2  -1 112541. 4991.92   8
   0   2  -1 124814. 5057.74  17
   0   2  -1 111673. 5034.97  16
   0   2  -1 116294. 5014.96  11
   0   2  -1 109465. 5009.39   6
   0  -2   0 124363. 5350.97   5
   0   2   0 121805. 5343.73   6
   0   2   0 121177. 5378.79  17
   0   2   0 121938. 5345.27  31
   0   2   0 120803. 5324.97  16
   0   2   0 117652. 5278.11  38
   0  -2   0 122329. 5327.90  37
   0  -2   0 120148. 5333.50  35
   0   2   0 125150. 5300.06  11
   0   2   1 125048. 5537.17  31
   0   2   1 127518. 5543.94  32
   0   2   1 130262. 5560.54  17
   0   2   1 115781. 5459.53  16
   0  -2  -1 130565. 5508.72  37
   0   2   1 128511. 5515.76   6
   0  -2  -1 129323. 5540.06   5
   0  -2  -1 133131. 5506.32  35
   0  -2  -2 9277.87 483.916  35
   0  -2  -2 8460.07 424.277  11
   0   2   2 10316.7 530.586  17
   0   2   2 9243.69 509.515  40
   0   2   2 9517.01 479.481   6
   0   2   2 9368.20 536.719  32
   0  -2  -2 9288.59 495.874  37
   0   2   3 27286.1 1290.24   8
   0   2   3 26184.1 1244.83  17
   0   2   3 25885.9 1252.35  40
   0  -2  -3 23964.9 1248.25  37
   0   2   3 27280.4 1302.32  32
   0   2   3 26547.1 1202.79   6
   0  -2  -3 25288.0 1193.48  11
   0  -2  -4 67827.4 3187.31   1
   0  -2  -4 74858.4 3377.83   5
   0  -2  -4 77847.0 3358.67   9
   0   2   4 78869.0 3332.10   8
   0  -2  -4 69587.6 3230.17  11
   0   2   4 79227.3 3374.11  32
   0  -2  -5 15704.4 916.810   5
   0  -2  -5 12515.8 724.698  11
   0   2   5 15752.0 887.888  32
   0   2   5 14367.8 803.962   8
   0  -2  -5 13864.8 849.066   9
   0  -2  -6 8003.94 561.337  20
   0   2   6 7435.38 561.540  29
   0   2   6 9322.06 656.084  32
   0  -2  -6 7046.42 612.321   4
   0  -2  -6 7708.41 597.269   9
   0   2   6 7373.66 526.977   8
   0  -2  -6 8636.83 612.449  21
   0  -2  -7 56363.9 2946.58   4
   0  -2  -7 61529.4 2948.19  21
   0  -2  -7 59136.2 2931.62   9
   0  -2  -7 57687.2 2877.50  20
   0   2   7 63355.1 2991.40  32
   0  -2  -8 12420.0 906.456   9
   0  -2  -8 14733.6 956.293  21
   0  -2  -8 13552.1 891.673  24
   0   2   8 13540.8 954.585  32
   0   2   8 11763.4 1022.98  39
   0  -2  -8 14351.5 900.591  20
   0  -2  -8 13061.4 937.676   4
   0  -2  -9 686.519 244.999   4
   0  -2  -9 263.982 343.992  19
   0  -2  -9 261.242 227.592  20
   0  -2 -10 351.592 204.315  25
   0  -2 -10 80.0641 199.735  20
   0  -2 -10 294.888 307.812  19
   0  -2 -11 1646.50 206.714  25
   0  -2 -11 2103.08 234.360  20
   0  -2 -11 1541.62 280.054  19
   0   3 -11 3216.17 274.109  20
   0   3 -10 1384.32 256.619  20
   0   3 -10 1271.98 298.269  19
   0   3 -10 1539.38 248.128  13
   0   3  -9 35573.0 1780.39  33
   0   3  -9 37270.9 1861.30  20
   0   3  -9 31771.6 1914.26  19
   0   3  -9 36462.9 1861.08  13
   0   3  -8 1906.26 343.097  13
   0   3  -8 2235.77 293.188  14
   0   3  -8 1540.30 270.911  33
   0   3  -8 1933.06 435.755  19
   0   3  -8 1849.86 319.963  20
   0  -3   8 1240.47 369.491  39
   0   3  -8 1941.05 294.598  12
   0   3  -8 1559.89 324.380  11
   0   3  -7 93303.4 4150.05  14
   0   3  -7 90572.7 4237.35  13
   0   3  -7 85574.6 4130.65  33
   0   3  -7 87496.2 4213.36  15
   0   3  -7 83931.3 4315.15  19
   0   3  -7 89923.9 4210.88  20
   0   3  -7 88379.2 4154.76  21
   0   3  -7 97728.8 4194.77  12
   0   3  -7 86559.4 4291.59  11
   0   3  -6 11142.3 747.549  20
   0   3  -6 11573.0 854.492  19
   0   3  -6 12373.7 718.280  33
   0  -3   6 12229.8 780.071  32
   0   3  -6 10788.6 716.142  12
   0   3  -6 10725.4 799.427  11
   0   3  -6 12758.3 788.175  13
   0   3  -6 11463.3 708.577  14
   0   3  -6 10914.4 779.153  15
   0   3  -6 11482.0 813.631  16
   0  -3   6 10332.8 761.326  38
   0   3  -5 32418.3 1637.12  33
   0   3  -5 34858.0 1765.17  11
   0   3  -5 33643.3 1677.78  12
   0   3  -5 34022.0 1664.41  14
   0   3  -4 14469.2 884.137  16
   0   3  -3 50275.5 2233.24   6
   0   3  -3 48352.9 2305.22  11
   0   3  -3 47226.1 2283.00  17
   0   3  -3 46984.9 2328.67  16
   0   3  -2 2352.30 217.895   6
   0  -3   2 2457.37 233.810  37
   0   3  -2 2018.67 149.170  10
   0   3  -2 2197.34 171.469   8
   0   3  -2 1940.92 242.365  17
   0   3  -2 2667.89 268.795  16
   0   3  -2 1744.40 224.925  11
   0  -3   2 1959.59 149.574  38
   0  -3   1 79619.6 3479.00   5
   0   3  -1 77285.2 3461.26   6
   0   3  -1 76680.7 3510.27  17
   0  -3   1 77249.9 3442.74  37
   0   3  -1 76888.2 3474.32  16
   0   3  -1 76595.5 3438.71   8
   0  -3   1 76908.6 3469.12  35
   0   3  -1 74860.1 3431.11  11
   0   3  -1 74577.9 3443.33  30
   0  -3   0 162377. 7270.73   5
   0   3   0 163610. 7258.76   6
   0   3   0 167516. 7320.03  17
   0  -3   0 160683. 7227.76  37
   0   3   0 151412. 7222.50  16
   0   3   0 162145. 7264.89   8
   0   3   0 174899. 7193.81  11
   0   3   0 166863. 7265.96  31
   0   3   0 174048. 7251.18  30
   0  -3   0 154397. 7233.55  35
   0   3   1 51105.0 2259.56   6
   0  -3  -1 49267.3 2277.85   5
   0  -3  -1 48870.0 2231.64  37
   0   3   1 46463.4 2180.64  16
   0   3   1 51217.7 2318.45  17
   0  -3  -1 51128.2 2235.24  35
   0   3   1 46261.1 2211.50  38
   0   3   1 49946.3 2282.68  31
   0   3   1 50966.8 2253.58  30
   0  -3  -2 189844. 8353.53   9
   0   3   2 192239. 8363.75   8
   0  -3  -2 186836. 8300.66  37
   0   3   2 187582. 8299.63   6
   0  -3  -2 180962. 8350.45   5
   0  -3  -2 194718. 8289.62  35
   0   3   2 185591. 8366.98  17
   0   3   2 186180. 8357.23  32
   0   3   2 186027. 8360.49  31
   0  -3  -3 113398. 5243.09   9
   0   3   3 118349. 5254.23   8
   0  -3  -3 120388. 5191.66  37
   0   3   3 113806. 5148.89   6
   0  -3  -3 114143. 5170.36  35
   0   3   3 117099. 5222.12  17
   0   3   3 113437. 5247.82  32
   0  -3  -4 107648. 4923.49  35
   0   3   4 107016. 5012.32  32
   0  -3  -4 112243. 4958.00  37
   0   3   4 110830. 5006.99   8
   0  -3  -5 21509.3 1205.06   5
   0   3   5 20525.4 1127.18   8
   0  -3  -5 18698.3 1134.08   9
   0  -3  -5 18947.6 1159.23   4
   0   3   5 19334.8 1153.24  32
   0  -3  -6 28605.5 1505.94   3
   0  -3  -6 28617.9 1608.41   4
   0  -3  -6 27635.1 1634.33   5
   0  -3  -6 29422.9 1545.60  21
   0   3   6 28514.0 1546.67  29
   0   3   6 28832.6 1597.73  32
   0  -3  -6 28538.9 1480.41  20
   0  -3  -6 28571.2 1584.50   9
   0   3   6 28715.2 1527.00   8
   0  -3  -7 14261.1 964.193   9
   0  -3  -7 14904.8 1009.44   4
   0  -3  -7 14719.5 949.999  21
   0   3   7 13620.5 909.880  29
   0   3   7 12936.5 962.536  32
   0  -3  -7 13922.9 867.840  20
   0   3   7 12492.2 996.137  39
   0   3   7 14635.0 1105.77  38
   0  -3  -8 8848.24 772.659   9
   0  -3  -8 11303.4 778.658  24
   0  -3  -8 13258.6 783.825  20
   0   3   8 10570.2 917.722  31
   0   3   8 10245.5 832.855  32
   0  -3  -8 11213.5 845.103   4
   0   3   8 8960.80 847.083  39
   0   3   8 9036.57 926.755  38
   0  -3  -9 37275.9 1971.73   4
   0  -3  -9 37491.5 1880.68  20
   0  -3  -9 35415.1 1904.26  24
   0  -3 -10 67220.2 3209.76  25
   0  -3 -10 68436.2 3246.83  24
   0  -3 -10 67771.7 3192.17  20
   0  -3 -10 72928.0 3388.08  19
   0  -3 -11 78.4244 118.451  25
   0  -3 -11-83.7081 171.145  19
   0   4 -10 55134.6 2736.32  20
   0   4 -10 64715.5 2804.56  13
   0   4  -9 53974.6 2419.29  14
   0   4  -9 56046.8 2481.61  12
   0   4  -9 49701.8 2429.10  33
   0   4  -9 49322.2 2441.84  20
   0   4  -9 45463.7 2515.92  19
   0   4  -9 46831.4 2473.29  13
   0   4  -8 31325.0 1686.28  15
   0   4  -8 30833.2 1639.89  33
   0   4  -8 33248.9 1688.88  12
   0   4  -8 28539.0 1765.70  11
   0   4  -8 29844.1 1655.42  20
   0   4  -8 31017.2 1798.52  19
   0   4  -8 34259.8 1643.80  14
   0   4  -8 33659.3 1738.29  13
   0   4  -7 3597.31 458.356  15
   0   4  -7 3841.13 385.140  33
   0  -4   7 3002.89 443.606  39
   0   4  -7 4010.89 396.692  14
   0   4  -7 3806.10 435.229  13
   0   4  -7 3923.66 413.404  20
   0   4  -7 4450.39 554.377  19
   0   4  -7 3149.31 441.615  11
   0   4  -7 4213.87 419.243  12
   0   4  -6 20422.5 1260.58  19
   0   4  -6 19380.4 1113.85  20
   0   4  -6 20826.2 1145.78  12
   0   4  -6 18888.7 1110.51  14
   0   4  -6 20039.9 1209.50  15
   0   4  -5 12544.4 827.419  18
   0   4  -5 14365.1 900.081  16
   0   4  -5 13649.4 882.951  15
   0   4  -5 12172.5 750.002  33
   0   4  -5 13028.4 814.383  13
   0   4  -5 12794.7 791.035  14
   0   4  -5 13241.0 855.301  11
   0  -4   5 11852.1 778.894  37
   0   4  -5 12403.8 883.215  19
   0   4  -5 12268.1 759.762  20
   0   4  -4 3813.32 412.340  16
   0   4  -4 3982.37 386.312  11
   0   4  -4 4349.42 373.667  12
   0   4  -4 3969.40 384.387  18
   0  -4   4 3806.88 356.353  37
   0   4  -3 14901.1 914.180  16
   0   4  -3 15016.8 871.270  11
   0  -4   3 14997.1 850.519  37
   0   4  -3 14578.4 891.506  17
   0   4  -3 16551.7 843.779   6
   0   4  -2 7079.70 444.673   6
   0  -4   2 6478.07 466.671   5
   0  -4   2 5888.63 416.121  37
   0   4  -2 6597.22 474.285  16
   0   4  -2 6279.59 422.652  11
   0   4  -2 5745.15 348.171  10
   0   4  -2 6374.26 387.275   8
   0   4  -2 6148.66 483.172  17
   0  -4   2 6412.10 470.642  35
   0  -4   2 5279.64 355.646  39
   0   4  -1 214478. 9500.22  11
   0   4  -1 221880. 9542.01   8
   0   4  -1 217605. 9557.22   6
   0  -4   1 222269. 9581.53   5
   0   4  -1 221903. 9644.66  17
   0  -4   1 224090. 9551.63  35
   0   4  -1 204559. 9551.41  16
   0  -4   1 210251. 9521.25  37
   0   4  -1 210148. 9539.17  30
   0   4   0 16328.5 858.152   8
   0   4   0 15651.0 849.007   6
   0  -4   0 16141.7 874.214   5
   0   4   0 14964.5 911.735  17
   0  -4   0 13982.2 808.377  35
   0   4   0 15418.0 806.942  16
   0  -4   0 14878.6 802.597  37
   0   4   0 16224.2 837.546  30
   0   4   0 15061.2 890.086  32
   0   4   0 16516.8 866.575  31
   0   4   1 5528.56 401.407  30
   0   4   1 6260.52 444.974  31
   0   4   1 5445.75 330.217  38
   0   4   1 5771.35 434.406   8
   0   4   1 5118.47 401.603   6
   0  -4  -1 5612.08 440.836   5
   0  -4  -1 6041.07 383.437  35
   0   4   1 5307.17 321.798  16
   0   4   1 5724.95 476.297  17
   0  -4  -1 5698.38 381.131  37
   0   4   2 4852.97 419.670   8
   0  -4  -2 3917.51 392.056   9
   0   4   2 4545.03 420.937  17
   0   4   2 4013.95 231.713  39
   0   4   2 4917.96 353.280  38
   0  -4  -2 4482.94 407.928   5
   0   4   2 4826.37 357.375   6
   0  -4  -2 3924.68 330.015  37
   0  -4  -2 4421.90 320.814  35
   0   4   2 4808.83 413.393  31
   0   4   2 5008.82 425.948  32
   0   4   3 337.784 204.027   8
   0  -4  -3-27.4781 162.006   9
   0   4   3 82.5497 182.676  17
   0   4   3 257.374 120.999  39
   0   4   3 299.597 137.731   6
   0  -4  -3 137.249 195.734   5
   0  -4  -3 118.181 147.362  37
   0   4   3 49.1916 178.301  38
   0   4   3 28.9703 199.568  32
   0   4   3 148.072 180.850  31
   0  -4  -3 68.1580 125.578  35
   0  -4  -4 14036.3 775.760  35
   0   4   4 13246.6 777.445  39
   0   4   4 13134.7 879.818  32
   0   4   4 12540.7 827.994  29
   0   4   4 13096.3 888.801  31
   0  -4  -4 12685.1 792.884  37
   0  -4  -4 13781.4 892.628   4
   0  -4  -4 14089.9 880.738   9
   0   4   4 13992.7 867.894   8
   0  -4  -5 3776.31 462.268   4
   0  -4  -5 3850.77 391.693   3
   0  -4  -5 3774.91 354.343  35
   0   4   5 3618.31 402.779   8
   0   4   5 3454.37 453.236  38
   0   4   5 3423.60 442.536  31
   0   4   5 3392.00 422.097  32
   0  -4  -5 3374.42 420.418   5
   0   4   5 3151.35 391.183  29
   0   4   5 3544.96 380.661  39
   0   4   6 148.752 224.444  39
   0   4   6 152.180 178.582   8
   0  -4  -6 42.7170 211.734   9
   0  -4  -6 481.349 297.152   5
   0   4   6 265.665 239.464  29
   0   4   6-52.6450 256.375  38
   0  -4  -6 192.051 190.948   3
   0  -4  -6 225.095 280.994   4
   0   4   6-178.898 236.462  32
   0   4   6 406.961 284.763  31
   0  -4  -7 48182.9 2317.84  20
   0  -4  -7 44008.5 2466.84   9
   0   4   7 46515.0 2612.74  38
   0   4   7 46696.7 2434.37  29
   0   4   7 46818.4 2519.42  32
   0  -4  -7 49938.5 2386.41   3
   0  -4  -7 47709.2 2513.72   4
   0  -4  -8 3569.86 363.320  20
   0  -4  -8 3653.03 495.821   4
   0   4   8 4685.17 621.802  38
   0   4   8 3093.37 438.685  32
   0  -4  -8 3000.67 389.711  24
   0  -4  -8 2555.80 408.955   9
   0   4   8 3707.27 443.469  29
   0  -4  -9 1757.39 260.790  20
   0  -4  -9 1964.71 308.040  24
   0  -4  -9 2044.79 367.427   4
   0  -4 -10 3053.69 333.731  24
   0  -4 -10 3639.67 439.154  19
   0  -4 -10 3613.39 343.668  25
   0  -4 -11-10.1577 93.4614  25
   0   5 -10 19653.9 1037.28  13
   0   5  -9 2030.06 254.808  14
   0   5  -9 2258.54 304.761  13
   0   5  -9 2081.11 280.766  12
   0   5  -9 1918.21 327.955  19
   0   5  -8 1520.51 254.394  33
   0   5  -8 927.376 233.289  14
   0   5  -8 713.291 329.630  19
   0   5  -8 906.723 215.983  20
   0   5  -8 1523.01 291.707  12
   0   5  -8 1111.79 283.086  15
   0   5  -7 7763.72 654.316  15
   0   5  -7 6582.53 678.982  19
   0   5  -7 6016.47 504.145  20
   0   5  -7 8257.73 678.003  18
   0   5  -7 7518.17 564.783  14
   0   5  -7 6869.02 572.874  12
   0   5  -7 6550.13 622.512  11
   0   5  -6 24300.6 1460.65  11
   0   5  -6 22072.2 1481.21  19
   0   5  -6 26930.5 1504.33  15
   0   5  -6 26366.7 1529.82  16
   0   5  -6 25095.8 1344.66  33
   0   5  -6 28294.7 1477.16  18
   0  -5   6 23807.7 1442.63  35
   0   5  -6 23727.3 1365.62  14
   0   5  -6 25946.4 1420.85  13
   0   5  -5 28298.2 1524.23  11
   0   5  -5 26020.6 1446.04  12
   0   5  -5 27698.0 1564.36  19
   0  -5   5 25797.9 1497.35  35
   0   5  -5 26242.9 1552.69  16
   0   5  -5 28990.9 1570.99  15
   0   5  -5 28289.9 1407.50  33
   0  -5   5 23540.4 1434.79   5
   0   5  -5 27714.9 1465.13  13
   0   5  -5 25791.8 1449.03  14
   0   5  -5 28662.0 1515.91  18
   0   5  -4 4434.52 387.040  13
   0   5  -4 3194.54 376.274  14
   0  -5   4 3548.33 400.694   5
   0   5  -4 4302.95 347.341  33
   0   5  -4 4035.12 406.922  11
   0   5  -4 3657.02 378.708  12
   0   5  -4 3845.86 462.787  19
   0  -5   4 3063.82 400.967  35
   0   5  -4 3611.87 308.667  28
   0   5  -4 3460.79 304.196  26
   0   5  -4 3938.63 450.470  15
   0   5  -4 4362.05 455.622  16
   0   5  -4 3882.30 401.394  18
   0  -5   3 14566.1 876.620   5
   0   5  -3 15456.3 841.375   6
   0   5  -3 14041.5 904.465  17
   0   5  -3 13619.6 838.701  18
   0   5  -3 13509.5 849.705  14
   0   5  -3 14705.9 899.659  16
   0   5  -3 14318.1 916.015  15
   0  -5   3 13757.6 859.052  35
   0   5  -3 12129.7 805.798  12
   0   5  -3 14083.7 827.177  11
   0  -5   3 12780.0 782.416  37
   0   5  -2 191702. 8418.32  11
   0   5  -2 187448. 8397.38   8
   0  -5   2 179690. 8406.07  37
   0   5  -2 182815. 8482.91  16
   0  -5   2 192793. 8467.87  35
   0  -5   2 196370. 8500.92   5
   0   5  -2 194320. 8464.60   6
   0   5  -2 192625. 8568.90  17
   0   5  -1 12824.4 757.549   8
   0  -5   1 12839.2 692.156   9
   0  -5   1 12528.6 720.914  37
   0   5  -1 11533.0 740.815  16
   0  -5   1 12833.4 749.886  35
   0   5  -1 13333.1 880.682  17
   0   5  -1 12189.3 764.088   6
   0  -5   1 13447.3 806.161   5
   0   5  -1 12865.2 753.676  30
   0   5   0 4242.77 388.369   8
   0  -5   0 4635.07 365.890   9
   0  -5   0 4351.64 339.939  37
   0   5   0 4272.72 331.507  16
   0   5   0 4658.71 402.232   6
   0  -5   0 3941.45 408.838   5
   0   5   0 4238.64 447.461  17
   0   5   0 4546.79 375.161  30
   0   5   0 4692.48 404.458  31
   0  -5   0 3698.82 338.295  35
   0  -5  -1 29141.1 1463.84  35
   0   5   1 28204.5 1606.43  17
   0  -5  -1 29726.5 1556.44   5
   0   5   1 29160.2 1513.87   6
   0  -5  -1 28200.1 1458.61  37
   0   5   1 31386.4 1524.69  30
   0   5   1 31048.6 1573.14  31
   0   5   1 29081.3 1552.82   8
   0  -5  -1 31357.3 1532.61   9
   0  -5  -2 34610.1 1745.09   9
   0   5   2 35151.5 1819.01  17
   0   5   2 30124.1 1607.64  38
   0   5   2 34701.9 1703.84   6
   0  -5  -2 35538.4 1772.50   5
   0  -5  -2 32259.1 1660.18  37
   0  -5  -2 32710.4 1646.27  35
   0   5   2 38867.8 1742.00  30
   0   5   2 35773.0 1787.00  31
   0  -5  -3 437.392 208.457   9
   0   5   3 424.323 206.567   8
   0  -5  -3 567.009 158.020  35
   0   5   3 768.504 252.625  17
   0   5   3 399.519 184.691  30
   0   5   3 407.737 232.023  32
   0   5   3 74.0225 218.805  31
   0   5   3 350.435 163.861  38
   0  -5  -3 484.182 163.174  37
   0   5   3 496.065 169.331   6
   0  -5  -3 204.738 209.049   5
   0  -5  -3 319.792 220.062   4
   0  -5  -4 3048.62 424.780   4
   0  -5  -4 4163.62 458.406   5
   0   5   4 3433.77 391.073  38
   0  -5  -4 4077.35 395.987  37
   0   5   4 3994.74 464.549  32
   0   5   4 3445.57 450.332  31
   0  -5  -4 3390.53 336.377  35
   0   5   4 3352.40 403.647  29
   0   5   4 3579.45 437.530   8
   0  -5  -4 3287.39 406.938   9
   0  -5  -5 11927.5 894.133   4
   0  -5  -5 11635.6 803.687   3
   0  -5  -5 11108.2 842.300   9
   0   5   5 11696.7 858.195   8
   0   5   5 11238.6 835.598  29
   0   5   5 11638.0 888.255  32
   0   5   5 11010.5 886.268  31
   0   5   5 10839.1 843.914  38
   0  -5  -5 12133.7 754.060  35
   0   5   6 5090.52 540.800   8
   0   5   6 4531.90 574.981  31
   0   5   6 5052.25 529.013  29
   0   5   6 5445.72 575.814  32
   0  -5  -6 4277.97 549.572   5
   0  -5  -6 4553.62 480.832   3
   0  -5  -6 4232.58 424.771  35
   0   5   6 4024.53 523.740  38
   0  -5  -7 2759.16 378.922   3
   0  -5  -7 3095.17 497.894   4
   0   5   7 2881.45 460.641  32
   0   5   7 3402.89 523.583  31
   0   5   7 3217.58 502.235  38
   0  -5  -7 2478.97 343.730  24
   0  -5  -7 2660.82 423.225   9
   0   5   7 2457.76 417.719  29
   0   5   8 12359.2 880.700  29
   0  -5  -8 12353.7 814.035  24
   0  -5  -8 13004.8 946.413   4
   0   5   9 12728.2 819.159  29
   0  -5  -9 12171.8 780.598  24
   0  -5  -9 14540.6 914.655   4
   0  -5 -10 4655.94 434.815  19
   0  -5 -10 4390.69 343.673  24
   0   6  -9 1026.59 174.070  14
   0   6  -9 1151.10 206.867  12
   0   6  -8 31620.5 1526.70  14
   0   6  -8 30355.6 1586.99  13
   0   6  -8 31324.0 1614.73  15
   0   6  -8 26203.4 1569.37  19
   0   6  -7 7292.89 693.157  19
   0   6  -7 8472.94 610.694  14
   0   6  -7 8339.66 642.653  13
   0   6  -7 9420.17 717.045  18
   0   6  -7 8181.24 600.061  33
   0   6  -7 8165.25 705.893  15
   0   6  -6 19399.5 1270.44  11
   0   6  -6 19854.9 1216.07  12
   0   6  -6 23994.3 1337.40  18
   0   6  -6 22251.6 1363.00  19
   0   6  -6 20665.2 1216.70  14
   0   6  -6 20956.5 1227.06  13
   0   6  -6 21132.9 1333.32  15
   0   6  -6 22416.2 1193.89  33
   0   6  -5 1945.00 321.060  11
   0   6  -5 1813.19 312.353  12
   0   6  -5 2119.57 432.398  19
   0   6  -5 1642.63 336.574  18
   0   6  -5 1946.31 351.298  16
   0   6  -5 1917.98 409.505  15
   0   6  -5 2031.12 351.313  14
   0   6  -5 2017.48 313.061  13
   0   6  -5 2411.99 296.411  33
   0  -6   5 1461.64 319.359  35
   0   6  -4 7562.84 516.042  33
   0  -6   4 6922.86 585.083   5
   0   6  -4 7358.22 502.389  28
   0   6  -4 7289.62 506.288  26
   0   6  -4 7612.74 586.936  11
   0   6  -4 6634.63 564.743  12
   0   6  -4 6909.81 683.273  19
   0  -6   4 7113.27 550.710   1
   0   6  -4 6943.99 605.492  18
   0  -6   4 7249.60 591.948  35
   0   6  -4 6405.70 617.447  16
   0   6  -4 6478.98 590.924  14
   0   6  -4 8137.99 564.012  13
   0   6  -3 18489.2 1185.37  14
   0   6  -3 21531.0 1115.30  13
   0  -6   3 18895.6 1190.44   5
   0   6  -3 22013.0 1181.59   6
   0  -6   3 20231.5 1173.58  35
   0   6  -3 19276.3 1089.36  26
   0   6  -3 19650.9 1088.69  28
   0   6  -3 19044.6 1145.16  12
   0   6  -3 22303.9 1166.96  11
   0   6  -3 26178.7 1339.97  19
   0   6  -3 20217.0 1219.88  16
   0   6  -3 22043.2 1289.51  15
   0   6  -3 21603.3 1083.05  33
   0   6  -3 19160.2 1181.01  18
   0   6  -2 12517.9 873.324  14
   0  -6   2 13338.7 792.902  37
   0   6  -2 14379.2 935.623  15
   0   6  -2 14399.4 890.822  16
   0  -6   2 13392.9 844.135  35
   0   6  -2 12933.8 788.351  28
   0   6  -2 14659.3 945.844  23
   0   6  -2 13986.5 866.502  18
   0   6  -2 13940.9 979.406  17
   0   6  -2 15672.8 903.103   6
   0  -6   2 14408.2 913.446   5
   0   6  -2 13481.5 836.194  12
   0   6  -2 13834.2 815.034   8
   0   6  -1 5255.58 440.002  12
   0   6  -1 4897.44 522.011  23
   0  -6   1 5681.74 454.857  35
   0   6  -1 5696.35 450.432  16
   0   6  -1 5674.70 517.160  15
   0   6  -1 5422.17 457.628   8
   0   6  -1 5329.24 481.250   6
   0  -6   1 5144.44 488.892   5
   0  -6   1 5201.40 410.810  37
   0   6  -1 4754.25 440.372  30
   0   6  -1 6500.11 488.644  18
   0   6  -1 6129.13 583.441  17
   0   6   0 5338.36 398.519  28
   0   6   0 5634.42 536.427  23
   0  -6   0 5240.62 424.025  35
   0   6   0 6032.38 511.718  15
   0  -6   0 5181.23 424.689   9
   0   6   0 4968.42 470.952   8
   0   6   0 5418.26 453.808  30
   0  -6   0 4467.21 388.759  37
   0   6   0 5521.47 480.436   6
   0  -6   0 5430.67 503.871   5
   0   6   0 4190.45 422.880  18
   0   6   0 5478.76 550.867  17
   0   6   1 230.273 161.482  29
   0   6   1 152.125 116.591  28
   0   6   1 418.607 264.588  23
   0  -6  -1 379.902 208.320   4
   0  -6  -1 147.400 176.139   9
   0   6   1 247.914 193.105   8
   0  -6  -1 443.770 168.212  37
   0   6   1 304.840 170.974  30
   0   6   1 462.042 224.469  31
   0  -6  -1 345.585 151.795  35
   0  -6  -1 35.5567 207.211   5
   0   6   1 334.180 177.138   6
   0   6   1 103.666 160.349  18
   0   6   1 321.182 260.481  17
   0   6   2 42591.3 2139.83  28
   0   6   2 49690.2 2363.01  23
   0  -6  -2 45725.2 2320.19   4
   0   6   2 44975.5 2332.66   8
   0  -6  -2 43705.3 2291.29   9
   0  -6  -2 45689.4 2214.30  37
   0   6   2 46330.5 2350.88  31
   0   6   2 46438.7 2283.31  30
   0   6   2 43858.8 2269.56  29
   0  -6  -2 45013.0 2190.12  35
   0   6   2 45805.4 2265.81   6
   0  -6  -2 43403.7 2308.94   5
   0   6   2 49285.1 2431.18  17
   0  -6  -3 24435.8 1507.52   4
   0   6   3 28353.6 1446.46   6
   0  -6  -3 26192.3 1520.13   5
   0  -6  -3 25542.0 1384.96  35
   0  -6  -3 27905.9 1430.91  37
   0   6   3 25929.6 1467.12  30
   0   6   3 28448.5 1573.84  31
   0   6   3 26446.6 1555.88  32
   0   6   3 27039.3 1492.30  29
   0   6   3 25147.8 1314.66  28
   0   6   3 26718.4 1538.40   8
   0  -6  -3 26932.4 1518.29   9
   0  -6  -4 23468.6 1459.92   4
   0  -6  -4 22438.3 1303.16   1
   0  -6  -4 23636.7 1429.81   9
   0   6   4 23698.6 1452.26   8
   0  -6  -4 26594.5 1325.99  35
   0  -6  -4 23486.3 1457.18   5
   0  -6  -4 26766.2 1376.60  37
   0   6   4 24592.7 1404.24  30
   0   6   4 23248.4 1477.69  32
   0   6   4 21875.5 1459.34  31
   0  -6  -5 1453.88 332.445   9
   0   6   5 1291.72 343.625   8
   0  -6  -5 1312.09 251.925  35
   0   6   5 1508.58 388.783  31
   0   6   5 1114.57 356.592  32
   0   6   5 1294.99 298.055  30
   0  -6  -5 1441.97 309.402   3
   0  -6  -5 804.643 353.827   4
   0   6   5 1339.30 333.369  29
   0  -6  -6 11065.8 748.411  35
   0   6   6 11078.5 859.128  29
   0   6   6 10750.9 818.166  30
   0   6   6 10197.0 912.747  31
   0   6   6 9460.84 850.557  32
   0   6   6 9296.32 828.859   8
   0  -6  -6 10513.7 859.213   9
   0  -6  -6 11707.6 807.636   3
   0  -6  -6 10594.8 899.882   4
   0  -6  -6 9621.26 858.823   5
   0  -6  -7 373.129 237.852   3
   0  -6  -7 83.5796 162.357  24
   0   6   7 311.494 277.830  29
   0   6   8 10197.2 737.629  29
   0  -6  -8 8140.17 589.580  24
   0  -6  -8 9010.09 750.162   4
   0   6   9 5717.98 456.329  29
   0  -6  -9 5702.14 493.027   4
   0  -6  -9 4743.21 380.046  24
   0  -6 -10-167.655 139.736  19
   0  -6 -10-22.2791 107.071  25
   0   7  -8 42895.3 2069.96  12
   0   7  -8 41878.3 2030.99  14
   0   7  -8 44490.1 2089.04  13
   0   7  -7 17313.2 1003.64  12
   0   7  -7 19586.1 1137.03  15
   0   7  -7 16157.6 979.371  14
   0   7  -7 17896.6 1022.09  13
   0   7  -6 9712.45 707.907  12
   0   7  -6 11195.9 849.235  15
   0   7  -6 9901.13 701.776  13
   0   7  -6 9923.99 715.496  14
   0   7  -6 11685.5 815.437  18
   0   7  -5 3610.54 420.409  12
   0   7  -5 3409.40 468.206  18
   0   7  -5 4166.06 486.044  14
   0   7  -5 4647.20 428.329  13
   0   7  -5 4202.84 386.261  33
   0   7  -4 29308.3 1548.21  26
   0   7  -4 31187.9 1554.23  28
   0   7  -4 29977.3 1728.07  16
   0   7  -4 35905.6 1840.26  15
   0  -7   4 27299.0 1612.30  35
   0   7  -4 32759.7 1585.40  13
   0   7  -4 26076.8 1646.60  14
   0   7  -4 30197.5 1629.69  12
   0   7  -4 29519.0 1675.57  18
   0   7  -4 32690.2 1561.21  33
   0   7  -3 14833.6 914.588  12
   0   7  -3 13205.4 956.924  14
   0   7  -3 16681.0 1074.84  15
   0   7  -3 14995.4 980.122  16
   0   7  -3 15671.4 868.852  28
   0   7  -3 14176.3 857.572  26
   0  -7   3 13485.3 890.414  35
   0   7  -3 14138.7 949.300  18
   0  -7   3 12435.2 921.418   5
   0   7  -2 41081.5 2167.74  12
   0  -7   2 40439.7 2168.73  35
   0   7  -2 50718.1 2369.53  15
   0   7  -2 46415.5 2236.69  16
   0   7  -2 38163.2 2232.53  14
   0   7  -2 43006.0 2225.18  18
   0  -7   2 43648.9 2264.73   5
   0   7  -2 47603.6 2272.77   6
   0   7  -2 42455.3 2141.16  26
   0   7  -2 45813.6 2146.67  28
   0   7  -1 896.875 219.645  28
   0   7  -1 282.275 183.151  12
   0  -7   1 378.567 175.052  35
   0   7  -1 787.637 303.555  15
   0   7  -1 341.600 189.882   8
   0   7  -1 556.447 232.556   6
   0  -7   1 480.237 245.253   5
   0   7  -1 394.376 208.488  18
   0  -7   1 745.621 179.793  37
   0   7   0 7553.59 569.250  12
   0   7   0 8425.19 643.672  30
   0   7   0 9413.17 679.315   6
   0  -7   0 7849.74 675.305   5
   0   7   0 9618.16 689.738   8
   0  -7   0 7483.55 554.434  37
   0   7   0 8721.18 566.959  28
   0   7   0 7631.18 592.443  29
   0  -7   0 7743.80 576.236  35
   0   7   0 6843.63 583.283  18
   0   7   1 2541.23 336.562  18
   0  -7  -1 2073.04 326.807   4
   0  -7  -1 2687.21 302.948  35
   0  -7  -1 2508.04 307.458  37
   0   7   1 2425.27 378.815   8
   0  -7  -1 2296.84 322.104   9
   0  -7  -1 2058.12 381.505   5
   0   7   1 2923.68 391.348   6
   0   7   1 2926.58 366.131  30
   0   7   1 2658.46 368.245  29
   0   7   1 2416.77 296.545  28
   0  -7  -2 46030.7 2544.45   4
   0  -7  -2 50307.7 2447.49  35
   0  -7  -2 52371.2 2479.69  37
   0   7   2 51118.2 2616.81   8
   0  -7  -2 48596.3 2536.92   9
   0  -7  -2 50526.2 2598.00   5
   0   7   2 54908.7 2562.27   6
   0   7   2 49432.5 2605.96  31
   0   7   2 50316.6 2541.06  29
   0   7   2 51099.3 2546.10  30
   0   7   2 48119.7 2390.77  28
   0  -7  -3 48204.9 2541.44   4
   0  -7  -3 48489.8 2389.51  35
   0  -7  -3 50222.9 2436.79  37
   0  -7  -3 46839.8 2548.71   5
   0   7   3 45232.9 2556.74  31
   0   7   3 49424.9 2497.96  30
   0   7   3 49819.5 2519.19  29
   0   7   3 48353.1 2319.46  28
   0  -7  -3 50336.2 2539.03   9
   0  -7  -4 38818.4 2124.34   1
   0  -7  -4 43664.4 2240.11   3
   0  -7  -4 40573.4 2272.36   4
   0  -7  -4 42513.1 2125.87  35
   0   7   4 44351.4 2332.21   8
   0  -7  -4 43781.2 2283.55   9
   0   7   4 43867.7 2359.69  32
   0   7   4 38099.4 2291.87  31
   0   7   4 41855.9 2219.61  30
   0   7   4 43810.4 2257.00  29
   0  -7  -4 43220.4 2306.95   5
   0  -7  -5 11882.1 955.824   4
   0  -7  -5 14562.2 918.673   3
   0  -7  -5 13253.1 967.619   5
   0   7   5 11616.5 924.874   8
   0  -7  -5 10090.7 867.508   9
   0  -7  -5 11842.2 783.346  35
   0   7   5 8972.47 880.694  31
   0   7   5 10489.6 925.919  32
   0   7   5 13127.4 889.827  30
   0   7   6-45.6212 275.307  29
   0  -7  -6 223.872 259.247   3
   0  -7  -6 197.557 298.038   4
   0   7   7 285.284 254.603  29
   0  -7  -7 297.489 206.993   3
   0  -7  -7 218.049 289.589   4
   0   7   8 2411.21 337.765  29
   0   7   9-17.4690 120.337  29
   0  -7  -9 286.297 162.992   4
   0   8  -8 8337.79 457.433  14
   0   8  -8 8243.05 488.543  12
   0   8  -7 11064.4 668.552  14
   0   8  -7 12058.3 688.245  12
   0   8  -6 638.253 263.189  18
   0   8  -6 278.775 191.640  14
   0   8  -6 386.342 174.369  12
   0   8  -5 14270.7 886.701  18
   0   8  -5 11830.4 791.663  12
   0   8  -5 12045.1 830.321  14
   0   8  -4 1116.32 360.109  15
   0   8  -4 1188.82 247.222  12
   0   8  -4 1151.58 214.662  26
   0   8  -4 1000.99 298.850  18
   0   8  -4 646.993 277.204  14
   0   8  -3 26186.3 1541.09  14
   0   8  -3 34981.1 1735.50  15
   0   8  -3 27614.4 1462.70  12
   0   8  -3 26207.9 1510.96  18
   0  -8   3 20674.2 1434.52   1
   0   8  -3 29803.1 1443.55  28
   0   8  -3 27560.2 1441.20  26
   0  -8   2 96432.1 4871.25   1
   0   8  -2 100205. 4926.93  14
   0   8  -2 103707. 4808.39  12
   0  -8   2 100256. 4802.77  35
   0   8  -2 105981. 4881.79  18
   0   8  -2 113569. 4810.02  28
   0   8  -2 105821. 4814.77  26
   0  -8   1 10305.0 840.371   5
   0   8  -1 9784.09 841.553  14
   0  -8   1 12669.3 776.050  35
   0   8  -1 12937.0 788.451  26
   0   8  -1 12536.6 763.495  28
   0   8  -1 10516.6 785.971  18
   0   8  -1 11098.1 746.508  12
   0   8   0 344.334 180.858  12
   0  -8   0 500.925 268.371   5
   0   8   0-43.1488 210.181   8
   0   8   0 106.698 182.136  28
   0  -8   0 145.962 144.794  35
   0   8   0 33.8658 224.793  18
   0   8   1 5883.38 550.898  30
   0  -8  -1 5688.15 595.809   5
   0   8   1 5964.33 589.683   8
   0  -8  -1 5221.66 467.694  37
   0   8   1 5406.17 530.592  29
   0   8   1 5959.01 468.993  28
   0  -8  -1 5784.81 482.079  35
   0   8   1 5155.35 499.238  18
   0   8   2 7751.92 659.832  29
   0   8   2 7827.57 555.527  28
   0  -8  -2 7509.41 652.572   4
   0  -8  -2 7703.15 671.363   1
   0  -8  -2 7411.12 590.421  37
   0   8   2 7320.06 708.781   8
   0  -8  -2 8264.39 720.790   5
   0   8   2 7303.48 646.087  30
   0  -8  -2 8136.01 590.708  35
   0  -8  -3 15655.9 1045.13   4
   0  -8  -3 13782.2 966.305   1
   0  -8  -3 15599.7 926.978  35
   0   8   3 14471.4 998.561  30
   0   8   3 14056.8 1004.48  29
   0  -8  -3 14147.3 935.084  37
   0   8   3 16566.8 1111.66   8
   0  -8  -3 15381.6 1017.06   9
   0  -8  -3 14649.3 1059.01   5
   0  -8  -4 2678.86 418.367   3
   0  -8  -4 3057.01 453.372   4
   0   8   4 2738.78 305.794  26
   0   8   4 2855.93 447.524  29
   0  -8  -5-90.7698 304.024   4
   0  -8  -5-190.426 273.707   3
   0   8   5 174.317 302.745  29
   0   8   6 24005.9 1356.00  29
   0  -8  -6 22409.5 1263.47   3
   0  -8  -6 20277.9 1313.41   4
   0   8   7 5970.78 516.397  29
   0  -8  -7 4940.80 422.623   3
   0  -8  -7 5262.46 508.875   4
   0   8   8 14497.1 823.301  29
   0  -8  -8 13504.6 811.428   4
   0   9  -7-27.7531 78.4807  12
   0   9  -7 94.8773 86.2123  14
   0   9  -6 575.940 136.580  12
   0   9  -6 502.715 158.259  14
   0   9  -5 1464.00 216.926  12
   0   9  -5 1380.52 257.228  18
   0   9  -5 1223.90 241.081  14
   0   9  -4 327.498 165.959  12
   0   9  -4 122.773 213.448  14
   0   9  -4 178.688 210.716  18
   0   9  -3 319.357 157.320  12
   0   9  -3 254.119 247.879  14
   0   9  -3 31.8175 198.757  18
   0   9  -3 179.083 171.602  26
   0   9  -2 298.809 160.985  12
   0   9  -2 607.717 308.081  14
   0   9  -2 485.988 243.050  18
   0   9  -2 701.843 207.662  26
   0   9  -1 5945.51 443.906  12
   0   9  -1 5987.45 510.068  26
   0   9  -1 6361.58 533.007  18
   0   9  -1 4870.74 556.940  14
   0   9   0 411.479 230.185  26
   0   9   0 423.343 205.259  18
   0   9   1 130.671 156.385  29
   0   9   1 287.690 216.814  26
   0  -9  -2 736.544 309.921   3
   0   9   2 1034.17 232.191  26
   0  -9  -3 864.222 313.761   3
   0  -9  -3 490.794 240.741   4
   0   9   3 1303.77 308.440  29
   0   9   3 1298.32 235.846  26
   0  -9  -4 3275.78 413.319   4
   0   9   4 2691.91 281.656  26
   0   9   4 2376.28 378.159  29
   0  -9  -5 38413.0 1910.47   3
   0  -9  -5 36642.2 1923.78   4
   0   9   5 36104.1 1933.06  29
   0  -9  -6 32312.5 1579.25   3
   0  -9  -6 29892.9 1612.83   4
   0   9   7 10532.6 647.751  29
   0  -9  -7 10224.9 623.552   4
   0  10  -5 211.301 116.988  14
   0  10  -4 13772.7 862.533  18
   0  10  -4 21233.8 945.522  14
   0  10  -3 6887.63 458.342  26
   0  10  -3 5647.22 443.875  18
   0  10  -3 6790.50 507.400  14
   0  10  -2 82.6385 148.466  18
   0 -10   2-78.1228 141.500   3
   0  10  -2-58.7121 200.316  14
   0  10  -2-44.2083 143.814  26
   0 -10   1 18941.1 1074.71   3
   0  10  -1 17735.2 1114.11  14
   0  10  -1 20595.8 1073.43  26
   0 -10   0-59.2124 219.656   3
   0  10   0 34.5441 237.882  14
   0  10   0 242.601 175.806  26
   0  10   1 2581.72 293.957  26
   0 -10  -1 2134.74 346.644   3
   0  10   2 20472.0 1081.08  26
   0 -10  -2 19611.0 1163.76   3
   0  10   3 10838.5 640.130  26
   0 -10  -3 10747.9 730.882   3
   0  10   4 241.941 172.564  29
   0  10   4 125.545 101.587  26
   0  10   5 18917.0 1025.87  29
   0 -10  -5 19431.2 1011.50   3
   0  11  -3 2927.71 229.559  14
   0  11  -2-59.1237 119.366  14
   0  11  -1 1432.10 220.056  14
   0  11  -1 1629.73 197.164  26
   0 -11   0 8879.68 564.397   3
   0  11   0 9269.06 599.507  14
   0 -11  -1 28662.7 1419.37   3
   0  11   1 31647.7 1405.71  26
   0  11   2 28336.2 1342.32  26
   0 -11  -2 27622.3 1385.94   3
   0 -11  -3 3648.24 295.497   3
   1 -11  -2 739.556 150.421   3
   1 -11  -1 1127.22 178.104   3
  -1  11   1 1061.81 164.932  14
   1 -11   0 2402.68 237.605   3
  -1  11   0 2128.42 219.233  14
  -1  11  -1 1718.07 191.685  14
   1 -10  -4 10404.9 595.738   3
  -1  10   4 9534.82 583.303  29
  -1  10   3 2175.13 217.437  26
  -1  10   2 546.980 152.639  26
  -1  10   2 422.054 228.276  14
   1 -10  -2 542.362 238.890   3
  -1  10   1 2995.97 304.982  26
  -1  10   1 2531.54 352.998  14
   1 -10  -1 3130.00 386.196   3
  -1  10   0 11768.9 817.285  14
  -1  10   0 12626.2 752.959  18
  -1  10   0 13726.4 777.603  26
  -1  10  -1 10709.0 670.327  18
  -1  10  -1 10058.9 703.176  14
  -1  10  -2 1109.09 241.926  14
  -1  10  -2 1584.60 251.977  18
  -1  10  -2 1492.23 234.160  26
  -1  10  -3 1192.69 214.895  14
  -1  10  -3 1273.33 223.130  18
  -1  10  -4 9124.28 530.622  14
  -1  10  -4 8452.51 552.967  18
   1  -9  -6 19941.1 1079.32   4
   1  -9  -5 1487.80 291.122   4
   1  -9  -5 1810.21 267.176   3
  -1   9   5 1701.73 304.672  29
   1  -9  -4 31.3214 235.941   3
   1  -9  -4 102.332 239.070   4
  -1   9   4 211.345 231.502  29
  -1   9   3 1151.79 298.904  29
  -1   9   3 1687.20 241.842  26
   1  -9  -2-33.9587 207.264   4
  -1   9   2-110.375 200.277  29
  -1   9   2 49.9764 155.944  26
  -1   9   2 226.566 184.263  18
  -1   9   1 13945.2 831.550  26
  -1   9   1 12576.0 861.534  29
  -1   9   1 12928.3 861.165  18
  -1   9   0 31896.2 1542.68  26
  -1   9   0 25442.6 1533.77  18
  -1   9  -1 20477.6 1279.13  14
  -1   9  -1 21709.2 1247.81  18
  -1   9  -2 6409.55 532.621  26
  -1   9  -2 6967.54 611.331  14
  -1   9  -2 8175.17 629.835  18
  -1   9  -3 467.597 196.288  26
  -1   9  -3 164.651 219.064  14
  -1   9  -3 518.363 258.801  18
  -1   9  -4 34727.8 1850.59  14
  -1   9  -4 39473.4 1921.28  18
  -1   9  -5 10901.4 657.060  14
  -1   9  -5 9888.43 699.950  18
  -1   9  -6 1800.12 205.019  14
  -1   9  -6 1900.10 266.713  18
  -1   8   7 164.302 195.649  29
   1  -8  -7 522.380 226.680   4
  -1   8   6 1294.08 319.496  29
   1  -8  -6 1290.03 325.637   4
   1  -8  -6 1013.06 241.561   3
   1  -8  -5 8585.28 739.412   4
   1  -8  -5 8505.48 663.335   3
  -1   8   4 41919.6 2069.92  26
  -1   8   4 44388.5 2302.49  29
   1  -8  -4 42387.1 2241.34   3
   1  -8  -4 45445.4 2332.93   4
  -1   8   3 12389.4 962.540   8
   1  -8  -3 12600.4 940.707   4
  -1   8   3 13354.6 917.644  30
  -1   8   3 11298.7 740.309  26
  -1   8   3 12719.2 909.825  29
  -1   8   3 10680.4 801.560  18
   1  -8  -2 17468.0 1205.11   5
  -1   8   2 18428.6 1225.78   8
   1  -8  -2 17476.4 1027.08  35
   1  -8  -2 19258.3 1190.09   4
  -1   8   2 17231.6 1148.03  30
  -1   8   2 18380.8 1036.48  26
  -1   8   2 18817.8 1174.98  29
  -1   8   2 16608.8 1086.32  18
   1  -8  -1 41410.9 2248.15   5
  -1   8   1 43330.7 2266.93   8
   1  -8  -1 39706.7 2031.42  35
   1  -8  -1 41155.8 2162.32   4
  -1   8   1 44361.4 2216.10  30
  -1   8   1 39870.4 2149.75  29
  -1   8   1 41532.0 2068.25  26
  -1   8   1 39095.4 2128.47  18
  -1   8   0 19500.6 1189.67  18
   1  -8   0 19500.4 1078.83  35
  -1   8   0 20583.5 1128.77  26
  -1   8   0 18356.9 1146.75  29
  -1   8   0 19592.4 1244.43   8
  -1   8   0 18200.8 1195.26  30
   1  -8   0 18739.9 1258.93   5
  -1   8  -1 278.859 251.764  18
   1  -8   1 440.403 262.988   5
  -1   8  -2 4453.62 556.457  15
  -1   8  -2 2772.02 444.956  14
   1  -8   2 3616.82 472.750   5
  -1   8  -2 3558.52 384.955  26
  -1   8  -2 2971.02 432.707  18
  -1   8  -3 983.715 332.767  18
  -1   8  -3 1225.61 216.445  12
   1  -8   3 1233.36 307.614   5
  -1   8  -3 1303.59 270.138  26
  -1   8  -3 1637.82 418.943  15
  -1   8  -3 866.888 283.186  14
  -1   8  -4-176.556 236.532  14
  -1   8  -4-53.4365 166.737  26
  -1   8  -4 219.406 160.191  12
  -1   8  -4 39.9567 238.261  18
  -1   8  -4 193.405 298.435  15
  -1   8  -5-45.7927 303.831  15
  -1   8  -5 117.171 150.934  12
  -1   8  -5 113.158 268.828  18
  -1   8  -5-119.405 207.364  14
  -1   8  -6 1259.05 216.155  12
  -1   8  -6 1170.03 305.262  18
  -1   8  -6 950.407 217.822  14
  -1   8  -7 2994.21 272.077  14
  -1   8  -7 3177.03 283.463  12
  -1   7   8 1181.92 242.445  29
   1  -7  -8 1306.07 268.022   4
  -1   7   7 4475.92 482.368  29
  -1   7   6 12862.6 956.530  29
   1  -7  -6 14263.9 1004.85   4
   1  -7  -6 13244.6 866.596   3
  -1   7   5 6590.76 648.901  29
   1  -7  -5 6489.92 672.946   4
   1  -7  -5 6162.96 582.433   3
   1  -7  -4 32927.1 1877.04   4
   1  -7  -4 34389.1 1797.63   3
   1  -7  -4 33938.0 1853.71   9
  -1   7   4 31032.1 1866.82   8
  -1   7   4 28662.8 1870.95  31
  -1   7   4 33285.5 1816.94  30
  -1   7   4 32280.8 1609.34  26
   1  -7  -4 32270.6 1676.52  35
  -1   7   4 29934.5 1703.39  18
   1  -7  -3 18345.5 1183.93   4
   1  -7  -3 16902.2 1103.19   9
  -1   7   3 15105.6 1080.16  29
  -1   7   3 15897.6 1163.75  31
  -1   7   3 16283.5 1095.19  30
   1  -7  -3 18371.2 993.949  35
  -1   7   3 15677.5 935.064  26
  -1   7   3 15903.8 1030.81  18
   1  -7  -3 15633.4 1120.47   5
   1  -7  -2 42378.8 2276.60   5
   1  -7  -2 42570.2 2080.00  35
  -1   7   2 44976.8 2304.87  23
   1  -7  -2 43700.6 2266.60   4
   1  -7  -2 40162.3 2183.65   9
  -1   7   2 41615.7 2283.77   8
  -1   7   2 44894.9 2255.97  30
  -1   7   2 41880.1 2320.18  31
  -1   7   2 39273.1 2059.53  26
  -1   7   2 42002.5 2216.24  29
  -1   7   2 42555.7 2182.11  18
  -1   7   2 41044.0 2349.47  17
   1  -7  -2 41738.7 2109.71  37
   1  -7  -1 47.5055 251.201   5
   1  -7  -1 202.336 139.821  35
  -1   7   1 243.197 300.302  23
   1  -7  -1 451.678 285.333   4
  -1   7   1 182.670 210.222   8
   1  -7  -1 267.633 159.757  37
  -1   7   1 290.169 212.485  30
  -1   7   1 292.781 226.008  18
  -1   7   1 59.4491 273.593  17
  -1   7   1-37.7500 219.798  29
  -1   7   1 166.439 153.317  28
  -1   7   1 53.1756 171.402  26
  -1   7   0 7434.36 590.562  29
  -1   7   0 8093.62 542.021  28
  -1   7   0 5478.52 499.213  26
  -1   7   0 6406.31 700.296  17
  -1   7   0 5969.72 579.176  18
   1  -7   0 6895.65 657.867   5
  -1   7   0 7527.33 708.218  23
  -1   7   0 6888.33 604.379  30
   1  -7   0 7049.97 507.336  35
  -1   7   0 7235.93 630.025   8
  -1   7  -1 225.238 235.373  18
  -1   7  -1 767.796 305.198  15
   1  -7   1 1048.44 291.477   5
  -1   7  -1 400.593 196.801  28
   1  -7   1 630.340 171.411  35
  -1   7  -1 381.301 205.841   8
  -1   7  -2 15121.9 899.254  26
  -1   7  -2 13942.7 934.757  16
   1  -7   2 14844.6 1022.40   5
  -1   7  -2 14084.4 969.472  18
  -1   7  -2 15490.5 1119.76  17
  -1   7  -2 16368.4 1086.94  23
  -1   7  -2 12438.2 950.992  14
  -1   7  -2 14235.6 857.006  12
   1  -7   2 14213.4 857.398  35
  -1   7  -3 112018. 5138.34  23
  -1   7  -3 102297. 5060.71  16
  -1   7  -3 124051. 5207.44  15
  -1   7  -3 107596. 5077.90  18
  -1   7  -3 107824. 5205.83  17
   1  -7   3 102086. 5099.75   5
  -1   7  -3 109661. 4957.08  26
  -1   7  -3 109865. 4951.30  12
  -1   7  -3 98071.1 5030.11  14
  -1   7  -4 87341.7 4238.41  16
  -1   7  -4 84721.8 4188.84  18
   1  -7   4 77323.8 4170.99   5
  -1   7  -4 90013.1 4015.87  33
  -1   7  -4 91496.0 4087.89  12
  -1   7  -4 85825.6 4056.47  26
  -1   7  -4 82368.7 4137.66  14
  -1   7  -5 1020.14 236.746  12
  -1   7  -5 1046.39 277.310  14
  -1   7  -5 986.268 239.708  13
  -1   7  -5 890.191 199.719  33
  -1   7  -5 956.965 313.674  18
  -1   7  -5 680.220 260.030  16
  -1   7  -5 1092.74 338.303  15
  -1   7  -6 222.335 168.921  33
  -1   7  -6 551.643 223.770  14
  -1   7  -6 201.460 189.421  13
  -1   7  -6 120.091 270.876  18
  -1   7  -6 191.763 176.776  12
  -1   7  -7 4963.42 434.322  12
  -1   7  -7 5594.54 436.684  14
  -1   7  -7 4856.66 417.553  33
  -1   7  -7 5524.56 560.859  15
  -1   7  -7 6074.93 550.205  18
  -1   7  -8 6231.01 463.861  12
  -1   7  -8 7054.46 560.877  15
  -1   7  -8 6651.19 428.512  14
   1  -6  -9 2494.20 286.481   4
   1  -6  -9 2248.37 316.452  19
   1  -6  -9 2216.60 237.983  25
  -1   6   8 1339.20 286.632  29
   1  -6  -8 1066.25 184.597  24
   1  -6  -8 1410.15 323.265   4
  -1   6   7 16393.1 1037.95  29
   1  -6  -7 14659.0 874.900   3
   1  -6  -7 15509.3 1046.92   4
   1  -6  -7 13475.7 842.217  24
   1  -6  -6 39504.9 1925.68  24
   1  -6  -6 40180.2 2015.24   3
  -1   6   6 37552.3 2117.03   8
   1  -6  -6 37584.3 2126.91   9
   1  -6  -6 37158.9 2155.16   5
  -1   6   6 40771.7 2131.61  29
  -1   6   6 38385.3 2226.56  31
  -1   6   6 37511.6 2129.73  32
  -1   6   6 39346.4 2113.67  30
  -1   6   6 36871.5 1984.67  18
   1  -6  -5 31682.8 1711.00   3
   1  -6  -5 31612.1 1839.52   4
  -1   6   5 30535.3 1799.47   8
   1  -6  -5 29867.3 1779.20   9
   1  -6  -5 29217.7 1800.37   5
  -1   6   5 30568.5 1683.36  18
  -1   6   5 31298.6 1770.55  30
  -1   6   5 31009.7 1813.68  32
  -1   6   5 30266.9 1859.96  31
  -1   6   5 30910.6 1777.99  29
   1  -6  -5 33327.6 1662.53  35
   1  -6  -4 299.373 304.793   4
  -1   6   4 538.356 274.211   8
   1  -6  -4 186.756 223.586   9
   1  -6  -4 430.465 167.488  35
   1  -6  -4 314.891 153.238  36
  -1   6   4 175.818 252.887  29
  -1   6   4 354.765 255.731  32
  -1   6   4 255.307 225.271  30
  -1   6   4 110.965 245.158  31
  -1   6   4 212.040 213.607  18
   1  -6  -3 5286.88 593.896   4
  -1   6   3 5126.01 574.906  17
  -1   6   3 6383.84 546.891  18
  -1   6   3 6151.46 603.638   8
   1  -6  -3 5975.57 569.718   9
   1  -6  -3 5886.39 586.022   5
   1  -6  -3 6468.71 483.629  35
  -1   6   3 6213.61 570.502  30
  -1   6   3 5791.90 570.702  29
  -1   6   3 6456.58 646.773  31
  -1   6   3 6670.15 632.159  32
  -1   6   3 5631.61 567.138  23
  -1   6   2 6715.36 653.028  31
  -1   6   2 6906.01 573.609  30
  -1   6   2 6637.81 571.714  29
  -1   6   2 5951.71 614.241  32
   1  -6  -2 6366.19 477.314  35
  -1   6   2 6546.55 602.782  23
   1  -6  -2 5861.33 598.242   4
   1  -6  -2 6014.37 551.282   9
   1  -6  -2 6599.90 614.559   5
  -1   6   2 7039.65 465.058  28
  -1   6   2 7382.08 663.364  17
  -1   6   2 5542.60 525.790  18
   1  -6  -2 6400.03 495.029  37
  -1   6   1 51241.8 2685.13  31
  -1   6   1 50866.9 2582.40  29
  -1   6   1 53417.8 2621.40  30
   1  -6  -1 51827.4 2484.42  35
   1  -6  -1 51470.5 2650.76   5
  -1   6   1 50871.0 2468.92  28
  -1   6   1 52439.4 2669.83  23
   1  -6  -1 53826.0 2649.42   4
  -1   6   1 51775.0 2644.51   8
   1  -6  -1 55708.8 2592.61   9
  -1   6   1 55225.7 2596.01  18
  -1   6   1 53799.0 2750.08  17
   1  -6  -1 51294.9 2498.22  37
  -1   6   0 13033.0 819.610  30
   1  -6   0 11412.1 698.518  35
  -1   6   0 12396.1 798.375  15
   1  -6   0 11640.6 848.906   5
  -1   6   0 11752.3 701.943  28
  -1   6   0 11506.0 768.446  29
  -1   6   0 11485.8 851.412  23
   1  -6   0 12038.9 804.364   4
   1  -6   0 11327.5 724.829   9
  -1   6   0 12516.4 825.184   8
   1  -6   0 11117.7 689.438  37
  -1   6   0 11133.1 782.219  18
  -1   6   0 13177.8 936.000  17
  -1   6  -1 6447.21 489.842  28
  -1   6  -1 7839.52 663.857  23
  -1   6  -1 6454.64 569.670  18
   1  -6   1 7075.32 470.963  37
   1  -6   1 7369.96 502.274  35
   1  -6   1 7973.15 662.724   5
  -1   6  -1 7174.83 580.858  30
  -1   6  -1 6334.62 525.689  16
  -1   6  -1 8634.58 626.022  15
  -1   6  -1 8435.99 596.899   8
   1  -6   2 6493.76 576.943   5
  -1   6  -2 5576.41 433.255  28
  -1   6  -2 5071.97 422.490  26
  -1   6  -2 5520.88 560.547  23
  -1   6  -2 4598.79 482.427  18
  -1   6  -2 5720.37 600.700  17
  -1   6  -2 5199.32 461.090   8
  -1   6  -2 6278.06 522.519  16
  -1   6  -2 7014.71 580.977  15
   1  -6   2 5664.84 434.678  35
  -1   6  -2 5566.86 435.966  12
  -1   6  -3 118599. 4615.04  13
  -1   6  -3 86576.5 4650.74  14
   1  -6   3 102378. 4756.20   5
   1  -6   3 92482.7 4584.06  35
  -1   6  -3 102814. 4584.05  28
  -1   6  -3 99418.2 4591.44  26
  -1   6  -3 100104. 4740.31  23
  -1   6  -3 114015. 4855.03  19
  -1   6  -3 90306.1 4671.94  18
  -1   6  -3 100001. 4809.00  17
  -1   6  -3 104728. 4786.81  15
  -1   6  -3 99659.2 4741.55  16
  -1   6  -3 100036. 4539.00  33
  -1   6  -3 98587.9 4604.29  12
  -1   6  -4 69241.9 3299.46  26
  -1   6  -4 71265.5 3435.08  23
  -1   6  -4 73636.6 3547.22  19
  -1   6  -4 66357.2 3419.99  18
  -1   6  -4 70187.7 3494.30  17
  -1   6  -4 75989.2 3547.02  15
  -1   6  -4 67218.2 3478.79  16
  -1   6  -4 72264.5 3294.83  33
   1  -6   4 66192.3 3447.73   5
  -1   6  -4 72769.8 3348.83  12
  -1   6  -4 80466.4 3358.34  13
  -1   6  -4 61225.2 3362.86  14
  -1   6  -5 146.933 343.261  19
  -1   6  -5 80.6315 248.922  18
  -1   6  -5 340.591 272.392  16
  -1   6  -5 202.115 169.357  33
   1  -6   5 82.0957 210.385   5
  -1   6  -5-29.7443 203.069  12
  -1   6  -5 294.834 197.600  13
  -1   6  -5 161.497 212.334  14
  -1   6  -6-123.621 265.428  18
  -1   6  -6 27.3368 170.636  33
  -1   6  -6 242.718 325.187  15
  -1   6  -6 153.981 221.542  16
  -1   6  -6 181.321 198.608  14
  -1   6  -6 160.219 197.817  13
  -1   6  -6 99.1837 350.506  19
  -1   6  -6 90.4954 175.579  12
  -1   6  -7 2579.18 326.433  33
  -1   6  -7 1619.51 389.978  15
  -1   6  -7 2581.76 317.651  14
  -1   6  -7 2787.97 367.484  13
  -1   6  -7 2520.83 463.173  19
  -1   6  -7 2596.33 337.489  12
  -1   6  -8 471.235 187.537  33
  -1   6  -8 179.048 183.063  12
  -1   6  -8 503.003 312.843  19
  -1   6  -8 483.686 172.774  14
  -1   6  -8 233.180 197.783  13
  -1   6  -8 620.451 281.455  15
  -1   6  -9 1113.81 275.394  19
  -1   6  -9 1715.65 263.002  15
  -1   6  -9 1378.46 174.987  14
   1  -5 -10 13833.6 722.566  25
   1  -5 -10 13693.2 749.801  19
   1  -5  -9 639.542 177.329  24
   1  -5  -9 537.161 212.917   4
   1  -5  -8 838.392 315.620   4
   1  -5  -8 800.777 222.903  24
  -1   5   8 1002.77 276.319  29
   1  -5  -7 246.744 222.522   9
  -1   5   7-42.8293 242.996  29
   1  -5  -7 197.613 291.120   4
   1  -5  -7 149.522 204.144  24
  -1   5   6 4676.59 505.984   8
  -1   5   6 3729.45 499.341  29
  -1   5   6 4310.15 508.837  32
  -1   5   6 3556.24 543.192  31
  -1   5   6 3912.50 536.076  38
   1  -5  -6 4136.95 546.822   4
   1  -5  -6 3700.53 417.345   3
   1  -5  -6 3070.03 365.548  24
   1  -5  -6 4145.73 523.186   5
  -1   5   5 8407.01 738.012   8
   1  -5  -5 9502.06 763.360   9
  -1   5   5 8685.91 753.949  38
  -1   5   5 8837.25 739.805  29
  -1   5   5 8830.26 758.140  32
  -1   5   5 8035.81 783.908  31
   1  -5  -5 10015.4 644.965  24
   1  -5  -5 8516.15 684.264   3
   1  -5  -5 9866.78 784.959   5
   1  -5  -5 9452.37 652.413  35
   1  -5  -4 5727.03 445.427  35
  -1   5   4 4952.66 531.493   8
   1  -5  -4 5717.12 548.207   9
  -1   5   4 5350.45 518.206  17
  -1   5   4 5121.20 583.397  31
  -1   5   4 5712.05 565.417  32
  -1   5   4 5036.18 509.653  29
   1  -5  -4 6227.77 589.314   4
  -1   5   4 4888.12 507.061  38
   1  -5  -4 5799.45 553.831   5
  -1   5   3 10728.5 807.786  31
  -1   5   3 9394.90 736.190  32
  -1   5   3 10108.1 702.764  30
   1  -5  -3 9341.06 740.268   4
   1  -5  -3 9590.05 720.987   9
  -1   5   3 9526.32 742.221   8
  -1   5   3 10712.6 696.666  18
  -1   5   3 10085.7 747.342  17
  -1   5   3 8868.36 690.673  23
  -1   5   3 8515.69 654.439  38
   1  -5  -3 9838.41 649.698  37
   1  -5  -3 9759.68 612.324  35
   1  -5  -2 9495.89 622.443  37
  -1   5   2 9468.01 623.105  38
  -1   5   2 9471.95 724.066   8
   1  -5  -2 10124.1 701.403   9
  -1   5   2 10547.3 774.399  17
   1  -5  -2 8801.71 714.285   5
   1  -5  -2 9256.87 717.764   4
  -1   5   2 11559.7 777.459  31
  -1   5   2 10189.5 692.883  30
  -1   5   2 9878.03 697.252  29
  -1   5   2 10416.9 750.354  32
   1  -5  -2 10977.9 614.918  35
   1  -5  -1 27763.2 1410.29  37
  -1   5   1 28517.8 1536.59   8
   1  -5  -1 31384.1 1499.81   9
  -1   5   1 25739.8 1566.72  17
  -1   5   1 27832.0 1546.15  32
  -1   5   1 27608.2 1555.23  31
   1  -5  -1 28325.8 1395.72  35
   1  -5  -1 28366.2 1540.72   5
  -1   5   1 28957.6 1480.86   6
   1  -5   0 6561.38 423.172  37
  -1   5   0 5174.86 421.233  16
  -1   5   0 5595.27 490.705   8
   1  -5   0 6047.63 452.334   9
  -1   5   0 5877.71 561.915  17
  -1   5   0 6690.39 539.667  31
   1  -5   0 6802.18 428.988  35
  -1   5   0 6738.89 498.129   6
   1  -5   0 6734.26 534.542   5
  -1   5  -1 25893.1 1422.77  16
   1  -5   1 26740.1 1337.67  37
   1  -5   1 30637.0 1517.17   5
   1  -5   1 27921.7 1375.29  35
  -1   5  -1 28723.1 1448.77   8
  -1   5  -2 6893.31 577.905  17
  -1   5  -2 6315.02 462.422   8
  -1   5  -2 6306.40 513.118  16
   1  -5   2 6870.76 560.767   5
   1  -5   2 5602.77 434.490  35
   1  -5   2 6239.94 397.018  37
  -1   5  -3 73763.8 4009.48  14
  -1   5  -3 87469.0 4139.09  17
  -1   5  -3 84465.4 4058.41  18
  -1   5  -3 100065. 4192.42  19
  -1   5  -3 91972.5 4149.46  15
  -1   5  -3 85982.5 4117.17  16
   1  -5   3 90967.4 4129.53   5
   1  -5   3 87190.0 4003.36  35
  -1   5  -3 84959.0 3961.19  26
  -1   5  -3 91113.9 3962.26  28
  -1   5  -4 3144.46 327.735  13
  -1   5  -4 3101.67 355.091  14
  -1   5  -4 3246.98 395.757  17
  -1   5  -4 2678.01 376.350  18
  -1   5  -4 3274.39 303.433  33
  -1   5  -4 2883.10 292.576  26
  -1   5  -4 3289.55 295.336  28
  -1   5  -4 3427.96 379.285  23
  -1   5  -4 3522.07 470.027  19
  -1   5  -4 2973.17 409.066  16
  -1   5  -4 3498.21 455.010  15
   1  -5   4 2818.58 400.500   5
  -1   5  -4 4337.59 401.346  11
  -1   5  -4 3561.59 347.667  12
   1  -5   4 3228.28 328.791  35
   1  -5   5 508.739 187.821  35
  -1   5  -5 676.400 322.006  19
  -1   5  -5 225.408 220.402  16
  -1   5  -5 781.772 288.862  15
  -1   5  -5 756.865 239.968  18
   1  -5   5 116.715 209.686   5
  -1   5  -5 1254.25 274.620  11
  -1   5  -5 631.643 199.970  12
  -1   5  -5 312.338 152.873  33
  -1   5  -5 199.153 182.465  14
  -1   5  -5 462.415 206.951  13
  -1   5  -6 1759.06 429.877  19
  -1   5  -6 2370.07 339.317  13
  -1   5  -6 2281.39 314.855  14
   1  -5   6 2108.11 350.415   5
  -1   5  -6 2335.89 364.193  11
  -1   5  -6 1796.62 302.791  12
  -1   5  -6 2114.70 390.219  16
  -1   5  -6 2086.64 420.012  15
  -1   5  -6 2580.36 321.332  33
  -1   5  -7-143.923 185.395  33
  -1   5  -7 226.702 270.362  15
  -1   5  -7-250.820 366.350  19
  -1   5  -7 103.221 212.369  13
  -1   5  -7 352.321 176.328  14
  -1   5  -7-213.684 222.937  12
  -1   5  -8 4985.43 550.604  15
  -1   5  -8 4796.86 615.266  19
  -1   5  -8 6252.58 462.008  14
  -1   5  -9 4379.11 385.861  33
  -1   5  -9 4575.83 430.358  13
  -1   5  -9 3723.57 409.013  15
  -1   5  -9 4425.51 344.850  14
  -1   5  -9 3077.24 450.288  19
  -1   5 -10 729.905 226.819  19
   1  -4 -10 1281.53 259.707  19
   1  -4  -9 223.054 196.702   4
   1  -4  -9-26.3164 167.788  24
   1  -4  -8 3511.21 396.041  24
   1  -4  -8 3248.35 473.750   4
  -1   4   8 3463.17 416.426  29
   1  -4  -7 25878.3 1508.62   4
  -1   4   7 23471.4 1403.05  29
  -1   4   7 23740.1 1552.66  31
  -1   4   7 23626.5 1446.42  32
   1  -4  -7 23785.9 1350.36  24
  -1   4   7 23043.0 1561.12  38
   1  -4  -7 25005.1 1483.94   9
  -1   4   6 1863.72 347.782  29
   1  -4  -6 1964.42 307.604  24
   1  -4  -6 1812.25 303.234  21
   1  -4  -6 1417.39 330.333   9
  -1   4   6 2054.73 340.439   8
   1  -4  -6 1934.27 408.205   4
  -1   4   6 1862.96 398.711  31
  -1   4   6 1994.47 364.501  32
  -1   4   6 1973.01 425.837  38
   1  -4  -6 2069.71 385.129   5
  -1   4   6 1617.64 317.269  39
  -1   4   5 1203.89 279.804  29
   1  -4  -5 1379.63 255.262  21
  -1   4   5 1714.32 325.917   8
  -1   4   5 1083.47 330.351  38
  -1   4   5 1403.59 299.501  32
   1  -4  -5 1365.50 312.986   5
  -1   4   5 1960.88 293.373  39
   1  -4  -5 1527.17 245.854  35
   1  -4  -5 1637.78 368.815   4
   1  -4  -5 1251.25 258.861   3
  -1   4   4 29401.2 1548.29  17
  -1   4   4 28395.3 1611.72  38
  -1   4   4 28806.6 1504.79  39
  -1   4   4 30252.1 1609.19   8
   1  -4  -4 29689.9 1605.58   9
  -1   4   4 29022.3 1608.37  32
  -1   4   4 28487.1 1573.08  29
   1  -4  -4 31596.7 1631.16   5
   1  -4  -4 29297.7 1492.62  35
  -1   4   3 41527.4 2006.81   8
   1  -4  -3 40351.2 1999.16   9
  -1   4   3 35809.0 1837.89  39
  -1   4   3 38225.0 1958.96  38
  -1   4   3 38589.4 1987.31  32
  -1   4   3 37868.9 2003.46  31
   1  -4  -3 40042.0 1866.20  35
   1  -4  -3 39865.7 1904.04  37
  -1   4   3 38583.4 1969.29  17
  -1   4   2 104415. 4711.05   8
   1  -4  -2 112391. 4712.01   9
  -1   4   2 103849. 4730.38  17
  -1   4   2 95866.4 4522.59  39
  -1   4   2 99821.2 4643.96  38
   1  -4  -2 103956. 4608.06  37
  -1   4   2 101085. 4706.17  32
  -1   4   2 102982. 4735.52  31
   1  -4  -2 104837. 4584.43  35
  -1   4   1 90588.4 4179.36  17
   1  -4  -1 91634.5 4142.30   5
  -1   4   1 96604.5 4090.73   6
  -1   4   1 79075.3 3995.35  16
   1  -4  -1 92342.0 4025.26  35
   1  -4  -1 90498.8 4033.77  37
  -1   4   1 88696.7 4038.57  38
  -1   4   1 88899.8 4141.29  32
  -1   4   1 93618.0 4165.81  31
   1  -4  -1 93207.0 4116.04   9
  -1   4   0 110902. 5228.19  17
  -1   4   0 119882. 5145.78   6
   1  -4   0 115340. 5185.42   5
  -1   4   0 110910. 5102.15  16
   1  -4   0 119031. 5080.29  35
  -1   4   0 107945. 5013.82  38
   1  -4   0 108009. 5059.13  37
  -1   4   0 120664. 5174.02   8
   1  -4   0 121989. 5120.89   9
  -1   4   0 118159. 5207.08  31
  -1   4  -1 80018.3 3839.67  16
   1  -4   1 84634.7 3764.97   9
  -1   4  -1 86022.0 3846.44   8
   1  -4   1 82634.2 3761.33  37
   1  -4   1 85798.5 3791.93  35
   1  -4   1 85792.7 3899.25   5
   1  -4   2 86987.5 4076.82  35
  -1   4  -2 88396.7 4161.55  16
  -1   4  -2 90414.4 4090.63   8
  -1   4  -2 87413.6 4198.39  17
   1  -4   2 84318.2 4025.69  37
  -1   4  -2 100284. 4116.38  11
  -1   4  -2 96782.3 4125.98   6
   1  -4   2 94770.6 4190.98   5
   1  -4   3 7270.70 433.454  37
  -1   4  -3 7546.54 574.014  16
  -1   4  -3 7655.62 512.968  11
   1  -4   3 6985.46 490.627  35
  -1   4  -3 7949.81 577.825  17
  -1   4  -4 379.055 206.428  16
  -1   4  -4 406.437 179.136  17
  -1   4  -4 537.451 181.086  11
   1  -4   4 475.912 162.100  35
  -1   4  -5 52229.2 2628.63  19
  -1   4  -5 49164.6 2462.04  14
  -1   4  -5 52656.7 2498.74  13
  -1   4  -5 51162.3 2596.62  15
  -1   4  -5 51067.8 2615.82  16
  -1   4  -5 52186.4 2472.71  12
  -1   4  -5 56742.0 2572.06  11
  -1   4  -5 48332.2 2431.58  33
  -1   4  -6 2490.18 428.601  19
  -1   4  -6 2017.22 262.089  20
  -1   4  -6 1750.88 268.513  14
  -1   4  -6 2911.16 429.857  15
  -1   4  -6 2312.85 301.963  12
  -1   4  -6 2552.00 368.693  18
  -1   4  -7 87397.3 4199.69  20
  -1   4  -7 85576.6 4424.36  19
  -1   4  -7 98785.5 4317.55  13
  -1   4  -7 90992.0 4202.74  14
  -1   4  -7 98438.4 4370.67  18
  -1   4  -7 86124.3 4388.47  16
  -1   4  -7 88275.6 4357.51  15
  -1   4  -7 95323.7 4393.79  11
  -1   4  -7 87624.8 4214.45  33
   1  -4   7 92234.4 4381.93  32
  -1   4  -8 9928.29 707.852  20
  -1   4  -8 9647.11 879.863  19
  -1   4  -8 10842.9 821.251  15
  -1   4  -8 11231.0 759.028  12
  -1   4  -8 11352.6 737.451  33
  -1   4  -8 11995.3 709.231  14
  -1   4  -8 11172.0 798.073  13
  -1   4  -9 12231.9 798.167  20
  -1   4  -9 12617.4 974.675  19
  -1   4  -9 14710.1 795.029  14
  -1   4  -9 13028.0 855.834  15
  -1   4  -9 13949.6 882.249  13
  -1   4  -9 12774.0 818.581  33
  -1   4  -9 14912.9 860.964  12
  -1   4 -10 2552.07 300.803  13
  -1   4 -10 1984.46 346.224  19
  -1   4 -10 1939.78 247.842  33
   1  -3 -10 6844.19 473.840  25
   1  -3 -10 6139.34 532.739  19
   1  -3 -10 5606.46 404.267  20
   1  -3  -9 1943.83 303.043   4
   1  -3  -9 1344.09 284.339  24
   1  -3  -9 1670.32 263.383  20
   1  -3  -9 1536.87 381.299  19
   1  -3  -8 25607.7 1352.89  24
  -1   3   8 21777.0 1496.27  31
   1  -3  -8 24954.2 1296.35  20
  -1   3   8 23302.4 1593.01  38
   1  -3  -8 24394.9 1408.88   4
   1  -3  -7 28174.3 1614.89   9
   1  -3  -7 28294.6 1525.29  24
   1  -3  -7 28332.0 1571.13  21
  -1   3   7 28281.1 1713.37  31
  -1   3   7 26329.3 1515.96  29
  -1   3   7 28107.6 1586.81  32
   1  -3  -7 28215.2 1478.63  20
  -1   3   7 26242.9 1731.42  38
  -1   3   7 28407.1 1669.28  39
   1  -3  -7 26600.6 1598.62   4
   1  -3  -6 68681.7 3494.44   4
   1  -3  -6 73520.8 3494.40   9
  -1   3   6 67573.6 3382.86   8
   1  -3  -6 72138.4 3425.66  21
   1  -3  -6 71880.6 3386.17  24
  -1   3   6 70461.1 3421.42  29
  -1   3   6 72918.2 3573.83  31
  -1   3   6 75880.4 3487.58  32
   1  -3  -6 70305.3 3339.82  20
  -1   3   6 72425.0 3628.28  38
  -1   3   6 71123.3 3508.37  39
   1  -3  -6 70050.1 3515.33   5
   1  -3  -5 21490.1 1207.50  21
  -1   3   5 21397.5 1347.93  38
  -1   3   5 22681.1 1286.10  39
   1  -3  -5 23512.2 1312.68   5
   1  -3  -5 20675.6 1278.48   4
   1  -3  -5 20911.9 1265.94   9
  -1   3   5 22361.5 1228.34   8
  -1   3   5 21351.9 1256.51  32
  -1   3   5 23072.2 1337.74  31
  -1   3   5 22292.9 1238.49  29
  -1   3   4 122015. 5438.63  39
  -1   3   4 122632. 5527.62  38
   1  -3  -4 127153. 5368.20  35
  -1   3   4 126871. 5460.71  32
  -1   3   4 118756. 5496.47  31
   1  -3  -4 134787. 5498.57   5
  -1   3   4 125894. 5447.24   8
   1  -3  -4 104805. 5267.16  36
  -1   3   4 115077. 5362.31  17
   1  -3  -3 40221.8 1970.96   9
  -1   3   3 41083.1 1964.62   8
  -1   3   3 37847.5 1931.91  17
  -1   3   3 40308.4 1964.39  32
   1  -3  -3 40180.2 1965.21   5
  -1   3   3 38590.9 1987.32  38
  -1   3   3 40415.1 1919.65  39
   1  -3  -3 39564.9 1878.19  35
  -1   3   2 5310.83 413.338  38
  -1   3   2 5112.23 338.262  39
   1  -3  -2 4716.46 391.495   9
  -1   3   2 4682.92 395.174   8
   1  -3  -2 5018.47 324.003  35
  -1   3   2 4197.54 271.539  16
  -1   3   2 5375.86 411.358  32
   1  -3  -2 4824.83 339.196  37
  -1   3   2 4832.01 406.061  17
  -1   3   1 18.3685 148.328   8
   1  -3  -1 148.886 136.167   9
   1  -3  -1 117.800 87.1441  35
  -1   3   1-85.4182 166.742  17
  -1   3   1 153.225 89.3583  16
  -1   3   1 37.1097 149.832  32
  -1   3   1 20.2460 166.637  31
  -1   3   1-54.2154 117.680   6
  -1   3   1 157.480 136.282  38
   1  -3  -1 21.9053 101.312  37
  -1   3   1 23.0297 89.3820  39
  -1   3   0 55596.2 2593.41  17
  -1   3   0 58340.0 2526.87   6
   1  -3   0 54784.1 2559.74   5
  -1   3   0 51370.0 2491.66  16
   1  -3   0 52515.2 2472.60  35
  -1   3   0 52448.0 2552.67  32
  -1   3   0 55458.4 2573.85  31
  -1   3   0 56815.9 2532.86  30
  -1   3   0 54446.1 2542.08   8
   1  -3   0 58281.7 2517.87   9
   1  -3   0 55340.8 2471.30  37
  -1   3   0 54954.6 2479.65  38
   1  -3   1 266.137 163.181   5
  -1   3  -1 378.304 140.796  16
   1  -3   1 571.747 119.934  35
  -1   3  -1 412.980 134.535  30
   1  -3   1 218.520 84.0848  37
   1  -3   1 341.525 91.1519   9
  -1   3  -1 523.812 144.899   8
  -1   3  -2 15464.2 869.087  17
  -1   3  -2 16451.0 807.893   6
  -1   3  -2 15588.4 854.947  16
  -1   3  -2 15251.4 782.341   8
   1  -3   2 14950.0 744.675  37
  -1   3  -2 17327.2 819.205  11
   1  -3   2 13538.1 780.446  35
  -1   3  -3 90545.5 3881.34  11
  -1   3  -3 84491.8 3888.61  17
  -1   3  -3 80923.5 3905.22  16
   1  -3   3 83784.9 3784.07  37
  -1   3  -4 746.943 227.226  16
  -1   3  -4 502.266 151.845  17
  -1   3  -5 11687.7 733.379  18
  -1   3  -5 10808.2 809.860  19
  -1   3  -5 11416.9 763.263  11
  -1   3  -5 12044.7 700.825  12
  -1   3  -6 5445.95 527.973  16
  -1   3  -6 5686.78 546.356  15
  -1   3  -6 6072.23 537.920  11
  -1   3  -6 5673.46 439.820  14
  -1   3  -6 5894.33 487.141  13
  -1   3  -6 6340.28 517.583  18
  -1   3  -6 5532.01 580.899  19
  -1   3  -6 5623.49 452.628  20
  -1   3  -6 5783.59 447.683  33
  -1   3  -7 30554.4 1789.49  15
  -1   3  -7 32649.7 1822.73  16
  -1   3  -7 35421.1 1717.86  12
  -1   3  -7 34244.7 1820.14  11
  -1   3  -7 32933.2 1744.40  13
  -1   3  -7 32868.7 1659.94  14
  -1   3  -7 39482.7 1831.91  18
  -1   3  -7 30654.1 1669.56  33
   1  -3   7 35160.1 1849.98  32
  -1   3  -7 30157.9 1864.28  19
  -1   3  -7 31070.5 1706.30  20
  -1   3  -8 13918.3 852.704  12
  -1   3  -8 13244.3 936.821  11
  -1   3  -8 12046.5 796.259  33
  -1   3  -8 11916.9 874.573  15
  -1   3  -8 11781.7 988.082  19
  -1   3  -8 12980.2 854.781  20
  -1   3  -8 13301.4 785.528  14
  -1   3  -8 13933.1 886.280  13
  -1   3  -9 1378.59 245.952  33
  -1   3  -9 1162.83 257.546  15
  -1   3  -9 1658.91 326.158  13
  -1   3  -9 1432.12 405.471  19
  -1   3  -9 1222.70 273.061  20
  -1   3 -10 4493.55 407.895  13
  -1   3 -10 3404.23 464.618  19
  -1   3 -10 4284.51 401.106  20
  -1   3 -10 4712.15 376.609  33
  -1   3 -11 1072.40 239.947  19
  -1   3 -11 1931.14 207.944  20
   1  -2 -11 5236.29 345.069  25
   1  -2 -10 764.590 202.889  20
   1  -2 -10 568.030 252.100  19
   1  -2 -10 997.675 230.135  25
   1  -2  -9 34413.6 1819.51  24
   1  -2  -9 32660.7 1783.85  25
   1  -2  -9 34837.4 1934.72  19
   1  -2  -9 36127.8 1795.97  20
  -1   2   8 82072.2 4239.47  31
   1  -2  -8 89174.6 4055.66  20
   1  -2  -8 82714.1 4081.83   4
   1  -2  -8 90760.1 4085.48  24
   1  -2  -8 88092.7 4133.91  21
  -1   2   8 77779.3 4232.60  39
   1  -2  -7 31875.9 1761.99   9
  -1   2   7 31461.9 1722.41  32
  -1   2   7 29765.8 1827.25  31
   1  -2  -7 33794.1 1691.57  20
   1  -2  -7 31895.2 1757.82   4
   1  -2  -7 33428.7 1702.97  24
   1  -2  -7 31879.7 1745.35  21
  -1   2   7 28607.9 1828.19  39
   1  -2  -6 29942.0 1607.59  20
  -1   2   6 32746.8 1795.02  39
   1  -2  -6 31898.0 1709.32   4
   1  -2  -6 31939.5 1697.03   9
   1  -2  -6 31080.5 1624.55  24
   1  -2  -6 31466.1 1672.55  21
  -1   2   6 31063.6 1666.75  32
  -1   2   5 601.710 284.915  38
  -1   2   5 931.822 221.615  32
   1  -2  -5 1412.72 276.542   5
   1  -2  -5 815.743 222.111   9
  -1   2   5 969.829 191.816   8
   1  -2  -5 1017.74 231.617  21
   1  -2  -5 637.428 157.468  11
  -1   2   4 22535.1 1070.96   8
   1  -2  -4 22032.4 1112.71   9
   1  -2  -4 21049.6 1106.75   5
   1  -2  -4 18927.2 1006.64  11
  -1   2   4 21605.3 1085.14  32
   1  -2  -4 17454.1 916.563  36
  -1   2   4 22043.9 1200.86  38
  -1   2   3 53.4575 127.025   8
   1  -2  -3 12.7975 102.685  35
   1  -2  -3 50.6009 77.2528  36
  -1   2   3-14.7702 122.339  17
  -1   2   3 54.4615 144.679  32
  -1   2   3 151.749 208.155  38
   1  -2  -3 130.141 111.720  11
   1  -2  -3 211.736 164.263   5
  -1   2   2 10688.9 587.646  39
  -1   2   2 8740.59 608.620  38
   1  -2  -2 10413.0 541.814  35
   1  -2  -2 10349.4 557.029  37
  -1   2   2 9991.18 589.514  32
  -1   2   2 9376.53 601.994  31
   1  -2  -2 10323.3 601.370   9
  -1   2   2 10878.3 600.213   8
   1  -2  -2 11058.8 605.392   5
  -1   2   2 10392.6 591.606  17
  -1   2   1 28255.5 1380.13  38
  -1   2   1 28573.9 1342.20  39
  -1   2   1 27819.9 1382.00   8
   1  -2  -1 28864.1 1380.10   9
   1  -2  -1 30448.4 1328.98  35
   1  -2  -1 28685.0 1337.67  37
  -1   2   1 27782.1 1380.42  32
  -1   2   1 28682.5 1346.20   6
  -1   2   1 29914.9 1402.97  17
  -1   2   0 13847.9 646.222  39
   1  -2   0 13578.4 683.344   9
   1  -2   0 13663.6 650.565  35
  -1   2   0 14767.0 682.151  16
   1  -2   0 13736.2 651.032  37
  -1   2   0 14554.8 688.152  38
  -1   2   0 12765.8 682.898  30
  -1   2   0 13174.7 715.037  32
  -1   2   0 13047.8 725.823  17
  -1   2   0 13795.2 687.047   6
   1  -2   0 11883.0 704.331   5
  -1   2  -1 77681.9 3407.63  16
   1  -2   1 74046.4 3338.75  37
  -1   2  -1 76832.1 3361.12  38
   1  -2   1 75454.7 3362.77  35
  -1   2  -1 71102.9 3388.21  30
  -1   2  -1 81818.4 3398.18   8
   1  -2   1 76558.9 3347.72   9
  -1   2  -2 106655. 4609.11  16
  -1   2  -2 105904. 4601.17  17
   1  -2   2 99972.8 4510.79  37
  -1   2  -3 2901.54 294.723  16
  -1   2  -3 3138.89 261.657  17
   1  -2   4 7012.03 378.419  36
  -1   2  -4 6062.77 401.286  17
  -1   2  -4 7241.63 487.822  11
  -1   2  -5 39279.0 1960.39  11
  -1   2  -5 37795.0 1977.40  16
   1  -2   5 40592.5 1889.32  40
   1  -2   6 46891.8 2293.59  32
  -1   2  -6 39633.5 2119.92  33
  -1   2  -6 42507.9 2248.15  16
  -1   2  -6 39658.6 2213.78  15
  -1   2  -6 52032.4 2239.84  18
  -1   2  -6 40998.4 2291.79  19
  -1   2  -6 47711.8 2197.92  20
  -1   2  -6 48166.3 2172.79  12
  -1   2  -6 46141.7 2255.48  11
  -1   2  -6 46053.7 2128.09  14
  -1   2  -6 43040.1 2188.79  13
  -1   2  -7 19147.4 1094.55  13
  -1   2  -7 19771.7 1014.30  14
  -1   2  -7 17768.0 1021.17  33
   1  -2   7 19356.7 1173.90  32
  -1   2  -7 16367.3 1101.29  16
  -1   2  -7 17287.8 1101.26  15
  -1   2  -7 16873.0 1186.40  19
  -1   2  -7 19079.4 1088.31  20
  -1   2  -7 17329.3 1018.71  24
  -1   2  -7 17850.2 1125.22  11
  -1   2  -7 21153.0 1074.14  12
  -1   2  -8 31962.9 1543.85  14
  -1   2  -8 31125.9 1623.09  13
   1  -2   8 29447.4 1694.40  32
  -1   2  -8 29788.8 1544.93  33
  -1   2  -8 26559.4 1592.72  15
  -1   2  -8 34667.0 1629.03  12
  -1   2  -8 31740.3 1696.08  11
  -1   2  -8 27151.0 1543.73  24
  -1   2  -8 26928.7 1747.41  19
  -1   2  -8 29578.2 1611.57  20
  -1   2  -9 10563.2 741.748  13
  -1   2  -9 10391.1 683.872  33
  -1   2  -9 9237.38 868.060  19
  -1   2  -9 12038.2 786.191  20
  -1   2 -10 708.458 212.472  13
  -1   2 -10 582.757 177.500  33
  -1   2 -10 785.363 344.021  19
  -1   2 -10 464.540 228.219  20
  -1   2 -11 33819.2 1617.20  20
  -1   2 -11 30908.6 1668.70  19
   1  -1 -11 1877.52 209.835  20
   1  -1 -10 898.856 219.904  20
   1  -1 -10 291.222 250.889  19
   1  -1 -10 791.649 222.592  25
   1  -1  -9 13973.6 884.936  20
   1  -1  -9 12764.2 966.861  19
   1  -1  -9 12719.4 849.314  25
   1  -1  -8 37876.6 2001.55  21
  -1   1   8 36973.9 2174.87  39
  -1   1   8 35566.2 2181.31  38
  -1   1   8 35258.9 2077.04  31
   1  -1  -8 38822.0 2103.46  19
   1  -1  -8 36974.6 1942.11  20
   1  -1  -7 69683.7 3346.45  20
   1  -1  -7 69262.9 3395.11  21
  -1   1   7 69664.9 3564.83  39
  -1   1   7 70262.5 3602.61  38
  -1   1   6 11149.6 713.512  32
   1  -1  -6 8983.28 662.764  11
   1  -1  -6 10812.4 724.734   9
   1  -1  -6 10554.0 702.071  20
   1  -1  -6 10608.7 723.291   4
   1  -1  -6 9900.68 686.668  24
   1  -1  -6 11023.1 744.217  21
  -1   1   6 11652.4 897.381  38
  -1   1   5 35918.0 1694.46  32
   1  -1  -5 33779.4 1706.87   9
  -1   1   5 31388.6 1594.20   8
   1  -1  -5 34527.0 1692.54  11
   1  -1  -4 34974.3 1700.87  11
   1  -1  -4 35060.7 1726.02   5
   1  -1  -4 34207.7 1707.93   9
  -1   1   4 32970.7 1639.51   8
  -1   1   4 36893.0 1695.09  32
  -1   1   3 45707.3 2040.41   8
   1  -1  -3 46129.4 2083.07   9
   1  -1  -3 45719.7 2076.65   5
  -1   1   3 49477.8 2066.24  32
  -1   1   3 42924.2 1993.84  17
   1  -1  -3 41793.9 1962.26  36
   1  -1  -3 42975.3 2062.34  11
   1  -1  -2 2385.48 186.807  35
   1  -1  -2 2443.79 165.372  36
   1  -1  -2 2473.80 217.827   5
  -1   1   2 2434.73 208.707   8
  -1   1   2 2285.21 192.145  17
  -1   1   2 2195.17 206.524  32
  -1   1   1 9351.40 495.989  17
  -1   1   1 9611.34 492.689  32
  -1   1   1 9087.85 512.665  31
   1  -1  -1 9270.62 495.144   5
   1  -1  -1 9187.70 505.306   9
  -1   1   1 9250.92 500.071   8
   1  -1  -1 9693.88 464.716  35
  -1   1   1 9101.49 506.059  39
   1  -1   0 5528.47 313.261   9
  -1   1   0 6085.07 340.179  17
  -1   1   0 5837.22 317.399  39
  -1   1   0 6429.96 330.529  32
  -1   1   0 5619.30 336.501  31
  -1   1   0 6207.36 338.698  38
   1  -1   0 6323.47 289.775  37
   1  -1   0 5496.67 280.161  35
  -1   1  -1 547.784 116.139  16
  -1   1  -1 437.580 92.5780  30
  -1   1  -1 640.347 105.338  38
  -1   1  -1 595.516 96.8128  39
   1  -1   1 709.457 74.6872  35
  -1   1  -2 999999. 42318.8  11
  -1   1  -2 962274. 42303.7  17
  -1   1  -2 962532. 42276.6   7
   1  -1   3 158047. 6702.99  36
  -1   1  -3 161527. 6804.05  16
  -1   1  -3 152111. 6779.62  11
  -1   1  -3 148549. 6725.41  17
  -1   1  -3 161300. 6726.15   7
  -1   1  -3 145916. 6686.00   9
  -1   1  -4 24778.4 1115.05   9
   1  -1   4 23860.2 1082.60  36
   1  -1   4 26561.1 1184.14  40
  -1   1  -4 22518.3 1097.27  17
  -1   1  -4 24990.4 1221.72  11
  -1   1  -4 24498.3 1233.96  16
  -1   1  -5 23129.3 1224.67  16
   1  -1   5 25656.6 1148.44  40
  -1   1  -5 24217.7 1230.80  11
  -1   1  -5 20926.7 1085.05   9
  -1   1  -6 393.777 174.882  20
  -1   1  -6 332.038 247.791  19
  -1   1  -6 501.644 182.226  16
   1  -1   6 422.493 222.506  32
  -1   1  -6 503.550 142.539  33
  -1   1  -6 280.743 168.387  11
  -1   1  -6 420.459 152.994  12
  -1   1  -7 862.373 294.928  19
  -1   1  -7 1054.67 241.683  20
  -1   1  -7 748.257 170.288  33
  -1   1  -7 928.188 185.859  14
  -1   1  -7 982.719 220.996  13
  -1   1  -7 736.567 201.486  16
  -1   1  -7 1437.46 238.334  12
  -1   1  -7 864.630 217.718  11
  -1   1  -7 1091.24 234.944  21
  -1   1  -7 940.440 215.844  24
  -1   1  -7 653.197 179.852  25
   1  -1   7 859.217 262.056  32
  -1   1  -8 42018.3 2319.75  19
  -1   1  -8 46169.1 2191.45  20
  -1   1  -8 38631.8 2037.02  25
  -1   1  -8 41739.6 2055.01  33
   1  -1   8 40422.4 2217.54  32
  -1   1  -8 46342.4 2138.62  13
  -1   1  -8 43437.4 2132.01  24
  -1   1  -8 39367.3 2152.61  11
  -1   1  -9 9493.37 617.423  33
   1  -1   9 8302.23 827.439  38
  -1   1  -9 9666.56 667.599  13
  -1   1  -9 10054.5 874.298  19
  -1   1  -9 9545.85 728.478  20
  -1   1  -9 9401.26 680.114  24
  -1   1 -10 6175.15 534.446  20
  -1   1 -10 6243.44 652.822  19
  -1   1 -10 6642.56 479.467  13
  -1   1 -10 5410.17 420.939  33
  -1   1 -11 11951.7 722.521  20
  -1   1 -11 11200.8 789.322  19
   1   0 -11 2096.13 240.238  20
   1   0 -10 201.962 181.189  25
   1   0 -10-62.2805 229.225  19
   1   0 -10-27.6505 186.964  20
   1   0  -9 8159.63 623.802  25
   1   0  -9 8042.66 643.859  20
   1   0  -9 8102.06 721.151  19
   1   0  -9 8622.62 694.581  21
   1   0  -9 8104.99 646.055  24
  -1   0   8 9819.41 952.618  38
   1   0  -8 11732.5 792.070  25
   1   0  -8 10279.3 728.705  13
   1   0  -8 12394.4 842.315  20
   1   0  -8 11696.8 918.653  19
   1   0  -8 12568.5 864.916  21
   1   0  -8 11861.9 818.626  24
   1   0  -7 29569.4 1689.80  11
   1   0  -7 33612.3 1817.46  19
   1   0  -7 33059.1 1726.78  20
   1   0  -7 29306.5 1640.98  13
   1   0  -7 33306.0 1750.16  21
   1   0  -7 33415.0 1700.95  24
  -1   0   7 33194.5 1923.09  38
   1   0  -6 36317.5 1946.10  11
   1   0  -6 41361.2 1850.92  12
   1   0  -6 38023.4 1812.46  33
  -1   0   6 38061.3 1896.67  32
   1   0  -6 36425.7 1924.14  20
  -1   0   6 39066.7 2121.89  38
   1   0  -6 33421.6 1881.43  13
   1   0  -6 39437.2 1941.12  22
   1   0  -6 39570.5 1913.28  24
   1   0  -6 38431.8 1962.19  21
  -1   0   5 29720.2 1451.49  32
   1   0  -5 28816.3 1469.25   9
   1   0  -5 27571.1 1501.03  11
  -1   0   4 56865.8 2506.30  32
   1   0  -4 58484.8 2588.81  11
   1   0  -4 58648.9 2542.88   9
  -1   0   4 49866.8 2423.47   8
  -1   0   3 27189.3 1209.45   8
   1   0  -3 30305.3 1287.77   9
  -1   0   3 29421.9 1250.47  32
   1   0  -3 28373.9 1274.37   5
   1   0  -3 30914.8 1329.48  11
   1   0  -2 125480. 5425.88   9
  -1   0   2 122004. 5382.23   8
  -1   0   2 117587. 5384.89  32
   1   0  -2 123823. 5452.57  11
   1   0  -2 121534. 5356.49  36
   1   0  -2 128349. 5404.92   5
   1   0  -1 227273. 9800.73  36
  -1   0   1 227646. 9796.52  32
  -1   0   1 222927. 9805.81   1
  -1   0   1 229917. 9814.18   8
  -1   0   1 218176. 9853.08  38
  -1   0   1 196561. 9839.28  39
   1   0  -1 233614. 9803.70   5
  -1   0   0 37224.2 1739.21  38
  -1   0   0 37284.7 1716.14   1
  -1   0   0 35434.0 1725.76  39
   1   0   0 38751.6 1731.64  10
  -1   0  -1 155369. 7099.82  37
   1   0   1 149337. 7116.23  36
  -1   0  -1 172372. 7092.30  35
  -1   0  -1 161406. 7134.45  39
  -1   0  -2 58181.3 2620.06   7
  -1   0  -2 55760.5 2585.72   1
  -1   0  -2 59005.4 2616.18  16
  -1   0  -2 56525.8 2607.84  11
   1   0   2 61265.8 2581.30  36
  -1   0  -2 58337.2 2583.74  37
   1   0   2 60547.8 2621.65  40
  -1   0  -3 104129. 4365.29  17
  -1   0  -3 97080.0 4433.78  16
  -1   0  -3 103509. 4437.47   7
  -1   0  -3 101086. 4430.74  11
   1   0   3 95184.6 4353.53  36
   1   0   3 100177. 4417.89  40
  -1   0  -4 1679.11 202.303  16
   1   0   4 1746.89 181.604  40
   1   0   4 1705.14 234.658  32
  -1   0  -4 1469.59 193.238  11
  -1   0  -4 1792.56 183.197   9
  -1   0  -5 37.6986 127.475  16
   1   0   5 92.1911 111.754  40
   1   0   5 201.122 173.121  32
  -1   0  -5 30.5716 101.456   9
  -1   0  -5 19.5269 138.031  11
  -1   0  -6 144816. 6707.16  16
   1   0   6 162232. 6834.90  32
  -1   0  -6 152166. 6739.73  11
  -1   0  -6 146134. 6676.92   9
  -1   0  -6 147095. 6766.57  27
  -1   0  -7 51550.6 2599.68  33
   1   0   7 57634.3 2815.85  32
  -1   0  -7 55656.7 2713.70  11
  -1   0  -7 59998.0 2681.60  13
  -1   0  -7 54845.8 2854.30  19
  -1   0  -7 58653.0 2758.06  21
  -1   0  -8 22287.8 1145.17  33
   1   0   8 23836.9 1366.99  32
  -1   0  -8 20735.3 1180.29  13
  -1   0  -8 21381.1 1236.92  11
  -1   0  -8 21727.3 1425.84  19
  -1   0  -8 20879.5 1233.47  24
  -1   0  -9 19103.6 1018.14  33
   1   0   9 18369.7 1377.55  38
  -1   0  -9 20382.6 1078.34  13
  -1   0  -9 18693.5 1136.91  24
  -1   0  -9 18028.0 1300.94  19
  -1   0  -9 19878.1 1177.58  20
  -1   0  -9 18407.7 1074.48  25
  -1   0 -10 19485.1 1163.32  20
  -1   0 -10 20064.7 1320.54  19
  -1   0 -10 20147.3 1149.86  24
  -1   0 -11 9994.16 623.096  20
  -1   0 -11 7424.03 655.902  19
   1   1 -11 7046.20 469.178  20
   1   1 -10 91.7287 127.605  13
   1   1 -10 27.8121 206.413  19
   1   1 -10 365.177 211.658  20
   1   1 -10 200.129 146.299  25
   1   1  -9 7125.82 554.136  13
   1   1  -9 7390.14 571.672  25
   1   1  -9 7773.67 633.550  21
   1   1  -9 6351.30 635.424  19
   1   1  -9 7873.59 639.312  20
   1   1  -8 5476.19 548.984  21
   1   1  -8 5640.05 508.051  24
   1   1  -8 6019.54 624.488  19
   1   1  -8 5461.79 533.465  20
  -1  -1   8 5104.12 622.467  38
   1   1  -8 4764.17 470.130  13
  -1  -1   8 4449.95 612.985  39
   1   1  -8 5616.90 503.090  25
   1   1  -8 5442.18 526.119  11
   1   1  -8 4994.27 418.636  33
   1   1  -7 1503.70 307.463  20
   1   1  -7 780.910 312.156  19
  -1  -1   7 1173.89 355.467  38
   1   1  -7 1145.74 258.358  24
   1   1  -7 1395.52 300.245  21
   1   1  -7 1233.18 271.881  25
   1   1  -7 1458.69 281.144  22
   1   1  -7 1560.33 291.269  13
  -1  -1   7 1789.14 412.496  39
   1   1  -7 1481.63 225.950  33
   1   1  -7 1388.59 288.762  11
   1   1  -7 1350.58 223.627  12
  -1  -1   6 400.343 249.587  38
   1   1  -6 303.118 138.392  33
   1   1  -6 265.038 174.399  13
   1   1  -6 476.480 239.120  19
   1   1  -6 260.924 172.761  25
   1   1  -6 396.377 197.178  21
   1   1  -6 440.122 183.828  24
   1   1  -6 550.168 198.473  22
   1   1  -6 396.054 193.979  11
   1   1  -6 689.327 167.788  12
   1   1  -5 131573. 6229.04  11
  -1  -1   5 139520. 6122.96  32
  -1  -1   5 136891. 6286.50  38
   1   1  -4 9266.82 655.175  11
  -1  -1   4 10703.9 580.533  32
  -1  -1   3 78660.0 3221.92  32
   1   1  -3 81853.1 3338.30  11
  -1  -1   3 67845.1 3156.76   1
   1   1  -3 68923.2 3157.58   6
   1   1  -3 84370.5 3316.18  16
  -1  -1   2 60610.2 2993.58  38
   1   1  -2 64982.2 2923.52   6
  -1  -1   2 66204.3 2917.01   1
   1   1  -2 69487.1 2967.58  10
   1   1  -2 69035.8 3021.29  11
  -1  -1   1 27162.7 1219.99  38
   1   1  -1 24389.8 1170.52  40
  -1  -1   1 26216.2 1229.35  39
  -1  -1   1 27068.2 1188.30   1
   1   1  -1 27800.1 1220.54  10
   1   1  -1 25917.2 1186.97  36
  -1  -1   0 36002.8 1574.50  38
  -1  -1   0 34094.7 1573.48  39
  -1  -1   0 34367.4 1541.92   5
   1   1   0 35596.7 1551.36  32
  -1  -1   0 35199.1 1569.24   1
  -1  -1  -1 46586.3 2019.70   7
  -1  -1  -1 44811.2 1986.58  35
   1   1   1 45015.6 1991.46  36
   1   1   1 39332.7 1999.98  40
  -1  -1  -1 46257.0 1988.46  39
  -1  -1  -1 45768.2 2000.92   5
  -1  -1  -2 817260. 35693.7   1
   1   1   2 801738. 35751.2  32
   1   1   2 807339. 35726.4  40
  -1  -1  -2 838264. 35686.4  16
  -1  -1  -2 814999. 35697.8  35
  -1  -1  -2 788032. 35744.5   5
  -1  -1  -2 845844. 35711.3  37
  -1  -1  -3 2863.23 278.625   5
   1   1   3 3185.05 199.514   6
   1   1   3 3410.74 250.093  40
  -1  -1  -3 3673.12 225.375  11
  -1  -1  -3 3440.59 241.187  37
  -1  -1  -3 3434.64 197.980   1
  -1  -1  -3 3191.03 216.657  16
  -1  -1  -3 3279.59 284.075   7
   1   1   3 2886.95 283.585  32
  -1  -1  -3 3462.77 232.323  35
  -1  -1  -4-34.2029 94.4119  11
  -1  -1  -4 115.838 101.675  35
  -1  -1  -4 13.3744 38.0541   1
  -1  -1  -4 203.015 135.556   9
  -1  -1  -4-10.5100 85.4072  16
   1   1   4-50.3979 112.994  40
   1   1   4 139.331 151.022  32
   1   1   4 7.09611 33.4403   6
  -1  -1  -5 18240.7 944.915  16
  -1  -1  -5 18951.3 1010.18   9
  -1  -1  -5 18436.9 965.379  11
   1   1   5 18610.6 959.331  40
   1   1   5 21060.2 1082.08  32
  -1  -1  -6 111185. 5071.99  11
   1   1   6 118272. 5205.89  32
  -1  -1  -6 111235. 5114.74  20
  -1  -1  -6 109933. 5112.61   9
  -1  -1  -7 46189.2 2402.72   9
  -1  -1  -7 50209.2 2487.94   4
  -1  -1  -7 49087.1 2372.78  11
  -1  -1  -7 51364.2 2443.86  20
   1   1   7 51000.8 2542.58  32
  -1  -1  -8 468.299 225.292  24
  -1  -1  -8 443.235 223.068  20
  -1  -1  -8 617.097 261.832   4
   1   1   8 648.139 270.428  32
  -1  -1  -8 636.919 346.120  19
   1   1   9 2388.76 494.408  38
  -1  -1  -9 2285.14 372.639  20
  -1  -1  -9 1836.05 454.944  19
  -1  -1  -9 2724.37 370.945  24
  -1  -1 -10 459.223 202.838  25
  -1  -1 -10 637.530 228.481  24
  -1  -1 -10 936.101 380.050  19
  -1  -1 -10 478.309 224.759  20
  -1  -1 -11 297.648 170.504  24
  -1  -1 -11 369.892 190.843  20
  -1  -1 -11 411.421 262.466  19
   1   2 -11 4677.97 347.356  20
   1   2 -10 5859.78 480.658  20
   1   2 -10 5236.79 419.642  13
   1   2  -9 5959.69 513.360  21
   1   2  -9 4291.67 420.130  25
   1   2  -9 5830.09 491.266  13
   1   2  -9 4717.58 505.084  20
   1   2  -9 4640.25 516.356  19
   1   2  -8 18867.8 1244.71  19
   1   2  -8 19927.0 1194.46  20
   1   2  -8 19562.2 1173.02  13
   1   2  -8 20739.9 1096.02  33
   1   2  -8 21902.7 1139.29  14
   1   2  -8 18207.0 1109.10  25
   1   2  -8 19858.0 1190.53  21
  -1  -2   8 15995.4 1235.74  38
  -1  -2   8 18468.9 1331.96  39
   1   2  -8 16421.4 1180.44  11
   1   2  -8 23663.4 1149.66  12
   1   2  -7 31537.4 1772.31  13
   1   2  -7 36121.4 1717.62  14
   1   2  -7 34165.3 1691.60  33
   1   2  -7 30488.1 1701.93  25
   1   2  -7 34409.1 1764.65  22
   1   2  -7 34827.9 1763.29  24
   1   2  -7 32958.3 1776.93  21
   1   2  -7 32196.7 1845.99  19
   1   2  -7 34861.8 1800.40  20
  -1  -2   7 34493.5 1961.73  39
  -1  -2   7 31696.9 1876.43  38
   1   2  -7 35526.5 1727.62  12
   1   2  -7 30942.0 1826.93  11
  -1  -2   6 1799.86 351.742  38
   1   2  -6 1402.00 309.891  19
   1   2  -6 1966.72 307.287  20
   1   2  -6 1729.24 296.230  13
   1   2  -6 1859.64 294.193  21
   1   2  -6 1979.32 270.794  24
   1   2  -6 1544.66 248.203  25
   1   2  -6 2148.66 294.844  22
   1   2  -6 1723.34 313.614  11
   1   2  -6 2140.52 271.135  12
   1   2  -6 1639.51 235.105  33
  -1  -2   5 8757.16 651.905  38
  -1  -2   5 8660.90 542.478  32
   1   2  -5 8392.91 657.105  11
   1   2  -4 54616.6 2518.28  11
  -1  -2   4 55379.5 2496.58  38
  -1  -2   4 56692.5 2383.69  32
   1   2  -4 61845.4 2517.99  16
   1   2  -3 6944.88 491.774  11
   1   2  -3 6685.73 376.086   6
  -1  -2   3 6779.90 371.107   1
  -1  -2   3 6560.53 466.828  38
  -1  -2   2 4085.48 296.915  38
   1   2  -2 4099.06 273.811   6
  -1  -2   2 4059.98 264.668   1
   1   2  -2 4202.29 280.220  10
   1   2  -2 4503.06 337.491  16
  -1  -2   1 4027.78 281.386  39
   1   2  -1 4734.83 315.811  16
  -1  -2   1 4151.55 260.175  38
   1   2  -1 4748.20 314.350  11
   1   2  -1 4437.99 293.926   6
  -1  -2   1 4511.69 259.168   5
   1   2  -1 4180.71 287.358  10
  -1  -2   0 342347. 14731.3  39
  -1  -2   0 281839. 14772.6  35
   1   2   0 332019. 14721.0  31
   1   2   0 362523. 14765.8  32
   1   2   0 331856. 14733.4  30
  -1  -2   0 309734. 14783.5  37
   1   2   0 361231. 14762.3  11
  -1  -2   0 357576. 14762.2   7
  -1  -2   0 355897. 14752.3   5
   1   2   0 336347. 14759.0  16
  -1  -2  -1 389046. 16361.6   7
   1   2   1 365078. 16354.6  40
   1   2   1 360757. 16346.0   6
  -1  -2  -1 391608. 16343.7   5
   1   2   1 364912. 16283.2  11
  -1  -2  -1 375903. 16349.4  37
   1   2   1 393497. 16357.7  32
  -1  -2  -2 305368. 13065.8   7
  -1  -2  -2 287304. 13043.5   5
   1   2   2 303563. 13021.4   6
  -1  -2  -2 297138. 13008.3   1
   1   2   2 293598. 13042.0  40
   1   2   3 33184.8 1607.87  32
  -1  -2  -3 33921.5 1542.79  35
   1   2   3 33367.6 1531.20   6
  -1  -2  -3 33708.0 1609.20   5
  -1  -2  -3 32032.2 1552.80  37
   1   2   3 33799.5 1578.05  40
  -1  -2  -3 32197.4 1519.21   1
  -1  -2  -4 14163.5 712.362   1
  -1  -2  -4 16862.4 784.689  35
   1   2   4 13179.5 710.564   6
  -1  -2  -4 14437.0 713.762  11
   1   2   4 15943.9 877.318  32
  -1  -2  -4 16443.4 804.511  37
   1   2   4 16450.6 815.279  40
  -1  -2  -5 116392. 5482.91   9
  -1  -2  -5 128469. 5440.75  35
  -1  -2  -5 118027. 5357.84  11
   1   2   5 119719. 5430.16  40
   1   2   5 124382. 5541.08  32
  -1  -2  -6 39303.0 2081.75   4
  -1  -2  -6 41118.6 2048.12  21
  -1  -2  -6 41084.8 2009.59  20
   1   2   6 45476.1 2138.67  32
   1   2   6 38338.1 1989.02   8
  -1  -2  -6 41117.1 2061.73   9
   1   2   7 8067.53 695.361  32
  -1  -2  -7 8188.79 677.920   4
  -1  -2  -7 8162.19 610.246  20
  -1  -2  -7 8031.09 629.156   9
   1   2   8 18606.3 1196.29  32
  -1  -2  -8 18661.1 1082.46  20
  -1  -2  -8 15330.2 1054.44   9
  -1  -2  -8 17990.3 1152.46   4
  -1  -2  -9 30318.8 1690.98   4
  -1  -2  -9 30980.0 1648.74  20
  -1  -2  -9 31486.8 1834.73  19
   1   2   9 29072.8 1909.28  38
  -1  -2  -9 27737.1 1622.17  24
   1   2   9 31271.1 1764.74  32
  -1  -2 -10 20688.8 1183.24  25
  -1  -2 -10 21699.5 1385.28  19
  -1  -2 -10 22460.4 1235.47  20
  -1  -2 -10 22959.7 1261.61  24
  -1  -2 -11 8139.45 668.346  19
  -1  -2 -11 10028.2 618.454  24
   1   3 -11 285.523 114.822  20
   1   3 -10 10837.5 684.469  20
   1   3 -10 10446.8 659.693  13
   1   3  -9 4784.77 463.193  20
   1   3  -9 3467.18 418.515  19
   1   3  -9 4490.46 451.768  13
   1   3  -8 28005.0 1560.23  21
   1   3  -8 26650.1 1657.14  11
   1   3  -8 32026.0 1572.37  12
  -1  -3   8 23564.5 1679.60  39
   1   3  -8 28444.0 1645.97  19
   1   3  -8 29444.1 1616.32  20
   1   3  -8 30551.8 1537.33  33
   1   3  -8 32388.4 1557.82  14
   1   3  -8 30284.5 1628.56  13
   1   3  -7 24832.3 1331.62  21
   1   3  -7 20333.3 1244.26  25
   1   3  -7 24986.6 1324.76  22
  -1  -3   7 21421.7 1448.62  39
   1   3  -7 19883.9 1382.61  11
   1   3  -7 26770.0 1321.83  12
   1   3  -7 22684.2 1343.85  20
   1   3  -7 23208.0 1412.76  19
   1   3  -7 25721.1 1288.70  33
   1   3  -7 22583.1 1355.55  13
   1   3  -7 25573.0 1300.87  14
   1   3  -6 17074.6 1000.59  21
   1   3  -6 14406.5 943.300  25
   1   3  -6 17579.2 998.133  22
  -1  -3   6 16589.3 1059.22  38
  -1  -3   6 17849.9 1157.21  39
   1   3  -6 18172.2 1030.41  15
   1   3  -6 18153.5 977.446  33
   1   3  -6 17584.2 1063.80  13
   1   3  -6 18176.1 1005.04  12
   1   3  -6 17516.3 1119.28  11
   1   3  -6 17709.2 1044.60  20
   1   3  -6 16409.5 1077.04  19
   1   3  -5 35.8447 178.538  11
   1   3  -5 515.146 167.877  12
   1   3  -5 542.654 203.631  20
   1   3  -5 466.689 164.835  33
   1   3  -5 517.972 198.346  18
  -1  -3   5 525.097 208.707  38
   1   3  -5 441.386 210.508  13
   1   3  -4 48791.9 2250.66   6
  -1  -3   4 50077.0 2255.07   1
  -1  -3   4 47486.4 2356.12  38
   1   3  -4 51312.5 2431.34  16
   1   3  -3 8919.37 501.671  10
   1   3  -3 9862.21 627.404  11
  -1  -3   3 9128.98 527.735   1
  -1  -3   3 9058.10 550.460  38
   1   3  -3 9645.94 533.964   6
   1   3  -3 10223.5 634.975  16
   1   3  -2 85280.5 3931.65  11
   1   3  -2 87538.6 3865.69  10
   1   3  -2 80313.1 3809.18   8
  -1  -3   2 88131.6 3837.86  38
  -1  -3   2 90480.4 3901.42  39
   1   3  -2 86080.5 3884.20   6
  -1  -3   2 88019.6 3868.77   5
   1   3  -2 92337.0 3954.29  16
   1   3  -1 328.335 127.340  11
  -1  -3   1 347.525 85.4999   7
  -1  -3   1 184.438 91.4555  39
  -1  -3   1 351.083 173.725  37
  -1  -3   1 504.053 121.328   5
   1   3  -1 278.115 142.071   6
   1   3  -1 520.412 151.193  16
   1   3   0 124466. 5602.89  11
  -1  -3   0 133076. 5625.21   7
  -1  -3   0 114595. 5543.88  39
   1   3   0 138414. 5632.22  16
  -1  -3   0 138212. 5641.86   5
  -1  -3   0 138436. 5668.94  35
  -1  -3   0 136072. 5665.92  37
   1   3   0 129303. 5602.41  31
   1   3   0 135628. 5656.82  32
   1   3   0 130913. 5612.69  30
   1   3   1 32559.5 1462.56  31
   1   3   1 33342.3 1447.67  30
   1   3   1 33269.2 1505.04  32
   1   3   1 28740.8 1363.90  11
  -1  -3  -1 33126.5 1490.51   7
   1   3   1 30252.5 1476.14   6
  -1  -3  -1 31328.6 1480.11   5
   1   3   1 35531.5 1552.37  17
   1   3   1 31388.4 1500.85  40
  -1  -3  -1 30819.3 1476.34  37
  -1  -3  -1 32812.7 1470.24  35
   1   3   2 51617.3 2383.53  40
  -1  -3  -2 49047.8 2372.92   5
   1   3   2 50832.8 2356.42   6
  -1  -3  -2 50175.1 2347.72  37
  -1  -3  -2 54228.7 2408.63   7
   1   3   3 55.9302 147.042  40
   1   3   3 324.440 177.283  32
  -1  -3  -3 306.962 177.030   5
   1   3   3 369.607 129.609   6
  -1  -3  -3 298.972 127.130   1
   1   3   4 40355.1 1985.22  40
  -1  -3  -4 43375.7 1948.35  35
   1   3   4 42182.3 2058.67  32
  -1  -3  -4 40606.0 1903.64   1
   1   3   4 40498.5 1906.10   6
  -1  -3  -4 39389.8 2040.39   5
  -1  -3  -5 9807.47 681.591   9
   1   3   5 10309.2 721.175  32
   1   3   5 9288.85 626.864  40
  -1  -3  -5 10080.5 611.138  35
  -1  -3  -5 10014.9 639.446  37
  -1  -3  -6 117.431 170.976   3
  -1  -3  -6 114.494 222.193   4
  -1  -3  -6 353.381 197.896   9
   1   3   6 93.3676 164.642   8
  -1  -3  -6 201.580 146.788  35
   1   3   6 223.485 197.175  29
  -1  -3  -6 214.459 169.966  20
   1   3   6-79.0485 221.312  32
  -1  -3  -7 30438.2 1610.89   3
  -1  -3  -7 29980.0 1579.50  20
  -1  -3  -7 28585.5 1690.62   4
   1   3   7 31889.7 1738.47  32
   1   3   7 28416.3 1613.31  29
  -1  -3  -7 30277.6 1672.52   9
  -1  -3  -8 24074.9 1319.45  20
   1   3   8 21918.1 1320.54  29
   1   3   8 24693.4 1475.05  32
  -1  -3  -8 21721.4 1374.43   9
  -1  -3  -8 24788.6 1451.43   4
  -1  -3  -9 162938. 7773.21   4
  -1  -3  -9 169140. 7699.94  24
  -1  -3  -9 174182. 7680.38  20
  -1  -3 -10 33167.4 1849.30  19
  -1  -3 -10 33596.4 1679.13  20
  -1  -3 -10 31401.3 1715.49   4
  -1  -3 -11 3915.44 424.167  19
   1   4 -10 34936.6 1643.14  13
   1   4 -10 31811.3 1608.94  20
   1   4  -9 48435.8 2370.04  13
   1   4  -9 44267.0 2324.39  20
   1   4  -9 50787.2 2324.80  12
   1   4  -8 21567.3 1297.70  13
   1   4  -8 21290.9 1229.13  12
   1   4  -8 19703.8 1280.75  19
   1   4  -8 21948.4 1266.10  20
   1   4  -7 10713.1 794.587  19
   1   4  -7 11109.0 754.297  20
  -1  -4   7 8276.88 760.201  39
   1   4  -7 9621.06 713.594  15
   1   4  -7 9312.12 662.341  22
   1   4  -7 8914.18 737.272  13
   1   4  -7 10544.6 703.614  14
   1   4  -7 10378.0 687.469  33
   1   4  -7 9033.76 775.975  11
   1   4  -7 10721.1 717.944  12
   1   4  -6 9010.59 645.031  12
   1   4  -6 8158.82 650.044  20
   1   4  -6 8806.51 718.464  19
   1   4  -6 9753.49 724.295  18
   1   4  -6 9391.72 697.483  15
   1   4  -6 9481.40 628.432  22
  -1  -4   6 8426.91 724.394  39
   1   4  -6 8688.31 611.513  33
   1   4  -5 38178.2 2066.28  11
   1   4  -5 39888.6 1979.95  12
   1   4  -5 39318.7 1985.57  20
   1   4  -5 40939.0 2051.39  19
   1   4  -5 42391.2 2039.38  18
   1   4  -5 37343.3 2004.70  13
   1   4  -5 43250.9 2059.93  15
  -1  -4   5 35143.1 2021.66  39
   1   4  -4 31613.3 1706.20  12
   1   4  -4 35609.9 1797.65  11
  -1  -4   4 32558.9 1741.82  39
   1   4  -4 37980.7 1802.38  15
   1   4  -4 39112.1 1836.79  16
   1   4  -4 36934.2 1679.64  33
  -1  -4   4 32420.4 1634.27   1
   1   4  -4 35119.7 1739.67  18
   1   4  -4 30999.5 1712.45  13
   1   4  -4 35053.6 1643.91   6
  -1  -4   4 31575.3 1662.52   5
   1   4  -3 71048.2 3404.01  11
  -1  -4   3 72133.1 3356.72  39
  -1  -4   3 73443.7 3332.56   1
   1   4  -3 77387.7 3457.28  16
   1   4  -3 70004.3 3325.77   6
  -1  -4   3 73144.2 3333.00   5
   1   4  -2 60332.0 2830.18  11
   1   4  -2 64456.1 2875.87  16
   1   4  -2 61411.5 2776.18  10
   1   4  -2 58430.2 2736.99   8
  -1  -4   2 60203.9 2854.14  37
   1   4  -2 62491.7 2823.36   6
  -1  -4   2 62898.5 2803.47   5
  -1  -4   2 57849.9 2757.27  39
   1   4  -1 23239.8 1129.85  11
   1   4  -1 24339.9 1139.26   8
  -1  -4   1 19847.2 1025.60  39
  -1  -4   1 25618.0 1212.53  35
   1   4  -1 26748.6 1188.26  16
  -1  -4   1 22441.4 1174.67  37
   1   4  -1 24465.4 1178.77   6
  -1  -4   1 24503.7 1154.32   5
   1   4   0 268184. 12135.7  11
   1   4   0 288500. 12188.1  16
  -1  -4   0 268806. 12219.0  37
  -1  -4   0 266940. 12219.6  35
  -1  -4   0 276580. 12214.0   5
   1   4   0 284051. 12245.8  32
   1   4   0 281284. 12177.2  31
   1   4   0 286987. 12187.2  30
  -1  -4  -1 1489.26 222.869  37
   1   4   1 2036.04 299.783  17
  -1  -4  -1 1700.87 241.885   5
   1   4   1 2150.35 246.127   6
   1   4   1 2480.93 227.479  30
   1   4   1 1387.36 241.448  32
   1   4   1 2280.53 235.715  31
  -1  -4  -1 1913.16 227.727  35
   1   4   2 49665.0 2320.40   6
  -1  -4  -2 50284.2 2345.72   5
  -1  -4  -2 46311.8 2300.95  37
   1   4   2 50046.2 2381.31  32
   1   4   2 53324.3 2308.58  30
   1   4   2 50561.2 2344.73  31
  -1  -4  -2 45314.3 2280.62  35
  -1  -4  -3 16871.3 905.398  37
   1   4   3 16340.0 956.420  31
  -1  -4  -3 17138.3 968.625   5
   1   4   3 16209.1 893.119   6
   1   4   4 51355.8 2473.66  32
   1   4   4 50201.5 2326.11   6
  -1  -4  -4 51326.4 2463.78   5
  -1  -4  -4 47872.7 2317.94   1
  -1  -4  -4 47434.6 2440.29   9
  -1  -4  -5 88883.6 4093.32   3
  -1  -4  -5 86910.8 4171.11   5
  -1  -4  -5 94019.0 4043.90  35
   1   4   5 89744.3 4155.09   8
  -1  -4  -5 83760.8 3946.66   1
   1   4   5 82228.0 4105.42  29
   1   4   5 90107.3 4192.63  32
  -1  -4  -6 30103.8 1560.53  35
  -1  -4  -6 28603.7 1655.40   9
   1   4   6 28957.4 1636.01   8
   1   4   6 31206.7 1724.40  32
   1   4   6 30796.6 1652.86  29
  -1  -4  -6 29128.0 1513.84  20
  -1  -4  -6 29074.6 1688.67   4
  -1  -4  -6 30462.7 1610.93   3
  -1  -4  -7 11617.7 919.096   4
   1   4   7 12195.8 864.272   8
  -1  -4  -7 11794.1 891.775   9
   1   4   7 11823.2 963.252  31
   1   4   7 12269.3 947.313  32
   1   4   7 12130.7 867.471  29
  -1  -4  -7 12435.5 784.054  20
  -1  -4  -7 12833.4 858.939   3
  -1  -4  -8 27851.2 1726.45   9
  -1  -4  -8 30872.7 1665.27   3
   1   4   8 30271.4 1705.97  29
   1   4   8 33334.3 1914.22  31
   1   4   8 31751.0 1835.03  32
  -1  -4  -8 31241.2 1801.50   4
  -1  -4  -8 33647.2 1644.43  20
   1   4   8 27142.2 1866.63  38
  -1  -4  -9 3705.50 416.907  24
   1   4   9 2873.19 380.247  29
  -1  -4  -9 3915.08 492.892   4
  -1  -4 -10 6848.23 526.024  24
  -1  -4 -10 7011.17 566.951   4
  -1  -4 -11 718.098 158.295  24
  -1  -4 -11 512.305 133.249  25
  -1  -4 -11 675.891 211.780  19
   1   5 -10 4073.26 322.359  13
   1   5  -9 619.387 220.265  13
   1   5  -9 510.823 166.007  20
   1   5  -9 576.534 182.754  12
   1   5  -8 43646.0 1988.62  14
   1   5  -8 40635.3 2001.60  12
   1   5  -7 12424.6 851.884  15
   1   5  -7 11285.5 845.516  19
   1   5  -7 11626.4 789.983  20
   1   5  -7 13472.3 812.851  14
   1   5  -7 13126.9 838.685  12
   1   5  -7 10802.9 875.952  11
   1   5  -7 12512.9 800.271  33
   1   5  -6 65054.9 3234.22  15
   1   5  -6 66875.7 3239.61  19
   1   5  -6 61563.6 3129.11  20
   1   5  -6 64510.3 3205.31  13
   1   5  -6 63080.5 3149.24  14
   1   5  -6 75506.1 3291.64  18
   1   5  -6 70053.2 3202.32  12
   1   5  -6 62457.8 3260.24  11
   1   5  -5 34341.9 1859.40  11
   1   5  -5 32935.7 1788.59  12
   1   5  -5 31521.7 1732.94  20
   1   5  -5 35845.1 1859.41  19
  -1  -5   5 32090.3 1800.13  37
   1   5  -5 35902.8 1873.36  15
   1   5  -5 33957.1 1804.13  13
   1   5  -5 37655.9 1757.79  33
   1   5  -5 36123.7 1851.83  18
   1   5  -4 35356.2 1623.90  33
   1   5  -4 33684.3 1614.11   6
   1   5  -4 31368.6 1742.79  16
   1   5  -4 36833.1 1781.55  15
   1   5  -4 30137.6 1648.24  13
   1   5  -4 29739.8 1549.00  28
   1   5  -4 35993.6 1740.03  19
  -1  -5   4 29662.1 1676.17  37
  -1  -5   4 29337.1 1587.59   1
   1   5  -4 32809.0 1696.44  18
   1   5  -4 32453.1 1712.06  11
   1   5  -3 1722.47 266.949  12
   1   5  -3 1967.68 273.570  11
  -1  -5   3 1571.06 308.430  35
   1   5  -3 2127.55 318.793  15
   1   5  -3 1520.77 273.246  16
  -1  -5   3 1613.14 274.800  37
  -1  -5   3 1445.90 235.486   1
   1   5  -3 1525.19 258.711  18
   1   5  -3 1615.56 211.288  33
  -1  -5   3 1635.12 235.342   5
   1   5  -3 1858.60 254.696   6
  -1  -5   2 13403.4 778.430  37
   1   5  -2 13586.7 797.080  16
  -1  -5   2 12993.5 812.882  35
   1   5  -2 12369.8 757.984   6
  -1  -5   2 13008.9 745.480   5
   1   5  -2 11900.3 723.924  11
   1   5  -2 11503.3 685.060  10
   1   5  -2 11016.9 666.496   8
  -1  -5   1 36879.3 1845.40  37
   1   5  -1 36852.2 1832.03  16
  -1  -5   1 39656.6 1880.24  35
   1   5  -1 37862.9 1860.34   6
  -1  -5   1 36570.0 1830.92   5
   1   5  -1 37344.1 1821.36   8
   1   5  -1 36806.6 1774.40  11
   1   5   0 1497.98 203.591  30
  -1  -5   0 855.648 202.897  35
  -1  -5   0 1726.74 245.856  37
  -1  -5   0 1001.72 223.188   5
   1   5   0 1214.45 224.471   8
   1   5   0 1223.67 135.192  11
  -1  -5  -1 17667.6 984.795  37
  -1  -5  -1 17600.8 1020.76   5
   1   5   1 18481.8 1024.17   6
  -1  -5  -1 19743.8 1003.54  35
   1   5   1 16867.1 986.224  31
   1   5   1 18934.9 1064.92  32
   1   5   1 18978.1 983.591  30
   1   5   1 17861.9 1039.39   8
  -1  -5  -2 20.0084 142.600  35
  -1  -5  -2-21.5843 133.222  37
  -1  -5  -2 27.2446 189.256   5
   1   5   2 72.9473 156.610   6
   1   5   2-128.652 139.503  30
   1   5   2 187.854 179.760  31
   1   5   2 31.8508 198.762  32
   1   5   3 558.467 203.831  29
  -1  -5  -3 740.285 191.213  37
   1   5   3 942.691 197.261   6
  -1  -5  -3 1229.23 248.744   5
  -1  -5  -3 864.864 184.643  35
   1   5   3 824.825 188.940  30
   1   5   3 771.042 228.034  31
   1   5   3 920.805 259.404   8
  -1  -5  -4 25310.0 1456.34   4
  -1  -5  -4 25538.4 1401.28   3
   1   5   4 25616.9 1331.16   6
  -1  -5  -4 25005.1 1443.69   5
  -1  -5  -4 25538.7 1364.98  37
  -1  -5  -4 25393.4 1330.97   1
   1   5   4 24773.8 1469.65  32
   1   5   4 25956.9 1460.68  31
   1   5   4 26314.2 1466.43   8
  -1  -5  -4 25501.7 1442.73   9
  -1  -5  -5 43880.0 2280.27   4
  -1  -5  -5 43175.0 2186.85   3
  -1  -5  -5 41733.7 2054.20   1
   1   5   5 44917.1 2314.74  32
   1   5   5 40933.6 2202.33  29
   1   5   5 40955.8 2264.76  31
  -1  -5  -5 43982.1 2279.97   5
  -1  -5  -5 40998.9 2145.94  37
  -1  -5  -5 43861.1 2255.09   9
   1   5   5 43668.8 2262.45   8
   1   5   6 66977.4 3531.63  38
   1   5   6 67815.5 3478.00  29
   1   5   6 73244.3 3597.32  32
   1   5   6 67962.0 3568.49  31
  -1  -5  -6 71571.3 3453.26   3
  -1  -5  -6 72944.8 3394.12  35
   1   5   6 75874.5 3543.24   8
   1   5   7 24929.2 1591.70  31
   1   5   7 23830.4 1545.64  32
   1   5   7 26261.9 1494.95  29
   1   5   7 23223.9 1548.51  38
  -1  -5  -7 26325.5 1449.71   3
   1   5   7 24640.7 1487.11   8
  -1  -5  -7 23792.8 1491.88   9
  -1  -5  -8 6851.05 684.295   4
  -1  -5  -8 5736.90 539.615   3
   1   5   8 6467.50 610.662  29
  -1  -5  -9 456.083 205.154  24
   1   5   9 639.021 245.331  29
  -1  -5 -10 21071.5 1147.06   4
  -1  -5 -10 19721.8 1076.90  24
   1   6  -9 12128.6 693.851  12
   1   6  -8 10974.3 740.319  13
   1   6  -8 11428.8 696.708  14
   1   6  -8 11075.0 713.581  12
   1   6  -7 6691.07 546.427  14
   1   6  -7 5794.38 558.792  13
   1   6  -7 7218.58 572.265  12
   1   6  -7 8075.20 636.595  15
   1   6  -6 12877.7 879.558  19
   1   6  -6 13002.6 894.476  18
  -1  -6   6 10267.0 856.287  35
   1   6  -6 13174.7 850.086  12
   1   6  -6 11164.2 872.050  11
   1   6  -6 10584.4 810.429  13
   1   6  -6 12221.9 826.873  14
   1   6  -6 14097.2 813.948  33
   1   6  -6 12423.6 899.441  15
   1   6  -5 44718.0 2278.17  28
   1   6  -5 45617.3 2467.78  11
   1   6  -5 52066.7 2501.20  19
   1   6  -5 55614.9 2508.06  18
  -1  -6   5 39988.3 2466.29  35
   1   6  -5 49700.1 2438.94  13
   1   6  -5 54524.1 2577.43  15
   1   6  -5 52627.3 2391.14  33
   1   6  -4 4519.09 382.621  33
   1   6  -4 3330.76 358.163   6
  -1  -6   4 4026.97 493.325  35
   1   6  -4 3821.94 391.301  13
   1   6  -4 3115.47 317.688  28
   1   6  -4 3958.27 429.901  11
   1   6  -4 3694.69 422.448  12
   1   6  -4 3965.89 463.987  19
   1   6  -4 4373.24 506.293  15
   1   6  -4 3465.88 429.005  18
  -1  -6   4 3497.11 363.137   1
   1   6  -3 1515.83 248.722  13
   1   6  -3 1523.41 267.288   6
   1   6  -3 1940.47 249.076  33
   1   6  -3 1975.96 280.498  11
   1   6  -3 1829.04 299.276  12
  -1  -6   3 2172.43 308.654   1
  -1  -6   3 1838.97 337.339  35
  -1  -6   3 1854.38 285.635  37
   1   6  -3 1613.46 236.470  28
   1   6  -3 1982.37 243.238  26
   1   6  -3 2567.05 326.894  18
   1   6  -2 2819.06 295.001  28
   1   6  -2 2746.11 342.885  12
   1   6  -2 3431.77 316.432  11
  -1  -6   2 2691.96 336.172   1
   1   6  -2 2572.55 367.009  14
   1   6  -2 3473.09 432.251  15
  -1  -6   2 2848.16 338.530   5
   1   6  -2 4040.01 392.447   6
  -1  -6   2 3732.85 416.981  35
   1   6  -2 2557.14 322.345  18
  -1  -6   2 2707.66 336.344  37
   1   6  -1 637.938 213.630  12
   1   6  -1 731.725 135.470  11
  -1  -6   1 621.034 201.480   5
   1   6  -1 552.486 201.669   6
  -1  -6   1 441.700 202.894  35
   1   6  -1 947.685 247.556  15
   1   6  -1 787.814 189.264   8
   1   6  -1 588.700 172.703  18
  -1  -6   1 528.267 185.629  37
   1   6   0 142676. 6870.01  28
   1   6   0 159945. 7002.78   8
  -1  -6   0 157941. 6954.67  37
  -1  -6   0 163340. 7002.94   5
  -1  -6   0 160288. 6974.70  35
   1   6   0 144078. 6946.14  12
   1   6   0 158252. 6940.61  30
   1   6   1 8612.43 630.530   6
  -1  -6  -1 9400.51 652.928   5
  -1  -6  -1 9479.13 609.558  35
  -1  -6  -1 8656.64 596.475  37
   1   6   1 8898.05 691.580  32
   1   6   1 8799.55 604.711  30
   1   6   1 8560.83 603.995  31
   1   6   1 7984.82 540.102  28
   1   6   1 8884.30 665.791   8
  -1  -6  -2 4464.41 466.372   4
  -1  -6  -2 5025.38 480.242   5
   1   6   2 5273.71 473.921   6
  -1  -6  -2 5334.63 429.781  35
  -1  -6  -2 5259.97 436.047  37
   1   6   2 5604.38 450.124  30
   1   6   2 5711.66 550.125  32
   1   6   2 4893.20 457.772  29
   1   6   2 4891.71 463.223  31
   1   6   2 4512.29 371.039  28
   1   6   2 4532.26 500.476   8
  -1  -6  -2 5275.78 490.610   9
  -1  -6  -3 23735.3 1299.29   9
  -1  -6  -3 22044.5 1288.65   4
   1   6   3 20379.9 1204.16   6
  -1  -6  -3 21362.0 1277.16   5
  -1  -6  -3 23001.4 1182.64  35
  -1  -6  -3 20915.6 1197.38  37
   1   6   3 23114.4 1354.19  32
   1   6   3 22743.0 1217.55  30
   1   6   3 20917.8 1243.94  29
   1   6   3 21679.5 1282.93  31
   1   6   3 18501.5 1085.22  28
  -1  -6  -3 23021.2 1232.88   1
  -1  -6  -4 47715.8 2549.32   4
  -1  -6  -4 48302.9 2498.42   3
  -1  -6  -4 51279.5 2444.26   1
  -1  -6  -4 47208.5 2448.64  37
  -1  -6  -4 49931.6 2555.94   9
   1   6   4 50380.7 2582.18   8
   1   6   4 50660.4 2438.63   6
  -1  -6  -4 46402.0 2538.15   5
  -1  -6  -4 49983.1 2423.28  35
   1   6   4 51421.9 2481.95  30
   1   6   4 50645.0 2586.42  31
  -1  -6  -5 25125.2 1543.58   5
  -1  -6  -5 24757.3 1421.03  37
   1   6   5 25616.7 1550.15   8
  -1  -6  -5 26595.5 1547.57   9
   1   6   5 26902.9 1592.11  32
   1   6   5 23428.9 1534.54  31
   1   6   5 26390.3 1503.85  29
   1   6   5 26115.5 1450.18  30
  -1  -6  -5 24354.0 1452.54   3
  -1  -6  -5 24831.2 1537.68   4
   1   6   6 22073.2 1440.17  32
   1   6   6 20447.3 1288.22  30
   1   6   6 21347.0 1429.96  31
   1   6   6 24068.6 1394.19  29
  -1  -6  -6 22591.0 1413.40   4
  -1  -6  -6 22590.8 1333.68   3
   1   6   6 21885.4 1400.61   8
  -1  -6  -6 21719.6 1383.55   9
  -1  -6  -6 20708.8 1404.74   5
   1   6   7 4237.85 512.983  29
  -1  -6  -7 5911.17 584.884   9
  -1  -6  -7 5172.62 520.495   3
  -1  -6  -7 4797.80 595.658   4
   1   6   7 3306.92 542.963  31
   1   6   7 4048.82 557.064  32
   1   6   7 3485.33 445.041  30
  -1  -6  -8 5124.34 466.429  24
   1   6   8 6030.53 582.992  29
  -1  -6  -8 6121.40 524.134   3
  -1  -6  -9 5519.21 529.926   4
   1   6   9 6222.52 512.105  29
  -1  -6  -9 4950.37 416.749  24
  -1  -6 -10 173.198 108.979  24
  -1  -6 -10 46.5076 185.307  19
  -1  -6 -10-119.939 157.163   4
   1   7  -8 388.817 160.383  13
   1   7  -8 406.883 154.269  14
   1   7  -8 195.953 143.790  12
   1   7  -7 7374.74 547.756  13
   1   7  -7 7069.90 529.075  14
   1   7  -6 7039.96 552.628  13
   1   7  -6 6308.71 558.541  14
   1   7  -5 2203.06 414.829  15
   1   7  -5 1651.94 303.562  11
   1   7  -5 1955.48 318.121  12
   1   7  -5 1876.28 342.604  18
  -1  -7   5 1750.46 316.265  35
   1   7  -5 1706.18 279.330  13
   1   7  -4 2104.70 294.012  13
   1   7  -4 1998.71 248.310  26
   1   7  -4 1646.13 249.886  28
   1   7  -4 1779.16 301.043  11
   1   7  -4 2320.24 354.011  12
   1   7  -4 2284.75 368.470  18
  -1  -7   4 2114.32 356.773  35
   1   7  -3 6509.34 505.690  11
   1   7  -3 6183.88 548.775  12
  -1  -7   3 5636.69 516.122   1
   1   7  -3 5572.18 520.788   6
  -1  -7   3 5569.90 546.762  35
   1   7  -3 5804.07 459.977  26
   1   7  -3 5322.23 454.571  28
   1   7  -3 7282.55 675.626  15
   1   7  -3 5750.11 527.186  18
   1   7  -2 19570.2 1177.46  12
  -1  -7   2 19967.4 1192.11   1
   1   7  -2 20792.4 1197.43   6
  -1  -7   2 20876.6 1196.46  35
   1   7  -2 17571.2 1130.02  18
  -1  -7   2 19224.7 1133.90  37
   1   7  -2 19203.1 1092.16  28
  -1  -7   1 234481. 10199.9   1
   1   7  -1 234102. 10144.6   8
  -1  -7   1 222666. 10110.9  37
  -1  -7   1 238535. 10162.0  35
  -1  -7   1 220980. 10149.6   5
   1   7  -1 237753. 10203.8   6
   1   7  -1 210638. 10130.2  12
   1   7  -1 215965. 10092.9  18
   1   7   0 98205.0 4691.24  28
   1   7   0 105149. 4833.78   8
  -1  -7   0 105172. 4760.07  37
  -1  -7   0 107590. 4787.26  35
   1   7   0 95542.8 4762.23  12
  -1  -7   0 108298. 4833.50   5
   1   7   1 1582.14 248.099  28
   1   7   1 1480.89 269.112  29
   1   7   1 1888.71 347.542   8
  -1  -7  -1 1699.22 288.419   9
  -1  -7  -1 1595.77 262.228  37
   1   7   1 1566.01 253.478  30
  -1  -7  -1 2132.37 289.690  35
  -1  -7  -1 1980.33 334.671   5
   1   7   1 1599.52 314.479   6
   1   7   1 1324.65 286.035  12
   1   7   2 2878.07 376.472   6
  -1  -7  -2 2817.34 417.729   5
  -1  -7  -2 2929.49 335.032  35
  -1  -7  -2 3451.03 366.633  37
  -1  -7  -2 3030.30 403.273   4
  -1  -7  -2 2717.13 392.073   1
   1   7   2 3304.46 401.693  29
   1   7   2 2648.29 305.456  28
   1   7   2 2795.87 423.844   8
  -1  -7  -2 2775.91 376.744   9
   1   7   2 2856.34 363.733  31
   1   7   2 3030.70 357.184  30
   1   7   2 2811.83 449.207  32
   1   7   3 17146.5 1060.17   6
  -1  -7  -3 17426.9 1136.48   5
  -1  -7  -3 17645.2 1014.11  35
  -1  -7  -3 17202.1 1035.55  37
  -1  -7  -3 16502.3 1100.03   4
  -1  -7  -3 17622.3 1067.82   1
   1   7   3 16861.1 936.664  28
  -1  -7  -3 15341.2 1085.53   9
   1   7   3 15942.1 1132.82   8
   1   7   3 17792.1 1193.84  32
   1   7   3 16521.6 1081.25  29
   1   7   3 16582.3 1037.65  30
   1   7   3 16946.1 1103.70  31
  -1  -7  -4 1874.64 365.210   5
   1   7   4 2738.09 344.348   6
  -1  -7  -4 2422.04 319.374  35
  -1  -7  -4 1953.54 325.809  37
  -1  -7  -4 2523.54 434.853   4
  -1  -7  -4 2434.71 343.903   1
   1   7   4 2252.49 429.250  32
   1   7   4 2094.39 390.325  31
   1   7   4 2709.96 353.920  30
   1   7   4 2060.30 393.121  29
   1   7   4 2082.21 377.904   8
  -1  -7  -4 2038.68 370.482   9
  -1  -7  -5 948.441 232.453  35
  -1  -7  -5 1298.96 333.759   9
   1   7   5 699.104 299.422   8
   1   7   5 1047.63 257.909  30
   1   7   5 799.498 304.805  31
  -1  -7  -5 423.633 256.146   5
  -1  -7  -5 1196.48 369.016   4
  -1  -7  -5 1057.22 336.971   3
  -1  -7  -6 4294.47 508.167   3
  -1  -7  -6 5054.53 600.742   4
   1   7   6 5088.55 583.012  29
   1   7   6 4819.71 594.988  32
  -1  -7  -7 5532.95 472.014  24
   1   7   7 8062.41 669.252  29
  -1  -7  -7 7308.68 674.859   4
  -1  -7  -7 6765.42 591.819   3
  -1  -7  -8 10172.5 668.345   3
  -1  -7  -8 10255.6 772.516   4
   1   7   8 11523.2 776.149  29
  -1  -7  -8 9087.76 606.087  24
  -1  -7  -9 3750.75 392.527   4
  -1  -7  -9 3298.66 265.724  24
   1   7   9 4396.70 385.521  29
   1   8  -8 1729.92 172.064  14
   1   8  -7 7928.86 548.661  12
   1   8  -7 9503.86 560.417  14
   1   8  -6 14042.9 832.852  12
   1   8  -6 13310.5 783.744  13
   1   8  -6 13367.2 825.653  14
   1   8  -5 21487.1 1213.82  12
   1   8  -5 19735.1 1211.84  18
   1   8  -5 22328.6 1150.09  13
   1   8  -5 21439.1 1235.75  14
   1   8  -4 1571.63 289.624  12
   1   8  -4 1622.55 308.703  18
   1   8  -4 1934.40 261.610  28
   1   8  -4 1203.35 209.487  26
   1   8  -3 4184.51 391.765  28
   1   8  -3 3816.10 373.104  26
  -1  -8   3 3003.74 377.634   1
   1   8  -3 3491.43 413.501  12
   1   8  -3 3420.74 419.304  18
  -1  -8   3 2871.40 383.211  35
   1   8  -2 76088.9 3854.58  12
  -1  -8   2 80788.8 3875.87  35
   1   8  -2 81597.1 3801.79  28
   1   8  -2 81569.0 3811.36  26
   1   8  -2 89827.4 3957.25   6
  -1  -8   2 78295.6 3891.83   1
   1   8  -2 82042.2 3852.88  18
  -1  -8   1 33560.7 1838.70   1
   1   8  -1 29977.1 1826.85  14
   1   8  -1 32509.5 1773.47  12
  -1  -8   1 37344.0 1814.12  35
   1   8  -1 32072.7 1732.84  18
   1   8  -1 36402.8 1867.93   6
   1   8   0 33030.8 1815.16  12
  -1  -8   0 35487.0 1905.22   1
  -1  -8   0 33615.0 1793.10  37
  -1  -8   0 34162.6 1819.71  35
   1   8   0 36551.0 1785.00  28
   1   8   0 37447.8 1912.05   8
  -1  -8   0 33666.1 1868.07   5
  -1  -8  -1 340.263 234.925   5
   1   8   1-84.1049 256.765   6
  -1  -8  -1 63.3622 157.154  35
  -1  -8  -1 489.359 194.677  37
   1   8   1 271.915 214.530  29
   1   8   1 131.071 185.418  28
   1   8   1 45.7575 188.431   8
   1   8   1 257.913 201.324  12
   1   8   2 12888.7 872.108  12
   1   8   2 15046.2 981.656   6
  -1  -8  -2 14548.6 1001.75   5
  -1  -8  -2 14242.5 900.401  35
  -1  -8  -2 15217.6 933.592  37
  -1  -8  -2 14496.7 988.194   1
   1   8   2 15260.2 1064.03   8
   1   8   2 13900.5 919.329  30
   1   8   2 14370.3 951.345  29
   1   8   2 13769.1 845.218  28
   1   8   3 92.7862 156.966  28
   1   8   3 252.869 290.251  29
  -1  -8  -3 410.245 247.601   4
  -1  -8  -3 129.778 278.691   3
  -1  -8  -3 39.9708 201.535   1
  -1  -8  -3 394.422 200.779  37
   1   8   3 157.553 226.734   8
  -1  -8  -3 175.282 193.467   9
  -1  -8  -3-63.3551 174.992  35
  -1  -8  -3 290.982 240.379   5
   1   8   3 289.538 173.149  30
  -1  -8  -4 17721.0 1080.30   1
  -1  -8  -4 18253.3 1060.88  35
  -1  -8  -4 17772.4 1170.45   4
  -1  -8  -4 17110.7 1182.94   5
  -1  -8  -4 18215.1 1176.34   9
  -1  -8  -4 17898.3 1094.42  37
   1   8   4 17246.1 1153.01  29
   1   8   4 18643.1 1276.78  32
   1   8   4 16811.0 1082.45  30
   1   8   5 1736.77 361.247  29
  -1  -8  -5 1955.73 402.645   4
  -1  -8  -5 1793.81 388.830   3
  -1  -8  -6 641.872 303.567   4
  -1  -8  -6 575.788 276.299   3
  -1  -8  -7 46847.1 2397.58   4
   1   8   7 49730.8 2413.03  29
  -1  -8  -7 45486.0 2314.63   3
   1   8   8 11748.1 762.305  29
  -1  -8  -8 11901.0 766.973   4
   1   9  -7 14299.3 736.426  12
   1   9  -7 15084.7 735.224  14
   1   9  -6 18494.7 950.651  12
   1   9  -6 17677.2 950.860  14
   1   9  -5 13606.0 785.743  12
   1   9  -5 12848.3 797.699  14
   1   9  -4 7890.75 604.873  18
   1   9  -4 8893.03 602.820  12
   1   9  -3 263.968 179.822  26
   1   9  -3 166.428 193.099  18
   1   9  -3 451.330 194.635  12
   1   9  -2 45706.1 2246.23  26
   1   9  -2 48522.7 2247.73  28
   1   9  -2 43003.9 2230.86  18
   1   9  -2 45025.2 2259.43  12
   1   9  -1 961.111 234.731  26
   1   9  -1 976.256 235.218  12
   1   9  -1 298.883 296.091  14
   1   9   0 161.988 188.053  28
   1   9   0 431.168 191.219  12
   1   9   0 437.889 307.151  14
   1   9   1 10985.5 685.810  28
  -1  -9  -1 10275.4 770.767   3
   1   9   1 8803.29 645.420  12
   1   9   2 2324.98 294.462  28
   1   9   2 2261.47 343.452  29
  -1  -9  -2 2383.85 400.980   3
  -1  -9  -3 4026.29 438.632   4
   1   9   3 5148.28 511.378  29
  -1  -9  -3 4132.02 502.821   3
  -1  -9  -4 12250.8 805.699   4
   1   9   4 10409.2 684.111  26
   1   9   4 10853.9 809.566  29
  -1  -9  -4 11071.2 818.718   3
  -1  -9  -5 10008.6 718.952   4
   1   9   5 10150.0 737.966  29
   1   9   5 8789.76 568.006  26
  -1  -9  -6 6525.72 542.460   4
   1   9   6 6452.93 556.447  29
  -1  -9  -6 6461.38 521.621   3
  -1  -9  -7 393.537 162.358   3
  -1  -9  -7 497.285 203.585   4
   1  10  -5 2888.15 242.155  14
   1  10  -5 2211.04 192.659  12
   1  10  -4 653.173 191.166  14
   1  10  -4 603.183 137.414  12
   1  10  -3 383.816 140.874  12
   1  10  -2 5973.59 457.230  26
   1  10  -2 6449.69 440.571  12
  -1 -10   1 507.532 195.417   3
   1  10  -1 699.077 203.732  26
   1  10   0 356.156 278.163  14
  -1 -10   0 27.3503 251.762   3
   1  10   1 862.717 282.546  14
  -1 -10  -1 1524.60 294.436   3
   1  10   1 1521.37 255.728  26
   1  10   2 11588.0 850.902  14
  -1 -10  -2 13575.0 857.981   3
   1  10   2 13207.2 781.095  26
  -1 -10  -3 21502.4 1198.36   3
   1  10   3 20136.0 1093.34  26
  -1 -10  -4 20539.0 1149.50   3
   1  10   4 20294.9 1131.63  29
   1  10   4 20504.9 1048.64  26
   1  10   5 231.549 174.677  29
  -1 -10  -6 1318.10 180.498   3
   1  10   6 1176.69 187.263  29
   1  11  -3 4902.92 332.107  14
   1  11  -1 439.113 134.986  26
   1  11   0 862.167 212.519  14
  -1 -11   0 863.167 148.069   3
   1  11   0 961.585 177.554  26
   1  11   1 130.041 177.689  14
  -1 -11  -1 336.220 144.819   3
   1  11   1 344.830 143.085  26
   1  11   2 3005.78 317.244  14
  -1 -11  -2 3032.15 309.707   3
   1  11   3 1646.12 231.925  14
  -1 -11  -3 2106.68 234.330   3
   1  11   3 1858.03 184.949  26
  -1 -11  -4-121.266 115.657   3
   1  11   4 38.9379 112.685  14
   2 -10  -3 335.829 163.271   3
  -2  10   3 213.551 147.777  14
  -2  10   2 198.765 166.838  14
  -2  10   1 1461.91 212.416  18
   2 -10  -1 1761.56 291.511   3
  -2  10   1 1368.90 237.026  14
  -2  10   0 2927.77 305.460  18
  -2  10   0 2533.35 300.602  14
  -2  10  -1 6703.26 487.790  18
  -2  10  -1 6331.36 470.693  14
  -2  10  -2 11704.6 747.583  18
  -2  10  -2 12844.6 708.762  14
  -2  10  -3 19625.6 1055.01  18
  -2  10  -4 2205.33 256.153  18
  -2  10  -5 162.768 111.850  18
   2  -9  -6 166.037 124.429   4
   2  -9  -5 16822.8 982.996   4
   2  -9  -5 18162.0 913.409   3
  -2   9   5 17308.6 999.785  29
   2  -9  -4 3194.27 347.507   3
   2  -9  -4 2717.50 355.018   4
  -2   9   4 2963.08 359.908  29
   2  -9  -3 4348.64 438.814   3
   2  -9  -3 3815.66 430.733   4
  -2   9   3 3342.34 294.353  26
  -2   9   3 3822.22 435.805  29
  -2   9   3 3253.09 356.262  18
   2  -9  -2 17538.4 1085.75   4
  -2   9   2 20075.3 1007.53  26
  -2   9   2 17464.9 1089.61  29
  -2   9   2 16414.3 1041.58  18
   2  -9  -1 124.667 192.726   4
  -2   9   1 296.182 171.857  26
  -2   9   1 197.475 182.076  29
  -2   9   1 596.846 246.249  18
  -2   9   0 3815.01 445.035  14
  -2   9   0 4672.01 412.974  26
  -2   9   0 4396.74 477.260  18
  -2   9  -1 16684.1 1064.73  14
  -2   9  -1 19708.6 1048.74  26
  -2   9  -1 16576.5 1095.64  18
  -2   9  -2 12677.2 806.497  14
  -2   9  -2 11217.2 830.314  18
  -2   9  -3 694.423 223.664  14
  -2   9  -3 876.975 273.995  18
  -2   9  -4 6743.72 496.844  14
  -2   9  -4 8318.71 622.551  18
  -2   9  -5 7415.28 570.245  18
  -2   9  -6 353.767 198.881  18
  -2   8   7 233.370 153.218  29
   2  -8  -6 2901.89 370.727   4
  -2   8   6 3063.56 382.874  29
   2  -8  -5 25210.1 1365.94   3
   2  -8  -5 26804.4 1492.78   4
   2  -8  -4 65691.7 3061.64   3
   2  -8  -4 66535.8 3166.55   4
  -2   8   4 63178.2 3124.38  29
  -2   8   4 57018.8 2987.79  18
   2  -8  -3 12236.7 942.541   4
  -2   8   3 12135.6 738.575  26
  -2   8   3 14120.5 952.488  29
  -2   8   3 11459.1 840.016  18
   2  -8  -2 231.606 273.177   4
  -2   8   2 155.438 165.600  26
  -2   8   2 525.871 270.760  29
  -2   8   2 434.542 272.276  18
  -2   8   1 2601.84 479.313  23
  -2   8   1 1739.76 379.873  18
  -2   8   1 1846.33 433.738  17
   2  -8  -1 2205.46 351.376  36
   2  -8  -1 2287.76 404.214   5
  -2   8   1 1462.67 348.718  29
  -2   8   1 2204.54 295.901  26
  -2   8   1 2280.75 373.994  30
   2  -8  -1 1785.21 366.817   4
  -2   8   0 47669.6 2504.82  23
   2  -8   0 44377.5 2328.64   4
  -2   8   0 46693.7 2589.43  17
  -2   8   0 43264.0 2358.50  18
   2  -8   0 42862.6 2437.11   5
  -2   8   0 45780.9 2396.43  30
  -2   8   0 44201.7 2324.74  29
  -2   8   0 47775.1 2270.91  26
   2  -8   1 1750.08 332.014  36
  -2   8  -1 2461.34 325.828  26
  -2   8  -1 1857.41 362.177  14
  -2   8  -1 1637.62 372.770  18
   2  -8   1 1721.69 374.888   5
  -2   8  -2 939.167 335.140  15
  -2   8  -2 522.145 285.271  18
  -2   8  -2 977.528 361.484  17
   2  -8   2 585.945 223.998  36
   2  -8   2 967.767 316.344   5
  -2   8  -2 981.970 273.680  14
  -2   8  -2 1102.05 405.512  23
  -2   8  -3 29.5197 178.108  26
  -2   8  -3-103.957 223.186  14
  -2   8  -3-45.4407 277.336  15
  -2   8  -3 43.2165 257.697  18
  -2   8  -4 30.1796 218.689  14
  -2   8  -4 208.338 281.760  18
  -2   8  -4 184.289 302.762  15
  -2   8  -5 53942.5 2677.62  14
  -2   8  -5 56864.4 2622.08  12
  -2   8  -5 56196.6 2876.23  15
  -2   8  -5 60165.2 2844.47  18
  -2   8  -6 86091.0 3934.51  15
  -2   8  -6 86436.8 3877.51  18
  -2   8  -6 76871.3 3690.32  14
  -2   8  -7 17324.3 1090.25  15
  -2   8  -7 19549.1 1067.28  18
   2  -7  -8 12343.9 704.316   4
   2  -7  -7 5428.92 493.853   4
  -2   7   7 5016.41 477.050  29
  -2   7   6-26.3920 176.814  18
  -2   7   6-158.192 257.323  29
  -2   7   5 17399.8 1190.50  29
   2  -7  -5 18868.9 1237.69   4
   2  -7  -5 18982.6 1107.83   3
  -2   7   5 18307.4 1112.58  18
  -2   7   4 80285.0 3948.76   8
   2  -7  -4 75222.9 3861.92   9
  -2   7   4 74468.6 3969.11  31
  -2   7   4 84139.4 3886.67  30
  -2   7   4 73758.5 3779.48  18
   2  -7  -4 81676.3 3808.13   3
   2  -7  -4 83022.2 3951.73   4
   2  -7  -3 9295.80 637.167  35
   2  -7  -3 8898.97 818.036   4
  -2   7   3 9677.62 826.795   8
   2  -7  -3 8770.95 754.925   9
  -2   7   3 9364.40 855.432  31
  -2   7   3 9492.34 771.095  30
  -2   7   3 10253.3 803.184  23
  -2   7   3 9562.86 612.449  26
  -2   7   3 8356.49 769.677  29
   2  -7  -3 7551.87 636.924  36
  -2   7   3 9846.17 759.934  18
  -2   7   3 9045.99 817.881  17
   2  -7  -2 956.450 333.715   4
  -2   7   2 525.934 268.713   8
   2  -7  -2 931.392 198.384  35
   2  -7  -2 1164.57 265.239  36
  -2   7   2 1065.17 222.220  26
  -2   7   2 1578.36 349.959  29
  -2   7   2 983.548 318.021  31
  -2   7   2 1249.45 387.270  23
  -2   7   2 1172.57 304.173  18
  -2   7   2 922.698 365.093  17
   2  -7  -1 140.405 268.961   4
  -2   7   1-49.9105 215.445   8
   2  -7  -1 153.450 257.816   5
  -2   7   1 103.770 350.839  23
  -2   7   1-109.908 169.656  26
  -2   7   1 84.3134 229.521  29
   2  -7  -1 333.684 147.184  35
  -2   7   1 318.018 286.732  17
  -2   7   1 126.240 253.930  18
  -2   7   0 46.6210 231.003   8
   2  -7   0 151.861 294.572   5
  -2   7   0 42.1921 251.590  18
  -2   7   0-64.1532 312.344  17
  -2   7   0 52.3917 323.373  23
   2  -7   0-127.181 267.416   4
  -2   7   0-77.4709 233.712  29
  -2   7   0-28.3508 191.691  26
  -2   7  -1 27916.5 1502.83  26
  -2   7  -1 27285.0 1547.18  29
  -2   7  -1 32588.4 1634.76  15
  -2   7  -1 25861.7 1598.39  18
   2  -7   1 28545.5 1691.37   5
  -2   7  -2 6835.53 634.912  14
   2  -7   2 8970.75 774.218   5
  -2   7  -2 9120.93 736.466  15
  -2   7  -2 8548.35 778.067  23
  -2   7  -2 8419.45 814.370  17
  -2   7  -2 7525.33 694.024  18
  -2   7  -3 3157.52 488.747  23
   2  -7   3 3879.91 433.886  36
  -2   7  -3 3343.76 480.875  18
  -2   7  -3 2987.57 502.820  17
   2  -7   3 3396.34 479.358   5
  -2   7  -3 3138.34 399.829  14
  -2   7  -3 3765.46 389.248  26
  -2   7  -3 3678.81 502.861  15
  -2   7  -3 4025.46 482.832  16
  -2   7  -4 1025.34 248.580  26
  -2   7  -4 1198.76 336.404  23
   2  -7   4 947.648 237.624  36
   2  -7   4 794.808 312.177   5
  -2   7  -4 1078.96 202.828  12
  -2   7  -4 893.515 269.717  14
  -2   7  -4 596.699 325.605  15
  -2   7  -4 631.346 251.507  16
  -2   7  -4 311.704 289.155  18
  -2   7  -4 714.019 301.236  17
  -2   7  -5 15071.8 1026.17  18
   2  -7   5 12658.3 996.872   5
  -2   7  -5 14814.3 911.828  14
  -2   7  -5 17133.0 1128.06  15
  -2   7  -5 11836.2 994.451  16
  -2   7  -5 14933.5 849.297  33
  -2   7  -5 15878.6 878.574  12
  -2   7  -6 13560.3 791.817  12
  -2   7  -6 12131.6 911.255  18
  -2   7  -6 13171.0 786.524  14
  -2   7  -6 12605.1 772.463  33
  -2   7  -6 13176.3 989.558  15
  -2   7  -7 1530.46 228.301  33
  -2   7  -7 1239.85 191.563  14
  -2   7  -7 1410.91 220.475  12
  -2   7  -8 90.4666 129.044  33
  -2   7  -8 190.451 240.885  15
   2  -6  -9 28006.8 1311.07  25
   2  -6  -8 32947.1 1628.39   4
  -2   6   8 30016.9 1589.69  29
   2  -6  -8 30802.8 1522.03  25
  -2   6   7 325.621 198.682  18
   2  -6  -7 724.618 294.341   4
  -2   6   7 74.6390 238.325  29
  -2   6   6 566.590 261.087  18
   2  -6  -6 323.944 181.442   3
   2  -6  -6 244.337 308.611   4
  -2   6   6 223.880 270.568  29
   2  -6  -5 8191.56 637.543   3
  -2   6   5 8193.54 738.848   8
   2  -6  -5 8100.62 734.400   9
  -2   6   5 8198.68 730.204  29
   2  -6  -5 8232.02 743.068   5
  -2   6   5 7857.20 774.702  31
  -2   6   5 7096.30 662.545  18
   2  -6  -4 12628.7 1015.29   4
   2  -6  -4 13816.0 1013.31   9
  -2   6   4 14568.2 1053.40   8
   2  -6  -4 14258.7 862.386  35
  -2   6   4 14938.8 1031.01  29
   2  -6  -4 12317.3 983.487   5
  -2   6   4 14351.0 966.078  18
  -2   6   4 13574.0 1078.05  31
  -2   6   3-171.702 267.924  23
   2  -6  -3 253.800 330.290   4
   2  -6  -3 362.401 246.641   9
  -2   6   3 100.214 230.577   8
   2  -6  -3 120.378 146.616  36
   2  -6  -3 78.5563 142.635  35
  -2   6   3 215.661 147.254  26
   2  -6  -3-47.9637 257.381   5
  -2   6   3 52.4093 245.940  17
  -2   6   3-40.0125 262.967  18
  -2   6   3 563.815 274.555  31
  -2   6   2 3123.87 464.004  31
  -2   6   2 2778.89 442.965  23
   2  -6  -2 4014.48 518.638   4
   2  -6  -2 3154.62 415.373   9
   2  -6  -2 2630.79 296.440  35
  -2   6   2 2770.75 302.187  26
  -2   6   2 3224.19 421.844  29
  -2   6   2 2706.49 400.273  18
  -2   6   2 2669.05 449.242  17
  -2   6   1 10733.7 845.789  23
   2  -6  -1 10715.0 827.093   4
  -2   6   1 10961.4 819.576   8
   2  -6  -1 9762.66 725.012   9
   2  -6  -1 10878.5 640.468  35
  -2   6   1 10562.1 774.655  29
  -2   6   1 10252.9 660.848  26
   2  -6  -1 10811.6 818.899   5
  -2   6   1 10115.7 854.994  17
  -2   6   1 8839.04 731.787  18
  -2   6   1 10196.4 836.551  31
  -2   6   0 37864.7 2020.77  23
   2  -6   0 36249.3 1955.05   4
  -2   6   0 36361.3 1966.16   8
   2  -6   0 38262.7 1772.62  35
  -2   6   0 35180.5 1806.36  26
  -2   6   0 35648.1 1901.17  29
  -2   6   0 37518.6 2089.48  17
  -2   6   0 33487.9 1904.89  18
   2  -6   0 36407.0 1988.21   5
  -2   6  -1 14890.2 926.238  16
  -2   6  -1 15268.6 965.746  15
   2  -6   1 14019.1 936.703   4
  -2   6  -1 14244.5 950.634   8
  -2   6  -1 12849.6 922.483  30
   2  -6   1 15697.9 816.566  35
   2  -6   1 17148.7 1060.13   5
  -2   6  -1 13752.7 905.040  29
  -2   6  -1 14617.5 868.286  26
  -2   6  -1 13975.3 949.685  18
  -2   6  -2 6005.07 602.512  23
  -2   6  -2 4875.91 588.166  17
  -2   6  -2 4772.97 484.824  16
  -2   6  -2 5242.04 531.620  15
   2  -6   2 5840.29 578.584   5
  -2   6  -2 4433.66 509.639  18
  -2   6  -3 13740.2 822.635  26
  -2   6  -3 12225.9 938.439  23
  -2   6  -3 13627.1 949.564  16
  -2   6  -3 15311.5 1000.98  15
   2  -6   3 13676.3 982.878   5
  -2   6  -3 12252.8 912.520  18
  -2   6  -3 13387.7 1006.96  17
  -2   6  -3 12311.5 851.875  14
  -2   6  -3 14500.8 792.488  12
  -2   6  -4 18751.1 1188.59  14
   2  -6   4 23493.8 1245.57  36
  -2   6  -4 20157.2 1155.66  26
  -2   6  -4 21035.2 1291.82  23
  -2   6  -4 24146.7 1432.79  19
  -2   6  -4 18568.6 1270.67  18
  -2   6  -4 20248.9 1331.15  17
  -2   6  -4 22239.4 1139.75  33
   2  -6   4 20777.9 1335.86   5
  -2   6  -4 21720.4 1347.05  16
  -2   6  -4 20253.5 1336.60  15
  -2   6  -4 22923.0 1167.20  12
  -2   6  -5 9264.08 703.078  23
  -2   6  -5 9387.44 850.463  19
  -2   6  -5 7045.64 701.770  18
  -2   6  -5 7880.36 710.713  17
  -2   6  -5 7791.49 587.362  33
   2  -6   5 8424.62 747.698   5
  -2   6  -5 11538.6 707.858  13
  -2   6  -5 8660.48 641.301  14
  -2   6  -5 10055.8 633.297  12
  -2   6  -5 8270.14 755.753  16
  -2   6  -5 9253.33 808.957  15
  -2   6  -6-53.6091 226.103  16
  -2   6  -6 109.039 164.560  33
   2  -6   6 319.071 240.985   5
  -2   6  -6 319.812 226.088  13
  -2   6  -6 370.012 196.129  14
  -2   6  -6-27.0246 170.553  12
  -2   6  -6-104.412 359.499  19
  -2   6  -7 27.2749 170.238  33
  -2   6  -7-98.2938 347.356  19
  -2   6  -7 127.894 214.197  13
  -2   6  -7 21.7246 148.277  14
  -2   6  -7 211.557 177.167  12
  -2   6  -7 144.699 294.394  15
  -2   6  -8 2576.24 385.900  18
  -2   6  -8 2360.16 299.521  33
  -2   6  -8 2669.96 422.433  15
  -2   6  -8 2030.32 227.893  14
  -2   6  -8 2572.30 298.557  12
  -2   6  -8 2602.35 463.392  19
  -2   6  -9 30085.3 1655.87  19
  -2   6  -9 32314.8 1562.48  33
  -2   6  -9 31593.0 1636.28  15
   2  -5  -9 19879.1 1040.05  19
   2  -5  -9 18827.5 992.535  25
  -2   5   8 19702.0 1122.02  29
  -2   5   8 18030.1 1080.11  18
   2  -5  -8 21325.7 1187.70   4
  -2   5   7-40.2369 251.097  29
   2  -5  -7 453.433 297.945   4
   2  -5  -7-130.980 166.994  24
   2  -5  -6-27.8480 162.063  24
   2  -5  -6-50.9538 307.434   4
   2  -5  -6-50.4668 227.488   5
  -2   5   6 56.3547 259.265  38
  -2   5   6 541.551 287.687  29
  -2   5   6 271.501 220.316   8
   2  -5  -6-101.992 239.260   9
  -2   5   6 60.5664 273.011  31
   2  -5  -5 5490.80 496.127   3
   2  -5  -5 5416.03 628.875   4
  -2   5   5 4994.81 596.341  38
   2  -5  -5 5728.09 597.131   5
  -2   5   5 5715.74 582.081  29
  -2   5   5 4188.15 531.294  32
  -2   5   5 5859.27 591.505   8
   2  -5  -5 5288.92 586.484   9
  -2   5   4 268.353 244.500  38
   2  -5  -4 317.888 244.681   5
   2  -5  -4 404.803 162.493  35
   2  -5  -4 434.856 147.630  36
  -2   5   4 1071.69 316.344  29
   2  -5  -4 827.396 268.437   9
  -2   5   4 734.320 264.675   8
  -2   5   4 437.707 223.841  30
  -2   5   4 985.459 309.244  32
  -2   5   3 11784.8 865.878  23
   2  -5  -3 13424.9 955.764   4
   2  -5  -3 12508.0 781.405  36
  -2   5   3 12703.0 873.437  38
  -2   5   3 13326.6 927.460   8
   2  -5  -3 14608.9 939.643   9
   2  -5  -3 12766.0 915.660   5
   2  -5  -3 12606.2 768.805  35
  -2   5   3 13120.3 915.571  32
  -2   5   3 13493.3 882.557  30
  -2   5   3 13018.5 902.521  29
  -2   5   3 11987.0 936.277  31
  -2   5   3 14455.3 957.165  17
  -2   5   2 13340.2 821.783  30
  -2   5   2 12933.2 904.173  31
   2  -5  -2 12376.7 700.993  35
  -2   5   2 11795.9 841.904  23
   2  -5  -2 10921.0 850.967   4
  -2   5   2 12896.3 866.871   8
   2  -5  -2 12209.9 821.308   9
   2  -5  -2 10783.3 833.799   5
  -2   5   2 13182.4 821.657  18
  -2   5   2 11443.7 866.698  17
  -2   5   2 12790.2 830.082  29
  -2   5   2 10893.1 680.414  26
  -2   5   2 10164.0 747.942  38
  -2   5   1 48950.4 2465.52  29
  -2   5   1 46512.6 2340.84  26
  -2   5   1 48901.5 2523.15  23
   2  -5  -1 49068.8 2515.48   4
   2  -5  -1 54804.7 2476.12   9
  -2   5   1 51564.5 2568.84  31
  -2   5   1 50477.8 2468.64  30
   2  -5  -1 48055.9 2321.13  35
  -2   5   1 48863.8 2578.76  17
  -2   5   1 54407.0 2485.37  18
   2  -5   0 70962.4 3212.01  37
  -2   5   0 69892.4 3346.27  18
  -2   5   0 68308.1 3469.29  17
   2  -5   0 68969.5 3201.76  35
   2  -5   0 73272.3 3414.72   5
  -2   5   0 67106.1 3237.67  26
  -2   5   0 77892.4 3377.61  30
  -2   5   0 73942.7 3455.28  31
  -2   5   0 65082.2 3273.29  16
  -2   5   0 71850.3 3379.62   8
   2  -5   0 71357.3 3288.85   9
  -2   5  -1 21410.9 1185.84  18
  -2   5  -1 21650.9 1187.29   8
   2  -5   1 20954.9 1228.28   5
   2  -5   1 20253.3 1033.26  35
  -2   5  -1 19148.0 1072.84  26
  -2   5  -1 21824.0 1174.28  30
  -2   5  -1 20323.8 1154.71  16
  -2   5  -2-35.9967 209.472  23
  -2   5  -2 226.712 290.874  19
  -2   5  -2 31.2239 186.185  18
   2  -5   2-73.8701 222.847   5
  -2   5  -2 177.942 165.982  30
  -2   5  -2-100.419 171.478  16
  -2   5  -2-33.3620 203.616  15
  -2   5  -2-130.279 222.468  17
   2  -5   2-14.7463 84.7325  35
  -2   5  -3 456.555 269.452  15
  -2   5  -3 470.162 261.446  17
  -2   5  -3 192.930 198.438  16
  -2   5  -3 459.154 222.432  18
   2  -5   3 315.335 230.036   5
  -2   5  -3 904.850 196.006  13
  -2   5  -3 287.647 177.663  14
  -2   5  -3 448.323 164.094  26
  -2   5  -3 106.733 217.837  23
  -2   5  -4-34.4321 207.774  23
  -2   5  -4-22.1025 123.751  26
  -2   5  -4-42.7095 245.434  15
  -2   5  -4-88.0800 198.543  16
  -2   5  -4 248.551 208.795  17
  -2   5  -4-49.8904 141.529  13
   2  -5   4 84.7515 255.697   5
  -2   5  -4 22.0127 137.413  12
  -2   5  -4 21.1229 118.271  33
   2  -5   4 110.267 156.394  36
  -2   5  -5 97796.3 4593.63  19
   2  -5   5 90779.9 4529.28   5
  -2   5  -5 99499.6 4370.56  12
  -2   5  -5 87138.4 4448.35  17
  -2   5  -5 94661.4 4348.70  33
  -2   5  -5 86311.8 4339.88  14
  -2   5  -5 92293.9 4565.48  16
  -2   5  -5 92936.4 4561.45  15
  -2   5  -6 37477.2 2121.71  19
   2  -5   6 30865.9 2002.11   5
  -2   5  -6 41416.6 1929.73  12
  -2   5  -6 37293.3 2015.60  18
  -2   5  -6 37876.3 1901.85  33
  -2   5  -6 35902.8 1872.85  14
  -2   5  -6 42931.4 1987.71  13
  -2   5  -6 36511.2 2109.95  16
  -2   5  -7 13842.6 1109.54  19
   2  -5   7 11813.8 989.665   5
  -2   5  -7 18371.6 971.464  12
  -2   5  -7 16498.0 947.409  33
  -2   5  -7 16193.3 1043.63  18
  -2   5  -7 16381.5 1008.92  13
  -2   5  -7 14428.4 871.981  14
  -2   5  -7 15053.7 1087.89  15
  -2   5  -8 21768.7 1438.86  15
  -2   5  -8 27127.9 1460.76  18
  -2   5  -8 22253.1 1500.95  19
  -2   5  -8 27547.4 1361.07  12
  -2   5  -8 23622.8 1243.72  14
  -2   5  -9 57079.4 2842.91  15
  -2   5  -9 59030.4 2922.74  19
  -2   5 -10 16548.4 1022.36  19
  -2   5 -10 19216.8 965.991  33
   2  -4 -10 9708.22 542.668  25
   2  -4  -9 294.715 196.555  25
   2  -4  -9 647.635 235.016  19
   2  -4  -8 13130.0 818.738  24
   2  -4  -8 12861.7 891.736   4
  -2   4   7 63.4923 280.230  38
   2  -4  -7 125.143 195.324  24
   2  -4  -7 346.158 225.290  21
  -2   4   7 237.554 267.761  31
   2  -4  -7 231.930 263.160   4
  -2   4   7-78.0497 229.990  29
   2  -4  -6 49.2755 240.045   9
  -2   4   6-60.5531 300.143  38
   2  -4  -6 337.749 235.054   5
   2  -4  -6 269.921 208.409  21
   2  -4  -6 246.730 202.815  24
  -2   4   6 289.522 266.512  31
  -2   4   6 168.113 208.404  32
   2  -4  -6 146.857 274.094   4
  -2   4   6 125.102 251.731  29
   2  -4  -5 17802.7 1045.13  24
   2  -4  -5 17697.7 1063.52  21
  -2   4   5 19362.7 1166.09   8
   2  -4  -5 20089.5 1215.08   9
   2  -4  -5 17959.0 1208.94   4
   2  -4  -5 19581.0 1204.95   5
  -2   4   5 19452.6 1170.19  32
  -2   4   5 17608.4 1233.20  31
  -2   4   5 18259.4 1161.35  29
  -2   4   5 17946.1 1235.61  38
  -2   4   5 16593.5 1094.21  39
   2  -4  -4 141564. 6262.27  24
  -2   4   4 137677. 6400.72   8
   2  -4  -4 139194. 6430.53   9
   2  -4  -4 132173. 6200.13  36
  -2   4   4 138465. 6454.91  38
   2  -4  -4 141140. 6456.37   4
  -2   4   4 131230. 6290.39  39
  -2   4   4 140316. 6393.23  32
  -2   4   4 140986. 6491.09  31
  -2   4   4 143852. 6402.83  29
   2  -4  -4 140669. 6420.40   5
   2  -4  -4 144210. 6276.55  35
  -2   4   3 4981.95 493.772  29
  -2   4   3 5515.86 499.800  32
  -2   4   3 5325.59 500.894  17
   2  -4  -3 5348.21 402.737  36
  -2   4   3 5770.64 529.474  38
  -2   4   3 4882.11 408.879  39
   2  -4  -3 6218.65 542.515   9
  -2   4   3 5658.35 517.002   8
   2  -4  -3 5105.22 499.123   5
   2  -4  -3 5313.99 401.434  35
  -2   4   2 32875.6 1792.69  32
  -2   4   2 37334.9 1786.40  30
  -2   4   2 36997.6 1846.12   8
   2  -4  -2 35765.1 1807.45   9
  -2   4   2 34445.6 1848.21  17
  -2   4   2 34308.1 1790.75  38
  -2   4   2 33616.3 1665.26  39
   2  -4  -2 35468.5 1811.79   5
   2  -4  -2 34645.0 1673.26  35
   2  -4  -1 121320. 5028.11   9
  -2   4   1 107531. 5103.67  17
  -2   4   1 102265. 4911.67  16
  -2   4   1 109518. 4984.29  38
  -2   4   1 105653. 4852.27  39
  -2   4   1 123224. 5025.63  30
   2  -4  -1 109313. 4890.80  35
  -2   4   0 80415.1 3596.57   8
   2  -4   0 77837.5 3524.72   9
  -2   4   0 70992.5 3505.96  16
   2  -4   0 76808.5 3443.11  35
   2  -4   0 75100.3 3450.55  37
  -2   4   0 75551.5 3492.64  38
  -2   4   0 77214.9 3632.40  31
  -2   4   0 84454.0 3575.14  30
  -2   4   0 74382.3 3652.02  17
   2  -4   1 47200.9 2286.19   5
  -2   4  -1 44994.1 2222.68  16
   2  -4   1 46212.4 2108.51  35
   2  -4   1 44430.3 2088.86  37
  -2   4  -1 47810.3 2226.38  30
  -2   4  -1 48047.3 2241.65   8
   2  -4   1 45828.9 2139.05   9
   2  -4   2 6331.89 371.323  35
   2  -4   2 5903.63 509.506   5
  -2   4  -2 5274.42 469.198  16
  -2   4  -2 5617.63 441.329  30
  -2   4  -2 5327.13 509.191  17
  -2   4  -3 5181.54 496.667  17
   2  -4   3 4907.45 334.477  35
  -2   4  -3 4476.71 443.140  16
  -2   4  -4 15614.3 973.528  18
  -2   4  -4 16237.8 1012.08  17
  -2   4  -4 17541.7 914.044  33
  -2   4  -4 16179.6 1047.57  16
  -2   4  -4 16257.7 1053.85  15
   2  -4   4 16213.4 933.195  36
  -2   4  -4 18596.2 959.922  13
   2  -4   5 70291.9 3314.21  36
  -2   4  -5 74052.5 3439.38  18
  -2   4  -5 68162.1 3394.55  17
  -2   4  -5 66419.5 3319.14  14
  -2   4  -5 83180.4 3413.86  13
  -2   4  -5 68689.4 3326.69  33
  -2   4  -5 75492.7 3355.21  12
  -2   4  -5 71820.9 3526.37  16
  -2   4  -6 3390.53 524.782  19
  -2   4  -6 4127.92 452.156  18
   2  -4   6 3637.31 412.101  40
  -2   4  -6 4601.78 548.309  15
  -2   4  -6 4264.82 390.020  33
  -2   4  -6 3699.46 379.572  12
  -2   4  -6 3154.41 331.396  14
  -2   4  -7 3917.17 586.124  19
  -2   4  -7 4084.67 482.260  18
  -2   4  -7 3953.13 514.510  16
  -2   4  -7 4159.04 538.361  15
  -2   4  -7 4893.55 439.920  12
  -2   4  -7 4703.60 483.894  13
  -2   4  -7 4522.40 389.826  14
  -2   4  -8 14472.2 878.383  20
  -2   4  -8 14774.9 1106.19  19
  -2   4  -8 15325.9 1014.00  18
  -2   4  -8 17035.4 1011.18  13
  -2   4  -8 15263.7 854.634  14
  -2   4  -8 16370.0 952.599  12
  -2   4  -8 15390.5 926.356  33
  -2   4  -8 13950.5 1033.74  15
  -2   4  -8 13307.7 1036.71  16
  -2   4  -9 2628.00 328.340  33
  -2   4  -9 2314.20 271.983  20
  -2   4  -9 1556.11 445.521  19
  -2   4  -9 2373.59 360.283  13
  -2   4  -9 2462.79 391.444  15
  -2   4 -10 3750.92 478.936  19
  -2   4 -10 5091.56 394.715  33
  -2   4 -11 1190.31 228.396  19
   2  -3  -9 4931.30 484.730  19
   2  -3  -9 4800.28 431.321  25
   2  -3  -8 291.342 248.786  21
   2  -3  -8 384.260 214.825  24
   2  -3  -8 330.488 241.580   4
   2  -3  -8 172.103 169.703  20
   2  -3  -7 56229.3 2731.64  20
   2  -3  -7 57275.6 2900.86   4
  -2   3   7 54444.3 2797.43  29
   2  -3  -7 58824.5 2856.66  21
   2  -3  -7 62273.2 2829.97  24
  -2   3   7 58148.9 3013.56  31
  -2   3   7 58135.7 3101.78  38
  -2   3   7 50476.4 2901.23  39
  -2   3   6 70035.1 3411.43  29
   2  -3  -6 69448.2 3494.19   4
   2  -3  -6 68601.9 3470.26   5
   2  -3  -6 65120.8 3465.02   9
   2  -3  -6 75810.1 3384.79  24
   2  -3  -6 70493.8 3411.81  21
  -2   3   6 72572.0 3576.78  31
  -2   3   6 73079.7 3651.47  38
  -2   3   6 68076.3 3485.49  39
  -2   3   5 94896.5 4434.24  29
  -2   3   5 91330.5 4466.64  39
  -2   3   5 96170.4 4605.99  38
   2  -3  -5 99375.3 4498.95   5
  -2   3   5 92752.6 4412.50   8
  -2   3   5 91101.6 4415.91  32
  -2   3   5 96737.6 4558.87  31
   2  -3  -5 97434.1 4512.10   4
   2  -3  -5 97630.4 4375.54  24
   2  -3  -5 88393.7 4383.35  21
   2  -3  -4 20943.3 1103.90  24
   2  -3  -4 18987.4 1012.93  36
  -2   3   4 21172.0 1168.10  32
  -2   3   4 19403.2 1156.43  29
  -2   3   4 20828.6 1241.91  31
   2  -3  -4 22196.4 1204.84   5
  -2   3   4 19664.1 1167.98  39
  -2   3   4 21663.3 1295.60  38
   2  -3  -4 19553.1 1201.73   4
  -2   3   4 22295.2 1186.71   8
   2  -3  -4 19810.7 1189.73   9
   2  -3  -3 12967.3 804.260   5
  -2   3   3 13110.3 813.766   8
   2  -3  -3 12275.3 817.670   9
  -2   3   3 12602.1 796.099  17
   2  -3  -3 11990.2 710.430  11
  -2   3   3 12805.8 795.944  32
  -2   3   3 12574.6 849.668  31
   2  -3  -3 12363.2 691.720  36
  -2   3   3 12759.7 781.429  39
  -2   3   3 12759.1 865.646  38
   2  -3  -3 13540.5 720.658  35
  -2   3   2 10594.5 736.338  38
   2  -3  -2 11801.2 642.469  36
  -2   3   2 12137.2 743.380   8
   2  -3  -2 11730.9 720.327   9
  -2   3   2 11129.9 731.529  17
  -2   3   2 11148.7 668.850  39
  -2   3   2 12080.5 771.245  31
  -2   3   2 10472.6 697.765  32
   2  -3  -2 11616.3 728.824   5
   2  -3  -2 10754.2 612.731  35
   2  -3  -1 565.760 201.896   9
  -2   3   1 337.383 176.521   8
   2  -3  -1 417.467 106.718  35
  -2   3   1 416.761 219.082  17
  -2   3   1 455.409 142.533  39
  -2   3   1 358.284 203.354  31
  -2   3   1 256.319 149.859  30
  -2   3   1 474.324 171.592  32
   2  -3  -1 836.625 224.469   5
  -2   3   1 193.017 195.174  38
   2  -3   0 50279.9 2260.15   9
  -2   3   0 47782.7 2352.62  17
  -2   3   0 48571.0 2257.41  16
  -2   3   0 49403.9 2204.48  39
   2  -3   0 46354.0 2189.71  37
  -2   3   0 51331.0 2278.35  38
   2  -3   0 45407.7 2177.21  35
  -2   3   0 51727.1 2281.14  30
   2  -3   1 95379.4 4517.55   5
  -2   3  -1 98262.8 4488.16  16
  -2   3  -1 102754. 4485.39  30
  -2   3  -1 100025. 4498.61   8
   2  -3   1 97587.3 4382.83  35
  -2   3  -1 99175.0 4444.56  38
   2  -3   1 100484. 4373.42  37
  -2   3  -2 13978.0 813.684  17
   2  -3   2 12617.8 643.659  35
  -2   3  -2 12788.0 730.122  30
  -2   3  -2 13964.5 772.999  16
   2  -3   3 18588.3 837.059  35
  -2   3  -3 19734.9 1008.35  16
  -2   3  -3 20921.3 1014.65  17
  -2   3  -4 136583. 6154.07  16
  -2   3  -4 131196. 6088.43  17
   2  -3   4 132166. 5986.51  35
   2  -3   4 138454. 6012.63  36
   2  -3   5 8286.22 521.606  36
  -2   3  -5 9104.56 688.995  15
  -2   3  -5 9314.57 566.221  33
  -2   3  -5 9713.13 585.071  12
  -2   3  -5 8094.42 569.820  17
  -2   3  -5 8677.07 616.838  18
  -2   3  -6 4472.83 427.364  13
  -2   3  -6 4130.45 349.712  14
  -2   3  -6 4949.33 452.311  18
  -2   3  -6 4131.05 503.450  15
  -2   3  -6 3933.38 481.796  16
  -2   3  -6 4215.98 381.387  20
  -2   3  -6 4934.04 399.882  12
  -2   3  -6 4566.57 455.605  11
   2  -3   6 4452.11 420.412  40
  -2   3  -7 5292.27 643.626  19
  -2   3  -7 6940.46 523.031  20
  -2   3  -7 6615.01 558.903  18
  -2   3  -7 5521.07 589.245  16
  -2   3  -7 5867.78 624.050  15
  -2   3  -7 5692.97 491.741  33
  -2   3  -7 7569.83 543.763  12
  -2   3  -7 6290.50 459.903  14
  -2   3  -7 7121.79 562.318  13
  -2   3  -8 1255.47 259.577  33
  -2   3  -8 1824.42 239.980  14
  -2   3  -8 1808.18 324.602  13
   2  -3   8 1812.00 374.188  32
  -2   3  -8 841.628 319.185  15
  -2   3  -8 1173.25 326.224  16
  -2   3  -8 1134.42 417.534  19
  -2   3  -8 1374.35 268.175  20
  -2   3  -9 6508.25 551.338  13
  -2   3  -9 6091.19 686.998  19
  -2   3  -9 6505.84 517.458  20
  -2   3  -9 6405.42 504.544  33
  -2   3  -9 5345.88 556.157  15
  -2   3 -10 676.102 318.289  19
  -2   3 -10 1031.02 221.563  20
  -2   3 -10 884.801 201.881  33
  -2   3 -11 849.475 265.641  19
   2  -2 -10 34224.3 1698.27  20
   2  -2 -10 38253.5 1753.45  25
   2  -2  -9 2372.52 365.461  19
   2  -2  -9 1854.64 275.050  20
   2  -2  -8 4284.90 442.198  20
   2  -2  -8 5031.69 535.114  21
   2  -2  -8 4631.69 475.937  24
   2  -2  -8 4415.85 529.331  19
   2  -2  -7 409.156 207.610  20
  -2   2   7 610.092 323.265  39
   2  -2  -7 272.331 227.127   4
  -2   2   7 541.881 303.824  31
   2  -2  -7 719.450 290.146  21
   2  -2  -7 274.570 203.025  24
   2  -2  -6 16602.2 1052.22  21
   2  -2  -6 17563.5 1017.98  24
   2  -2  -6 16026.0 977.806  20
   2  -2  -6 15848.2 1073.58   9
  -2   2   6 15726.8 1130.84  39
   2  -2  -6 17835.7 1091.97   4
  -2   2   6 17336.6 1143.28  31
  -2   2   5 2014.83 284.434  32
  -2   2   5 2956.57 403.464  31
  -2   2   5 2588.09 389.246  39
  -2   2   5 2144.83 290.138  29
   2  -2  -5 2185.91 286.395  24
   2  -2  -5 2357.50 325.961  21
   2  -2  -5 2095.38 270.135  20
   2  -2  -5 1651.27 257.332  11
   2  -2  -5 2620.81 343.004   5
   2  -2  -5 3177.15 372.380   4
  -2   2   5 2340.20 442.083  38
  -2   2   5 1551.50 245.081   8
   2  -2  -5 1894.27 325.530   9
   2  -2  -4 30656.3 1547.53  36
  -2   2   4 34244.0 1769.06  39
  -2   2   4 34946.1 1849.91  38
  -2   2   4 36860.7 1700.48  32
  -2   2   4 37299.0 1805.81  31
   2  -2  -4 32783.2 1673.72  11
   2  -2  -4 34681.2 1718.83   5
  -2   2   4 33543.7 1682.14   8
  -2   2   3 9197.88 577.676   8
   2  -2  -3 9144.08 612.222   9
  -2   2   3 8212.08 552.544  17
  -2   2   3 7184.08 633.891  38
  -2   2   3 9323.92 619.877  39
   2  -2  -3 8462.70 553.872  11
  -2   2   3 8778.74 562.679  32
  -2   2   3 8605.45 621.957  31
   2  -2  -3 8215.88 564.137   5
   2  -2  -3 8856.49 486.842  36
   2  -2  -2 110014. 4827.28  35
  -2   2   2 112129. 4911.46  17
  -2   2   2 110648. 4957.31  38
  -2   2   2 105091. 4895.69  39
  -2   2   2 105964. 4903.09   8
   2  -2  -2 112157. 4920.74   9
  -2   2   2 109185. 4882.12  32
  -2   2   2 106804. 4935.58  31
   2  -2  -2 111704. 4901.57   5
   2  -2  -2 103648. 4823.38  36
   2  -2  -1 72211.0 3209.00  35
  -2   2   1 72223.1 3317.64  17
  -2   2   1 73402.6 3274.38  39
  -2   2   1 72296.3 3296.04   8
   2  -2  -1 75557.2 3294.48   9
  -2   2   1 71366.0 3277.46  32
  -2   2   1 70452.5 3319.65  31
   2  -2  -1 70300.8 3287.72   5
   2  -2  -1 69597.0 3238.19  36
  -2   2   1 72795.7 3321.20  38
   2  -2   0 5081.87 296.000  35
  -2   2   0 5594.41 406.013  17
  -2   2   0 5766.92 359.595  39
  -2   2   0 5598.54 399.689  38
  -2   2   0 5994.32 365.881  30
  -2   2   0 5965.97 414.566  31
   2  -2   0 5515.74 394.119   5
   2  -2   0 5775.12 369.370   9
  -2   2  -1 697.731 158.340  38
  -2   2  -1 771.452 135.733  39
  -2   2  -1 794.948 141.922  30
   2  -2   1 530.158 69.1741  35
  -2   2  -2 29850.1 1459.31  16
   2  -2   2 30807.7 1414.33  36
  -2   2  -2 30969.2 1477.77  17
  -2   2  -2 28301.4 1409.91  30
   2  -2   2 29647.3 1339.99  35
  -2   2  -3 85781.3 3985.92  16
  -2   2  -3 87756.3 3968.98  17
  -2   2  -3 87468.6 3875.33   7
   2  -2   3 86828.5 3902.66  36
  -2   2  -4 26096.7 1295.15  17
   2  -2   4 26926.3 1240.93  36
  -2   2  -4 23730.2 1194.12   7
  -2   2  -4 29051.9 1343.87  11
  -2   2  -5 10958.9 746.989  16
  -2   2  -5 12968.5 751.041  11
  -2   2  -5 10374.0 623.409  17
   2  -2   5 11202.4 692.946  40
  -2   2  -6 18037.0 1070.81  27
  -2   2  -6 20290.6 1057.59  12
  -2   2  -6 22829.1 1176.94  11
  -2   2  -6 20061.2 1067.72  20
  -2   2  -6 19881.4 1083.52  18
  -2   2  -6 19366.4 1162.19  16
  -2   2  -6 19190.8 1167.43  15
  -2   2  -6 17787.5 1066.20  13
   2  -2   6 19829.3 1072.54  40
  -2   2  -6 16930.1 1017.62  33
  -2   2  -7 367.317 195.099  20
  -2   2  -7 362.723 208.640  18
  -2   2  -7 596.564 182.122  33
  -2   2  -7 312.060 140.047  14
  -2   2  -7 207.752 181.730  13
  -2   2  -7 442.814 214.360  27
   2  -2   7 280.439 243.716  32
  -2   2  -7 199.925 195.227  16
  -2   2  -7 239.970 247.293  15
  -2   2  -8 24154.4 1351.82  33
   2  -2   8 27082.4 1594.23  32
  -2   2  -8 26334.9 1310.33  14
  -2   2  -8 22055.4 1447.44  15
  -2   2  -8 22882.2 1445.84  16
  -2   2  -8 29983.7 1430.14  12
  -2   2  -8 25062.2 1403.36  20
  -2   2  -8 24966.7 1580.77  19
  -2   2  -8 25994.2 1432.82  13
  -2   2  -9 7630.46 677.648  15
  -2   2  -9 9206.39 642.580  33
  -2   2  -9 10729.3 719.632  13
  -2   2  -9 10936.4 719.129  20
  -2   2  -9 8544.99 834.122  19
  -2   2 -10 5352.97 432.221  33
  -2   2 -10 5349.79 473.014  13
  -2   2 -10 5179.42 606.509  19
  -2   2 -10 5512.84 479.930  20
  -2   2 -11 259.380 257.332  19
  -2   2 -11 769.989 195.739  20
  -2   2 -11 337.012 132.785  33
   2  -1 -10 11449.7 682.151  20
   2  -1 -10 11264.3 683.317  25
   2  -1  -9 199.668 248.778  19
   2  -1  -9 29.2778 197.992  20
   2  -1  -9 112.847 199.419  25
   2  -1  -9 35.9732 217.076  21
  -2   1   8 26848.9 1748.00  38
  -2   1   8 25515.2 1665.36  39
   2  -1  -8 26622.2 1529.45  21
   2  -1  -8 26897.7 1479.82  24
  -2   1   8 22977.0 1554.36  31
   2  -1  -8 27775.1 1473.69  20
   2  -1  -8 27434.7 1549.36  19
   2  -1  -8 25248.8 1438.94  25
  -2   1   7 1998.37 445.316  39
   2  -1  -7 1980.09 322.308  20
  -2   1   7 2985.19 439.831  31
   2  -1  -7 2341.35 382.534  21
   2  -1  -7 2842.80 381.058  24
  -2   1   7 2883.05 539.448  38
   2  -1  -6 11599.3 810.600  11
  -2   1   6 11011.7 863.801  31
   2  -1  -6 11688.1 830.705  21
   2  -1  -6 12455.8 804.620  24
   2  -1  -6 12141.0 818.998  22
  -2   1   6 12104.3 943.246  39
  -2   1   6 12848.4 1008.52  38
   2  -1  -6 13201.3 812.231  20
   2  -1  -5 13722.4 850.244  20
  -2   1   5 14778.3 990.638  39
  -2   1   5 14653.9 1024.91  38
  -2   1   5 14881.3 834.844  32
  -2   1   5 14161.4 935.021  31
   2  -1  -5 13556.2 880.920  11
   2  -1  -5 16118.3 929.000   9
   2  -1  -5 14551.3 858.116  24
   2  -1  -5 12874.2 877.517  21
   2  -1  -5 14873.4 884.083  22
  -2   1   4 140330. 6549.41  38
  -2   1   4 151866. 6528.60  39
  -2   1   4 139432. 6356.39  32
  -2   1   4 142639. 6456.94  31
   2  -1  -4 144021. 6440.90  11
   2  -1  -4 140109. 6397.46   5
   2  -1  -4 140507. 6444.71   9
  -2   1   3 75777.5 3565.07   8
  -2   1   3 76644.5 3543.99  17
  -2   1   3 80784.5 3674.18  39
  -2   1   3 81436.3 3562.21  32
  -2   1   3 80398.2 3634.44  31
   2  -1  -3 82783.9 3639.76  11
   2  -1  -3 79242.9 3578.45   5
   2  -1  -3 76196.0 3497.63  36
  -2   1   2 244300. 10504.5  17
  -2   1   2 240289. 10553.5  39
   2  -1  -2 232996. 10489.8   5
  -2   1   2 242178. 10482.2  32
  -2   1   2 246513. 10546.7  31
  -2   1   2 236975. 10507.3   8
   2  -1  -2 234152. 10535.7   9
   2  -1  -2 234433. 10454.4  36
  -2   1   1 45790.9 2022.86  17
   2  -1  -1 43241.3 1973.50  36
  -2   1   1 43773.3 2027.29  39
  -2   1   1 40939.4 1976.32  32
  -2   1   1 44552.5 2029.01  31
   2  -1  -1 43054.6 1991.69   5
  -2   1   1 42285.6 2010.31   8
   2  -1  -1 44663.0 2022.39   9
  -2   1   0 73461.3 3494.50  38
  -2   1   0 80133.9 3490.23  17
  -2   1   0 80854.3 3476.76  39
  -2   1   0 75338.4 3479.62  31
   2  -1   0 78033.0 3469.24  10
   2  -1   0 77061.3 3396.05  35
   2  -1   0 75786.9 3457.25   5
   2  -1   1 109956. 5092.60  10
  -2   1  -1 112523. 5081.71  30
  -2   1  -1 125278. 5120.77  39
  -2   1  -1 123619. 5142.09  38
   2  -1   1 110934. 5094.60  36
   2  -1   2 132676. 6255.59  10
   2  -1   2 150381. 6286.99  36
  -2   1  -2 152971. 6331.46  17
  -2   1  -3 73720.3 3143.16   7
  -2   1  -3 77362.0 3165.16  17
  -2   1  -3 70928.3 3189.69  16
   2  -1   3 75023.1 3122.70  36
  -2   1  -4 5075.97 368.442  11
   2  -1   4 4811.40 280.071  36
  -2   1  -4 4164.74 299.884  17
   2  -1   4 3911.29 342.706  40
  -2   1  -4 3758.76 242.379   9
  -2   1  -4 4388.54 310.362   7
  -2   1  -4 4090.08 356.649  16
  -2   1  -5 4609.76 292.972   9
  -2   1  -5 5151.02 321.481  17
   2  -1   5 6445.24 430.892  40
  -2   1  -5 5921.01 456.297  16
  -2   1  -5 6678.58 457.926  11
  -2   1  -6 276.001 174.224  11
  -2   1  -6 377.176 178.982  20
  -2   1  -6 36.8453 242.194  19
   2  -1   6 243.627 147.099  40
  -2   1  -6 18.8472 116.518  33
  -2   1  -6 203.617 150.255  13
   2  -1   6-36.9811 201.411  32
  -2   1  -6 150.742 164.243  16
  -2   1  -6 188.958 172.204  27
  -2   1  -7 10985.2 736.146  20
  -2   1  -7 12241.8 654.628  14
  -2   1  -7 9138.93 716.498  16
  -2   1  -7 9643.86 762.215  15
   2  -1   7 10654.4 837.785  32
  -2   1  -7 10557.5 671.109  33
  -2   1  -7 9877.12 678.648  24
  -2   1  -7 10912.0 715.416  13
  -2   1  -7 13126.8 728.437  12
  -2   1  -7 12281.9 782.347  11
  -2   1  -7 9789.51 737.777  27
  -2   1  -8 50052.8 2510.84  33
   2  -1   8 55059.9 2776.25  32
  -2   1  -8 56893.4 2626.85  20
  -2   1  -8 58174.7 2599.81  13
  -2   1  -8 51559.3 2632.63  15
  -2   1  -8 47896.6 2587.75  16
  -2   1  -8 50172.9 2544.71  24
  -2   1  -9 67136.6 2998.54  13
  -2   1  -9 62499.1 3031.12  20
   2  -1   9 59402.1 3160.64  32
  -2   1  -9 62906.8 2935.35  33
  -2   1  -9 56923.0 2955.85  24
  -2   1 -10 13334.1 856.424  20
  -2   1 -10 14201.5 1018.33  19
  -2   1 -10 12388.5 748.904  33
  -2   1 -10 12518.8 785.324  24
  -2   1 -11 11554.7 710.263  20
  -2   1 -11 10712.8 814.961  19
  -2   1 -12 1074.72 217.065  19
   2   0 -11 13326.6 683.557  20
   2   0 -10 3700.52 350.176  25
   2   0 -10 4302.65 375.996  20
   2   0  -9 197.887 194.705  25
   2   0  -9 292.208 251.540  21
   2   0  -9-31.1525 208.727  19
   2   0  -9 95.7603 194.874  20
  -2   0   8 4429.55 616.249  38
   2   0  -8 4907.59 477.889  25
   2   0  -8 4287.49 475.477  20
   2   0  -8 4478.87 514.341  19
   2   0  -8 4457.05 425.143  13
   2   0  -7 18177.2 1105.43  13
  -2   0   7 20193.9 1362.85  38
   2   0  -7 18415.7 1109.39  25
   2   0  -7 18752.7 1144.18  20
   2   0  -7 20178.2 1217.98  19
  -2   0   7 20935.6 1249.94  31
   2   0  -7 16993.4 1138.42  11
   2   0  -6 64889.4 3080.20  20
   2   0  -6 63675.1 3133.19  11
   2   0  -6 58442.9 3041.71  13
   2   0  -5 16220.4 930.367  24
  -2   0   5 16512.9 1098.16  38
   2   0  -5 14363.2 982.751  11
   2   0  -5 14646.8 936.610  20
  -2   0   4 29416.8 1547.14  38
   2   0  -4 27664.5 1456.53  11
  -2   0   4 26176.3 1308.58  32
  -2   0   3 208271. 9271.07  17
   2   0  -3 207696. 9246.83  36
  -2   0   3 214355. 9448.76  38
   2   0  -3 235617. 9432.86  11
  -2   0   3 212141. 9271.65  32
   2   0  -3 206083. 9300.44   5
  -2   0   2 74037.9 3332.92  38
   2   0  -2 69187.9 3200.24  36
   2   0  -2 72040.2 3207.23   5
  -2   0   2 71599.5 3216.59   1
  -2   0   2 72144.1 3189.98  32
  -2   0   2 74991.4 3263.99  31
  -2   0   1 36851.3 1707.56  31
   2   0  -1 36942.7 1685.12  36
  -2   0   1 39683.9 1778.28  38
   2   0  -1 35531.5 1658.25  40
  -2   0   1 37571.9 1700.71   1
   2   0  -1 37389.8 1664.85   5
  -2   0   0 85215.5 4212.07  38
  -2   0   0 96069.1 4187.73   1
  -2   0   0 98036.8 4182.10  31
   2   0   0 95817.2 4212.77  10
  -2   0  -1 153604. 6626.88  38
   2   0   1 132218. 6582.45  36
  -2   0  -1 142254. 6524.81  35
  -2   0  -1 164836. 6615.59  39
  -2   0  -1 160751. 6543.39  30
   2   0   1 167021. 6622.11  10
  -2   0  -2 237203. 10040.8  37
   2   0   2 231801. 10083.1  36
  -2   0  -2 238090. 10100.8   1
  -2   0  -2 242765. 10122.5  39
   2   0   3 430701. 19277.7  40
  -2   0  -3 443653. 19267.7  16
  -2   0  -3 446128. 19198.7  37
   2   0   3 446488. 19220.3  36
  -2   0  -3 446253. 19279.2   7
  -2   0  -3 425046. 19233.1   1
  -2   0  -4 71885.8 3311.78   7
  -2   0  -4 73256.2 3245.73  17
   2   0   4 72026.0 3312.30  40
  -2   0  -4 69893.0 3311.12  16
   2   0   4 70563.6 3221.61  36
  -2   0  -4 79458.9 3311.63  11
  -2   0  -5 1983.35 249.810  16
  -2   0  -5 2849.09 271.742  11
   2   0   5 2320.80 336.754  32
  -2   0  -5 1939.05 210.698   9
  -2   0  -5 2085.75 259.219   7
   2   0   5 2786.14 275.030  40
   2   0   6 2122.56 254.946  40
   2   0   6 2356.87 361.226  32
  -2   0  -6 1899.67 268.060  11
  -2   0  -6 1974.14 266.469  20
  -2   0  -6 1835.10 213.838   9
  -2   0  -6 1920.60 268.255  16
  -2   0  -6 1975.42 346.599  19
  -2   0  -6 2041.50 289.979  27
   2   0   7 5390.00 552.178  32
  -2   0  -7 4682.37 391.388  33
  -2   0  -7 6296.09 497.768  20
  -2   0  -7 6192.29 595.178  19
  -2   0  -7 5301.80 495.230   4
  -2   0  -7 4640.06 465.155   3
  -2   0  -7 5207.65 427.975  13
  -2   0  -7 5928.86 503.013  15
  -2   0  -7 4734.39 425.942  16
  -2   0  -7 5563.46 508.635  27
  -2   0  -8 2297.01 297.791  13
  -2   0  -8 1718.05 234.204  33
  -2   0  -8 1543.79 290.252  24
   2   0   8 1498.52 364.277  32
  -2   0  -9 21980.9 1302.91  24
  -2   0  -9 21691.4 1209.08  33
   2   0   9 23612.1 1478.09  32
  -2   0  -9 26315.5 1285.02  13
  -2   0 -10 2941.86 349.989  24
  -2   0 -11 1074.15 336.249  19
  -2   0 -12 638.797 187.566  19
   2   1 -11 3398.50 259.647  20
   2   1 -10 5682.58 466.466  20
   2   1  -9 258.215 181.269  13
   2   1  -9 81.5946 197.352  25
   2   1  -9 493.471 247.234  21
   2   1  -9 265.173 209.371  20
  -2  -1   8 3774.93 550.338  38
  -2  -1   8 3701.00 559.260  39
   2   1  -8 4450.66 484.019  19
   2   1  -8 4034.19 470.990  20
   2   1  -8 5022.59 468.443  13
   2   1  -8 4809.97 470.910  25
   2   1  -8 3181.67 460.377  21
   2   1  -8 2852.99 420.533  11
   2   1  -7 6050.45 565.415  22
   2   1  -7 6170.64 551.176  24
   2   1  -7 5696.25 573.006  21
  -2  -1   7 4484.82 602.257  38
   2   1  -7 6487.44 543.073  25
  -2  -1   7 6020.64 694.209  39
   2   1  -7 5755.98 543.785  13
   2   1  -7 6384.68 470.439  12
   2   1  -7 5898.17 595.884  11
   2   1  -7 5749.97 566.316  19
   2   1  -7 5822.12 564.743  20
   2   1  -6 81038.4 4218.37  19
   2   1  -6 87229.0 4228.11  20
  -2  -1   6 87807.3 4374.84  38
  -2  -1   6 88424.6 4392.97  39
   2   1  -6 88862.0 4172.51  25
   2   1  -6 104689. 4160.49  14
   2   1  -6 82173.8 4214.57  13
   2   1  -6 95751.1 4117.29  12
   2   1  -6 83371.6 4293.76  11
   2   1  -6 89521.4 4218.88  22
   2   1  -6 93465.5 4212.10  24
   2   1  -6 86814.6 4236.88  21
   2   1  -5 50450.7 2716.01  20
  -2  -1   5 57608.2 2872.54  38
  -2  -1   5 62791.1 2923.01  39
   2   1  -5 52986.1 2736.31  13
   2   1  -5 65406.9 2671.63  14
   2   1  -5 55283.1 2679.99  25
   2   1  -5 52588.2 2731.36  21
   2   1  -5 58527.4 2706.98  24
   2   1  -5 55768.2 2725.07  22
   2   1  -5 58523.1 2832.96  11
   2   1  -5 55587.2 2641.33  33
  -2  -1   4 39503.4 1991.88  38
  -2  -1   4 37980.6 1995.42  39
   2   1  -4 37660.3 1964.68  11
  -2  -1   3 71318.7 3357.89  32
  -2  -1   3 77581.3 3390.05   1
  -2  -1   3 83786.0 3572.63  38
  -2  -1   3 92148.8 3611.29  39
   2   1  -3 72515.6 3386.57   6
   2   1  -3 82668.1 3572.24  11
   2   1  -2 6784.44 396.859  36
  -2  -1   2 7432.52 404.353   1
  -2  -1   2 7457.34 504.669  39
  -2  -1   2 6435.39 491.328  38
   2   1  -2 7340.98 460.916  10
   2   1  -2 7414.64 503.096  11
  -2  -1   1 20113.9 972.684  39
   2   1  -1 18127.8 876.081  40
  -2  -1   1 19214.4 908.527   1
  -2  -1   1 18418.1 879.994  31
   2   1  -1 18771.1 911.797  36
  -2  -1   1 19818.7 976.864  38
   2   1  -1 19725.5 966.389  10
  -2  -1   0 3417.70 251.833   1
   2   1   0 3866.56 200.963  32
  -2  -1   0 4251.20 313.226  38
  -2  -1   0 4219.09 304.323  39
   2   1   0 3832.48 251.259  40
   2   1   1 360937. 15351.6  36
  -2  -1  -1 340007. 15327.6  35
   2   1   1 352146. 15345.7  32
  -2  -1  -1 385564. 15367.1  39
  -2  -1  -1 355220. 15372.4  38
  -2  -1  -1 324710. 15350.3  37
  -2  -1  -2 2562.93 199.621   1
   2   1   2 2138.49 219.755  32
   2   1   2 2267.79 194.184  36
  -2  -1  -2 2437.63 163.648  35
  -2  -1  -2 2254.44 210.518  39
  -2  -1  -2 2423.38 192.083  37
   2   1   3 3802.18 302.988  40
  -2  -1  -3 3526.82 256.211   1
  -2  -1  -3 3504.29 253.624  16
   2   1   3 3633.11 252.222  36
  -2  -1  -3 4016.85 327.657   7
  -2  -1  -3 3625.77 250.169  37
   2   1   4 777.961 178.144  40
  -2  -1  -4 1119.39 138.689   1
  -2  -1  -4 941.234 147.628  16
  -2  -1  -4 1224.48 157.800  37
  -2  -1  -4 1207.65 140.209  35
  -2  -1  -4 1126.82 219.561   7
   2   1   4 1064.32 234.638  32
   2   1   5 1350.43 217.027  40
  -2  -1  -5 1203.46 239.354   7
   2   1   5 1033.48 255.251  32
  -2  -1  -5 991.267 161.623  16
  -2  -1  -6 7949.65 548.678   9
   2   1   6 8460.15 550.978  40
  -2  -1  -6 6880.81 483.471  16
  -2  -1  -6 7977.44 558.363  20
   2   1   6 9377.39 668.892  32
  -2  -1  -7 2816.93 365.308   3
  -2  -1  -7 2963.11 391.353   4
   2   1   7 2459.52 412.435  32
  -2  -1  -7 3160.48 365.970  20
  -2  -1  -7 2966.44 329.134   9
  -2  -1  -7 3349.89 287.807  33
  -2  -1  -8 6608.52 629.962   4
  -2  -1  -8 7467.25 611.043  20
  -2  -1  -8 7685.66 737.906  19
   2   1   8 6025.25 653.136  32
  -2  -1  -9 34.9830 220.675  24
  -2  -1  -9 35.9151 240.580  20
   2   1   9 54.1555 254.081  32
  -2  -1 -10 525.556 262.337  20
  -2  -1 -10 320.293 228.963  24
  -2  -1 -11 6930.26 510.906  20
  -2  -1 -11 5895.00 478.306  24
  -2  -1 -12 1883.94 267.055  19
   2   2 -10 921.474 167.223  13
   2   2  -9 4830.64 450.717  13
   2   2  -9 5667.36 510.852  21
   2   2  -8 2861.28 387.016  13
  -2  -2   8 2971.18 506.075  39
   2   2  -8 3485.27 344.333  12
   2   2  -8 2371.56 384.897  11
   2   2  -8 3516.63 428.323  21
   2   2  -8 3073.37 378.031  25
   2   2  -7 7307.36 539.175  14
   2   2  -7 6083.06 582.591  13
   2   2  -7 6769.83 609.814  21
   2   2  -7 7118.22 611.322  22
   2   2  -7 5899.27 548.361  25
  -2  -2   7 7468.90 742.731  39
  -2  -2   7 5802.22 649.436  38
   2   2  -7 8229.41 539.539  12
   2   2  -7 6402.20 626.982  11
   2   2  -6 20797.7 1284.21  13
   2   2  -6 24821.4 1203.52  14
   2   2  -6 24629.1 1199.44  33
   2   2  -6 21896.4 1259.74  22
   2   2  -6 21376.5 1271.31  21
   2   2  -6 19958.9 1201.06  25
  -2  -2   6 20565.1 1379.19  39
  -2  -2   6 19378.8 1334.02  38
   2   2  -6 22889.3 1187.79  12
   2   2  -6 21209.1 1348.66  11
   2   2  -5 381.348 196.331  22
   2   2  -5 301.880 166.193  25
  -2  -2   5 170.048 259.903  39
   2   2  -5 524.426 152.663  33
   2   2  -5 547.862 210.219  13
   2   2  -5 141.788 140.287  14
   2   2  -5 281.999 222.916  11
   2   2  -5 313.271 149.616  12
  -2  -2   5 612.924 249.693  38
   2   2  -5 378.716 202.934  21
   2   2  -4 4578.81 479.443  11
  -2  -2   4 6179.92 518.944  38
  -2  -2   4 5793.14 545.740  39
   2   2  -3 34759.9 1736.24  11
   2   2  -3 34454.5 1642.57  10
   2   2  -3 32153.0 1574.74   6
  -2  -2   3 34151.1 1569.21   1
  -2  -2   3 33277.3 1692.14  38
  -2  -2   3 34137.7 1725.15  39
   2   2  -2 8706.28 468.567  10
  -2  -2   2 9412.26 412.666   1
  -2  -2   2 9329.01 486.728  38
   2   2  -2 9275.48 434.157   6
  -2  -2   2 9395.47 516.561  39
   2   2  -1 12684.8 692.837  11
  -2  -2   1 11769.2 614.977   1
   2   2  -1 12049.6 640.137   6
   2   2  -1 11281.7 657.293  10
   2   2  -1 11853.4 605.298  40
  -2  -2   1 11572.9 649.794  39
  -2  -2   1 11329.8 640.443  38
  -2  -2   0 2509.39 210.948  38
  -2  -2   0 2044.02 198.497   1
  -2  -2   0 2201.48 144.131   5
   2   2   0 2528.95 213.181  40
  -2  -2   0 2449.65 214.192  39
   2   2   0 2134.02 162.478  32
  -2  -2  -1 92526.2 3984.63  35
  -2  -2  -1 94505.1 4016.90   7
   2   2   1 83414.8 3900.32  30
  -2  -2  -1 95623.8 3969.22  39
  -2  -2  -1 90506.2 3955.68   5
   2   2   1 95719.0 3977.93  32
   2   2   2 716865. 30440.2  40
  -2  -2  -2 656268. 30377.8  35
   2   2   2 730096. 30432.9  32
  -2  -2  -2 695884. 30448.4   7
  -2  -2  -2 692911. 30391.9   1
  -2  -2  -2 724995. 30410.5  37
  -2  -2  -2 686613. 30417.8   5
  -2  -2  -3 11544.1 606.961  35
  -2  -2  -3 11017.5 566.703  16
   2   2   3 13148.8 648.986   6
  -2  -2  -3 12023.6 683.526   5
  -2  -2  -3 11796.3 614.667   1
  -2  -2  -3 11571.0 634.534  37
   2   2   3 12796.5 682.504  40
  -2  -2  -4 2019.94 188.749  35
  -2  -2  -4 1466.81 136.904  16
   2   2   4 2060.58 195.594   6
  -2  -2  -4 1766.49 262.533   5
  -2  -2  -4 1516.13 169.751   1
   2   2   4 2021.22 240.364  40
  -2  -2  -4 1896.63 212.559  37
  -2  -2  -5 370.114 91.8963   1
   2   2   5 598.816 242.486  32
  -2  -2  -5 511.954 213.452   7
  -2  -2  -5 466.117 152.701  37
   2   2   5 361.385 171.170  40
  -2  -2  -5 551.836 139.693  35
  -2  -2  -6 59085.9 2978.92   4
  -2  -2  -6 60575.5 2884.98  20
  -2  -2  -6 59191.3 2930.18   9
   2   2   6 62465.3 2908.01  40
  -2  -2  -6 61029.0 2940.97  27
   2   2   6 63974.0 3044.95  32
  -2  -2  -6 61508.7 2936.56   3
  -2  -2  -7 9860.36 686.554  20
  -2  -2  -7 9042.64 702.491   3
  -2  -2  -7 9782.55 700.956   9
   2   2   7 11170.3 817.116  32
  -2  -2  -7 9859.38 728.338  27
   2   2   7 8875.48 680.654  29
  -2  -2  -7 9429.99 753.343   4
  -2  -2  -8 5456.66 541.256   3
  -2  -2  -8 6416.78 553.833  20
  -2  -2  -8 4510.12 488.364   9
  -2  -2  -8 5324.10 590.845   4
   2   2   8 4440.84 580.647  32
  -2  -2  -9 16431.0 1042.35  24
   2   2   9 16337.4 1181.50  32
  -2  -2  -9 16437.1 1115.33   4
  -2  -2  -9 17339.2 1061.03  20
  -2  -2  -9 15613.2 1184.88  19
  -2  -2 -10 6154.36 548.661  24
  -2  -2 -10 7152.79 570.806  20
  -2  -2 -11 41156.4 2022.94  24
  -2  -2 -12 27106.9 1361.12  19
   2   3 -10 39.7705 157.395  20
   2   3 -10 17.0163 130.059  13
   2   3  -9 335.345 214.496  20
   2   3  -9 551.481 211.172  13
   2   3  -8 16526.8 892.635  14
   2   3  -8 12459.7 887.163  21
   2   3  -8 13205.9 930.834  13
   2   3  -8 13511.5 937.655  20
   2   3  -8 15190.0 872.896  12
  -2  -3   7 9875.64 883.979  39
   2   3  -7 11452.3 747.848  14
   2   3  -7 11138.0 824.258  13
   2   3  -7 12232.3 810.500  22
   2   3  -7 10445.7 776.338  21
   2   3  -7 9948.44 854.709  11
   2   3  -7 12370.8 757.621  12
   2   3  -7 10871.8 819.672  20
   2   3  -6 3431.90 391.704  21
   2   3  -6 3729.49 432.499  20
  -2  -3   6 2559.29 450.770  39
   2   3  -6 3680.94 363.743  14
   2   3  -6 2852.61 405.089  13
   2   3  -6 3594.67 359.275  33
   2   3  -6 3483.69 415.788  22
   2   3  -6 2702.92 363.006  25
  -2  -3   6 2845.20 416.090  38
   2   3  -6 2946.06 441.164  11
   2   3  -6 4282.25 390.224  12
   2   3  -5 1460.75 262.237  21
   2   3  -5 1505.89 293.336  20
  -2  -3   5 1752.15 312.109  38
   2   3  -5 1250.31 312.894  11
   2   3  -5 1381.20 236.233  12
   2   3  -5 1326.51 214.127  33
   2   3  -5 1349.79 299.467  13
   2   3  -5 1334.14 228.711  14
   2   3  -5 1022.77 223.991  25
   2   3  -5 1377.67 261.530  22
  -2  -3   5 1507.07 332.123  39
  -2  -3   4 42729.4 2103.20  38
   2   3  -4 43450.5 2028.82  33
   2   3  -4 44663.0 2042.45  14
  -2  -3   4 48492.3 2197.36  39
   2   3  -3 76186.9 3705.72  11
   2   3  -3 83377.9 3605.99  10
  -2  -3   3 75566.1 3620.36  38
  -2  -3   3 79099.7 3552.55   1
   2   3  -3 76616.5 3568.19   6
  -2  -3   3 80322.8 3678.84  39
  -2  -3   2 128170. 5511.20   1
   2   3  -2 129401. 5620.00  11
  -2  -3   2 126379. 5524.04  38
  -2  -3   2 113552. 5424.06   5
   2   3  -2 129528. 5540.96   6
   2   3  -2 130939. 5560.10  10
  -2  -3   2 131134. 5573.46  39
  -2  -3   1 65818.9 2860.75   1
   2   3  -1 63111.4 2892.47  10
   2   3  -1 63529.4 2903.36  11
  -2  -3   1 63108.8 2820.43  38
  -2  -3   1 65057.1 2856.83  39
  -2  -3   1 59180.7 2775.48   5
   2   3  -1 62058.0 2878.52   6
  -2  -3   0 170445. 7193.56   1
   2   3   0 158396. 7197.21  40
  -2  -3   0 160738. 7142.21  39
  -2  -3   0 157064. 7128.02   5
  -2  -3   0 164295. 7233.29  37
   2   3   0 158636. 7182.52  11
   2   3   0 167267. 7159.84  32
  -2  -3   0 164306. 7184.61   7
  -2  -3  -1 72846.5 3461.27  39
   2   3   1 81394.8 3485.00  11
  -2  -3  -1 79684.9 3536.27  35
  -2  -3  -1 78980.7 3501.29   5
   2   3   1 76361.1 3544.28   6
  -2  -3  -1 79288.7 3553.08  37
   2   3   1 81737.1 3533.24  32
   2   3   1 73779.8 3456.72  31
   2   3   1 79714.3 3454.81  30
  -2  -3  -1 81190.4 3551.71   7
   2   3   2 355780. 16167.9  40
   2   3   2 367050. 16148.6  32
   2   3   2 369476. 16137.1   6
  -2  -3  -2 370554. 16125.7   5
  -2  -3  -2 386523. 16111.7  35
  -2  -3  -2 355007. 16113.2   1
  -2  -3  -2 364576. 16160.4   7
   2   3   3 21165.0 1095.84  40
   2   3   3 19673.2 1108.75  32
   2   3   3 20445.7 1051.68   6
  -2  -3  -3 20078.5 1080.57   5
  -2  -3  -3 20170.1 1047.36  37
  -2  -3  -3 21369.5 1026.45  35
  -2  -3  -3 21100.0 1036.18   1
  -2  -3  -3 19136.9 1096.07   7
   2   3   4 12856.7 785.184  40
  -2  -3  -4 12681.8 735.728  37
   2   3   4 12595.6 722.583   6
  -2  -3  -4 12957.3 821.480   5
  -2  -3  -4 14366.5 726.403  35
  -2  -3  -4 13476.4 707.367   1
  -2  -3  -4 12587.3 814.563   7
   2   3   5 4335.42 433.899  32
  -2  -3  -5 3669.50 337.533  37
  -2  -3  -5 3227.60 298.146  35
  -2  -3  -5 3481.16 269.638   1
  -2  -3  -5 3409.69 397.610   5
   2   3   5 4189.26 389.213  40
  -2  -3  -6 26636.6 1493.19  27
  -2  -3  -6 27632.8 1565.46   4
   2   3   6 28988.9 1491.06  40
  -2  -3  -6 26694.0 1437.61  20
  -2  -3  -6 25654.6 1508.03   9
  -2  -3  -6 29530.7 1519.90   3
  -2  -3  -6 28714.8 1432.08  35
   2   3   6 28832.7 1597.79  32
   2   3   6 27422.7 1517.49  29
   2   3   7 52062.0 2666.12   8
  -2  -3  -7 49109.4 2686.29   9
  -2  -3  -7 52549.6 2763.76   4
   2   3   7 56793.4 2716.61  29
   2   3   7 56560.5 2820.80  32
  -2  -3  -7 55369.9 2695.77   3
  -2  -3  -7 54897.9 2629.74  20
  -2  -3  -8 35147.8 2067.82   4
  -2  -3  -8 36709.4 1992.27   3
  -2  -3  -8 36452.2 2013.45   9
  -2  -3  -8 39152.2 1969.80  20
   2   3   8 37458.4 2126.38  32
   2   3   8 39505.2 2016.64  29
  -2  -3  -9 1865.90 309.335   3
  -2  -3  -9 2053.43 405.051   4
  -2  -3  -9 1952.90 475.995  19
  -2  -3  -9 1932.61 325.628  20
   2   3   9 2164.44 417.399  32
  -2  -3 -10 2539.38 492.388  19
  -2  -3 -11 3685.79 351.158  24
   2   4 -10 45.7397 120.676  13
   2   4 -10-43.3816 118.258  20
   2   4  -9 1842.97 292.318  13
   2   4  -9 1360.46 251.356  20
   2   4  -8 4463.06 477.484  13
   2   4  -8 3939.96 441.873  20
   2   4  -8 3846.04 381.038  21
   2   4  -8 5436.37 436.387  12
  -2  -4   7 20684.4 1392.63  39
   2   4  -7 22574.5 1339.38  20
   2   4  -7 22702.6 1364.22  13
   2   4  -7 24787.4 1279.16  14
   2   4  -7 21658.8 1259.93  21
   2   4  -7 23788.0 1296.38  22
   2   4  -7 25201.3 1301.69  12
   2   4  -7 20321.1 1390.67  11
   2   4  -6 20535.3 1178.13  21
   2   4  -6 20419.3 1187.90  22
  -2  -4   6 17517.0 1259.77  39
   2   4  -6 22623.0 1219.98  15
   2   4  -6 18879.0 1210.22  20
   2   4  -6 20625.0 1167.02  14
   2   4  -6 23136.9 1185.95  33
   2   4  -6 21644.9 1191.43  12
   2   4  -5 2184.52 306.555  22
   2   4  -5 1961.48 316.766  20
  -2  -4   5 1722.69 346.501  39
   2   4  -5 2564.85 349.839  15
   2   4  -5 2119.90 294.402  14
   2   4  -5 2325.24 353.359  13
   2   4  -5 2198.46 308.740  12
   2   4  -5 2088.36 288.005  33
   2   4  -4 21366.3 1247.05  12
   2   4  -4 21894.6 1343.94  11
   2   4  -4 22057.4 1242.22  22
   2   4  -4 21538.7 1267.08  20
   2   4  -4 26791.3 1316.87  18
  -2  -4   4 25167.7 1335.98  39
   2   4  -4 23219.2 1245.82  14
   2   4  -4 22711.3 1303.39  13
   2   4  -4 22458.8 1173.97   6
   2   4  -4 27698.1 1337.75  15
   2   4  -3 78073.9 3648.15   6
  -2  -4   3 77785.6 3699.72  39
  -2  -4   3 78638.6 3632.36   1
   2   4  -3 82396.4 3643.70  10
   2   4  -3 79962.8 3769.51  11
   2   4  -2 73193.4 3472.71  11
   2   4  -2 74587.1 3427.86  10
   2   4  -2 74178.4 3428.44   6
  -2  -4   2 71226.5 3498.81  37
  -2  -4   2 78934.5 3418.32   1
  -2  -4   2 71729.8 3397.18  39
   2   4  -1 15860.1 880.368  11
   2   4  -1 16500.4 896.973   6
  -2  -4   1 16072.1 806.927   5
  -2  -4   1 17324.0 947.999  37
  -2  -4   1 15201.6 864.525   1
   2   4  -1 15678.9 888.024  10
  -2  -4   1 14887.6 799.211   7
  -2  -4   1 15936.6 808.686  39
  -2  -4   1 16246.8 934.743  35
   2   4   0 12660.3 666.999  11
  -2  -4   0 11853.9 672.024   7
  -2  -4   0 12784.7 739.121  37
  -2  -4   0 11556.7 648.527   5
  -2  -4   0 11469.5 590.888  39
  -2  -4   0 12397.2 708.879   1
   2   4   0 12539.4 689.225  32
   2   4   1 99184.7 4268.31  32
   2   4   1 94815.0 4159.38  30
   2   4   1 89980.6 4153.27  31
  -2  -4  -1 94119.4 4244.11   7
  -2  -4  -1 97897.2 4220.13   5
   2   4   1 92147.0 4267.09   6
  -2  -4  -1 98255.1 4262.81  37
   2   4   1 88714.9 4128.00  11
  -2  -4  -2 3345.21 323.094  37
  -2  -4  -2 3958.11 331.129   1
  -2  -4  -2 3679.28 348.870   7
   2   4   2 3345.49 354.387  40
  -2  -4  -2 3557.84 322.738   5
   2   4   2 3738.18 339.137   6
   2   4   2 3707.98 356.078  32
   2   4   2 3516.61 266.417  30
   2   4   2 3432.64 302.707  31
  -2  -4  -3 27305.4 1298.54   1
  -2  -4  -3 23507.8 1351.41   7
  -2  -4  -3 25595.3 1274.72  35
   2   4   3 24024.6 1347.86  40
   2   4   3 27080.3 1376.70  32
   2   4   3 24338.9 1298.86   6
  -2  -4  -3 25402.7 1338.40   5
  -2  -4  -4 26189.2 1356.71   1
   2   4   4 28220.8 1391.44   6
  -2  -4  -4 26284.0 1457.73   5
  -2  -4  -4 27781.4 1370.89  35
  -2  -4  -4 25539.9 1383.62  37
   2   4   4 30003.5 1479.10  40
  -2  -4  -5 2358.53 304.851  27
   2   4   5 2122.86 321.060  29
  -2  -4  -5 2234.30 355.649   4
  -2  -4  -5 1729.60 289.012   3
  -2  -4  -5 1753.91 238.275  20
  -2  -4  -5 2153.79 286.597  37
  -2  -4  -5 1992.00 230.580   1
  -2  -4  -5 2301.34 356.661   5
   2   4   5 1898.46 224.341   6
   2   4   5 2035.55 320.129  40
  -2  -4  -5 2464.75 280.851  35
  -2  -4  -6 49993.7 2518.96   3
  -2  -4  -6 53109.2 2496.82  37
  -2  -4  -6 52242.8 2446.82  35
  -2  -4  -6 49381.3 2426.95  20
   2   4   6 51398.1 2631.04  32
   2   4   6 50425.6 2552.27  29
   2   4   6 47907.7 2545.70   8
  -2  -4  -6 47086.5 2545.85   9
  -2  -4  -7 3713.73 452.578   3
  -2  -4  -7 4067.98 540.600   4
   2   4   7 3601.05 458.309   8
  -2  -4  -7 3275.28 452.917   9
   2   4   7 3876.24 532.901  32
  -2  -4  -7 3632.27 395.406  20
   2   4   7 4175.46 489.934  29
  -2  -4  -8 38259.2 2165.84   9
  -2  -4  -8 43996.3 2273.60   4
  -2  -4  -8 42925.6 2089.12  20
   2   4   8 40014.1 2278.92  32
   2   4   8 39888.8 2157.95  29
  -2  -4  -8 38771.9 2120.62   3
   2   4   9 12334.9 831.174  29
  -2  -4  -9 10509.5 770.120   3
  -2  -4  -9 11340.1 892.012   4
  -2  -4 -10-126.266 304.973  19
  -2  -4 -10 322.018 246.413   4
  -2  -4 -10-312.082 198.874  24
  -2  -4 -11 13909.4 863.506  19
   2   5 -10 5879.15 368.167  13
   2   5  -9 31805.7 1540.58  13
   2   5  -9 28991.0 1481.51  20
   2   5  -8 28829.9 1642.79  13
   2   5  -8 33770.4 1617.10  12
   2   5  -8 30798.5 1613.58  20
   2   5  -7 16284.9 922.838  14
   2   5  -7 15527.8 943.958  12
   2   5  -7 13805.7 869.682  22
   2   5  -7 14581.4 941.263  20
   2   5  -6 669.857 275.880  13
   2   5  -6 849.653 236.125  14
   2   5  -6 1343.00 288.977  20
   2   5  -6 291.248 212.303  11
   2   5  -6 807.190 261.193  12
   2   5  -6 1066.79 235.013  22
   2   5  -5 19689.4 1133.81  22
   2   5  -5 20972.0 1187.81  20
  -2  -5   5 18020.5 1224.02  37
   2   5  -5 18049.9 1131.08  14
   2   5  -5 19977.2 1209.92  13
   2   5  -5 21683.5 1195.76  12
   2   5  -5 17850.3 1233.47  11
   2   5  -4 3038.92 367.498  14
   2   5  -4 2636.67 364.062  13
   2   5  -4 3048.54 305.901   6
   2   5  -4 3357.42 331.158  33
   2   5  -4 3345.80 360.067  22
   2   5  -4 3552.56 426.417  11
   2   5  -4 3316.21 382.860  12
   2   5  -4 2342.05 339.625  20
   2   5  -4 3080.32 392.086  18
  -2  -5   4 3951.81 450.647  37
   2   5  -4 4555.07 459.188  15
   2   5  -4 2889.66 276.155  28
   2   5  -3 2901.90 354.014  12
   2   5  -3 3656.75 393.621  11
  -2  -5   3 3127.25 321.349   1
   2   5  -3 4494.59 440.546  15
  -2  -5   3 2743.31 388.852  37
   2   5  -3 2862.70 334.900  18
   2   5  -3 2910.33 320.811   6
   2   5  -3 3354.31 358.831  13
   2   5  -3 2939.92 348.681  14
  -2  -5   2 37000.9 1759.40  35
   2   5  -2 38668.1 1750.44  15
   2   5  -2 32653.0 1652.61  11
   2   5  -2 32956.7 1626.10  10
   2   5  -2 28635.6 1525.69   8
  -2  -5   2 33524.9 1634.80   1
  -2  -5   2 30665.5 1695.31  37
   2   5  -2 28648.4 1618.07  14
   2   5  -2 33004.7 1651.77   6
  -2  -5   1 6336.47 472.724   1
   2   5  -1 5665.46 460.151  10
  -2  -5   1 6005.01 502.580  35
  -2  -5   1 5807.30 403.281   5
   2   5  -1 5108.27 457.035   6
   2   5  -1 5426.89 417.169  11
  -2  -5   1 5628.00 494.446  37
  -2  -5   0 7546.70 527.168   1
  -2  -5   0 6236.37 505.649  35
  -2  -5   0 6698.94 450.217   7
  -2  -5   0 6684.29 457.929   5
   2   5   0 6321.96 406.679  11
  -2  -5   0 6132.55 509.558  37
  -2  -5  -1 33871.7 1647.21   7
  -2  -5  -1 33155.4 1653.38  37
   2   5   1 29448.6 1536.32  31
   2   5   1 34971.1 1692.95  32
   2   5   1 33460.3 1567.67  30
  -2  -5  -1 31892.0 1641.93  35
  -2  -5  -1 33280.3 1627.12   5
   2   5   1 33896.9 1678.32   6
  -2  -5  -2 74050.0 3473.25  37
  -2  -5  -2 75983.0 3493.85   5
   2   5   2 76139.8 3511.74   6
  -2  -5  -2 78139.3 3496.48   1
   2   5   2 78282.0 3555.60  32
   2   5   2 73848.4 3404.04  30
   2   5   2 68725.3 3429.95  31
  -2  -5  -3-50.2978 163.847   1
  -2  -5  -3 360.702 193.789   5
   2   5   3 238.422 158.200   6
  -2  -5  -3 300.351 156.430  37
  -2  -5  -3 310.471 183.833   3
   2   5   3 148.207 163.864  29
   2   5   3 191.511 165.293  31
   2   5   3 279.827 211.217  32
   2   5   3 195.121 118.041  30
   2   5   4 18265.6 1034.35   6
  -2  -5  -4 18407.8 1114.77   5
  -2  -5  -4 17915.0 1120.73   4
   2   5   4 17738.0 1144.94  32
   2   5   4 18060.8 1011.79  30
   2   5   4 17608.2 1095.37  31
  -2  -5  -4 18252.5 1007.17  35
  -2  -5  -4 19361.8 1028.80   1
  -2  -5  -5 34765.4 1747.25   1
  -2  -5  -5 34732.7 1823.70  37
  -2  -5  -5 30916.6 1876.36   9
   2   5   5 36834.0 1928.96  31
   2   5   5 35259.9 1898.20  29
  -2  -5  -5 38075.6 1796.48  35
   2   5   5 34615.0 1758.83   6
  -2  -5  -5 36172.4 1946.49   4
  -2  -5  -5 35360.0 1939.57   5
  -2  -5  -5 36030.4 1871.46   3
  -2  -5  -6 33078.4 1721.98  37
  -2  -5  -6 31936.5 1662.95  35
   2   5   6 30168.7 1758.65  29
   2   5   6 33585.0 1873.78  32
   2   5   6 32783.1 1839.21  31
  -2  -5  -6 31306.1 1818.84   4
  -2  -5  -6 31469.8 1828.16   5
  -2  -5  -6 28978.9 1764.84   9
   2   5   6 33302.7 1832.00   8
  -2  -5  -6 31160.4 1738.54   3
   2   5   7 4802.23 602.753  31
   2   5   7 5226.19 633.570  32
   2   5   7 4880.81 568.866  29
  -2  -5  -7 6312.21 588.803   3
   2   5   7 5125.49 566.762   8
  -2  -5  -7 6531.22 623.449   9
  -2  -5  -7 5872.01 498.058  35
   2   5   8 936.379 311.271  29
  -2  -5  -8 1373.95 395.078   4
  -2  -5  -8 1253.06 320.290   3
  -2  -5  -8 1242.69 315.164   9
   2   5   8 833.220 313.989  31
   2   5   8 1749.71 401.270  32
  -2  -5  -9 3511.50 398.321  24
  -2  -5  -9 3587.89 493.790   4
  -2  -5  -9 3059.92 370.211   3
   2   5   9 4047.16 452.750  29
  -2  -5 -10 10162.7 739.555  19
  -2  -5 -10 8957.66 685.279   4
  -2  -5 -10 9391.25 624.397  24
  -2  -5 -11 28102.6 1338.72  24
  -2  -5 -11 27020.7 1389.97  19
   2   6  -8 23539.4 1300.12  13
   2   6  -8 25030.5 1273.14  12
   2   6  -7 16913.6 1020.87  20
   2   6  -7 18657.6 1118.92  13
   2   6  -6 11237.5 738.287  14
   2   6  -6 9013.88 729.950  13
   2   6  -6 11757.3 784.871  12
   2   6  -6 10512.3 704.052  20
  -2  -6   6 9119.59 812.258  35
   2   6  -5 35.8936 214.056  18
   2   6  -5 147.906 228.250  12
   2   6  -5 87.4272 188.681  11
   2   6  -5-106.719 222.015  13
   2   6  -5 132.293 221.562  14
  -2  -6   5-98.2737 271.284  35
   2   6  -5 351.130 194.171  20
   2   6  -4 276.938 221.527  11
   2   6  -4 297.920 219.505  12
  -2  -6   4-47.4699 239.326  35
   2   6  -4 169.393 270.039  15
  -2  -6   4 240.619 202.218  37
   2   6  -4 187.036 148.270  28
   2   6  -4 129.358 206.264  13
   2   6  -4 101.230 232.435  14
   2   6  -4 32.8470 195.983  18
   2   6  -3 27.4751 155.841  13
   2   6  -3 67.7778 229.137  14
   2   6  -3 155.562 178.777   6
   2   6  -3 33.3331 167.991  11
  -2  -6   3 28.8630 140.532   1
  -2  -6   3-76.1680 207.310  37
   2   6  -3 82.1020 258.948  15
  -2  -6   3 43.6666 234.277  35
   2   6  -3 29.1935 169.889  18
   2   6  -3 21.8235 141.992  28
   2   6  -2 26.7679 132.665  11
  -2  -6   2 90.5863 162.027   1
   2   6  -2 25.6072 154.529  18
  -2  -6   2 213.234 196.218  37
   2   6  -2 32.3851 168.586   6
   2   6  -2 162.457 204.973  14
  -2  -6   2 38.0495 212.973  35
  -2  -6   1 3932.04 415.317  35
   2   6  -1 3644.29 401.396   6
  -2  -6   1 3598.07 397.138   1
  -2  -6   1 3931.55 417.343  37
   2   6  -1 3443.46 392.667  12
   2   6  -1 3461.48 305.621  11
   2   6  -1 3630.57 353.082   8
   2   6  -1 3040.29 362.896  10
   2   6  -1 3024.18 377.678  14
   2   6  -1 3685.50 349.860  34
  -2  -6   0 2679.61 337.527   1
  -2  -6   0 1629.35 290.448  35
  -2  -6   0 2409.62 285.819   5
   2   6   0 2106.36 298.797   8
  -2  -6   0 2660.73 334.282  37
  -2  -6  -1 191537. 8430.91   5
   2   6   1 190609. 8476.65   6
  -2  -6  -1 190754. 8429.31  35
   2   6   1 178882. 8377.61  34
  -2  -6  -1 193199. 8447.92  37
   2   6   1 179574. 8339.34  30
   2   6   1 197809. 8519.72  32
  -2  -6  -2 45536.1 2194.27   1
  -2  -6  -2 42457.1 2136.21  35
   2   6   2 43315.0 2108.81  34
  -2  -6  -2 42367.5 2151.58  37
   2   6   2 41108.8 2097.82  31
   2   6   2 46464.9 2272.36  32
   2   6   2 43676.8 2089.32  30
   2   6   2 41078.4 2157.52  29
  -2  -6  -2 44697.1 2192.16   5
   2   6   2 43349.4 2198.91   6
   2   6   3 14783.8 935.207   6
  -2  -6  -3 13012.2 923.184   5
  -2  -6  -3 14367.2 908.868  37
   2   6   3 15272.6 1029.12  32
   2   6   3 15344.6 866.842  30
   2   6   3 14307.3 914.046  31
   2   6   3 14761.0 953.872  29
  -2  -6  -3 16665.9 976.279   3
  -2  -6  -3 14004.7 955.258   4
  -2  -6  -3 16053.2 938.843   1
  -2  -6  -4-83.6735 166.318  35
   2   6   4-139.394 226.226   8
  -2  -6  -4 42.8386 212.264   9
  -2  -6  -4 91.0128 157.909   1
  -2  -6  -4-84.2070 215.695   5
   2   6   4-31.8168 165.607   6
  -2  -6  -4 163.606 172.955  37
   2   6   4 276.744 235.747  29
  -2  -6  -4-37.1419 221.477   3
  -2  -6  -4 124.716 238.877   4
   2   6   4 108.919 132.580  30
   2   6   4 291.855 253.180  32
   2   6   4-78.0702 203.176  31
  -2  -6  -5 21419.9 1320.83   5
  -2  -6  -5 20522.3 1305.83   4
   2   6   5 18920.8 1284.30   8
  -2  -6  -5 19406.3 1267.38   9
   2   6   5 19652.1 1332.89  32
   2   6   5 21309.8 1168.04  30
   2   6   5 20840.3 1287.62  31
  -2  -6  -5 20884.1 1160.26  35
  -2  -6  -5 18858.5 1117.33   1
  -2  -6  -6 1551.22 264.312  35
   2   6   6 1318.95 327.458   8
  -2  -6  -6 1360.54 333.212   9
   2   6   6 1474.21 337.412  31
   2   6   6 1310.38 244.820  30
  -2  -6  -6 1515.63 300.818  37
  -2  -6  -6 1173.21 341.619   5
  -2  -6  -6 1133.64 328.659   3
  -2  -6  -6 1220.57 387.627   4
   2   6   6 1553.31 367.213  29
  -2  -6  -7 20069.8 1214.01   3
  -2  -6  -7 17886.8 1259.76   4
  -2  -6  -7 19609.0 1126.06  35
   2   6   7 20072.8 1285.88   8
  -2  -6  -7 18939.8 1265.70   9
   2   6   7 16781.4 1282.06  32
   2   6   7 20580.9 1264.85  29
   2   6   7 16202.4 1242.82  31
   2   6   8 20704.5 1241.12  29
  -2  -6  -8 17803.4 1145.80   3
  -2  -6  -9 9760.23 694.762  24
  -2  -6  -9 10957.9 720.880   3
   2   6   9 13488.1 826.476  29
  -2  -6  -9 12633.5 861.514   4
  -2  -6 -10 9942.34 637.020   4
  -2  -6 -10 9747.67 649.730  19
  -2  -6 -10 8364.45 546.037  24
   2   6  10 9157.65 570.255  29
   2   7  -8 14761.3 844.083  13
   2   7  -8 16672.6 853.644  12
   2   7  -7 74.9556 167.375  13
   2   7  -7-148.539 164.271  12
   2   7  -6 4724.37 441.997  14
   2   7  -6 4213.05 425.642  13
   2   7  -6 4358.30 446.191  12
   2   7  -5 9396.20 670.735  13
   2   7  -5 8844.89 686.066  14
   2   7  -5 9143.14 711.993  12
  -2  -7   4 6050.65 594.684  35
   2   7  -4 5727.98 556.397  14
   2   7  -4 5958.41 497.306  13
   2   7  -4 4815.53 425.924  28
   2   7  -4 6620.32 561.690  18
   2   7  -4 6385.67 538.314  11
   2   7  -3 40363.1 2167.92  11
   2   7  -3 42890.5 2260.17  12
  -2  -7   3 40745.8 2181.05   1
   2   7  -3 44607.8 2258.98  14
   2   7  -3 48778.4 2161.51  13
  -2  -7   3 43443.6 2309.55  35
  -2  -7   3 41493.1 2226.41  37
   2   7  -3 43486.3 2110.70  26
   2   7  -3 41900.0 2121.79  28
   2   7  -3 44078.3 2232.12   6
   2   7  -3 46553.3 2208.51  18
   2   7  -2 740.984 279.717  12
  -2  -7   2 634.078 229.046   1
   2   7  -2 647.699 309.211  14
  -2  -7   2 808.854 262.364  35
  -2  -7   2 654.360 231.452  37
   2   7  -2 842.753 205.902  28
   2   7  -2 877.779 226.305  18
   2   7  -2 532.268 228.869   6
   2   7  -1 12780.7 870.706   6
  -2  -7   1 11640.1 827.516  37
  -2  -7   1 13273.5 864.454   1
   2   7  -1 12439.0 864.784  12
   2   7  -1 10536.4 832.667  14
  -2  -7   1 12767.4 867.553  35
   2   7   0 79229.3 3690.73   8
   2   7   0 72353.0 3566.19  28
  -2  -7   0 74618.4 3661.16  37
  -2  -7   0 81415.1 3697.80  35
   2   7   0 70235.9 3668.72  12
  -2  -7   0 86116.5 3735.28   1
   2   7   1 36539.8 1923.60   8
  -2  -7  -1 36811.5 1855.01  37
   2   7   1 36066.1 1821.38  29
  -2  -7  -1 37238.5 1846.53  35
   2   7   1 32032.7 1745.82  28
  -2  -7  -1 34097.1 1832.80   5
   2   7   1 34586.1 1891.21   6
   2   7   2 17409.4 1065.03   6
  -2  -7  -2 16171.8 1032.74   5
  -2  -7  -2 16404.9 988.887  35
  -2  -7  -2 15871.6 992.331  37
  -2  -7  -2 17804.4 1065.37   3
  -2  -7  -2 16647.2 1055.12   1
   2   7   2 17086.8 1125.01  32
   2   7   2 16330.4 1022.50  29
   2   7   2 14781.2 926.185  30
   2   7   2 17137.5 1100.07   8
   2   7   2 15546.2 925.990  28
  -2  -7  -3 1361.03 296.723   5
   2   7   3 1907.02 319.899   6
  -2  -7  -3 1503.44 261.477  35
  -2  -7  -3 1394.53 286.386  37
  -2  -7  -3 1422.78 290.718   1
   2   7   3 1358.97 230.877  30
   2   7   3 1288.92 350.829  32
  -2  -7  -3 1151.90 294.324   3
  -2  -7  -3 1198.26 316.141   4
   2   7   3 1415.91 226.935  28
   2   7   3 1227.10 281.825  29
   2   7   3 1967.54 383.661   8
  -2  -7  -3 1618.49 339.981   9
  -2  -7  -4 142.506 227.228   5
   2   7   4 109.428 164.586   6
  -2  -7  -4 73.6146 182.529  37
  -2  -7  -4 292.555 269.282   3
  -2  -7  -4-44.2725 257.739   4
  -2  -7  -4 280.025 201.267   1
   2   7   4 147.040 134.112  28
   2   7   4 174.449 257.050  29
   2   7   4 210.891 138.802  30
   2   7   4 332.892 293.348  32
  -2  -7  -4 334.099 248.532   9
  -2  -7  -5 5505.97 537.053  37
  -2  -7  -5 5374.08 622.914   4
  -2  -7  -5 5583.29 614.291   5
  -2  -7  -5 6834.20 526.003  35
   2   7   5 5685.51 657.935  32
   2   7   5 5781.71 615.631  29
  -2  -7  -5 4912.26 583.671   9
   2   7   5 5273.06 601.655   8
   2   7   6 30990.7 1778.48   8
  -2  -7  -6 28742.1 1722.72   9
   2   7   6 28382.6 1786.92  32
   2   7   6 30812.4 1724.85  29
  -2  -7  -6 31923.1 1696.07   3
  -2  -7  -6 28339.1 1567.83  35
  -2  -7  -6 28647.3 1719.02   4
  -2  -7  -6 26637.4 1705.09   5
  -2  -7  -7 32012.7 1849.08   4
  -2  -7  -7 31463.0 1763.03   3
   2   7   7 33334.5 1825.28  29
  -2  -7  -8 1307.21 228.250  24
  -2  -7  -8 1421.39 291.273   3
  -2  -7  -8 1053.16 329.798   4
   2   7   8 1384.91 333.088  29
   2   7   9 25048.7 1257.36  29
  -2  -7  -9 20982.1 1122.65  24
   2   8  -8-37.3432 73.9104  12
   2   8  -7 105.685 139.491  12
   2   8  -6 18581.4 997.698  13
   2   8  -6 18977.3 1037.86  14
   2   8  -5 7018.66 497.699  13
   2   8  -5 6911.94 564.086  14
   2   8  -4 43205.2 2079.34  28
   2   8  -4 43872.7 2209.60  14
   2   8  -4 44551.4 2212.32  12
   2   8  -4 40102.1 2148.63  18
   2   8  -3 14228.8 833.799  26
   2   8  -3 14851.6 857.304  28
   2   8  -3 13672.3 924.738   6
  -2  -8   3 12136.3 921.729  35
   2   8  -3 13156.3 938.399  14
   2   8  -3 13688.5 933.939  12
   2   8  -3 15994.9 905.542  18
   2   8  -2 4098.97 459.384   6
  -2  -8   2 3916.91 460.480  35
  -2  -8   2 3898.68 435.175   1
   2   8  -2 4220.07 405.806  28
   2   8  -2 4210.35 489.650  14
   2   8  -2 4323.39 485.376  12
  -2  -8   1 9474.99 724.515   1
  -2  -8   1 8799.66 679.434  37
   2   8  -1 8755.79 740.393  14
  -2  -8   1 8261.58 690.270  35
   2   8  -1 9605.88 754.124   6
   2   8  -1 9035.78 724.633  12
  -2  -8   0 1422.12 283.946  35
  -2  -8   0 1660.30 286.684  37
   2   8   0 1620.84 319.662  12
  -2  -8   0 930.077 257.375   3
  -2  -8   0 1632.62 319.927   1
   2   8   0 711.143 317.378  14
   2   8   0 977.273 247.056  28
   2   8   0 1266.28 280.207   8
   2   8   1 61852.2 3283.80  12
  -2  -8  -1 69693.2 3322.39   3
   2   8   1 69204.3 3382.62   8
  -2  -8  -1 68196.8 3286.44  37
   2   8   1 72564.4 3390.39   6
   2   8   1 66855.1 3212.10  28
  -2  -8  -1 67401.8 3279.37  35
   2   8   2 5088.31 431.782  28
   2   8   2 3854.71 464.392  12
  -2  -8  -2 4392.18 509.072   3
  -2  -8  -2 4700.54 513.938   1
  -2  -8  -2 4936.02 481.630  37
   2   8   2 5321.59 536.099   6
  -2  -8  -2 4885.49 501.248   5
  -2  -8  -2 4477.72 447.794  35
   2   8   2 4084.45 469.054  29
   2   8   2 4417.03 536.797   8
  -2  -8  -2 3506.60 445.399   9
   2   8   3 9467.33 820.483   8
  -2  -8  -3 9328.19 767.820   9
  -2  -8  -3 10400.9 799.284   3
   2   8   3 10362.0 767.483  29
  -2  -8  -3 10428.3 708.807  35
  -2  -8  -3 10393.1 739.066  37
   2   8   3 9294.54 744.909   6
  -2  -8  -3 9211.51 721.379   4
  -2  -8  -3 9039.58 766.493   5
  -2  -8  -3 9126.30 733.458   1
   2   8   3 8937.00 625.085  28
  -2  -8  -4 20609.7 1234.43   3
  -2  -8  -4 18996.8 1156.66   1
  -2  -8  -4 19626.9 1214.44   4
   2   8   4 18815.4 1174.74   6
  -2  -8  -4 18955.8 1254.86   5
   2   8   4 18847.2 1036.15  28
   2   8   4 20979.3 1248.93  29
   2   8   4 19141.9 1323.39  32
  -2  -8  -4 18987.5 1166.90  37
   2   8   4 20839.6 1322.81   8
  -2  -8  -4 16325.0 1202.50   9
   2   8   5 39739.4 2152.16  29
  -2  -8  -5 39998.8 2148.30   4
  -2  -8  -6 4231.50 494.466   3
  -2  -8  -6 4594.33 529.169   4
  -2  -8  -7 364.813 143.473  24
  -2  -8  -7 513.751 240.647   3
  -2  -8  -7 341.249 256.957   4
   2   8   7 457.132 262.872  29
  -2  -8  -8 1952.03 274.919   3
  -2  -8  -8 2537.01 347.964   4
   2   8   8 2260.77 335.371  29
  -2  -8  -9 71.9456 136.468   4
   2   8   9-70.1743 125.034  29
  -2  -8  -9 15.2734 133.318  19
   2   9  -6 8483.69 520.177  12
   2   9  -5 621.163 191.622  12
   2   9  -5 393.517 178.974  14
   2   9  -4 15349.3 925.412  12
   2   9  -4 15618.9 935.454  14
   2   9  -3 159.683 209.853  12
   2   9  -3-115.827 152.220  28
   2   9  -3-20.9386 120.319  26
   2   9  -3-33.7647 238.631  14
   2   9  -2 7782.21 605.226  12
   2   9  -2 6986.65 528.356  28
   2   9  -2 6148.19 504.751  26
   2   9  -2 6515.29 607.756  14
   2   9  -1 1485.90 314.263  12
   2   9  -1 1531.80 278.109  26
   2   9  -1 1612.57 363.886  14
   2   9   0 11089.1 735.722  28
   2   9   0 10857.6 789.272  12
  -2  -9   0 11819.2 789.662   3
   2   9   0 11620.6 856.238  14
   2   9   1 7960.78 571.857  28
   2   9   1 7680.46 613.276  12
  -2  -9  -1 7147.18 618.809   3
   2   9   1 6638.46 648.945  14
   2   9   2 330.704 184.484  28
   2   9   2 99.6960 186.173  29
  -2  -9  -2 38.6225 251.416   3
   2   9   2 224.016 193.261  12
   2   9   3 1556.39 322.378  29
   2   9   3 2057.72 267.383  28
   2   9   3 1350.95 260.888  12
  -2  -9  -3 1578.88 357.464   3
  -2  -9  -4 52589.8 2537.39   3
   2   9   4 52038.0 2532.37  29
  -2  -9  -4 45460.8 2434.41   4
  -2  -9  -5 29864.6 1583.36   3
   2   9   5 28270.5 1579.42  29
  -2  -9  -5 27455.7 1539.00   4
   2   9   6 9100.88 661.071  29
  -2  -9  -6 6925.93 582.239   4
  -2  -9  -7 2089.29 273.794   3
  -2  -9  -7 1271.77 254.144   4
   2   9   8 1973.86 233.851  29
   2  10  -5 1325.91 154.978  12
   2  10  -4 685.540 186.296  14
   2  10  -4 446.849 144.251  12
   2  10  -3 803.454 217.389  14
   2  10  -3 903.434 186.657  12
   2  10  -2 5075.04 422.423  12
   2  10  -2 5216.53 468.740  14
   2  10  -2 5213.96 400.215  26
   2  10  -1 18739.2 1043.53  12
   2  10  -1 19851.9 1047.90  26
   2  10  -1 17643.4 1105.28  14
   2  10   0 98220.3 4646.25  12
  -2 -10   0 97046.0 4637.67   3
   2  10   0 112724. 4673.72  28
   2  10   0 104339. 4671.47  26
   2  10   0 96450.6 4734.75  14
   2  10   1 5316.12 433.721  12
  -2 -10  -1 5277.36 486.388   3
   2  10   1 6524.08 564.756  14
   2  10   1 6062.83 457.090  28
   2  10   2 1135.76 302.365  14
   2  10   2 1007.02 223.706  26
   2  10   2 1431.64 224.908  28
   2  10   3 3556.53 423.814  14
   2  10   3 4062.77 368.399  26
  -2 -10  -4 10415.5 700.161   3
   2  10   4 9864.45 612.193  26
  -2 -10  -5 390.934 215.465   3
   2  10   5 550.496 200.504  29
   2  10   5 481.189 125.943  26
   2  10   6 1334.42 213.987  29
   2  11  -3 2441.72 213.950  14
   2  11  -2 210.661 138.059  14
   2  11  -1 9869.36 613.207  14
   2  11  -1 10351.4 576.845  26
   2  11   0 26333.1 1364.97  14
   2  11   0 27319.5 1332.53  26
  -2 -11  -1 5921.17 403.562   3
   2  11   1 7370.98 488.238  14
  -2 -11  -2 1746.12 228.081   3
   2  11   2 1547.66 239.681  14
   2  11   2 1928.62 219.485  26
  -2 -11  -3 8052.45 510.152   3
   2  11   3 7146.36 501.714  14
   2  11   3 8992.68 491.650  26
   2  11   4 2515.41 235.449  14
  -2 -11  -4 3099.61 262.323   3
   3 -10  -2 11044.6 632.218   3
  -3  10   1 7933.31 486.647  18
  -3  10   0 4881.41 380.361  18
  -3  10  -1 3937.13 350.047  18
  -3  10  -2 3518.03 323.823  18
  -3  10  -3 5750.38 424.665  18
  -3  10  -4 192.906 126.156  18
   3  -9  -5 1183.34 175.914   4
   3  -9  -4 1288.13 237.273   4
  -3   9   4 1639.99 252.202  29
   3  -9  -3 7607.88 539.724   3
   3  -9  -3 7965.27 583.496   4
  -3   9   3 7008.53 512.999  18
  -3   9   3 7665.68 575.912  29
   3  -9  -2 27818.7 1429.62   4
  -3   9   2 27726.9 1428.37  29
  -3   9   1 13352.9 827.186  29
  -3   9   1 13963.2 857.289  18
   3  -9  -1 14410.2 851.065   4
  -3   9   0 372.908 190.594  14
  -3   9   0 300.589 232.489  18
  -3   9  -1 3803.04 363.243  14
  -3   9  -1 3742.08 436.583  18
  -3   9  -2 3281.18 317.701  14
  -3   9  -2 4244.10 457.553  18
  -3   9  -3-65.7717 218.213  18
  -3   9  -4 10901.8 739.807  18
  -3   9  -5 5083.64 442.558  18
  -3   9  -6 1623.49 235.850  18
  -3   8   6 5129.09 413.666  29
   3  -8  -5 430.324 229.732   4
  -3   8   5 592.705 175.516  18
  -3   8   5 1028.85 255.203  29
   3  -8  -4 351.378 200.346   3
   3  -8  -4 38.2243 263.458   4
  -3   8   4 337.471 210.551  18
   3  -8  -3 2416.97 443.352   4
  -3   8   3 2179.06 354.075  18
  -3   8   3 1997.73 366.246  29
   3  -8  -2 6247.54 631.291   4
  -3   8   2 5041.07 561.219  18
  -3   8   2 7386.86 499.920  26
  -3   8   2 6208.73 617.139  29
  -3   8   1 1568.34 260.936  26
  -3   8   1 1285.11 330.472  29
  -3   8   1 1381.37 355.105  18
   3  -8  -1 1696.68 377.961   4
  -3   8   1 1934.86 444.529  23
  -3   8   0 424.127 234.038  29
  -3   8   0 852.752 230.923  26
  -3   8   0 823.897 325.143  18
  -3   8   0 322.660 357.720  23
   3  -8   0 457.560 258.015   4
   3  -8   1 4457.63 506.826   4
  -3   8  -1 7232.96 535.320  26
  -3   8  -1 6642.66 541.369  29
  -3   8  -1 5497.54 518.635  14
  -3   8  -1 6138.95 693.105  23
  -3   8  -1 5804.92 601.636  18
  -3   8  -2 6395.34 538.448  26
  -3   8  -2 7038.86 643.216  18
  -3   8  -2 5931.52 531.056  14
  -3   8  -3 21140.6 1321.48  18
  -3   8  -3 21791.8 1366.27  23
  -3   8  -3 19122.1 1148.28  14
  -3   8  -4 1794.38 370.776  18
  -3   8  -4 1863.46 248.693  14
  -3   8  -5 8257.89 701.936  15
  -3   8  -5 7510.24 641.457  18
  -3   8  -6 17787.9 1108.16  15
  -3   8  -7 15230.1 928.555  15
   3  -7  -7 14830.9 809.319   4
  -3   7   7 12832.6 786.671  29
  -3   7   6 19908.9 1153.30  29
  -3   7   6 19111.9 1060.61  18
  -3   7   5 9218.56 723.963  29
   3  -7  -5 8349.88 718.792   4
  -3   7   5 7357.41 615.565  18
  -3   7   4-91.8363 260.499  29
  -3   7   4 77.3047 263.806  18
   3  -7  -4 257.270 236.777   3
   3  -7  -4 296.196 327.585   4
  -3   7   3 5961.79 623.393  29
  -3   7   3 6088.33 611.271  23
  -3   7   3 5443.81 578.254  18
   3  -7  -3 5413.38 633.156   4
   3  -7  -2 3388.07 511.874   4
  -3   7   2 3321.58 513.518  17
  -3   7   2 2941.99 457.612  18
  -3   7   2 2913.59 461.208  29
  -3   7   2 3385.20 339.417  26
  -3   7   2 2017.52 360.249  30
  -3   7   2 3133.68 496.879  23
   3  -7  -2 3274.89 380.565  36
   3  -7  -2 3666.51 487.012   5
  -3   7   1 136.832 268.768  18
  -3   7   1-66.8206 288.423  17
  -3   7   1 550.669 286.416  29
  -3   7   1 110.336 160.607  26
  -3   7   1 273.393 213.842  30
  -3   7   1 54.2263 303.537  23
   3  -7  -1-79.2283 196.356  36
   3  -7  -1 665.423 342.908   4
  -3   7   0 15805.1 1035.99  30
  -3   7   0 13712.1 1023.04  18
  -3   7   0 14961.1 1178.84  17
  -3   7   0 13504.2 1103.08  23
  -3   7   0 13995.6 1011.82  29
  -3   7   0 14799.3 908.297  26
   3  -7   0 16426.9 1086.43   4
   3  -7   0 13064.4 1052.42   5
   3  -7   0 16814.9 1032.31  36
  -3   7  -1 5278.48 556.930  30
  -3   7  -1 6029.79 563.148  29
  -3   7  -1 6173.32 507.606  26
   3  -7   1 5199.80 575.956   4
  -3   7  -1 6326.19 715.299  17
  -3   7  -1 5250.93 577.683  18
   3  -7   1 4850.26 529.073  36
  -3   7  -1 4251.25 617.368  23
   3  -7   1 5354.14 614.895   5
  -3   7  -2 61987.3 3166.12  23
  -3   7  -2 54746.3 3032.26  18
  -3   7  -2 65542.9 3289.61  17
   3  -7   2 61553.1 3154.45   5
   3  -7   2 62482.6 3045.30  36
  -3   7  -2 52358.9 2905.12  14
  -3   7  -2 63969.4 2946.58  26
  -3   7  -2 66970.8 3058.55  15
  -3   7  -3 39949.1 2148.72  23
  -3   7  -3 37368.0 2067.65  18
  -3   7  -3 40046.7 2236.22  17
   3  -7   3 38000.6 2134.14   5
   3  -7   3 39837.7 2027.29  36
  -3   7  -3 34209.9 1893.69  14
  -3   7  -3 40308.9 1944.70  26
  -3   7  -3 38719.7 2065.57  15
  -3   7  -3 31864.4 2011.23  16
   3  -7   4 6164.18 552.158  36
   3  -7   4 5646.48 636.458   5
  -3   7  -4 5733.23 628.629  23
  -3   7  -4 5891.97 484.284  14
  -3   7  -4 6339.17 664.108  15
  -3   7  -4 5223.41 582.853  16
  -3   7  -4 6848.18 639.289  18
  -3   7  -4 5771.89 667.229  17
  -3   7  -5 2305.47 448.935  15
  -3   7  -5 1858.41 250.954  14
  -3   7  -5 2193.83 246.527  33
  -3   7  -6 5893.09 409.855  12
  -3   7  -6 5625.58 429.876  33
  -3   7  -6 5413.16 611.055  15
  -3   7  -7-19.3232 130.652  33
  -3   7  -7-80.8551 273.343  15
  -3   7  -7 33.1583 209.159  18
  -3   7  -8 422.612 138.707  33
  -3   7  -8 478.850 204.377  18
  -3   7  -9 92.4098 161.375  15
   3  -6  -8 6330.90 374.343  25
   3  -6  -7 921.285 181.648  25
  -3   6   7 989.879 240.027  29
   3  -6  -7 892.484 256.488   4
  -3   6   7 929.328 234.747  18
  -3   6   6 680.733 290.792  29
   3  -6  -6 1230.74 356.070   4
  -3   6   6 1065.02 282.115  18
  -3   6   5 1354.13 348.401  29
  -3   6   5 674.637 294.502  18
   3  -6  -5 780.234 216.220   3
   3  -6  -4 1467.09 346.360   5
  -3   6   4 1331.91 366.537  29
  -3   6   4 1717.46 384.900  18
  -3   6   4 1694.66 332.621  30
   3  -6  -3 30183.6 1655.81  36
  -3   6   3 32989.4 1926.22  31
  -3   6   3 32661.4 1789.31  30
   3  -6  -3 32327.5 1823.33   5
  -3   6   3 34399.8 1815.79  18
  -3   6   3 27640.8 1817.28  17
  -3   6   3 31245.1 1797.29  23
   3  -6  -3 34627.9 1909.83   4
   3  -6  -2 52869.6 2493.87  35
  -3   6   2 52259.8 2710.95  29
  -3   6   2 53121.0 2502.07  26
  -3   6   2 52196.0 2737.77  23
   3  -6  -2 51286.0 2763.82   4
  -3   6   2 51352.0 2750.37   8
   3  -6  -2 52489.1 2719.91   5
  -3   6   2 52586.3 2813.06  31
  -3   6   2 55040.6 2689.90  30
   3  -6  -2 49891.8 2570.66  36
  -3   6   2 48053.2 2779.87  17
  -3   6   2 52070.4 2676.83  18
   3  -6  -1 48.3067 284.604   5
  -3   6   1 50.5052 328.594  23
   3  -6  -1-149.538 293.673   4
  -3   6   1 50.8250 156.861  26
  -3   6   1 262.468 251.362  29
  -3   6   1-42.9319 262.029  18
  -3   6   1 167.757 192.949  30
  -3   6   1-123.265 289.159  17
   3  -6  -1 36.2629 188.751  36
  -3   6   0 1223.37 400.762  23
  -3   6   0 2285.95 396.013  18
   3  -6   0 1841.82 325.439  36
  -3   6   0 1740.41 431.888  17
  -3   6   0 1909.30 348.130  29
  -3   6   0 1966.61 283.156  26
  -3   6   0 2068.46 326.955  30
   3  -6   0 1723.33 412.415   4
  -3   6  -1 13880.9 992.784  29
  -3   6  -1 17617.9 961.317  26
  -3   6  -1 15356.1 1184.65  17
  -3   6  -1 15677.6 1058.14  18
   3  -6   1 16871.6 1131.87   5
  -3   6  -1 13310.1 966.864  16
  -3   6  -1 16356.9 1144.39  23
   3  -6   1 17105.1 1036.83  36
  -3   6  -1 16485.8 1036.75  30
  -3   6  -2 34998.2 2021.85  23
  -3   6  -2 34547.0 2087.87  17
  -3   6  -2 32595.0 1918.44  18
   3  -6   2 35921.2 2019.05   5
  -3   6  -2 33278.1 1926.68  16
  -3   6  -2 36364.6 1924.87  15
   3  -6   2 41942.8 1957.86  36
  -3   6  -2 33913.1 1851.89  29
  -3   6  -2 37097.1 1831.34  26
  -3   6  -3 4827.30 582.558  23
  -3   6  -3 4761.37 608.606  17
  -3   6  -3 5224.69 581.554  15
  -3   6  -3 5556.45 584.080  16
   3  -6   3 6299.54 648.361   5
  -3   6  -3 4172.80 527.505  18
   3  -6   3 5999.52 533.957  36
  -3   6  -3 5575.95 475.710  26
  -3   6  -3 4402.15 443.512  14
  -3   6  -4 10717.8 850.894  23
  -3   6  -4 12380.7 959.825  19
  -3   6  -4 10751.2 902.397  17
   3  -6   4 10460.4 870.518   5
  -3   6  -4 9043.08 627.440  33
   3  -6   4 10339.0 753.172  36
  -3   6  -4 9696.21 673.111  14
  -3   6  -4 12638.8 912.064  16
  -3   6  -4 9687.07 851.296  15
  -3   6  -5 1082.60 200.703  12
  -3   6  -5 200.518 246.085  17
  -3   6  -5 807.437 196.774  33
   3  -6   5 943.177 338.947   5
  -3   6  -5 753.216 199.800  14
  -3   6  -5 366.999 339.137  15
  -3   6  -5 673.693 284.672  16
  -3   6  -5 608.840 288.582  23
   3  -6   6-150.504 239.895   5
  -3   6  -6 105.939 323.318  15
  -3   6  -6 56.2341 213.382  16
  -3   6  -6-133.731 175.804  33
  -3   6  -6-161.316 161.548  12
  -3   6  -6-85.0866 244.497  18
  -3   6  -7 8715.98 626.076  33
  -3   6  -7 9196.31 734.124  18
  -3   6  -7 10071.4 631.436  12
  -3   6  -8 22384.8 1196.33  18
  -3   6  -8 18663.0 1244.93  19
  -3   6  -8 19088.6 1075.35  33
  -3   6  -8 19361.8 1229.35  15
  -3   6  -9 734.307 288.169  19
  -3   6  -9 572.774 236.999  15
  -3   6  -9 526.427 158.651  33
   3  -5  -8 17.1115 139.938  25
  -3   5   8 83.8724 161.414  18
   3  -5  -8-66.5949 159.521   4
   3  -5  -7-46.8490 180.387  25
  -3   5   7-68.1300 210.310  29
  -3   5   7-160.604 228.976  18
   3  -5  -7-187.315 255.677   4
   3  -5  -6 20874.5 1350.33   4
  -3   5   6 21202.6 1314.83  29
  -3   5   5 216.325 195.358  30
  -3   5   5 60.2476 248.174  31
   3  -5  -5 563.832 248.614   5
  -3   5   5 142.182 261.895  29
  -3   5   5 269.721 267.535  38
   3  -5  -5 470.947 337.221   4
  -3   5   4 2145.09 346.120  30
  -3   5   4 1406.57 377.681  31
   3  -5  -4 1572.93 330.534   5
  -3   5   4 2612.05 448.038  29
  -3   5   4 1189.72 343.969  38
   3  -5  -4 2377.37 475.099   4
   3  -5  -3 20281.1 1177.09  36
  -3   5   3 20598.5 1305.99  38
  -3   5   3 23008.9 1391.23   8
   3  -5  -3 21178.0 1339.95   9
  -3   5   3 22148.9 1304.46  30
  -3   5   3 20037.2 1382.12  31
   3  -5  -3 21367.4 1318.30   5
  -3   5   3 23095.0 1372.48  29
  -3   5   3 20731.2 1355.86  17
  -3   5   3 24648.3 1342.24  18
  -3   5   3 20842.7 1301.06  23
   3  -5  -2 89860.1 4056.21  35
  -3   5   2 85187.7 4038.93  26
  -3   5   2 90326.7 4281.67  23
   3  -5  -2 86206.1 4297.47   4
  -3   5   2 87890.5 4304.63   8
   3  -5  -2 92036.5 4257.96   9
   3  -5  -2 86354.6 4251.34   5
  -3   5   2 84917.2 4325.25  17
  -3   5   2 91084.9 4231.17  18
   3  -5  -2 86204.6 4123.90  36
  -3   5   2 87290.8 4190.59  38
  -3   5   2 96944.9 4237.37  30
  -3   5   1 1363.21 256.323  38
  -3   5   1 1528.44 352.683  17
   3  -5  -1 1594.61 321.751   5
  -3   5   1 1672.35 232.950  26
  -3   5   1 1539.43 319.778  29
  -3   5   1 1995.71 314.471  30
   3  -5  -1 1249.39 248.677  36
   3  -5  -1 1574.68 199.229  35
  -3   5   1 1401.71 312.662  18
  -3   5   0 1205.48 346.441  17
  -3   5   0 599.482 196.691  16
  -3   5   0 940.389 316.991   2
  -3   5   0 967.092 270.372  18
  -3   5   0 757.150 188.212  26
  -3   5   0 1098.11 267.445  29
   3  -5   0 889.994 139.734  35
  -3   5   0 912.677 235.771  30
  -3   5  -1 42072.2 2288.10  17
  -3   5  -1 38913.8 2140.25  18
  -3   5  -1 39162.1 2186.37   2
  -3   5  -1 42237.5 2144.35  16
   3  -5   1 43003.1 2127.22  36
  -3   5  -1 42474.9 2043.10  26
  -3   5  -1 40968.5 2125.69  29
  -3   5  -1 44506.0 2142.13  30
  -3   5  -2 34717.1 1833.24  29
  -3   5  -2 36054.6 1785.41  26
  -3   5  -2 36862.0 1928.12  16
  -3   5  -2 32201.0 1862.42  15
   3  -5   2 41608.3 1902.32  36
  -3   5  -2 33990.5 1925.96   2
   3  -5   2 37287.1 1964.07   5
  -3   5  -2 35473.1 1858.15  30
  -3   5  -2 34063.5 2011.85  17
   3  -5   3-133.915 228.684   5
   3  -5   3-32.1183 169.772  36
  -3   5  -3 300.554 292.986  19
  -3   5  -3 40.9606 252.822  15
  -3   5  -3 101.974 265.385  17
  -3   5  -3-44.0489 210.603  16
  -3   5  -3 131.301 117.065  33
  -3   5  -3-24.4494 145.800  26
  -3   5  -4 5022.22 595.015  19
  -3   5  -4 4095.58 525.949  15
  -3   5  -4 3931.15 509.131  17
  -3   5  -4 4028.95 511.082  16
  -3   5  -4 4463.79 486.796  18
  -3   5  -4 4589.77 379.716  33
   3  -5   4 4606.54 433.244  36
   3  -5   4 4013.46 534.512   5
  -3   5  -4 4542.03 500.807  23
  -3   5  -5 38478.3 2097.62  23
  -3   5  -5 42350.3 2248.70  19
   3  -5   5 36655.0 2190.26   5
   3  -5   5 40330.7 2031.73  36
  -3   5  -5 42947.0 2014.95  33
  -3   5  -5 39431.7 2161.13  17
  -3   5  -5 34318.6 2081.26  18
  -3   5  -5 44538.0 1989.78  12
  -3   5  -5 39566.6 2222.61  15
  -3   5  -5 40693.2 2250.68  16
  -3   5  -6 9236.76 747.914  18
  -3   5  -6 9524.30 657.966  33
   3  -5   6 8578.34 732.530  40
  -3   5  -6 10597.3 655.640  12
   3  -5   6 9458.59 814.342   5
  -3   5  -6 8387.88 811.780  16
  -3   5  -6 8828.69 833.989  15
  -3   5  -7 2730.53 405.481  18
  -3   5  -7 2633.35 311.330  12
  -3   5  -7 2296.41 315.405  33
   3  -5   7 1799.49 376.528   5
  -3   5  -8 2217.80 355.712  18
  -3   5  -8 1426.31 384.575  15
  -3   5  -8 1787.87 295.677  33
  -3   5  -9 13814.4 973.235  19
  -3   5  -9 13494.3 924.733  15
  -3   5 -10 13869.3 835.782  19
  -3   5 -10 11992.1 746.625  15
   3  -4  -9 1592.26 198.592  25
  -3   4   9 677.787 168.453  18
   3  -4  -8 1353.92 250.036  25
  -3   4   7 10115.3 771.396  29
   3  -4  -7 12024.8 762.507  25
   3  -4  -7 12080.5 854.548   4
   3  -4  -7 10627.9 745.295  21
  -3   4   6 2320.06 481.917  38
  -3   4   6 1826.06 394.601  31
  -3   4   6 2028.09 358.214  29
   3  -4  -6 1921.72 395.421   4
   3  -4  -6 1436.49 290.521  21
   3  -4  -6 1631.43 286.141  24
  -3   4   5 43372.5 2534.99  38
   3  -4  -5 47991.8 2441.64   5
   3  -4  -5 45342.4 2291.01  24
   3  -4  -5 45223.1 2314.64  21
   3  -4  -5 50762.4 2529.90   4
  -3   4   5 46481.5 2541.43  31
  -3   4   5 47230.9 2442.70  29
  -3   4   4 93341.0 4360.37  29
  -3   4   4 88457.0 4426.97  31
  -3   4   4 89745.9 4419.55  38
   3  -4  -4 89542.7 4390.56   4
   3  -4  -4 89015.9 4312.65   5
   3  -4  -4 91405.0 4380.28   9
  -3   4   3 121891. 5619.13  29
   3  -4  -3 124329. 5672.23   4
  -3   4   3 124274. 5641.74   8
   3  -4  -3 119546. 5642.12   9
   3  -4  -3 115872. 5442.59  36
  -3   4   3 122761. 5668.77  38
  -3   4   3 114926. 5615.22  17
   3  -4  -3 131380. 5617.78   5
  -3   4   3 122173. 5701.31  31
  -3   4   3 113675. 5478.04  39
  -3   4   2 42951.0 2029.84  30
  -3   4   2 41362.8 2140.92  31
   3  -4  -2 37661.1 1894.25  35
   3  -4  -2 39927.3 2059.87   5
  -3   4   2 42163.9 2094.62  29
  -3   4   2 37620.7 2033.61   2
  -3   4   2 42750.4 2109.06   8
   3  -4  -2 41661.4 2077.72   9
  -3   4   2 40479.9 2128.70  17
  -3   4   2 38881.7 2073.55  38
   3  -4  -2 39009.6 1947.93  36
  -3   4   2 37055.0 1921.96  39
  -3   4   1 17.3695 110.802  39
  -3   4   1 106.869 191.163   8
   3  -4  -1 30.4474 165.788   9
  -3   4   1 30.6474 164.477  38
  -3   4   1 23.5632 130.149  16
  -3   4   1 254.519 227.622  17
   3  -4  -1 264.982 204.482   5
   3  -4  -1 73.5736 148.026  36
   3  -4  -1 177.326 99.0706  35
  -3   4   1 28.0130 158.940  30
  -3   4   1 119.274 216.458  31
  -3   4   1 212.032 187.003  18
  -3   4   0 1315.28 281.496   8
  -3   4   0 1948.61 265.895  38
  -3   4   0 1952.78 264.446  16
  -3   4   0 1128.65 331.854  17
  -3   4   0 1625.82 255.413  30
   3  -4   0 1859.36 328.317   5
  -3   4   0 1456.52 180.939  39
   3  -4   0 1757.03 169.828  35
  -3   4  -1 56120.8 2796.10  16
   3  -4   1 56450.8 2619.30  35
  -3   4  -1 57135.6 2733.92  38
   3  -4   1 60813.5 2787.80  36
  -3   4  -1 64478.2 2805.79  30
  -3   4  -1 58270.6 2937.58  17
  -3   4  -2 45701.2 2296.70  17
   3  -4   2 39307.6 2202.03   5
   3  -4   2 45554.9 2153.88  36
  -3   4  -2 42977.0 2201.10  16
  -3   4  -2 44360.5 2149.69  30
  -3   4  -3 61518.6 3004.52  26
  -3   4  -3 63721.6 3106.30  18
  -3   4  -3 63086.0 3208.23  17
   3  -4   3 67720.7 3207.10   5
  -3   4  -3 60267.4 3113.57   2
   3  -4   3 69385.1 3081.71  36
  -3   4  -3 66656.2 3184.62  16
  -3   4  -3 62763.7 3149.62  15
  -3   4  -3 71154.8 3193.43  19
  -3   4  -4 4468.02 527.061  19
  -3   4  -4 3917.92 471.560  17
  -3   4  -4 3877.93 416.108  18
  -3   4  -4 3473.88 423.275   2
  -3   4  -4 4325.52 356.642  33
  -3   4  -4 4525.40 502.655  16
  -3   4  -4 4162.27 503.324  15
   3  -4   4 4298.37 379.418  36
  -3   4  -5 115960. 5534.21  19
   3  -4   5 114011. 5343.47  36
  -3   4  -5 113993. 5558.78  16
  -3   4  -5 105644. 5516.53  15
  -3   4  -5 115796. 5344.77  33
  -3   4  -5 111000. 5435.29  18
  -3   4  -5 106596. 5451.14  17
  -3   4  -5 129061. 5340.61  12
  -3   4  -5 139062. 5443.85  13
  -3   4  -6 32234.8 1594.35  33
  -3   4  -6 26764.6 1622.96  18
   3  -4   6 28086.7 1658.72  40
  -3   4  -6 29546.5 1757.68  19
  -3   4  -6 33448.8 1583.68  12
  -3   4  -7 4149.67 415.133  33
  -3   4  -7 3612.67 447.763  18
  -3   4  -7 3326.61 525.084  15
  -3   4  -7 3758.00 507.925  16
  -3   4  -7 4055.90 396.953  12
   3  -4   8-56.2708 292.913  32
  -3   4  -8 72.2221 215.371  18
  -3   4  -8-50.2538 303.236  15
  -3   4  -8 473.268 265.043  16
  -3   4  -9-55.1845 175.895  33
  -3   4  -9 290.581 278.065  15
  -3   4 -10 8634.20 699.773  19
  -3   4 -10 8696.54 566.763  33
  -3   4 -10 7957.50 607.850  15
  -3   4 -11 11153.6 716.550  19
  -3   4 -11 12460.4 648.078  33
   3  -3 -10 14368.8 718.527  25
   3  -3  -9 23508.1 1210.20  25
   3  -3  -8 7830.09 597.668  19
   3  -3  -8 7215.45 582.893  21
   3  -3  -8 7323.45 569.981  25
   3  -3  -7 16707.8 1037.77  21
   3  -3  -7 15794.0 979.549  25
   3  -3  -7 15839.5 1047.13   4
  -3   3   6 3030.82 462.556  31
  -3   3   6 2182.44 403.214  39
  -3   3   6 2544.34 370.474  29
   3  -3  -6 2782.81 380.104  21
   3  -3  -6 3150.91 386.943  24
  -3   3   6 2847.87 533.873  38
   3  -3  -6 2617.79 419.587   4
  -3   3   5 52.0853 258.830  31
  -3   3   5 871.283 323.764  39
   3  -3  -5 676.682 294.166   4
   3  -3  -5 426.828 223.833   5
   3  -3  -5 416.597 204.008  24
   3  -3  -5 511.136 229.106  21
  -3   3   5 719.991 366.721  38
  -3   3   5 384.843 240.968  29
  -3   3   4 11218.7 774.646  29
   3  -3  -4 8145.28 659.671  21
   3  -3  -4 11248.8 688.929  24
   3  -3  -4 10278.7 783.345   9
  -3   3   4 9602.15 746.728  39
  -3   3   4 10564.0 715.762  32
  -3   3   4 10526.3 817.594  31
  -3   3   4 9266.31 837.212  38
   3  -3  -4 10555.2 742.146   5
   3  -3  -4 10655.1 806.990   4
  -3   3   3 1724.72 298.814  29
  -3   3   3 1649.06 291.665  39
  -3   3   3 2127.67 325.465   8
   3  -3  -3 1524.92 308.116   9
  -3   3   3 945.588 303.515  38
  -3   3   3 1643.49 293.125  17
   3  -3  -3 1529.08 206.351  36
   3  -3  -3 1284.03 249.604   5
   3  -3  -3 1891.30 345.850   4
  -3   3   3 1895.22 326.196  31
  -3   3   3 1314.05 248.130  32
  -3   3   2 37221.7 1994.26  17
   3  -3  -2 37650.9 1854.60  36
  -3   3   2 37451.9 2006.11  38
   3  -3  -2 41449.6 1961.87   5
  -3   3   2 40059.1 1982.29   8
   3  -3  -2 39855.1 1983.68   9
  -3   3   2 36884.6 1993.31  31
  -3   3   2 37464.2 1908.21  39
  -3   3   1 10730.6 625.381  39
   3  -3  -1 10025.3 543.995  35
  -3   3   1 10221.7 696.183  38
   3  -3  -1 10308.4 613.045  36
   3  -3  -1 8911.20 649.978   5
  -3   3   1 9428.81 679.931   8
   3  -3  -1 9594.33 657.117   9
  -3   3   1 9770.17 625.451  30
  -3   3   1 9214.83 698.866  31
  -3   3   1 9395.74 707.974  17
   3  -3   0 22860.5 1100.62  35
  -3   3   0 21065.1 1300.05  17
  -3   3   0 24628.7 1186.43  39
  -3   3   0 23558.8 1293.94  31
  -3   3   0 23562.1 1209.67  30
  -3   3   0 23016.7 1252.20  38
   3  -3   0 24144.8 1266.29   5
   3  -3   1 165491. 7630.67  35
  -3   3  -1 177134. 7794.29  38
   3  -3   1 173597. 7765.79  36
   3  -3   1 174970. 7842.86   5
  -3   3  -1 178001. 7896.59  17
  -3   3  -1 183964. 7777.62  30
  -3   3  -1 180976. 7734.03  39
  -3   3  -1 183418. 7818.97  16
  -3   3  -2 116887. 5140.15  17
   3  -3   2 115811. 5016.81  36
  -3   3  -2 111215. 5067.75  16
  -3   3  -2 102379. 4988.88  30
   3  -3   3 20683.7 1078.89  36
  -3   3  -3 21967.0 1186.62  16
  -3   3  -3 18379.0 1152.71  17
   3  -3   4 12922.0 731.374  36
  -3   3  -4 12000.2 818.873  17
  -3   3  -4 11830.4 837.081  16
  -3   3  -5 38439.9 1992.97  19
   3  -3   5 38079.6 1812.99  36
  -3   3  -5 35772.9 1988.21  15
  -3   3  -5 41718.9 1825.61  12
  -3   3  -5 37943.8 1829.43  33
  -3   3  -5 31738.6 1850.62  18
  -3   3  -5 34952.3 1895.40  17
  -3   3  -6 12778.8 861.677  27
  -3   3  -6 13543.3 1002.99  19
  -3   3  -6 13602.2 895.874  18
  -3   3  -6 13935.3 1014.53  16
  -3   3  -6 14660.9 1023.34  15
  -3   3  -6 16964.8 880.295  12
  -3   3  -6 15593.0 917.514  13
   3  -3   6 14486.8 941.493  40
  -3   3  -7 27233.6 1324.45  12
  -3   3  -7 25135.3 1517.84  19
  -3   3  -7 23398.3 1266.36  20
  -3   3  -7 21523.1 1445.29  16
  -3   3  -7 22688.0 1475.04  15
  -3   3  -7 21808.6 1283.18  33
  -3   3  -7 27331.2 1390.09  13
  -3   3  -7 23609.8 1343.43  18
  -3   3  -7 21950.9 1308.37  27
  -3   3  -8 3561.62 523.471  15
  -3   3  -8 3070.79 452.789  16
  -3   3  -8 3430.28 383.119  33
  -3   3  -8 3339.80 412.443  13
   3  -3   8 4030.75 535.891  32
  -3   3  -8 2696.06 331.398  20
  -3   3  -8 4288.08 588.590  19
  -3   3  -8 3281.52 406.120  18
  -3   3  -9 3827.55 400.929  33
  -3   3  -9 4926.90 417.800  20
  -3   3  -9 3881.32 504.602  15
  -3   3 -10 14080.5 817.103  33
  -3   3 -10 13011.4 854.913  15
  -3   3 -11 15931.1 814.285  33
  -3   3 -11 13967.1 922.028  19
   3  -2  -9 17491.8 932.050  20
   3  -2  -9 18116.5 986.742  25
   3  -2  -8 15442.9 983.435  21
   3  -2  -8 14642.0 917.721  25
   3  -2  -8 14971.6 880.277  20
   3  -2  -8 14471.4 918.522  19
   3  -2  -7 5178.06 472.452  20
  -3   2   7 4538.54 598.039  39
  -3   2   7 4805.00 573.855  31
   3  -2  -7 6056.57 517.574  25
   3  -2  -7 5478.01 527.553  24
   3  -2  -7 5968.72 573.268  21
   3  -2  -6 2050.26 299.859  20
   3  -2  -6 2980.26 414.457   4
  -3   2   6 2826.29 488.600  39
  -3   2   6 1914.06 405.074  31
   3  -2  -6 2194.56 391.205  21
   3  -2  -6 2301.14 348.041  24
   3  -2  -5 384.843 189.380  24
   3  -2  -5 565.837 215.093  22
   3  -2  -5 341.247 159.175  20
   3  -2  -5 770.772 248.118  21
  -3   2   5 420.741 262.125  39
   3  -2  -5 128.814 163.071   5
  -3   2   5 408.987 352.875  38
  -3   2   5 324.399 222.134  31
  -3   2   5 289.656 205.777  29
   3  -2  -5 468.248 246.651   4
   3  -2  -4 3675.15 357.066  22
   3  -2  -4 3484.12 341.895  24
   3  -2  -4 3143.00 359.894  21
  -3   2   4 3127.34 428.567  39
  -3   2   4 2749.64 466.202  38
  -3   2   4 3245.61 417.781  31
  -3   2   4 3167.76 325.312  32
   3  -2  -4 3645.98 368.355   5
  -3   2   4 3532.28 379.962  29
   3  -2  -4 2166.89 333.693  11
   3  -2  -4 3319.60 416.668   4
  -3   2   3 15860.0 995.071  39
   3  -2  -3 15888.6 925.393   5
  -3   2   3 15890.2 909.610  32
  -3   2   3 16021.6 1004.55  31
  -3   2   3 16241.7 1078.26  38
   3  -2  -3 17017.2 864.743  36
  -3   2   3 16673.0 958.847  17
   3  -2  -2 12524.1 757.420   9
  -3   2   2 11208.5 738.591  17
  -3   2   2 12013.4 754.530  39
   3  -2  -2 11806.0 705.231   5
  -3   2   2 11900.8 764.351  31
  -3   2   2 10987.2 803.892  38
   3  -2  -2 11094.2 648.539  36
  -3   2   1 1438.19 250.840  31
  -3   2   1 1591.44 267.773  17
   3  -2  -1 1295.29 188.115  36
  -3   2   1 1216.35 242.365  39
   3  -2  -1 1654.32 234.921   5
  -3   2   1 1167.84 276.940  38
  -3   2   0 95776.2 4569.67  17
  -3   2   0 104858. 4521.62  39
  -3   2   0 96869.2 4566.05  31
  -3   2   0 101922. 4488.02  30
   3  -2   0 102022. 4532.48   5
  -3   2   0 94616.6 4560.54  38
  -3   2  -1 218620. 10008.2  17
  -3   2  -1 221238. 9975.67  38
   3  -2   1 221436. 9924.67  36
  -3   2  -1 224450. 9912.46  30
  -3   2  -1 236514. 9941.73  39
  -3   2  -2 37978.6 1872.53  38
   3  -2   2 40014.6 1842.29  36
  -3   2  -2 38698.8 1920.26  17
  -3   2  -2 41409.1 1907.02  16
  -3   2  -2 36494.2 1818.83  30
  -3   2  -2 38929.0 1857.37  39
  -3   2  -3 64369.4 3037.08  17
   3  -2   3 63980.9 2954.07  36
  -3   2  -3 64749.8 3035.93  16
   3  -2   4 85647.0 3776.74  36
  -3   2  -4 84074.3 3860.03  17
  -3   2  -4 80153.6 3757.05   7
   3  -2   5 5103.71 442.405  40
  -3   2  -5 3919.89 382.899  17
  -3   2  -5 4107.20 451.633  16
  -3   2  -5 5407.28 410.172  13
   3  -2   5 4824.59 345.724  36
  -3   2  -6 233.160 177.991  27
  -3   2  -6 80.5603 245.921  19
  -3   2  -6 423.440 157.634  20
  -3   2  -6 102.863 151.637  18
  -3   2  -6 122.690 258.048  15
  -3   2  -6-40.3887 196.742  16
  -3   2  -6 21.8275 133.369  12
  -3   2  -6 69.2877 144.267  33
  -3   2  -6 341.936 189.123  13
   3  -2   6 156.101 167.617  40
  -3   2  -7 7533.23 538.262  12
  -3   2  -7 7333.97 541.917  20
  -3   2  -7 6106.36 670.750  19
  -3   2  -7 6894.20 547.776  18
  -3   2  -7 5287.02 576.877  16
  -3   2  -7 6179.19 651.409  15
  -3   2  -7 7153.78 571.399  13
   3  -2   7 6069.76 647.093  32
  -3   2  -7 6478.31 514.971  33
  -3   2  -7 6806.82 574.395  27
  -3   2  -8 374.961 234.073  27
  -3   2  -8-95.4658 288.063  15
  -3   2  -8 225.823 219.981  16
   3  -2   8-57.1384 262.938  32
  -3   2  -8 262.841 207.340  13
  -3   2  -8 158.787 344.417  19
  -3   2  -8 121.102 191.076  20
  -3   2  -8 87.5034 171.955  33
  -3   2  -9 55368.7 2899.53  15
  -3   2  -9 59864.0 2801.94  20
  -3   2  -9 54342.9 2987.49  19
   3  -2   9 58650.5 3039.35  32
  -3   2  -9 57258.3 2769.51  33
  -3   2 -10 20134.5 1214.62  15
  -3   2 -10 22572.8 1201.92  20
  -3   2 -10 22292.0 1175.60  33
  -3   2 -11 11745.0 661.689  33
  -3   2 -12 2000.74 245.523  19
   3  -1 -10 10084.1 553.055  20
   3  -1  -9 3624.60 357.878  20
   3  -1  -9 3987.90 418.480  21
   3  -1  -8 3241.25 381.578  20
   3  -1  -8 3379.37 445.066  21
  -3   1   7 4717.93 637.297  39
  -3   1   7 5809.01 723.572  38
   3  -1  -7 5706.18 567.971  21
  -3   1   7 4483.81 546.402  31
   3  -1  -7 5147.00 501.355  25
   3  -1  -7 4983.85 484.514  20
   3  -1  -7 5417.01 530.774  19
   3  -1  -6 7839.13 611.205  25
   3  -1  -6 8071.36 631.505  24
   3  -1  -6 8097.07 650.099  22
   3  -1  -6 7867.99 679.599  21
  -3   1   6 8384.76 833.393  38
   3  -1  -6 7506.05 603.632  13
  -3   1   6 7392.32 682.314  31
   3  -1  -6 7201.15 634.080  11
  -3   1   6 8288.49 779.304  39
   3  -1  -6 7479.70 605.159  20
   3  -1  -5 20255.5 1171.07  20
   3  -1  -5 18935.9 1222.44  11
   3  -1  -5 18367.2 1154.22  13
  -3   1   5 20820.5 1259.12  31
   3  -1  -5 22307.7 1210.67  22
   3  -1  -5 22156.0 1181.47  24
   3  -1  -5 20700.2 1219.22  21
  -3   1   5 22885.4 1357.54  39
  -3   1   5 22104.9 1411.04  38
  -3   1   4 136525. 6200.56  31
   3  -1  -4 138614. 6076.75   5
   3  -1  -4 136510. 6200.55  11
  -3   1   4 126061. 6244.11  39
  -3   1   4 139775. 6328.11  38
   3  -1  -4 129959. 6103.74  22
   3  -1  -4 135264. 6095.00  24
  -3   1   3 8034.24 549.961  17
  -3   1   3 8597.27 516.044  32
  -3   1   3 7846.77 615.425  31
   3  -1  -3 8281.04 494.127  36
  -3   1   3 8883.54 667.367  39
   3  -1  -3 9623.17 549.497   5
  -3   1   2 60022.6 2862.70  17
  -3   1   2 62948.9 2894.71  31
   3  -1  -2 63495.6 2805.20  36
  -3   1   2 63653.9 2931.15  39
   3  -1  -2 57848.5 2808.48   5
  -3   1   1 73762.6 3383.66  17
  -3   1   1 71851.7 3376.32  31
   3  -1  -1 72426.3 3320.70   5
  -3   1   1 74379.8 3396.47  39
   3  -1  -1 74175.3 3321.92  36
  -3   1   0 100770. 4624.29  38
   3  -1   0 105641. 4552.81   5
   3  -1   0 100457. 4586.01  10
  -3   1   0 97804.2 4583.74  31
  -3   1   0 96461.0 4507.71  30
  -3   1   0 111628. 4601.64  39
  -3   1  -1 3513.69 305.762  39
  -3   1  -1 3028.68 315.640  38
   3  -1   1 3635.85 285.713  36
  -3   1  -1 3780.82 249.156  30
   3  -1   1 3513.64 290.325  10
  -3   1  -2 372.540 183.364  38
  -3   1  -2 678.503 169.004  39
   3  -1   2 855.595 147.338  10
   3  -1   2 506.668 139.236  36
   3  -1   3 415.597 108.154  10
   3  -1   3 273.400 136.612  36
  -3   1  -3 57.9975 153.517  17
  -3   1  -4 77551.8 3413.01  16
  -3   1  -4 80271.1 3374.95  17
  -3   1  -4 74826.7 3345.65   7
   3  -1   4 75399.0 3387.16  40
   3  -1   4 80112.1 3309.99  36
  -3   1  -5 352299. 15651.7   7
   3  -1   5 356331. 15588.8  36
  -3   1  -5 358662. 15751.2  16
  -3   1  -5 359133. 15647.0  17
   3  -1   5 351683. 15718.3  40
  -3   1  -6 102669. 4987.95  19
  -3   1  -6 118599. 4895.46  20
  -3   1  -6 97901.9 4947.98   3
  -3   1  -6 102623. 4835.65  33
  -3   1  -6 99713.7 4949.89  16
  -3   1  -6 109561. 5010.53  15
  -3   1  -6 101957. 4915.83  27
  -3   1  -6 114294. 4892.45  13
   3  -1   6 111315. 4932.71  40
   3  -1   7 9383.62 660.443  40
  -3   1  -7 7895.00 734.160  19
  -3   1  -7 9286.06 635.250  20
  -3   1  -7 7831.73 677.658   3
  -3   1  -7 7937.58 706.122  15
  -3   1  -7 7589.59 655.079  16
  -3   1  -7 10119.8 652.807  13
   3  -1   7 9783.90 805.535  32
  -3   1  -7 8502.19 594.548  33
  -3   1  -7 9972.07 631.233  18
  -3   1  -7 8018.32 665.074  27
  -3   1  -8 10544.5 786.834  16
  -3   1  -8 10206.1 845.009  15
   3  -1   8 11708.2 950.008  32
  -3   1  -8 11714.3 732.406  33
  -3   1  -8 11144.3 817.995  27
  -3   1  -8 12954.6 797.142  13
  -3   1  -8 10775.3 908.074  19
  -3   1  -8 11283.2 787.081  20
  -3   1  -8 10619.6 715.286  24
  -3   1  -9 27076.9 1394.49  33
   3  -1   9 24639.4 1620.69  32
  -3   1  -9 25631.6 1508.80  15
  -3   1  -9 29762.4 1497.85  20
  -3   1  -9 25856.7 1620.26  19
  -3   1  -9 23997.3 1362.12  24
  -3   1 -10 3981.22 358.612  33
  -3   1 -10 3947.75 424.807  20
  -3   1 -10 3597.01 554.952  19
  -3   1 -10 2923.17 371.022  15
  -3   1 -11 2523.35 233.011  33
   3   0 -10 987.172 175.624  20
   3   0  -9 12394.0 744.426  25
   3   0  -9 10475.0 723.223  20
   3   0  -8 7283.65 597.022  25
   3   0  -8 6292.49 531.373  13
   3   0  -7 5531.94 526.551  20
  -3   0   7 5259.57 667.875  39
   3   0  -7 4029.63 489.577  11
   3   0  -7 5632.43 559.658  22
  -3   0   7 6289.74 725.313  38
   3   0  -7 4521.54 480.298  13
   3   0  -6 17837.8 1106.16  13
  -3   0   6 18030.3 1305.68  38
   3   0  -6 17087.1 1163.95  11
   3   0  -6 17601.4 1110.75  20
   3   0  -6 18776.3 1122.48  22
   3   0  -6 17897.5 1152.75  21
   3   0  -6 20175.1 1113.67  24
  -3   0   6 17594.2 1138.05  31
  -3   0   5 56737.8 2917.12  31
  -3   0   5 66736.0 3144.78  38
   3   0  -5 59684.4 2899.27  22
   3   0  -5 61571.2 2888.26  24
   3   0  -5 59937.2 2851.29  25
   3   0  -5 55272.6 2881.82  20
   3   0  -5 63832.6 3025.43  11
   3   0  -5 58546.8 2915.20  13
  -3   0   4 21310.0 1346.25  38
  -3   0   4 22121.0 1229.84  31
   3   0  -4 21886.1 1210.50  22
   3   0  -4 21726.8 1191.35  24
   3   0  -4 24639.6 1328.47  11
   3   0  -4 22039.5 1170.49  25
  -3   0   3 1572.43 252.159  31
  -3   0   3 1768.77 346.622  38
  -3   0   3 1517.20 204.729  17
   3   0  -3 1852.07 330.334  11
   3   0  -3 1472.25 167.102   5
   3   0  -3 1617.75 180.268  36
   3   0  -2 51275.5 2263.54  36
  -3   0   2 53561.6 2298.57   1
  -3   0   2 54103.1 2440.84  38
  -3   0   2 55320.2 2331.30  31
   3   0  -2 50100.5 2222.89   5
   3   0  -1 185.355 81.9061   5
  -3   0   1 69.7769 205.494  38
   3   0  -1 298.866 180.812  10
  -3   0   1 191.592 150.702   1
   3   0  -1 299.623 97.1881  40
  -3   0   1 158.945 135.928  31
   3   0  -1 295.424 130.483  36
   3   0   0 248741. 10826.8  10
  -3   0   0 243270. 10791.0   1
  -3   0   0 257342. 10852.5  38
   3   0   0 233944. 10755.0  40
  -3   0   0 246683. 10773.7  31
   3   0   0 246778. 10734.3   5
   3   0   1 479.536 162.039  40
  -3   0  -1 644.342 194.616  38
   3   0   1 664.768 147.463  36
  -3   0  -1 599.472 76.8002  30
  -3   0  -1 609.304 170.110   1
   3   0   1 829.250 184.054  10
  -3   0  -2 8033.55 492.671   1
   3   0   2 7870.84 481.276  10
   3   0   2 8049.53 466.527  36
  -3   0  -2 7543.81 398.798  37
   3   0   3 60915.8 2822.64  10
  -3   0  -3 61041.1 2721.82  37
   3   0   3 62564.1 2801.81  36
   3   0   3 62197.8 2856.62  40
  -3   0  -3 62575.9 2828.56   1
   3   0   4 171691. 7868.29  40
  -3   0  -4 177785. 7863.52  16
  -3   0  -4 174310. 7872.48   7
   3   0   4 179836. 7795.07  36
   3   0   5 220.178 178.818  40
   3   0   5 158.383 94.0831  36
  -3   0  -5 140.066 170.646   7
  -3   0  -5 202.234 117.397  17
  -3   0  -5 145.200 144.494  16
   3   0   6 2599.46 381.270  32
  -3   0  -6 1947.66 230.653  33
  -3   0  -6 1883.60 293.155  27
  -3   0  -6 2188.07 329.822   3
  -3   0  -6 2383.26 287.209  20
  -3   0  -6 1758.57 328.650  19
  -3   0  -6 1597.61 263.300  16
  -3   0  -6 1950.27 279.798   7
  -3   0  -6 1794.01 210.097   9
   3   0   6 2438.78 303.141  40
  -3   0  -7 269.394 237.620  15
  -3   0  -7-61.0738 156.566  16
  -3   0  -7-43.2737 258.115  19
  -3   0  -7 376.687 210.022  20
  -3   0  -7 109.852 218.438   3
  -3   0  -7 220.106 132.952  33
  -3   0  -7 214.581 156.792  13
  -3   0  -7 71.0966 190.824  27
   3   0   7 344.585 193.454  40
   3   0   7 240.100 257.708  32
  -3   0  -8 12111.1 925.037   3
  -3   0  -8 12999.6 947.783  27
   3   0   8 15501.3 1094.46  32
  -3   0  -8 13490.1 824.999  33
  -3   0  -8 12532.9 941.825  15
  -3   0  -8 13126.3 1024.72  19
  -3   0  -8 14748.7 927.199  20
  -3   0  -8 17294.0 904.844  13
  -3   0  -9 11320.0 758.398  24
  -3   0  -9 9458.26 770.324  15
   3   0   9 11286.4 952.727  32
  -3   0  -9 11361.0 698.908  33
  -3   0  -9 11329.1 807.853  20
  -3   0  -9 10839.6 929.867  19
  -3   0 -10 1179.26 199.010  33
  -3   0 -10 1618.29 444.904  19
  -3   0 -10 1235.77 298.377  20
  -3   0 -10 1369.09 259.204  24
  -3   0 -11 3411.45 469.518  19
   3   1 -10 37914.4 1820.60  20
   3   1  -9 34026.0 1652.61  20
   3   1  -9 32566.1 1672.49  21
   3   1  -9 32608.0 1609.77  25
   3   1  -9 28068.4 1546.80  13
   3   1  -8 22740.1 1329.82  20
   3   1  -8 24056.6 1292.98  25
   3   1  -8 22540.9 1361.82  21
   3   1  -8 21971.1 1285.87  13
   3   1  -7 25653.7 1394.95  25
   3   1  -7 26187.7 1484.58  21
   3   1  -7 23652.7 1422.70  13
  -3  -1   7 22512.8 1582.37  38
   3   1  -7 25503.2 1445.31  20
  -3  -1   7 26961.7 1646.58  39
   3   1  -7 22459.3 1468.66  11
   3   1  -6 91282.8 4327.70  21
  -3  -1   6 92302.2 4502.36  38
   3   1  -6 91158.4 4314.39  13
   3   1  -6 88720.0 4289.69  20
  -3  -1   6 94949.2 4502.91  39
   3   1  -6 84718.2 4378.32  11
  -3  -1   5 38725.2 2148.12  38
   3   1  -5 43354.0 1917.81  14
   3   1  -5 36003.8 2010.64  13
   3   1  -5 37168.6 1999.98  20
  -3  -1   5 37197.2 1967.30  31
  -3  -1   5 39846.4 2161.23  39
   3   1  -5 38272.5 2109.14  11
   3   1  -4 932.657 211.325  25
   3   1  -4 1201.45 235.685  22
   3   1  -4 1240.68 305.441  11
  -3  -1   4 953.747 208.212  31
   3   1  -4 1260.88 278.043  13
  -3  -1   4 1099.10 317.242  39
  -3  -1   4 1517.50 339.028  38
   3   1  -4 1268.42 239.992  20
  -3  -1   3 6955.17 601.603  38
  -3  -1   3 6929.17 434.467   1
  -3  -1   3 8378.42 622.976  39
   3   1  -3 5954.26 408.799  36
  -3  -1   3 6756.03 465.014  31
   3   1  -3 7845.86 592.916  11
  -3  -1   2 1472.96 280.738  38
   3   1  -2 804.319 80.6517  40
  -3  -1   2 1124.07 276.209  39
   3   1  -2 1257.70 173.305  36
  -3  -1   2 986.080 177.312   1
  -3  -1   2 1105.59 164.474  31
   3   1  -2 1153.34 229.759  10
   3   1  -1 65061.0 2876.50  36
  -3  -1   1 65245.7 2880.72   1
  -3  -1   1 64355.1 2961.75  38
  -3  -1   1 58592.9 2827.51  31
  -3  -1   1 65807.6 2959.83  39
   3   1  -1 63578.6 2833.62  40
   3   1   0 109233. 4612.49  10
   3   1   0 95054.5 4447.78  32
   3   1   0 103767. 4529.37  40
  -3  -1   0 115321. 4602.06  39
  -3  -1   0 111540. 4617.71  38
   3   1   0 100433. 4447.63   5
  -3  -1   0 107537. 4551.61   1
  -3  -1  -1 37749.8 1798.71   1
  -3  -1  -1 40717.5 1846.07  38
   3   1   1 38123.3 1761.83  32
   3   1   1 38911.3 1842.54  10
  -3  -1  -1 41696.2 1766.08  35
   3   1   1 35588.6 1788.04  36
   3   1   1 34664.5 1791.09  40
  -3  -1  -1 40269.2 1822.75  39
  -3  -1  -2 10299.9 588.123  37
   3   1   2 12004.2 627.909  32
   3   1   2 11060.4 612.441  36
  -3  -1  -2 10642.4 538.303  35
  -3  -1  -2 12367.8 650.561  39
  -3  -1  -2 11587.1 632.772   1
  -3  -1  -3 7575.00 495.811   1
  -3  -1  -3 9281.34 575.165   7
  -3  -1  -3 8071.78 456.788  37
   3   1   3 8559.33 543.923  32
   3   1   3 8681.41 557.309  40
  -3  -1  -3 8261.22 419.938  35
   3   1   3 9130.28 499.083  36
  -3  -1  -4 23075.3 1156.02   1
  -3  -1  -4 22312.9 1159.58  16
  -3  -1  -4 23033.3 1230.87   7
  -3  -1  -4 23413.4 1120.51  37
   3   1   4 24815.1 1231.58  40
  -3  -1  -4 22761.1 1089.43  35
   3   1   4 24548.7 1152.52  36
  -3  -1  -5 2323.30 254.556  16
  -3  -1  -5 2592.47 321.897   7
  -3  -1  -5 2100.94 215.055   1
   3   1   5 2876.36 324.633  40
  -3  -1  -6 7668.27 617.162  27
  -3  -1  -6 8020.30 654.772   4
   3   1   6 9172.74 641.668  40
  -3  -1  -6 8426.43 645.390   3
  -3  -1  -6 8402.35 672.642  19
   3   1   6 8834.77 699.663  32
  -3  -1  -6 8931.57 644.272   7
  -3  -1  -6 9821.66 585.498  16
  -3  -1  -7 8063.73 663.006   4
  -3  -1  -7 7879.25 686.966  19
   3   1   7 7538.28 597.025  40
  -3  -1  -7 7418.27 627.998   3
   3   1   7 7401.84 690.801  32
  -3  -1  -7 7491.77 500.892  33
  -3  -1  -7 6967.39 538.483   9
  -3  -1  -8 3275.24 312.538  33
  -3  -1  -8 3089.25 417.002  15
  -3  -1  -8 2969.58 495.255  19
   3   1   8 3426.72 515.310  32
  -3  -1  -8 3558.28 456.276   3
  -3  -1  -9 7689.70 659.276   3
  -3  -1  -9 6971.97 757.953  19
  -3  -1 -10 4183.84 569.937  19
  -3  -1 -10 3490.06 394.770  24
  -3  -1 -11 7214.36 642.862  19
  -3  -1 -11 6815.18 498.360  24
  -3  -1 -12 4042.40 384.438  19
   3   2 -10 41759.9 1982.45  20
   3   2  -9 7192.77 532.949  21
   3   2  -9 5703.55 502.811  20
   3   2  -9 5854.61 475.685  13
   3   2  -8 1002.34 262.743  25
   3   2  -8 1043.16 287.090  21
   3   2  -8 554.239 261.494  20
   3   2  -8 807.999 263.164  13
   3   2  -7 203.922 234.943  20
   3   2  -7 495.043 263.506  13
  -3  -2   7 603.699 299.208  38
   3   2  -7 307.785 226.973  11
  -3  -2   7-59.4853 328.818  39
   3   2  -7 451.095 256.455  21
   3   2  -7 448.659 234.637  25
   3   2  -7 569.816 262.093  22
   3   2  -6 46480.5 2497.15  20
   3   2  -6 57682.4 2407.23  14
   3   2  -6 46249.5 2514.43  13
  -3  -2   6 44548.1 2584.53  38
   3   2  -6 49748.0 2350.63  12
   3   2  -6 47007.2 2609.09  11
  -3  -2   6 47072.3 2642.13  39
   3   2  -6 47136.1 2418.69  25
   3   2  -6 48550.9 2489.31  22
   3   2  -6 50652.5 2524.13  21
   3   2  -5 177.626 207.023  20
   3   2  -5 342.991 270.726  11
   3   2  -5 187.090 128.780  12
   3   2  -5 279.056 152.109  14
   3   2  -5 231.648 201.252  13
   3   2  -5 195.672 197.073  22
   3   2  -5 484.603 204.566  25
  -3  -2   5 320.944 260.283  38
  -3  -2   5 195.149 284.117  39
   3   2  -4 55436.7 2801.78  11
   3   2  -4 58439.6 2586.72  14
   3   2  -4 54432.9 2714.71  13
  -3  -2   4 57399.2 2801.88  39
   3   2  -4 50393.0 2649.59  22
  -3  -2   4 54270.7 2765.86  38
   3   2  -3 4126.20 456.349  11
   3   2  -3 3850.43 382.368  10
  -3  -2   3 4149.51 316.662   1
  -3  -2   3 4637.45 463.580  39
  -3  -2   3 4172.90 434.806  38
   3   2  -3 3669.94 319.707   6
  -3  -2   2 30931.6 1582.33  38
   3   2  -2 30767.2 1561.32  10
  -3  -2   2 31574.8 1600.66  39
  -3  -2   2 30268.5 1483.07   1
  -3  -2   1 91548.6 4036.00   1
   3   2  -1 90026.7 4045.04  36
  -3  -2   1 90816.2 4095.43  38
   3   2  -1 87702.7 4006.09  40
  -3  -2   1 87183.5 4094.51  39
   3   2  -1 90505.3 4109.91  10
  -3  -2   0 65360.0 2820.11   1
   3   2   0 67635.4 2830.59  40
  -3  -2   0 69784.1 2858.67  39
  -3  -2   0 67053.2 2860.79  38
   3   2   1 2512.15 251.291  36
  -3  -2  -1 2717.24 251.513  35
  -3  -2  -1 2651.59 240.244   1
  -3  -2  -1 2736.05 266.881  38
  -3  -2  -1 2575.08 279.777  37
   3   2   1 2834.43 219.298  32
  -3  -2  -1 2750.38 250.468  39
   3   2   1 2459.75 252.040  40
  -3  -2  -2 15278.3 792.067  39
   3   2   2 14200.9 792.728  36
  -3  -2  -2 16371.0 759.781  35
  -3  -2  -2 14725.2 787.893   1
  -3  -2  -2 13595.3 788.898  37
   3   2   2 14714.8 790.033  32
  -3  -2  -2 14906.4 848.645   7
   3   2   3 13183.0 770.588  40
   3   2   3 13333.0 765.656  32
   3   2   3 13292.2 716.651  36
  -3  -2  -3 13863.6 664.506  35
  -3  -2  -3 12680.5 710.056   1
  -3  -2  -3 13093.1 709.096  37
  -3  -2  -3 10728.2 761.142   7
   3   2   4 19721.9 1055.61  40
  -3  -2  -4 19469.0 928.565  35
  -3  -2  -4 17273.2 923.960  16
   3   2   4 19180.7 1064.19  32
  -3  -2  -4 18719.9 962.220   1
   3   2   4 18790.0 989.541   6
  -3  -2  -4 19283.5 961.026  37
  -3  -2  -5 7344.68 449.306   1
   3   2   5 7118.52 460.020   6
  -3  -2  -5 5766.07 528.322   7
  -3  -2  -5 5517.50 403.845  16
   3   2   5 9112.43 584.606  40
  -3  -2  -5 7909.07 447.275  35
  -3  -2  -5 7899.48 475.779  37
   3   2   6 1515.77 274.183  40
  -3  -2  -6 1506.86 251.957  20
  -3  -2  -6 1235.20 265.510   3
  -3  -2  -6 1664.37 318.634   4
  -3  -2  -6 2177.56 310.941  27
  -3  -2  -6 1482.08 304.135   7
   3   2   7 38345.3 1941.06  40
  -3  -2  -7 37530.4 1899.63  20
  -3  -2  -7 35350.6 1946.92   3
  -3  -2  -7 37604.7 2016.69   4
   3   2   7 40558.0 2086.78  32
  -3  -2  -7 39043.8 1978.58  27
  -3  -2  -7 32507.5 1888.55   9
  -3  -2  -8 97506.4 4697.04   3
   3   2   8 104001. 4855.13  32
  -3  -2  -8 100828. 4647.79  20
  -3  -2  -8 93408.0 4757.14  19
   3   2   8 97032.4 4646.92  29
  -3  -2  -8 99502.0 4710.24  27
  -3  -2  -8 100716. 4765.49   4
  -3  -2  -9 12016.2 882.376   3
   3   2   9 12041.4 1003.52  32
  -3  -2  -9 13436.2 881.045  20
  -3  -2  -9 12239.4 981.824  19
  -3  -2 -10 8316.79 788.780  19
  -3  -2 -10 9612.62 684.736  24
  -3  -2 -11-258.036 283.778  19
  -3  -2 -11 23.4636 164.431  24
  -3  -2 -12 973.621 222.504  19
   3   3 -10 15585.1 692.176  20
   3   3 -10 10237.8 609.834  13
   3   3  -9 1149.74 214.374  21
   3   3  -9 944.696 220.861  13
   3   3  -8 3612.13 327.781  12
   3   3  -8 3997.02 420.462  21
   3   3  -8 2856.55 394.571  13
   3   3  -7 3214.43 355.986  14
   3   3  -7 3370.70 450.017  13
   3   3  -7 2775.45 388.931  22
   3   3  -7 2349.48 372.365  21
   3   3  -7 2302.85 417.927  11
   3   3  -7 2796.41 315.098  12
  -3  -3   7 3073.19 494.082  39
   3   3  -7 2528.39 416.829  20
   3   3  -6 1494.05 256.960  14
   3   3  -6 1045.69 311.143  13
   3   3  -6 915.818 283.510  22
   3   3  -6 708.718 291.582  11
   3   3  -6 1198.56 230.628  12
  -3  -3   6 536.129 351.648  39
   3   3  -6 1434.02 325.166  20
   3   3  -6 685.957 254.346  21
   3   3  -5 39883.4 2157.26  20
   3   3  -5 45193.5 2057.29  14
   3   3  -5 38882.2 2172.87  13
   3   3  -5 42402.4 2059.87  12
   3   3  -5 41058.9 2277.69  11
  -3  -3   5 39032.7 2171.91  38
   3   3  -5 43407.4 2151.13  22
   3   3  -5 41378.2 2085.79  25
  -3  -3   5 41298.2 2263.48  39
   3   3  -4 31534.9 1475.66  14
   3   3  -4 29880.0 1500.13  25
   3   3  -4 26797.1 1519.09  22
  -3  -3   4 26848.3 1562.49  38
  -3  -3   4 31151.7 1652.11  39
   3   3  -4 27112.8 1469.12  12
   3   3  -3 54046.0 2475.63  10
  -3  -3   3 51575.0 2486.80  38
  -3  -3   3 50545.4 2378.82   1
   3   3  -3 48622.4 2397.92   6
  -3  -3   3 50141.0 2526.89  39
  -3  -3   2 28949.3 1415.72   1
   3   3  -2 29585.0 1559.60  11
  -3  -3   2 27748.0 1463.68  38
   3   3  -2 29362.1 1458.58   6
   3   3  -2 28779.4 1496.53  10
  -3  -3   2 28045.6 1494.15  39
  -3  -3   1 97746.7 4261.95   1
   3   3  -1 95321.3 4332.61  10
   3   3  -1 97231.7 4354.68  11
  -3  -3   1 91163.7 4266.03  38
  -3  -3   1 93085.2 4286.64  39
   3   3  -1 91782.4 4245.86  40
   3   3  -1 93846.8 4299.73   6
   3   3   0 6909.34 502.675  10
   3   3   0 6140.84 362.616  32
  -3  -3   0 6650.58 436.630  38
  -3  -3   0 7092.32 460.496   1
   3   3   0 6778.08 470.259  40
  -3  -3   0 6796.17 446.461  39
   3   3   1 27655.7 1299.53  32
  -3  -3  -1 27731.3 1336.87   1
  -3  -3  -1 25382.6 1330.81  35
  -3  -3  -1 27807.5 1375.98   7
   3   3   1 25894.6 1360.02   6
   3   3   1 27756.0 1367.26  40
  -3  -3  -1 27808.3 1307.16  39
  -3  -3  -1 25323.5 1262.91   5
   3   3   2 8387.42 445.357  30
  -3  -3  -2 10376.0 563.238  35
   3   3   2 10906.1 625.622   6
  -3  -3  -2 9838.30 569.078   5
  -3  -3  -2 10425.0 636.430   7
  -3  -3  -2 10451.9 587.085   1
  -3  -3  -2 11174.4 613.309  37
  -3  -3  -2 10131.0 553.387  39
   3   3   2 9856.44 586.572  32
  -3  -3  -3 74928.6 3282.64  35
   3   3   3 74381.4 3355.25   6
  -3  -3  -3 70869.0 3344.14   5
  -3  -3  -3 68557.5 3388.11   7
  -3  -3  -3 71801.8 3309.61   1
  -3  -3  -3 67474.0 3313.20  37
   3   3   3 75365.4 3396.98  40
   3   3   3 75477.1 3378.02  32
  -3  -3  -4 109732. 4738.94  35
   3   3   4 107670. 4806.14   6
  -3  -3  -4 102451. 4872.32   7
  -3  -3  -4 102791. 4757.31   1
  -3  -3  -4 106994. 4777.09  37
   3   3   4 101028. 4864.61  40
   3   3   4 105367. 4873.44  32
   3   3   5 11643.2 828.583  32
  -3  -3  -5 13295.6 696.034  35
   3   3   5 11716.5 706.955   6
  -3  -3  -5 12066.9 825.585   4
  -3  -3  -5 11488.9 679.065   1
  -3  -3  -5 11928.5 721.806  37
   3   3   5 12580.0 811.643  40
  -3  -3  -5 11121.9 766.199   3
  -3  -3  -6 6387.42 553.309   3
  -3  -3  -6 5970.82 487.981  20
  -3  -3  -6 6699.17 456.357  35
   3   3   6 6304.84 555.689  40
  -3  -3  -6 5580.76 468.531  37
  -3  -3  -6 5428.45 505.213  27
  -3  -3  -7 18446.1 1110.36   3
  -3  -3  -7 16552.7 1014.15  20
  -3  -3  -7 16712.0 1076.33   9
   3   3   7 17329.1 1067.67  40
  -3  -3  -7 16213.5 1062.26  27
  -3  -3  -7 14851.0 1120.05   4
   3   3   7 17958.5 1193.15  32
  -3  -3  -8 53275.7 2686.65   3
  -3  -3  -8 47537.8 2638.73   9
   3   3   8 53551.4 2685.71  29
   3   3   8 55310.1 2846.05  32
  -3  -3  -8 54576.5 2625.75  20
  -3  -3  -8 50658.2 2742.93   4
   3   3   9 2384.05 352.815  29
  -3  -3  -9 1458.00 383.597   4
  -3  -3  -9 1853.79 370.893   3
   3   3   9 1834.26 408.934  32
  -3  -3  -9 2191.28 453.162  19
  -3  -3 -10 8186.76 741.714  19
  -3  -3 -10 7771.34 608.135  24
  -3  -3 -11 4581.28 480.280  19
  -3  -3 -11 4386.21 390.704  24
  -3  -3 -12 2733.81 269.066  19
   3   4  -9 1373.67 237.592  20
   3   4  -9 1283.58 226.757  13
   3   4  -8 30425.3 1461.14  12
   3   4  -8 29698.0 1576.67  13
   3   4  -8 26538.5 1475.66  21
   3   4  -8 29506.2 1565.90  20
   3   4  -7 57182.9 2739.79  12
   3   4  -7 62145.6 2761.18  14
   3   4  -7 53941.7 2861.73  13
   3   4  -7 55461.6 2800.68  22
   3   4  -7 55600.7 2783.58  21
   3   4  -7 57092.8 2858.02  20
   3   4  -6 121451. 5754.26  21
   3   4  -6 123046. 5768.11  22
   3   4  -6 128729. 5719.71  12
   3   4  -6 133826. 5713.86  14
  -3  -4   6 112376. 5849.92  39
   3   4  -6 124378. 5827.13  20
   3   4  -5 25297.5 1423.78  21
   3   4  -5 26287.4 1440.03  22
   3   4  -5 26681.0 1376.70  14
  -3  -4   5 23846.4 1492.79  39
   3   4  -5 24049.6 1453.25  20
   3   4  -5 26800.9 1407.53  12
  -3  -4   4 4883.72 521.634  39
   3   4  -4 4421.66 434.185  12
   3   4  -4 5234.12 573.059  11
   3   4  -4 5635.31 436.451  14
   3   4  -4 4382.78 498.723  13
   3   4  -3 2391.06 319.990  12
   3   4  -3 3178.99 429.001  11
   3   4  -3 3236.93 336.704  10
  -3  -4   3 2981.59 377.069  39
  -3  -4   3 2969.29 297.721   1
   3   4  -3 2535.44 300.537   6
   3   4  -3 2945.85 308.616  14
   3   4  -3 2909.59 366.054  13
   3   4  -2 84.3154 173.497  10
   3   4  -2 67.8163 170.910  11
  -3  -4   2-21.0573 141.083   1
   3   4  -2 128.505 160.413   6
  -3  -4   2 148.618 179.478  39
  -3  -4   1 73938.6 3663.96  38
  -3  -4   1 81968.0 3854.93  37
  -3  -4   1 82571.2 3723.20   7
   3   4  -1 79671.2 3805.61  10
   3   4  -1 83800.2 3806.16   6
  -3  -4   1 86676.8 3761.47   1
   3   4  -1 87798.4 3826.70  11
  -3  -4   1 82635.9 3728.63  39
  -3  -4   0 46250.4 2287.18  37
  -3  -4   0 47347.5 2272.96  35
   3   4   0 46766.5 2235.13  11
   3   4   0 48486.1 2264.40  40
  -3  -4   0 46618.7 2164.50  39
  -3  -4   0 46202.7 2218.32   7
   3   4   0 44580.9 2275.34  10
  -3  -4   0 47157.4 2236.36   1
   3   4   0 45596.1 2153.60  32
  -3  -4  -1 1125.93 162.734   5
   3   4   1 584.040 209.314   6
  -3  -4  -1 506.594 193.069  35
   3   4   1 477.659 137.229  11
  -3  -4  -1 741.841 133.307  39
   3   4   1 230.043 191.414  40
  -3  -4  -1 528.152 199.957   1
   3   4   1 518.487 162.860  32
  -3  -4  -1 482.396 199.998   7
   3   4   2 5658.55 461.260   6
  -3  -4  -2 5470.47 403.063   5
  -3  -4  -2 5903.95 464.451   7
  -3  -4  -2 5803.03 418.804  35
   3   4   2 4261.98 313.793  11
   3   4   2 6341.54 448.989  32
   3   4   2 4763.81 332.647  31
   3   4   2 5594.84 303.637  30
  -3  -4  -2 5816.66 431.319   1
   3   4   3 289273. 12747.9  32
   3   4   3 272529. 12561.8  30
  -3  -4  -3 286784. 12765.3   7
  -3  -4  -3 303373. 12686.7   1
   3   4   3 285694. 12726.7   6
  -3  -4  -3 299975. 12717.7   5
   3   4   3 305515. 12784.1  40
  -3  -4  -3 279993. 12691.3  37
  -3  -4  -3 285439. 12649.2  35
  -3  -4  -4 167743. 7112.49  35
   3   4   4 153380. 7164.88   6
  -3  -4  -4 158600. 7222.19   5
  -3  -4  -4 149757. 7178.61   3
  -3  -4  -4 154535. 7250.73   7
  -3  -4  -4 161834. 7131.19   1
  -3  -4  -4 159439. 7150.15  37
   3   4   4 160381. 7255.49  32
   3   4   4 164507. 7258.73  40
  -3  -4  -5 1777.98 262.556  27
  -3  -4  -5 2673.25 400.746   4
  -3  -4  -5 1660.72 338.302   7
   3   4   5 2259.58 349.997  40
  -3  -4  -5 2173.57 253.821   1
   3   4   5 1712.26 253.437   6
  -3  -4  -5 2324.89 252.677  35
  -3  -4  -5 1998.57 275.735  37
   3   4   5 1560.07 327.689  32
  -3  -4  -6 23010.2 1309.09  27
  -3  -4  -6 22493.4 1283.93  37
   3   4   6 23020.2 1362.63  40
  -3  -4  -6 22281.8 1405.61   4
  -3  -4  -6 21758.7 1339.62   3
  -3  -4  -6 25940.2 1259.34  35
   3   4   7 9670.97 763.403  40
   3   4   7 8778.12 838.144  32
   3   4   7 10740.9 820.291  29
  -3  -4  -7 11422.3 826.734   3
  -3  -4  -7 9522.79 785.266   9
   3   4   8 1904.56 425.442  32
  -3  -4  -8 1940.81 345.175   9
   3   4   8 1950.44 396.056  29
  -3  -4  -8 1880.68 378.380   3
  -3  -4  -8 2020.28 462.382   4
   3   4   9 1391.51 314.456  29
  -3  -4  -9 1385.27 396.500  19
  -3  -4  -9 1344.06 331.648   3
  -3  -4  -9 1698.85 414.022   4
  -3  -4 -10-164.933 301.213  19
  -3  -4 -11 27.6838 224.960  19
  -3  -4 -11-19.7895 147.925  24
   3   5  -9 1510.66 199.382  20
   3   5  -9 1669.75 225.058  13
   3   5  -8 3143.71 365.660  13
   3   5  -8 2866.83 296.776  12
   3   5  -8 3579.38 359.751  20
   3   5  -8 3685.13 329.384  14
   3   5  -7 475.677 199.106  12
   3   5  -7 841.638 216.314  14
   3   5  -7 436.568 196.060  22
   3   5  -7 603.407 242.189  20
   3   5  -6 3567.21 434.876  20
   3   5  -6 3431.04 471.059  11
   3   5  -6 4144.22 426.973  12
  -3  -5   6 2652.28 432.787  37
   3   5  -6 4032.23 402.678  14
   3   5  -6 3554.29 453.579  13
   3   5  -6 2766.35 373.572  22
   3   5  -5 1344.20 310.593  20
   3   5  -5 1170.49 338.578  11
   3   5  -5 1269.10 272.995  12
  -3  -5   5 739.166 308.745  37
   3   5  -5 1683.47 335.732  13
   3   5  -5 1496.55 295.594  14
   3   5  -5 949.580 278.905  22
   3   5  -4 2125.43 340.369  20
   3   5  -4 2252.61 309.921  14
   3   5  -4 1535.54 325.031  13
   3   5  -4 2810.85 362.132  22
  -3  -5   4 1571.24 363.091  37
   3   5  -4 1529.12 340.804  11
   3   5  -4 1786.57 309.877  12
   3   5  -3 10209.0 731.786  12
   3   5  -3 11968.9 820.322  11
   3   5  -3 9520.94 643.851  34
  -3  -5   3 10887.7 693.237   1
   3   5  -3 10870.6 717.236   6
   3   5  -3 12664.3 757.374  18
   3   5  -3 9488.54 695.525  14
   3   5  -3 10671.0 748.687  13
  -3  -5   3 10046.4 805.931  37
  -3  -5   2 918.171 281.109  37
   3   5  -2 430.175 209.603   6
   3   5  -2 931.220 235.422  10
   3   5  -2 613.146 184.554  34
  -3  -5   2 788.947 263.200  35
  -3  -5   2 704.189 199.826   1
   3   5  -2 353.081 208.593  12
   3   5  -2 964.266 234.498  11
   3   5  -2 554.816 191.320  13
   3   5  -2 492.753 200.151  14
  -3  -5   1 25155.6 1341.35  37
   3   5  -1 22232.4 1262.08   6
   3   5  -1 20557.4 1174.22  34
   3   5  -1 21934.2 1261.00  12
   3   5  -1 23139.6 1247.21  11
   3   5  -1 23099.1 1282.25  10
  -3  -5   1 23782.8 1244.77   1
  -3  -5   0 1321.13 210.861   7
  -3  -5   0 1092.42 237.593   1
   3   5   0 1472.21 207.075  11
  -3  -5   0 1751.97 311.758  37
  -3  -5  -1 12563.5 777.763  35
   3   5   1 12821.0 820.941   6
  -3  -5  -1 12353.7 713.421   5
   3   5   1 11947.9 755.847  32
  -3  -5  -1 12427.6 813.776  37
  -3  -5  -1 11759.4 765.914   7
  -3  -5  -1 13182.4 796.551   1
  -3  -5  -2 357.795 168.873  35
  -3  -5  -2 335.634 162.401   5
   3   5   2 155.089 187.410   6
   3   5   2 236.825 80.9906  30
   3   5   2 265.726 184.518  32
  -3  -5  -2 110.833 180.547  37
  -3  -5  -2 120.081 170.562   7
  -3  -5  -2 188.604 177.320   1
  -3  -5  -3 109020. 4681.39   1
   3   5   3 101289. 4707.46   6
  -3  -5  -3 104591. 4694.78   5
  -3  -5  -3 105226. 4696.91   3
  -3  -5  -3 105937. 4753.55   7
   3   5   3 109406. 4787.43  40
   3   5   3 97604.7 4606.44  34
  -3  -5  -3 107560. 4637.55  35
   3   5   3 105428. 4749.51  32
   3   5   3 95484.8 4527.97  30
   3   5   3 90297.9 4593.85  31
   3   5   4 46096.0 2245.01  34
  -3  -5  -4 48880.3 2364.85   3
  -3  -5  -4 49181.8 2445.97   7
  -3  -5  -4 45619.5 2308.42  37
   3   5   4 50036.2 2350.38   6
  -3  -5  -4 45788.2 2394.15   4
  -3  -5  -4 48205.5 2383.30   5
  -3  -5  -4 47687.6 2267.36  35
   3   5   4 47715.4 2428.50  40
  -3  -5  -4 47950.9 2303.92   1
   3   5   4 45904.1 2416.25  32
   3   5   4 45768.5 2201.17  30
   3   5   4 43912.5 2310.94  31
  -3  -5  -5 8894.00 665.512  37
   3   5   5 9977.37 668.269   6
  -3  -5  -5 9817.38 760.610   5
  -3  -5  -5 9812.67 777.473   4
  -3  -5  -5 9746.50 639.682   1
  -3  -5  -5 10629.2 649.294  35
   3   5   5 11715.9 836.131  32
   3   5   5 8441.61 587.302  30
   3   5   5 7946.86 683.114  31
   3   5   5 9371.91 749.943  40
   3   5   6 785.328 282.460  31
   3   5   6 320.966 278.953  32
  -3  -5  -6 186.877 219.852   9
  -3  -5  -6 349.430 190.972  37
  -3  -5  -6 506.532 182.047  35
   3   5   6 182.358 248.746  29
  -3  -5  -6 484.294 305.962   4
  -3  -5  -6 446.203 259.142   3
   3   5   7 1135.97 310.032   8
  -3  -5  -7 741.511 275.315   9
  -3  -5  -7 787.477 211.685  35
   3   5   7 627.586 313.047  29
  -3  -5  -7 781.356 354.069   4
  -3  -5  -7 1033.80 345.151   3
   3   5   7 850.104 311.312  31
   3   5   8 2816.84 443.321  29
  -3  -5  -8 2791.68 425.970   3
  -3  -5  -8 2283.49 379.079   9
   3   5   8 2657.10 442.494  31
   3   5   8 2050.49 436.345  32
   3   5   9 3059.25 420.717  29
  -3  -5  -9 3210.87 489.634   4
  -3  -5  -9 3663.15 444.220   3
   3   5  10 154.929 181.066  29
  -3  -5 -10 149.667 185.165  24
  -3  -5 -10 171.933 232.597  19
  -3  -5 -11 16472.9 915.115  19
  -3  -5 -11 16600.4 867.744  24
   3   6  -8 2127.49 226.750  14
   3   6  -8 2299.93 238.024  12
   3   6  -7 1335.39 282.860  13
   3   6  -7 1282.03 228.209  14
   3   6  -7 790.888 209.565  20
   3   6  -7 908.335 222.442  12
   3   6  -6-35.8294 213.648  13
   3   6  -6 193.832 213.163  14
   3   6  -6-31.4249 191.794  20
   3   6  -6-31.3948 202.204  12
   3   6  -6 25.3067 156.200  22
  -3  -6   5 409.343 249.298  37
   3   6  -5 782.515 225.165  22
   3   6  -5 603.067 249.384  13
   3   6  -5 1337.97 281.310  14
   3   6  -5 586.255 239.239  20
   3   6  -5 372.834 224.723  11
   3   6  -5 1039.44 279.417  12
  -3  -6   5 518.427 279.670  35
   3   6  -4 8310.51 579.935  28
   3   6  -4 9642.81 689.547  22
  -3  -6   4 8571.30 792.960  35
   3   6  -4 10080.9 738.720  12
   3   6  -4 9060.37 746.571  11
   3   6  -4 9507.40 714.798  13
   3   6  -4 9974.70 691.940  14
  -3  -6   4 8650.79 765.249  37
   3   6  -4 10451.0 724.227  20
   3   6  -3 23873.1 1417.51  12
   3   6  -3 25781.4 1438.42  11
  -3  -6   3 24151.9 1349.22   1
   3   6  -3 28194.5 1399.20  18
   3   6  -3 21729.0 1346.29  14
   3   6  -3 24217.3 1374.40  13
   3   6  -3 26194.1 1396.19   6
  -3  -6   3 25416.4 1522.83  35
  -3  -6   3 23650.5 1478.55  37
  -3  -6   2 4756.96 535.964  37
   3   6  -2 4998.82 489.685   6
   3   6  -2 5736.84 485.989  14
   3   6  -2 4158.22 414.971  13
  -3  -6   2 5632.35 471.857   1
   3   6  -2 4072.10 470.105  12
   3   6  -2 4636.23 454.359  11
   3   6  -2 5373.66 447.647  34
  -3  -6   2 4537.18 521.597  35
  -3  -6   1 29812.7 1633.22  35
   3   6  -1 26964.1 1594.08  12
   3   6  -1 29216.1 1511.60  11
   3   6  -1 29397.9 1614.94   6
   3   6  -1 28234.1 1517.90   8
   3   6  -1 31751.5 1633.73  10
   3   6  -1 32396.1 1545.52  34
  -3  -6   1 31437.4 1656.35  37
   3   6  -1 23725.2 1508.62  14
  -3  -6   1 31792.9 1593.64   1
   3   6   0 16983.3 1053.49   6
   3   6   0 16586.1 1059.07  10
  -3  -6   0 18080.7 1043.46   1
  -3  -6   0 17532.6 1071.77  37
   3   6   0 14315.4 957.544  14
   3   6   0 17426.8 975.736  34
  -3  -6  -1 11678.3 816.418  37
  -3  -6  -1 13598.3 808.139   3
  -3  -6  -1 13453.4 836.883   1
   3   6   1 12114.9 766.085  34
  -3  -6  -1 11478.0 771.939   7
   3   6   1 11937.1 839.323   6
  -3  -6  -1 11052.0 731.543   5
   3   6   1 12755.0 810.771  32
   3   6   1 12234.6 778.972  29
  -3  -6  -2 46945.4 2227.88   3
  -3  -6  -2 44245.2 2187.02  35
   3   6   2 43587.9 2254.79   6
  -3  -6  -2 45023.8 2194.63   5
   3   6   2 41822.1 2148.56  34
  -3  -6  -2 46613.7 2238.42   1
   3   6   2 42188.3 2241.35  32
   3   6   2 42130.8 2204.50  29
  -3  -6  -2 42989.9 2215.09  37
  -3  -6  -3 1569.52 290.047  37
  -3  -6  -3 2099.92 334.353   5
   3   6   3 2135.97 343.973   6
  -3  -6  -3 2409.44 303.098  35
   3   6   3 2194.17 284.369  34
  -3  -6  -3 1883.39 305.168   1
  -3  -6  -3 2469.78 344.478   4
  -3  -6  -3 2146.34 353.227   3
   3   6   3 2063.23 355.909  32
   3   6   3 1863.13 320.937  29
  -3  -6  -4 22493.1 1302.06   3
  -3  -6  -4 22395.0 1221.26  35
   3   6   4 21668.7 1189.41  34
  -3  -6  -4 21055.1 1316.86   4
   3   6   4 23392.9 1291.55   6
  -3  -6  -4 22920.4 1327.90   5
   3   6   4 21870.6 1373.04  32
   3   6   4 19071.2 1283.88  29
  -3  -6  -4 22330.1 1246.62   1
  -3  -6  -5 2492.71 325.081   1
  -3  -6  -5 2344.42 414.003   3
  -3  -6  -5 1950.85 400.961   4
  -3  -6  -5 2498.53 360.239  37
   3   6   5 2404.34 331.848   6
  -3  -6  -5 2531.27 406.686   5
  -3  -6  -5 2407.68 312.812  35
   3   6   5 2678.78 455.878  32
  -3  -6  -6 1673.51 406.439   4
  -3  -6  -6 2226.85 333.295  37
   3   6   6 1833.56 349.679  31
   3   6   6 1752.23 413.373  32
   3   6   6 1380.89 360.883   8
  -3  -6  -6 1763.45 272.624  35
   3   6   6 2093.53 400.969  29
  -3  -6  -7 51385.1 2530.52  35
  -3  -6  -7 51867.8 2742.39   4
   3   6   7 51396.0 2745.80   8
  -3  -6  -7 47435.2 2680.10   9
   3   6   7 54803.4 2724.56  29
   3   6   7 51880.5 2792.94  32
  -3  -6  -7 51467.0 2653.64   3
  -3  -6  -8 19678.2 1289.89   4
  -3  -6  -8 17980.4 1190.24   3
   3   6   8 21040.0 1269.80  29
  -3  -6  -9 20370.3 1175.86   3
   3   6   9 20711.5 1226.28  29
  -3  -6 -10 2112.49 305.701  19
   3   6  10 1729.28 253.906  29
  -3  -6 -10 2326.70 254.036  24
   3   7  -8 2872.07 243.135  13
   3   7  -8 3161.78 239.418  12
   3   7  -7 2318.26 257.904  14
   3   7  -7 1784.14 259.204  13
   3   7  -7 2442.29 272.727  12
   3   7  -6 14133.3 843.797  14
   3   7  -6 13206.6 853.338  13
   3   7  -6 15192.8 887.192  12
   3   7  -5 279.207 192.120  13
   3   7  -5 527.443 232.456  14
   3   7  -5 315.321 232.986  12
  -3  -7   4 66447.1 3448.11  37
   3   7  -4 74176.2 3468.41  12
   3   7  -4 61960.1 3382.51  11
   3   7  -4 76545.1 3412.58  14
   3   7  -4 74405.2 3382.08  13
  -3  -7   4 64639.4 3492.33  35
   3   7  -4 73363.2 3287.65  28
  -3  -7   3 15649.3 989.129   1
  -3  -7   3 16858.0 1101.71  37
   3   7  -3 15604.1 1015.90   6
   3   7  -3 16385.3 1072.63  12
   3   7  -3 15293.1 1013.84  14
   3   7  -3 17396.9 979.318  13
   3   7  -3 16445.1 948.550  28
  -3  -7   3 16513.0 1121.00  35
   3   7  -2 13953.5 938.684   6
  -3  -7   2 12980.3 945.066  37
  -3  -7   2 13221.7 961.493  35
   3   7  -2 12006.5 875.393  14
  -3  -7   2 15118.8 915.193   1
  -3  -7   1 15974.7 963.937   1
  -3  -7   1 14477.3 972.802  37
   3   7  -1 14450.2 975.118   6
  -3  -7   1 13366.0 965.269  35
   3   7  -1 11676.1 889.445  14
   3   7  -1 14644.3 888.732  34
   3   7   0 5841.57 577.440  12
  -3  -7   0 7093.97 594.979   1
  -3  -7   0 6367.32 572.203  35
  -3  -7   0 5363.41 544.125  37
   3   7   0 6218.00 597.434  10
   3   7   0 6727.85 572.804   8
   3   7   0 5127.31 529.854  14
   3   7   0 6250.23 582.211   6
  -3  -7  -1 25928.2 1560.60  37
  -3  -7  -1 29729.1 1551.39   3
   3   7   1 28024.4 1511.10  34
  -3  -7  -1 30275.4 1601.17   1
   3   7   1 27572.4 1601.43   8
   3   7   1 27737.4 1604.31   6
  -3  -7  -2 17445.0 1112.94  37
  -3  -7  -2 19086.9 1155.99   1
  -3  -7  -2 21169.9 1161.70   3
   3   7   2 19812.5 1093.67  34
   3   7   2 16475.8 1092.09  29
   3   7   2 18160.3 1175.66  32
   3   7   2 17066.5 1178.10   8
   3   7   2 20549.2 1201.70   6
  -3  -7  -2 17138.2 1088.73   5
  -3  -7  -3 59610.6 2828.63   1
  -3  -7  -3 57469.3 2828.05   3
   3   7   3 57889.7 2932.38   8
   3   7   3 55730.5 2826.65  29
   3   7   3 56380.0 2900.57  32
  -3  -7  -3 53083.3 2779.05  37
  -3  -7  -3 55168.0 2787.00   4
   3   7   3 57887.3 2850.40   6
  -3  -7  -3 54258.2 2806.00   5
  -3  -7  -3 56656.7 2748.22  35
  -3  -7  -4 9698.33 729.486   1
   3   7   4 9525.67 751.283   6
  -3  -7  -4 10964.3 814.091   4
  -3  -7  -4 10947.4 817.380   5
  -3  -7  -4 9844.62 738.278  37
   3   7   4 10629.5 808.830  29
   3   7   4 11676.2 887.059  32
  -3  -7  -4 9748.93 775.299   3
   3   7   4 8750.04 623.107  28
  -3  -7  -4 9992.04 700.466  35
  -3  -7  -5 1238.05 245.422  35
   3   7   5 1537.55 358.477   8
  -3  -7  -5 822.996 275.926   9
  -3  -7  -5 1169.93 254.569   1
   3   7   5 978.937 334.218  32
   3   7   5 1235.66 371.459  29
  -3  -7  -5 1092.69 344.474   3
  -3  -7  -5 657.082 317.896   4
  -3  -7  -5 1080.19 313.275   5
   3   7   6 12381.0 978.409   8
  -3  -7  -6 10700.1 911.101   9
  -3  -7  -6 12503.0 945.533   4
  -3  -7  -6 12351.8 856.291  37
  -3  -7  -6 12336.7 805.606  35
   3   7   6 12474.9 1004.63  32
   3   7   7 37309.9 2028.63  29
  -3  -7  -7 35699.3 1973.64   3
  -3  -7  -7 37232.5 2051.39   4
   3   7   8 13501.1 891.197  29
  -3  -7  -8 11533.4 884.737   4
  -3  -7  -8 11282.0 816.590   3
  -3  -7  -9 5555.29 451.942   3
  -3  -7  -9 5644.17 414.352  24
  -3  -7  -9 5355.71 503.242   4
  -3  -7  -9 5226.61 470.835  19
   3   7   9 5396.92 483.433  29
   3   8  -7 9695.28 566.932  12
   3   8  -7 10510.5 563.662  14
   3   8  -6 23202.2 1233.31  12
   3   8  -6 23891.3 1212.10  14
   3   8  -5 376.984 200.508  12
   3   8  -5 453.290 187.705  14
   3   8  -5 427.969 161.255  13
   3   8  -4 3346.68 314.363  28
   3   8  -4 3730.04 436.209  12
   3   8  -4 3433.60 401.245  14
   3   8  -3 1256.76 242.600  28
   3   8  -3 1397.68 315.665  14
  -3  -8   2 5739.79 528.360   1
  -3  -8   2 4664.17 506.357  37
   3   8  -2 5956.41 488.966  28
  -3  -8   2 5890.45 564.721  35
   3   8  -2 4982.70 514.785  14
   3   8  -2 6040.56 568.633   6
   3   8  -1 445.083 242.523   6
  -3  -8   1 206.068 200.957  35
  -3  -8   1 80.0355 180.715  37
  -3  -8   1 315.206 211.671   1
   3   8  -1 202.911 196.299  28
   3   8  -1 154.019 250.754  14
   3   8  -1 695.066 296.632  12
   3   8   0 3813.97 489.175   6
  -3  -8   0 4363.82 473.575  35
  -3  -8   0 4521.72 489.217  37
  -3  -8   0 3997.59 467.297   1
   3   8   0 4735.30 431.278  28
   3   8   0 3135.71 447.966  14
   3   8   0 4232.13 512.233  12
   3   8   1 3648.03 475.635   6
  -3  -8  -1 3519.69 414.705  35
   3   8   1 2747.64 439.459  12
  -3  -8  -1 3819.81 429.131   3
  -3  -8  -1 3970.28 465.734   1
  -3  -8  -1 3716.42 426.739  37
   3   8   1 3818.22 457.336  14
   3   8   1 3687.23 387.029  28
   3   8   1 3390.74 468.830  10
   3   8   1 3360.27 451.490   8
   3   8   2 7217.10 646.404   6
  -3  -8  -2 7035.64 596.886  37
  -3  -8  -2 7363.44 635.850   1
   3   8   2 6447.50 519.504  28
  -3  -8  -2 5961.49 586.148   3
   3   8   2 6014.21 564.177  29
  -3  -8  -2 7199.66 619.998   9
   3   8   2 5931.41 633.205   8
   3   8   3 571.946 240.264   6
  -3  -8  -3 827.024 318.911   3
  -3  -8  -3 816.776 263.738   1
   3   8   3 182.538 177.369  28
   3   8   3 855.959 278.801  29
   3   8   3 538.491 285.277   8
  -3  -8  -3 138.969 205.317   9
  -3  -8  -3 389.334 206.690  37
   3   8   4-81.4338 171.793   6
  -3  -8  -4 425.182 190.427  35
  -3  -8  -4 170.568 285.702   3
  -3  -8  -4 192.656 227.092   4
  -3  -8  -4 39.1817 173.008  37
   3   8   4 385.920 258.729  32
   3   8   4 139.408 155.761  28
   3   8   4 131.749 255.635  29
  -3  -8  -4 261.563 194.586   1
   3   8   4 55.9859 236.142   8
  -3  -8  -4 97.8006 201.312   9
  -3  -8  -5 1292.18 322.487   4
  -3  -8  -5 930.209 340.612   3
   3   8   5 1217.38 350.680  29
   3   8   6 12516.3 903.165  29
  -3  -8  -6 12036.6 895.604   4
  -3  -8  -7 15743.5 998.279   3
  -3  -8  -7 16023.2 1032.43   4
   3   8   8 9237.58 648.405  29
  -3  -8  -8 8317.14 588.770   3
  -3  -8  -8 8749.96 635.104   4
  -3  -8  -8 7357.85 494.926  24
   3   8   9 3591.09 326.844  29
   3   9  -6 5099.65 316.102  14
   3   9  -6 3891.51 310.687  12
   3   9  -5 52.1859 141.373  14
   3   9  -4 373.257 185.356  14
   3   9  -3 898.091 261.333  12
   3   9  -3 1345.65 275.390  14
   3   9  -3 1455.81 226.028  28
   3   9  -2 641.970 261.863  12
   3   9  -2 660.214 246.364  14
   3   9  -2 431.704 166.819  26
   3   9  -2 930.475 223.579  28
   3   9  -1 961.643 280.505  12
   3   9  -1 782.923 290.947  14
   3   9  -1 571.760 219.292  28
   3   9   0 512.930 265.028  12
   3   9   0 393.137 218.602  28
   3   9   0 481.525 253.517  14
   3   9   1 18911.5 1122.67  12
  -3  -9  -1 18547.7 1065.45   3
   3   9   1 17804.0 1014.43  28
   3   9   2 47327.9 2457.87  12
  -3  -9  -2 51247.3 2472.34   3
   3   9   2 48820.1 2368.82  28
   3   9   2 46399.4 2446.93  14
   3   9   3 1959.41 337.961  12
  -3  -9  -3 2595.40 389.015   3
   3   9   3 2270.96 283.092  28
   3   9   3 2492.81 359.114  29
   3   9   4 411.096 215.995  12
  -3  -9  -4 1164.07 308.614   3
   3   9   4 596.637 244.537  29
   3   9   4 814.107 179.762  28
   3   9   5 566.437 200.146  12
   3   9   5 772.999 268.126  29
  -3  -9  -5 588.993 218.550   4
  -3  -9  -5 744.022 298.288   3
   3   9   6-33.6165 235.603  29
  -3  -9  -6 168.027 196.287   4
  -3  -9  -6 154.818 241.785   3
   3   9   7 138.472 188.987  29
  -3  -9  -7-23.1187 180.505   4
   3   9   8 1662.77 223.495  29
  -3  -9  -8 1576.11 197.873   3
   3  10  -4 6655.65 415.418  14
   3  10  -4 5919.82 414.032  12
   3  10  -3 11513.5 688.305  14
   3  10  -3 11857.4 697.042  12
   3  10  -2 11888.2 754.485  12
   3  10  -2 12433.8 765.621  14
   3  10  -2 13334.7 734.803  28
   3  10  -1-80.5985 188.262  12
   3  10  -1 161.411 202.611  14
   3  10  -1 62.0530 138.558  26
   3  10   0 12842.3 839.029  12
   3  10   0 15497.3 838.965  28
   3  10   0 13982.9 821.581  26
   3  10   0 13078.6 856.831  14
   3  10   1 19950.3 1171.12  12
  -3 -10  -1 20537.9 1138.10   3
   3  10   1 24312.1 1171.10  28
   3  10   1 20902.6 1204.22  14
   3  10   2 152.529 172.017  12
  -3 -10  -2 52.8916 183.833   3
   3  10   2 189.236 160.845  28
   3  10   2 263.473 213.903  14
   3  10   3 1075.98 211.229  12
  -3 -10  -3 1450.86 275.842   3
   3  10   3 878.565 244.354  14
   3  10   3 1084.05 188.252  28
   3  10   4 1220.93 249.573  14
  -3 -10  -4 1826.91 297.336   3
  -3 -10  -5 6167.44 463.762   3
   3  10   5 5350.74 426.299  29
   3  10   5 5441.38 366.167  26
  -3 -10  -6 37129.3 1775.89   3
   3  10   6 35733.1 1763.20  29
   3  11  -2 8750.86 491.522  14
   3  11  -1 5937.68 373.355  14
   3  11  -1 4440.09 313.496  12
   3  11   0 31656.6 1562.38  14
   3  11   0 32785.0 1546.42  26
   3  11   1-86.8765 141.198  14
   3  11   1 126.985 131.448  26
   3  11   2 1666.27 215.608  14
  -3 -11  -3 190.729 118.336   3
   3  11   3 96.8569 110.343  14
   3  11   3 27.8829 112.647  26
   3  11   4 1639.36 159.342  26
  -3 -11  -4 1329.58 173.153   3
  -4  10  -1 1063.69 158.293  18
  -4  10  -2 1034.53 155.117  18
   4  -9  -3 205.199 152.564   4
  -4   9   3-40.3813 111.476  18
   4  -9  -2 6297.38 455.544   3
   4  -9  -2 6469.92 478.447   4
  -4   9   2 6091.55 460.688  18
   4  -9  -1 879.438 220.410   4
  -4   9   1 1339.19 251.210  18
   4  -9   0 154.437 153.435   4
  -4   9   0 194.126 192.785  18
  -4   9  -1 8775.03 642.121  18
  -4   9  -2 349.050 212.968  18
  -4   9  -3 137.309 205.361  18
  -4   9  -4 30997.0 1581.26  18
  -4   9  -5 26544.2 1346.11  18
   4  -8  -5 14045.5 801.438   4
   4  -8  -4 38360.3 1871.96   4
  -4   8   4 35002.2 1787.65  18
  -4   8   3 605.271 278.111  29
   4  -8  -3 959.254 306.158   4
   4  -8  -3 477.351 202.509   3
  -4   8   3 690.185 232.327  18
  -4   8   2 257.482 237.243  29
  -4   8   2 374.934 243.251  18
   4  -8  -2 238.580 256.412   4
  -4   8   1 5585.21 558.379  29
  -4   8   1 5745.76 567.494  18
   4  -8  -1 5908.40 600.743   4
  -4   8   1 5957.45 620.042  23
  -4   8   0 4398.78 513.831  18
   4  -8   0 4225.91 507.243   4
  -4   8  -1 245.416 263.674  18
   4  -8   1 109.863 228.799   4
  -4   8  -1 708.280 372.557  23
  -4   8  -2 3585.88 468.690  18
  -4   8  -3 11402.0 876.250  23
  -4   8  -3 10291.2 802.765  18
  -4   8  -4 33868.5 1882.85  23
  -4   8  -4 32498.9 1855.73  18
  -4   8  -4 38588.1 1853.45  15
  -4   8  -5 11413.0 784.279  15
  -4   8  -6-78.0849 196.027  18
  -4   8  -6 111.791 208.907  15
  -4   8  -7 204.475 153.070  18
  -4   8  -7 21.8397 186.426  15
  -4   7   6 534.877 155.677  18
   4  -7  -6 431.970 184.603   4
  -4   7   6 582.445 181.147  29
  -4   7   5 3802.68 396.528  18
  -4   7   5 4568.64 456.273  29
  -4   7   4 1277.03 306.872  18
  -4   7   4 1117.20 331.974  29
   4  -7  -4 963.655 319.305   4
   4  -7  -3 11013.8 896.852   4
  -4   7   3 10799.4 825.223  18
  -4   7   3 11838.3 827.329  23
  -4   7   2 11193.3 857.428  18
  -4   7   2 10819.9 877.324  29
   4  -7  -2 13315.0 975.241   4
  -4   7   2 10674.1 875.400  23
  -4   7   1 11030.5 854.307  18
  -4   7   1 11104.8 927.926  23
   4  -7  -1 11717.5 930.479   4
  -4   7   1 9823.46 859.387  29
  -4   7   0 27358.2 1639.17  29
  -4   7   0 28095.1 1820.24  17
  -4   7   0 28896.0 1663.05  18
   4  -7   0 27706.7 1690.10   5
  -4   7   0 27078.9 1607.72  30
   4  -7   0 28797.5 1606.53  36
   4  -7   0 28796.9 1703.26   4
  -4   7   0 29718.5 1759.92  23
   4  -7   1 6754.38 657.954   4
  -4   7  -1 6663.23 722.145  23
  -4   7  -1 6906.52 622.542  29
  -4   7  -1 6398.86 751.924  17
  -4   7  -1 6438.11 645.928  18
  -4   7  -1 4931.34 463.429  14
  -4   7  -2 974.465 344.509  18
   4  -7   2 1410.09 352.186   5
  -4   7  -2 1051.32 389.529  17
   4  -7   2 983.883 318.069   4
   4  -7   2 868.772 280.531  36
  -4   7  -3 1763.35 346.687  15
   4  -7   3 1005.41 278.360  36
  -4   7  -3 1234.81 405.274  23
   4  -7   3 1361.81 344.602   5
  -4   7  -4 2608.50 422.620  15
  -4   7  -4 2994.42 485.473  23
  -4   7  -5 1704.78 372.086  18
  -4   7  -5 1797.78 375.558  15
  -4   7  -5 1815.93 354.969  23
  -4   7  -6 1621.91 323.143  18
  -4   7  -6 1037.58 333.610  15
  -4   7  -7 4731.66 456.098  18
  -4   7  -7 5444.92 528.419  15
  -4   7  -8 3468.78 330.448  18
  -4   7  -8 2990.80 362.928  15
   4  -6  -7 6746.41 439.389   4
  -4   6   7 5509.92 405.456  18
  -4   6   6 4894.47 445.804  18
   4  -6  -6 5882.05 505.206   4
  -4   6   6 4545.36 465.277  29
  -4   6   5 4707.80 488.109  18
   4  -6  -5 4027.01 518.304   4
  -4   6   5 3686.46 489.739  29
  -4   6   4 2580.94 410.016  18
   4  -6  -4 1962.01 289.341   3
  -4   6   4 2275.66 431.211  29
   4  -6  -3 45946.6 2474.23   4
  -4   6   3 42669.5 2414.78  29
  -4   6   3 40139.1 2439.82  31
  -4   6   3 43097.1 2329.31  30
  -4   6   3 43786.0 2346.58  23
  -4   6   2 6209.30 656.920  23
   4  -6  -2 5573.83 523.307  36
   4  -6  -2 6336.32 629.644   5
  -4   6   2 7396.36 658.635  18
  -4   6   2 7872.36 642.603  30
   4  -6  -2 6000.73 691.410   4
  -4   6   2 5363.02 673.921  17
  -4   6   1 1169.31 340.902  29
  -4   6   1 1535.13 418.513  17
   4  -6  -1 1093.59 416.878   4
   4  -6  -1 1091.57 305.565   5
  -4   6   1 868.487 382.544  23
  -4   6   1 638.912 228.810  30
  -4   6   1 550.861 321.489  18
   4  -6  -1 1104.61 272.280  36
  -4   6   0 196.608 169.500  26
  -4   6   0 321.526 286.659  29
  -4   6   0-69.0080 304.528  17
   4  -6   0-105.181 294.357   4
   4  -6   0 151.141 240.893   5
   4  -6   0-40.1914 209.222  36
  -4   6   0 125.496 180.568  30
  -4   6   0 167.878 341.551  23
  -4   6   0-91.6181 295.063  18
  -4   6  -1 1126.93 404.653  23
  -4   6  -1 972.040 391.759  17
   4  -6   1 1647.74 370.338   5
  -4   6  -1 940.974 246.111  30
   4  -6   1 1657.51 309.042  36
  -4   6  -1 1003.76 231.054  26
  -4   6  -1 1613.40 346.386  29
  -4   6  -1 593.433 312.626  18
  -4   6  -2-68.7221 303.250  17
  -4   6  -2-48.2845 213.069  16
   4  -6   2 250.756 220.905  36
  -4   6  -3 929.107 373.513  17
  -4   6  -3 694.842 301.604  15
  -4   6  -3 1534.74 343.126  16
   4  -6   3 820.004 339.711   5
  -4   6  -3 594.346 360.656  23
   4  -6   3 904.662 262.366  36
  -4   6  -4 2056.12 464.610  17
  -4   6  -4 2030.43 441.356  15
  -4   6  -4 1929.44 388.046  16
  -4   6  -4 2067.86 405.577  18
   4  -6   4 2536.32 449.266   5
  -4   6  -4 1669.03 434.227  23
   4  -6   4 2695.03 371.433  36
  -4   6  -5 433.055 167.553  33
  -4   6  -5 353.639 284.960  23
   4  -6   5-164.109 246.866   5
  -4   6  -5 509.911 331.967  15
  -4   6  -5 407.818 268.289  16
  -4   6  -5 656.236 301.466  18
  -4   6  -5-54.9149 237.294  17
  -4   6  -6 1055.65 224.029  33
  -4   6  -6 559.845 347.090  15
  -4   6  -6 1572.70 461.164  19
  -4   6  -6 1174.91 319.537  18
  -4   6  -7 22136.6 1223.40  33
  -4   6  -7 20930.0 1400.63  15
  -4   6  -7 25214.8 1460.55  19
  -4   6  -7 24831.9 1350.47  18
  -4   6  -8 8874.50 589.258  33
  -4   6  -8 7924.96 716.650  15
  -4   6  -8 10853.0 795.757  19
  -4   6  -8 10222.7 670.751  18
  -4   6  -9 14258.3 897.776  15
  -4   6  -9 15309.5 800.464  33
   4  -5  -7 37310.0 1797.56   4
  -4   5   7 36278.1 1799.76  18
   4  -5  -7 36403.7 1703.95  25
  -4   5   7 32354.0 1750.48  29
  -4   5   6 12914.5 895.842  29
   4  -5  -6 12325.8 755.200  25
  -4   5   6 14002.6 896.012  18
   4  -5  -6 12839.8 899.091   4
  -4   5   5 33812.5 1918.01  29
   4  -5  -5 34861.1 1735.88  25
   4  -5  -5 34602.2 1962.00   4
  -4   5   5 34417.3 1897.24  18
  -4   5   4 564.778 312.937  18
  -4   5   4 539.803 220.521  30
  -4   5   4 60.0538 235.409  31
  -4   5   4 792.425 322.937  29
   4  -5  -4 587.414 337.531   4
   4  -5  -4 643.326 240.993   5
   4  -5  -3 57925.1 3004.62   5
  -4   5   3 58961.3 3012.13  23
  -4   5   3 61754.9 3109.14  29
  -4   5   3 60579.3 3161.09  31
  -4   5   3 63264.6 3006.19  30
  -4   5   3 64322.3 3042.75  18
  -4   5   3 59741.1 3041.07  38
   4  -5  -3 55325.7 2857.67  36
  -4   5   2 59422.1 3291.01  17
  -4   5   2 69991.5 3221.79  18
   4  -5  -2 62520.3 3075.15  36
  -4   5   2 58464.5 3203.04  29
   4  -5  -2 67333.3 3323.87   4
   4  -5  -2 66746.0 3215.07   5
  -4   5   2 63291.7 3307.38  31
  -4   5   2 63549.5 3150.47  30
  -4   5   1 1252.57 225.471  26
  -4   5   1 1191.44 340.467  29
  -4   5   1 2016.45 436.367  17
  -4   5   1 1417.15 335.794  18
  -4   5   1 1466.49 408.474   2
  -4   5   1 1782.62 314.504  30
  -4   5   1 1529.97 360.977  31
   4  -5  -1 1571.19 286.264  36
   4  -5  -1 1196.92 308.908   5
   4  -5   0 318.028 187.141  36
  -4   5   0 476.726 322.542   2
   4  -5   0 88.7329 234.794   5
  -4   5   0 218.119 183.580  16
  -4   5   0 123.014 310.191  17
  -4   5   0 218.973 190.316  30
  -4   5   0 572.714 194.759  26
  -4   5   0 128.013 222.405  29
  -4   5  -1 15834.3 1196.09  17
   4  -5   1 17675.0 1037.55  36
  -4   5  -1 15042.9 1110.14   2
   4  -5   1 16568.8 1097.04   5
  -4   5  -1 13377.7 1002.30  16
  -4   5  -1 15045.4 990.639  30
  -4   5  -1 17007.0 951.634  26
  -4   5  -1 17232.2 1083.81  29
  -4   5  -2 3013.06 415.745  18
   4  -5   2 3802.18 429.863  36
  -4   5  -2 3215.41 485.930   2
  -4   5  -2 2750.64 387.992  15
  -4   5  -2 3145.17 430.754  16
  -4   5  -2 3072.85 374.503  30
  -4   5  -2 3060.86 401.503  29
   4  -5   3 65799.7 2929.52  36
  -4   5  -3 57507.4 2987.64   2
  -4   5  -3 56115.6 2725.99  33
  -4   5  -3 60826.4 3032.34  16
  -4   5  -3 56565.2 2941.01  15
  -4   5  -3 56499.4 3079.64  17
  -4   5  -3 57804.3 2925.43  18
   4  -5   4 35602.2 1812.32  36
  -4   5  -4 31945.2 1936.48  16
  -4   5  -4 31805.4 1883.73  15
   4  -5   4 35207.5 1963.41   5
  -4   5  -4 32172.6 1680.39  33
  -4   5  -4 31584.5 1956.50  17
  -4   5  -4 32054.7 1831.56  18
  -4   5  -5 10694.7 876.268  19
   4  -5   5 9316.45 689.544  36
  -4   5  -5 9595.06 867.007  16
  -4   5  -5 8931.15 831.275  15
  -4   5  -5 9562.21 825.917  17
  -4   5  -5 9565.93 762.703  18
  -4   5  -5 9605.58 654.264  33
  -4   5  -5 10014.7 800.164  23
   4  -5   5 8558.59 803.958   5
  -4   5  -6 13406.6 955.528  18
  -4   5  -6 13214.3 1074.99  16
  -4   5  -6 13736.5 1073.19  15
   4  -5   6 14307.6 1010.85  40
  -4   5  -6 15233.5 1087.07  19
   4  -5   6 13483.6 1058.75   5
  -4   5  -6 14418.7 876.326  33
  -4   5  -7 5427.70 564.100  18
  -4   5  -7 4982.78 629.280  15
  -4   5  -7 6205.17 503.637  33
  -4   5  -8 10970.2 768.572  18
  -4   5  -8 10851.5 720.820  33
  -4   5  -8 11879.7 920.978  19
  -4   5  -9 7362.29 648.165  19
  -4   5  -9 7276.71 628.863  15
  -4   5  -9 7205.70 513.741  33
  -4   5 -10 1570.70 258.037  15
  -4   4   8 17347.6 1002.35  18
   4  -4  -8 19176.3 956.128  25
   4  -4  -7 53043.8 2546.55   4
   4  -4  -7 51267.1 2476.48  25
   4  -4  -6 6177.33 512.156  25
  -4   4   6 7098.06 606.943  29
   4  -4  -6 6406.82 617.328   4
   4  -4  -6 5802.27 496.856  21
  -4   4   5 60.8043 279.778  38
   4  -4  -5-29.6412 174.710  21
   4  -4  -5 222.883 198.631  25
  -4   4   5 120.035 180.430  30
  -4   4   5 58.3009 251.660  31
  -4   4   5 360.663 275.201  29
   4  -4  -5 296.228 297.926   4
   4  -4  -4 19373.2 1297.85   4
  -4   4   4 19353.3 1182.77  30
  -4   4   4 17965.0 1287.29  31
   4  -4  -4 20573.1 1205.13   5
  -4   4   4 19753.7 1272.13  29
  -4   4   4 17073.8 1284.57  38
  -4   4   3 9796.35 836.921  17
   4  -4  -3 11430.2 904.347   4
   4  -4  -3 10924.1 787.510   5
  -4   4   3 9850.58 819.831  29
  -4   4   3 9708.51 860.343  38
   4  -4  -3 10288.8 682.995  36
  -4   4   3 9841.58 864.337  31
  -4   4   3 11239.0 777.476  30
  -4   4   2 67.8509 165.173  30
  -4   4   2 101.142 241.778  31
  -4   4   2 40.2517 242.858   2
   4  -4  -2 76.0902 178.492   5
  -4   4   2 51.6941 247.147  17
  -4   4   2-87.1621 219.630  29
   4  -4  -2-28.2124 144.529  36
  -4   4   2-314.371 261.341  38
   4  -4  -1 26736.9 1403.25  36
  -4   4   1 26979.4 1505.43  38
  -4   4   1 26834.7 1367.46  39
  -4   4   1 26129.9 1599.61  17
   4  -4  -1 25885.1 1477.01   5
  -4   4   1 21850.1 1462.15   2
  -4   4   1 26230.7 1556.69  31
  -4   4   1 28581.2 1450.13  30
  -4   4   1 24945.7 1409.56  16
  -4   4   0 120.149 156.693  30
  -4   4   0 280.105 273.250   2
  -4   4   0 135.102 164.779  38
  -4   4   0 615.255 271.201  17
  -4   4   0 99.5821 149.992  16
  -4   4   0 258.266 136.166  39
  -4   4   0 274.133 216.405  18
   4  -4   0 408.346 226.810   5
  -4   4   0 311.794 134.290  26
  -4   4   0 598.865 253.288  29
   4  -4   0 118.203 163.476  36
  -4   4  -1 306.920 165.706  26
  -4   4  -1 278.334 217.570  29
   4  -4   1 480.169 208.945  36
  -4   4  -1 368.072 228.758  18
  -4   4  -1-39.4636 230.077   2
  -4   4  -1 354.042 301.916  17
  -4   4  -1 534.438 222.785  16
   4  -4   1 414.555 252.833   5
  -4   4  -1 684.400 208.985  38
  -4   4  -1 86.2725 152.649  30
   4  -4   2 50229.9 2252.77  36
  -4   4  -2 39812.9 2268.81   2
  -4   4  -2 43972.7 2290.22  16
  -4   4  -2 39571.0 2215.71  15
  -4   4  -2 47278.4 2264.42  18
  -4   4  -2 43007.5 2237.51  29
  -4   4  -2 43875.1 2190.30  30
   4  -4   2 48322.1 2334.14   5
  -4   4  -3 69140.9 3073.04  19
  -4   4  -3 58924.0 3057.37  16
  -4   4  -3 55218.8 2999.03  15
  -4   4  -3 59819.9 2976.37  18
  -4   4  -3 59736.0 3125.06  17
   4  -4   3 65824.7 2963.45  36
  -4   4  -3 61391.2 2844.37  33
  -4   4  -3 57747.5 3020.73   2
  -4   4  -4 14550.5 993.260  19
  -4   4  -4 13706.4 912.527  18
  -4   4  -4 14279.9 1028.27  17
  -4   4  -4 15264.7 1049.18  16
  -4   4  -4 12673.7 969.255  15
   4  -4   4 15968.8 913.941  36
  -4   4  -4 13518.7 945.639   2
  -4   4  -4 13316.9 810.447  33
  -4   4  -5 893.984 364.681  19
  -4   4  -5 504.984 250.476  18
   4  -4   5 735.092 212.068  36
  -4   4  -5 477.506 265.608  17
  -4   4  -5 1101.01 375.499  15
  -4   4  -5 868.557 325.324  16
  -4   4  -5 918.050 171.700  12
  -4   4  -5 659.479 201.312  33
  -4   4  -5 709.989 276.971   2
  -4   4  -6-54.3043 342.750  15
   4  -4   6 266.089 238.227  40
  -4   4  -6 353.763 192.169  33
  -4   4  -6 339.697 328.329  19
  -4   4  -6 368.010 244.461  18
  -4   4  -7 7690.05 776.004  16
   4  -4   7 8826.43 733.402  40
  -4   4  -7 10037.8 719.227  18
  -4   4  -7 8201.53 806.988  19
  -4   4  -7 9302.69 668.835  33
  -4   4  -8 20332.3 1427.26  15
  -4   4  -8 21542.9 1434.84  19
  -4   4  -9 129.369 274.935  15
  -4   4  -9 86.6230 328.653  19
  -4   4 -10 1842.40 244.164  33
  -4   4 -10 1596.42 311.423  15
  -4   4 -10 1540.99 351.837  19
  -4   4 -11 22219.7 1080.60  33
   4  -3  -9 3106.81 224.508  25
  -4   3   9 1011.06 185.914  18
   4  -3  -8 15979.0 888.464  25
   4  -3  -7 3990.36 415.591  21
   4  -3  -7 4316.37 413.491  25
  -4   3   6 26695.8 1563.85  29
   4  -3  -6 29682.8 1536.96  25
  -4   3   6 32277.8 1891.90  38
   4  -3  -6 29342.4 1640.38   4
   4  -3  -6 27122.4 1559.80  21
   4  -3  -5 373.710 257.979   4
  -4   3   5 459.300 330.739  38
   4  -3  -5-71.2186 196.704  21
   4  -3  -5 87.7118 199.622  25
  -4   3   5 165.201 211.687  29
  -4   3   5 180.718 227.789  39
  -4   3   5 276.369 254.378  31
   4  -3  -4 23073.9 1375.45   4
  -4   3   4 20032.0 1414.61  38
   4  -3  -4 24498.0 1272.84   5
   4  -3  -4 20608.5 1222.99  21
  -4   3   4 19752.4 1294.74  29
  -4   3   4 19524.0 1274.02  39
  -4   3   4 21960.5 1391.58  31
  -4   3   3 43749.8 2291.15  31
   4  -3  -3 38354.8 2087.42  21
  -4   3   3 42963.0 2230.99  29
   4  -3  -3 45268.8 2278.47   4
  -4   3   3 39958.2 2208.68  17
  -4   3   3 42357.4 2175.65  39
  -4   3   3 45141.7 2339.67  38
   4  -3  -3 41203.5 2051.53  36
   4  -3  -3 44312.6 2152.17   5
  -4   3   2 18361.1 1156.74  38
   4  -3  -2 17973.2 984.090  36
  -4   3   2 15410.5 1097.50  17
  -4   3   2 17783.9 1098.53  29
  -4   3   2 17994.6 1044.10  39
  -4   3   2 14489.8 1021.70   2
  -4   3   2 16908.7 997.360  30
  -4   3   2 19165.0 1156.84  31
   4  -3  -2 18287.4 1044.55   5
  -4   3   1 15671.8 1026.65  38
   4  -3  -1 14647.7 884.397  36
  -4   3   1 17219.3 940.399  39
   4  -3  -1 16543.8 956.328   5
  -4   3   1 14255.2 952.793   2
  -4   3   1 13450.4 960.156  29
  -4   3   1 15397.4 1042.18  17
  -4   3   1 14949.1 1006.92  31
  -4   3   1 16897.9 921.784  30
   4  -3   0 806.070 203.202  36
  -4   3   0 409.954 253.959  17
  -4   3   0 1497.84 236.113  39
  -4   3   0 1240.57 208.896  30
  -4   3   0 990.929 267.304  31
   4  -3   0 1195.42 260.143   5
  -4   3   0 765.935 261.822  38
   4  -3   1 270.943 175.900  36
  -4   3  -1 223.641 153.010  30
  -4   3  -1 300.398 207.134  38
   4  -3   1 242.485 193.539   5
  -4   3  -1 295.951 155.741  39
  -4   3  -1 162.215 258.754  17
   4  -3   2 13122.2 856.190   5
   4  -3   2 12194.7 780.689  36
  -4   3  -2 12447.5 757.269  30
  -4   3  -2 14728.8 879.380  16
  -4   3  -3 2302.92 340.400  16
  -4   3  -3 1680.36 355.167  17
   4  -3   3 2631.08 304.038  36
  -4   3  -3 2219.58 337.318   2
  -4   3  -4 8222.32 682.969  19
  -4   3  -4 7401.09 585.777  18
  -4   3  -4 6427.30 634.888  17
  -4   3  -4 7553.26 617.968   2
   4  -3   4 8570.96 574.044  36
  -4   3  -4 7866.78 668.314  15
  -4   3  -4 9003.26 704.000  16
  -4   3  -4 8339.72 535.753  33
  -4   3  -5 1060.31 174.581  12
  -4   3  -5 1230.85 314.759  19
  -4   3  -5 716.581 225.170  18
  -4   3  -5 1094.78 287.009  17
  -4   3  -5 814.423 311.394  15
   4  -3   5 764.329 263.912  40
  -4   3  -5 866.874 248.718   2
   4  -3   5 928.396 205.316  36
  -4   3  -5 930.073 201.734  33
  -4   3  -6 5389.78 607.788  19
  -4   3  -6 6611.08 504.443  33
  -4   3  -6 5693.69 616.488  16
  -4   3  -6 5980.21 673.914  15
  -4   3  -6 6259.96 528.289  27
  -4   3  -6 5921.08 515.464  18
   4  -3   6 5496.76 550.371  40
  -4   3  -7 33247.5 1925.12  19
  -4   3  -7 35751.2 1793.97  18
  -4   3  -7 32071.8 1949.63  16
  -4   3  -7 33769.2 1797.62  27
   4  -3   7 33424.9 1849.67  40
   4  -3   8 787.981 314.166  32
  -4   3  -8 563.888 383.253  19
  -4   3  -8 1652.62 290.459  33
  -4   3  -8 1327.49 269.211  18
  -4   3  -8 1007.14 258.082  27
  -4   3  -8 1191.45 392.099  15
  -4   3  -8 901.036 308.269  16
  -4   3  -9 5760.30 647.482  19
  -4   3  -9 6004.17 502.185  33
  -4   3  -9 5301.89 609.492  15
  -4   3 -10 2509.03 433.248  19
  -4   3 -10 2103.07 280.695  33
  -4   3 -10 2285.36 356.462  15
  -4   3 -11 32155.5 1657.19  19
  -4   3 -11 32006.2 1536.49  33
   4  -2  -9-15.3344 135.332  25
   4  -2  -8 3037.62 367.698  21
   4  -2  -8 2951.90 332.773  25
   4  -2  -7 167.717 152.900  20
   4  -2  -7 146.474 235.957  21
   4  -2  -7 173.877 208.374  25
   4  -2  -6 666.303 244.528   4
  -4   2   6 775.846 286.647  31
  -4   2   6 487.480 345.973  38
   4  -2  -6 318.320 260.096  21
   4  -2  -6 617.566 255.358  25
  -4   2   6 373.965 308.001  39
   4  -2  -6 685.763 220.017  20
   4  -2  -5 77.0937 221.508  21
  -4   2   5-203.642 321.149  39
  -4   2   5-66.6331 318.583  38
  -4   2   5 142.093 196.129  29
   4  -2  -5-83.0041 229.133   4
   4  -2  -5 117.549 196.868  25
   4  -2  -5 134.640 195.894  22
  -4   2   5 303.311 271.227  31
   4  -2  -4 6571.83 566.461  21
   4  -2  -4 5979.32 521.882  22
   4  -2  -4 7629.27 647.305   4
  -4   2   4 7484.86 677.608  39
  -4   2   4 7941.74 767.062  38
  -4   2   4 5959.78 568.272  29
   4  -2  -4 7298.19 536.542  25
  -4   2   4 6265.88 618.844  31
   4  -2  -4 5788.73 567.481  11
  -4   2   3 26614.1 1457.58  29
  -4   2   3 27345.8 1604.54  38
   4  -2  -3 25945.5 1326.79  36
  -4   2   3 24251.0 1439.21  17
  -4   2   3 24873.3 1471.62  39
   4  -2  -3 26545.5 1373.92   5
   4  -2  -3 26828.0 1378.64  22
  -4   2   3 27622.6 1521.96  31
   4  -2  -3 25167.6 1489.18   4
  -4   2   2 76080.6 3593.64  31
  -4   2   2 77465.3 3574.59  39
  -4   2   2 68852.9 3532.18  29
   4  -2  -2 76163.6 3450.68  36
  -4   2   2 78145.6 3683.16  38
  -4   2   2 68127.6 3557.02  17
   4  -2  -2 77214.6 3485.39   5
  -4   2   1 9509.85 722.847  17
  -4   2   1 10669.6 708.357  39
   4  -2  -1 10333.0 641.567  36
  -4   2   1 11139.7 793.733  38
  -4   2   1 9892.05 718.433  31
  -4   2   1 10716.5 638.721  30
   4  -2  -1 10881.8 670.703   5
  -4   2   0 12432.9 868.939  17
  -4   2   0 14119.8 837.116  39
  -4   2   0 13510.7 881.076  38
   4  -2   0 13512.3 791.278  36
  -4   2   0 14191.8 872.829  31
  -4   2   0 13704.9 765.348  30
   4  -2   0 14985.2 831.648   5
  -4   2  -1 48300.4 2451.09  17
  -4   2  -1 48621.0 2426.92  38
   4  -2   1 48779.7 2338.97  36
  -4   2  -1 48734.6 2308.46  30
  -4   2  -1 52860.5 2383.03  39
   4  -2   1 48423.1 2383.13   5
  -4   2  -2 9465.10 592.682  30
  -4   2  -2 11173.2 677.495  39
   4  -2   2 10391.8 644.069  36
  -4   2  -2 11010.4 715.053  38
   4  -2   3 26778.7 1392.73  36
  -4   2  -3 28241.0 1493.01  16
  -4   2  -3 27737.6 1507.42  17
   4  -2   4 12418.0 703.224  36
  -4   2  -4 10400.2 753.596  17
  -4   2  -4 10338.8 687.064   7
  -4   2  -5 3797.52 334.056   7
   4  -2   5 3376.31 322.888  36
  -4   2  -5 3269.58 449.881  15
  -4   2  -5 2675.95 376.132  17
  -4   2  -5 3145.72 424.160  16
  -4   2  -5 3567.30 427.247  19
  -4   2  -6 36807.4 1901.81  33
  -4   2  -6 37032.9 2069.89  16
  -4   2  -6 39263.6 1883.18  20
  -4   2  -6 39216.4 2053.62  19
   4  -2   6 41045.9 2043.07  40
  -4   2  -6 36416.8 1893.59  18
  -4   2  -7 127666. 5693.26  18
  -4   2  -7 133382. 5692.85  20
  -4   2  -7 121466. 5868.63  19
  -4   2  -7 123548. 5702.34  33
  -4   2  -7 119926. 5771.97  27
   4  -2   7 123491. 5802.87  40
  -4   2  -7 119547. 5881.03  16
  -4   2  -7 121247. 5904.52  15
   4  -2   8 102800. 4942.75  32
  -4   2  -8 99808.6 4634.93  33
  -4   2  -8 88834.7 4755.18  16
  -4   2  -8 101519. 4855.42  15
  -4   2  -8 105787. 4628.27  20
  -4   2  -8 95751.1 4818.49  19
  -4   2  -8 100870. 4722.67  27
  -4   2  -9-59.6157 179.847  33
  -4   2  -9 145.424 312.211  15
  -4   2  -9 101.088 338.564  19
  -4   2  -9 76.2158 229.925  27
  -4   2 -10 16406.0 1056.70  15
  -4   2 -10 17087.2 1135.93  19
  -4   2 -10 17060.2 963.680  33
  -4   2 -11 5926.48 525.397  19
  -4   2 -11 4776.48 361.832  33
  -4   2 -12 295.931 148.447  19
   4  -1  -9 1023.88 204.820  25
   4  -1  -9 971.105 158.215  20
   4  -1  -8 4228.02 399.592  25
   4  -1  -8 4129.00 439.215  21
   4  -1  -8 3495.06 353.427  20
   4  -1  -7 2657.23 362.932  25
   4  -1  -7 2492.87 400.544  21
   4  -1  -7 1647.28 283.212  20
   4  -1  -6 12321.8 846.076  20
  -4   1   6 13293.5 1126.13  38
   4  -1  -6 11672.3 840.232  13
   4  -1  -6 12921.5 848.071  25
  -4   1   6 13981.6 1065.06  39
   4  -1  -6 13029.3 927.801  21
   4  -1  -6 13727.3 900.848  22
   4  -1  -5 12426.9 843.605  22
   4  -1  -5 12550.5 895.749  21
   4  -1  -5 12162.1 816.726  20
  -4   1   5 13836.9 1089.31  38
   4  -1  -5 10661.0 815.558  13
  -4   1   5 13490.9 1019.99  39
   4  -1  -5 11606.0 896.433  11
  -4   1   5 12839.8 921.952  31
   4  -1  -5 12811.8 813.171  25
  -4   1   4 385.610 193.291  29
   4  -1  -4 101.429 171.793  25
   4  -1  -4 332.775 204.834  22
   4  -1  -4 370.857 194.964  20
   4  -1  -4 241.290 195.811   4
  -4   1   4 94.9306 289.895  39
   4  -1  -4 178.465 221.336  11
  -4   1   4 277.236 221.925  31
  -4   1   4 170.626 305.332  38
   4  -1  -3 18699.8 1007.92  36
  -4   1   3 18069.3 1092.49  17
  -4   1   3 21816.7 1231.79  39
   4  -1  -3 17602.6 1063.56  22
   4  -1  -3 19572.5 1042.06  25
  -4   1   3 21973.6 1174.13  31
  -4   1   2 8111.25 597.853  17
   4  -1  -2 6889.57 437.689  40
  -4   1   2 8171.95 635.759  39
   4  -1  -2 8615.67 519.282  36
   4  -1  -2 8124.56 491.889   5
  -4   1   2 8285.05 593.769  31
  -4   1   1 459.692 192.986  31
  -4   1   1 551.549 218.846  17
   4  -1  -1 393.124 138.212   5
   4  -1  -1 121.702 119.816  40
  -4   1   1 415.506 227.084  39
   4  -1  -1 568.065 158.056  36
  -4   1   0 6646.51 507.655  17
  -4   1   0 6725.99 504.228  39
   4  -1   0 5508.02 425.759  36
  -4   1   0 6186.39 519.821  38
   4  -1   0 5861.15 480.594  10
   4  -1   0 6057.96 422.042   5
  -4   1   0 6035.01 469.183  31
  -4   1   0 5899.00 381.675  30
  -4   1  -1 68564.4 3214.80  38
   4  -1   1 68364.2 3130.02  36
  -4   1  -1 64723.2 3053.75  30
  -4   1  -1 70786.0 3173.55  39
   4  -1   1 69724.5 3164.31  10
  -4   1  -2 70469.7 3323.34  38
   4  -1   2 71139.6 3249.56  36
   4  -1   2 67612.2 3254.07  10
  -4   1  -2 73691.6 3297.44  39
   4  -1   3 108720. 4937.30  40
   4  -1   3 112628. 4877.35  36
  -4   1  -3 108204. 4958.37  17
   4  -1   3 103178. 4848.43  10
  -4   1  -4 22115.2 1203.33   7
   4  -1   4 20279.6 1084.86  10
  -4   1  -4 22694.9 1222.35  17
   4  -1   4 23496.0 1239.09  40
   4  -1   4 22375.0 1138.15  36
  -4   1  -4 23231.6 1241.52  16
  -4   1  -5 91800.1 4361.65   7
  -4   1  -5 88811.3 4372.27  17
   4  -1   5 96424.6 4300.82  36
  -4   1  -5 94979.9 4311.90  33
  -4   1  -5 99558.8 4463.25  16
   4  -1   5 99932.5 4434.54  40
  -4   1  -5 91720.7 4440.31   3
  -4   1  -6 124249. 6075.56   7
  -4   1  -6 135739. 6064.00  33
  -4   1  -6 124450. 6194.06   3
  -4   1  -6 138886. 6261.86  15
  -4   1  -6 140433. 6230.55  16
   4  -1   6 138175. 6180.59  40
  -4   1  -6 143698. 6086.19  20
  -4   1  -6 128120. 6187.21  19
  -4   1  -7 73978.5 3317.87  20
  -4   1  -7 61715.3 3404.08  19
   4  -1   7 72727.3 3536.34  32
  -4   1  -7 66904.2 3267.54  33
  -4   1  -7 62602.5 3397.89   3
  -4   1  -7 73219.3 3402.01  27
  -4   1  -7 71627.3 3489.95  15
  -4   1  -7 69253.9 3417.97  16
   4  -1   7 72452.3 3406.31  40
  -4   1  -8 5191.83 544.201  16
  -4   1  -8 6257.17 648.329  15
  -4   1  -8 6539.31 545.474  20
  -4   1  -8 5576.22 650.828  19
   4  -1   8 5546.13 675.315  32
  -4   1  -8 6031.74 506.937  33
  -4   1  -8 5695.18 583.408  27
  -4   1  -9 6728.96 672.134  15
  -4   1  -9 7162.65 582.832  20
  -4   1  -9 5675.47 677.215  19
  -4   1  -9 6528.56 526.926  33
   4  -1   9 7492.78 748.132  32
  -4   1  -9 7218.85 647.728  27
  -4   1 -10 359.409 175.624  33
  -4   1 -10 179.855 234.507  15
  -4   1 -10 600.067 315.326  19
  -4   1 -11 19304.7 993.405  33
  -4   1 -11 19755.9 1175.29  19
  -4   1 -12 6845.92 485.396  19
   4   0  -9 11730.5 685.912  20
   4   0  -8 39378.7 1964.33  21
   4   0  -8 34757.5 1816.45  13
   4   0  -8 38313.3 1893.62  20
   4   0  -7 26663.8 1563.61  21
   4   0  -7 29061.2 1490.16  25
   4   0  -7 26832.7 1500.64  20
   4   0  -7 25519.6 1473.76  13
  -4   0   6 6658.80 740.908  39
   4   0  -6 7302.08 691.538  11
   4   0  -6 6518.65 608.096  13
   4   0  -6 6908.08 613.746  20
   4   0  -6 7368.45 639.040  22
   4   0  -6 7658.91 691.140  21
   4   0  -6 6794.00 575.310  25
  -4   0   6 7208.10 796.630  38
   4   0  -5 5181.83 514.319  22
   4   0  -5 4920.72 525.590  13
   4   0  -5 4749.13 452.472  25
  -4   0   5 5958.69 692.601  38
   4   0  -5 4058.24 477.802  20
   4   0  -5 5719.03 602.313  11
   4   0  -4 12745.3 890.696  20
  -4   0   4 15558.5 1121.73  38
   4   0  -4 15873.9 891.132  25
   4   0  -4 15526.9 930.676  22
   4   0  -4 15121.8 1044.19  11
  -4   0   4 14159.0 920.890  31
   4   0  -3 3933.91 345.656  25
   4   0  -3 3050.73 357.284  22
   4   0  -3 4463.45 496.076  11
  -4   0   3 3719.98 371.677  31
   4   0  -3 3796.09 326.707  36
  -4   0   3 4527.89 527.639  38
  -4   0   3 3769.30 365.128  17
   4   0  -2 560.398 155.149  36
  -4   0   2 525.128 170.999  31
  -4   0   2 529.931 286.050  38
   4   0  -1 160080. 7680.62   5
  -4   0   1 186793. 7828.47   1
  -4   0   1 179599. 7928.40  38
  -4   0   1 174574. 7797.40  31
   4   0  -1 192662. 7905.84  10
   4   0  -1 174162. 7727.52  40
   4   0  -1 188883. 7788.20  36
  -4   0   0 221.148 229.034  38
   4   0   0 51.2590 138.153  36
  -4   0   0 184.033 175.646   1
   4   0   0 271.705 192.987  10
   4   0   0 202.276 140.469  40
   4   0   0 145.614 105.366   5
  -4   0   0 193.217 78.0374  30
  -4   0  -1 73242.4 3545.03  30
  -4   0  -1 85523.6 3708.76   1
   4   0   1 86473.2 3738.06  10
   4   0   1 81400.7 3665.98  40
   4   0   1 89856.4 3676.22  36
  -4   0  -1 86362.5 3755.61  38
   4   0   2 137673. 6038.78  10
   4   0   2 141532. 6028.76  40
   4   0   2 130648. 5987.80  36
  -4   0  -2 130802. 5913.31  37
  -4   0  -3 65992.0 2739.73   1
   4   0   3 70875.1 2705.82  36
   4   0   3 63187.8 2724.23  10
   4   0   3 65193.2 2752.55  40
   4   0   4 62401.6 2812.86  36
   4   0   4 58578.0 2878.78  40
  -4   0  -4 60236.6 2898.22   7
   4   0   4 57570.1 2819.81  10
  -4   0  -4 64242.3 2889.41  16
  -4   0  -5 4033.57 362.902  17
   4   0   5 3493.60 382.267  40
   4   0   5 3429.57 312.391  10
  -4   0  -5 3376.79 381.148   7
   4   0   5 3416.70 309.873  36
  -4   0  -5 3794.57 382.704  16
  -4   0  -6 1098.86 298.645  19
  -4   0  -6 1377.65 240.279  20
  -4   0  -6 823.679 231.930   7
  -4   0  -6 1099.20 239.542  16
  -4   0  -6 714.990 175.995  33
  -4   0  -6 1127.87 275.544   3
   4   0   6 1322.94 277.249  40
   4   0   7 2058.94 353.723  40
  -4   0  -7 2862.14 342.368  20
  -4   0  -7 1626.57 383.282  19
  -4   0  -7 2023.57 387.750   3
  -4   0  -7 1705.90 292.992  16
  -4   0  -7 2256.03 275.641  33
  -4   0  -7 2463.47 376.580  27
   4   0   7 2116.48 411.129  32
  -4   0  -7 2383.21 332.955   7
  -4   0  -8 2255.97 415.921   3
  -4   0  -8 1693.65 277.648  33
  -4   0  -8 1472.23 402.849  19
  -4   0  -8 1653.64 320.614  20
   4   0   8 2747.17 473.561  32
  -4   0  -8 2634.69 414.230  27
  -4   0  -8 2191.10 437.873  15
  -4   0  -9 1381.83 365.036  27
  -4   0  -9 1958.02 436.219  19
  -4   0  -9 1633.40 330.219  20
  -4   0  -9 1169.21 344.141  15
  -4   0  -9 1472.11 251.796  33
   4   0   9 1213.11 362.531  32
  -4   0  -9 1167.80 315.355   3
  -4   0  -9 1411.29 247.102  24
  -4   0 -10 26895.8 1524.95  19
  -4   0 -10 25268.5 1272.75  33
  -4   0 -11 22926.4 1337.61  19
  -4   0 -12-20.5907 175.695  19
   4   1  -9 9437.34 596.931  21
   4   1  -9 9249.44 553.565  20
   4   1  -8 11147.8 755.512  13
   4   1  -8 12776.8 843.960  21
   4   1  -8 12192.3 778.683  25
   4   1  -8 11767.7 798.591  20
   4   1  -7 845.739 291.188  13
   4   1  -7 606.917 265.327  20
   4   1  -6 1121.50 281.459  25
   4   1  -6 1680.64 349.502  22
   4   1  -6 1680.72 331.980  20
   4   1  -6 2089.60 400.777  11
  -4  -1   6 2310.12 471.462  38
   4   1  -6 1340.10 317.761  13
  -4  -1   6 1166.16 424.112  39
   4   1  -5 24160.9 1383.68  25
   4   1  -5 25950.4 1455.74  22
   4   1  -5 24188.6 1439.66  20
   4   1  -5 25959.5 1591.31  11
  -4  -1   5 26145.1 1636.49  38
   4   1  -5 24835.8 1488.34  13
  -4  -1   5 29258.4 1660.64  39
   4   1  -4 480.301 221.577  22
   4   1  -4 460.974 201.162  25
  -4  -1   4 764.327 351.542  38
   4   1  -4 335.879 217.457  20
  -4  -1   4 875.596 361.523  39
   4   1  -4 638.060 164.979  14
   4   1  -4 546.833 272.230  13
   4   1  -4 201.225 254.486  11
   4   1  -3 41819.9 1954.62  25
   4   1  -3 34937.2 1977.11  22
   4   1  -3 36118.5 1914.58  36
  -4  -1   3 44471.2 2166.24  39
   4   1  -3 46010.6 2199.58  11
  -4  -1   3 45263.3 2181.24  38
  -4  -1   2 52611.2 2579.74  38
  -4  -1   2 51469.4 2425.52   1
   4   1  -2 49595.0 2403.11  36
  -4  -1   2 53169.8 2552.20  39
   4   1  -2 53569.5 2535.42  10
  -4  -1   2 49292.5 2373.04  31
  -4  -1   1 7978.83 528.269   1
   4   1  -1 7515.94 457.723  40
  -4  -1   1 7759.27 589.879  39
  -4  -1   1 8380.01 615.096  38
  -4  -1   1 7041.99 447.130  31
   4   1  -1 8180.83 513.215  36
  -4  -1   0 8473.15 499.688   1
   4   1   0 8577.90 557.007  10
   4   1   0 8782.78 473.575  40
  -4  -1   0 9416.87 557.379  39
   4   1   0 8897.02 493.768  36
  -4  -1   0 8992.66 568.699  38
  -4  -1  -1 154504. 7240.24  35
   4   1   1 168927. 7322.43  36
  -4  -1  -1 174273. 7399.37  38
   4   1   1 169832. 7386.39  10
   4   1   1 153761. 7239.95  32
   4   1   1 166869. 7318.17  40
  -4  -1  -1 180758. 7369.39  39
  -4  -1  -1 169838. 7329.53   1
   4   1   2 19824.2 1168.12  10
  -4  -1  -2 22328.2 1196.15  38
  -4  -1  -2 23118.5 1092.70  37
   4   1   2 21384.2 1095.33  32
   4   1   2 22589.4 1163.45  40
  -4  -1  -2 24466.5 1168.37  39
   4   1   2 20027.5 1101.03  36
  -4  -1  -2 20917.9 995.883  35
   4   1   3 91.6162 144.185  36
  -4  -1  -3 172.439 45.6281  35
   4   1   3 191.463 192.076  10
  -4  -1  -3 194.883 167.371   1
  -4  -1  -3 11.3679 89.5928  37
  -4  -1  -3 266.041 173.205  39
   4   1   3 70.8152 169.749  40
   4   1   3 217.543 175.755  32
   4   1   4 95.0450 130.978  36
  -4  -1  -4 86.4131 134.904  16
  -4  -1  -4 162.240 147.009   1
  -4  -1  -4 147.860 82.0315  37
  -4  -1  -4 232.152 210.297   7
   4   1   4-27.7537 167.525  32
   4   1   4 54.3564 193.763  40
  -4  -1  -5 16463.4 924.282   1
  -4  -1  -5 16954.0 1029.30   7
  -4  -1  -5 16466.5 950.084  16
   4   1   5 17154.8 1046.60  32
  -4  -1  -5 16566.4 846.399  37
   4   1   5 18004.3 1033.81  40
   4   1   5 17227.1 921.148  36
  -4  -1  -6 2866.35 328.294  20
  -4  -1  -6 2512.07 370.889  19
  -4  -1  -6 2129.65 248.090  33
  -4  -1  -6 2601.47 301.682  16
   4   1   6 2414.93 348.177  40
  -4  -1  -6 2570.63 348.306   7
  -4  -1  -6 2224.97 368.570   3
  -4  -1  -7 13010.5 914.540   7
  -4  -1  -7 13427.2 950.788   3
  -4  -1  -7 14774.7 886.027  20
  -4  -1  -7 12242.3 926.844  19
   4   1   7 13436.9 996.534  32
  -4  -1  -7 13221.9 788.998  33
  -4  -1  -7 13677.9 929.743  27
   4   1   7 13758.1 936.270  40
  -4  -1  -8 9641.57 788.663   3
  -4  -1  -8 10306.9 739.354  20
  -4  -1  -8 9146.25 796.958  19
   4   1   8 8014.95 809.858  32
  -4  -1  -8 8906.85 612.153  33
  -4  -1  -8 9972.83 794.607  15
  -4  -1  -9 8246.12 728.748   3
  -4  -1  -9 8201.05 571.298  33
   4   1   9 8677.57 826.501  32
  -4  -1  -9 10315.3 837.506  19
  -4  -1  -9 8738.87 725.425  15
  -4  -1 -10 79011.2 3742.71  19
  -4  -1 -10 78427.1 3553.28  24
  -4  -1 -10 69267.0 3561.98   3
  -4  -1 -11 17049.4 1075.68  19
  -4  -1 -12-185.332 173.839  19
   4   2  -9 214.441 182.984  21
   4   2  -9 21.1422 155.634  20
   4   2  -9-16.7237 121.175  13
   4   2  -8 2828.31 379.796  21
   4   2  -8 2980.98 382.496  20
   4   2  -8 2882.15 356.735  13
   4   2  -7 6760.48 617.486  22
   4   2  -7 7494.09 655.160  21
   4   2  -7 6694.16 629.193  20
   4   2  -7 6604.44 615.016  13
   4   2  -6 8625.48 723.009  20
   4   2  -6 8014.71 725.443  13
  -4  -2   6 6883.98 730.898  38
   4   2  -6 8658.78 720.468  21
  -4  -2   6 7976.84 809.453  39
   4   2  -6 8332.15 794.953  11
   4   2  -5 19126.3 975.136  14
   4   2  -5 16448.5 1112.24  13
  -4  -2   5 15616.0 1162.30  38
  -4  -2   5 16608.3 1208.63  39
   4   2  -5 17906.8 1223.02  11
   4   2  -5 14074.3 1045.52  20
   4   2  -4 55188.5 2923.04  11
   4   2  -4 60887.9 2651.04  14
   4   2  -4 49788.8 2788.65  13
  -4  -2   4 56160.7 2880.51  38
   4   2  -4 55958.3 2699.11  25
  -4  -2   4 54709.5 2887.25  39
  -4  -2   3 60979.3 2959.11  39
  -4  -2   3 60448.3 2946.46  38
   4   2  -3 62690.7 2905.87  10
   4   2  -3 64660.4 3025.84  11
   4   2  -3 52231.1 2757.04   6
   4   2  -3 58696.4 2777.53  25
  -4  -2   3 58575.0 2758.79   1
   4   2  -2 14386.5 854.348  36
   4   2  -2 15145.2 951.324  10
  -4  -2   2 15045.1 962.918  38
  -4  -2   2 16698.8 993.455  39
  -4  -2   2 15678.6 867.095   1
  -4  -2   1 7108.94 479.363   1
  -4  -2   1 7246.77 555.207  38
   4   2  -1 5960.72 460.183  36
   4   2  -1 6443.65 533.118  10
  -4  -2   1 6205.42 537.089  39
   4   2  -1 6626.66 426.495  40
  -4  -2   0 216006. 9447.83  38
   4   2   0 201498. 9363.97  40
  -4  -2   0 220236. 9431.20  39
   4   2   0 215197. 9402.00  36
  -4  -2   0 209123. 9378.86   1
   4   2   1 70216.7 3240.55  32
  -4  -2  -1 74553.0 3336.23   1
  -4  -2  -1 71912.7 3378.45  38
  -4  -2  -1 71362.2 3360.93  37
   4   2   1 70863.7 3341.50  36
  -4  -2  -1 74298.7 3302.02  35
   4   2   1 72504.7 3346.38  40
  -4  -2  -1 76620.5 3365.69  39
   4   2   1 70260.6 3410.79  10
   4   2   2 9828.10 654.621  10
  -4  -2  -2 9747.86 607.703  39
   4   2   2 9695.20 641.172  40
  -4  -2  -2 9440.11 588.702  37
   4   2   2 9697.47 570.731  32
   4   2   2 9519.83 602.234  36
  -4  -2  -2 9139.88 521.979  35
  -4  -2  -3 925.682 210.902  39
   4   2   3 786.379 233.771  40
   4   2   3 822.797 198.311  36
  -4  -2  -3 1111.62 126.969  35
  -4  -2  -3 1032.41 173.591  37
  -4  -2  -3 1065.09 212.578   1
   4   2   3 578.648 192.195  32
  -4  -2  -3 1067.75 294.997   7
  -4  -2  -4 1503.10 228.318   1
  -4  -2  -4 1527.45 184.699  37
  -4  -2  -4 1604.32 206.731  16
  -4  -2  -4 1218.86 137.136  35
   4   2   4 1449.39 218.526  36
   4   2   4 1011.89 246.300  40
   4   2   4 1859.51 301.619  32
   4   2   5 71125.6 3231.08  40
   4   2   5 70606.3 3244.83  32
  -4  -2  -5 65224.1 3090.35   1
   4   2   5 69794.1 3132.87   6
  -4  -2  -5 68063.9 3229.84   7
  -4  -2  -5 64975.4 2994.97  35
  -4  -2  -5 67550.0 3053.56  37
  -4  -2  -5 63437.7 3211.53   4
  -4  -2  -5 62241.7 3057.16  16
  -4  -2  -6 20807.8 1245.20   7
  -4  -2  -6 20522.9 1198.17  27
   4   2   6 21938.2 1304.21  32
  -4  -2  -6 18945.8 1052.41  33
  -4  -2  -6 20876.4 1217.05  19
  -4  -2  -6 21450.7 1238.16   3
   4   2   6 21827.6 1256.51  40
  -4  -2  -7 3144.78 442.457   7
  -4  -2  -7 2692.25 429.123  19
  -4  -2  -7 3395.34 305.362  33
   4   2   7 3527.01 443.796  40
  -4  -2  -7 2567.20 394.934  27
  -4  -2  -7 2223.06 418.245   4
  -4  -2  -7 2666.46 429.500   3
  -4  -2  -8 4720.70 582.729  19
  -4  -2  -8 4656.76 530.424  27
   4   2   8 5011.93 625.300  32
  -4  -2  -8 6115.38 600.756   3
  -4  -2  -9 28779.4 1606.77   3
  -4  -2  -9 25058.4 1511.87  15
  -4  -2  -9 29033.6 1625.88  27
  -4  -2  -9 26451.0 1629.98  19
   4   2   9 28749.2 1746.74  32
  -4  -2 -10 5686.45 605.954  19
  -4  -2 -10 4274.12 438.400  24
  -4  -2 -10 4888.45 492.182   3
  -4  -2 -11 1706.85 343.029  19
  -4  -2 -11 1638.36 241.028  24
  -4  -2 -12 297.384 175.712  19
   4   3  -9 1401.72 204.005  13
   4   3  -8 3285.41 366.939  21
   4   3  -8 2438.25 341.126  13
   4   3  -7 20392.0 1232.11  21
   4   3  -7 20936.9 1237.08  22
   4   3  -7 20330.2 1257.51  13
   4   3  -6 8091.94 533.753  14
   4   3  -6 7163.00 677.495  13
   4   3  -6 6663.26 621.781  22
   4   3  -6 6405.67 616.036  21
   4   3  -6 5230.69 655.518  11
  -4  -3   6 6164.08 701.223  39
   4   3  -5 77130.7 3700.52  12
   4   3  -5 79885.4 4023.41  11
   4   3  -5 77062.9 3904.29  13
   4   3  -5 77912.3 3847.41  22
  -4  -3   5 71167.0 3879.72  38
  -4  -3   5 77894.9 3971.52  39
   4   3  -4 269563. 12566.3  12
   4   3  -4 309455. 12572.9  14
   4   3  -4 271236. 12684.0  22
  -4  -3   4 270067. 12733.6  38
  -4  -3   4 297698. 12829.1  39
  -4  -3   3 76486.6 3482.48   1
   4   3  -3 66410.6 3461.43  12
   4   3  -3 81261.6 3613.82  10
  -4  -3   3 75467.7 3612.05  38
   4   3  -3 79105.1 3453.66  14
   4   3  -3 71895.7 3611.24  13
  -4  -3   3 76143.7 3661.99  39
   4   3  -3 74957.8 3508.16   6
   4   3  -2 5671.83 502.990  10
   4   3  -2 5575.93 546.700  11
  -4  -3   2 5463.01 427.127   1
  -4  -3   2 5463.42 506.653  39
  -4  -3   2 5474.43 484.994  38
   4   3  -2 5013.63 458.906   6
   4   3  -1 380.674 233.829  10
   4   3  -1 568.500 240.553  11
  -4  -3   1 302.182 175.829   1
   4   3  -1 27.3112 172.715   6
  -4  -3   1 155.348 175.492  38
  -4  -3   1 242.557 209.309  39
   4   3  -1 412.733 142.875  40
   4   3   0 10024.7 732.817  10
   4   3   0 11400.9 688.286  40
  -4  -3   0 11694.0 698.639  39
  -4  -3   0 10869.4 668.039   1
  -4  -3   0 10970.5 687.188  38
  -4  -3   0 10403.5 729.709  37
  -4  -3  -1 65352.6 3105.88  38
  -4  -3  -1 68273.6 3149.87  37
  -4  -3  -1 68103.5 3099.97   1
   4   3   1 63119.4 3001.62  32
   4   3   1 69335.3 3140.98  40
  -4  -3  -1 67875.6 3097.97  39
  -4  -3  -1 67580.1 3087.82  35
  -4  -3  -2 109296. 5174.75   7
   4   3   2 108567. 5071.14  32
  -4  -3  -2 113426. 5121.43  37
  -4  -3  -2 116711. 5062.28  35
  -4  -3  -2 112677. 5092.77  39
   4   3   2 114302. 5164.87  40
  -4  -3  -3 12864.8 768.168   1
  -4  -3  -3 11816.7 836.057   7
   4   3   3 14861.6 848.819   6
  -4  -3  -3 12254.1 757.165  37
  -4  -3  -3 13753.7 713.712  35
   4   3   3 13124.8 791.749  32
  -4  -3  -4 6601.73 491.572   1
  -4  -3  -4 7680.96 610.681   7
  -4  -3  -4 7604.23 495.468  37
  -4  -3  -4 5814.40 413.913  16
   4   3   4 7419.85 587.080  40
   4   3   4 7501.26 549.538   6
  -4  -3  -4 8114.33 450.991  35
   4   3   4 6600.49 550.072  32
  -4  -3  -5 40104.8 2097.82   3
   4   3   5 40948.4 2148.98  32
  -4  -3  -5 41979.8 2008.73  37
   4   3   5 42739.8 2065.88   6
  -4  -3  -5 41211.4 2151.39   4
  -4  -3  -5 41856.0 1948.75  35
   4   3   5 45503.2 2180.38  40
  -4  -3  -5 38856.4 2051.69  27
  -4  -3  -5 39246.8 2005.35   1
  -4  -3  -6 41304.0 2193.74   3
  -4  -3  -6 40538.7 2236.65   7
   4   3   6 43262.5 2278.17  32
   4   3   6 42289.3 2241.24  40
  -4  -3  -6 43664.3 2088.23  37
  -4  -3  -6 43648.6 2024.05  35
  -4  -3  -6 40124.2 2160.97  27
  -4  -3  -6 42794.2 2263.74   4
  -4  -3  -7 195.419 238.843  27
  -4  -3  -7 84.5106 272.420   3
   4   3   7 543.468 257.156  40
  -4  -3  -8 2016.08 385.431  27
   4   3   8 2055.62 387.435  29
  -4  -3  -8 1209.09 291.056   9
  -4  -3  -8 1391.06 394.722   4
  -4  -3  -8 2166.38 396.233   3
  -4  -3  -8 1584.07 381.703  19
  -4  -3  -9 13861.9 975.954   3
   4   3   9 14179.0 952.660  29
  -4  -3  -9 12758.5 999.367  19
  -4  -3 -10 9782.25 713.455   3
  -4  -3 -10 9294.34 772.516  19
  -4  -3 -11 1086.72 215.686  24
  -4  -3 -11 1401.28 290.523  19
   4   4  -9 11548.7 690.672  13
   4   4  -9 14677.4 729.514  20
   4   4  -8 18088.4 1068.84  13
   4   4  -8 19633.0 1084.26  20
   4   4  -7 2655.81 393.712  20
   4   4  -7 2696.94 283.945  12
   4   4  -7 2649.93 394.192  13
   4   4  -7 3661.01 344.828  14
   4   4  -7 2993.70 383.102  22
   4   4  -7 3318.50 386.676  21
   4   4  -6 740.050 196.745  12
   4   4  -6 992.242 234.004  14
   4   4  -6 902.403 343.946  13
   4   4  -6 719.835 272.048  22
  -4  -4   6 388.954 277.752  39
   4   4  -6 596.207 279.049  20
   4   4  -6 1003.75 277.762  21
   4   4  -5 6702.76 530.139  12
   4   4  -5 7645.67 535.144  14
   4   4  -5 6614.63 604.554  22
  -4  -4   5 6087.83 664.609  39
   4   4  -5 6621.37 652.158  20
   4   4  -4 23119.3 1425.26  11
   4   4  -4 20049.7 1185.66  12
   4   4  -4 21638.1 1276.89  22
  -4  -4   4 20744.3 1315.52  39
   4   4  -4 20775.8 1308.02  13
   4   4  -4 22159.1 1167.97  14
   4   4  -3 10261.3 733.582   6
  -4  -4   3 11961.1 839.330  39
   4   4  -3 10412.2 676.433  34
   4   4  -3 12900.1 941.126  11
   4   4  -3 12867.6 824.448  10
   4   4  -3 10905.7 742.927  12
  -4  -4   3 11320.6 719.607   1
   4   4  -3 10899.5 821.345  13
   4   4  -3 12298.1 713.631  14
   4   4  -2 571.285 218.898  10
  -4  -4   2 406.519 218.207  39
   4   4  -2 729.075 228.732   6
  -4  -4   2 535.310 187.308   1
   4   4  -2 509.668 194.315  12
   4   4  -2 734.712 261.576  11
   4   4  -2 333.143 162.229  34
   4   4  -2 543.819 232.847  13
   4   4  -2 307.520 155.782  14
  -4  -4   1 32196.9 1523.49   1
  -4  -4   1 26570.0 1463.05  38
  -4  -4   1 30724.8 1637.16  37
   4   4  -1 30396.7 1624.04  11
  -4  -4   1 31478.3 1537.61  39
   4   4  -1 29863.0 1577.03   6
  -4  -4   1 25302.0 1484.54   7
   4   4  -1 29783.9 1599.49  10
  -4  -4   0 52456.8 2471.65   1
   4   4   0 50421.9 2554.61  10
  -4  -4   0 49206.4 2492.87   7
   4   4   0 51901.9 2535.78   6
   4   4   0 50924.2 2526.70  11
   4   4   0 51393.1 2494.13  40
  -4  -4   0 50596.2 2441.66  39
  -4  -4   0 53467.2 2522.09  35
  -4  -4  -1 68368.2 3189.09   1
   4   4   1 70236.2 3242.98  40
  -4  -4  -1 68426.6 3137.40  39
  -4  -4  -1 68438.3 3237.30  37
   4   4   1 66313.0 3251.10   6
  -4  -4  -1 71834.8 3246.16   7
   4   4   1 69573.5 3284.15  10
   4   4   1 67610.7 3197.99  11
   4   4   1 62929.6 3084.94  32
  -4  -4  -1 68412.1 3183.80  35
   4   4   2 1015.33 199.937  32
  -4  -4  -2 1147.40 207.295  35
   4   4   2 946.816 257.932   6
  -4  -4  -2 1238.65 275.467   7
  -4  -4  -2 1028.43 190.227  39
   4   4   2 1401.86 284.119  40
  -4  -4  -2 1433.40 259.640  37
  -4  -4  -3 198733. 9067.61   7
  -4  -4  -3 197224. 8912.60  35
   4   4   3 207185. 9048.34   6
  -4  -4  -3 203877. 8985.76  37
  -4  -4  -3 208176. 8986.08   1
   4   4   3 191459. 8989.59  32
   4   4   4 25020.1 1388.51  40
  -4  -4  -4 22081.7 1289.42   3
  -4  -4  -4 24202.2 1375.44   7
  -4  -4  -4 23648.3 1191.57  35
   4   4   4 21879.4 1207.83  34
   4   4   4 23895.8 1316.90   6
  -4  -4  -4 22427.8 1328.38   4
  -4  -4  -4 23673.9 1253.71  37
   4   4   4 23213.3 1330.89  32
  -4  -4  -4 23704.0 1252.85   1
   4   4   5 84.5142 209.418  32
  -4  -4  -5 27.2381 137.329  37
   4   4   5 31.1544 167.195   6
  -4  -4  -5 131.242 231.264   7
  -4  -4  -5 80.5206 103.206  35
  -4  -4  -5 40.4653 244.181   4
  -4  -4  -5 350.998 239.542   3
  -4  -4  -5 179.135 150.823   1
   4   4   5 86.3547 228.253  40
  -4  -4  -5 86.3584 173.729  27
  -4  -4  -6 975.708 369.631   4
   4   4   6 698.749 285.528  32
  -4  -4  -6 979.447 185.819  35
   4   4   6 1211.40 325.796  40
  -4  -4  -6 717.781 194.257  37
  -4  -4  -6 746.712 232.494  27
  -4  -4  -7 6703.74 621.835  27
   4   4   7 7637.99 700.452  40
   4   4   7 6837.48 718.809  32
  -4  -4  -7 7842.87 684.319   9
  -4  -4  -7 7635.87 741.793   4
  -4  -4  -7 6969.16 677.018   3
  -4  -4  -8 138.667 194.977   9
  -4  -4  -8-94.3779 297.717  19
   4   4   8 96.9874 278.704  29
  -4  -4  -8 406.339 290.845   3
  -4  -4  -9 25189.5 1574.56   4
   4   4   9 26397.8 1517.04  29
  -4  -4  -9 24941.5 1501.87   3
  -4  -4  -9 26947.8 1558.81  19
   4   4  10 14292.9 847.940  29
  -4  -4 -10 12160.1 835.127   3
  -4  -4 -10 13247.2 908.905  19
  -4  -4 -11 5171.76 390.220  24
  -4  -4 -11 4692.63 440.255  19
   4   5  -8 20453.9 1058.19  20
   4   5  -8 18441.5 1055.28  13
   4   5  -7 246.272 139.069  12
   4   5  -7 522.539 181.732  14
   4   5  -7 375.463 217.807  20
   4   5  -7 236.077 177.916  22
   4   5  -6 4003.39 399.075  12
   4   5  -6 4765.93 407.314  14
   4   5  -6 4309.90 510.021  13
   4   5  -6 4423.48 503.981  20
   4   5  -6 3854.22 398.707  21
   4   5  -6 4585.62 463.127  22
  -4  -5   5 158.524 243.365  37
   4   5  -5 495.417 268.248  11
   4   5  -5 316.045 195.405  12
   4   5  -5 209.365 192.976  14
   4   5  -5 352.005 265.723  13
   4   5  -5 211.056 254.938  20
   4   5  -5 33.0422 204.264  21
   4   5  -5 679.039 275.741  22
  -4  -5   4 3199.13 509.028  37
   4   5  -4 2492.27 420.901  13
   4   5  -4 3685.56 371.301  14
   4   5  -4 3195.52 489.267  11
   4   5  -4 3424.27 388.895  12
   4   5  -4 3383.06 434.168  22
   4   5  -4 3722.72 453.862  20
   4   5  -3 1894.13 306.272  10
  -4  -5   3 2087.59 413.286  37
   4   5  -3 2275.99 283.275  34
   4   5  -3 2373.79 332.557   6
  -4  -5   3 1666.88 274.806   1
   4   5  -3 2206.84 346.587  12
   4   5  -3 2120.42 385.198  11
   4   5  -3 2342.96 370.786  13
   4   5  -3 2238.53 305.827  14
   4   5  -2 14989.2 981.516  11
   4   5  -2 12342.1 870.195  12
   4   5  -2 12576.7 876.685  13
   4   5  -2 11559.4 798.563  14
   4   5  -2 15384.7 933.934   6
  -4  -5   2 14753.9 1005.67  37
  -4  -5   2 14099.4 858.409   1
  -4  -5   2 15428.1 1007.94  35
   4   5  -2 13194.5 820.338  34
   4   5  -2 15199.2 950.185  10
   4   5  -1 47263.2 2325.07  11
   4   5  -1 40814.4 2264.85  12
   4   5  -1 42874.3 2230.00  13
   4   5  -1 42052.4 2181.12  14
   4   5  -1 46317.0 2322.76   6
   4   5  -1 46299.3 2217.64  34
  -4  -5   1 48217.9 2369.74  35
   4   5  -1 46381.3 2346.08  10
  -4  -5   1 49643.5 2275.83   1
  -4  -5   1 45886.0 2374.80  37
  -4  -5   0 59610.3 3137.68  37
  -4  -5   0 65109.9 3117.38  35
   4   5   0 63275.0 3033.44  34
   4   5   0 61966.5 3153.66  10
  -4  -5   0 62880.2 3051.35   7
   4   5   0 64911.6 3147.40   6
  -4  -5   0 69331.3 3103.89   1
   4   5   0 65636.7 3086.66  11
   4   5   1 9182.18 617.238  11
  -4  -5  -1 10458.3 687.025  35
   4   5   1 9397.57 650.263  34
   4   5   1 10692.3 772.367  10
  -4  -5  -1 10083.0 698.304   7
   4   5   1 10601.8 737.410  40
  -4  -5  -1 9975.42 678.779   1
   4   5   1 8807.47 589.668  32
   4   5   1 9263.51 721.277   6
  -4  -5  -2 4377.81 441.161  37
   4   5   2 4322.58 467.357   6
  -4  -5  -2 4741.90 416.194   3
  -4  -5  -2 4762.27 463.535   7
   4   5   2 4335.55 484.506  40
   4   5   2 3912.17 387.170  32
   4   5   2 4156.73 400.340  34
  -4  -5  -2 4435.93 409.405  35
  -4  -5  -3 48355.5 2325.16   3
   4   5   3 45898.6 2257.82  34
  -4  -5  -3 46060.1 2244.64  35
   4   5   3 44771.0 2361.81   6
  -4  -5  -3 43668.7 2317.09   4
  -4  -5  -3 44975.9 2373.31   7
  -4  -5  -3 49313.2 2317.90   1
   4   5   3 50521.9 2356.27  32
  -4  -5  -3 43942.6 2302.06  37
  -4  -5  -4 22827.3 1282.86  37
   4   5   4 22956.5 1342.47   6
  -4  -5  -4 24617.5 1381.39   4
   4   5   4 25835.7 1440.13  40
  -4  -5  -4 22517.5 1323.91   3
  -4  -5  -4 22009.3 1217.16  35
   4   5   4 22957.1 1241.52  34
  -4  -5  -4 23796.9 1289.19   1
   4   5   4 22082.2 1356.11  32
  -4  -5  -4 23260.5 1402.51   7
  -4  -5  -5 36890.9 1854.29  37
   4   5   5 36474.5 1887.21   6
  -4  -5  -5 35907.3 1965.99   4
   4   5   5 35717.4 1984.89  40
  -4  -5  -5 35412.1 1909.73   3
   4   5   5 35185.5 1972.25  32
   4   5   5 30210.7 1814.52  31
  -4  -5  -5 34679.7 1818.49   1
  -4  -5  -5 37431.9 1784.85  35
  -4  -5  -5 36803.9 2003.66   7
   4   5   5 36385.1 1786.55  34
   4   5   6 11995.7 946.179  32
  -4  -5  -6 11282.6 739.722  35
  -4  -5  -6 12482.6 951.562   4
  -4  -5  -6 11841.4 800.118  27
  -4  -5  -6 11089.0 792.398  37
   4   5   6 14026.0 979.818  40
  -4  -5  -7 2617.39 455.449   3
  -4  -5  -7 2168.44 453.562   4
  -4  -5  -7 2561.33 426.765   9
   4   5   7 1740.97 346.473  31
   4   5   7 1881.05 394.250  32
   4   5   7 1988.49 392.968  40
  -4  -5  -7 2324.98 290.956  35
   4   5   7 2648.71 435.065  29
  -4  -5  -8 9354.88 811.100   3
  -4  -5  -8 11275.5 923.118   4
   4   5   8 11085.4 869.572  29
   4   5   9 57768.2 2796.68  29
  -4  -5  -9 55705.6 2753.07   3
  -4  -5  -9 51009.8 2739.06  19
  -4  -5 -10 16873.4 1008.98   3
  -4  -5 -10 16634.1 1051.95  19
  -4  -5 -11 2914.52 285.011  19
   4   6  -8 269.818 129.506  13
   4   6  -7 796.815 165.994  12
   4   6  -7 1044.82 218.433  20
   4   6  -7 752.113 225.421  13
   4   6  -7 744.464 179.035  14
   4   6  -6 790.035 203.212  12
   4   6  -6 868.423 251.093  20
   4   6  -6 763.909 214.012  22
   4   6  -6 808.825 254.197  13
   4   6  -6 710.446 217.887  14
   4   6  -5 31430.8 1663.47  12
   4   6  -5 30340.8 1693.25  20
   4   6  -5 29908.6 1662.94  22
   4   6  -5 32185.5 1622.16  14
   4   6  -5 32453.5 1726.60  13
   4   6  -4 17635.1 952.884  14
   4   6  -4 16392.8 1022.39  13
   4   6  -4 16982.4 1011.92  22
   4   6  -4 15730.5 1013.14  20
  -4  -6   4 15197.5 1106.33  35
   4   6  -4 15721.2 993.903  12
   4   6  -4 13694.5 1036.64  11
  -4  -6   4 11093.9 999.021  37
   4   6  -4 13928.4 836.903  28
  -4  -6   3 205.966 268.292  37
   4   6  -3 353.100 250.405  12
   4   6  -3 409.854 233.623  11
   4   6  -3 395.836 199.046   6
   4   6  -3 116.039 189.147  14
   4   6  -3 109.908 208.165  13
   4   6  -3 466.589 205.544  34
   4   6  -2 28515.0 1619.23   6
   4   6  -2 30253.9 1627.69  10
  -4  -6   2 28866.3 1698.04  37
   4   6  -2 29409.9 1625.69  12
   4   6  -2 27125.2 1601.20  11
  -4  -6   2 29491.4 1567.92   1
   4   6  -2 28055.1 1518.48  14
   4   6  -2 27812.4 1552.15  13
   4   6  -2 29387.5 1528.71  34
  -4  -6   1 99141.9 4485.65  35
   4   6  -1 97461.0 4468.37   6
   4   6  -1 102942. 4501.27  10
  -4  -6   1 95990.8 4506.02  37
   4   6  -1 88291.9 4417.08  12
   4   6  -1 88159.5 4357.72  11
  -4  -6   1 102492. 4420.00   1
   4   6  -1 95817.5 4343.00  34
   4   6  -1 79478.7 4291.98  14
   4   6   0 14614.8 867.737  34
  -4  -6   0 13792.9 903.362   1
  -4  -6   0 13653.6 927.337  35
   4   6   0 13003.3 943.378   6
   4   6   0 15628.8 992.697  10
  -4  -6   0 12891.2 938.913  37
   4   6   0 11660.6 811.552  14
   4   6   1 652.455 219.615  34
  -4  -6  -1 573.164 241.153   1
  -4  -6  -1 298.609 215.038  35
   4   6   1 643.290 277.256   6
   4   6   1 377.327 195.164  14
   4   6   1 834.701 280.814  10
  -4  -6  -1 678.140 221.655   7
  -4  -6  -1 581.970 245.907  37
  -4  -6  -2 253.794 191.878   3
   4   6   2 384.198 231.124  34
   4   6   2 299.861 230.215   6
  -4  -6  -2 150.550 202.373   7
   4   6   2 293.618 178.092  32
  -4  -6  -2 489.509 195.489  35
  -4  -6  -3 605.690 256.149   3
  -4  -6  -3 1330.99 329.133   7
   4   6   3 789.816 237.780  34
   4   6   3 1145.67 293.330   6
  -4  -6  -3 1098.00 242.309   5
  -4  -6  -3 1212.08 286.048   1
  -4  -6  -3 1251.62 238.767  35
   4   6   3 1500.39 301.056  32
  -4  -6  -4 29994.7 1529.39  35
   4   6   4 30299.2 1736.69  40
  -4  -6  -4 29143.1 1590.98   1
  -4  -6  -4 30405.9 1643.56   3
  -4  -6  -4 29768.9 1702.87   7
  -4  -6  -4 25291.4 1558.22  37
   4   6   4 29976.4 1655.76   6
  -4  -6  -4 28696.7 1632.96   4
   4   6   4 26390.2 1643.96  32
   4   6   4 30633.3 1541.60  34
  -4  -6  -5 77412.3 3592.09   3
   4   6   5 66794.2 3616.16  32
   4   6   5 70633.6 3617.77  29
   4   6   5 71426.8 3516.84   6
  -4  -6  -5 74949.3 3614.74   4
  -4  -6  -5 74387.4 3431.37  35
  -4  -6  -5 72877.4 3504.14  37
  -4  -6  -5 70101.5 3460.08   1
   4   6   5 73729.8 3420.05  34
  -4  -6  -6 38529.1 2135.87   4
   4   6   6 37888.6 2174.89  32
   4   6   6 39720.7 2139.25  29
  -4  -6  -6 39538.3 1938.54  35
  -4  -6  -6 37872.5 2070.58   3
  -4  -6  -6 35305.5 1988.28  37
  -4  -6  -7 3423.83 348.243  35
   4   6   7 3148.22 483.385  29
   4   6   7 2735.41 475.936   8
  -4  -6  -7 2792.21 435.418   9
   4   6   7 2851.47 491.564  32
  -4  -6  -7 2993.86 497.636   4
   4   6   8 20330.1 1261.08  29
  -4  -6  -8 19457.5 1282.22   4
  -4  -6  -8 17688.9 1183.08   3
   4   6   9 2001.76 356.199  29
  -4  -6  -9 1952.50 390.392   4
  -4  -6  -9 1700.86 334.457   3
  -4  -6  -9 1527.48 314.460  19
   4   6  10 3121.20 329.995  29
  -4  -6 -10 3400.33 338.293  19
  -4  -6 -10 3028.72 300.396  24
  -4  -6 -10 2995.79 304.408   3
   4   7  -7 8194.45 519.772  13
   4   7  -7 8068.55 490.817  12
   4   7  -7 9493.73 506.747  14
   4   7  -6 23799.1 1195.02  14
   4   7  -6 21423.7 1218.10  13
   4   7  -6 23900.6 1218.49  12
   4   7  -5 11928.9 806.772  20
   4   7  -5 14481.4 868.198  12
   4   7  -5 14006.5 815.550  14
   4   7  -5 13676.5 851.681  13
   4   7  -4 1962.41 309.997  22
   4   7  -4 1725.51 233.216  28
   4   7  -4 2184.06 322.154  13
   4   7  -4 2135.16 314.485  14
   4   7  -4 2652.91 370.208  12
   4   7  -4 1691.41 296.520  20
   4   7  -3 3502.84 443.662  12
   4   7  -3 2981.76 385.553  20
  -4  -7   3 2758.17 434.579  37
   4   7  -3 3232.51 369.707  13
   4   7  -3 2833.32 361.611  14
   4   7  -3 3352.72 358.114  28
  -4  -7   3 3324.02 482.594  35
   4   7  -2 806.375 266.818   6
  -4  -7   2 935.487 254.192   1
  -4  -7   2 485.013 258.391  37
   4   7  -2 508.956 234.552  14
   4   7  -2 864.019 317.154  12
   4   7  -2 941.461 248.900  34
   4   7  -1 180.975 242.743   6
   4   7  -1 32.5705 203.263  14
  -4  -7   1 235.920 229.733  37
  -4  -7   1 76.6413 193.130   1
   4   7  -1-129.074 229.987  34
   4   7  -1 88.7354 248.322  12
   4   7   0 1967.56 384.967  12
   4   7   0 1354.41 292.583  34
  -4  -7   0 1647.28 334.216  37
   4   7   0 1305.34 324.811   6
   4   7   0 1687.71 344.207  10
   4   7   0 1269.71 277.485   8
  -4  -7   0 1759.08 327.328   1
   4   7   0 1383.52 288.414  14
  -4  -7   0 1561.36 310.766  35
  -4  -7  -1 184.600 203.843  35
   4   7   1 154.083 245.573  10
  -4  -7  -1 216.046 214.418   3
   4   7   1 166.017 220.322  34
  -4  -7  -1 42.3148 233.622  37
   4   7   1-63.8686 203.592  14
  -4  -7  -1-122.624 219.315   1
   4   7   2 15252.4 1017.14  29
  -4  -7  -2 16001.6 1044.94  37
   4   7   2 15276.1 989.212  34
   4   7   2 16027.6 1095.00   6
  -4  -7  -2 15538.1 1000.39  35
  -4  -7  -2 17810.9 1037.04   3
  -4  -7  -3 60974.5 2900.67   3
   4   7   3 56546.0 2808.88  34
   4   7   3 56478.3 2926.86   6
   4   7   3 54941.1 2896.67  32
   4   7   3 57554.8 2903.61  29
  -4  -7  -3 62209.6 2909.41   1
  -4  -7  -3 54895.9 2795.86  35
  -4  -7  -4 9092.60 718.363   3
   4   7   4 6639.60 682.966  32
   4   7   4 8587.55 732.878  29
   4   7   4 9147.49 714.611   6
  -4  -7  -4 6672.78 646.563   4
  -4  -7  -4 7582.63 638.269   1
  -4  -7  -4 7575.12 593.889  35
   4   7   4 8995.74 636.970  34
   4   7   5 473.209 308.590   8
  -4  -7  -5 675.051 302.183   4
  -4  -7  -5 352.723 306.997   3
  -4  -7  -5 508.295 222.761  37
   4   7   5 433.705 274.019  32
  -4  -7  -5 487.260 201.087   1
   4   7   5 584.858 284.395  29
  -4  -7  -5 427.049 183.100  35
  -4  -7  -6 1892.84 425.850   4
  -4  -7  -6 1941.71 422.375   3
  -4  -7  -7 5640.83 612.835   4
   4   7   7 5510.42 590.327  29
  -4  -7  -8 802.365 317.785   4
  -4  -7  -8 1154.87 312.964   3
   4   7   8 762.716 283.984  29
  -4  -7  -9 1803.80 287.834   3
   4   7   9 2171.25 322.991  29
  -4  -7  -9 2386.09 289.390  19
  -4  -7 -10 728.863 129.669  24
   4   8  -6 31523.6 1505.23  14
   4   8  -6 31790.7 1530.03  12
   4   8  -5 3661.53 331.338  14
   4   8  -5 4153.88 380.418  12
   4   8  -4 167.278 178.767  14
   4   8  -4 158.009 201.574  12
   4   8  -3 1733.77 331.897  12
   4   8  -3 1808.43 291.138  14
   4   8  -3 1241.50 228.409  28
   4   8  -2 22399.6 1346.90  12
   4   8  -2 22230.2 1261.83  14
   4   8  -2 22333.0 1229.54  28
   4   8  -1 16272.1 1051.55   6
  -4  -8   1 14516.6 1016.86  37
   4   8  -1 14130.6 900.559  28
   4   8  -1 14307.8 940.110  14
  -4  -8   1 14935.7 990.625   1
  -4  -8   0 165.527 198.111   1
  -4  -8   0 216.984 203.860  37
   4   8   0 144.051 242.204   6
   4   8   0 474.284 245.652  14
   4   8   1 5871.44 559.888  14
  -4  -8  -1 6809.74 627.396   1
  -4  -8  -1 7193.59 633.441  37
   4   8   1 6792.59 638.361   8
   4   8   1 6377.34 650.922  10
  -4  -8  -1 6751.88 594.812  35
   4   8   1 7440.89 666.672  12
   4   8   2 623.628 217.522  29
   4   8   2 557.991 277.508  10
   4   8   2 407.967 221.373   8
  -4  -8  -2 287.480 223.081   3
   4   8   2 338.765 238.581  14
  -4  -8  -2 496.249 232.678  37
  -4  -8  -2 643.900 257.081   1
  -4  -8  -2 1027.62 240.776  35
   4   8   2 677.021 289.346   6
  -4  -8  -3 4862.34 516.091   3
  -4  -8  -3 4477.74 492.479   1
  -4  -8  -3 4159.55 430.692  35
   4   8   3 5328.27 533.603  29
   4   8   3 3886.89 504.147   6
  -4  -8  -3 4547.81 479.704  37
   4   8   3 4883.60 587.094   8
  -4  -8  -4 314.404 171.328  35
   4   8   4 56.9727 222.544   8
   4   8   4 173.681 163.227  28
   4   8   4 86.9004 240.003  29
  -4  -8  -4 207.509 275.476   3
  -4  -8  -5 5479.43 574.486   3
  -4  -8  -5 4770.11 508.569   4
   4   8   5 5310.63 563.939  29
   4   8   6 1249.12 328.889  29
  -4  -8  -6 1680.46 367.550   3
  -4  -8  -6 1766.10 357.837   4
  -4  -8  -7 175.760 228.828   4
   4   8   8 8474.95 614.372  29
  -4  -8  -8 7148.36 564.218   3
  -4  -8  -9 793.350 172.680   3
   4   8   9 1433.20 216.191  29
   4   9  -5 2961.21 245.969  14
   4   9  -5 3383.96 280.110  12
   4   9  -4 8192.36 507.805  14
   4   9  -4 7488.04 539.304  12
   4   9  -3 6388.65 466.422  14
   4   9  -3 5647.21 498.144  12
   4   9  -3 5673.55 420.821  28
   4   9  -2 19522.3 1080.90  14
   4   9  -2 18914.5 1052.07  28
   4   9  -1 18440.2 1089.99  14
   4   9  -1 19363.5 1073.56  28
   4   9   0 3217.58 385.691  14
   4   9   0 3132.23 437.169  12
   4   9   1 2152.12 338.613  14
   4   9   1 2477.03 390.124  12
   4   9   1 2681.14 331.052  28
   4   9   2 4142.10 432.263  14
   4   9   2 4304.75 408.257  28
  -4  -9  -2 3579.93 411.685   3
   4   9   2 3920.55 472.901  12
   4   9   3 6188.30 537.456  29
   4   9   3 6395.82 540.980  14
  -4  -9  -3 7423.84 599.307   3
   4   9   3 6546.91 593.950  12
   4   9   3 7043.77 513.014  28
   4   9   4 518.215 222.007  14
  -4  -9  -4 1441.86 319.274   3
   4   9   4 854.226 264.696  12
   4   9   4 986.090 203.571  28
   4   9   4 801.654 261.294  29
  -4  -9  -5 1958.56 344.470   3
   4   9   5 1569.67 307.082  29
  -4  -9  -6 602.164 260.076   3
   4   9   6 534.784 178.874  12
   4   9   6 1122.58 275.263  29
   4   9   7 7186.51 548.023  29
  -4  -9  -7 7215.61 541.140   3
  -4  -9  -8 20161.1 1026.61   3
   4  10  -4 369.546 94.2273  14
   4  10  -3 8548.00 496.776  14
   4  10  -2 28950.2 1451.89  28
   4  10  -2 30234.9 1464.49  14
   4  10  -2 30540.3 1512.05  12
   4  10  -1 9153.85 585.597  28
   4  10  -1 9523.17 591.554  14
   4  10  -1 9020.15 628.508  12
   4  10   0 2820.66 290.031  26
   4  10   0 3060.57 317.626  28
   4  10   0 2382.90 297.292  14
   4  10   0 3054.59 349.962  12
   4  10   1 1322.59 228.296  28
   4  10   1 1376.00 260.322  12
   4  10   1 827.907 198.832  14
   4  10   2-20.4691 156.458  28
  -4 -10  -2-40.6976 148.624   3
   4  10   2 140.084 192.919  12
   4  10   2-205.331 175.642  14
   4  10   3 16482.4 828.844  28
  -4 -10  -3 15158.2 873.124   3
   4  10   3 14443.2 870.541  12
   4  10   3 13033.3 823.068  14
   4  10   4 827.192 141.881  28
  -4 -10  -4 910.530 225.244   3
   4  10   4 621.359 163.955  14
   4  10   4 831.751 189.555  12
  -4 -10  -5 4257.90 387.317   3
  -4 -10  -6 4060.21 326.331   3
   4  10   6 3175.17 286.968  29
   4  11  -1 3520.41 255.214  12
   4  11   0 20.4418 89.2501  14
   4  11   0 99.9763 97.5987  12
   4  11   1 3738.78 276.521  26
   4  11   1 3021.86 246.684  14
   4  11   1 3792.97 272.330  12
   4  11   2 8687.59 512.036  26
   4  11   3 29759.5 1420.96  26
   4  11   4 5222.18 324.021  26
   5  -9  -1 1092.63 160.337   3
  -5   9   1 1072.38 176.841  18
  -5   9   0 3404.89 316.227  18
  -5   9  -1 18754.8 1013.96  18
  -5   9  -2 23008.1 1200.03  18
  -5   9  -3 115.395 157.364  18
   5  -8  -4 16.3017 126.387   4
   5  -8  -3 3204.48 346.867   4
  -5   8   3 3005.22 308.886  18
   5  -8  -2 7912.18 624.797   4
   5  -8  -2 7767.19 522.163   3
  -5   8   2 9024.20 600.168  18
  -5   8   1 503.333 229.763  18
   5  -8  -1 33.2562 233.248   4
  -5   8   1 199.073 228.667  23
  -5   8   0 17035.7 1030.76  18
   5  -8   0 15483.3 1030.70   4
  -5   8   0 17984.3 1101.62  23
  -5   8  -1 19541.2 1127.36  18
   5  -8   1 16559.4 1078.00   4
  -5   8  -1 19710.7 1200.52  23
   5  -8   2 8588.72 636.113   4
  -5   8  -2 10178.8 715.797  18
  -5   8  -3 38.6317 273.030  23
  -5   8  -4 3170.95 405.391  23
  -5   8  -5 5367.89 436.501  18
  -5   8  -5 4245.63 372.088  15
  -5   8  -6 8215.76 508.021  18
  -5   8  -6 6538.57 470.367  15
  -5   7   5 16662.7 893.990  18
   5  -7  -5 17451.8 937.253   4
  -5   7   4 4383.51 408.176  18
  -5   7   3 24141.6 1322.17  18
   5  -7  -3 22702.5 1374.25   4
  -5   7   2 16518.5 1093.98  29
  -5   7   2 16153.1 1044.18  18
  -5   7   2 16492.2 1062.83  23
   5  -7  -2 17118.8 1130.61   4
  -5   7   1 20262.9 1288.19  29
  -5   7   1 20319.1 1261.28  18
   5  -7  -1 21819.4 1359.13   4
  -5   7   1 20737.2 1325.17  23
  -5   7   0 14241.8 1012.17  18
   5  -7   0 14450.8 1069.49   4
  -5   7   0 16628.0 1135.32  23
   5  -7   1 9658.96 828.996   4
  -5   7  -1 11356.7 945.548  23
   5  -7   2 2192.47 412.584   4
  -5   7  -3 6209.70 603.415  18
  -5   7  -3 5545.23 641.079  23
   5  -7   3 6307.73 584.727   4
  -5   7  -4 1491.59 400.034  23
  -5   7  -4 1698.94 348.921  18
  -5   7  -4 1401.11 309.912  15
  -5   7  -5 5944.39 560.173  23
  -5   7  -5 5837.56 549.864  18
  -5   7  -5 6334.54 563.194  15
  -5   7  -6 30552.3 1568.04  18
  -5   7  -6 28607.5 1585.76  15
  -5   7  -7 3978.97 350.579  18
  -5   7  -7 2901.77 365.444  15
  -5   7  -8 4304.08 362.364  15
   5  -6  -6 754.603 177.164   4
  -5   6   6 888.955 190.364  18
  -5   6   5 20992.5 1221.49  29
   5  -6  -5 21886.6 1227.56   4
  -5   6   5 21451.8 1187.00  18
  -5   6   4 9897.24 777.621  29
  -5   6   4 9406.56 710.160  18
   5  -6  -4 9881.59 798.230   4
  -5   6   3 47608.7 2524.75  23
  -5   6   3 52121.9 2587.06  18
  -5   6   3 53200.1 2675.37  29
  -5   6   2 4300.68 523.302  18
   5  -6  -2 5308.77 638.724   4
  -5   6   2 4525.04 556.344  23
  -5   6   1 754.455 236.927  30
  -5   6   1 800.566 345.785  23
  -5   6   1 672.137 324.183  18
   5  -6  -1 753.790 233.065  36
   5  -6  -1 1265.74 422.273   4
  -5   6   1 1140.72 366.991  29
  -5   6   1 1193.56 392.454  17
  -5   6   0 4731.92 627.675  23
  -5   6   0 5953.89 712.821  17
  -5   6   0 4662.57 560.761  29
   5  -6   0 4196.84 481.948  36
   5  -6   0 5108.45 634.137   4
   5  -6   0 5408.09 589.891   5
  -5   6   0 4795.09 488.498  30
  -5   6  -1 290.426 359.787  17
  -5   6  -1 39.2540 144.550  30
  -5   6  -1 409.494 361.100  23
   5  -6   1 101.595 238.369   5
   5  -6   2-43.8745 213.612  36
   5  -6   2-52.8438 275.045   5
  -5   6  -2 135.865 288.697  18
  -5   6  -3 4565.15 542.783  18
  -5   6  -3 4972.28 652.289  17
  -5   6  -3 4600.68 503.125  15
  -5   6  -3 4190.73 547.059  16
   5  -6   3 5327.29 533.037  36
  -5   6  -3 4900.33 639.350  23
   5  -6   3 5242.03 607.549   5
  -5   6  -4 2109.53 396.029  15
  -5   6  -4 2108.53 403.630  16
  -5   6  -4 1796.00 360.624  18
  -5   6  -4 1981.67 449.336  23
   5  -6   4 1408.23 310.902  36
  -5   6  -5 31341.0 1600.52  33
  -5   6  -5 32808.0 1839.91  15
  -5   6  -5 34837.1 1856.45  23
  -5   6  -5 31589.2 1772.62  18
  -5   6  -6 12218.7 738.758  33
  -5   6  -6 11447.8 906.019  15
  -5   6  -6 12042.4 832.480  23
  -5   6  -6 14393.9 890.997  18
  -5   6  -7 219.415 137.630  33
  -5   6  -7 141.426 193.212  18
  -5   6  -7 281.344 284.192  15
  -5   6  -8 1819.11 217.951  33
  -5   6  -8 2036.70 253.346  18
  -5   6  -8 1847.02 335.536  15
  -5   6  -9-11.0750 90.0031  33
  -5   6  -9 171.953 179.088  15
  -5   5   7 47.5314 133.624  18
   5  -5  -6 7390.03 563.553   4
  -5   5   6 8859.31 607.706  18
   5  -5  -5 10136.3 783.464   4
  -5   5   5 10937.4 804.142  29
  -5   5   5 10734.2 774.131  18
   5  -5  -4 18588.3 1273.57   4
  -5   5   4 19016.8 1265.65  29
  -5   5   4 21589.1 1244.51  18
   5  -5  -3 26170.7 1628.94   4
  -5   5   3 27957.0 1563.12  18
  -5   5   3 25126.2 1517.04  23
  -5   5   3 26359.5 1616.31  29
   5  -5  -2 6127.92 606.688   5
   5  -5  -2 7096.63 583.928  36
  -5   5   2 7513.05 727.980  29
  -5   5   2 7890.92 730.690  23
  -5   5   2 7308.30 624.164  30
  -5   5   2 7399.90 758.005  17
  -5   5   2 7819.59 690.288  18
  -5   5   1 3379.55 521.839   2
  -5   5   1 1399.49 449.601  17
   5  -5  -1 2509.94 356.204  36
  -5   5   1 2002.45 323.335  30
   5  -5  -1 2885.20 418.951   5
  -5   5   0 2766.29 468.029  29
  -5   5   0 2016.99 414.193  18
  -5   5   0 2806.09 519.587   2
  -5   5   0 2474.64 495.670  17
   5  -5   0 2706.89 381.140  36
  -5   5   0 2761.86 364.389  30
   5  -5   0 3492.77 485.173   5
  -5   5  -1 24408.8 1597.17   2
  -5   5  -1 27006.0 1725.14  17
  -5   5  -1 28222.9 1546.13  18
   5  -5   1 27693.1 1581.70   5
  -5   5  -1 24042.1 1518.03  16
  -5   5  -1 26974.3 1569.24  29
  -5   5  -1 23386.6 1421.00  30
  -5   5  -2 9994.36 856.913  16
   5  -5   2 11167.8 803.378  36
  -5   5  -2 10434.1 820.438  18
   5  -5   2 9855.66 842.885   5
   5  -5   3 4754.11 579.327   5
   5  -5   3 4583.35 497.742  36
  -5   5  -3 5031.38 544.446  18
  -5   5  -3 3599.35 598.696  17
  -5   5  -3 5504.28 611.011  16
  -5   5  -3 4883.25 541.292  15
  -5   5  -3 4717.61 627.227   2
  -5   5  -4 95428.3 4762.65  16
  -5   5  -4 94053.4 4657.15  15
   5  -5   4 109089. 4634.22  36
  -5   5  -4 94801.9 4438.89  33
  -5   5  -4 95965.5 4828.50  17
  -5   5  -4 92619.1 4600.14  18
  -5   5  -5 58602.9 2895.45  23
  -5   5  -5 64316.6 2926.68  19
  -5   5  -5 52386.7 2927.21  17
  -5   5  -5 53304.8 2778.79  18
   5  -5   5 57776.3 2758.93  36
   5  -5   5 56614.2 2896.46  40
  -5   5  -5 49735.0 2918.63  16
  -5   5  -5 55117.5 2889.87  15
  -5   5  -5 52326.9 2649.17  33
  -5   5  -6-281.040 319.618  19
  -5   5  -6 111.984 237.951  18
   5  -5   6-221.306 249.386   5
  -5   5  -6 420.066 355.024  15
  -5   5  -6 122.745 270.813  16
  -5   5  -6-153.028 251.379  23
  -5   5  -6 27.8878 156.080  33
   5  -5   6 144.947 222.275  40
  -5   5  -7 49.9857 325.321  15
  -5   5  -7 88.8574 344.554  19
  -5   5  -7 300.400 201.195  33
  -5   5  -7 192.319 202.365  18
  -5   5  -8 129.716 292.356  15
  -5   5  -8 349.400 305.198  19
  -5   5  -8-149.121 172.656  18
  -5   5  -8 145.849 156.572  33
  -5   5  -9 2189.88 378.898  19
  -5   5  -9 2676.14 272.410  33
  -5   5 -10 385.748 110.896  33
  -5   5 -10 294.439 166.626  15
  -5   4   7 11208.0 718.264  18
   5  -4  -7 11230.6 619.417  25
   5  -4  -6 7396.08 604.264   4
   5  -4  -6 8568.97 542.174  25
  -5   4   6 8404.47 663.605  18
  -5   4   5-200.784 245.091  29
   5  -4  -5 84.8638 243.819   4
   5  -4  -5 22.9625 162.293  25
  -5   4   4 141.248 270.537  29
  -5   4   4-112.210 175.481  30
  -5   4   4-113.999 222.505  31
  -5   4   4 341.833 277.380  38
   5  -4  -4 349.819 321.867   4
  -5   4   3 7034.75 702.723  29
   5  -4  -3 7687.93 742.600   4
  -5   4   3 5818.36 666.796  31
  -5   4   3 6329.71 567.522  30
  -5   4   3 7250.07 719.751  38
   5  -4  -2 52900.6 2680.25   5
   5  -4  -2 51694.4 2622.04  36
  -5   4   2 57145.8 2839.75  38
   5  -4  -2 56506.8 2860.31   4
  -5   4   2 49402.8 2736.65   2
  -5   4   2 56654.7 2878.04  31
  -5   4   2 53022.5 2664.45  30
  -5   4   2 56758.4 2826.75  29
  -5   4   2 51250.7 2850.68  17
  -5   4   1 249051. 11133.8  29
  -5   4   1 234066. 11208.8  17
  -5   4   1 236040. 11094.8   2
  -5   4   1 247102. 11097.9  38
   5  -4  -1 237573. 10960.3  36
   5  -4  -1 243838. 11025.3   5
  -5   4   1 221905. 10978.4  16
  -5   4   1 252552. 10981.5  30
  -5   4   0 130640. 6266.31  29
  -5   4   0 130137. 6407.84  17
  -5   4   0 141184. 6240.25  18
  -5   4   0 120939. 6270.73   2
  -5   4   0 140685. 6265.00  38
   5  -4   0 137308. 6182.25  36
   5  -4   0 138588. 6242.72   5
  -5   4   0 131162. 6225.79  16
  -5   4   0 135043. 6155.00  30
  -5   4  -1 253.922 255.947  29
  -5   4  -1 455.245 268.695  18
  -5   4  -1 345.946 229.244  16
  -5   4  -1 181.809 290.277  17
  -5   4  -1 525.744 193.795  30
  -5   4  -1 531.156 221.482  38
  -5   4  -1 328.537 302.800   2
   5  -4   1 461.397 247.748   5
  -5   4  -2 420.346 169.511  30
  -5   4  -2 694.405 273.647  16
   5  -4   2 651.906 227.104  36
   5  -4   2 523.717 245.272   5
  -5   4  -2 409.082 228.066  18
   5  -4   3 8085.48 715.500   5
  -5   4  -3 6819.53 666.554  16
  -5   4  -3 6374.03 615.221  15
   5  -4   3 7760.58 614.154  36
  -5   4  -3 7206.96 503.602  33
  -5   4  -3 6550.93 680.361   2
  -5   4  -3 6074.00 586.655  18
  -5   4  -3 7358.70 750.606  17
  -5   4  -4 23760.8 1306.32  19
   5  -4   4 21083.4 1330.99   5
  -5   4  -4 19933.9 1352.53  16
  -5   4  -4 18401.7 1249.79  15
   5  -4   4 21612.0 1199.64  36
  -5   4  -4 19692.5 1096.56  33
  -5   4  -4 17960.4 1169.84  18
  -5   4  -4 17623.9 1314.89  17
  -5   4  -4 18849.5 1259.43   2
  -5   4  -5 19669.6 1262.95  19
  -5   4  -5 16461.2 1129.97  18
  -5   4  -5 18165.0 1296.83  17
  -5   4  -5 18669.6 1321.29  16
  -5   4  -5 18671.9 1300.73  15
   5  -4   5 21192.8 1161.55  36
  -5   4  -5 21018.0 1116.82  33
  -5   4  -5 18040.1 1213.07   2
   5  -4   5 20461.0 1269.66  40
  -5   4  -6 791.902 229.247  33
  -5   4  -6 718.940 354.666  15
  -5   4  -6 683.022 325.507  16
   5  -4   6 1108.38 306.445  40
  -5   4  -6 700.355 376.518  19
  -5   4  -6 1269.56 296.380  18
  -5   4  -7 124.660 174.427  33
  -5   4  -7-110.854 342.109  15
  -5   4  -7 364.702 268.219  16
  -5   4  -7-31.9754 192.927  18
  -5   4  -7-375.024 342.354  19
   5  -4   7 45.7025 197.240  40
  -5   4  -8 3295.84 378.100  33
  -5   4  -8 3988.18 386.013  18
  -5   4  -8 2863.80 491.217  19
  -5   4  -9 11194.0 850.786  15
  -5   4  -9 11648.6 846.569  19
  -5   4 -10 6829.21 563.443  15
  -5   4 -10 7136.43 484.328  33
  -5   4 -11 5015.97 304.869  33
  -5   3   8 107.858 148.012  18
   5  -3  -7 379.921 169.942  25
   5  -3  -7 640.014 185.410  21
   5  -3  -6 10119.7 723.305   4
   5  -3  -6 10555.9 689.049  25
   5  -3  -6 11337.7 731.346  21
  -5   3   5 10669.7 808.797  29
   5  -3  -5 11422.8 730.389  25
   5  -3  -5 10680.7 834.415   4
   5  -3  -5 11051.6 769.832  21
  -5   3   4 20482.9 1296.00  39
   5  -3  -4 20437.6 1343.06   4
   5  -3  -4 22256.5 1241.88  21
  -5   3   4 21900.0 1406.81  31
  -5   3   4 21770.3 1252.97  30
  -5   3   4 20223.1 1450.16  38
   5  -3  -4 20676.5 1169.87  25
  -5   3   4 21829.8 1335.52  29
  -5   3   3 1170.61 295.270  39
   5  -3  -3 1194.85 262.989  21
   5  -3  -3 1175.55 218.001  36
  -5   3   3 1606.67 374.705  29
  -5   3   3 1427.82 409.680  38
  -5   3   3 1315.69 270.876  30
  -5   3   3 1167.97 342.888  31
   5  -3  -3 1480.45 407.319   4
  -5   3   2 22064.4 1349.86  29
  -5   3   2 19459.1 1361.28  17
  -5   3   2 21123.2 1305.75   2
   5  -3  -2 20730.6 1207.48   5
  -5   3   2 21035.3 1391.64  38
   5  -3  -2 21627.9 1191.57  36
  -5   3   2 22063.9 1267.59  39
  -5   3   2 21400.7 1365.96  31
  -5   3   2 22387.1 1225.67  30
  -5   3   1 95419.3 4590.39  29
  -5   3   1 92693.6 4653.69  17
  -5   3   1 88571.0 4528.51   2
   5  -3  -1 101307. 4495.84   5
  -5   3   1 99688.9 4639.12  38
   5  -3  -1 96399.7 4448.33  36
  -5   3   1 93148.4 4476.65  39
  -5   3   1 98155.9 4626.46  31
  -5   3   1 95882.4 4435.79  30
  -5   3   0 21727.5 1474.71  17
  -5   3   0 27120.7 1393.03  18
  -5   3   0 21193.8 1388.37   2
   5  -3   0 24465.3 1359.68   5
  -5   3   0 24538.7 1432.26  38
   5  -3   0 23129.2 1314.25  36
  -5   3   0 24265.3 1340.78  39
  -5   3   0 25637.7 1309.71  30
  -5   3  -1 6323.24 594.031  29
  -5   3  -1 6493.52 585.744   2
  -5   3  -1 5554.40 562.828  38
  -5   3  -1 6899.26 667.480  17
  -5   3  -1 6305.72 546.347  18
   5  -3   1 5580.36 534.902   5
  -5   3  -1 5536.60 447.654  30
  -5   3  -1 5662.71 494.238  39
   5  -3   2 31305.6 1581.10  36
   5  -3   2 30874.0 1639.70   5
  -5   3  -2 29790.7 1571.99  18
  -5   3  -2 29927.8 1668.68  16
  -5   3  -2 28522.6 1556.82  39
  -5   3  -2 27598.0 1443.99  33
  -5   3  -2 29371.4 1501.26  30
  -5   3  -3 26625.2 1377.59  19
   5  -3   3 25176.0 1337.73  36
   5  -3   3 25549.0 1437.62   5
  -5   3  -3 23230.7 1475.51  17
  -5   3  -3 24990.1 1334.04  18
  -5   3  -3 22113.2 1218.90  33
  -5   3  -3 21653.4 1371.48   2
  -5   3  -3 25052.2 1437.49  16
  -5   3  -3 21030.2 1352.15  15
  -5   3  -4 11510.5 784.016  19
  -5   3  -4 8590.88 682.431  18
  -5   3  -4 9429.06 817.510  17
   5  -3   4 10332.1 775.245  40
   5  -3   4 10776.0 721.610  36
  -5   3  -4 10990.8 667.999  33
  -5   3  -4 9724.90 774.909   2
  -5   3  -4 9198.22 806.458  16
  -5   3  -4 9631.90 796.351  15
  -5   3  -5 13411.6 947.214  19
  -5   3  -5 11671.4 817.570  18
  -5   3  -5 11771.0 947.092  17
   5  -3   5 13327.0 940.136  40
   5  -3   5 13749.6 837.121  36
  -5   3  -5 12571.3 892.951   2
  -5   3  -5 12401.4 970.209  15
  -5   3  -5 12930.7 803.024  33
  -5   3  -6 9205.85 693.335  18
  -5   3  -6 8416.42 759.363  17
  -5   3  -6 10783.0 840.885  19
  -5   3  -6 9305.19 848.533  16
  -5   3  -6 11296.5 912.381  15
   5  -3   6 11292.5 844.911  40
  -5   3  -6 10832.7 712.342  33
  -5   3  -7 37.6486 216.350  27
  -5   3  -7 188.543 341.505  19
  -5   3  -7-56.6554 337.844  15
  -5   3  -7 415.716 299.306  16
   5  -3   7-229.258 210.961  40
  -5   3  -7-204.183 199.061  18
  -5   3  -8 484.161 182.444  18
  -5   3  -8 188.132 357.278  19
  -5   3  -8 355.108 219.869  27
  -5   3  -9 3805.15 382.853  33
  -5   3  -9 2791.49 471.580  19
  -5   3  -9 3093.71 494.147  15
  -5   3 -10 23952.3 1236.02  33
  -5   3 -10 23593.3 1349.04  19
  -5   3 -10 22758.7 1328.35  15
  -5   3 -11 38.8650 108.598  33
  -5   3 -11-166.502 197.160  19
   5  -2  -8 187.567 156.619  21
   5  -2  -8 283.994 149.112  25
   5  -2  -7 4827.79 412.490  25
   5  -2  -7 4134.07 426.488  21
   5  -2  -6 16871.9 983.256  25
   5  -2  -6 16119.1 1034.33  21
   5  -2  -5 26833.9 1505.68   4
  -5   2   5 22362.1 1534.16  39
   5  -2  -5 27650.3 1429.44  25
   5  -2  -5 26895.3 1497.36  21
  -5   2   5 27625.0 1745.09  38
  -5   2   5 24991.8 1446.77  29
  -5   2   4 22501.9 1358.16  29
   5  -2  -4 23288.7 1264.17  25
   5  -2  -4 25568.3 1313.08  22
   5  -2  -4 22814.9 1346.94  21
   5  -2  -4 23237.4 1406.66   4
  -5   2   4 22524.7 1426.04  39
   5  -2  -4 20926.0 1309.63  13
  -5   2   4 21107.3 1399.34  31
   5  -2  -4 22641.4 1407.09  11
  -5   2   4 25036.7 1598.15  38
  -5   2   3 27178.4 1590.24  29
   5  -2  -3 29582.6 1468.20  25
   5  -2  -3 27442.0 1482.71  22
  -5   2   3 27555.6 1622.46  39
  -5   2   3 29895.5 1782.51  38
   5  -2  -3 27809.4 1628.91   4
   5  -2  -3 27796.5 1644.15  11
   5  -2  -3 27672.0 1455.26  36
  -5   2   3 28203.3 1644.98  31
  -5   2   2 10695.2 795.187   2
  -5   2   2 11135.9 864.467  17
  -5   2   2 10366.8 807.280  29
   5  -2  -2 11329.6 724.223  36
  -5   2   2 11818.6 935.952  38
  -5   2   2 12004.3 838.137  39
  -5   2   2 11967.7 860.737  31
  -5   2   2 11862.1 727.023  30
  -5   2   1 7015.39 583.547   2
   5  -2  -1 6980.51 511.642   5
  -5   2   1 6658.31 643.478  38
   5  -2  -1 7075.59 522.833  36
  -5   2   1 6318.38 621.310  17
  -5   2   1 5939.26 581.196  29
  -5   2   1 7108.79 606.603  31
  -5   2   1 6830.47 485.731  30
   5  -2  -1 5677.91 461.077  40
  -5   2   1 7693.64 599.354  39
  -5   2   0 495.479 240.263   2
   5  -2   0 737.548 206.758  36
   5  -2   0 662.164 191.532   5
  -5   2   0 407.565 252.463  38
  -5   2   0 564.981 237.492  29
  -5   2   0 513.040 151.385  30
  -5   2   0 190.243 199.015  39
  -5   2   0 254.345 247.604  17
   5  -2   1 307.011 181.805   5
  -5   2  -1 37.5869 204.795  38
  -5   2  -1 262.083 124.529  30
  -5   2  -1 193.834 216.581   2
  -5   2  -1 121.441 172.431  39
  -5   2  -1 248.100 258.195  17
   5  -2   2 92.3065 196.204   5
  -5   2  -2 271.834 192.603  39
  -5   2  -2-36.0250 190.478  38
   5  -2   2 134.441 152.589  36
  -5   2  -3 9887.73 761.004   2
  -5   2  -3 10722.3 835.097  17
  -5   2  -3 11581.9 794.491  15
  -5   2  -3 12325.2 841.133  16
   5  -2   3 12407.8 747.490  36
   5  -2   4 38492.0 2000.64  40
  -5   2  -4 37847.1 1947.87  19
   5  -2   4 39713.3 1908.22  36
  -5   2  -4 38343.9 2015.65  15
  -5   2  -4 40702.2 1872.44  33
  -5   2  -4 33543.8 1924.88   2
  -5   2  -4 33588.5 2003.84  17
  -5   2  -5 972.514 277.470  19
  -5   2  -5 703.435 198.029   7
   5  -2   5 839.773 275.070  40
  -5   2  -5 795.680 206.099  33
  -5   2  -5 905.700 319.216  15
  -5   2  -5 948.098 288.034  17
  -5   2  -5 572.518 286.600  16
   5  -2   5 781.306 187.088  36
  -5   2  -5 810.256 256.621   2
  -5   2  -6 19265.6 1210.86  17
  -5   2  -6 19121.2 1235.46  19
  -5   2  -6 17672.4 1260.26  15
  -5   2  -6 20276.3 1309.31  16
   5  -2   6 21881.4 1264.36  40
   5  -2   7 90104.9 4395.38  40
  -5   2  -7 92759.0 4479.51  16
  -5   2  -7 90506.3 4395.65  19
  -5   2  -7 91918.5 4362.81  27
  -5   2  -7 90269.2 4265.17  33
   5  -2   8 3902.15 545.631  32
  -5   2  -8 2867.46 443.965  16
  -5   2  -8 2559.51 516.344  15
  -5   2  -8 3735.52 510.224  19
  -5   2  -8 3037.80 385.323  33
  -5   2  -8 2658.49 406.393  27
  -5   2  -9 10766.7 906.044  15
  -5   2  -9 12408.3 917.989  19
  -5   2  -9 10849.0 755.113  33
  -5   2  -9 12325.7 844.587  27
  -5   2 -10 4264.90 383.023  33
  -5   2 -10 4289.19 491.492  15
  -5   2 -10 3935.35 500.098  19
  -5   2 -11 1589.89 193.574  33
  -5   2 -11 1472.87 294.172  19
   5  -1  -8 13751.7 823.009  21
   5  -1  -7 26086.7 1400.06  20
   5  -1  -7 27277.6 1443.50  25
   5  -1  -7 30404.8 1542.38  21
   5  -1  -6 9468.23 674.260  20
   5  -1  -6 10134.0 707.643  25
   5  -1  -6 10409.3 787.371  21
   5  -1  -6 9676.43 709.686  13
   5  -1  -5 87150.6 3867.43  25
   5  -1  -5 84135.3 3912.04  22
   5  -1  -5 81005.6 3960.64  21
  -5   1   5 80439.2 4084.47  39
  -5   1   5 83919.7 4231.92  38
   5  -1  -5 78581.9 3850.90  20
   5  -1  -5 78925.5 4023.72  11
   5  -1  -5 79466.5 3922.42  13
   5  -1  -4 2226.81 336.138  20
  -5   1   4 3160.54 544.457  38
  -5   1   4 2478.81 370.059  31
   5  -1  -4 2405.72 337.494  25
   5  -1  -4 2229.73 333.779  22
   5  -1  -4 1748.08 387.689  11
  -5   1   4 2485.36 464.866  39
  -5   1   3 1787.18 323.292  29
   5  -1  -3 2378.09 288.864  25
   5  -1  -3 1353.40 271.425  22
   5  -1  -3 1415.00 259.264  20
   5  -1  -3 2011.02 341.222   4
  -5   1   3 1753.92 408.920  39
   5  -1  -3 2124.48 396.413  11
   5  -1  -3 1639.00 234.938  36
  -5   1   3 1416.93 296.885  31
  -5   1   2 4623.79 466.368  29
   5  -1  -2 3849.35 383.577  22
   5  -1  -2 5048.90 388.069  25
  -5   1   2 4998.80 446.267   2
  -5   1   2 4723.56 511.735  39
   5  -1  -2 3791.37 370.028  36
  -5   1   2 3913.08 433.255  31
  -5   1   2 4580.67 488.694  17
   5  -1  -1 3240.60 291.450  40
  -5   1   1 3801.67 434.239  39
  -5   1   1 3335.00 417.470  17
  -5   1   1 3615.41 380.915  31
  -5   1   1 3353.97 293.694  30
  -5   1   1 3083.42 370.676   2
   5  -1  -1 2984.73 279.079   5
  -5   1   1 4121.52 416.228  29
   5  -1  -1 3145.09 325.845  36
  -5   1   0 6988.58 635.457  38
   5  -1   0 7030.09 506.497  36
   5  -1   0 6796.53 486.910  40
  -5   1   0 8379.28 596.726  39
  -5   1   0 8461.83 633.150  17
   5  -1   0 7092.58 479.740   5
  -5   1   0 6023.24 421.846  30
   5  -1   1 104538. 4725.96  10
  -5   1  -1 105941. 4788.72  38
   5  -1   1 102411. 4664.14  40
  -5   1  -1 111809. 4745.27  39
  -5   1  -1 111626. 4800.04  17
   5  -1   1 102113. 4648.61   5
  -5   1  -1 92662.8 4537.66  30
   5  -1   2 17742.2 1040.79  10
   5  -1   2 19405.9 1043.68  36
  -5   1  -2 17512.7 1110.10  38
  -5   1  -2 18693.9 1088.35  39
   5  -1   2 18970.4 1064.05  40
   5  -1   3 157731. 7058.47  36
  -5   1  -3 161399. 7128.47  39
  -5   1  -3 158463. 7182.04  17
   5  -1   3 151704. 7043.91  10
  -5   1  -4 10983.1 784.020   2
  -5   1  -4 15095.1 920.882  16
  -5   1  -4 12999.2 878.788  17
  -5   1  -4 12588.2 879.618   3
   5  -1   4 13357.9 787.847  36
   5  -1   4 12362.1 845.504  40
  -5   1  -5 3863.17 420.145  19
  -5   1  -5 3136.82 387.079   7
   5  -1   5 3569.79 427.853  40
   5  -1   5 3866.81 356.934  36
  -5   1  -5 3557.52 381.661   2
  -5   1  -5 3002.38 401.475  17
  -5   1  -5 3939.67 450.121  16
  -5   1  -6 6039.95 563.698  19
  -5   1  -6 4925.27 499.281  17
  -5   1  -6 6437.61 485.623  33
  -5   1  -6 5983.35 602.966  16
   5  -1   6 6069.15 582.291  40
  -5   1  -6 5916.14 526.534   7
  -5   1  -6 5774.30 607.816   3
  -5   1  -7 1559.51 423.829   3
  -5   1  -7 2093.65 295.128  33
   5  -1   7 2301.94 394.849  40
  -5   1  -7 1851.98 346.506  27
  -5   1  -7 1565.76 372.694  19
  -5   1  -7 2660.13 409.868  16
  -5   1  -8 26944.5 1389.85  33
   5  -1   8 27181.3 1641.37  32
   5  -1   8 22279.4 1460.47  40
  -5   1  -8 26266.6 1500.33  27
  -5   1  -8 23399.2 1487.53  19
  -5   1  -8 26709.9 1594.13  15
  -5   1  -8 21301.8 1436.20  16
  -5   1  -9 39312.9 2032.63  27
  -5   1  -9 38643.5 1898.95  33
  -5   1  -9 33585.3 2017.75  19
  -5   1  -9 35569.2 2068.03  15
  -5   1 -10 9893.87 632.679  33
  -5   1 -10 9823.10 772.601  19
  -5   1 -10 8778.44 730.530  15
  -5   1 -11 2499.56 237.308  33
  -5   1 -11 2408.83 352.448  19
   5   0  -8 42616.4 2029.50  21
   5   0  -8 39109.1 1936.04  20
   5   0  -7 6188.59 560.356  21
   5   0  -7 6566.72 518.159  25
   5   0  -7 5185.65 476.687  13
   5   0  -7 6048.50 500.475  20
   5   0  -6 9032.10 709.010  22
   5   0  -6 8848.69 660.360  25
   5   0  -6 9371.62 746.988  21
   5   0  -6 8327.62 665.510  20
   5   0  -6 8741.39 706.996  13
  -5   0   5 135.849 318.759  38
   5   0  -5-114.183 257.447  11
   5   0  -5 278.850 217.233  25
   5   0  -5 487.498 262.874  22
  -5   0   5-177.828 345.017  39
   5   0  -5 218.709 251.090  20
   5   0  -5 219.383 261.736  21
   5   0  -5 439.677 277.440  13
   5   0  -4 3484.06 386.756  25
   5   0  -4 3633.47 418.887  22
   5   0  -4 2891.80 465.933  11
   5   0  -4 2482.80 366.529  20
  -5   0   4 3466.88 550.424  39
  -5   0   4 2980.47 542.360  38
   5   0  -3 26476.6 1499.23  36
   5   0  -3 31700.2 1549.64  25
   5   0  -3 29590.8 1582.48  22
   5   0  -3 34173.9 1825.21  11
  -5   0   3 28654.1 1594.72  17
  -5   0   3 31806.1 1824.67  38
  -5   0   2 135.206 181.567  17
   5   0  -2 97.1403 158.254  36
  -5   0   2 192.815 262.543  38
  -5   0   2 329.517 156.005  31
   5   0  -2 161.340 162.486  22
   5   0  -2 296.306 167.757  25
   5   0  -1 21957.4 1174.29  36
  -5   0   1 23285.1 1345.84  38
   5   0  -1 23445.1 1310.04  10
   5   0  -1 20727.9 1104.33  40
   5   0   0 896.791 204.301  36
   5   0   0 842.527 171.115  40
  -5   0   0 662.498 262.042  38
   5   0   0 713.061 125.378   5
  -5   0   0 607.200 225.080   1
   5   0   0 523.363 242.849  10
   5   0   1 7238.22 531.205  40
  -5   0  -1 8351.06 644.162  38
   5   0   1 7842.30 494.342   5
  -5   0  -1 7250.20 576.796   1
   5   0   1 8667.60 611.049  10
   5   0   2 3232.60 371.412  10
   5   0   2 3506.92 335.897  36
  -5   0  -2 2727.61 240.520  37
   5   0   2 3550.15 358.524  40
   5   0   3 120866. 5472.56  10
   5   0   3 123018. 5437.41  36
  -5   0  -3 114524. 5465.11   1
   5   0   4 191.928 197.442  40
   5   0   4 120.716 149.025  36
   5   0   4-26.3124 164.207  10
  -5   0  -4 105.210 193.613   7
  -5   0  -4 32.5422 174.597  16
  -5   0  -4-129.131 205.796   3
   5   0   5 146.007 196.520  40
   5   0   5 470.516 166.689  36
  -5   0  -5 246.714 172.379  16
  -5   0  -5 855.215 242.672  17
  -5   0  -5 402.661 221.468   7
  -5   0  -5 292.663 228.881   3
  -5   0  -6 8629.93 707.569   3
  -5   0  -6 6119.21 601.581  19
  -5   0  -6 7133.55 621.330   7
  -5   0  -6 7748.39 592.570  17
   5   0   6 7799.85 661.354  40
   5   0   6 8081.45 698.651  32
  -5   0  -6 8002.03 551.628  33
  -5   0  -6 8081.91 650.577  16
  -5   0  -7 295.177 263.294  27
  -5   0  -7 125.505 266.827  19
  -5   0  -7 39.2055 169.427   7
  -5   0  -7 306.947 162.620  33
   5   0   7 45.4707 244.111  40
   5   0   7 54.2725 273.652  32
  -5   0  -7 452.433 227.234  16
  -5   0  -7 367.329 286.671   3
  -5   0  -8-139.701 345.441  19
   5   0   8-93.4092 254.238  40
  -5   0  -8 45.4271 264.356  27
  -5   0  -8 95.7638 295.543   3
  -5   0  -8-29.2563 156.974  33
  -5   0  -8-157.358 334.371  15
  -5   0  -9 42779.0 2322.54  15
  -5   0  -9 43102.2 2309.99  19
  -5   0  -9 37828.8 2256.71   3
  -5   0  -9 44960.8 2303.72  27
  -5   0  -9 44604.6 2133.50  33
  -5   0 -10 1024.23 308.007  15
  -5   0 -10 1246.26 363.741  19
  -5   0 -10 1086.70 206.567  33
  -5   0 -11 11063.9 721.892  19
  -5   0 -11 8835.63 526.333  33
  -5   0 -12 3226.53 302.982  19
   5   1  -9 1187.38 146.818  20
   5   1  -8 222.008 172.326  20
   5   1  -8 172.468 150.882  13
   5   1  -7 7931.20 617.277  22
   5   1  -7 7579.20 595.132  20
  -5  -1   6 831.885 379.919  39
   5   1  -6 559.059 289.556  13
  -5  -1   6 373.106 287.582  38
   5   1  -6 503.272 262.122  25
   5   1  -6 804.776 302.695  22
   5   1  -6 1144.86 299.385  20
  -5  -1   5 13507.3 1029.54  39
   5   1  -5 11352.8 884.449  13
  -5  -1   5 11400.1 989.934  38
   5   1  -5 11001.1 943.640  11
   5   1  -5 11524.1 791.873  25
   5   1  -5 10711.6 824.493  22
   5   1  -5 10807.0 825.326  20
  -5  -1   4 24746.3 1618.15  39
   5   1  -4 26992.0 1555.80  13
  -5  -1   4 28364.4 1690.41  38
   5   1  -4 26438.1 1414.95  25
   5   1  -4 24862.1 1457.34  22
   5   1  -4 23490.4 1464.14  20
   5   1  -4 29765.4 1707.27  11
  -5  -1   3 19553.7 1252.71  39
  -5  -1   3 20228.3 1308.25  38
   5   1  -3 19784.5 1298.74  11
   5   1  -3 20172.9 1075.26  25
   5   1  -3 19662.0 1129.56  22
   5   1  -3 16016.3 1024.33  36
   5   1  -2 28377.2 1523.06  36
  -5  -1   2 28661.6 1657.12  39
  -5  -1   2 32401.7 1737.51  38
   5   1  -2 30727.9 1671.88  10
   5   1  -2 29261.2 1502.19  25
  -5  -1   2 29416.8 1549.09   1
   5   1  -1 8305.71 548.141  40
  -5  -1   1 10274.2 730.330  39
  -5  -1   1 10455.0 759.141  38
  -5  -1   1 9444.57 647.577   1
   5   1  -1 9541.84 631.800  36
   5   1   0 387.636 172.299  36
  -5  -1   0 337.428 204.951   1
   5   1   0 434.255 153.421  40
  -5  -1   0 555.227 222.496  39
   5   1   0 505.620 234.943  10
  -5  -1   0 523.694 251.625  38
  -5  -1  -1 68891.3 3047.49   1
   5   1   1 72240.1 3121.70  10
  -5  -1  -1 59940.6 2883.39  35
   5   1   1 56675.4 2869.97  32
   5   1   1 69488.1 3017.53  40
  -5  -1  -1 74412.2 3089.90  39
  -5  -1  -1 70031.7 3113.61  38
   5   1   1 62727.6 2876.12   5
   5   1   2 66001.8 3051.09  32
   5   1   2 62650.1 3159.51  10
   5   1   2 64806.6 3107.52  36
  -5  -1  -2 64491.4 3179.82  38
  -5  -1  -2 66353.3 3047.01  37
   5   1   2 67741.3 3130.27  40
  -5  -1  -2 69958.2 3158.57  39
  -5  -1  -3 14021.8 861.489  39
   5   1   3 13923.6 870.218  10
   5   1   3 12955.0 803.549  32
  -5  -1  -3 14071.2 842.047   1
   5   1   3 14128.0 819.237  36
  -5  -1  -3 12267.0 699.331  37
  -5  -1  -4 2217.89 295.892   1
   5   1   4 2368.32 324.933  10
  -5  -1  -4 1870.44 355.084   7
  -5  -1  -4 1705.93 314.311   3
   5   1   4 2028.17 311.764  32
   5   1   4 1815.54 255.452  36
   5   1   4 2227.67 353.049  40
  -5  -1  -5 548.218 198.656   1
  -5  -1  -5 559.128 252.442   3
  -5  -1  -5 622.929 271.674   7
   5   1   5 549.799 211.983  10
  -5  -1  -5 605.636 202.561  16
   5   1   5 723.699 196.353  36
   5   1   5 796.701 253.030  32
   5   1   5 339.219 231.473  40
  -5  -1  -6 125.028 210.964   7
  -5  -1  -6 684.175 207.588  17
  -5  -1  -6 559.709 197.323  16
   5   1   6 505.285 247.240  32
  -5  -1  -6 748.385 251.179  19
   5   1   6 854.438 284.149  40
  -5  -1  -6 211.853 149.802  33
  -5  -1  -7 26104.6 1599.37   7
   5   1   7 28685.3 1713.56  32
  -5  -1  -7 30473.3 1492.43  33
  -5  -1  -7 25921.3 1637.19   3
  -5  -1  -7 27140.3 1609.50  27
   5   1   7 30995.7 1688.80  40
  -5  -1  -7 28263.1 1612.64  19
  -5  -1  -8 36748.3 2092.46   3
  -5  -1  -8 37114.4 2080.56  19
  -5  -1  -8 38023.2 1913.33  33
   5   1   8 41040.2 2130.71  40
  -5  -1  -9 17447.0 1170.89  15
  -5  -1  -9 15814.6 1150.76  19
   5   1   9 17442.8 1269.22  32
  -5  -1  -9 18728.5 1003.10  33
  -5  -1  -9 17136.0 1175.74   3
  -5  -1 -10 3533.01 311.529  33
  -5  -1 -10 3679.98 436.959  15
  -5  -1 -10 4170.27 503.620  19
  -5  -1 -11 14379.4 907.376  19
  -5  -1 -12 46.3046 138.434  19
   5   2  -9 11.4234 101.906  20
   5   2  -8 5155.88 437.065  21
   5   2  -8 4408.52 388.609  13
   5   2  -8 4913.88 416.669  20
   5   2  -7 11066.3 789.363  21
   5   2  -7 10175.6 753.234  13
   5   2  -7 10141.1 739.847  20
   5   2  -6 4742.36 514.759  22
   5   2  -6 4478.72 533.316  21
   5   2  -6 4088.90 518.542  13
   5   2  -6 3897.72 492.605  20
  -5  -2   5 511.743 305.297  38
  -5  -2   5 292.562 353.239  39
   5   2  -5 171.402 252.742  20
   5   2  -5 80.4249 264.504  22
   5   2  -5 315.029 278.283  11
   5   2  -5 490.267 355.396  13
   5   2  -4 13363.9 918.138  22
  -5  -2   4 13760.8 1034.78  38
   5   2  -4 13816.2 781.515  14
   5   2  -4 11992.4 964.724  13
   5   2  -4 12813.0 1060.05  11
  -5  -2   4 12424.3 1023.75  39
  -5  -2   3 18060.7 1171.60  38
  -5  -2   3 17934.4 1175.97  39
   5   2  -3 17653.2 1232.18  11
   5   2  -3 15182.8 980.260   6
  -5  -2   2 39381.4 2108.30  38
  -5  -2   2 42500.0 1949.57   2
  -5  -2   2 41463.1 1979.69   1
   5   2  -2 41008.0 2086.88  10
  -5  -2   2 43549.7 2137.41  39
   5   2  -2 34168.5 1943.47  36
   5   2  -2 35663.2 1892.31  34
   5   2  -1 933.776 269.685  10
  -5  -2   1 889.339 286.457  38
  -5  -2   1 916.679 260.835  39
   5   2  -1 552.194 140.055  40
   5   2  -1 492.849 196.890  36
  -5  -2   1 346.284 191.642   1
  -5  -2   0 14223.9 907.514  38
   5   2   0 14059.3 816.311  40
  -5  -2   0 14941.5 895.547  39
   5   2   0 12235.3 825.339  36
  -5  -2   0 14757.6 859.415   1
   5   2   1 34.5099 203.328  10
   5   2   1 25.8373 174.709  40
  -5  -2  -1 83.7123 198.887  39
  -5  -2  -1 31.0951 198.233  38
  -5  -2  -1 26.7092 168.494  37
  -5  -2  -1 104.442 130.137  35
  -5  -2  -1 25.4914 178.639   1
   5   2   2 11761.6 763.174  40
  -5  -2  -2 11883.5 748.634  39
  -5  -2  -2 11239.9 696.852  37
   5   2   2 11317.7 651.021  32
   5   2   2 11767.8 814.069  10
   5   2   2 11887.8 748.241  36
  -5  -2  -2 10899.5 603.386  35
  -5  -2  -3 33746.1 1923.94   7
   5   2   3 38756.4 1926.15  10
  -5  -2  -3 35982.2 1845.29  39
   5   2   3 35380.6 1864.99  40
  -5  -2  -3 37146.0 1758.66  37
  -5  -2  -3 36143.4 1822.21   1
   5   2   3 37517.2 1844.58  36
  -5  -2  -3 34748.1 1639.30  35
   5   2   3 36253.8 1796.88  32
  -5  -2  -4 14435.1 865.219   1
  -5  -2  -4 13691.6 888.414   3
   5   2   4 15176.8 959.686  10
   5   2   4 14275.0 936.430  40
  -5  -2  -4 12745.0 756.946  37
   5   2   4 14680.4 894.731  32
   5   2   4 14962.3 881.554  36
  -5  -2  -5 7449.27 572.604   1
  -5  -2  -5 7353.30 541.393   2
  -5  -2  -5 7748.71 629.706   3
   5   2   5 8841.11 687.961  10
  -5  -2  -5 7927.81 664.056   7
  -5  -2  -5 7419.72 543.833  16
  -5  -2  -5 7540.95 478.797  37
   5   2   5 8399.83 546.414  34
   5   2   5 7034.43 644.788  40
   5   2   5 7524.37 631.391  32
   5   2   6 9060.75 740.833  32
  -5  -2  -6 8882.68 564.225  33
   5   2   6 8773.94 735.986  40
  -5  -2  -6 7874.10 588.958   1
   5   2   6 7509.84 674.779  10
  -5  -2  -6 7967.25 697.691   7
  -5  -2  -7 17589.4 1202.41   7
   5   2   7 18855.3 1225.17  40
  -5  -2  -7 18457.9 1179.09  27
  -5  -2  -7 18377.3 1158.34  19
   5   2   7 18233.4 1246.27  32
  -5  -2  -7 18321.4 1014.91  33
  -5  -2  -7 18375.2 1221.13   3
   5   2   8 41607.7 2272.94  40
  -5  -2  -8 42619.1 2258.83  27
  -5  -2  -8 45041.7 2301.00   3
  -5  -2  -8 39146.2 2215.84  19
  -5  -2  -8 41401.0 2040.84  33
   5   2   8 42235.4 2358.94  32
  -5  -2  -9 43.1138 250.927  15
  -5  -2  -9-45.1215 275.423  19
  -5  -2  -9-181.208 297.703   3
  -5  -2  -9-178.614 275.646  27
   5   2   9-117.262 233.116  29
  -5  -2 -10 1387.53 345.858  19
  -5  -2 -10 1769.49 355.858   3
  -5  -2 -10 1776.69 298.116  15
  -5  -2 -11 11299.4 749.677  19
   5   3  -8 25451.4 1278.46  20
   5   3  -8 23123.4 1246.73  13
   5   3  -8 23752.2 1248.59  21
   5   3  -7 7319.44 604.817  20
   5   3  -7 6488.03 592.917  13
   5   3  -7 7601.53 609.087  21
   5   3  -7 7416.24 596.763  22
   5   3  -6 13320.6 912.187  20
   5   3  -6 11215.9 891.968  13
   5   3  -6 12570.9 874.847  22
   5   3  -6 11418.6 871.435  21
   5   3  -5 67344.1 3531.35  13
   5   3  -5 76272.3 3318.71  14
   5   3  -5 70445.2 3514.59  20
  -5  -3   5 67316.1 3580.66  39
   5   3  -5 65982.2 3639.17  11
  -5  -3   4 22509.1 1515.90  39
  -5  -3   4 23318.7 1468.36  38
   5   3  -4 26044.6 1282.72  14
   5   3  -3 172.031 216.849  10
  -5  -3   3 93.9938 290.155  39
   5   3  -3 64.1520 150.643   6
   5   3  -3 208.054 130.409  14
  -5  -3   3 262.140 247.898  38
   5   3  -2 423.600 239.048  11
  -5  -3   2 155.029 214.380  38
   5   3  -2 165.833 226.068  10
   5   3  -2 335.405 179.578  34
  -5  -3   2 769.998 276.858  39
   5   3  -2-34.5526 183.118   6
  -5  -3   2 571.677 206.259   2
  -5  -3   2 342.724 184.433   1
   5   3  -1 7095.00 533.709  34
  -5  -3   1 8877.43 648.627  38
   5   3  -1 8166.11 657.315  10
   5   3  -1 6296.56 588.761   6
   5   3  -1 8167.69 697.558  11
  -5  -3   1 8769.12 651.779  39
   5   3  -1 6735.13 504.672  40
  -5  -3   1 8550.36 577.329   2
  -5  -3   1 8005.47 583.192   1
   5   3   0 965.024 296.826  10
  -5  -3   0 793.474 224.726  35
   5   3   0 712.674 212.181  34
   5   3   0 554.516 187.892  40
  -5  -3   0 690.320 228.393  39
  -5  -3   0 720.421 212.340  38
  -5  -3   0 1099.04 297.189  37
  -5  -3   0 824.895 228.631   1
  -5  -3  -1 32801.5 1632.42  35
  -5  -3  -1 31785.9 1674.34   1
   5   3   1 33500.4 1712.18  40
  -5  -3  -1 33036.9 1694.74  39
  -5  -3  -1 34060.4 1717.72  38
  -5  -3  -1 33334.4 1719.41  37
   5   3   1 29453.5 1759.27  10
   5   3   2 191792. 8491.78  36
  -5  -3  -2 202619. 8376.70  35
   5   3   2 172224. 8409.12  34
   5   3   2 179324. 8355.53  32
  -5  -3  -2 199277. 8473.60  39
   5   3   2 191821. 8521.90  40
  -5  -3  -2 190503. 8565.45   7
   5   3   2 196085. 8582.57  10
  -5  -3  -2 181279. 8456.35  37
  -5  -3  -3 58336.6 2970.75   7
   5   3   3 62561.9 3006.68  10
  -5  -3  -3 60372.0 2741.84  35
   5   3   3 56576.8 2823.09  34
  -5  -3  -3 59914.3 2874.41   1
  -5  -3  -3 59897.6 2870.48  39
   5   3   3 59757.8 2946.70  40
  -5  -3  -3 59665.1 2840.56  37
   5   3   3 62094.5 2851.16  32
  -5  -3  -4 10910.0 698.260   2
  -5  -3  -4 10533.4 711.415   1
  -5  -3  -4 9456.99 721.224   3
  -5  -3  -4 10927.3 817.401   7
   5   3   4 11199.0 773.139   6
  -5  -3  -4 10673.4 589.073  35
   5   3   4 10771.8 685.051  34
   5   3   4 11142.6 807.484  40
   5   3   4 12118.1 765.045  32
  -5  -3  -4 10650.9 669.085  37
  -5  -3  -5 13550.2 914.155   3
   5   3   5 15228.9 967.429  32
   5   3   5 14896.2 991.952  40
   5   3   5 13543.0 817.220  34
  -5  -3  -5 13496.8 798.170  37
   5   3   5 15020.1 924.902   6
  -5  -3  -5 12192.1 839.746   1
  -5  -3  -5 13635.3 828.729   2
  -5  -3  -6 15410.9 1047.45   3
  -5  -3  -6 16166.5 1098.55   7
   5   3   6 18956.2 1155.40  40
  -5  -3  -6 14780.9 890.418  37
  -5  -3  -6 16568.0 1028.12  27
   5   3   6 16878.4 1115.99  32
  -5  -3  -6 15290.0 871.569  33
  -5  -3  -6 15308.5 931.343   1
   5   3   7 14209.2 1060.31  32
  -5  -3  -7 13672.8 1021.52   7
  -5  -3  -7 13909.7 967.475  27
  -5  -3  -7 13387.6 943.959  19
   5   3   7 14957.2 1056.68  40
  -5  -3  -8 11055.1 879.240   3
  -5  -3  -8 10338.9 824.232  19
  -5  -3  -8 10825.4 836.230  27
   5   3   8 10920.3 934.855  32
   5   3   8 10187.4 858.690  40
  -5  -3  -9 1869.07 413.043   3
  -5  -3  -9 2284.37 391.685  27
   5   3   9 2430.02 404.203  29
  -5  -3  -9 1648.00 337.156  15
  -5  -3  -9 2229.99 414.070  19
  -5  -3 -10 2114.71 359.463   3
  -5  -3 -10 1779.21 349.409  19
  -5  -3 -11 15568.4 849.898  24
  -5  -3 -11 15583.3 910.825  19
   5   4  -8 8238.26 532.748  13
   5   4  -7 14425.1 848.854  22
   5   4  -7 12049.2 797.424  21
   5   4  -7 13222.9 859.830  13
   5   4  -6 25900.6 1283.83  14
   5   4  -6 24334.3 1403.03  22
   5   4  -6 23757.2 1390.91  21
   5   4  -6 23399.7 1444.83  13
   5   4  -5-80.8661 268.279  22
  -5  -4   5 240.109 242.020  39
   5   4  -5 22.2974 139.162  14
   5   4  -4 8584.69 702.658  22
  -5  -4   4 6612.35 680.193  39
   5   4  -4 7411.81 724.242  13
   5   4  -4 9148.20 568.776  14
   5   4  -4 6637.47 764.159  11
   5   4  -4 7606.99 564.145  12
   5   4  -3 57250.1 2943.16  11
   5   4  -3 50704.9 2606.77  12
   5   4  -3 57379.0 2774.33  10
  -5  -4   3 57574.4 2780.26  39
   5   4  -3 53921.1 2578.39  34
   5   4  -3 57451.8 2563.89  14
   5   4  -3 51114.5 2769.27  13
   5   4  -3 48388.0 2642.05   6
   5   4  -2 30881.6 1655.62  34
   5   4  -2 38615.6 1873.68  10
  -5  -4   2 33661.1 1711.14   1
   5   4  -2 33749.1 1911.11  11
   5   4  -2 29867.1 1670.13  12
  -5  -4   2 34301.6 1788.96  39
   5   4  -2 32280.8 1803.09  13
   5   4  -2 30700.5 1748.21   6
   5   4  -1 2901.42 352.377  12
   5   4  -1 4276.73 498.078  11
  -5  -4   1 3694.06 399.663  39
  -5  -4   1 3892.69 397.816   1
   5   4  -1 3577.07 459.562  10
   5   4  -1 3523.10 438.693   6
  -5  -4   1 3363.33 368.764  38
  -5  -4   1 3454.60 436.894  35
   5   4  -1 3104.95 358.686  34
   5   4   0 3047.56 415.736  11
   5   4   0 3139.91 439.374  10
  -5  -4   0 3473.23 418.786   7
   5   4   0 3431.22 377.986  40
  -5  -4   0 3808.10 383.474  39
  -5  -4   0 2935.68 352.418  38
  -5  -4   0 4398.43 480.405  37
   5   4   0 3262.38 358.896  34
  -5  -4   0 3534.99 399.506  35
  -5  -4   0 3644.02 388.514   1
   5   4   0 3640.87 448.773   6
  -5  -4  -1 43944.3 2229.41  37
   5   4   1 43020.6 2208.76  40
  -5  -4  -1 42508.0 2142.75  39
  -5  -4  -1 43974.1 2146.69  35
  -5  -4  -1 45398.6 2190.86   1
  -5  -4  -1 41363.5 2229.53   7
  -5  -4  -2 14792.8 898.743  37
  -5  -4  -2 13957.5 840.236  39
   5   4   2 13596.8 931.814  40
   5   4   2 12555.7 772.730  32
   5   4   2 13042.6 835.461  34
  -5  -4  -2 14639.2 821.192  35
   5   4   2 16161.0 985.625   6
   5   4   2 14505.2 992.121  10
  -5  -4  -2 13872.6 944.103   7
  -5  -4  -3 6545.12 523.816   1
  -5  -4  -3 6429.08 513.674   3
   5   4   3 6386.11 628.486  10
  -5  -4  -3 5669.02 568.875   7
  -5  -4  -3 5482.64 484.046  37
   5   4   3 5570.61 555.937  40
   5   4   3 5516.76 471.420  34
  -5  -4  -3 6472.20 435.123  35
   5   4   3 5063.47 542.636   6
   5   4   3 5893.74 475.701  32
  -5  -4  -4 1777.15 294.537   1
  -5  -4  -4 1467.26 293.167   3
  -5  -4  -4 2493.85 374.527   4
  -5  -4  -4 1617.15 361.678   7
  -5  -4  -4 1678.97 261.568  37
   5   4   4 2090.46 384.347  40
  -5  -4  -4 1711.56 208.510  35
   5   4   4 1653.66 319.231   6
   5   4   4 2197.31 302.008  34
   5   4   4 1759.36 308.545  32
   5   4   5-42.7007 207.903  32
   5   4   5-115.715 215.882   6
  -5  -4  -5 95.1418 193.565  27
  -5  -4  -5-38.5601 218.714   3
  -5  -4  -5-87.2285 247.379   4
  -5  -4  -5 98.2232 247.507   7
  -5  -4  -5 311.248 178.851   1
   5   4   5-26.2022 167.037  34
   5   4   5 148.541 249.533  40
  -5  -4  -5 54.2617 91.1676  35
  -5  -4  -5 55.4843 144.403  37
  -5  -4  -6 4367.34 526.396   3
  -5  -4  -6 3732.93 528.516   4
  -5  -4  -6 4104.41 407.707   1
  -5  -4  -6 3756.45 383.132  37
   5   4   6 4516.20 556.573  40
   5   4   6 3610.63 484.291  32
  -5  -4  -6 4154.32 458.514  27
  -5  -4  -7 3529.76 459.399  27
   5   4   7 4578.98 555.909  40
  -5  -4  -7 3905.41 478.386  19
   5   4   7 3670.73 525.047  32
  -5  -4  -7 3445.44 544.125   4
  -5  -4  -8 28847.9 1651.43  19
  -5  -4  -8 25764.3 1651.06   9
   5   4   8 29061.3 1740.89  40
  -5  -4  -8 32616.6 1684.69  27
  -5  -4  -8 30407.9 1734.83   3
   5   4   8 29301.5 1796.20  32
  -5  -4  -9 2821.85 447.807   3
   5   4   9 2911.16 432.469  29
  -5  -4  -9 2460.40 408.011  19
  -5  -4  -9 2410.00 340.328  15
  -5  -4 -10 21425.1 1243.06   3
  -5  -4 -10 21340.0 1236.43  19
   5   4  10 22497.0 1226.35  29
  -5  -4 -11 5125.72 406.406  19
  -5  -4 -11 5603.75 391.915  24
   5   5  -8 2609.54 227.673  20
   5   5  -8 1924.65 223.410  13
   5   5  -7 2144.22 291.505  20
   5   5  -7 2140.78 271.747  22
   5   5  -6 1917.87 337.362  20
   5   5  -6 1604.99 274.979  21
   5   5  -6 1246.43 281.960  22
   5   5  -6 1165.06 299.973  13
   5   5  -6 1928.12 236.686  14
   5   5  -6 1536.42 205.031  12
   5   5  -5 924.148 258.222  21
   5   5  -5 757.155 309.176  20
   5   5  -5 1097.41 293.396  22
   5   5  -5 741.912 192.604  14
   5   5  -5 516.995 287.978  13
   5   5  -5 820.586 207.599  12
  -5  -5   4 6155.99 682.482  37
   5   5  -4 6806.72 622.538  22
   5   5  -4 7608.78 506.054  14
   5   5  -4 4972.20 590.088  13
   5   5  -4 7262.91 549.728  12
   5   5  -4 5091.13 638.252  11
   5   5  -4 6203.31 620.386  20
  -5  -5   3 19083.7 1354.32  35
  -5  -5   3 22350.5 1429.42  37
   5   5  -3 21289.4 1332.92  13
   5   5  -3 23312.7 1169.88  14
   5   5  -3 19972.2 1161.72  34
   5   5  -3 22486.5 1318.62  10
   5   5  -3 21613.5 1241.16  12
   5   5  -3 21438.0 1418.17  11
   5   5  -2 39586.7 2119.95  11
   5   5  -2 36019.2 1935.66  12
   5   5  -2 39758.7 2046.22  10
  -5  -5   2 36889.6 2099.96  37
   5   5  -2 34208.1 1966.38  13
   5   5  -2 38179.4 1842.03  14
  -5  -5   2 36680.3 2054.33  35
   5   5  -2 36755.7 1887.39  34
  -5  -5   2 35574.6 1920.75   1
   5   5  -2 37932.3 1999.47   6
   5   5  -1 782.375 251.275  12
   5   5  -1 1073.97 308.510  11
   5   5  -1 1047.25 296.791   6
   5   5  -1 291.424 214.423  13
  -5  -5   1 693.170 242.910   1
   5   5  -1 1161.27 321.455  10
   5   5  -1 722.784 248.393  34
  -5  -5   1 717.121 284.398  35
   5   5   0 2329.98 363.945  11
   5   5   0 2725.69 421.625  10
  -5  -5   0 2152.37 324.659   7
   5   5   0 2614.92 413.284   6
  -5  -5   0 1937.28 322.057   1
   5   5   0 2314.24 337.490  34
   5   5   0 2243.03 309.323  13
  -5  -5   0 1981.18 345.464  35
   5   5   1 48984.1 2492.28  11
   5   5   1 51353.0 2632.18  10
  -5  -5  -1 47754.2 2518.34   7
  -5  -5  -1 50234.2 2479.26  35
  -5  -5  -1 53534.2 2531.93   1
  -5  -5  -1 49165.5 2551.39  37
   5   5   1 49779.9 2558.29  40
   5   5   2 3260.04 446.670  40
  -5  -5  -2 3326.12 360.408   3
  -5  -5  -2 2931.74 419.423   7
  -5  -5  -2 2764.43 329.466  35
   5   5   2 3546.49 460.211   6
   5   5   2 2730.27 362.856  34
  -5  -5  -2 2837.47 395.270  37
  -5  -5  -3 3813.28 430.560   3
  -5  -5  -3 4787.37 524.788   7
  -5  -5  -3 4264.41 459.624   1
   5   5   3 4907.73 556.214  40
   5   5   3 4791.34 525.724   6
   5   5   3 3948.32 407.600  32
  -5  -5  -3 3949.06 434.199  37
   5   5   3 4962.61 462.564  34
  -5  -5  -3 4733.06 400.174  35
  -5  -5  -4 5317.11 521.702   3
  -5  -5  -4 5397.52 585.899   7
  -5  -5  -4 4840.67 486.331   1
  -5  -5  -4 4829.17 403.776  35
   5   5   4 5459.87 482.593  34
  -5  -5  -4 5159.54 536.398   4
   5   5   4 4730.12 527.251   6
   5   5   4 5347.37 517.958  32
  -5  -5  -4 5070.30 479.789  37
  -5  -5  -5 46054.6 2394.82   3
  -5  -5  -5 46673.4 2503.38   7
  -5  -5  -5 42216.9 2308.94   1
   5   5   5 50582.6 2545.93  40
   5   5   5 47581.3 2291.48  34
  -5  -5  -5 46876.3 2228.99  35
  -5  -5  -5 44418.6 2308.41  37
   5   5   5 44740.7 2425.52  32
  -5  -5  -5 45354.4 2436.41   4
   5   5   5 49479.8 2424.64   6
  -5  -5  -6 26966.5 1545.64   3
  -5  -5  -6 24021.3 1584.74   7
  -5  -5  -6 25157.2 1425.43  27
  -5  -5  -6 25083.0 1420.29  37
   5   5   6 24356.8 1564.91  32
  -5  -5  -6 27467.3 1617.59   4
  -5  -5  -6 25498.9 1371.97   2
   5   5   6 29784.3 1671.71  40
  -5  -5  -7 38258.2 2197.13   4
   5   5   7 38340.4 2197.20  32
   5   5   7 38402.8 2188.07  40
  -5  -5  -7 40422.6 2011.86  37
  -5  -5  -7 38167.0 2020.52  27
  -5  -5  -8 4037.79 474.515  19
   5   5   8 5602.05 594.881  29
  -5  -5  -8 4262.50 546.866   3
  -5  -5  -9 31603.4 1821.11   3
   5   5   9 36969.8 1889.28  29
  -5  -5  -9 33406.4 1780.18  19
  -5  -5 -10 15129.7 925.020   3
  -5  -5 -10 14682.8 887.275  19
   5   5  10 16694.6 937.472  29
  -5  -5 -11-53.1487 110.053  24
   5   6  -7 3221.40 309.471  13
   5   6  -7 3914.83 312.007  20
   5   6  -6-139.117 167.992  22
   5   6  -6-55.7807 185.060  13
   5   6  -6 142.462 131.093  14
   5   6  -6-65.3374 123.949  12
   5   6  -6-161.039 189.698  20
   5   6  -5 6228.93 532.381  22
   5   6  -5 6261.50 444.808  14
   5   6  -5 4522.51 504.237  13
   5   6  -5 6009.33 472.007  12
   5   6  -5 6211.64 557.301  20
   5   6  -4 16431.7 1062.65  22
   5   6  -4 18422.1 961.800  14
   5   6  -4 16490.1 1070.35  13
   5   6  -4 15406.9 991.986  12
   5   6  -4 16263.3 1077.39  20
   5   6  -3 16288.0 970.335  34
  -5  -6   3 15121.7 1156.07  37
   5   6  -3 19843.4 1001.02  14
   5   6  -3 15023.5 1055.85  13
   5   6  -3 17700.4 1080.15  12
   5   6  -3 15948.2 1139.33  11
  -5  -6   3 18202.5 1207.45  35
   5   6  -2 4833.41 460.782  34
  -5  -6   2 4414.24 456.166   1
  -5  -6   2 3693.50 521.149  37
   5   6  -2 3938.12 480.426   6
   5   6  -2 4644.74 415.590  14
   5   6  -2 4443.19 468.700  13
  -5  -6   2 4939.20 558.773  35
   5   6  -2 4079.95 470.438  12
   5   6  -2 4714.02 518.223  10
   5   6  -2 4063.46 500.528  11
   5   6  -1 40.7041 245.597  12
   5   6  -1 82.6899 190.219  11
   5   6  -1 196.202 225.165  34
  -5  -6   1-102.023 225.106  37
   5   6  -1-142.275 234.995   6
  -5  -6   1 177.836 238.534  35
   5   6  -1 98.2684 173.148  13
   5   6  -1-25.3722 163.429  14
   5   6  -1 193.124 226.525  10
  -5  -6   1 114.116 194.880   1
  -5  -6   0 7368.85 714.652  37
   5   6   0 7634.53 722.400   6
   5   6   0 6401.61 643.764  12
   5   6   0 9046.03 758.407  10
  -5  -6   0 9075.82 696.026   1
   5   6   0 8406.76 651.778  34
  -5  -6   0 8362.16 677.834  35
   5   6   1 21986.9 1381.61  10
  -5  -6  -1 17837.1 1207.31   7
  -5  -6  -1 24851.6 1318.27   1
  -5  -6  -1 20583.8 1224.99  35
   5   6   2 14081.2 954.821  34
  -5  -6  -2 15001.7 941.324  35
   5   6   2 15733.1 1088.03   6
   5   6   2 16067.1 1126.95  10
  -5  -6  -2 13583.5 987.576   7
  -5  -6  -2 15511.3 1020.62  37
  -5  -6  -2 16040.5 962.251   3
  -5  -6  -3 2393.20 368.410  37
   5   6   3 2740.43 433.272   6
   5   6   3 2792.49 462.136  40
  -5  -6  -3 2301.37 382.984   3
  -5  -6  -3 2956.21 329.321  35
   5   6   3 2797.19 380.524  34
  -5  -6  -3 2619.93 401.806   1
   5   6   3 3524.98 517.493  10
  -5  -6  -3 2162.25 399.092   7
  -5  -6  -4 36461.8 2044.19   7
  -5  -6  -4 37584.8 1967.67   3
  -5  -6  -4 36082.9 1831.94  35
  -5  -6  -4 35903.9 1950.32   4
   5   6   4 34922.1 2002.06   6
   5   6   4 36670.4 1880.83  34
  -5  -6  -4 37846.5 1944.98   1
  -5  -6  -4 35825.1 1911.48  37
   5   6   4 34204.5 1940.63  32
  -5  -6  -5 219907. 10078.9  37
  -5  -6  -5 225327. 10197.2   4
   5   6   5 225858. 10164.8   6
   5   6   5 230533. 10319.5  40
  -5  -6  -5 233589. 10180.9   3
  -5  -6  -5 221606. 9979.10  35
   5   6   5 236375. 10038.5  34
  -5  -6  -5 214688. 10074.7   1
  -5  -6  -5 219747. 10266.1   7
   5   6   5 212149. 10177.6  32
  -5  -6  -6 61261.2 2911.99   3
  -5  -6  -6 56287.5 2921.79   4
   5   6   6 52761.5 2914.27  32
   5   6   6 56078.9 2984.59  40
  -5  -6  -6 57523.2 2713.82   2
  -5  -6  -6 53616.7 2772.01  37
  -5  -6  -7 2801.50 491.649   3
  -5  -6  -7 2653.77 485.419   4
   5   6   7 3697.75 544.181  29
   5   6   8 4094.76 516.152  29
  -5  -6  -9 6286.44 509.822  19
   5   6   9 8113.87 632.717  29
  -5  -6  -9 6993.25 589.179   3
   5   6  10 5006.24 410.823  29
  -5  -6 -10 4873.58 402.519   3
   5   7  -6 63.6877 93.7603  12
   5   7  -6-69.8164 97.5410  14
   5   7  -6-52.4483 138.377  13
   5   7  -5 2825.56 309.810  20
   5   7  -5 2837.02 302.377  22
   5   7  -5 2562.99 288.334  12
   5   7  -5 2628.83 262.390  14
   5   7  -5 2848.50 322.245  13
   5   7  -4 18915.7 1112.05  20
   5   7  -4 19920.7 1109.28  12
   5   7  -4 18861.2 1106.58  22
   5   7  -4 19682.1 1031.04  14
   5   7  -4 17072.6 1071.00  13
   5   7  -3-23.4771 157.265  28
   5   7  -3 30.0768 168.337  13
   5   7  -3-48.1049 158.050  14
   5   7  -3-72.0584 214.843  12
   5   7  -3-71.6954 221.263  20
   5   7  -2 4109.74 399.473  14
   5   7  -2 4145.86 409.669  13
  -5  -7   2 3826.88 510.093  37
   5   7  -2 3598.87 459.753   6
  -5  -7   2 4089.23 436.592   1
   5   7  -2 4665.73 498.659  12
   5   7  -2 5015.15 454.453  34
  -5  -7   2 3852.26 490.902  35
   5   7  -1 1465.96 267.314  14
  -5  -7   1 1452.14 350.635  37
   5   7  -1 1718.22 340.480   6
  -5  -7   1 1508.09 314.236   1
   5   7  -1 1173.78 323.841  12
   5   7  -1 1478.33 321.656  34
  -5  -7   1 1498.28 323.042  35
  -5  -7   0 13878.4 958.480  35
   5   7   0 14196.2 1035.55   6
  -5  -7   0 15086.2 989.749   1
   5   7   0 13538.3 994.958  12
  -5  -7   0 13920.9 1019.81  37
   5   7   0 14436.4 939.094  34
   5   7   0 15073.1 1066.61  10
   5   7   0 13940.2 870.841  14
  -5  -7  -1 133536. 5883.65   1
  -5  -7  -1 116758. 5857.93  37
  -5  -7  -1 127986. 5809.55  35
   5   7   1 121805. 5956.35  10
   5   7   2 10946.0 906.912  10
  -5  -7  -2 10493.2 744.719   3
   5   7   2 9428.64 748.661  29
   5   7   2 10184.6 848.038   6
   5   7   2 10653.2 766.912  34
  -5  -7  -2 9696.68 722.677  35
  -5  -7  -3 4971.31 464.703  35
   5   7   3 4474.43 551.597   6
   5   7   3 5847.51 648.635  10
  -5  -7  -3 4926.90 519.421   3
  -5  -7  -3 4921.21 528.635   1
   5   7   3 4473.55 527.988  29
   5   7   3 4693.36 498.401  34
  -5  -7  -3 4568.00 502.227  37
   5   7   4 2125.98 327.168  34
  -5  -7  -4 1629.83 351.973   3
  -5  -7  -4 2162.62 348.217   1
   5   7   4 1816.27 361.746   6
   5   7   4 2113.71 404.942  29
  -5  -7  -4 1790.13 268.275  35
  -5  -7  -4 2033.13 336.459  37
  -5  -7  -5 22955.9 1353.81   3
  -5  -7  -5 19461.3 1238.50   1
  -5  -7  -5 22183.4 1325.45   4
   5   7   5 18362.4 1270.52   6
   5   7   5 25221.3 1424.31  29
  -5  -7  -5 21682.8 1202.08  35
  -5  -7  -5 20993.5 1273.74  37
   5   7   5 23448.0 1234.50  34
  -5  -7  -6-127.119 194.363   2
   5   7   6-196.368 278.479  29
  -5  -7  -6-86.8641 285.419   3
  -5  -7  -6 44.0711 275.058   4
  -5  -7  -7 9232.31 750.652   3
   5   7   8 926.307 295.594  29
   5   7   9 2472.40 325.304  29
  -5  -7  -9 2062.18 307.010   3
  -5  -7 -10 8907.28 493.459  24
   5   8  -5 974.317 179.758  12
   5   8  -5 1289.84 160.118  14
   5   8  -4 3689.77 342.920  12
   5   8  -4 2896.85 280.077  14
   5   8  -3 2638.00 314.938  22
   5   8  -3 2760.76 290.337  14
   5   8  -3 2715.71 285.937  28
   5   8  -3 2929.38 371.072  12
   5   8  -2 211.306 156.164  14
   5   8  -2 303.735 176.170  28
   5   8  -2 257.927 239.979  12
   5   8  -1 82.4692 254.521  12
   5   8  -1 52.2272 164.742  14
   5   8   0 41247.8 2260.52  12
   5   8   0 40124.1 2108.53  14
  -5  -8  -1 33396.0 1769.61  35
  -5  -8  -1 35124.0 1845.60   1
   5   8   1 34871.9 1858.01  12
  -5  -8  -1 32744.3 1824.11  37
   5   8   1 29549.6 1656.84  14
   5   8   2 10459.1 736.362  34
  -5  -8  -2 9627.50 712.064  35
  -5  -8  -2 9093.93 740.946  37
   5   8   2 8394.71 636.409  14
  -5  -8  -2 10741.1 716.512   3
   5   8   2 9865.57 815.616   6
   5   8   3 611.918 246.316  34
  -5  -8  -3 900.006 270.932   3
   5   8   3 686.529 259.793  29
  -5  -8  -4 5868.39 583.760   3
   5   8   4 5928.69 588.282  29
  -5  -8  -5 3868.23 477.008   3
   5   8   5 4061.32 503.866  29
   5   8   5 4146.14 357.064  28
  -5  -8  -6 8930.08 704.166   3
   5   8   6 7529.44 675.980  29
  -5  -8  -7 938.396 281.000   3
   5   8   7 1046.17 305.426  29
   5   8   8 1274.48 276.414  29
   5   8   9 22988.2 1176.49  29
  -5  -8  -9 23312.0 1154.26   3
   5   9  -4 24043.7 1130.53  12
   5   9  -4 21192.2 1054.46  14
   5   9  -3 1170.80 220.660  12
   5   9  -3 1384.64 185.764  14
   5   9  -2 4695.37 368.738  14
   5   9  -2 5771.82 485.453  12
   5   9  -2 4804.13 387.453  28
   5   9  -1 13246.9 768.192  14
   5   9  -1 13385.3 878.776  12
   5   9  -1 13400.3 802.406  28
   5   9   0 14189.7 822.934  14
   5   9   1 3327.88 337.219  14
   5   9   1 3655.19 381.555  28
   5   9   2 1064.73 219.127  14
   5   9   2 1206.78 250.986  28
   5   9   2 1135.80 313.838  12
   5   9   3-144.501 177.305  28
   5   9   3 304.881 245.477  12
  -5  -9  -3 340.796 210.697   3
   5   9   4 4527.48 383.801  28
   5   9   4 4694.13 495.992  12
   5   9   4 4290.75 436.193  29
   5   9   5 22685.4 1322.61  29
  -5  -9  -5 25715.0 1348.96   3
   5   9   6 4025.83 426.678  29
  -5  -9  -6 5180.61 453.994   3
  -5  -9  -7 566.264 198.009   3
   5   9   7 497.710 152.099  12
   5   9   7 793.296 207.503  29
  -5  -9  -8 8385.25 500.454   3
   5  10  -3 12.1187 97.8455  12
   5  10  -2 5198.64 359.839  12
   5  10  -2 4899.60 303.347  28
   5  10  -2 4234.13 266.093  14
   5  10  -1 861.084 139.802  14
   5  10  -1 980.005 176.199  28
   5  10   0 4659.02 331.332  14
   5  10   1 7593.62 555.307  12
   5  10   1 8523.20 512.784  28
[truncated: 123,812 more chars]
