# Supplementary material for: Impacts of Chalcogen Bonding on the Stability and Reactivity of 5‐Iminothianthrene Platform: Toward Electrophilic Nitrogen Sources
Source: Chemistry. 2025 May 13;31(33):e202501045. doi: 10.1002/chem.202501045 (PMC12160997; doi:10.1002/chem.202501045)
Supplement: Supplementary file 2 — Supporting Information [file CHEM-31-e202501045-s002.zip › 2428009(3).cif]

####################################################################### 
# 
# This file contains crystal structure data downloaded from the 
# Cambridge Structural Database (CSD) hosted by the Cambridge 
# Crystallographic Data Centre (CCDC).
# 
# Full information about CCDC data access policies and citation 
# guidelines are available at http://www.ccdc.cam.ac.uk/access/V1 
# 
# Audit and citation data items may have been added by the CCDC. 
# Please retain this information to preserve the provenance of 
# this file and to allow appropriate attribution of the data. 
# 
#######################################################################

data_180_auto
_database_code_depnum_ccdc_archive 'CCDC 2428009'
loop_
_audit_author_name
_audit_author_address
'Yusuke Kobayashi'
;Kyoto Pharmaceutical University
Japan
;
_audit_update_record             
;
2025-03-01 deposited with the CCDC.	2025-03-27 downloaded from the CCDC.
;
_audit_creation_date             2025-03-01
_audit_creation_method           
;
Olex2 1.5-ac5-024
(compiled 2022.04.12 svn.rca3783a0 for Rigaku Oxford Diffraction, GUI svn.r6498)
;
_shelx_SHELXL_version_number     2018/3
_audit_contact_author_address    ?
_audit_contact_author_email      ?
_audit_contact_author_phone      ?
_publ_contact_author_id_orcid    ?
_publ_section_references         
;
Dolomanov, O.V., Bourhis, L.J., Gildea, R.J, Howard, J.A.K. & Puschmann, H.
 (2009), J. Appl. Cryst. 42, 339-341.

Sheldrick, G.M. (2015). Acta Cryst. A71, 3-8.

Sheldrick, G.M. (2015). Acta Cryst. C71, 3-8.
;
_chemical_name_common            ?
_chemical_name_systematic        ?
_chemical_formula_moiety         'C12 H10 N S2, C F3 O3 S'
_chemical_formula_sum            'C13 H10 F3 N O3 S3'
_chemical_formula_weight         381.40
_chemical_melting_point          ?
_chemical_oxdiff_formula         CSNOF
loop_
_atom_type_symbol
_atom_type_description
_atom_type_scat_dispersion_real
_atom_type_scat_dispersion_imag
_atom_type_scat_source
C C 0.0181 0.0091 'International Tables Vol C Tables 4.2.6.8 and 6.1.1.4'
H H 0.0000 0.0000 'International Tables Vol C Tables 4.2.6.8 and 6.1.1.4'
F F 0.0727 0.0534 'International Tables Vol C Tables 4.2.6.8 and 6.1.1.4'
N N 0.0311 0.0180 'International Tables Vol C Tables 4.2.6.8 and 6.1.1.4'
O O 0.0492 0.0322 'International Tables Vol C Tables 4.2.6.8 and 6.1.1.4'
S S 0.3331 0.5567 'International Tables Vol C Tables 4.2.6.8 and 6.1.1.4'

_shelx_space_group_comment       
;
The symmetry employed for this shelxl refinement is uniquely defined
by the following loop, which should always be used as a source of
symmetry information in preference to the above space-group names.
They are only intended as comments.
;
_space_group_crystal_system      triclinic
_space_group_IT_number           2
_space_group_name_H-M_alt        'P -1'
_space_group_name_Hall           '-P 1'
loop_
_space_group_symop_operation_xyz
'x, y, z'
'-x, -y, -z'

_cell_length_a                   6.7740(2)
_cell_length_b                   10.6202(4)
_cell_length_c                   12.0129(4)
_cell_angle_alpha                116.071(3)
_cell_angle_beta                 94.093(3)
_cell_angle_gamma                91.827(3)
_cell_volume                     772.38(5)
_cell_formula_units_Z            2
_cell_measurement_reflns_used    5238
_cell_measurement_temperature    100.00(10)
_cell_measurement_theta_max      76.8670
_cell_measurement_theta_min      4.6260
_shelx_estimated_absorpt_T_max   0.953
_shelx_estimated_absorpt_T_min   0.728
_exptl_absorpt_coefficient_mu    4.833
_exptl_absorpt_correction_T_max  1.00000
_exptl_absorpt_correction_T_min  0.89465
_exptl_absorpt_correction_type   multi-scan
_exptl_absorpt_process_details   
;
CrysAlisPro 1.171.42.63a (Rigaku Oxford Diffraction, 2022)
Empirical absorption correction using spherical harmonics,
implemented in SCALE3 ABSPACK scaling algorithm.
;
_exptl_absorpt_special_details   ?
_exptl_crystal_colour            'clear light colourless'
_exptl_crystal_colour_lustre     clear
_exptl_crystal_colour_modifier   light
_exptl_crystal_colour_primary    colourless
_exptl_crystal_density_diffrn    1.640
_exptl_crystal_density_meas      ?
_exptl_crystal_density_method    ?
_exptl_crystal_description       prism
_exptl_crystal_F_000             388
_exptl_crystal_preparation       Recryst
_exptl_crystal_recrystallization_method dcm-hexane
_exptl_crystal_size_max          0.07
_exptl_crystal_size_mid          0.07
_exptl_crystal_size_min          0.01
_exptl_transmission_factor_max   ?
_exptl_transmission_factor_min   ?
_diffrn_reflns_av_R_equivalents  0.0203
_diffrn_reflns_av_unetI/netI     0.0261
_diffrn_reflns_Laue_measured_fraction_full 0.997
_diffrn_reflns_Laue_measured_fraction_max 0.944
_diffrn_reflns_limit_h_max       8
_diffrn_reflns_limit_h_min       -6
_diffrn_reflns_limit_k_max       13
_diffrn_reflns_limit_k_min       -13
_diffrn_reflns_limit_l_max       14
_diffrn_reflns_limit_l_min       -14
_diffrn_reflns_number            7876
_diffrn_reflns_point_group_measured_fraction_full 0.997
_diffrn_reflns_point_group_measured_fraction_max 0.944
_diffrn_reflns_theta_full        67.684
_diffrn_reflns_theta_max         78.001
_diffrn_reflns_theta_min         4.116
_diffrn_ambient_environment      N~2~
_diffrn_ambient_temperature      100.00(10)
_diffrn_detector                 'Hybrid Pixel Array Detector'
_diffrn_detector_area_resol_mean 10.0000
_diffrn_detector_type            HyPix
_diffrn_measured_fraction_theta_full 0.997
_diffrn_measured_fraction_theta_max 0.944
_diffrn_measurement_details      
;
List of Runs (angles in degrees, time in seconds):

  # Type    Start    End  Width  t~exp~   \w     \q     \k     \f   Frames
#--------------------------------------------------------------------------
  1  \w    -27.00  22.00   0.50    0.05    --  -47.73  58.00-113.00   98
  2  \w    -62.00 -30.00   0.50    0.20    -- -103.00  58.00-113.00   64
  3  \w    -57.00 -30.00   0.50    0.20    -- -103.00  57.00 -30.00   54
  4  \w    -60.00 -30.00   0.50    0.20    -- -103.00  57.00   0.00   60
  5  \w    -60.00 -30.00   0.50    0.20    -- -103.00  57.00  30.00   60
  6  \w    -59.00 -31.00   0.50    0.20    -- -103.00  57.00  60.00   56
  7  \w    -60.00 -30.00   0.50    0.20    -- -103.00  57.00  90.00   60
  8  \w    -66.00 -30.00   0.50    0.20    -- -103.00  77.00  90.00   72
  9  \w   -100.00 -71.00   0.50    0.20    -- -103.00  77.00  90.00   58
 10  \w   -105.00 -44.00   0.50    0.20    -- -103.00 125.00  90.00  122
 11  \w    -92.00 -53.00   0.50    0.05    --  -47.73 125.00   0.00   78
 12  \w    -45.00 -20.00   0.50    0.05    --  -47.73 125.00   0.00   50
 13  \w   -163.00-126.00   0.50    0.20    -- -103.00 -38.00  60.00   74
 14  \w   -167.00-131.00   0.50    0.20    -- -103.00 -58.00 106.00   72
 15  \w   -119.00 -82.00   0.50    0.05    --  -47.73 -58.00 106.00   74
 16  \w    -74.00 -48.00   0.50    0.05    --  -47.73 -58.00 106.00   52
 17  \w    -23.00  27.00   0.50    0.05    --   47.73 -58.00 106.00  100
 18  \w     31.00  60.00   0.50    0.05    --   47.73 -58.00 106.00   58
 19  \w    -20.00  31.00   0.50    0.05    --   47.73 -19.00 120.00  102
 20  \w     44.00  71.00   0.50    0.20    --  108.95 -58.00 106.00   54
 21  \w     59.00  93.00   0.50    0.05    --   47.73-125.00   0.00   68
 22  \w     60.00 102.00   0.50    0.20    --  108.95 -99.00  90.00   84
 23  \w     66.00  98.00   0.50    0.20    --  108.95 -99.00  30.00   64
 24  \w     45.00  89.00   0.50    0.20    --  108.95 -99.00 -30.00   88
 25  \w     43.00 104.00   0.50    0.20    --  108.95 -99.00 -60.00  122
 26  \w     43.00  89.00   0.50    0.20    --  108.95 -99.00-120.00   92
 27  \w     47.00  97.00   0.50    0.20    --  108.95-125.00-150.00  100
 28  \w     70.00  95.00   0.50    0.20    --  108.95 -99.00-150.00   50
 29  \w     42.00 117.00   0.50    0.05    --   47.73  58.00-113.00  150
 30  \w    131.00 160.00   0.50    0.20    --  108.95  58.00-113.00   58
 31  \w     94.00 127.00   0.50    0.20    --  108.95  58.00-113.00   66
 32  \w     94.00 176.00   0.50    0.20    --  108.95  57.00 -90.00  164
 33  \w    133.00 174.00   0.50    0.20    --  108.95  57.00 -60.00   82
 34  \w     96.00 133.00   0.50    0.20    --  108.95  57.00 -30.00   74
 35  \w     99.00 172.00   0.50    0.20    --  108.95  57.00   0.00  146
 36  \w    153.00 178.00   0.50    0.20    --  108.95  57.00 -30.00   50
;
_diffrn_measurement_device       'four-circle diffractometer'
_diffrn_measurement_device_type  'XtaLAB Synergy R, DW system, HyPix'
_diffrn_measurement_method       '\w scans'
_diffrn_orient_matrix_type       
'CrysAlisPro convention (1999,Acta A55,543-557)'
_diffrn_orient_matrix_UB_11      -0.1526250000
_diffrn_orient_matrix_UB_12      0.0066420000
_diffrn_orient_matrix_UB_13      -0.0983519000
_diffrn_orient_matrix_UB_21      0.1195914000
_diffrn_orient_matrix_UB_22      0.1290432000
_diffrn_orient_matrix_UB_23      0.0060250000
_diffrn_orient_matrix_UB_31      0.1210400000
_diffrn_orient_matrix_UB_32      -0.0975392000
_diffrn_orient_matrix_UB_33      -0.1042093000
_diffrn_radiation_monochromator  mirror
_diffrn_radiation_probe          x-ray
_diffrn_radiation_type           'Cu K\a'
_diffrn_radiation_wavelength     1.54184
_diffrn_source                   'Rotating-anode X-ray tube'
_diffrn_source_type              'Rigaku (Cu) X-ray Source'
_reflns_Friedel_coverage         0.000
_reflns_Friedel_fraction_full    .
_reflns_Friedel_fraction_max     .
_reflns_number_gt                2889
_reflns_number_total             3126
_reflns_special_details          
;
 Reflections were merged by SHELXL according to the crystal
 class for the calculation of statistics and refinement.
 
 _reflns_Friedel_fraction is defined as the number of unique
 Friedel pairs measured divided by the number that would be
 possible theoretically, ignoring centric projections and
 systematic absences.
;
_reflns_threshold_expression     'I > 2\s(I)'
_computing_cell_refinement       'CrysAlisPro 1.171.42.63a (Rigaku OD, 2022)'
_computing_data_collection       'CrysAlisPro 1.171.42.63a (Rigaku OD, 2022)'
_computing_data_reduction        'CrysAlisPro 1.171.42.63a (Rigaku OD, 2022)'
_computing_molecular_graphics    'Olex2 1.5-ac5-024 (Dolomanov et al., 2009)'
_computing_publication_material  'Olex2 1.5-ac5-024 (Dolomanov et al., 2009)'
_computing_structure_refinement  'SHELXL 2018/3 (Sheldrick, 2015)'
_computing_structure_solution    'SHELXT 2018/2 (Sheldrick, 2018)'
_refine_diff_density_max         0.716
_refine_diff_density_min         -0.412
_refine_diff_density_rms         0.059
_refine_ls_extinction_coef       .
_refine_ls_extinction_method     none
_refine_ls_goodness_of_fit_ref   1.083
_refine_ls_hydrogen_treatment    mixed
_refine_ls_matrix_type           full
_refine_ls_number_parameters     215
_refine_ls_number_reflns         3126
_refine_ls_number_restraints     0
_refine_ls_R_factor_all          0.0345
_refine_ls_R_factor_gt           0.0324
_refine_ls_restrained_S_all      1.083
_refine_ls_shift/su_max          0.000
_refine_ls_shift/su_mean         0.000
_refine_ls_structure_factor_coef Fsqd
_refine_ls_weighting_details     
'w=1/[\s^2^(Fo^2^)+(0.0411P)^2^+0.5253P] where P=(Fo^2^+2Fc^2^)/3'
_refine_ls_weighting_scheme      calc
_refine_ls_wR_factor_gt          0.0840
_refine_ls_wR_factor_ref         0.0853
_refine_special_details          ?
_olex2_refinement_description    
;
1. Fixed Uiso
 At 1.2 times of:
  All C(H) groups, All N(H) groups
2.a Aromatic/amide H refined with riding coordinates:
 C6(H6), C13(H13), C10(H10), C3(H3), C5(H5), C4(H4), C11(H11), C12(H12)
;
_atom_sites_solution_hydrogens   mixed
_atom_sites_solution_primary     dual
_atom_sites_solution_secondary   ?
loop_
_atom_site_label
_atom_site_type_symbol
_atom_site_fract_x
_atom_site_fract_y
_atom_site_fract_z
_atom_site_U_iso_or_equiv
_atom_site_adp_type
_atom_site_occupancy
_atom_site_site_symmetry_order
_atom_site_calc_flag
_atom_site_refinement_flags_posn
_atom_site_refinement_flags_adp
_atom_site_refinement_flags_occupancy
_atom_site_disorder_assembly
_atom_site_disorder_group
S1 S 0.22531(6) 0.77519(4) 0.17781(4) 0.01884(12) Uani 1 1 d . . . . .
S16 S 0.64946(6) 0.47190(4) 0.18565(4) 0.02084(12) Uani 1 1 d . . . . .
S8 S 0.26435(6) 1.09933(4) 0.30759(4) 0.02247(12) Uani 1 1 d . . . . .
F20 F 0.5764(3) 0.34871(15) 0.32571(15) 0.0552(4) Uani 1 1 d . . . . .
O22 O 0.7465(2) 0.60692(15) 0.21475(14) 0.0336(3) Uani 1 1 d . . . . .
F18 F 0.5612(3) 0.57366(15) 0.41644(13) 0.0530(4) Uani 1 1 d . . . . .
O23 O 0.7541(2) 0.35194(15) 0.11264(14) 0.0346(3) Uani 1 1 d . . . . .
F19 F 0.8425(3) 0.4818(2) 0.38548(15) 0.0628(5) Uani 1 1 d . . . . .
O21 O 0.4412(2) 0.45832(18) 0.14841(18) 0.0454(4) Uani 1 1 d . . . . .
N15 N 0.1285(3) 0.61745(16) 0.12887(15) 0.0243(3) Uani 1 1 d . . . . .
H15A H 0.221(4) 0.556(3) 0.119(2) 0.029 Uiso 1 1 d . U . . .
C14 C 0.0350(3) 0.86425(18) 0.13792(16) 0.0184(3) Uani 1 1 d . . . . .
C9 C 0.0615(3) 1.01028(18) 0.19523(16) 0.0185(3) Uani 1 1 d . . . . .
C7 C 0.2505(2) 1.00736(18) 0.39972(16) 0.0185(3) Uani 1 1 d . . . . .
C6 C 0.2671(2) 1.07940(19) 0.52919(17) 0.0217(4) Uani 1 1 d . . . . .
H6 H 0.282460 1.179149 0.569539 0.026 Uiso 1 1 calc R U . . .
C13 C -0.1264(3) 0.79238(19) 0.05347(16) 0.0209(3) Uani 1 1 d . . . . .
H13 H -0.143215 0.692741 0.017099 0.025 Uiso 1 1 calc R U . . .
C10 C -0.0757(3) 1.08669(19) 0.16239(17) 0.0215(4) Uani 1 1 d . . . . .
H10 H -0.059187 1.186341 0.198785 0.026 Uiso 1 1 calc R U . . .
C2 C 0.2256(2) 0.86113(18) 0.34335(16) 0.0181(3) Uani 1 1 d . . . . .
C3 C 0.2144(3) 0.78518(19) 0.41199(17) 0.0210(4) Uani 1 1 d . . . . .
H3 H 0.194081 0.685621 0.371769 0.025 Uiso 1 1 calc R U . . .
C5 C 0.2611(3) 1.0043(2) 0.59873(17) 0.0233(4) Uani 1 1 d . . . . .
H5 H 0.275932 1.053155 0.687048 0.028 Uiso 1 1 calc R U . . .
C4 C 0.2336(3) 0.8585(2) 0.54104(18) 0.0237(4) Uani 1 1 d . . . . .
H4 H 0.227972 0.808760 0.590059 0.028 Uiso 1 1 calc R U . . .
C11 C -0.2358(3) 1.0158(2) 0.07636(18) 0.0242(4) Uani 1 1 d . . . . .
H11 H -0.328360 1.067329 0.053136 0.029 Uiso 1 1 calc R U . . .
C12 C -0.2630(3) 0.8698(2) 0.02333(18) 0.0250(4) Uani 1 1 d . . . . .
H12 H -0.375759 0.822924 -0.033793 0.030 Uiso 1 1 calc R U . . .
C17 C 0.6569(4) 0.4692(2) 0.3364(2) 0.0329(5) Uani 1 1 d . . . . .
H15B H 0.008(5) 0.610(3) 0.164(3) 0.051(8) Uiso 1 1 d . . . . .

loop_
_atom_site_aniso_label
_atom_site_aniso_U_11
_atom_site_aniso_U_22
_atom_site_aniso_U_33
_atom_site_aniso_U_23
_atom_site_aniso_U_13
_atom_site_aniso_U_12
S1 0.0204(2) 0.0159(2) 0.0185(2) 0.00578(16) 0.00226(15) 0.00454(15)
S16 0.0232(2) 0.0172(2) 0.0212(2) 0.00772(17) 0.00240(16) 0.00144(16)
S8 0.0233(2) 0.0168(2) 0.0259(2) 0.00921(17) -0.00281(17) -0.00267(16)
F20 0.0915(12) 0.0312(7) 0.0581(9) 0.0295(7) 0.0327(9) 0.0092(7)
O22 0.0461(9) 0.0222(7) 0.0323(8) 0.0117(6) 0.0086(7) -0.0069(6)
F18 0.0935(12) 0.0340(7) 0.0388(8) 0.0167(6) 0.0389(8) 0.0215(7)
O23 0.0474(9) 0.0283(7) 0.0286(7) 0.0107(6) 0.0142(7) 0.0146(7)
F19 0.0712(11) 0.0757(12) 0.0421(8) 0.0295(8) -0.0160(8) 0.0104(9)
O21 0.0296(8) 0.0377(9) 0.0632(11) 0.0200(8) -0.0136(7) 0.0018(7)
N15 0.0292(8) 0.0142(7) 0.0258(8) 0.0055(6) 0.0017(7) 0.0020(6)
C14 0.0194(8) 0.0189(8) 0.0176(8) 0.0084(7) 0.0034(6) 0.0047(6)
C9 0.0187(8) 0.0176(8) 0.0193(8) 0.0081(7) 0.0034(6) 0.0022(6)
C7 0.0137(7) 0.0184(8) 0.0220(8) 0.0077(7) 0.0007(6) 0.0027(6)
C6 0.0147(8) 0.0215(8) 0.0230(9) 0.0046(7) 0.0011(6) 0.0021(6)
C13 0.0229(8) 0.0176(8) 0.0193(8) 0.0057(7) 0.0009(7) 0.0012(7)
C10 0.0246(9) 0.0188(8) 0.0223(8) 0.0096(7) 0.0050(7) 0.0049(7)
C2 0.0139(7) 0.0182(8) 0.0199(8) 0.0062(7) 0.0011(6) 0.0042(6)
C3 0.0180(8) 0.0201(8) 0.0247(9) 0.0097(7) 0.0019(7) 0.0035(6)
C5 0.0155(8) 0.0311(9) 0.0189(8) 0.0070(7) 0.0014(6) 0.0041(7)
C4 0.0181(8) 0.0313(10) 0.0251(9) 0.0151(8) 0.0032(7) 0.0049(7)
C11 0.0230(9) 0.0257(9) 0.0253(9) 0.0122(8) 0.0013(7) 0.0075(7)
C12 0.0222(8) 0.0262(9) 0.0236(9) 0.0088(7) -0.0015(7) 0.0026(7)
C17 0.0492(13) 0.0230(9) 0.0301(10) 0.0134(8) 0.0123(9) 0.0084(9)

_geom_special_details            
;
 All esds (except the esd in the dihedral angle between two l.s. planes)
 are estimated using the full covariance matrix.  The cell esds are taken
 into account individually in the estimation of esds in distances, angles
 and torsion angles; correlations between esds in cell parameters are only
 used when they are defined by crystal symmetry.  An approximate (isotropic)
 treatment of cell esds is used for estimating esds involving l.s. planes.
;
loop_
_geom_bond_atom_site_label_1
_geom_bond_atom_site_label_2
_geom_bond_distance
_geom_bond_site_symmetry_2
_geom_bond_publ_flag
S1 N15 1.6098(16) . ?
S1 C14 1.7818(17) . ?
S1 C2 1.7865(18) . ?
S16 O22 1.4411(14) . ?
S16 O23 1.4351(14) . ?
S16 O21 1.4324(16) . ?
S16 C17 1.821(2) . ?
S8 C9 1.7706(18) . ?
S8 C7 1.7739(18) . ?
F20 C17 1.324(2) . ?
F18 C17 1.332(2) . ?
F19 C17 1.326(3) . ?
C14 C9 1.392(2) . ?
C14 C13 1.384(2) . ?
C9 C10 1.398(2) . ?
C7 C6 1.393(3) . ?
C7 C2 1.393(2) . ?
C6 C5 1.387(3) . ?
C13 C12 1.387(3) . ?
C10 C11 1.384(3) . ?
C2 C3 1.388(3) . ?
C3 C4 1.389(3) . ?
C5 C4 1.390(3) . ?
C11 C12 1.393(3) . ?

loop_
_geom_angle_atom_site_label_1
_geom_angle_atom_site_label_2
_geom_angle_atom_site_label_3
_geom_angle
_geom_angle_site_symmetry_1
_geom_angle_site_symmetry_3
_geom_angle_publ_flag
N15 S1 C14 103.94(9) . . ?
N15 S1 C2 107.97(9) . . ?
C14 S1 C2 99.15(8) . . ?
O22 S16 C17 103.21(9) . . ?
O23 S16 O22 115.83(9) . . ?
O23 S16 C17 103.24(9) . . ?
O21 S16 O22 114.70(10) . . ?
O21 S16 O23 114.43(10) . . ?
O21 S16 C17 102.97(11) . . ?
C9 S8 C7 99.28(8) . . ?
C9 C14 S1 115.65(13) . . ?
C13 C14 S1 121.98(13) . . ?
C13 C14 C9 122.36(16) . . ?
C14 C9 S8 121.24(13) . . ?
C14 C9 C10 118.73(16) . . ?
C10 C9 S8 120.03(14) . . ?
C6 C7 S8 120.83(13) . . ?
C6 C7 C2 118.87(16) . . ?
C2 C7 S8 120.29(13) . . ?
C5 C6 C7 119.46(17) . . ?
C14 C13 C12 118.21(17) . . ?
C11 C10 C9 119.36(17) . . ?
C7 C2 S1 116.39(13) . . ?
C3 C2 S1 121.37(13) . . ?
C3 C2 C7 122.12(16) . . ?
C2 C3 C4 118.29(17) . . ?
C6 C5 C4 120.94(17) . . ?
C3 C4 C5 120.29(17) . . ?
C10 C11 C12 120.92(17) . . ?
C13 C12 C11 120.37(18) . . ?
F20 C17 S16 111.07(16) . . ?
F20 C17 F18 108.56(18) . . ?
F20 C17 F19 106.74(19) . . ?
F18 C17 S16 111.38(15) . . ?
F19 C17 S16 110.99(16) . . ?
F19 C17 F18 107.9(2) . . ?

_shelx_res_file                  
;
TITL 180_auto_a.res in P-1
    180_auto.res
    created by SHELXL-2018/3 at 13:27:21 on 01-Mar-2025
REM Old TITL 180_auto in P-1
REM SHELXT solution in P-1: R1 0.097, Rweak 0.006, Alpha 0.034
REM <I/s> 0.000 for 0 systematic absences, Orientation as input
REM Formula found by SHELXT: C17 N O21 F19 S8
CELL 1.54184 6.774 10.6202 12.0129 116.071 94.093 91.827
ZERR 2 0.0002 0.0004 0.0004 0.003 0.003 0.003
LATT 1
SFAC C H F N O S
UNIT 26 20 6 2 6 6

L.S. 4
PLAN  5
SIZE 0.07 0.07 0.01
TEMP -173.15(10)
fmap 2
ACTA
REM <olex2.extras>
REM <HklSrc "%.\\180_auto.hkl">
REM </olex2.extras>

WGHT    0.041100    0.525300
FVAR       0.88411
S1    6    0.225308    0.775192    0.177814    11.00000    0.02037    0.01590 =
         0.01852    0.00578    0.00226    0.00454
S16   6    0.649461    0.471902    0.185653    11.00000    0.02322    0.01724 =
         0.02122    0.00772    0.00240    0.00144
S8    6    0.264347    1.099328    0.307592    11.00000    0.02330    0.01677 =
         0.02594    0.00921   -0.00281   -0.00267
F20   3    0.576419    0.348711    0.325713    11.00000    0.09153    0.03116 =
         0.05811    0.02945    0.03267    0.00916
O22   5    0.746483    0.606915    0.214745    11.00000    0.04605    0.02217 =
         0.03226    0.01165    0.00859   -0.00685
F18   3    0.561181    0.573659    0.416435    11.00000    0.09350    0.03397 =
         0.03878    0.01672    0.03887    0.02150
O23   5    0.754143    0.351940    0.112643    11.00000    0.04738    0.02833 =
         0.02857    0.01068    0.01424    0.01462
F19   3    0.842464    0.481846    0.385482    11.00000    0.07123    0.07573 =
         0.04205    0.02949   -0.01602    0.01039
O21   5    0.441184    0.458325    0.148411    11.00000    0.02965    0.03771 =
         0.06320    0.01997   -0.01358    0.00182
N15   4    0.128471    0.617451    0.128873    11.00000    0.02918    0.01417 =
         0.02579    0.00545    0.00171    0.00205
H15A  2    0.220867    0.556003    0.119271    11.00000   -1.20000
C14   1    0.034960    0.864246    0.137922    11.00000    0.01940    0.01892 =
         0.01761    0.00836    0.00338    0.00470
C9    1    0.061478    1.010280    0.195228    11.00000    0.01870    0.01765 =
         0.01929    0.00810    0.00342    0.00217
C7    1    0.250493    1.007357    0.399721    11.00000    0.01366    0.01844 =
         0.02200    0.00766    0.00072    0.00265
C6    1    0.267117    1.079396    0.529194    11.00000    0.01470    0.02149 =
         0.02300    0.00460    0.00114    0.00209
AFIX  43
H6    2    0.282460    1.179149    0.569539    11.00000   -1.20000
AFIX   0
C13   1   -0.126412    0.792383    0.053467    11.00000    0.02289    0.01762 =
         0.01930    0.00566    0.00093    0.00115
AFIX  43
H13   2   -0.143215    0.692741    0.017099    11.00000   -1.20000
AFIX   0
C10   1   -0.075703    1.086687    0.162388    11.00000    0.02464    0.01884 =
         0.02225    0.00959    0.00500    0.00491
AFIX  43
H10   2   -0.059187    1.186341    0.198785    11.00000   -1.20000
AFIX   0
C2    1    0.225587    0.861133    0.343351    11.00000    0.01391    0.01822 =
         0.01990    0.00624    0.00113    0.00420
C3    1    0.214381    0.785179    0.411989    11.00000    0.01802    0.02013 =
         0.02467    0.00969    0.00194    0.00350
AFIX  43
H3    2    0.194081    0.685621    0.371769    11.00000   -1.20000
AFIX   0
C5    1    0.261081    1.004266    0.598734    11.00000    0.01548    0.03110 =
         0.01889    0.00696    0.00142    0.00414
AFIX  43
H5    2    0.275932    1.053155    0.687048    11.00000   -1.20000
AFIX   0
C4    1    0.233616    0.858488    0.541035    11.00000    0.01805    0.03126 =
         0.02513    0.01515    0.00322    0.00489
AFIX  43
H4    2    0.227972    0.808760    0.590059    11.00000   -1.20000
AFIX   0
C11   1   -0.235767    1.015752    0.076357    11.00000    0.02298    0.02568 =
         0.02534    0.01225    0.00130    0.00745
AFIX  43
H11   2   -0.328360    1.067329    0.053136    11.00000   -1.20000
AFIX   0
C12   1   -0.263014    0.869760    0.023327    11.00000    0.02215    0.02622 =
         0.02362    0.00881   -0.00146    0.00260
AFIX  43
H12   2   -0.375759    0.822924   -0.033793    11.00000   -1.20000
AFIX   0

C17   1    0.656950    0.469190    0.336374    11.00000    0.04920    0.02303 =
         0.03013    0.01340    0.01234    0.00845
H15B  2    0.007909    0.609725    0.163992    11.00000    0.05056
HKLF 4


REM  180_auto_a.res in P-1
REM wR2 = 0.0853, GooF = S = 1.083, Restrained GooF = 1.083 for all data
REM R1 = 0.0324 for 2889 Fo > 4sig(Fo) and 0.0345 for all 3126 data
REM 215 parameters refined using 0 restraints

END

WGHT      0.0411      0.5252

REM Highest difference peak  0.716,  deepest hole -0.412,  1-sigma level  0.059
Q1    1   0.1415  0.7195  0.1820  11.00000  0.05    0.72
Q2    1   0.3875  0.7805  0.1424  11.00000  0.05    0.50
Q3    1   0.1005  0.8280  0.1564  11.00000  0.05    0.34
Q4    1   0.4441  0.3680  0.2910  11.00000  0.05    0.33
Q5    1   0.6469  0.4754  0.2630  11.00000  0.05    0.32
;
_shelx_res_checksum              53573
_shelx_hkl_file                  
;
   0   0  -1    5.40    0.77
   0   0   2 1314.39   35.47
   0   0  -2 1321.18   36.21
   0   0  -3 1061.07   29.99
   0   0   3 1032.28   28.83
   0   0   4 3512.74   95.06
   0   0  -4 3643.12   96.89
   0   0   5  994.69   28.48
   0   0  -6 1181.14   36.90
   0   0  -7   85.60    6.87
   0   0  -7   87.98    4.42
   0   0  -8 1191.64   33.32
   0   0  -8 1182.16   33.97
   0   0  -8 1188.36   33.35
   0   0  -8 1179.20   33.84
   0   0  -8 1105.47   38.90
   0   0  -9  118.36    5.37
   0   0  -9  110.69    9.02
   0   0  -9  118.30    5.38
   0   0  -9  114.62    5.89
   0   0  -9  120.58    9.30
   0   0  -9  113.20    5.82
   0   0 -10  270.06    9.71
   0   0 -10  289.96   10.50
   0   0 -10  270.04   10.56
   0   0 -10  279.36    9.79
   0   0 -11    0.65    1.34
   0   0 -11   -0.15    1.34
   0   0 -11    2.69    1.39
   0   0 -11    0.53    1.67
   0   0 -12   12.70    1.90
   0   0 -12   14.40    1.58
   0   1 -13  104.14    4.41
   0   1 -12   38.96    2.72
   0   1 -12   44.88    3.27
   0   1 -12   42.60    2.55
   0   1 -11    0.19    1.84
   0   1 -11    0.19    1.74
   0   1 -11   -0.27    1.30
   0   1 -11    1.20    1.34
   0   1 -10   20.62    2.65
   0   1 -10   23.41    2.35
   0   1 -10   22.34    2.89
   0   1 -10   24.57    2.41
   0   1 -10   26.64    3.20
   0   1  -9   67.79    6.39
   0   1  -9   72.75    7.16
   0   1  -9   69.01    3.88
   0   1  -9   69.77    4.42
   0   1  -9   70.44    4.42
   0   1  -9   69.51    3.71
   0   1  -8  432.19   14.16
   0   1  -8  424.81   18.60
   0   1  -8  441.72   13.52
   0   1  -8  463.45   18.13
   0   1  -8  446.47   14.29
   0   1  -8  433.97   13.61
   0   1  -7   13.23    1.96
   0   1  -7   13.39    1.93
   0   1  -7   16.13    2.01
   0   1  -6  725.87   24.38
   0  -1   6  714.90   21.92
   0   1  -5  823.85   25.25
   0  -1   5  765.57   23.32
   0   1  -4 4235.88  112.08
   0  -1   4 4087.06  110.72
   0  -1   3  111.56    3.70
   0   1  -3  111.88    3.68
   0  -1   3  108.20    4.61
   0  -1   2   31.83    1.59
   0  -1   2   30.81    2.07
   0   1  -2   30.61    1.58
   0  -1   1  779.33   21.18
   0   1   0    1.52    0.70
   0  -1  -1    0.53    1.10
   0   1   1    0.56    0.62
   0  -1  -1    1.35    0.76
   0  -1  -2 2650.06   70.67
   0   1   2 2608.30   68.99
   0  -1  -2 2601.86   69.06
   0  -1  -3 1607.17   38.02
   0   1   3 1274.94   34.39
   0   1   4  114.41    4.89
   0  -1  -4  104.27    6.16
   0  -1  -5  283.93   12.06
   0  -1  -6  392.42   12.68
   0  -1  -6  391.42   12.56
   0  -1  -6  423.97   16.53
   0  -1  -6  396.82   12.54
   0  -1  -7   83.29    4.10
   0  -1  -7   81.64    4.07
   0  -1  -7   84.87    4.39
   0  -1  -7   75.66    4.40
   0  -1  -7   81.33    6.97
   0  -1  -8   15.87    2.58
   0  -1  -8   17.45    3.98
   0  -1  -8   17.16    2.19
   0  -1  -8   16.07    2.40
   0  -1  -8   15.31    2.12
   0  -1  -9    2.51    1.72
   0  -1  -9   -1.31    2.97
   0  -1  -9    0.95    1.59
   0  -1  -9    0.83    1.96
   0  -1  -9    2.47    1.69
   0  -1 -10   23.94    2.42
   0  -1 -10   24.26    2.59
   0  -1 -10   21.23    2.45
   0  -1 -10   22.74    2.65
   0  -1 -11  140.94    5.56
   0  -1 -11  141.73    5.71
   0  -1 -11  134.75    5.65
   0  -1 -11  147.63    6.12
   0  -1 -12   16.58    1.52
   0   2 -14   67.53    2.88
   0   2 -13   21.05    2.18
   0  -2  13   17.88    1.46
   0   2 -12  230.16    8.74
   0   2 -12  226.10    8.72
   0   2 -11    5.98    2.21
   0   2 -11    5.61    1.96
   0   2 -11    7.62    2.27
   0   2 -10  401.99   13.92
   0   2 -10  411.82   13.16
   0   2 -10  405.97   12.88
   0   2 -10  373.94   18.69
   0   2 -10  413.32   13.82
   0   2  -9  337.22   11.52
   0   2  -9  321.19   11.50
   0   2  -9  327.38   10.90
   0   2  -8    1.67    1.80
   0   2  -8    3.02    2.54
   0   2  -8    1.74    1.55
   0   2  -8    3.51    1.66
   0   2  -8    1.56    1.53
   0   2  -7   90.82    5.70
   0   2  -7   86.60    6.83
   0   2  -6  166.57    7.46
   0   2  -6  173.51    9.11
   0   2  -5 1592.80   43.63
   0  -2   5 1637.52   43.66
   0   2  -5 1608.52   44.86
   0   2  -4 1239.00   33.55
   0   2  -4 1175.74   33.47
   0  -2   4 1236.87   33.53
   0  -2   3  614.41   17.00
   0   2  -3  570.95   16.12
   0   2  -3  579.43   17.00
   0  -2   2  928.05   26.07
   0   2  -2  940.06   26.20
   0   2  -1  656.70   18.88
   0  -2   1  654.42   18.79
   0  -2   0 4032.50  107.16
   0   2   0 4040.07  107.20
   0   2   1  324.08   10.48
   0  -2  -1  353.53   11.39
   0  -2  -1  338.95   10.50
   0  -2  -2    4.45    1.38
   0  -2  -2    2.25    1.81
   0   2   2    3.14    1.14
   0   2   3  153.24    5.31
   0  -2  -3  149.13    5.38
   0  -2  -3  152.33    7.40
   0  -2  -4  110.94    6.80
   0  -2  -5    4.49    2.46
   0  -2  -6   55.32    3.46
   0  -2  -6   51.38    5.46
   0  -2  -6   57.70    3.32
   0  -2  -7   -0.30    1.43
   0  -2  -7    1.55    2.61
   0  -2  -7    0.17    1.56
   0  -2  -7    0.47    1.41
   0  -2  -8   26.52    2.74
   0  -2  -8   30.28    2.82
   0  -2  -8   27.33    3.01
   0  -2  -8   25.77    2.73
   0  -2  -9   92.52    4.77
   0  -2  -9   88.43    4.56
   0  -2  -9   91.53    4.77
   0  -2  -9   88.46    4.96
   0  -2  -9   76.08    8.06
   0  -2  -9   82.49    4.13
   0  -2 -10   35.34    2.89
   0  -2 -10   35.55    2.72
   0  -2 -10   33.09    2.75
   0  -2 -11   25.76    2.13
   0  -2 -11   23.70    1.93
   0  -2 -11   26.39    2.07
   0  -2 -12   47.99    2.13
   0   3 -14  134.39    5.00
   0   3 -13  200.37    7.55
   0  -3  13  200.99    6.62
   0   3 -12   -0.50    1.61
   0   3 -12    1.29    1.93
   0   3 -12   -1.44    1.73
   0   3 -11  182.77    7.53
   0   3 -11  174.43    7.60
   0   3 -11  155.78   11.41
   0   3 -10  129.49    6.21
   0   3 -10  125.17    5.97
   0   3  -9   77.67    7.35
   0   3  -9   83.91    4.53
   0   3  -8  856.71   29.67
   0   3  -8  794.05   23.75
   0   3  -7  849.21   29.25
   0   3  -6  912.88   26.02
   0  -3   6  909.15   25.98
   0   3  -6  878.13   25.80
   0   3  -5 3069.58   84.27
   0  -3   5 3169.86   84.28
   0  -3   4   44.52    3.27
   0   3  -4   55.98    3.51
   0   3  -3    2.31    1.51
   0  -3   3    5.20    1.65
   0  -3   2  379.88   12.45
   0   3  -1 2677.36   72.70
   0   3   0 1310.10   37.43
   0  -3   0 1346.55   37.41
   0  -3  -1 1743.08   48.80
   0   3   1 1771.76   48.62
   0   3   2   50.67    3.22
   0  -3  -2   53.14    3.46
   0  -3  -3  350.63   11.63
   0   3   3  349.03   11.41
   0  -3  -4    7.04    2.57
   0  -3  -5   19.34    2.01
   0  -3  -5   16.70    1.97
   0  -3  -5   17.44    2.13
   0  -3  -5   18.82    2.24
   0  -3  -6  539.99   16.92
   0  -3  -6  563.89   17.32
   0  -3  -6  561.17   17.09
   0  -3  -6  534.63   17.32
   0  -3  -7  850.77   25.39
   0  -3  -7  828.72   25.10
   0  -3  -7  838.75   25.02
   0  -3  -7  865.62   25.19
   0  -3  -8   12.33    1.89
   0  -3  -8   12.48    2.16
   0  -3  -8    8.85    2.23
   0  -3  -8   12.35    2.10
   0  -3  -8   12.52    4.05
   0  -3  -9  790.49   22.64
   0  -3  -9  734.77   22.32
   0  -3  -9  767.94   22.65
   0  -3  -9  736.72   21.81
   0  -3 -10  311.77   10.18
   0  -3 -10  311.74   10.08
   0  -3 -10  313.00   10.35
   0  -3 -11   27.41    1.59
   0  -3 -11   33.49    2.02
   0   4 -14   60.55    3.12
   0  -4  13   74.87    3.37
   0   4 -13   77.02    4.20
   0   4 -13   83.14    4.33
   0   4 -12   59.25    4.14
   0  -4  12   64.89    3.48
   0   4 -12   62.75    3.85
   0   4 -11  286.48   10.46
   0  -4  11  264.70    9.32
   0   4 -11  273.00    9.92
   0   4 -10  495.39   16.33
   0   4 -10  509.29   15.94
   0   4 -10  482.85   22.29
   0   4  -9 2964.56   80.31
   0   4  -9 2909.00   87.66
   0   4  -8   15.20    4.13
   0   4  -8   16.99    2.10
   0   4  -8   15.87    1.80
   0   4  -7  269.01   10.19
   0   4  -6  218.36    9.15
   0  -4   6  235.25    9.29
   0   4  -5 4025.39  108.76
   0  -4   5 3993.62  108.65
   0   4  -4    8.85    2.06
   0  -4   4    8.99    2.20
   0  -4   3  238.20    9.46
   0   4  -2   15.56    2.49
   0  -4   2    8.91    2.28
   0   4  -1  964.38   28.88
   0  -4   0    8.01    2.36
   0   4   0    6.68    2.01
   0   4   1  566.15   18.10
   0  -4  -1  544.80   18.35
   0  -4  -2    0.23    1.59
   0   4   2    0.42    1.35
   0  -4  -3  806.12   24.66
   0  -4  -4  301.80   10.22
   0  -4  -4  308.18   10.03
   0  -4  -5 1564.30   43.01
   0  -4  -5 1525.49   42.86
   0  -4  -5 1528.51   43.00
   0  -4  -6    0.34    1.52
   0  -4  -6    3.51    1.49
   0  -4  -6    4.02    1.70
   0  -4  -7  179.62    7.37
   0  -4  -7  177.05    7.45
   0  -4  -7  166.65    7.15
   0  -4  -7  179.69    7.13
   0  -4  -8  421.89   13.60
   0  -4  -8  426.47   14.10
   0  -4  -8  437.68   13.99
   0  -4  -8  432.58   14.03
   0  -4  -9  180.16    6.79
   0  -4  -9  173.61    6.62
   0  -4  -9  160.08    6.41
   0  -4 -10    4.72    1.14
   0  -4 -10    2.89    1.19
   0   5 -14    6.18    1.52
   0   5 -14    4.40    1.39
   0   5 -13  253.05    8.87
   0  -5  13  228.67    7.65
   0  -5  12   55.70    3.20
   0   5 -12   57.24    4.05
   0   5 -12   58.29    3.48
   0  -5  11   12.04    1.83
   0   5 -11    9.73    2.30
   0   5 -11   10.88    1.95
   0  -5  10   -0.53    1.29
   0   5 -10    1.48    1.52
   0   5 -10    0.70    2.80
   0  -5  10    1.42    1.30
   0   5 -10   -0.19    1.65
   0   5  -9   15.68    4.07
   0  -5   9   11.08    1.67
   0   5  -9   16.85    2.37
   0  -5   8   24.54    2.16
   0   5  -8   31.03    2.58
   0   5  -7   48.35    4.19
   0  -5   7   39.60    3.91
   0  -5   6  369.21   14.26
   0   5  -6  382.73   14.54
   0  -5   5  217.29    9.66
   0   5  -5  199.73    9.49
   0   5  -4   82.16    5.59
   0  -5   4   87.88    5.69
   0  -5   3 1080.35   33.17
   0   5  -2 1058.57   32.46
   0   5  -1  405.51   15.03
   0  -5   1  405.87   15.16
   0   5   0   42.12    3.92
   0  -5   0   37.38    4.00
   0  -5  -1    1.23    2.10
   0   5   1   -0.28    1.77
   0   5   2    6.03    1.99
   0  -5  -2    5.16    2.08
   0  -5  -3  131.76    5.37
   0  -5  -3  130.31    5.52
   0  -5  -3  126.98    5.24
   0  -5  -4   73.46    4.04
   0  -5  -4   67.26    4.03
   0  -5  -4   79.03    4.05
   0  -5  -5  876.25   26.40
   0  -5  -5  899.11   26.18
   0  -5  -5  911.72   26.38
   0  -5  -5  895.06   26.54
   0  -5  -6  784.82   23.30
   0  -5  -6  766.30   23.42
   0  -5  -6  784.46   23.53
   0  -5  -7   35.26    2.83
   0  -5  -7   33.71    2.89
   0  -5  -7   39.85    3.06
   0  -5  -8    4.09    1.73
   0  -5  -8    5.17    1.33
   0  -5  -8    4.90    1.54
   0  -5  -9   59.71    3.10
   0  -5  -9   59.33    2.93
   0  -5 -10    2.73    0.73
   0   6 -14    1.30    1.28
   0   6 -14    1.18    1.25
   0   6 -13  156.23    6.50
   0   6 -12    6.04    2.01
   0  -6  12    8.37    1.52
   0   6 -11    1.46    3.00
   0   6 -11    3.52    1.80
   0  -6  11    5.70    1.52
   0  -6  11    3.98    1.43
   0  -6  10  282.34    9.61
   0   6 -10  283.87   10.26
   0  -6   9  419.48   13.28
   0   6  -9  425.41   13.91
   0  -6   8    7.51    1.46
   0   6  -8    4.09    1.58
   0   6  -8    4.97    2.04
   0  -6   7 1713.75   46.91
   0   6  -7 1836.02   52.18
   0  -6   7 1755.18   51.86
   0  -6   6  196.89    9.95
   0   6  -6  182.46    9.80
   0  -6   5  398.69   15.76
   0   6  -5  376.10   15.54
   0  -6   4  235.60   11.29
   0  -6   3  379.01   15.64
   0   6  -3  403.71   15.80
   0   6  -2   48.94    4.87
   0   6  -1 1123.58   35.41
   0  -6   1 1116.61   35.60
   0   6   0   15.57    2.90
   0  -6   0   12.00    3.12
   0  -6   0   14.98    1.83
   0   6   1 1229.01   37.55
   0  -6  -1 1196.71   37.99
   0  -6  -1 1182.98   32.91
   0  -6  -1 1215.06   33.81
   0  -6  -2  360.59   14.88
   0   6   2  355.37   14.32
   0  -6  -2  351.78   11.46
   0  -6  -2  359.78   11.40
   0  -6  -3   11.23    1.85
   0  -6  -3    9.29    1.91
   0  -6  -4  772.77   22.88
   0  -6  -4  743.03   22.44
   0  -6  -5    1.72    1.57
   0  -6  -5    2.50    1.86
   0  -6  -6    6.82    1.84
   0  -6  -6    6.27    1.90
   0  -6  -6    8.04    1.95
   0  -6  -7   69.14    3.92
   0  -6  -7   71.93    3.66
   0  -6  -7   76.47    3.95
   0  -6  -8  131.19    5.00
   0   7 -14    0.70    1.19
   0   7 -13   66.04    3.80
   0  -7  12  136.32    5.29
   0  -7  12  138.04    5.47
   0  -7  11   43.92    2.92
   0   7 -11   45.57    3.42
   0  -7  11   40.43    2.87
   0   7 -10  161.55    6.94
   0  -7  10  171.93    6.64
   0   7 -10  152.57   12.00
   0   7  -9   60.15    3.87
   0  -7   9   73.37    3.90
   0   7  -8  110.83    5.14
   0  -7   8  105.31    4.92
   0   7  -8  107.01    7.79
   0  -7   8  118.42    4.58
   0  -7   8  108.20    7.88
   0  -7   7  101.52    7.51
   0  -7   7   90.12    4.01
   0  -7   7   95.50    4.40
   0   7  -7   91.20    7.18
   0  -7   6   -0.49    1.17
   0  -7   6    1.16    1.10
   0  -7   6    0.46    2.40
   0   7  -6    1.39    2.57
   0   7  -5   43.12    5.35
   0  -7   5   37.13    2.58
   0  -7   5   38.48    5.06
   0  -7   4  820.69   28.72
   0   7  -3  225.57   11.78
   0   7  -2 2103.98   62.07
   0  -7   2 2013.63   61.87
   0  -7   2 2063.92   56.19
   0  -7   1  246.23    8.71
   0   7  -1  257.72   12.58
   0  -7   1  251.77    8.39
   0  -7   1  243.95    8.77
   0  -7   1  256.50   12.83
   0  -7   0  312.12   14.94
   0   7   0  343.63   14.87
   0  -7   0  313.85   10.35
   0  -7   0  320.70   10.16
   0  -7   0  305.91   10.74
   0  -7  -1  905.21   25.67
   0  -7  -1  876.58   30.83
   0  -7  -1  900.29   25.35
   0   7   1  914.45   30.54
   0  -7  -1  882.33   25.80
   0  -7  -1  912.82   26.44
   0  -7  -2   65.33    3.72
   0  -7  -3   39.28    2.95
   0  -7  -4  609.08   18.48
   0  -7  -4  605.99   19.03
   0  -7  -4  610.74   18.96
   0  -7  -5  103.32    5.00
   0  -7  -5  107.31    5.08
   0  -7  -5  100.61    5.08
   0  -7  -6  632.41   18.67
   0  -7  -6  618.05   18.71
   0  -7  -6  630.90   18.59
   0  -7  -7   17.37    1.72
   0  -7  -7   18.45    1.76
   0  -7  -8  112.47    3.74
   0   8 -14   41.89    2.39
   0   8 -13    3.33    1.52
   0  -8  12    0.10    1.05
   0  -8  12   -0.32    1.30
   0  -8  11   43.87    3.01
   0   8 -11   40.47    3.03
   0  -8  11   42.32    2.85
   0  -8  10   84.41    4.23
   0   8 -10   78.30    4.29
   0  -8   9  117.09    5.22
   0   8  -9  110.90    4.68
   0  -8   8    2.60    2.76
   0  -8   8    1.02    1.39
   0  -8   8    0.23    1.15
   0   8  -8    1.04    2.58
   0  -8   7  141.74    5.57
   0  -8   7  134.21    5.83
   0   8  -7  129.12    9.43
   0  -8   7  137.77    9.76
   0   8  -6  368.24   17.30
   0  -8   6  365.67   11.57
   0  -8   6  324.60   16.56
   0  -8   6  357.57   11.84
   0  -8   5  723.38   21.06
   0  -8   5  713.65   21.31
   0  -8   5  735.28   27.60
   0  -8   4  490.87   21.03
   0   8  -4  517.59   21.26
   0  -8   4  505.92   15.43
   0  -8   4  481.03   15.09
   0  -8   3   44.79    2.88
   0  -8   3   47.88    3.17
   0   8  -3   40.87    5.44
   0   8  -2   10.80    3.52
   0  -8   2   11.80    1.75
   0  -8   2   10.13    3.67
   0  -8   2   10.41    1.94
   0   8  -1  505.81   20.98
   0  -8   1  518.65   15.59
   0  -8   1  530.05   21.81
   0  -8   1  497.54   15.58
   0  -8   0  460.05   14.13
   0  -8   0  447.91   14.34
   0  -8   0  474.27   15.00
   0  -8   0  461.10   20.00
   0   8   0  458.51   19.39
   0  -8  -1  786.54   22.77
   0  -8  -1  808.46   23.35
   0  -8  -1  806.57   24.08
   0  -8  -2  163.66   10.94
   0  -8  -2  177.60    6.81
   0  -8  -3   76.20    3.96
   0  -8  -3   81.77    4.61
   0  -8  -4   12.61    2.19
   0  -8  -4   12.98    1.85
   0  -8  -5   71.44    3.50
   0  -8  -5   72.37    3.77
   0  -8  -6    1.94    1.01
   0  -8  -6    2.36    1.18
   0   9 -14  431.91   12.40
   0   9 -13   20.51    1.94
   0  -9  13   19.51    1.55
   0  -9  12  339.66   10.35
   0  -9  12  311.15    9.90
   0  -9  11   -1.03    1.24
   0  -9  11    1.67    1.46
   0  -9  10    3.61    1.51
   0   9  -9  437.70   13.77
   0  -9   9  463.21   14.27
   0  -9   9  454.00   13.70
   0  -9   8 1040.07   29.65
   0  -9   8 1047.84   29.22
   0   9  -8  951.23   35.56
   0  -9   8  987.73   35.94
   0   9  -7  165.78   11.15
   0  -9   7  167.48    6.89
   0  -9   7  174.75    6.66
   0  -9   7  152.72   10.99
   0   9  -6  493.61   21.62
   0  -9   6  487.73   21.79
   0  -9   6  501.29   15.31
   0  -9   6  480.91   15.51
   0  -9   5   62.89    3.80
   0  -9   5   76.64    4.27
   0  -9   5   77.94    7.91
   0   9  -4  735.24   28.79
   0  -9   4  735.27   22.14
   0  -9   3  160.29    6.24
   0  -9   3  122.15   10.08
   0   9  -3  136.93   10.30
   0  -9   3  149.28    6.51
   0  -9   2   33.64    2.66
   0  -9   2   38.52    5.96
   0   9  -2   24.46    4.66
   0  -9   1   97.29    8.48
   0  -9   1   86.49    4.32
   0   9  -1   81.33    7.59
   0  -9   1  102.04    4.50
   0  -9   0  828.69   23.38
   0  -9   0  788.65   23.50
   0   9   0  822.00   23.38
   0  -9  -1   72.27    3.69
   0  -9  -2  108.78    4.65
   0  -9  -2  122.36    4.85
   0  -9  -3   24.55    1.97
   0  -9  -3   22.33    2.42
   0  -9  -4   37.83    2.52
   0  -9  -4   34.96    2.07
   0  -9  -5    0.07    0.90
   0  10 -13   14.65    1.40
   0 -10  13   14.89    1.30
   0 -10  12  288.54    9.15
   0 -10  11    6.87    1.34
   0 -10  11    8.61    1.67
   0  10 -10  441.81   13.44
   0 -10  10  445.82   13.94
   0  10  -9    3.29    1.33
   0 -10   9    2.56    1.55
   0 -10   9    3.83    1.35
   0  10  -8  684.44   20.10
   0 -10   8  671.98   20.26
   0 -10   8  671.79   19.94
   0 -10   7  273.27    9.57
   0 -10   7  280.73    9.88
   0  10  -6  445.13   20.31
   0 -10   6  450.66   13.82
   0 -10   6  419.33   20.16
   0 -10   6  410.30   13.89
   0 -10   5  379.65   12.17
   0 -10   5  363.19   12.39
   0  10  -5  332.80   17.92
   0 -10   5  376.47   18.73
   0  10  -4  451.97   21.07
   0 -10   4  470.35   14.23
   0 -10   4  490.03   21.98
   0 -10   4  487.86   15.39
   0 -10   3   37.49    5.71
   0 -10   3   33.05    2.75
   0 -10   2  163.44    6.40
   0 -10   1  587.04   17.39
   0  10  -1  587.55   17.43
   0  10   0   78.65    3.46
   0 -10  -1  249.29    8.89
   0  10   2   10.55    1.12
   0 -10  -4   72.98    2.72
   0  11 -12   -0.45    0.78
   0 -11  12    0.28    1.00
   0 -11  11   35.40    2.33
   0 -11  10    0.54    1.05
   0 -11   9  123.77    5.16
   0 -11   9  128.45    5.06
   0 -11   9  134.42    5.39
   0 -11   8    7.39    1.67
   0  11  -8    7.94    1.55
   0 -11   8   11.44    1.76
   0 -11   8    7.76    1.63
   0 -11   7  118.67    5.33
   0 -11   7  124.17    5.31
   0 -11   7  128.13    5.18
   0  11  -7  136.22    5.53
   0 -11   6   14.94    1.76
   0 -11   6   17.28    2.03
   0 -11   6   13.82    2.03
   0  11  -5  243.34    8.64
   0  11  -4   47.18    3.08
   0 -11   4   45.26    3.06
   0 -11   3   18.21    1.92
   0  11  -3   17.06    1.97
   0 -11   2   93.85    4.03
   0  11  -2   93.21    4.08
   0  11  -1    8.27    1.16
   0  11   0   23.03    1.78
   0 -11   0   29.56    2.19
   0  11   1  102.92    3.60
   0 -11  -1  119.21    4.30
   0 -11  -2   -0.05    0.72
   0 -12  10  138.00    4.62
   0 -12  10  159.14    5.16
   0 -12   9   38.53    2.24
   0 -12   9   36.78    2.14
   0  12  -9   43.91    2.27
   0 -12   8    2.36    1.13
   0  12  -8    3.22    1.20
   0 -12   8    2.42    1.14
   0 -12   7   82.56    3.71
   0  12  -6  180.95    6.53
   0 -12   6  183.66    6.47
   0  12  -5  201.59    7.01
   0 -12   4  104.59    4.23
   0  12  -4  107.96    4.31
   0 -12   3   23.37    1.71
   0  12  -3   24.08    1.72
   0  12  -2   14.61    1.45
   0 -12   2   14.73    1.43
   0  12  -2   13.25    1.12
   0  12  -1   31.29    1.68
   0 -12   1   26.48    1.69
   0  13  -9  356.13    9.97
   0 -13   8    7.47    0.99
   0  13  -8    8.04    0.97
   0  13  -6  170.67    5.57
   0  13  -6  188.80    5.77
   0  13  -5   28.93    1.63
   0 -13   5   29.59    1.65
   0  13  -5   30.68    1.64
   0  13  -4    9.25    0.80
   0  13  -3  207.59    6.08
  -1  13  -3    6.28    0.70
  -1  13  -4    5.46    0.70
   1 -13   5    5.04    0.91
  -1  13  -5    5.92    0.91
  -1  13  -6    1.50    0.79
  -1  13  -7   83.49    2.96
   1 -13   7   94.41    3.31
  -1  13  -8   53.67    2.19
   1 -13   8   51.31    2.17
  -1  12  -1   10.11    1.02
  -1  12  -2   60.32    2.46
   1 -12   3    7.59    1.28
  -1  12  -3    8.17    1.24
  -1  12  -4  356.10   10.92
  -1  12  -5   24.49    2.05
  -1  12  -6  397.55   12.21
  -1  12  -7   -0.87    1.16
  -1  12  -8  276.62    8.53
   1 -12   8  271.18    8.70
   1 -12   8  254.18    8.22
   1 -12   9  105.70    3.95
  -1  12  -9   96.81    3.85
   1 -12   9  109.24    4.21
   1 -12   9  109.16    4.06
   1 -12  10   16.27    1.39
   1 -12  10   19.71    1.55
   1 -11  -2   12.44    1.00
  -1  11   1    4.35    0.74
   1 -11  -1    5.73    1.11
   1 -11   0   43.44    2.53
   1 -11   1    2.60    1.11
   1 -11   1    4.80    1.36
  -1  11  -1    3.20    1.03
   1 -11   2   58.32    3.06
  -1  11  -2   58.88    3.09
   1 -11   3  141.55    5.51
   1 -11   3  130.40    5.32
   1 -11   4    2.85    1.49
   1 -11   4    2.76    1.39
   1 -11   5  280.15    9.50
   1 -11   5  284.13    9.97
   1 -11   6    0.30    1.69
   1 -11   6   -0.41    1.20
   1 -11   6    0.76    1.45
   1 -11   7    4.64    1.45
   1 -11   7    6.09    1.78
   1 -11   7    7.05    1.65
   1 -11   8    8.57    1.85
   1 -11   8    9.40    1.59
   1 -11   8    8.73    1.63
   1 -11   9   55.36    3.23
   1 -11   9   54.80    3.04
  -1  11  -9   45.12    2.67
   1 -11  10   56.70    3.08
   1 -11  11  281.38    8.51
   1 -11  11  247.86    8.24
   1 -11  12    5.44    0.86
   1 -11  12    4.34    1.04
   1 -10  -4   36.64    1.73
   1 -10  -3    6.68    1.28
   1 -10  -2   57.43    3.13
   1 -10  -1   64.26    3.32
   1 -10  -1   69.22    3.70
   1 -10   0   48.44    3.21
   1 -10   0   42.95    2.86
  -1  10   0   42.88    2.48
   1 -10   1   -0.12    1.25
   1 -10   1   -0.41    1.38
   1 -10   2   36.12    2.69
   1 -10   2   27.67    2.58
   1 -10   3   23.29    2.41
   1 -10   3   25.27    2.53
   1 -10   4  337.93   10.62
   1 -10   4  346.55   11.86
   1 -10   4  347.00   17.70
  -1  10  -4  314.45   16.81
   1 -10   5   99.12    5.20
  -1  10  -5   94.36    8.70
   1 -10   5  107.87    4.71
   1 -10   5  113.55    5.15
   1 -10   5  107.44    9.31
   1 -10   6  403.37   12.96
  -1  10  -6  407.43   19.39
   1 -10   6  418.05   13.66
   1 -10   6  414.38   13.22
   1 -10   6  397.62   19.44
   1 -10   7   24.21    2.66
   1 -10   7   20.96    2.24
   1 -10   7   20.01    2.26
   1 -10   8   21.47    2.35
   1 -10   8   19.63    2.47
   1 -10   8   20.36    2.17
   1 -10   9    9.32    1.97
   1 -10   9   13.25    1.68
   1 -10  10    4.22    1.59
   1 -10  10    5.55    1.71
   1 -10  11  130.33    5.25
   1 -10  11  134.76    5.32
   1 -10  12   24.26    1.82
   1 -10  12   25.64    1.94
   1 -10  13   48.61    2.07
   1 -10  13   62.00    2.40
   1  -9  -4   95.79    4.26
   1  -9  -3   44.09    3.03
   1  -9  -3   43.08    2.72
   1  -9  -2  136.58    5.92
   1  -9  -2  125.65    5.49
   1  -9  -1 1000.25   28.30
   1  -9  -1  993.87   28.72
   1  -9   0  875.03   32.17
   1  -9   0  918.11   25.67
   1  -9   0  889.21   26.20
   1  -9   0  891.77   25.69
   1  -9   1  644.94   19.69
   1  -9   1  634.40   26.01
  -1   9  -1  616.63   25.17
   1  -9   1  659.11   19.34
  -1   9  -2   47.58    6.04
   1  -9   2   42.19    6.33
   1  -9   2   55.25    3.35
   1  -9   2   47.26    3.57
   1  -9   2   51.98    3.51
  -1   9  -3   69.33    7.37
   1  -9   3   88.80    8.35
   1  -9   3   80.65    4.61
   1  -9   3   79.64    3.72
   1  -9   3   92.33    4.45
   1  -9   4 1047.05   29.60
   1  -9   4 1002.60   28.57
  -1   9  -4  960.16   36.11
   1  -9   5 1081.61   30.76
   1  -9   5 1055.45   30.25
   1  -9   5 1063.56   37.92
   1  -9   5 1046.50   29.98
   1  -9   6  137.49    6.15
   1  -9   6  128.42    5.84
   1  -9   6  142.24    5.84
  -1   9  -6  137.76   10.35
   1  -9   6  124.39    9.96
   1  -9   6  138.30    5.79
   1  -9   7  530.36   16.63
   1  -9   7  538.62   23.11
   1  -9   7  541.01   16.49
   1  -9   7  568.10   17.12
  -1   9  -7  527.61   22.61
   1  -9   7  527.18   16.63
   1  -9   8   10.76    3.69
   1  -9   8   10.17    1.71
  -1   9  -8    8.95    3.22
   1  -9   8    9.67    1.76
   1  -9   8    9.20    2.02
   1  -9   9  122.71    5.45
   1  -9   9  113.65    4.78
   1  -9   9  115.42    5.50
   1  -9  10   -0.15    1.49
   1  -9  10    0.42    1.55
   1  -9  11    2.46    1.43
   1  -9  11   -0.49    1.46
  -1   9 -12   -0.11    1.16
   1  -9  12    2.99    1.38
   1  -9  12    1.27    1.28
   1  -9  13  111.84    3.92
   1  -9  13  104.06    3.95
   1  -8  -7    6.53    0.81
   1  -8  -6   10.48    1.48
   1  -8  -6    7.34    1.09
   1  -8  -5  442.44   13.25
   1  -8  -4   84.42    4.00
   1  -8  -4   88.96    4.31
   1  -8  -3  699.55   21.32
   1  -8  -3  700.74   20.51
   1  -8  -3  697.26   20.99
   1  -8  -2  141.50    5.70
   1  -8  -2  145.35    6.03
   1  -8  -2  139.96    6.18
   1  -8  -1    0.16    1.43
   1  -8  -1    3.44    1.30
   1  -8  -1    2.84    1.56
   1  -8  -1    0.50    2.38
  -1   8   0  628.94   24.48
   1  -8   0  641.76   18.88
   1  -8   0  653.66   25.31
   1  -8   0  639.92   19.03
   1  -8   0  628.86   19.41
   1  -8   1  332.97   11.57
   1  -8   1  335.97   11.04
   1  -8   1  358.19   11.32
  -1   8  -1  349.11   16.54
   1  -8   1  370.71   17.22
  -1   8  -2   94.71    8.08
   1  -8   2   77.12    7.47
   1  -8   2   87.61    4.52
   1  -8   2   86.74    4.24
   1  -8   3 1158.59   32.25
  -1   8  -3 1180.46   39.47
   1  -8   3 1164.35   33.12
   1  -8   4  523.22   15.99
   1  -8   4  480.51   21.30
  -1   8  -4  520.61   21.62
   1  -8   4  509.49   16.01
   1  -8   4  509.12   15.59
   1  -8   5 2012.56   55.55
   1  -8   5 2009.50   55.36
  -1   8  -5 2128.38   62.72
   1  -8   5 2022.53   55.09
   1  -8   5 1972.90   62.33
  -1   8  -6  314.94   15.44
   1  -8   6  308.77   10.03
   1  -8   6  305.49   10.46
   1  -8   6  304.28   15.35
   1  -8   6  283.94   10.12
   1  -8   7   67.10    3.52
   1  -8   7   74.07    7.17
  -1   8  -7   55.28    6.25
   1  -8   7   61.81    3.77
   1  -8   7   67.02    3.73
   1  -8   8   36.27    2.93
   1  -8   8   40.37    3.05
   1  -8   8   36.52    5.02
  -1   8  -8   35.86    4.85
   1  -8   8   35.74    2.50
   1  -8   8   32.96    2.61
   1  -8   9  323.55   11.19
   1  -8   9  331.07   11.14
   1  -8  10   82.61    4.29
   1  -8  10   77.62    4.32
   1  -8  11  201.05    7.47
   1  -8  11  207.07    7.69
   1  -8  12  244.17    8.26
  -1   8 -12  253.44    8.79
   1  -8  12  253.42    8.57
  -1   8 -13  198.61    6.88
   1  -8  13  199.67    6.68
   1  -7  -8    1.54    0.60
   1  -7  -8    1.29    0.72
   1  -7  -7    0.44    1.05
   1  -7  -7    1.62    1.22
   1  -7  -6   18.27    2.16
   1  -7  -6   16.14    1.97
   1  -7  -5    8.98    1.91
   1  -7  -4    0.66    1.58
   1  -7  -4    0.33    1.55
   1  -7  -4    0.60    1.51
   1  -7  -3   69.47    7.36
   1  -7  -3   87.74    4.56
   1  -7  -3   83.69    4.75
   1  -7  -3   80.13    4.54
   1  -7  -3   83.39    4.34
   1  -7  -3   86.56    4.57
   1  -7  -2   43.26    3.24
   1  -7  -2   42.04    3.12
   1  -7  -2   43.53    3.06
   1  -7  -2   40.09    5.46
   1  -7  -1   82.63    6.94
  -1   7   1   70.25    6.36
   1  -7  -1   72.31    6.67
   1  -7  -1   82.70    4.27
   1  -7  -1   80.14    4.09
   1  -7  -1   79.64    3.71
   1  -7   0  502.70   15.64
   1  -7   0  499.29   15.11
  -1   7   0  499.56   19.96
   1  -7   0  488.43   20.44
   1  -7   0  517.29   15.68
   1  -7   0  497.91   19.14
   1  -7   1    2.46    2.52
   1  -7   1    2.38    1.58
  -1   7  -1    6.92    3.07
   1  -7   1    4.87    1.30
   1  -7   2    3.39    2.93
  -1   7  -2    0.46    2.29
   1  -7   2    3.93    1.30
   1  -7   3  112.73    4.90
   1  -7   3  111.60    4.90
  -1   7  -3  104.31    7.92
   1  -7   4   95.37    4.33
   1  -7   4   87.29    3.97
   1  -7   4   90.34    7.33
   1  -7   4   89.62    4.28
   1  -7   5   65.46    3.49
   1  -7   5   59.43    5.96
   1  -7   5   63.86    3.57
   1  -7   5   67.12    3.33
  -1   7  -5   66.88    6.22
   1  -7   6    3.08    1.10
   1  -7   6    2.00    1.36
  -1   7  -6    2.80    2.31
   1  -7   6    3.88    1.45
   1  -7   6    5.18    2.85
   1  -7   7    4.10    1.24
   1  -7   7    5.56    2.50
   1  -7   7    4.67    1.42
   1  -7   7    4.91    1.55
  -1   7  -7    4.15    2.65
   1  -7   8  501.87   20.15
  -1   7  -8  503.01   20.13
   1  -7   8  534.38   16.26
   1  -7   9   21.97    2.46
   1  -7   9   23.59    2.43
   1  -7  10  192.96    7.27
  -1   7 -10  180.14   12.50
   1  -7  10  189.01    7.48
   1  -7  11   47.09    3.01
  -1   7 -11   40.89    3.31
   1  -7  11   42.95    3.12
  -1   7 -12    0.60    1.45
   1  -7  12    1.15    1.36
   1  -7  12   -0.19    1.12
  -1   7 -13   17.73    1.94
   1  -7  13   17.26    1.74
   1  -7  14   98.82    3.45
   1  -6  -9  239.25    7.32
   1  -6  -9  246.19    7.32
   1  -6  -8    1.10    1.16
   1  -6  -8    2.43    1.33
   1  -6  -7  596.33   17.83
   1  -6  -7  578.82   17.93
   1  -6  -6   37.78    3.22
   1  -6  -6   40.04    3.13
   1  -6  -6   39.67    2.89
   1  -6  -5  535.86   24.18
   1  -6  -5  550.04   17.24
   1  -6  -5  555.90   17.34
   1  -6  -5  542.85   17.09
   1  -6  -4   35.84    2.92
   1  -6  -4   42.83    3.15
   1  -6  -4   45.95    3.29
   1  -6  -4   38.99    3.09
   1  -6  -3   63.51    7.01
   1  -6  -3   59.38    3.67
   1  -6  -3   62.65    3.67
   1  -6  -3   58.32    3.71
  -1   6   2   53.39    4.87
   1  -6  -2   51.86    5.07
   1  -6  -2   52.03    3.37
   1  -6  -2   52.96    3.21
   1  -6  -2   57.57    3.40
   1  -6  -1 1962.59   53.86
  -1   6   1 2114.68   59.02
   1  -6  -1 2024.46   54.65
   1  -6  -1 1980.61   54.56
   1  -6  -1 2008.87   59.38
   1  -6   0   69.87    5.92
  -1   6   0   73.06    5.80
   1  -6   0   65.81    3.16
  -1   6  -1  195.05    9.97
   1  -6   1  173.66    9.71
   1  -6   1  184.83    8.41
  -1   6  -2  671.71   23.28
   1  -6   2  643.56   19.79
  -1   6  -3   47.79    4.92
   1  -6   3   39.49    4.55
  -1   6  -4   50.04    5.01
   1  -6   4   48.52    4.95
  -1   6  -5   25.44    3.75
   1  -6   5   22.24    3.77
   1  -6   6  657.18   18.92
  -1   6  -6  683.41   23.71
   1  -6   6  679.94   23.70
   1  -6   7    3.03    1.05
   1  -6   7    1.89    2.20
   1  -6   7    0.25    1.18
   1  -6   8  148.87    6.01
  -1   6  -8  137.30    8.11
  -1   6  -9  227.08    8.42
   1  -6   9  239.48    8.26
   1  -6   9  225.21    8.38
   1  -6  10  130.22    5.71
   1  -6  10  121.88    5.23
  -1   6 -11   46.89    3.54
   1  -6  11   40.90    3.09
   1  -6  11   47.24    2.86
   1  -6  12   18.71    2.13
  -1   6 -12   20.33    2.47
   1  -6  13   11.33    1.63
  -1   6 -13   14.04    1.96
   1  -6  14   70.82    2.84
  -1   6 -14   79.02    3.56
   1  -5 -10  254.29    7.52
   1  -5  -9  111.34    4.60
   1  -5  -8   92.20    4.64
   1  -5  -7   91.03    4.98
   1  -5  -7   97.24    4.95
   1  -5  -7   90.87    4.36
   1  -5  -6  100.53    4.88
   1  -5  -6  102.61    5.28
   1  -5  -6   98.05    5.16
   1  -5  -6  102.86    9.60
   1  -5  -6  107.83    5.34
   1  -5  -5  883.79   25.57
   1  -5  -5  853.57   25.74
   1  -5  -5  862.80   25.32
   1  -5  -5  868.77   33.26
   1  -5  -5  877.81   25.52
   1  -5  -5  869.00   25.59
   1  -5  -5  849.20   25.65
   1  -5  -4 1351.80   38.73
   1  -5  -4 1389.29   38.93
   1  -5  -4 1395.23   38.90
   1  -5  -4 1402.06   38.84
   1  -5  -3    4.32    1.43
   1  -5  -3    5.11    1.72
   1  -5  -3    4.89    1.52
   1  -5  -3    4.96    1.49
   1  -5  -3    3.57    1.40
   1  -5  -2  965.09   30.84
   1  -5  -2  964.12   27.53
  -1   5   2 1002.09   30.47
   1  -5  -1    6.83    2.62
  -1   5   1    2.72    1.78
  -1   5   0   41.11    4.11
   1  -5   0   44.01    4.47
  -1   5  -1    9.02    2.61
   1  -5   1    4.71    1.71
   1  -5   1    6.52    2.65
   1  -5   2  764.95   22.64
  -1   5  -2  844.91   26.00
   1  -5   3    6.02    2.69
  -1   5  -4 2462.16   68.65
   1  -5   4 2369.64   68.43
   1  -5   5  458.52   16.71
  -1   5  -5  449.52   16.73
  -1   5  -6  501.98   17.89
   1  -5   6  485.42   17.75
  -1   5  -7  216.95    9.89
   1  -5   7  221.16    9.96
   1  -5   8   20.34    2.12
  -1   5  -8   18.82    2.05
   1  -5   8   19.51    1.94
  -1   5  -9  142.39   10.39
   1  -5   9  162.49    6.35
  -1   5  -9  148.61    6.40
   1  -5   9  153.69    5.92
   1  -5  10  406.73   12.49
  -1   5 -10  366.36   18.48
  -1   5 -10  393.85   13.56
   1  -5  10  407.29   13.12
  -1   5 -11   59.52    4.05
   1  -5  11   54.67    3.58
   1  -5  12 1078.78   31.31
  -1   5 -12 1140.80   32.00
  -1   5 -13  264.99    9.25
   1  -5  13  270.05    8.79
  -1   5 -14  102.61    4.11
   1  -5  14   86.90    3.32
   1  -4 -10  132.43    5.12
   1  -4 -10  131.17    5.02
   1  -4  -9   -0.57    1.59
   1  -4  -9    1.41    1.55
   1  -4  -8  263.21    9.26
   1  -4  -8  258.16    9.63
   1  -4  -7  121.50    5.63
   1  -4  -7  122.58   10.62
   1  -4  -7  124.13    6.00
   1  -4  -7  128.85    5.43
   1  -4  -6  153.63    6.72
   1  -4  -6  154.02    6.60
   1  -4  -6  153.40    6.62
   1  -4  -6  153.51    6.43
   1  -4  -6  145.22    6.11
   1  -4  -5  490.73   15.48
   1  -4  -5  481.49   15.33
   1  -4  -5  486.90   15.55
   1  -4  -5  498.74   15.48
   1  -4  -5  493.62   15.52
   1  -4  -5  486.57   15.33
   1  -4  -5  502.56   15.22
   1  -4  -4  148.34    6.03
   1  -4  -4  166.00    6.31
   1  -4  -4  158.54    6.11
   1  -4  -4  153.39    5.99
   1  -4  -4  151.28    6.04
  -1   4   3  319.15   11.68
   1  -4  -3  321.83   11.99
   1  -4  -2  415.05   15.02
  -1   4   2  429.46   14.82
   1  -4  -1 2228.82   63.60
  -1   4   1 2299.75   63.45
   1  -4   0  599.88   19.94
   1  -4   1  503.02   15.67
   1  -4   2   -0.93    2.12
   1  -4   2    1.85    0.88
   1  -4   3  255.69   10.25
   1  -4   4 1486.87   43.18
  -1   4  -4 1501.13   43.34
   1  -4   5  187.44    8.53
  -1   4  -5  201.71    8.68
  -1   4  -6  128.22    6.68
   1  -4   6  143.52    6.91
  -1   4  -7    8.65    1.71
  -1   4  -8  329.55   15.53
  -1   4  -8  325.18   10.91
   1  -4   8  325.75   10.22
   1  -4   9  145.69    5.51
  -1   4  -9  154.57   10.34
  -1   4 -10   65.94    6.90
  -1   4 -10   83.34    4.71
  -1   4 -11   21.02    2.65
   1  -4  12   20.19    2.29
  -1   4 -12   23.02    2.63
  -1   4 -13   16.73    2.24
   1  -4  13   16.19    1.77
   1  -4  14  182.40    5.67
   1  -3 -11   90.02    3.71
   1  -3 -11   82.30    3.54
   1  -3 -10  192.79    7.16
   1  -3 -10  187.55    7.23
   1  -3  -9    4.36    1.84
   1  -3  -9    5.13    1.89
   1  -3  -9    5.20    1.57
   1  -3  -8  414.24   13.31
   1  -3  -8  384.35   20.00
   1  -3  -8  407.35   13.97
   1  -3  -8  415.30   13.74
   1  -3  -8  396.68   13.64
   1  -3  -7  225.11   14.15
   1  -3  -7  223.02    8.53
   1  -3  -7  213.85    8.58
   1  -3  -7  222.40    8.43
   1  -3  -7  210.21    7.70
   1  -3  -7  209.78    8.02
   1  -3  -6  305.15   10.17
   1  -3  -6  300.65   16.03
   1  -3  -6  304.24   10.38
   1  -3  -6  297.83    9.87
   1  -3  -6  297.62   10.57
   1  -3  -6  301.48   10.45
   1  -3  -6  292.21   10.35
   1  -3  -6  291.63   15.56
   1  -3  -5  101.03    4.68
   1  -3  -5   93.81    4.51
   1  -3  -5  102.37    4.45
   1  -3  -5   99.33    4.27
   1  -3  -5  105.33    4.74
   1  -3  -5   99.93    4.73
   1  -3  -5  102.83    8.22
   1  -3  -4   48.99    5.48
   1  -3  -3  882.77   26.03
  -1   3   3  877.03   25.90
   1  -3  -3  892.34   29.26
   1  -3  -2  283.33   12.34
  -1   3   2  313.91   10.67
   1  -3  -2  281.22   10.61
   1  -3  -1   34.33    3.14
   1  -3   0 1399.42   39.78
   1  -3   1   -0.10    1.14
   1  -3   2 1126.81   32.61
   1  -3   3  395.70   14.27
   1  -3   3  393.99   13.31
   1  -3   4 1267.69   38.36
   1  -3   4 1295.90   36.75
  -1   3  -5  903.44   26.72
   1  -3   5  925.52   28.90
   1  -3   5  889.15   26.63
  -1   3  -6   85.92    4.49
   1  -3   6   88.61    6.52
   1  -3   7   13.90    3.41
  -1   3  -7   14.73    2.99
  -1   3  -8  650.48   19.28
  -1   3  -8  629.33   18.81
  -1   3  -8  615.21   23.55
  -1   3  -9  216.61    8.02
  -1   3  -9  218.73    8.38
  -1   3 -10  516.59   16.56
  -1   3 -10  542.49   17.18
  -1   3 -11   36.73    3.27
  -1   3 -11   35.92    3.00
  -1   3 -12    4.95    1.97
  -1   3 -12    7.20    1.97
  -1   3 -13   23.09    2.30
   1  -3  13   23.11    1.92
   1  -3  14   11.03    0.89
   1  -2 -11    9.14    1.63
   1  -2 -11   11.83    1.78
   1  -2 -11    9.40    1.37
   1  -2 -10  765.72   22.53
   1  -2 -10  744.84   22.57
   1  -2 -10  756.92   21.91
   1  -2  -9  297.29   11.07
   1  -2  -9  314.33   10.71
   1  -2  -9  298.42   10.67
   1  -2  -9  292.75   10.61
   1  -2  -9  291.47   10.18
   1  -2  -8   31.20    5.24
   1  -2  -8   30.00    2.64
   1  -2  -8   28.77    3.10
   1  -2  -8   28.40    2.76
   1  -2  -8   31.30    2.93
   1  -2  -8   29.45    2.86
   1  -2  -8   30.31    5.48
   1  -2  -7  252.69   14.79
   1  -2  -7  267.06    9.62
   1  -2  -7  267.52    9.93
   1  -2  -7  265.15    9.32
   1  -2  -7  274.31    9.68
   1  -2  -7  273.46    9.68
   1  -2  -7  259.11   14.62
   1  -2  -6  134.80    5.60
   1  -2  -6  133.63    5.71
   1  -2  -6  144.76    5.75
   1  -2  -6  129.24    9.41
   1  -2  -6  135.78    5.45
   1  -2  -6  137.89    5.56
   1  -2  -6  132.08    5.63
   1  -2  -6  131.99    5.80
   1  -2  -5   93.69    7.24
   1  -2  -4 1140.36   35.93
   1  -2  -3 1547.89   45.59
   1  -2  -2  317.00   10.49
   1  -2  -2  317.66   12.10
   1  -2  -1 2687.69   72.45
   1  -2  -1 2684.86   72.41
   1  -2  -1 2670.64   73.60
   1  -2   0    2.99    1.49
   1  -2   1 4187.97  111.72
   1  -2   1 4142.24  111.73
   1  -2   1 4213.63  110.71
   1  -2   2  391.00   12.53
   1  -2   2  386.82   13.09
   1  -2   2  402.22   12.58
   1  -2   3 1817.82   51.33
   1  -2   3 1839.32   50.15
   1  -2   4 1518.49   43.84
   1  -2   4 1522.48   41.97
   1  -2   5 5099.83  133.08
  -1   2  -5 4818.10  130.04
   1  -2   6  776.53   25.32
  -1   2  -6  755.78   25.08
   1  -2   7  919.15   29.74
  -1   2  -7  898.71   26.00
  -1   2  -7  918.20   29.95
  -1   2  -8   74.82    4.20
  -1   2  -8   78.14    4.06
  -1   2  -9   33.94    3.04
  -1   2  -9   37.49    3.25
  -1   2 -10   71.39    4.35
  -1   2 -10   77.58    4.72
  -1   2 -11  159.63    7.24
  -1   2 -11  174.10    7.41
  -1   2 -12    7.16    1.96
   1  -2  13  497.55   14.12
  -1   2 -13  466.58   14.26
   1  -1 -12   -0.18    1.11
   1  -1 -12    0.64    1.05
   1  -1 -11   27.89    2.57
   1  -1 -11   28.56    2.57
   1  -1 -10   55.26    3.61
   1  -1 -10   46.68    3.06
   1  -1 -10   48.43    3.50
   1  -1 -10   50.88    3.57
   1  -1  -9  303.51   10.46
   1  -1  -9  271.37    9.71
   1  -1  -9  288.44   15.96
   1  -1  -9  279.08   10.24
   1  -1  -9  279.44   10.19
   1  -1  -9  261.12   15.54
   1  -1  -8  159.19   11.23
   1  -1  -8  177.47    7.22
   1  -1  -8  171.98    6.68
   1  -1  -8  174.46    7.10
   1  -1  -8  157.89    6.90
   1  -1  -8  163.45   11.46
   1  -1  -8  169.02    7.01
   1  -1  -7  325.38   11.31
   1  -1  -7  350.47   11.39
   1  -1  -7  350.40   16.56
   1  -1  -7  340.30   16.56
   1  -1  -7  345.36   11.32
   1  -1  -7  333.55   11.25
   1  -1  -7  339.01   11.63
   1  -1  -6  156.16    6.14
   1  -1  -6  177.05   10.08
   1  -1  -6  184.00    6.74
   1  -1  -6  164.36    9.95
   1  -1  -5  914.80   30.12
   1  -1  -4  891.45   28.34
   1  -1  -3  102.24    3.96
   1  -1  -3   86.49    5.44
   1  -1  -2  630.70   17.98
   1  -1  -2  615.23   19.40
   1  -1  -1 8388.09  220.77
   1  -1  -1 8461.29  221.48
   1  -1   0  467.13   14.36
   1  -1   0  507.14   14.28
   1  -1   0  486.77   14.28
   1  -1   1 5746.01  150.43
   1  -1   1 5643.92  150.42
   1  -1   2   17.79    2.34
   1  -1   2   17.87    1.81
   1  -1   3  953.24   26.71
   1  -1   3  974.64   28.29
  -1   1  -4  326.95   11.46
   1  -1   4  332.34   12.14
   1  -1   5 1773.26   36.40
  -1   1  -5 1781.91   35.75
  -1   1  -6   44.91    4.16
   1  -1   6   44.67    4.23
  -1   1  -7  222.83    7.96
   1  -1   7  206.52   10.10
  -1   1  -7  213.40    7.80
  -1   1  -8  239.53    8.72
  -1   1  -8  232.23    8.64
  -1   1  -9  562.58   17.61
  -1   1  -9  567.67   17.73
   1  -1   9  534.62   16.53
  -1   1 -10    3.99    1.94
  -1   1 -11  280.21   10.35
  -1   1 -12   43.57    3.22
  -1   1 -12   41.45    2.88
   1  -1  13    0.52    0.86
  -1   1 -13    1.47    0.96
   1   0 -13   23.79    1.63
   1   0 -12  100.12    4.47
   1   0 -12   97.92    4.33
   1   0 -11   29.82    2.77
   1   0 -11   30.10    2.77
   1   0 -11   32.35    2.73
   1   0 -11   29.65    3.11
   1   0 -10   11.65    3.78
   1   0 -10   17.60    4.22
   1   0 -10   15.93    2.64
   1   0 -10   16.17    2.30
   1   0 -10   14.04    2.18
   1   0 -10   17.87    2.51
   1   0 -10   12.90    2.27
   1   0 -10   17.02    2.05
   1   0  -9  187.44    7.60
   1   0  -9  182.54   11.79
   1   0  -9  178.75    7.59
   1   0  -9  166.00   11.81
   1   0  -9  188.69    7.91
   1   0  -9  180.62    7.39
   1   0  -9  179.50    7.28
   1   0  -8  798.62   23.70
   1   0  -8  785.59   23.45
   1   0  -8  801.79   29.44
   1   0  -8  801.25   24.08
   1   0  -8  813.93   23.63
   1   0  -8  792.71   30.16
   1   0  -8  810.68   23.89
   1   0  -7   14.13    3.69
   1   0  -7   22.95    3.85
   1   0  -7   16.79    2.13
   1   0  -7   19.07    2.22
   1   0  -6  474.31   19.15
   1   0  -6  525.26   19.11
   1   0  -5 1013.67   31.54
   1   0  -4   41.88    3.83
  -1   0   4   35.17    1.81
   1   0  -4   40.27    1.93
   1   0  -3 2613.66   70.53
   1   0  -3 2572.07   68.66
   1   0  -3 2552.00   70.84
   1   0  -2    2.69    1.08
   1   0  -2    3.19    1.77
   1   0  -1  397.56   12.10
   1   0   0   15.46    1.10
   1   0   0   17.22    1.49
   1   0   1  940.44   25.91
  -1   0  -2  271.13    8.33
   1   0   2  285.73    8.59
  -1   0  -3  281.69    9.30
   1   0   3  281.51    8.58
   1   0   4  263.71    9.78
   1   0   4  224.89    6.75
   1   0   5 1071.03   32.48
   1   0   6  212.79    9.70
  -1   0  -6  204.78    9.63
  -1   0  -7   77.38    4.20
  -1   0  -7   73.24    4.14
  -1   0  -7   63.83    5.55
  -1   0  -8   20.79    2.69
  -1   0  -8   23.68    2.68
  -1   0  -8   20.91    2.09
  -1   0  -8   23.45    2.53
  -1   0  -9   19.65    2.66
  -1   0  -9   19.14    2.16
  -1   0 -10   52.98    3.24
   1   0  10   54.85    3.15
  -1   0 -10   61.49    4.09
  -1   0 -11    3.88    1.65
  -1   0 -11    5.00    2.02
  -1   0 -11    4.83    1.35
  -1   0 -12    0.75    1.21
   1   0  13    0.66    0.55
   1   1 -14   56.26    2.20
   1   1 -13  100.49    4.12
   1   1 -12  461.17   14.70
   1   1 -12  440.76   14.19
   1   1 -11  614.45   18.93
   1   1 -11  622.57   19.16
   1   1 -11  606.13   19.22
   1   1 -11  583.59   17.94
   1   1 -11  621.02   18.50
   1   1 -11  596.75   18.66
   1   1 -10    2.10    3.10
   1   1 -10    0.58    1.70
   1   1 -10    1.23    1.86
   1   1 -10    0.51    1.59
   1   1 -10   -0.91    1.73
   1   1 -10    2.70    1.62
   1   1  -9 1016.84   35.49
   1   1  -9 1051.27   29.85
   1   1  -9 1045.34   30.62
   1   1  -9  997.96   37.11
   1   1  -9 1022.22   30.36
   1   1  -9 1050.96   30.03
   1   1  -8  382.71   12.91
   1   1  -8  399.25   12.65
   1   1  -8  399.84   12.51
   1   1  -8  375.54   16.61
   1   1  -8  380.49   12.84
   1   1  -8  403.35   18.44
   1   1  -7   29.08    2.46
   1   1  -7   31.80    2.65
   1   1  -6 2152.97   63.63
   1   1  -6 2186.95   62.37
   1   1  -5  100.74    5.67
   1   1  -5   88.59    3.34
  -1  -1   5   85.14    3.27
   1   1  -5   89.98    6.25
   1   1  -4 5116.21  135.71
   1   1  -4 5120.13  137.51
   1   1  -4 5213.03  138.57
  -1  -1   3 9259.19  241.68
   1   1  -3 9134.58  241.73
   1   1  -3 9169.17  242.62
   1   1  -2 6039.37  158.64
  -1  -1   2 5976.23  158.51
  -1  -1   1 2427.32   65.02
   1   1   0 8367.63  220.27
   1   1   1  774.35   21.46
  -1  -1  -1  736.92   21.25
   1   1   2   18.13    1.69
  -1  -1  -2   17.46    1.67
  -1  -1  -2   18.38    1.69
   1   1   3 1069.06   29.08
  -1  -1  -3 1036.74   29.97
  -1  -1  -4  714.74   18.75
  -1  -1  -4  540.92   15.33
   1   1   5 1456.65   42.19
  -1  -1  -5 1400.96   41.69
  -1  -1  -6   81.17    4.36
  -1  -1  -6   91.87    4.44
   1   1   6   83.30    5.71
  -1  -1  -6   90.34    6.10
  -1  -1  -6   93.11    4.41
  -1  -1  -7    3.98    1.77
  -1  -1  -7    1.72    1.69
  -1  -1  -8  210.95    8.46
  -1  -1  -8  209.07    7.83
  -1  -1  -8  202.76    7.54
  -1  -1  -9  174.58    6.94
  -1  -1  -9  172.52    7.59
  -1  -1 -10    6.13    2.10
   1   1  10    6.85    1.44
  -1  -1 -10    6.68    1.94
  -1  -1 -10    5.36    1.62
  -1  -1 -11   86.82    3.85
  -1  -1 -11   82.55    4.18
  -1  -1 -12   54.93    2.70
   1   2 -14  178.65    5.84
   1   2 -13   62.80    3.59
   1   2 -13   58.81    3.25
   1   2 -12   29.56    2.95
   1   2 -12   28.77    2.65
   1   2 -12   30.06    2.97
   1   2 -11   99.98    4.79
   1   2 -11   89.83    9.01
   1   2 -11  101.15    5.25
   1   2 -11  106.58    5.54
   1   2 -11   94.59    5.35
   1   2 -10   30.05    3.24
   1   2 -10   23.22    2.42
   1   2 -10   29.98    3.08
   1   2 -10   29.44    2.88
   1   2 -10   31.15    5.41
   1   2  -9  297.69   10.33
   1   2  -9  294.39   10.01
   1   2  -9  295.80   10.69
   1   2  -8    0.15    1.51
   1   2  -8    1.46    1.32
   1   2  -8    0.75    2.12
   1   2  -8    2.26    2.62
   1   2  -7  308.77   12.79
   1   2  -7  316.35   14.79
   1   2  -6 2010.31   55.58
   1   2  -6 2155.36   58.57
   1   2  -6 2167.09   61.00
   1   2  -5  679.90   22.62
  -1  -2   5  674.35   19.52
   1   2  -5  651.77   20.78
   1   2  -4 3005.20   80.20
  -1  -2   4 3002.71   80.01
   1   2  -4 2915.90   80.55
   1   2  -3 1686.04   46.38
  -1  -2   2   23.48    2.31
   1   2  -1 2173.37   59.24
  -1  -2   1 2182.82   59.09
   1   2   0 2645.88   71.46
   1   2   1   57.53    3.38
   1   2   2   26.96    2.28
  -1  -2  -2   23.28    2.11
   1   2   3   11.97    1.54
  -1  -2  -3   11.40    1.59
  -1  -2  -4  702.38   22.37
  -1  -2  -5  344.91   11.16
  -1  -2  -5  335.79   11.17
  -1  -2  -5  332.60   13.25
  -1  -2  -6   57.16    3.20
  -1  -2  -6   55.99    3.59
  -1  -2  -7   33.78    3.09
  -1  -2  -7   36.40    2.68
  -1  -2  -8  295.56   10.81
  -1  -2  -8  295.16   10.10
  -1  -2  -8  298.42   10.92
  -1  -2  -8  290.51   10.42
  -1  -2  -9   98.59    4.63
  -1  -2  -9  101.28    5.41
  -1  -2  -9  113.20    5.44
  -1  -2  -9   99.52    4.97
  -1  -2 -10  527.31   16.21
  -1  -2 -10  511.40   15.78
  -1  -2 -11    0.74    0.99
  -1  -2 -11    2.16    1.24
   1   3 -13  134.29    5.53
   1   3 -13  133.32    5.74
   1   3 -13  128.28    5.62
   1   3 -12    8.53    2.17
   1   3 -12    5.70    1.88
   1   3 -11  230.15    8.95
   1   3 -11  185.69   13.43
   1   3 -10  348.92   11.72
   1   3 -10  385.97   12.97
   1   3  -9   12.13    1.76
   1   3  -9   13.71    2.25
   1   3  -9   10.33    2.14
   1   3  -9   17.10    4.38
   1   3  -8  687.96   26.11
   1   3  -8  636.48   19.82
   1   3  -8  667.90   19.61
   1   3  -7   95.24    7.59
   1   3  -6  633.82   19.40
   1   3  -6  611.47   22.61
  -1  -3   6  620.11   19.09
  -1  -3   5  877.84   25.72
   1   3  -5  858.53   25.92
   1   3  -4 2537.63   69.22
  -1  -3   4 2508.07   68.96
  -1  -3   3  124.71    5.84
   1   3  -3  127.47    5.91
  -1  -3   2  252.54    9.29
   1   3  -1  226.13    8.71
   1   3   0  716.52   21.69
  -1  -3   0  712.30   21.60
   1   3   1 1854.12   51.40
  -1  -3  -1 1837.62   51.34
   1   3   2  735.29   22.82
  -1  -3  -2  779.91   22.91
   1   3   3  737.98   22.00
  -1  -3  -3  718.83   21.86
  -1  -3  -4   95.63    4.43
  -1  -3  -5  128.10    5.76
  -1  -3  -5  132.05    5.41
  -1  -3  -6  387.81   13.06
  -1  -3  -6  385.37   12.46
  -1  -3  -7  146.67    6.63
  -1  -3  -7  136.70    5.96
  -1  -3  -8    4.19    1.78
  -1  -3  -8    5.09    1.84
  -1  -3  -8    4.76    1.54
  -1  -3  -9    4.22    1.67
  -1  -3  -9    4.18    1.53
  -1  -3  -9    5.12    1.74
  -1  -3  -9    3.30    1.37
   1   3  10    0.95    0.92
  -1  -3 -10   -0.84    1.22
  -1  -3 -10    0.95    1.24
  -1  -3 -11   19.47    1.37
   1   4 -14   65.42    3.09
   1   4 -13   52.29    3.36
   1   4 -13   53.01    3.39
   1   4 -12   96.48    5.00
   1   4 -11  105.52    5.62
   1   4 -11  135.99    6.34
   1   4 -10  156.39    7.01
   1   4 -10  142.84   11.39
   1   4  -9  442.68   14.75
   1   4  -9  448.75   14.34
   1   4  -9  449.46   21.04
   1   4  -8   95.07    8.46
   1   4  -8   99.18    4.57
   1   4  -8  100.88    4.92
  -1  -4   7   -0.22    1.39
   1   4  -7    0.95    1.36
  -1  -4   6  736.33   22.97
   1   4  -6  719.04   23.21
  -1  -4   5    2.05    1.75
   1   4  -5    2.22    1.75
  -1  -4   4 1336.10   39.28
   1   4  -4 1372.40   39.66
  -1  -4   3  866.21   26.54
   1   4  -2 5996.47  161.77
  -1  -4   2 6060.14  161.55
  -1  -4   1  127.81    6.45
   1   4  -1  113.09    6.20
   1   4   0 1042.91   31.05
  -1  -4   0 1017.51   30.96
   1   4   1    7.30    2.06
  -1  -4  -1    8.21    2.14
   1   4   2  647.50   20.88
  -1  -4  -2  645.73   20.89
  -1  -4  -3  496.91   15.02
  -1  -4  -3  480.25   16.50
  -1  -4  -4 1534.46   42.72
  -1  -4  -5   12.82    1.95
  -1  -4  -5   16.75    2.27
  -1  -4  -6  811.71   24.00
  -1  -4  -7  214.31    8.08
  -1  -4  -8   26.74    2.40
  -1  -4  -8   31.78    2.96
  -1  -4  -8   27.30    2.62
  -1  -4  -8   27.82    2.58
  -1  -4  -9    2.81    1.13
  -1  -4  -9    1.92    1.36
  -1  -4  -9    2.33    1.37
  -1  -4  -9    2.62    1.17
  -1  -4 -10    9.67    1.32
   1   5 -14  261.25    8.46
   1   5 -13   -0.80    1.73
   1   5 -13    0.26    1.40
   1   5 -12  237.11    8.86
   1   5 -12  240.09    9.34
   1   5 -11  229.92    9.12
   1   5 -11  192.58   13.95
   1   5 -10   13.72    2.08
   1   5 -10   18.82    2.57
   1   5 -10   13.69    4.38
   1   5  -9   60.82    4.13
   1   5  -9   65.74    3.81
   1   5  -9   62.73    7.63
   1   5  -8  261.20   11.33
   1   5  -8  276.04    9.30
   1   5  -8  283.47   15.27
  -1  -5   7  232.69   10.56
   1   5  -7  240.71   10.78
   1   5  -6  752.02   24.77
  -1  -5   6  730.15   24.26
  -1  -5   5  231.41   10.35
   1   5  -5  229.71   10.56
   1   5  -4  424.58   15.73
  -1  -5   4  405.70   15.38
  -1  -5   3    8.90    2.63
   1   5  -2  587.39   20.28
  -1  -5   1 1286.55   39.07
   1   5  -1 1311.37   39.24
  -1  -5   0  255.14   11.20
   1   5   0  263.75   11.26
  -1  -5  -1  413.77   15.49
   1   5   1  399.47   15.25
  -1  -5  -2  524.66   16.20
  -1  -5  -2  528.21   18.94
   1   5   2  547.91   18.79
  -1  -5  -3  771.29   22.83
  -1  -5  -4  869.64   25.74
  -1  -5  -5  892.94   26.07
  -1  -5  -5  880.65   26.36
  -1  -5  -6   96.36    4.94
  -1  -5  -6  104.41    5.20
  -1  -5  -7   38.00    2.85
  -1  -5  -7   37.51    3.04
  -1  -5  -7   37.46    2.99
  -1  -5  -8  499.22   14.72
  -1  -5  -8  494.98   15.21
  -1  -5  -8  487.95   14.92
  -1  -5  -8  485.01   15.10
  -1  -5  -9  309.87    9.58
   1   6 -14   15.64    1.87
   1   6 -14   13.15    1.59
   1   6 -13   12.94    2.12
   1   6 -12   13.80    2.02
   1   6 -12   18.23    2.60
   1   6 -11  142.58   11.74
   1   6 -11  160.56    7.14
   1   6 -10  149.79    6.88
   1   6 -10  150.54    6.27
   1   6  -9  189.85    7.84
   1   6  -9  190.49    7.22
   1   6  -9  169.07   12.48
  -1  -6   8   11.48    2.69
   1   6  -8   13.93    1.85
   1   6  -8   17.45    3.23
   1   6  -7  308.34   13.85
  -1  -6   7  315.23   13.81
  -1  -6   6   47.70    4.87
   1   6  -6   46.63    5.00
  -1  -6   5   12.26    3.15
   1   6  -5   10.24    2.94
  -1  -6   4  947.79   31.09
   1   6  -3   64.83    5.74
  -1  -6   3   59.79    5.46
   1   6  -2  406.31   16.38
  -1  -6   2  403.21   16.29
   1   6  -1  165.91    9.10
  -1  -6   1  171.89    9.28
  -1  -6   1  151.61    5.88
   1   6   0   32.24    4.16
  -1  -6   0   26.89    2.31
  -1  -6   0   31.46    4.07
  -1  -6  -1  362.95   15.39
   1   6   1  386.41   15.39
  -1  -6  -1  360.72   11.97
  -1  -6  -1  365.22   11.95
  -1  -6  -2    0.79    1.44
  -1  -6  -2    0.95    1.49
  -1  -6  -2    3.41    2.11
  -1  -6  -3   77.51    4.46
  -1  -6  -3   79.81    4.47
  -1  -6  -4   73.23    4.38
  -1  -6  -5   83.46    4.74
  -1  -6  -5   87.49    4.65
  -1  -6  -5   81.65    4.61
  -1  -6  -6   56.30    3.55
  -1  -6  -6   60.40    3.70
  -1  -6  -7  300.30    9.83
  -1  -6  -7  303.03    9.96
  -1  -6  -7  286.85    9.58
  -1  -6  -8   30.85    1.82
  -1  -6  -8   33.63    2.18
  -1  -6  -8   32.45    1.93
   1   7 -14   80.64    3.79
   1   7 -13   42.00    3.17
  -1  -7  12  150.53    5.64
   1   7 -12  162.33    6.79
   1   7 -11   34.63    3.19
   1   7 -10  523.28   16.77
   1   7 -10  475.47   23.84
   1   7  -9  824.55   24.77
   1   7  -8 1073.75   35.27
   1   7  -8 1039.10   29.31
  -1  -7   8 1030.75   34.76
  -1  -7   7 1149.56   37.84
   1   7  -7 1140.39   38.01
   1   7  -6  337.74   15.31
  -1  -7   6  291.33   14.48
   1   7  -5  239.26   12.50
  -1  -7   4  692.24   25.33
   1   7  -3  387.01   16.91
  -1  -7   2  957.61   27.50
  -1  -7   2  982.02   33.27
  -1  -7   2  964.56   27.57
   1   7  -2 1022.81   33.47
   1   7  -1  213.21   11.47
  -1  -7   1  232.82   12.10
  -1  -7   1  205.09    7.73
   1   7   0  459.88   14.07
   1   7   0  480.99   19.15
  -1  -7   0  470.63   14.83
  -1  -7   0  449.58   19.07
  -1  -7  -1   37.20    2.45
   1   7   1   31.78    4.29
  -1  -7  -1   43.98    3.16
  -1  -7  -1   38.63    4.86
  -1  -7  -2  174.55    7.27
   1   7   3   36.57    2.50
  -1  -7  -3   35.78    3.18
  -1  -7  -4    8.81    1.97
  -1  -7  -5   58.88    3.62
  -1  -7  -5   59.63    3.59
  -1  -7  -6  136.32    5.51
  -1  -7  -6  137.82    5.41
  -1  -7  -6  141.03    5.59
  -1  -7  -7   21.07    1.54
   1   8 -14   11.85    1.56
   1   8 -13  486.93   15.13
  -1  -8  12  103.05    4.41
   1   8 -12  104.12    5.02
   1   8 -11  480.42   15.48
   1   8 -10   56.96    3.91
   1   8  -9   44.32    5.30
   1   8  -9   47.65    2.84
   1   8  -9   47.87    3.52
  -1  -8   9   49.10    2.83
  -1  -8   8  151.29    5.78
   1   8  -8  139.77    5.79
  -1  -8   8  128.48    9.49
   1   8  -8  143.80   10.03
  -1  -8   7 1167.39   38.65
   1   8  -7 1147.70   38.52
   1   8  -7 1158.63   31.66
  -1  -8   7 1061.21   31.30
  -1  -8   6  120.76    9.25
  -1  -8   6  112.76    5.08
  -1  -8   5 2021.24   60.11
  -1  -8   5 1886.31   52.27
  -1  -8   4    4.56    2.93
  -1  -8   4    3.12    1.51
   1   8  -4    5.11    3.21
   1   8  -3  247.80   13.30
  -1  -8   3  232.25   13.04
  -1  -8   3  220.44    8.19
  -1  -8   2   80.84    7.63
  -1  -8   2   92.39    4.58
   1   8  -2   79.75    7.41
   1   8  -1   60.56    6.49
  -1  -8   1   65.71    6.82
  -1  -8   1   71.39    4.05
   1   8  -1   65.40    3.56
   1   8   0   76.91    3.75
  -1  -8   0   66.74    6.69
   1   8   0   61.91    6.44
  -1  -8   0   81.06    4.44
  -1  -8   0   71.57    3.65
  -1  -8  -1  603.48   18.43
  -1  -8  -1  576.13   17.11
  -1  -8  -2   92.91    4.96
  -1  -8  -3  368.60   12.40
   1   8   3  363.38   11.26
  -1  -8  -4   35.94    2.78
  -1  -8  -5  324.61   10.56
  -1  -8  -5  332.35   10.68
  -1  -8  -5  352.90   10.65
  -1  -8  -6   32.69    1.80
  -1  -8  -6   33.88    1.90
   1   9 -14   -0.52    0.93
  -1  -9  13    5.51    1.06
   1   9 -13    4.27    1.42
  -1  -9  12   35.45    2.43
   1   9 -12   36.23    2.60
   1   9 -11  390.24   12.66
   1   9 -10    6.96    1.21
   1   9 -10    8.44    1.97
   1   9  -9  147.34    5.90
  -1  -9   9  152.69    5.87
   1   9  -9  154.71    6.50
   1   9  -8  304.57   10.25
   1   9  -8  284.25   15.37
  -1  -9   8  315.80   10.21
  -1  -9   8  287.30   15.50
  -1  -9   8  292.19   10.01
  -1  -9   7   23.59    2.33
  -1  -9   7   27.94    5.14
   1   9  -7   17.51    4.25
  -1  -9   7   24.90    2.46
   1   9  -7   26.65    2.53
  -1  -9   6  299.58   10.17
  -1  -9   6  275.43   15.64
   1   9  -6  312.07   16.17
   1   9  -6  299.69   10.33
  -1  -9   5    8.96    3.73
  -1  -9   5    8.06    1.75
  -1  -9   4    2.12    1.50
   1   9  -4    0.64    2.89
   1   9  -3  280.62    9.86
  -1  -9   3  284.17   15.55
   1   9  -3  288.31   15.41
  -1  -9   3  288.24    9.83
   1   9  -2  262.75    9.24
   1   9  -2  270.20   14.64
  -1  -9   2  274.85   14.86
  -1  -9   2  260.65    9.18
   1   9  -1   35.02    5.04
   1   9  -1   35.39    2.67
  -1  -9   1   34.88    2.60
  -1  -9   1   33.18    5.13
   1   9   0  549.55   16.22
  -1  -9   0  537.44   16.12
  -1  -9  -1   24.10    2.56
   1   9   2    4.83    1.23
  -1  -9  -3   14.82    1.94
  -1  -9  -3   12.45    1.64
  -1  -9  -4    2.44    1.21
  -1  -9  -4    2.47    1.04
  -1  -9  -5   13.39    1.07
  -1 -10  13   73.76    2.96
   1  10 -13   83.55    3.50
  -1 -10  12  116.07    4.52
  -1 -10  11  184.65    6.74
   1  10 -10   10.03    1.38
  -1 -10  10   12.09    1.44
   1  10  -9  382.81   11.98
  -1 -10   9  373.64   11.84
  -1 -10   8   61.82    3.44
  -1 -10   8   53.53    3.16
   1  10  -8   58.08    3.46
   1  10  -7   74.63    4.04
  -1 -10   7   70.07    3.89
  -1 -10   7   71.94    3.80
  -1 -10   6   18.66    2.22
  -1 -10   6   23.94    2.31
  -1 -10   6   26.68    4.96
   1  10  -5   51.32    3.48
   1  10  -5   50.31    6.49
  -1 -10   5   57.80    3.51
  -1 -10   5   54.35    6.62
   1  10  -4    0.15    1.35
  -1 -10   4    0.85    1.57
  -1 -10   3   76.35    3.96
   1  10  -3   73.20    3.97
   1  10  -2   79.05    3.99
  -1 -10   2   75.72    3.87
   1  10  -1  218.90    7.74
  -1 -10   1  235.13    7.79
   1  10   0   76.21    3.81
   1  10   1  160.15    5.72
   1  10   2    4.76    0.84
  -1 -10  -2    4.90    1.40
  -1 -10  -3    8.29    1.22
  -1 -11  12   59.74    2.67
  -1 -11  11  531.90   15.50
   1  11 -10  174.59    5.83
  -1 -11  10  173.23    5.79
   1  11  -9   15.61    1.70
  -1 -11   9   13.00    1.61
  -1 -11   8   19.19    1.93
   1  11  -8   19.49    2.00
   1  11  -8   16.37    1.55
   1  11  -7   83.39    4.23
  -1 -11   7   92.77    4.25
  -1 -11   6  172.63    6.57
   1  11  -5  478.72   14.88
   1  11  -4  399.26   12.64
  -1 -11   4  397.49   12.51
   1  11  -3  303.92    9.86
  -1 -11   3  299.52    9.75
   1  11  -2  151.00    5.50
  -1 -11   2  149.17    5.43
   1  11  -1   74.36    3.45
   1  11  -1   69.54    2.92
   1  11   0   13.39    1.40
   1  11   1   75.83    2.74
  -1 -11  -1   99.33    3.53
  -1 -12  10   58.71    2.67
   1  12  -9    0.22    0.87
  -1 -12   9    0.55    0.88
  -1 -12   9    0.22    1.02
  -1 -12   8  276.60    8.59
  -1 -12   8  277.21    8.78
   1  12  -8  283.84    8.86
   1  12  -7    0.77    0.92
  -1 -12   7    1.64    1.16
  -1 -12   6    7.91    1.39
   1  12  -6    7.47    1.45
   1  12  -6    6.28    1.33
   1  12  -5    3.30    1.23
   1  12  -5    3.16    1.20
  -1 -12   5    3.48    1.25
   1  12  -4    4.63    1.19
  -1 -12   4    3.34    1.09
  -1 -12   3   31.80    1.82
   1  12  -3   35.32    2.13
   1  12  -3   29.50    1.81
   1  12  -2  177.41    5.82
  -1 -12   1  122.36    4.23
   1  12  -1  125.12    4.04
   1  13  -8  116.39    3.89
  -1 -13   8  118.87    3.88
  -1 -13   7   44.51    2.01
   1  13  -6   14.84    1.16
   1  13  -6   11.92    0.97
   1  13  -5    4.45    0.72
   1  13  -5    4.85    0.78
  -2  13  -5   10.16    0.90
  -2  13  -6    6.41    0.83
  -2  12  -2   16.47    1.13
   2 -12   2   17.95    1.24
   2 -12   3    4.29    1.04
  -2  12  -3    3.37    0.93
   2 -12   3    3.97    0.99
   2 -12   4   62.80    2.91
   2 -12   4   67.74    3.07
   2 -12   5    2.25    1.06
   2 -12   6    7.01    1.28
   2 -12   6    9.18    1.45
   2 -12   7   17.53    1.74
   2 -12   7   19.46    1.95
   2 -12   7   18.56    1.66
   2 -12   8    1.20    1.18
  -2  12  -8    0.88    0.93
   2 -12   8   -0.07    0.99
   2 -12   9  159.31    5.31
  -2  12  -9  148.30    4.80
   2 -12   9  141.30    4.78
   2 -12   9  145.19    4.96
   2 -12  10   34.21    1.87
   2 -12  10   30.85    1.76
   2 -11  -1   73.76    2.87
   2 -11   0   70.10    3.12
  -2  11  -1   46.89    2.39
   2 -11   1   51.91    2.82
   2 -11   2    1.68    1.21
   2 -11   2    0.23    1.28
   2 -11   3  209.23    7.38
   2 -11   3  204.92    7.52
   2 -11   4   37.04    2.76
   2 -11   5  647.33   19.51
   2 -11   6  234.64    8.29
   2 -11   6  210.56    7.27
   2 -11   7  344.74   10.91
   2 -11   7  332.47   11.19
   2 -11   7  334.93   10.59
   2 -11   8   54.64    2.96
   2 -11   8   45.86    2.81
   2 -11   8   51.97    3.25
   2 -11   9    6.67    1.28
   2 -11   9    8.34    1.69
   2 -11   9    3.96    1.36
   2 -11  10    6.29    1.44
   2 -11  11  298.19    8.86
   2 -11  11  275.19    8.83
   2 -11  12   92.27    3.27
   2 -10  -3    8.71    1.06
   2 -10  -2   47.11    2.60
   2 -10  -2   51.80    2.74
   2 -10  -1   40.33    2.71
   2 -10  -1   37.27    2.49
   2 -10   0  414.53   12.55
   2 -10   0  385.81   12.29
   2 -10   0  415.04   12.96
   2 -10   1  437.64   13.07
   2 -10   1  400.24   12.74
   2 -10   1  437.88   13.58
   2 -10   1  400.47   12.84
   2 -10   2  233.93    8.10
   2 -10   2  258.13    9.06
   2 -10   2  233.99    8.11
   2 -10   3  109.62    5.37
   2 -10   4    7.40    1.22
   2 -10   5  322.79   10.45
   2 -10   5  326.00   10.93
   2 -10   6   55.55    3.30
   2 -10   6   54.24    3.69
   2 -10   6   50.42    3.30
   2 -10   7  241.73    8.60
   2 -10   7  248.78    9.15
   2 -10   8  659.87   20.04
   2 -10   8  640.30   19.62
   2 -10   8  655.45   19.44
   2 -10   8  691.78   19.74
   2 -10   9   23.27    2.49
   2 -10   9   28.03    2.13
   2 -10   9   25.94    2.24
   2 -10  10  441.48   13.56
   2 -10  10  438.63   13.73
   2 -10  11   10.88    1.64
   2 -10  11   10.54    1.65
   2 -10  12   13.61    1.48
   2 -10  12   16.25    1.54
   2 -10  13   52.38    2.09
   2  -9  -5   34.07    1.85
   2  -9  -4   65.15    3.16
   2  -9  -3    6.55    1.58
   2  -9  -3    7.73    1.59
   2  -9  -2    1.87    1.48
   2  -9  -2    2.30    1.56
   2  -9  -2    2.04    1.45
   2  -9  -1    7.73    1.69
   2  -9  -1    2.74    1.41
   2  -9  -1    4.46    1.82
   2  -9  -1    5.15    1.11
   2  -9   0   28.99    2.51
   2  -9   0   32.39    2.93
   2  -9   0   34.06    2.74
   2  -9   0   33.29    2.72
  -2   9  -1   17.27    3.77
   2  -9   1   16.67    2.40
   2  -9   1   17.22    2.07
   2  -9   2  134.84    6.19
  -2   9  -2  127.56    9.83
   2  -9   2  141.36    5.85
   2  -9   2  135.27   10.46
   2  -9   3  261.58    9.43
   2  -9   3  249.41    8.99
  -2   9  -3  246.71   14.14
   2  -9   4  681.12   20.14
  -2   9  -4  688.84   27.24
   2  -9   4  665.38   19.65
   2  -9   4  645.51   27.02
   2  -9   5   25.48    2.46
   2  -9   5   28.29    2.45
   2  -9   5   23.72    2.70
   2  -9   6    1.50    1.65
   2  -9   6    4.82    1.74
  -2   9  -6    4.94    2.99
   2  -9   6   -1.25    2.97
   2  -9   6    1.94    1.61
   2  -9   6    1.67    1.54
   2  -9   7   22.91    2.60
   2  -9   7   24.30    4.78
   2  -9   7   26.35    2.61
  -2   9  -7   23.10    4.34
   2  -9   7   25.26    2.70
   2  -9   7   26.43    2.44
   2  -9   8    6.19    1.88
   2  -9   8    6.63    1.85
   2  -9   9   94.30    4.21
   2  -9   9   89.38    4.50
   2  -9   9  102.51    4.84
   2  -9  10   51.17    3.02
   2  -9  10   56.31    3.40
   2  -9  10   57.67    3.62
   2  -9  11   22.01    2.13
   2  -9  11   23.69    2.39
   2  -9  12   21.52    1.96
   2  -9  12   20.37    1.83
   2  -9  13  154.64    5.21
   2  -8  -6    4.03    1.14
   2  -8  -5  138.23    5.52
   2  -8  -4  201.01    7.52
   2  -8  -4  199.99    7.57
   2  -8  -3   22.95    2.50
   2  -8  -3   22.38    2.53
   2  -8  -3   22.04    2.46
   2  -8  -2  488.88   15.15
   2  -8  -2  458.91   14.83
   2  -8  -2  453.79   15.08
   2  -8  -1   10.99    2.13
   2  -8  -1   10.31    1.94
   2  -8  -1   13.98    2.09
   2  -8  -1   10.36    1.72
   2  -8   0  754.88   28.92
   2  -8   0  765.03   23.02
  -2   8   0  756.01   28.17
   2  -8   1   50.41    3.39
   2  -8   1   49.63    6.14
  -2   8  -1   41.80    5.52
   2  -8   1   42.41    2.98
   2  -8   2  352.31   12.09
   2  -8   2  365.15   11.78
   2  -8   2  354.62   17.71
  -2   8  -2  373.79   17.55
  -2   8  -3  227.47   13.13
   2  -8   3  216.63    8.41
   2  -8   3  215.27    7.57
   2  -8   3  227.13    8.36
   2  -8   4  873.00   25.07
   2  -8   4  817.95   31.15
   2  -8   4  844.04   24.52
   2  -8   4  833.52   24.24
  -2   8  -5    2.35    2.90
   2  -8   5    1.77    2.68
   2  -8   5    0.93    1.41
   2  -8   5    2.46    1.36
   2  -8   5    0.32    1.61
   2  -8   6   41.87    3.32
   2  -8   6   41.02    3.19
   2  -8   6   41.62    5.82
  -2   8  -6   47.72    5.97
   2  -8   6   45.04    2.97
   2  -8   6   39.90    2.97
   2  -8   7   19.46    2.46
  -2   8  -7   13.24    3.77
   2  -8   7   20.42    4.27
   2  -8   7   14.36    1.85
   2  -8   7   21.42    2.54
   2  -8   8   34.16    3.00
  -2   8  -8   35.29    4.87
   2  -8   8   35.04    2.84
   2  -8   8   38.66    3.02
   2  -8   9   98.21    4.85
   2  -8   9  110.52    5.06
   2  -8   9  104.84    5.23
   2  -8  10   54.51    3.24
   2  -8  10   50.88    3.48
   2  -8  10   50.87    3.35
   2  -8  11  131.59    5.71
   2  -8  11  135.12    5.48
   2  -8  12   87.29    4.04
   2  -8  12   79.94    3.63
   2  -8  13    2.39    1.10
   2  -7  -7    0.95    0.88
   2  -7  -6  825.34   23.73
   2  -7  -6  808.79   23.14
   2  -7  -5  150.73    6.44
   2  -7  -5  146.65    6.34
   2  -7  -5  149.53    5.88
   2  -7  -4  283.92    9.69
   2  -7  -4  291.44   10.20
   2  -7  -4  288.17   10.36
   2  -7  -4  284.41   10.33
   2  -7  -3  302.24   16.22
   2  -7  -3  337.60   11.53
   2  -7  -3  334.59   11.65
   2  -7  -3  330.38   11.61
   2  -7  -3  337.08   10.88
   2  -7  -2  114.37    5.45
   2  -7  -2  107.01    4.62
   2  -7  -2  128.90    9.17
   2  -7  -2  125.53    5.57
   2  -7  -2  112.94    5.57
   2  -7  -1   91.25    7.36
  -2   7   1   92.97    7.35
   2  -7  -1   94.48    4.89
   2  -7   0 1291.93   43.32
   2  -7   0 1277.43   40.86
  -2   7   0 1347.91   43.02
   2  -7   0 1320.91   36.70
   2  -7   0 1326.04   37.46
   2  -7   0 1338.26   37.20
   2  -7   1  216.98    7.86
   2  -7   1  207.53    7.54
  -2   7  -1  209.92   11.98
   2  -7   1  210.73   12.20
   2  -7   2 1158.80   31.73
   2  -7   2 1111.90   31.76
   2  -7   2 1126.42   31.38
  -2   7  -2 1117.48   37.67
   2  -7   2 1059.48   37.54
   2  -7   2 1099.01   30.86
   2  -7   3 1930.09   52.48
   2  -7   3 1919.59   59.54
  -2   7  -3 1974.15   59.71
   2  -7   3 1949.38   53.25
   2  -7   3 1984.85   53.15
   2  -7   3 1890.16   52.70
   2  -7   4  107.87    4.91
   2  -7   4  111.89    5.03
   2  -7   4  100.06    4.53
   2  -7   4  109.29    4.63
   2  -7   4  111.90    8.48
   2  -7   5   -0.51    2.53
   2  -7   5    0.48    1.39
   2  -7   5    0.14    1.47
  -2   7  -5   -0.51    2.54
   2  -7   5    1.27    1.24
  -2   7  -6    3.05    2.66
   2  -7   6    3.65    1.38
   2  -7   6    4.04    2.77
   2  -7   7  254.16   13.08
  -2   7  -7  256.30   13.13
   2  -7   7  252.10    9.17
   2  -7   7  252.18    8.95
   2  -7   7  253.42    8.48
   2  -7   8  563.62   17.67
   2  -7   8  594.67   17.45
   2  -7   9  138.30    6.10
   2  -7   9  124.18    5.60
   2  -7  10  431.26   14.24
   2  -7  10  446.81   13.92
   2  -7  11  117.33    5.41
   2  -7  11  122.89    5.12
   2  -7  12   15.25    1.63
   2  -7  12   15.76    1.97
   2  -7  13  188.39    6.52
  -2   7 -14   25.61    1.69
   2  -7  14   25.52    1.46
   2  -6  -9   57.00    2.37
   2  -6  -8   89.33    3.75
   2  -6  -7    9.67    1.79
   2  -6  -6  101.16    5.15
   2  -6  -6   93.06    4.68
   2  -6  -5  243.34   14.82
   2  -6  -5  255.80    9.51
   2  -6  -5  264.42    9.80
   2  -6  -5  253.90    9.73
   2  -6  -5  278.12    9.50
   2  -6  -4  778.39   23.12
   2  -6  -4  770.41   23.22
   2  -6  -4  751.63   29.81
   2  -6  -4  748.13   23.13
   2  -6  -4  780.69   22.73
   2  -6  -3  112.85    5.54
   2  -6  -3  121.10    9.25
   2  -6  -3  117.05    5.58
   2  -6  -3  117.75    5.47
   2  -6  -3  117.11    5.03
   2  -6  -2    2.75    1.34
   2  -6  -2    3.20    1.16
   2  -6  -2    1.53    2.32
  -2   6   2    2.79    2.08
   2  -6  -2    4.24    1.67
   2  -6  -2    2.99    1.59
   2  -6  -1  253.00   12.42
   2  -6  -1  251.40    8.33
  -2   6   1  249.19   12.35
   2  -6  -1  252.67    8.49
   2  -6  -1  250.68    9.06
   2  -6  -1  265.26   12.86
   2  -6   0    0.85    1.13
  -2   6   0   -0.86    2.13
   2  -6   0   -0.45    2.43
   2  -6   0    1.44    1.19
   2  -6   0    2.07    1.95
   2  -6   1  116.71    6.54
  -2   6  -1  115.45    8.07
   2  -6   1  115.86    8.21
   2  -6   1  123.45    4.79
  -2   6  -2  571.62   21.75
   2  -6   3  313.01   14.37
   2  -6   3  315.31    9.94
   2  -6   4   25.82    4.08
  -2   6  -4   33.83    4.52
   2  -6   4   28.89    2.08
   2  -6   4   32.08    2.27
   2  -6   5  214.50   11.10
   2  -6   5  198.48    6.91
   2  -6   5  204.05    7.13
  -2   6  -5  205.63   10.93
   2  -6   6  285.36    9.37
  -2   6  -6  278.66   13.37
   2  -6   6  278.89    9.03
   2  -6   6  276.68   13.31
   2  -6   7   29.66    2.49
  -2   6  -7   32.59    4.19
   2  -6   7   23.41    2.27
   2  -6   8   -3.02    1.51
   2  -6   8    0.66    1.52
   2  -6   9   96.95    5.02
   2  -6   9  100.80    4.76
  -2   6  -9  105.07    4.94
   2  -6  10   79.17    4.01
   2  -6  10   78.52    4.30
  -2   6 -10   71.45    4.12
   2  -6  11   29.60    2.77
  -2   6 -11   29.95    2.64
   2  -6  11   27.76    2.29
  -2   6 -12  183.82    6.96
   2  -6  12  204.17    7.31
   2  -6  13  166.85    6.02
   2  -6  14   17.82    1.32
  -2   6 -14   17.33    1.48
   2  -5 -10   89.44    3.19
   2  -5  -9   62.56    3.21
   2  -5  -9   56.86    3.01
   2  -5  -8   20.76    2.29
   2  -5  -8   16.92    2.28
   2  -5  -7   93.56    4.83
   2  -5  -6  275.85   10.04
   2  -5  -6  256.98   10.02
   2  -5  -6  277.27    9.86
   2  -5  -6  262.43   15.80
   2  -5  -5  226.77   13.99
   2  -5  -5  209.59    8.57
   2  -5  -5  226.09    8.51
   2  -5  -5  226.95    8.76
   2  -5  -5  222.25    8.37
   2  -5  -4  535.42   16.35
   2  -5  -4  523.55   16.48
   2  -5  -4  531.35   22.72
   2  -5  -4  510.78   16.42
   2  -5  -4  519.01   16.11
   2  -5  -4  520.66   15.50
   2  -5  -3  224.05   12.55
   2  -5  -3  225.78    7.83
   2  -5  -3  217.58    8.12
   2  -5  -3  218.51    7.96
   2  -5  -3  215.12    7.79
   2  -5  -3  222.30    8.10
   2  -5  -3  216.20    7.69
   2  -5  -3  212.63    7.42
  -2   5   2 1192.54   36.93
   2  -5  -2 1161.24   33.31
   2  -5  -2 1183.62   32.87
   2  -5  -2 1262.23   38.78
   2  -5  -1    4.75    2.48
   2  -5  -1    1.49    2.36
  -2   5   1    0.72    2.06
   2  -5   0    4.69    1.97
   2  -5   0    3.32    2.38
   2  -5   1    2.27    1.54
   2  -5   1    3.99    2.41
   2  -5   2  928.30   30.30
   2  -5   3  224.23   10.82
   2  -5   4   80.70    6.04
   2  -5   5  460.49   13.88
   2  -5   5  494.01   18.00
  -2   5  -6   59.46    5.21
   2  -5   6   68.00    3.34
   2  -5   7  121.25    5.05
   2  -5   7  115.14    4.83
   2  -5   7  112.17    4.75
   2  -5   8  217.39    7.86
   2  -5   8  220.19    8.13
   2  -5   8  225.96    7.86
   2  -5   9  278.15    9.85
   2  -5   9  275.55    9.45
   2  -5   9  276.98    9.33
  -2   5  -9  268.26    9.68
   2  -5  10   36.15    2.67
   2  -5  10   38.17    3.08
   2  -5  10   30.00    2.42
  -2   5 -10   30.98    2.85
  -2   5 -11    1.24    1.46
   2  -5  11    0.47    1.67
  -2   5 -12   75.22    3.96
   2  -5  12   86.49    4.26
  -2   5 -13    9.04    1.69
   2  -5  13    6.64    1.48
  -2   5 -14   28.43    1.81
   2  -5  14   26.17    1.59
   2  -4 -10   55.75    2.98
   2  -4  -9    1.98    1.60
   2  -4  -8  148.76    6.51
   2  -4  -8  142.78    6.29
   2  -4  -8  139.67    5.33
   2  -4  -7  427.82   13.01
   2  -4  -7  411.41   13.95
   2  -4  -6   10.53    2.16
   2  -4  -6    7.26    1.92
   2  -4  -6    9.61    2.08
   2  -4  -6    7.93    1.47
   2  -4  -5  839.87   30.79
   2  -4  -5  809.48   23.13
   2  -4  -5  779.35   22.63
   2  -4  -5  793.28   23.49
   2  -4  -5  809.51   23.27
   2  -4  -5  766.23   22.37
   2  -4  -5  767.24   22.27
   2  -4  -4    3.76    1.08
   2  -4  -4    3.84    3.19
   2  -4  -4    4.43    1.49
   2  -4  -4    4.26    1.15
   2  -4  -4    4.81    1.42
   2  -4  -4    4.00    1.50
   2  -4  -4    4.45    1.33
   2  -4  -4    3.96    1.36
   2  -4  -3   14.61    3.54
   2  -4  -3   20.70    1.92
  -2   4   3   14.26    2.60
   2  -4  -2  699.10   24.36
   2  -4  -1  133.40    7.45
   2  -4  -1  124.68    7.22
   2  -4   0    0.30    2.11
   2  -4   0    3.17    1.80
   2  -4   1  907.15   27.16
   2  -4   2  506.91   17.93
   2  -4   3 2183.49   62.20
   2  -4   4  886.17   28.92
   2  -4   4  829.64   27.07
   2  -4   5  321.10   14.63
   2  -4   6   40.84    5.33
   2  -4   6   45.61    2.59
   2  -4   7  233.51   12.92
   2  -4   7  243.64    8.00
  -2   4  -7  219.15    9.67
   2  -4   7  220.43    7.71
   2  -4   8   49.78    3.11
  -2   4  -8   48.95    5.30
   2  -4   8   56.45    3.12
  -2   4  -8   60.70    3.46
   2  -4   9 2839.00   76.37
   2  -4   9 2858.97   75.97
  -2   4  -9 2772.32   76.77
   2  -4  10   43.38    2.97
  -2   4 -10   43.39    3.34
  -2   4 -11  131.10    5.71
   2  -4  11  113.17    4.90
   2  -4  12  585.54   17.66
  -2   4 -12  582.79   18.06
   2  -4  13   15.89    1.68
  -2   4 -13    8.54    1.58
   2  -4  14   13.00    1.06
  -2   4 -14   15.40    1.31
   2  -3 -11  298.31    9.31
   2  -3 -10   25.01    2.36
   2  -3 -10   22.89    2.31
   2  -3 -10   17.92    1.64
   2  -3  -9  148.16    5.71
   2  -3  -9  146.47    6.46
   2  -3  -8  122.37   10.55
   2  -3  -8  107.75    5.58
   2  -3  -8  110.91    5.59
   2  -3  -8  109.02    4.85
   2  -3  -7  111.54   10.06
   2  -3  -7  101.55    4.60
   2  -3  -7  103.27    5.30
   2  -3  -7  106.43    5.33
   2  -3  -6  328.49   17.21
   2  -3  -6  323.99   11.25
   2  -3  -6  344.87   11.10
   2  -3  -6  319.07   10.53
   2  -3  -6  324.55   11.16
   2  -3  -6  313.59   17.11
   2  -3  -5   68.05    3.85
   2  -3  -5   72.54    3.67
   2  -3  -5   71.75    3.78
   2  -3  -5   68.25    3.67
   2  -3  -5   64.24    3.33
   2  -3  -5   69.93    3.82
   2  -3  -5   71.17    3.72
   2  -3  -5   69.50    7.25
   2  -3  -4  917.72   26.24
   2  -3  -4  975.41   32.89
   2  -3  -3  502.03   18.77
   2  -3  -3  475.49   19.34
   2  -3  -2 1701.64   49.95
   2  -3  -1  120.11    6.55
   2  -3  -1  120.95    6.44
   2  -3   0   32.47    3.15
   2  -3   0   32.99    3.41
   2  -3   0   30.87    3.41
   2  -3   1 2220.59   61.72
   2  -3   1 2199.37   61.75
   2  -3   1 2175.34   61.58
   2  -3   2   43.26    4.30
   2  -3   2   45.34    4.04
   2  -3   2   50.27    4.06
   2  -3   3   55.97    4.30
   2  -3   3   51.94    4.14
   2  -3   4  223.63   10.91
   2  -3   5  733.40   25.63
   2  -3   6 2124.24   63.26
   2  -3   7  178.15   10.74
   2  -3   7  171.25    6.02
  -2   3  -7  160.60    8.91
  -2   3  -7  167.62    6.40
   2  -3   8 1879.21   57.05
  -2   3  -8 1813.55   50.14
   2  -3   8 1819.26   49.27
   2  -3   8 1804.49   49.77
   2  -3   9  189.19    7.23
  -2   3  -9  195.03    7.68
  -2   3 -10   23.70    2.73
   2  -3  10   24.64    2.31
  -2   3 -11  253.35    9.41
   2  -3  11  237.95    8.29
  -2   3 -12  287.92   10.13
  -2   3 -13  100.35    4.32
   2  -3  13   98.45    4.03
   2  -2 -11   69.08    3.62
   2  -2 -11   65.27    3.56
   2  -2 -11   64.77    3.07
   2  -2 -10    0.17    1.72
   2  -2 -10   -0.64    1.65
   2  -2 -10    0.16    1.65
   2  -2 -10   -0.12    1.25
   2  -2  -9  245.68    9.57
   2  -2  -9  245.49    9.49
   2  -2  -9  256.08    9.52
   2  -2  -8    5.20    3.61
   2  -2  -8    7.78    2.04
   2  -2  -8   10.38    2.13
   2  -2  -8   11.05    1.87
   2  -2  -8   13.32    2.24
   2  -2  -8    8.68    3.91
   2  -2  -7  695.07   27.48
   2  -2  -7  673.92   20.52
   2  -2  -7  662.37   19.75
   2  -2  -7  653.28   20.28
   2  -2  -7  638.80   27.21
   2  -2  -6   81.53    3.58
   2  -2  -6   76.15    4.05
   2  -2  -6   81.19    4.37
   2  -2  -6   81.88    3.90
   2  -2  -6   90.34    4.12
   2  -2  -6   82.00    4.25
   2  -2  -6   81.56    4.17
   2  -2  -6   78.65    7.67
   2  -2  -6   78.29    7.64
   2  -2  -5  431.81   13.33
   2  -2  -5  446.95   18.52
   2  -2  -5  432.93   18.90
   2  -2  -4    3.43    2.75
   2  -2  -4    5.13    3.11
   2  -2  -3 3759.00  101.84
   2  -2  -2   82.21    5.61
   2  -2  -2   89.68    5.07
   2  -2  -1 1525.44   42.95
   2  -2  -1 1525.65   43.91
   2  -2  -1 1572.21   44.25
   2  -2  -1 1579.86   44.83
   2  -2   0  165.55    7.01
   2  -2   1   33.01    3.25
   2  -2   1   31.04    3.35
   2  -2   2    6.77    2.00
   2  -2   3   42.75    3.56
   2  -2   3   41.39    4.30
   2  -2   4  459.82   17.06
   2  -2   4  443.94   15.04
   2  -2   5   16.93    3.54
   2  -2   6    3.42    2.53
  -2   2  -6    4.62    1.75
   2  -2   7   99.76    7.80
   2  -2   7   99.82    4.46
  -2   2  -7  105.45    4.75
  -2   2  -8  189.49    7.46
   2  -2   8  187.16    7.08
   2  -2   8  196.37   11.49
   2  -2   9  162.93    6.51
  -2   2  -9  163.17    6.99
   2  -2  10  188.37    7.26
  -2   2 -10  201.92    8.19
  -2   2 -11    2.33    1.98
   2  -2  11    2.50    1.24
  -2   2 -12   50.78    3.30
  -2   2 -13    1.19    1.08
   2  -2  13    2.81    1.08
  -2   2 -13    1.26    1.02
   2  -1 -12  322.44    9.82
   2  -1 -11  218.63    8.26
   2  -1 -11  216.81    8.11
   2  -1 -11  217.04    7.66
   2  -1 -11  209.90    7.96
   2  -1 -10   16.36    1.99
   2  -1 -10   20.16    2.68
   2  -1 -10   16.24    2.52
   2  -1 -10   13.45    2.29
   2  -1  -9  277.99    9.83
   2  -1  -9  276.03   10.59
   2  -1  -9  283.88   10.39
   2  -1  -9  285.04   10.38
   2  -1  -9  286.25   16.15
   2  -1  -9  272.51   16.43
   2  -1  -8   10.76    4.29
   2  -1  -8    8.88    1.42
   2  -1  -8    6.62    3.75
   2  -1  -8   13.48    2.11
   2  -1  -8    8.59    2.18
   2  -1  -8    6.35    1.96
   2  -1  -8   10.92    2.09
   2  -1  -8    7.47    1.63
   2  -1  -7 2708.37   73.79
   2  -1  -7 2756.88   74.55
   2  -1  -7 2829.27   74.66
   2  -1  -7 2855.90   82.58
   2  -1  -7 2747.83   74.34
   2  -1  -7 2762.34   74.91
   2  -1  -7 2753.40   74.77
   2  -1  -7 2734.42   83.02
   2  -1  -6  384.09   12.11
   2  -1  -6  418.89   17.54
   2  -1  -6  377.45   12.36
   2  -1  -6  394.35   17.66
   2  -1  -5  303.28   13.78
   2  -1  -5  280.73   13.72
   2  -1  -4 1596.54   46.94
   2  -1  -4 1551.34   43.83
   2  -1  -3    7.12    2.44
   2  -1  -3    5.68    1.73
   2  -1  -2 1261.51   34.54
   2  -1  -2 1270.59   37.17
   2  -1  -1    4.74    1.94
   2  -1  -1    8.26    2.07
   2  -1  -1    4.01    1.44
   2  -1   0 3743.59  100.47
   2  -1   0 3691.37  100.41
   2  -1   0 3753.74  100.01
   2  -1   1 5654.42  153.35
   2  -1   1 5802.15  152.84
   2  -1   2    5.85    1.90
   2  -1   2   10.25    2.62
   2  -1   3  784.56   24.78
   2  -1   3  755.31   23.03
  -2   1  -4  121.90    5.38
   2  -1   4  133.58    7.75
   2  -1   5    5.86    1.48
   2  -1   5    7.47    3.01
  -2   1  -5    6.63    1.60
   2  -1   6  465.04   18.57
  -2   1  -7   56.47    3.51
   2  -1   7   55.74    5.77
  -2   1  -8   85.00    4.62
   2  -1   9   52.93    3.43
  -2   1  -9   56.72    3.95
  -2   1 -10  214.38    8.85
   2  -1  10  231.83    8.18
   2  -1  11    5.45    1.33
  -2   1 -11    6.55    2.01
  -2   1 -12   95.74    4.43
  -2   1 -12   93.26    4.31
   2  -1  13    3.42    0.84
  -2   1 -13    2.73    0.83
   2   0 -13   19.94    1.49
   2   0 -12  134.92    5.33
   2   0 -11   39.80    2.65
   2   0 -11   35.97    3.10
   2   0 -11   35.63    3.01
   2   0 -10  172.19   12.11
   2   0 -10  205.02    8.22
   2   0 -10  208.65    7.76
   2   0 -10  204.13    8.06
   2   0 -10  177.37   13.11
   2   0  -9  121.17    5.64
   2   0  -9  106.58    4.51
   2   0  -9  115.39    5.28
   2   0  -9  117.74    5.69
   2   0  -9  117.57    5.61
   2   0  -9   99.28    9.04
   2   0  -8  182.18   11.69
   2   0  -8  182.24    7.13
   2   0  -8  180.39    6.98
   2   0  -8  192.45    7.51
   2   0  -8  188.17    7.46
   2   0  -8  179.59    7.27
   2   0  -8  190.97   12.68
   2   0  -8  174.12    7.20
   2   0  -7  476.28   14.61
   2   0  -7  466.15   19.99
   2   0  -7  483.11   15.23
   2   0  -7  499.67   14.83
   2   0  -7  490.72   14.94
   2   0  -7  475.76   15.06
   2   0  -7  484.34   15.11
   2   0  -7  469.81   14.93
   2   0  -7  502.40   21.17
   2   0  -6    8.63    3.09
   2   0  -6    6.83    2.84
  -2   0   5  469.45   14.79
   2   0  -5  466.48   14.84
   2   0  -5  511.97   18.34
   2   0  -4  466.03   15.20
   2   0  -4  508.41   17.47
   2   0  -3  247.44   10.36
   2   0  -3  241.08    7.50
   2   0  -3  262.11   10.40
   2   0  -3  261.42    9.24
   2   0  -2   11.02    2.00
   2   0  -2   19.00    2.60
   2   0  -1 2897.03   78.11
   2   0   0 9980.35  263.96
   2   0   0 9999.00  262.49
   2   0   1  245.19    8.98
   2   0   2   14.36    2.16
   2   0   3    1.44    1.42
  -2   0  -4  604.66   18.39
   2   0   4  614.26   21.31
   2   0   5   50.68    5.17
   2   0   6   77.79    6.47
  -2   0  -7  111.79    5.34
   2   0   7  109.07    8.06
  -2   0  -8  540.46   17.29
  -2   0  -9  230.53    9.13
   2   0  10  234.26    8.36
  -2   0 -10  238.22    9.12
   2   0  11   24.99    1.97
  -2   0 -11   28.48    2.60
  -2   0 -11   24.63    2.51
  -2   0 -12  190.94    6.63
   2   1 -13    8.12    1.64
   2   1 -12    1.94    1.83
   2   1 -11   36.38    3.41
   2   1 -11   29.92    2.55
   2   1 -11   26.51    2.93
   2   1 -11   28.90    2.79
   2   1 -11   35.95    3.01
   2   1 -10  139.85    6.32
   2   1 -10  138.26    6.68
   2   1 -10  135.53    6.11
   2   1 -10  127.97    6.25
   2   1 -10  136.65    5.93
   2   1  -9  175.07   11.28
   2   1  -9  177.06    7.06
   2   1  -9  186.64    7.35
   2   1  -9  178.33    7.52
   2   1  -9  193.03    7.81
   2   1  -9  167.08   12.30
   2   1  -9  171.93    7.41
   2   1  -8  380.39   17.03
   2   1  -8  355.21   11.60
   2   1  -8  359.64   11.94
   2   1  -8  367.35   12.19
   2   1  -8  362.30   12.28
   2   1  -8  356.12   18.12
   2   1  -8  369.67   12.12
   2   1  -7   19.67    1.84
   2   1  -7   16.08    1.96
   2   1  -7   14.53    2.09
   2   1  -7   17.70    3.93
   2   1  -6  902.94   29.87
  -2  -1   5  359.78   12.07
   2   1  -5  368.72   14.26
   2   1  -5  354.26   12.11
   2   1  -4  813.91   24.20
   2   1  -4  803.93   25.70
  -2  -1   4  814.12   24.17
   2   1  -4  808.51   26.01
   2   1  -3 3584.24   96.48
   2   1  -3 3557.49   97.42
   2   1  -2  732.22   22.26
   2   1  -2  746.55   22.18
   2   1  -1  688.44   20.82
   2   1  -1  687.49   19.84
   2   1   0  619.78   18.14
   2   1   0  568.43   15.70
   2   1   1 1108.80   31.96
  -2  -1  -2  431.51   13.97
   2   1   2  418.63   13.93
  -2  -1  -3 1927.55   53.26
   2   1   3 1927.52   53.39
   2   1   4   80.94    4.19
  -2  -1  -5  312.41   10.42
   2   1   5  335.48   14.43
  -2  -1  -6  344.25   11.61
   2   1   6  356.93   15.64
  -2  -1  -7    1.58    1.65
  -2  -1  -8   47.66    3.61
  -2  -1  -9   50.05    3.66
  -2  -1  -9   43.90    3.03
   2   1  10   15.00    1.84
  -2  -1 -10   16.62    2.23
  -2  -1 -10   16.16    1.79
   2   1  11   87.26    3.50
  -2  -1 -11   90.37    4.20
  -2  -1 -12   11.79    1.25
   2   2 -14  460.04   13.08
   2   2 -13    5.28    1.68
   2   2 -13    4.52    1.39
   2   2 -12 1087.09   31.28
   2   2 -12 1091.37   31.65
   2   2 -11  120.29    5.60
   2   2 -11  132.83    6.42
   2   2 -11  130.57    6.11
   2   2 -10  148.76    6.74
   2   2 -10  151.84    6.92
   2   2 -10  144.43    6.37
   2   2 -10  125.52   10.97
   2   2 -10  148.26    6.71
   2   2  -9   21.80    2.70
   2   2  -9   25.01    2.79
   2   2  -9   21.21    2.54
   2   2  -9   27.41    2.52
   2   2  -9   25.36    2.83
   2   2  -9   18.68    4.81
   2   2  -8  258.39    8.73
   2   2  -8  257.86    9.47
   2   2  -8  258.48    9.61
   2   2  -8  271.13    9.25
   2   2  -8  289.09    9.74
   2   2  -7  117.41    5.21
   2   2  -7  121.48    5.26
  -2  -2   6 3413.21   92.54
   2   2  -6 3420.32   92.70
   2   2  -5  478.84   15.67
   2   2  -5  455.90   17.66
   2   2  -4  509.75   16.60
  -2  -2   4  497.12   16.47
   2   2  -4  508.32   17.83
  -2  -2   3   49.31    3.72
   2   2  -3   48.85    3.88
  -2  -2   2    3.18    1.69
   2   2  -2    2.09    1.58
   2   2  -1   30.67    3.17
  -2  -2   0  168.75    7.25
   2   2   0  165.94    7.45
   2   2   1  257.51    9.61
  -2  -2  -1  234.41    9.30
   2   2   2 1658.35   47.01
  -2  -2  -2 1672.91   46.95
   2   2   3 1241.66   35.82
  -2  -2  -4  391.19   12.89
  -2  -2  -5   34.94    2.81
  -2  -2  -6   15.63    2.21
   2   2   6   17.73    3.64
  -2  -2  -7   17.04    2.53
  -2  -2  -8   93.72    5.28
  -2  -2  -8  103.28    5.44
  -2  -2  -9   14.38    2.33
  -2  -2  -9   15.72    2.00
   2   2  10   17.55    1.76
  -2  -2 -10   15.24    1.65
  -2  -2 -11  169.44    5.92
   2   3 -14    0.85    1.04
   2   3 -14   -0.42    0.97
   2   3 -13  122.60    5.33
   2   3 -13  133.22    5.60
   2   3 -12  170.75    7.08
   2   3 -12  147.68    6.18
   2   3 -12  163.20    6.81
   2   3 -11    3.11    3.46
   2   3 -11    2.87    1.93
   2   3 -11    2.04    2.05
   2   3 -10   14.90    2.37
   2   3 -10   14.44    2.48
   2   3 -10   10.41    2.29
   2   3  -9 1065.97   30.99
   2   3  -8  656.43   19.86
   2   3  -7   69.99    4.58
   2   3  -7   71.93    3.75
   2   3  -6  641.99   20.41
  -2  -3   6  606.38   20.00
   2   3  -6  608.91   23.09
   2   3  -5   87.62    6.40
   2   3  -4  544.21   18.39
   2   3  -3  290.59   11.31
  -2  -3   3  276.24   10.90
   2   3  -2    1.68    2.15
  -2  -3   2    5.37    2.16
   2   3  -1 1196.33   35.59
   2   3   0  578.92   19.25
   2   3   1  143.12    7.19
   2   3   2    2.38    1.68
  -2  -3  -2    1.62    1.47
   2   3   3   11.10    2.00
  -2  -3  -3   11.88    2.07
  -2  -3  -4   45.05    3.07
  -2  -3  -5  233.84    8.75
  -2  -3  -6   96.74    5.25
  -2  -3  -6  109.53    5.44
  -2  -3  -7  551.94   17.73
  -2  -3  -8    8.12    2.04
  -2  -3  -9  428.45   13.36
  -2  -3  -9  435.27   13.84
   2   3  10  132.65    4.70
  -2  -3 -10  136.19    4.79
   2   4 -14   13.63    1.55
   2   4 -14   13.75    1.40
   2   4 -13   78.12    4.12
   2   4 -13   79.48    4.18
   2   4 -12   52.12    3.73
   2   4 -12   44.78    3.49
   2   4 -11    0.78    1.84
   2   4 -10  204.65    8.26
   2   4  -9  159.00    6.91
   2   4  -9  170.85    7.28
   2   4  -8   54.82    3.51
   2   4  -7   11.21    2.33
  -2  -4   7    8.90    2.23
   2   4  -7    8.01    1.60
   2   4  -7   11.61    3.68
   2   4  -6  710.94   23.51
  -2  -4   6  684.37   22.93
   2   4  -6  704.76   25.78
  -2  -4   5  511.06   17.78
   2   4  -5  491.69   18.03
   2   4  -4   35.86    3.91
  -2  -4   4   31.28    3.64
  -2  -4   3   24.50    3.36
   2   4  -2  204.05    9.55
  -2  -4   1    0.83    2.04
   2   4  -1   -0.29    2.11
  -2  -4   0    4.49    2.04
   2   4   0    2.99    2.03
   2   4   1  323.64   13.01
  -2  -4  -1  308.55   12.55
   2   4   2   36.70    3.71
  -2  -4  -2   37.58    3.70
  -2  -4  -2   31.70    2.38
  -2  -4  -3  390.99   12.42
  -2  -4  -3  369.33   14.09
  -2  -4  -4 1685.36   46.92
  -2  -4  -5  556.69   17.45
  -2  -4  -5  543.86   16.74
  -2  -4  -6    2.39    1.68
  -2  -4  -6    2.60    1.40
  -2  -4  -7  238.47    8.83
  -2  -4  -7  213.55    7.76
  -2  -4  -8    5.45    1.76
  -2  -4  -8    4.11    1.60
  -2  -4  -9  256.34    8.52
  -2  -4  -9  248.80    8.18
  -2  -4  -9  254.78    8.28
   2   5 -14   35.25    2.34
   2   5 -14   31.93    2.09
   2   5 -14   29.33    1.81
   2   5 -13  102.55    4.82
   2   5 -13  106.87    5.00
   2   5 -12   68.98    4.12
   2   5 -12   58.73    4.18
   2   5 -12   58.56    3.97
   2   5 -11   16.40    2.33
   2   5 -11   17.62    2.77
   2   5 -10    3.02    1.74
   2   5 -10    4.34    1.97
   2   5  -9  178.99    7.69
   2   5  -9  179.44    7.30
   2   5  -8   56.41    4.92
   2   5  -8   53.91    3.50
   2   5  -8   63.83    7.34
   2   5  -7    6.58    2.29
  -2  -5   7    7.33    2.30
   2   5  -7    9.40    3.37
   2   5  -6  292.45   13.06
  -2  -5   6  276.84   12.48
  -2  -5   5 1873.15   54.89
   2   5  -5 1858.60   55.42
   2   5  -4  545.47   20.28
  -2  -5   4  564.01   20.02
  -2  -5   3 2226.79   64.22
   2   5  -3 2219.18   64.45
   2   5  -2  503.28   18.79
   2   5  -1   88.46    6.35
  -2  -5   1   86.65    6.16
   2   5   0   20.23    3.23
  -2  -5   0   18.59    3.25
  -2  -5  -1  870.69   24.91
   2   5   1  885.98   29.00
  -2  -5  -1  855.31   28.48
   2   5   2  128.34    7.68
   2   5   2  146.73    5.42
  -2  -5  -2  127.32    5.63
  -2  -5  -2  140.72    7.98
   2   5   3  300.78    9.87
  -2  -5  -3  311.90   10.69
  -2  -5  -4  690.60   21.08
  -2  -5  -5  132.15    5.82
  -2  -5  -5  144.23    6.44
  -2  -5  -6  321.25   11.44
  -2  -5  -6  334.95   10.87
  -2  -5  -7   67.76    3.32
  -2  -5  -7   74.99    4.12
  -2  -5  -7   71.46    3.99
  -2  -5  -8   56.89    3.06
  -2  -5  -8   60.52    3.12
   2   5   9   21.05    1.30
  -2  -5  -9   23.43    1.48
   2   6 -14   76.55    3.47
   2   6 -14   62.54    2.87
   2   6 -13    2.19    1.53
   2   6 -13    4.15    1.44
   2   6 -13    2.36    1.01
   2   6 -12    1.85    2.01
   2   6 -11  149.80    7.00
   2   6 -11  151.64    6.52
   2   6 -10   39.48    3.54
   2   6 -10   35.80    3.10
   2   6  -9  413.96   13.38
   2   6  -9  360.52   19.86
   2   6  -8  567.24   21.69
  -2  -6   8  602.85   21.47
   2   6  -8  561.89   17.43
   2   6  -8  536.70   24.46
   2   6  -7 1005.84   33.92
   2   6  -7  997.07   28.15
  -2  -6   7 1009.71   33.28
   2   6  -6 1081.73   30.66
   2   6  -6 1110.05   36.44
  -2  -6   6 1155.96   36.07
   2   6  -5  301.37    9.75
  -2  -6   5  298.11   13.77
   2   6  -5  296.90   14.15
  -2  -6   4   -0.42    2.33
   2   6  -3 1762.22   53.85
   2   6  -2 1053.18   34.37
  -2  -6   2 1007.27   33.87
   2   6  -1 1650.85   50.80
   2   6  -1 1641.61   45.05
  -2  -6   1 1684.37   50.62
  -2  -6   1 1653.69   45.29
   2   6   0  157.47    5.79
   2   6   0  168.87    9.68
  -2  -6   0  165.74    9.53
  -2  -6   0  147.36    6.10
   2   6   1  612.89   22.77
  -2  -6  -1  619.37   22.61
  -2  -6  -1  603.72   18.43
  -2  -6  -2  744.63   22.41
   2   6   2  751.31   21.81
   2   6   3    3.04    1.31
  -2  -6  -3    2.09    1.76
  -2  -6  -4  454.25   14.93
  -2  -6  -4  454.17   14.91
  -2  -6  -5  102.11    4.81
  -2  -6  -5  110.09    5.36
  -2  -6  -5  114.10    5.45
  -2  -6  -6  279.38    9.16
  -2  -6  -7  274.59    8.85
  -2  -6  -7  258.65    8.71
  -2  -6  -8  224.69    7.02
  -2  -6  -8  238.39    7.13
   2   7 -14   57.96    3.02
   2   7 -13   73.78    3.96
   2   7 -12  291.45   10.53
   2   7 -11    4.90    1.72
   2   7 -11    1.76    1.78
   2   7 -10  234.01    8.51
   2   7 -10  224.96    9.02
   2   7  -9   36.23    2.94
   2   7  -9   31.64    6.01
  -2  -7   8  368.61   17.00
   2   7  -8  379.98   12.01
   2   7  -8  375.20   17.19
   2   7  -8  382.33   12.44
   2   7  -8  356.32   19.16
   2   7  -7    9.30    3.33
   2   7  -7   16.62    1.95
  -2  -7   7   13.54    3.35
   2   7  -6  705.10   20.96
   2   7  -6  760.96   27.47
  -2  -7   6  712.73   26.63
  -2  -7   5    0.50    2.44
   2   7  -5    2.57    1.37
   2   7  -5    4.87    3.14
   2   7  -4  278.76   14.31
  -2  -7   4  278.47   14.19
   2   7  -3   67.64    3.61
   2   7  -3   70.56    6.84
  -2  -7   2  200.61    7.47
   2   7  -2  214.34    7.56
   2   7  -2  222.90   12.37
  -2  -7   2  216.68   11.93
  -2  -7   1   16.68    1.96
   2   7  -1   19.93    1.97
   2   7  -1   15.17    3.72
  -2  -7   1   19.06    3.76
   2   7   0   32.01    2.34
   2   7   0   33.31    4.62
  -2  -7   0   29.98    2.64
  -2  -7  -1    4.31    2.50
  -2  -7  -1    1.18    1.40
   2   7   1    3.63    1.49
   2   7   2  216.22    7.94
  -2  -7  -2  233.10    8.78
   2   7   3   59.44    3.22
  -2  -7  -3   58.48    3.89
  -2  -7  -4  338.12   11.38
  -2  -7  -4  352.54   11.82
  -2  -7  -5   25.29    2.42
  -2  -7  -5   25.05    2.11
  -2  -7  -6   60.35    2.71
  -2  -7  -7   34.25    1.80
   2   8 -13  406.00   12.72
   2   8 -12    9.59    1.94
   2   8 -11  254.30    9.60
   2   8 -10   45.42    3.70
   2   8  -9   10.10    1.61
   2   8  -9   12.54    4.24
   2   8  -8  186.95    7.01
  -2  -8   8  172.20   11.26
   2   8  -8  175.37   11.55
   2   8  -8  186.04    7.10
  -2  -8   7   32.08    5.25
   2   8  -7   23.27    2.10
   2   8  -7   26.37    2.41
   2   8  -7   31.32    5.06
   2   8  -6   43.79    3.12
   2   8  -6   40.88    5.95
  -2  -8   6   40.45    5.51
  -2  -8   5  159.10   10.70
   2   8  -4  570.77   17.59
   2   8  -4  597.40   24.27
   2   8  -3  273.55    9.55
   2   8  -3  289.78   15.16
  -2  -8   3  261.70   14.45
  -2  -8   2    1.20    2.59
   2   8  -2    0.70    1.36
  -2  -8   2   -0.14    1.23
   2   8  -2    1.19    2.65
  -2  -8   1  206.85    7.88
  -2  -8   1  205.03   12.38
   2   8  -1  208.49    7.59
   2   8  -1  190.07   11.99
  -2  -8   0   62.85    3.79
  -2  -8   0   57.71    6.25
   2   8   0   56.93    3.24
   2   8   0   55.01    6.04
  -2  -8  -1   34.30    2.21
  -2  -8  -1   34.88    2.99
   2   8   1   36.51    2.74
   2   8   2    0.24    1.25
  -2  -8  -2    1.15    1.60
  -2  -8  -3   17.27    2.17
  -2  -8  -3   13.91    2.04
   2   8   3   15.37    1.55
  -2  -8  -4  132.20    5.17
  -2  -8  -4  129.81    5.41
  -2  -8  -5    6.75    1.31
  -2  -8  -5    4.85    0.97
  -2  -8  -5    5.04    1.20
  -2  -8  -6    9.71    0.90
   2   9 -14  298.38    8.94
  -2  -9  13  136.68    4.49
   2   9 -12  107.29    4.78
   2   9 -11   93.83    4.72
   2   9 -10  104.62    4.29
   2   9 -10  115.24    5.43
   2   9  -9    5.16    1.43
  -2  -9   9    5.08    1.40
  -2  -9   8 1021.50   36.01
   2   9  -8 1010.56   29.00
   2   9  -7   10.51    1.64
   2   9  -7   11.37    1.91
   2   9  -7   14.30    3.89
  -2  -9   7    7.55    3.51
  -2  -9   6  112.04    9.57
   2   9  -6  122.15    5.50
   2   9  -6  116.51    9.64
  -2  -9   5  153.61   11.12
   2   9  -5  156.32   11.27
   2   9  -5  156.47    6.52
   2   9  -4  192.38    7.48
   2   9  -4  192.09   12.46
   2   9  -3   41.08    5.70
  -2  -9   3   45.10    6.09
   2   9  -3   40.14    2.94
  -2  -9   2    2.43    2.94
   2   9  -2    1.26    1.34
   2   9  -2    1.84    2.72
   2   9  -1   41.69    3.06
  -2  -9   1   37.98    2.65
   2   9  -1   39.93    2.73
  -2  -9   0  713.37   20.88
   2   9   0  721.89   20.65
   2   9   0  666.96   19.92
  -2  -9   0  688.61   19.89
  -2  -9  -1    1.14    1.36
   2   9   1    2.35    1.35
   2   9   2  531.71   15.70
  -2  -9  -2  556.98   16.45
  -2  -9  -3  110.66    4.43
  -2  -9  -4    0.60    0.71
  -2  -9  -4    0.36    0.77
   2  10 -13  123.49    4.60
  -2 -10  12  451.16   12.91
   2  10 -12  428.01   12.91
   2  10 -11  618.89   18.15
   2  10 -10  133.72    4.90
  -2 -10  10  130.05    4.81
   2  10 -10  136.04    5.61
   2  10  -9   20.78    1.96
  -2 -10   9   19.03    1.93
   2  10  -8    3.94    1.49
   2  10  -8    2.03    0.99
  -2 -10   8    1.00    1.36
   2  10  -7   17.70    1.90
  -2 -10   7   24.36    2.30
   2  10  -7   20.31    2.22
   2  10  -6  205.41    7.70
  -2 -10   6  221.80    7.94
   2  10  -5   60.01    3.59
   2  10  -5   61.41    3.71
   2  10  -4  124.89    5.52
  -2 -10   4  126.58    5.46
   2  10  -3  360.71   11.94
  -2 -10   3  378.93   11.93
   2  10  -2   69.05    3.61
   2  10  -2   76.02    3.98
  -2 -10   2   71.52    3.60
   2  10  -1   88.74    3.89
   2  10  -1   94.17    4.35
  -2 -10   1   92.96    3.87
   2  10   0   17.01    1.79
   2  10   1    0.92    0.93
  -2 -10  -2   15.32    1.47
  -2 -10  -2   14.59    1.24
  -2 -11  12  132.02    4.41
  -2 -11  11   69.16    3.08
  -2 -11  10   37.90    1.99
   2  11  -9   18.87    1.73
  -2 -11   9   18.68    1.69
   2  11  -8    1.31    1.21
  -2 -11   8    0.72    1.21
  -2 -11   7   42.65    2.77
   2  11  -7   47.95    2.92
   2  11  -7   44.38    2.59
   2  11  -6  193.76    6.85
   2  11  -6  192.40    7.03
  -2 -11   6  186.81    6.90
   2  11  -5  110.94    4.77
   2  11  -5  115.14    4.93
   2  11  -4  125.98    5.18
  -2 -11   4  129.54    5.08
   2  11  -4  121.73    5.05
   2  11  -3   16.55    1.94
   2  11  -3   18.20    1.76
  -2 -11   3   17.44    1.73
   2  11  -2   26.19    2.05
   2  11  -2   22.39    1.66
   2  11  -1    0.08    1.00
   2  11   0   18.72    1.39
  -2 -11   0   20.18    1.65
  -2 -11  -1   41.09    1.82
  -2 -12  10   12.61    1.18
  -2 -12   9   97.82    3.58
  -2 -12   9  100.01    3.65
   2  12  -8  201.19    6.50
  -2 -12   8  201.09    6.44
  -2 -12   8  191.62    6.22
   2  12  -7  136.63    4.71
  -2 -12   7  148.37    5.10
   2  12  -6   36.60    2.20
   2  12  -6   32.16    2.00
   2  12  -5  433.52   12.46
   2  12  -5  421.16   12.38
  -2 -12   5  410.59   12.33
  -2 -12   4   13.39    1.27
   2  12  -3    2.05    0.70
   2  12  -3    1.51    0.90
   2  12  -2   47.82    2.08
   3 -12   2    3.80    0.72
   3 -12   3    7.74    0.98
   3 -12   3   11.08    1.17
   3 -12   4  107.61    3.92
   3 -12   4  109.04    4.05
   3 -12   5    3.62    1.15
   3 -12   6  651.71   18.58
   3 -12   6  675.99   18.74
   3 -12   7  139.09    4.77
   3 -12   7  142.03    4.95
   3 -12   8  304.95    8.82
   3 -12   8  299.97    9.08
   3 -12   9  135.63    4.32
   3 -12   9  116.11    4.13
   3 -11  -1   45.64    2.00
   3 -11   0   11.70    1.36
   3 -11   1   57.38    2.95
   3 -11   2   10.62    1.40
   3 -11   2   13.01    1.73
   3 -11   3   93.15    4.04
   3 -11   3   93.83    4.31
   3 -11   4   91.02    4.37
   3 -11   5   25.60    2.31
   3 -11   5   23.02    2.14
   3 -11   5   26.21    2.43
   3 -11   6    1.17    1.36
   3 -11   6   -0.12    1.38
   3 -11   7   18.81    1.87
   3 -11   8  121.19    4.56
   3 -11   8  121.29    4.63
   3 -11   9  152.24    5.45
   3 -11   9  140.90    4.77
   3 -11  10   18.48    1.65
   3 -11  11  197.91    6.18
   3 -10  -2    2.89    1.13
   3 -10  -1    8.51    1.40
   3 -10  -1    7.65    1.52
   3 -10   0  342.60   10.89
   3 -10   0  357.96   11.43
   3 -10   1    3.09    1.35
   3 -10   1    2.00    1.49
   3 -10   1    3.43    1.33
   3 -10   2  259.25    8.81
   3 -10   2  259.28    9.32
   3 -10   2  248.66    8.61
   3 -10   3   45.87    3.22
   3 -10   3   40.13    3.00
   3 -10   3   43.73    3.37
   3 -10   4   21.21    2.48
   3 -10   5   77.41    4.19
   3 -10   5   82.93    4.44
   3 -10   5   79.83    3.75
   3 -10   6    3.19    1.76
   3 -10   6    2.88    1.35
   3 -10   6    6.06    1.75
   3 -10   7   21.19    2.43
   3 -10   7   23.62    2.25
   3 -10   7   23.36    2.25
   3 -10   8   12.62    1.69
   3 -10   8   12.12    1.90
   3 -10   8   12.08    1.88
   3 -10   9   23.49    2.13
   3 -10   9   17.39    1.56
   3 -10  10   22.17    1.81
   3 -10  10   23.93    2.09
   3 -10  10   24.23    2.05
   3 -10  11  176.88    6.12
   3 -10  12   30.18    1.72
   3  -9  -3   94.48    4.23
   3  -9  -2   41.73    2.84
   3  -9  -2   42.27    3.04
   3  -9  -1  566.73   16.67
   3  -9  -1  587.76   17.35
   3  -9  -1  557.14   17.57
   3  -9   0   16.46    1.96
   3  -9   0   12.61    1.99
   3  -9   0   11.21    2.12
   3  -9   1  438.07   13.75
   3  -9   1  427.43   14.38
   3  -9   2   17.39    2.30
   3  -9   2   18.58    2.30
   3  -9   3  161.79    6.74
  -3   9  -3  137.35   10.51
   3  -9   4  144.80    6.54
   3  -9   4  140.67    6.30
   3  -9   4  160.14    6.42
  -3   9  -4  143.41   10.56
   3  -9   4  143.28    5.76
   3  -9   5  965.61   27.76
   3  -9   5  924.98   27.18
  -3   9  -5  902.59   34.12
   3  -9   5  921.80   26.86
   3  -9   5  965.86   27.58
   3  -9   6  113.97    5.60
   3  -9   6  120.84    5.74
   3  -9   6  130.67    5.55
   3  -9   6  117.23    5.29
   3  -9   7  665.46   20.19
   3  -9   7  657.50   20.14
   3  -9   7  655.26   19.61
   3  -9   7  666.63   19.80
   3  -9   8   -0.69    1.27
   3  -9   8   -0.15    1.53
   3  -9   9  126.06    5.54
   3  -9   9  136.67    5.63
   3  -9  10   24.56    2.17
   3  -9  10   27.47    2.41
   3  -9  10   23.86    2.23
   3  -9  11    1.08    1.32
   3  -9  11    0.76    0.99
   3  -9  12    4.03    1.21
   3  -9  13  298.93    8.62
   3  -8  -6   63.10    2.43
   3  -8  -5   66.42    3.09
   3  -8  -4   21.59    2.26
   3  -8  -4   23.25    2.11
   3  -8  -3  287.63    9.85
   3  -8  -3  279.96   10.03
   3  -8  -3  282.52    9.54
   3  -8  -2  117.62    5.50
   3  -8  -2  114.67    5.67
   3  -8  -2  119.26    5.15
   3  -8  -1   21.06    2.11
   3  -8  -1   20.06    2.46
   3  -8  -1   21.31    2.62
   3  -8  -1   19.66    2.06
   3  -8   0   33.92    2.78
   3  -8   0   37.70    3.34
   3  -8   1  872.73   26.07
   3  -8   1  920.76   26.08
  -3   8  -1  874.51   32.62
   3  -8   2  488.34   15.48
   3  -8   2  479.49   15.20
   3  -8   2  465.75   15.06
  -3   8  -2  471.75   21.20
  -3   8  -3  233.66   13.87
   3  -8   3  245.72    8.88
   3  -8   3  226.72    8.10
   3  -8   4  434.70   14.25
   3  -8   4  431.46   14.07
   3  -8   4  434.00   13.86
   3  -8   4  425.31   13.52
   3  -8   5  313.78   10.99
   3  -8   5  309.22   10.81
   3  -8   5  310.71   10.55
  -3   8  -5  293.54   16.11
   3  -8   5  300.07   10.34
   3  -8   6    3.12    1.85
   3  -8   6    1.49    1.65
  -3   8  -6   -0.61    2.81
   3  -8   6    3.03    1.68
   3  -8   6    1.41    1.46
   3  -8   7  112.88    5.40
   3  -8   7  111.52    4.98
   3  -8   7  116.19    5.55
   3  -8   8  282.24    9.41
   3  -8   8  281.68   10.14
   3  -8   8  291.97   10.01
   3  -8   9  290.35   10.23
   3  -8   9  301.32   10.19
   3  -8  10   28.75    2.50
   3  -8  10   27.97    2.60
   3  -8  10   29.93    2.52
   3  -8  11   24.92    2.04
   3  -8  11   29.22    2.50
   3  -8  12  105.95    4.39
   3  -8  13   35.22    1.90
   3  -7  -7  186.22    6.06
   3  -7  -6    1.79    1.31
   3  -7  -5  147.10    6.32
   3  -7  -5  163.50    6.29
   3  -7  -4    1.07    1.70
   3  -7  -4    1.33    1.80
   3  -7  -4   -0.15    1.45
   3  -7  -3    1.81    1.77
   3  -7  -3    4.46    1.92
   3  -7  -3    4.88    1.61
   3  -7  -2   15.07    2.40
   3  -7  -2   12.10    1.67
   3  -7  -2   14.35    1.98
   3  -7  -2   12.16    2.31
   3  -7  -2   16.07    2.06
   3  -7  -1  466.74   14.63
  -3   7   1  441.74   19.67
   3  -7  -1  469.85   14.67
   3  -7  -1  492.93   14.76
   3  -7   0  293.52   10.22
   3  -7   0  310.57   10.25
  -3   7   0  288.22   15.04
   3  -7   0  296.38    9.94
   3  -7   1   22.57    2.57
   3  -7   1   23.25    2.38
   3  -7   1   22.17    2.39
  -3   7  -1   26.36    4.75
   3  -7   2   84.52    4.44
   3  -7   2   73.22    4.03
  -3   7  -2   79.65    7.50
   3  -7   2   65.78    3.50
   3  -7   3    8.71    1.73
  -3   7  -3   12.81    4.00
   3  -7   3    8.93    1.65
   3  -7   4   28.87    2.62
   3  -7   4   21.89    2.59
   3  -7   4   30.54    2.51
   3  -7   5   23.43    2.33
   3  -7   5   22.69    2.37
  -3   7  -5   25.88    4.89
   3  -7   5   20.61    2.27
   3  -7   6    5.10    1.59
   3  -7   6    4.68    1.63
  -3   7  -6    2.80    2.55
   3  -7   7    1.77    1.61
  -3   7  -7    6.34    2.80
   3  -7   7    2.49    1.73
   3  -7   7    1.11    1.33
   3  -7   8  134.14    5.89
   3  -7   9   23.59    2.53
   3  -7  10   74.72    4.19
   3  -7  10   69.34    3.87
   3  -7  11  180.50    7.00
   3  -7  12   -0.43    1.33
  -3   7 -13   39.84    2.03
   3  -7  13   45.62    2.32
   3  -6  -8  121.15    4.54
   3  -6  -7  150.51    5.83
   3  -6  -7  143.07    5.39
   3  -6  -6   93.32    4.67
   3  -6  -6   93.98    4.28
   3  -6  -5   65.49    4.01
   3  -6  -5   59.76    3.45
   3  -6  -4   21.21    4.43
   3  -6  -4   18.42    2.47
   3  -6  -4   21.21    2.44
   3  -6  -4   17.43    2.00
   3  -6  -3  312.93   16.55
   3  -6  -3  334.75   11.74
   3  -6  -3  349.35   11.53
   3  -6  -3  349.13   11.60
   3  -6  -2   79.99    7.44
   3  -6  -2   73.00    3.85
  -3   6   2   67.55    6.27
   3  -6  -2   78.34    3.81
   3  -6  -2   80.30    4.12
   3  -6  -2   75.30    3.96
   3  -6  -1 1313.29   42.97
   3  -6  -1 1363.71   37.45
  -3   6   1 1360.18   43.59
   3  -6  -1 1364.51   37.59
   3  -6  -1 1343.42   37.36
   3  -6  -1 1326.67   37.21
   3  -6   0  448.30   13.50
   3  -6   0  414.90   13.43
   3  -6   0  448.81   13.78
   3  -6   0  417.86   13.41
   3  -6   1    2.08    1.38
   3  -6   1    1.97    1.25
   3  -6   1    2.78    1.21
   3  -6   1    2.27    1.11
   3  -6   1    1.62    1.32
   3  -6   2  185.80    6.91
   3  -6   2  174.11    6.63
   3  -6   2  172.66    6.33
   3  -6   3   76.79    3.90
   3  -6   3   77.15    3.72
   3  -6   4    0.26    1.18
   3  -6   4    0.13    1.32
   3  -6   4   -0.59    1.33
   3  -6   4    0.12    1.27
   3  -6   5  430.39   13.49
   3  -6   5  428.98   13.42
   3  -6   5  414.78   13.14
   3  -6   5  424.96   13.30
   3  -6   6  258.71    8.80
   3  -6   6  265.44    9.27
   3  -6   6  254.40    9.06
  -3   6  -6  264.82   13.53
   3  -6   6  267.61    9.16
   3  -6   7  197.54    7.59
   3  -6   7  188.88    7.22
  -3   6  -7  188.20   10.87
   3  -6   7  195.72    6.93
   3  -6   7  200.09    7.46
   3  -6   8  589.11   17.64
   3  -6   8  592.43   18.00
   3  -6   9  114.57    5.23
   3  -6  10  255.71    9.36
   3  -6  10  259.84    8.95
   3  -6  11   79.46    4.20
  -3   6 -12   -0.22    1.16
   3  -6  12    0.34    1.35
   3  -6  13  281.66    8.40
  -3   6 -13  254.28    8.12
   3  -5  -9    1.00    1.09
   3  -5  -8   18.43    2.11
   3  -5  -8   17.22    1.90
   3  -5  -7   44.64    3.31
   3  -5  -7   35.84    2.83
   3  -5  -6  200.08    7.57
   3  -5  -6  194.64    7.70
   3  -5  -6  188.39    7.64
   3  -5  -6  184.29    7.29
   3  -5  -6  175.84    6.44
   3  -5  -5   30.52    5.50
   3  -5  -5   23.96    2.72
   3  -5  -5   22.60    2.57
   3  -5  -5   24.10    2.47
   3  -5  -5   23.65    2.02
   3  -5  -5   28.00    2.28
   3  -5  -4  660.97   26.44
   3  -5  -4  645.54   19.40
   3  -5  -4  637.11   19.36
   3  -5  -4  655.02   19.84
   3  -5  -4  658.87   19.63
   3  -5  -4  631.56   19.08
   3  -5  -4  604.48   18.54
   3  -5  -4  655.43   19.00
   3  -5  -3    9.78    1.72
   3  -5  -3    8.03    3.44
   3  -5  -3    9.83    1.78
   3  -5  -3    7.04    1.73
   3  -5  -3    8.93    2.04
   3  -5  -3    9.65    1.79
   3  -5  -3    7.90    1.47
   3  -5  -2   70.90    3.69
   3  -5  -2   73.75    6.69
   3  -5  -2   70.41    3.51
   3  -5  -2   75.71    3.85
   3  -5  -2   68.28    4.00
   3  -5  -2   70.22    3.69
   3  -5  -2   73.51    3.70
   3  -5  -1    1.73    1.19
   3  -5  -1    1.08    1.16
   3  -5  -1    2.99    2.23
   3  -5  -1    0.86    1.25
   3  -5  -1    0.53    1.14
   3  -5  -1    1.31    1.18
   3  -5   0   89.27    4.07
   3  -5   1   -0.43    1.17
   3  -5   2  111.27    4.66
   3  -5   3  313.00   10.11
   3  -5   3  323.73   10.11
   3  -5   4 1193.50   33.20
   3  -5   4 1288.29   40.63
   3  -5   4 1188.02   33.26
   3  -5   5  253.79    8.54
   3  -5   5  242.63    8.46
   3  -5   5  239.43    8.18
   3  -5   5  251.89    8.46
   3  -5   6   64.29    3.56
   3  -5   6   58.87    7.03
   3  -5   6   54.41    3.28
   3  -5   6   57.11    3.04
   3  -5   6   60.98    3.47
   3  -5   6   60.06    3.40
   3  -5   7  250.30    8.63
   3  -5   7  246.16    8.90
   3  -5   7  257.17    8.94
  -3   5  -7  237.25   11.82
   3  -5   7  246.97    8.74
   3  -5   8  341.97   11.60
   3  -5   8  328.82   11.59
   3  -5   8  359.93   11.45
   3  -5   9    4.73    1.72
   3  -5   9    6.57    1.64
   3  -5  10  147.75    6.13
   3  -5  11  125.93    5.63
   3  -5  12  253.40    8.64
  -3   5 -12  256.76    8.65
   3  -5  13  174.83    5.87
  -3   5 -13  170.02    5.71
   3  -4  -9    4.62    1.48
   3  -4  -8   31.37    2.90
   3  -4  -8   35.33    2.89
   3  -4  -8   31.10    2.18
   3  -4  -7   27.04    2.82
   3  -4  -7   25.40    2.65
   3  -4  -7   25.64    2.21
   3  -4  -7   25.38    1.97
   3  -4  -6    5.74    1.45
   3  -4  -6    5.18    1.48
   3  -4  -6    4.66    1.70
   3  -4  -6    5.82    3.59
   3  -4  -6    4.24    1.96
   3  -4  -6    3.41    1.82
   3  -4  -6    4.25    1.69
   3  -4  -6    5.27    1.48
   3  -4  -5    4.28    1.41
   3  -4  -5    8.11    3.93
   3  -4  -5    3.03    1.70
   3  -4  -5    4.69    1.60
   3  -4  -5    4.63    1.67
   3  -4  -5    5.24    1.96
   3  -4  -5    4.51    1.73
   3  -4  -5    3.01    1.59
   3  -4  -5    4.67    1.36
   3  -4  -4  456.83   20.46
   3  -4  -4  454.35   14.38
   3  -4  -4  454.40   14.39
   3  -4  -4  464.11   14.61
   3  -4  -4  452.21   14.43
   3  -4  -4  453.92   14.19
   3  -4  -4  455.12   13.93
   3  -4  -4  457.26   14.03
   3  -4  -3  181.82    6.72
   3  -4  -3  163.87    6.58
   3  -4  -3  174.61    6.10
   3  -4  -3  170.30    6.76
   3  -4  -3  182.28    6.65
   3  -4  -3  169.14    6.34
   3  -4  -3  171.95    6.29
   3  -4  -3  185.62    6.53
   3  -4  -2  595.57   22.10
   3  -4  -2  567.65   17.00
   3  -4  -2  574.66   16.72
   3  -4  -2  581.22   16.95
   3  -4  -1  593.20   21.50
   3  -4   0 1151.62   36.51
   3  -4   1   31.21    4.03
   3  -4   2  251.94   11.91
   3  -4   2  258.61   12.29
   3  -4   3    3.98    2.71
   3  -4   3    1.51    2.40
   3  -4   4  138.71    5.26
   3  -4   5   70.75    7.06
   3  -4   5   69.60    3.53
   3  -4   5   65.25    3.15
   3  -4   5   66.45    3.37
   3  -4   6   34.97    2.70
   3  -4   6   35.79    2.55
   3  -4   6   41.48    5.90
   3  -4   6   38.65    2.68
   3  -4   7  885.44   25.54
   3  -4   7  898.28   25.92
   3  -4   7  895.57   25.65
   3  -4   7  953.68   34.25
   3  -4   8  146.95   11.16
   3  -4   8  139.29    5.94
   3  -4   8  133.31    5.58
   3  -4   9 1050.07   30.20
   3  -4  10    0.58    1.54
  -3   4 -11  265.01    9.21
   3  -4  11  254.25    9.07
   3  -4  11  244.01    8.61
   3  -4  12    2.38    1.50
  -3   4 -12    0.57    1.26
   3  -4  13  187.99    6.00
  -3   4 -13  170.48    5.81
   3  -3 -10  211.85    6.82
   3  -3  -9   12.54    2.03
   3  -3  -9    9.16    1.55
   3  -3  -8  340.71   11.51
   3  -3  -8  344.16   11.95
   3  -3  -8  344.76   11.84
   3  -3  -8  326.07   11.02
   3  -3  -8  340.00   10.50
   3  -3  -7    3.67    1.29
   3  -3  -7    1.80    1.66
   3  -3  -7    4.46    1.72
   3  -3  -7    2.97    3.30
   3  -3  -7    3.14    1.83
   3  -3  -7    4.00    1.84
   3  -3  -7    5.54    1.62
   3  -3  -6  474.16   15.08
   3  -3  -6  474.69   15.15
   3  -3  -6  474.30   15.37
   3  -3  -6  484.54   15.51
   3  -3  -6  479.18   15.33
   3  -3  -6  476.16   14.83
   3  -3  -6  488.22   14.65
   3  -3  -6  483.06   22.89
   3  -3  -5   -0.93    1.28
   3  -3  -5    0.27    1.28
   3  -3  -5    1.93    1.33
   3  -3  -5   -0.30    1.37
   3  -3  -5    1.52    1.37
   3  -3  -5    0.28    1.37
   3  -3  -5    0.37    1.12
   3  -3  -4  241.52   12.93
   3  -3  -4  217.42    8.03
   3  -3  -4  229.44    8.07
   3  -3  -4  229.80    8.18
   3  -3  -4  232.23    8.14
   3  -3  -4  228.13    7.94
   3  -3  -4  227.61    7.82
   3  -3  -4  226.07    7.76
   3  -3  -3  398.49   16.58
   3  -3  -3  364.05   11.59
   3  -3  -3  357.22   16.80
   3  -3  -2 2472.61   72.68
   3  -3  -2 2563.31   71.90
   3  -3  -1    1.98    2.22
   3  -3   0 2120.90   60.45
   3  -3   1 1634.13   48.43
   3  -3   1 1640.81   48.46
   3  -3   2  167.40    8.88
   3  -3   2  168.46    9.18
   3  -3   3   25.46    3.66
   3  -3   4    0.92    2.60
   3  -3   4   -0.33    2.07
   3  -3   5   14.97    3.95
   3  -3   5   13.40    1.73
   3  -3   6 2147.46   64.47
   3  -3   6 2082.58   56.36
   3  -3   6 2082.63   56.59
   3  -3   6 2058.00   56.28
   3  -3   7   30.43    2.56
   3  -3   7   29.49    2.35
   3  -3   7   28.92    5.43
   3  -3   7   27.82    2.31
   3  -3   8  598.06   18.31
   3  -3   8  601.39   25.42
   3  -3   9  218.71    8.14
   3  -3   9  194.72   12.88
   3  -3  10    4.64    1.69
  -3   3 -10    4.90    1.83
   3  -3  11    2.47    1.41
  -3   3 -11    2.80    1.59
   3  -3  12    9.66    1.67
  -3   3 -12    8.53    1.54
   3  -3  13   10.01    1.17
   3  -2 -11  145.13    5.08
   3  -2 -10   94.26    4.69
   3  -2 -10   97.77    4.95
   3  -2 -10  106.68    4.50
   3  -2  -9    5.75    1.15
   3  -2  -9    5.44    1.93
   3  -2  -9    6.52    1.65
   3  -2  -8  417.91   21.19
   3  -2  -8  444.45   14.38
   3  -2  -8  436.43   14.54
   3  -2  -8  425.02   14.32
   3  -2  -8  436.23   13.85
   3  -2  -8  414.36   21.44
   3  -2  -8  423.95   13.23
   3  -2  -7  232.86   14.68
   3  -2  -7  247.21    9.32
   3  -2  -7  256.88    8.91
   3  -2  -7  245.23    9.19
   3  -2  -7  264.14    9.55
   3  -2  -7  245.11    9.29
   3  -2  -7  246.33    8.89
   3  -2  -7  259.76   15.56
   3  -2  -7  238.55    8.45
   3  -2  -6  554.47   16.45
   3  -2  -6  551.03   17.02
   3  -2  -6  544.02   23.47
   3  -2  -6  543.11   16.69
   3  -2  -6  556.05   16.83
   3  -2  -6  557.36   17.04
   3  -2  -6  556.06   17.21
   3  -2  -6  549.21   17.02
   3  -2  -6  537.18   16.65
   3  -2  -5  437.76   13.38
   3  -2  -5  430.85   13.79
   3  -2  -5  448.63   19.54
   3  -2  -5  446.75   13.59
   3  -2  -5  426.89   13.63
   3  -2  -5  430.53   13.66
   3  -2  -5  449.69   13.75
   3  -2  -5  453.52   13.90
   3  -2  -5  429.85   13.72
   3  -2  -5  447.55   13.57
   3  -2  -4  120.53    6.87
   3  -2  -4  120.75    8.80
   3  -2  -3  135.16    7.49
   3  -2  -3  144.18    8.90
   3  -2  -2   15.68    3.41
   3  -2  -2   13.93    1.90
   3  -2  -2   16.13    3.01
   3  -2  -1  456.01   15.60
   3  -2  -1  463.22   16.74
   3  -2   0  214.36    9.56
   3  -2   1  154.14    8.06
   3  -2   1  160.60    8.38
   3  -2   2 2723.92   76.19
   3  -2   2 2627.12   74.96
   3  -2   3  805.02   26.00
   3  -2   4 1014.09   33.35
   3  -2   4  972.13   30.85
   3  -2   5  902.91   31.96
   3  -2   5  893.21   28.55
   3  -2   5  909.44   25.38
   3  -2   6   82.11    4.08
   3  -2   6   87.58    7.92
   3  -2   7  977.94   28.10
   3  -2   7  977.15   35.44
   3  -2   8  498.33   15.66
   3  -2   8  476.52   21.83
   3  -2   9   17.47    2.24
  -3   2  -9   14.72    2.29
   3  -2  10   25.20    2.41
  -3   2 -10   21.25    2.51
   3  -2  11  364.32   11.61
  -3   2 -11  380.84   12.16
   3  -2  12    5.39    1.31
  -3   2 -12    3.23    1.16
   3  -2  12    6.13    1.01
   3  -2  13  265.28    7.80
   3  -1 -12   12.33    1.24
   3  -1 -11    1.87    1.57
   3  -1 -11   -0.11    1.27
   3  -1 -10   12.54    2.22
   3  -1 -10   11.85    2.25
   3  -1 -10   14.67    2.27
   3  -1 -10   13.43    2.10
   3  -1  -9   -1.57    3.65
   3  -1  -9    0.33    1.17
   3  -1  -9    0.95    1.94
   3  -1  -9    0.54    1.66
   3  -1  -9    0.31    1.48
   3  -1  -8    3.88    3.68
   3  -1  -8    4.40    1.42
   3  -1  -8    2.84    3.44
   3  -1  -8    5.54    2.04
   3  -1  -8    4.42    1.85
   3  -1  -7   15.66    1.90
   3  -1  -7   15.05    4.41
   3  -1  -7   13.97    2.18
   3  -1  -7   16.54    1.90
   3  -1  -7   14.01    2.26
   3  -1  -7   17.68    2.33
   3  -1  -6  179.44   11.76
   3  -1  -6  191.23    7.37
   3  -1  -6  197.98    7.07
   3  -1  -6  207.83    7.31
   3  -1  -6  191.26    7.46
   3  -1  -6  207.18    7.37
   3  -1  -6  203.20    7.58
   3  -1  -6  200.34    7.55
   3  -1  -5  788.09   28.08
   3  -1  -5  751.48   21.97
   3  -1  -5  767.18   24.24
   3  -1  -5  748.44   21.97
   3  -1  -5  798.13   28.40
   3  -1  -4  895.56   29.88
   3  -1  -4  873.39   27.33
   3  -1  -4  832.82   29.48
   3  -1  -3   -0.36    2.50
   3  -1  -2   65.61    4.03
   3  -1  -2   69.42    5.05
   3  -1  -2   59.39    5.01
   3  -1  -1 1027.59   30.90
   3  -1  -1 1039.26   31.17
   3  -1   0  173.62    8.42
   3  -1   0  189.73    8.71
   3  -1   1  661.71   22.09
   3  -1   1  634.26   21.35
   3  -1   2 1232.11   36.89
   3  -1   3  513.39   19.73
   3  -1   4  191.24   10.59
   3  -1   4  171.43    8.38
   3  -1   5  190.73   11.23
   3  -1   5  171.07    8.16
   3  -1   6  333.21   16.52
  -3   1  -7  203.50    7.88
   3  -1   7  225.43   13.08
   3  -1   7  201.96    7.74
   3  -1   8  387.31   18.49
  -3   1  -8  370.40   12.75
   3  -1   8  388.06   12.72
   3  -1   9  302.80   10.42
  -3   1  -9  288.16   10.55
   3  -1  10   -0.55    1.46
  -3   1 -10   -0.16    1.59
   3  -1  11    6.76    1.44
  -3   1 -11    3.23    1.43
   3  -1  12    6.89    0.85
  -3   1 -12    9.80    1.39
   3   0 -13  153.00    4.83
   3   0 -12    5.72    1.53
   3   0 -12    5.13    1.40
   3   0 -11  248.91    9.16
   3   0 -10  102.28    4.40
   3   0 -10  116.35    5.71
   3   0 -10  108.16    5.60
   3   0  -9  773.09   22.14
   3   0  -9  756.73   22.49
   3   0  -9  760.28   23.10
   3   0  -9  727.38   31.16
   3   0  -8  718.53   21.52
   3   0  -8  728.57   22.37
   3   0  -8  744.12   22.03
   3   0  -8  734.50   22.15
   3   0  -8  736.16   21.81
   3   0  -7  750.25   28.82
   3   0  -7  756.71   22.06
   3   0  -7  773.80   21.83
   3   0  -7  746.10   22.43
   3   0  -7  745.74   22.41
   3   0  -7  737.66   22.09
   3   0  -7  735.12   21.71
   3   0  -6   64.61    6.48
   3   0  -6   61.04    3.34
   3   0  -6   54.93    3.48
   3   0  -6   63.84    3.59
   3   0  -6   59.78    3.39
   3   0  -6   54.96    6.42
   3   0  -5  428.17   13.01
  -3   0   5  425.21   15.19
   3   0  -5  417.81   17.94
   3   0  -4   36.51    4.42
   3   0  -4   42.34    3.82
   3   0  -3   44.93    3.13
   3   0  -3   45.30    4.02
   3   0  -3   49.32    4.55
   3   0  -2  461.38   16.17
   3   0  -2  450.82   15.87
   3   0  -1  313.01   11.14
   3   0   0   20.63    3.11
   3   0   1  875.11   27.31
   3   0   2 2822.79   78.51
   3   0   3  524.62   18.07
   3   0   4  500.08   19.92
  -3   0  -4  473.16   16.60
   3   0   5  411.44   18.13
  -3   0  -5  390.26   12.37
   3   0   6  399.29   18.09
  -3   0  -6  355.19   11.88
   3   0   7  295.90   15.93
  -3   0  -7  325.15   11.08
  -3   0  -8    6.18    1.87
   3   0   9  314.27   10.87
  -3   0  -9  320.01   11.14
   3   0  10    1.64    1.42
  -3   0 -10   -0.15    1.42
   3   0  11   11.54    1.42
  -3   0 -11   10.65    1.63
   3   0  12   -0.17    0.74
  -3   0 -12    0.56    0.75
   3   1 -12    7.35    1.65
   3   1 -11  702.59   20.33
   3   1 -11  737.43   21.39
   3   1 -10   34.99    6.26
   3   1 -10   42.84    3.12
   3   1 -10   41.47    3.42
   3   1  -9    2.03    1.54
   3   1  -9    2.64    1.66
   3   1  -9    1.96    1.87
   3   1  -9    2.08    1.84
   3   1  -9    2.18    1.78
   3   1  -8  416.35   13.20
   3   1  -8  400.24   13.70
   3   1  -8  400.53   13.58
   3   1  -8  412.94   13.64
   3   1  -8  420.30   13.28
   3   1  -7  632.42   18.45
   3   1  -7  603.24   18.88
   3   1  -7  627.16   18.08
   3   1  -7  614.09   18.79
   3   1  -7  638.22   18.99
   3   1  -7  605.44   18.75
   3   1  -7  588.35   25.06
   3   1  -6  225.54    7.75
   3   1  -6  227.85    9.69
   3   1  -6  226.08    8.12
   3   1  -6  223.66   12.49
   3   1  -5   70.17    5.06
  -3  -1   5   76.95    5.17
   3   1  -5   76.07    6.48
   3   1  -4  162.25    8.10
  -3  -1   4  178.14    8.36
   3   1  -4  161.31    8.85
   3   1  -3 1997.09   56.59
   3   1  -3 1955.75   56.35
   3   1  -2   78.74    4.70
   3   1  -1   64.30    4.76
   3   1  -1   60.73    3.42
   3   1   0    0.27    1.99
   3   1   1  128.04    6.88
   3   1   2    9.84    2.28
  -3  -1  -2   11.12    2.54
  -3  -1  -3  136.79    7.13
   3   1   3  142.07    7.37
   3   1   4  214.98    9.47
  -3  -1  -4  222.28    9.35
   3   1   5 1073.62   35.96
  -3  -1  -5 1002.24   28.86
  -3  -1  -6  393.42   13.03
   3   1   6  407.50   18.78
   3   1   7   16.01    4.14
  -3  -1  -7   25.08    2.65
  -3  -1  -8  323.58   11.40
   3   1   9  142.18    5.88
  -3  -1  -9  128.51    5.85
  -3  -1 -10  149.15    6.08
   3   1  10  151.11    5.72
   3   1  11  232.87    7.35
  -3  -1 -11  260.23    7.94
   3   2 -14   57.93    2.18
   3   2 -13    1.88    1.32
   3   2 -13    2.80    1.19
   3   2 -12    7.27    2.01
   3   2 -12    9.42    1.85
   3   2 -11   11.54    1.98
   3   2 -11   11.42    2.36
   3   2 -11   10.74    2.03
   3   2 -10    7.03    1.86
   3   2 -10    6.35    2.11
   3   2  -9  261.75    9.16
   3   2  -9  275.74   10.09
   3   2  -9  265.56    9.67
   3   2  -8  375.38   11.84
   3   2  -8  364.00   12.57
   3   2  -8  365.91   18.60
   3   2  -7  903.85   26.48
   3   2  -7  913.80   25.81
   3   2  -6 1015.64   31.58
   3   2  -5    9.64    2.40
  -3  -2   5    6.93    2.27
  -3  -2   4    4.04    2.25
   3   2  -4    4.78    2.19
   3   2  -4    2.28    2.12
   3   2  -3  226.96   10.11
  -3  -2   3  224.59    9.92
   3   2  -3  205.71    9.24
  -3  -2   2   11.61    3.00
   3   2  -1  737.56   22.04
   3   2  -1  612.42   18.40
   3   2   0 1235.95   37.26
  -3  -2   0 1236.03   37.31
  -3  -2  -1    4.81    2.17
   3   2   1    7.97    2.29
  -3  -2  -2  345.61   13.59
   3   2   2  369.50   14.05
   3   2   3   23.59    3.12
  -3  -2  -3   27.80    3.19
  -3  -2  -4   19.03    2.02
   3   2   5    1.20    2.66
  -3  -2  -5    3.90    1.45
   3   2   6   51.92    6.35
  -3  -2  -6   53.88    3.57
  -3  -2  -7    8.78    1.94
  -3  -2  -8  369.62   12.63
   3   2   9    0.87    1.39
  -3  -2  -9    0.14    1.47
  -3  -2  -9    1.04    1.05
   3   2  10  284.76    8.95
  -3  -2 -10  292.03    9.34
   3   3 -14  181.24    5.77
   3   3 -14  168.66    5.43
   3   3 -13  138.46    5.53
   3   3 -13  130.28    5.04
   3   3 -12   35.00    2.75
   3   3 -12   35.26    3.14
   3   3 -12   37.85    2.74
   3   3 -11   -0.67    1.66
   3   3 -11   -0.95    1.83
   3   3 -10   10.61    2.14
   3   3 -10   11.60    2.43
   3   3 -10   14.88    2.49
   3   3  -9 1109.77   32.40
   3   3  -9 1114.76   32.51
   3   3  -9 1095.50   40.89
   3   3  -8  291.58   10.45
   3   3  -7    5.79    2.03
   3   3  -7    6.69    1.80
   3   3  -6  439.23   16.65
   3   3  -6  424.24   18.36
   3   3  -5    4.43    2.36
   3   3  -5    6.47    2.86
   3   3  -4    6.35    2.58
  -3  -3   4    8.05    2.88
   3   3  -4    8.47    2.41
  -3  -3   3    4.12    2.49
   3   3  -3    2.28    1.65
   3   3  -2    0.97    2.18
  -3  -3   2   -0.63    2.19
   3   3  -2    0.18    1.12
   3   3  -1  392.18   15.19
   3   3   0 1285.91   39.69
  -3  -3   0 1319.96   39.67
   3   3   1  922.65   29.69
   3   3   2  316.65   13.19
   3   3   3  115.15    4.60
   3   3   3  111.04    6.71
  -3  -3  -3   98.57    4.68
  -3  -3  -3  115.83    6.74
   3   3   4    2.62    1.16
  -3  -3  -4    2.56    1.40
   3   3   5  105.83    8.91
  -3  -3  -5  111.06    5.33
  -3  -3  -6   19.21    2.43
  -3  -3  -7    3.82    1.74
  -3  -3  -8   22.43    2.44
  -3  -3  -8   19.43    2.08
   3   3   9   47.95    2.71
  -3  -3  -9   50.66    2.92
  -3  -3  -9   41.22    2.32
   3   3  10   33.02    1.63
  -3  -3 -10   33.68    1.87
   3   4 -14    9.18    1.28
   3   4 -14    8.16    0.93
   3   4 -13  141.29    5.42
   3   4 -13  143.47    5.79
   3   4 -13  140.66    5.23
   3   4 -12   83.17    4.65
   3   4 -12   85.63    4.12
   3   4 -12   90.63    4.48
   3   4 -11    9.62    2.14
   3   4 -11    7.14    2.19
   3   4 -11    7.88    2.20
   3   4 -11    7.85    1.69
   3   4 -10  144.18    6.63
   3   4 -10  135.33    6.66
   3   4  -9    9.29    2.15
   3   4  -9    6.97    2.18
   3   4  -8  518.01   16.55
   3   4  -8  524.39   23.23
  -3  -4   7    3.27    1.76
   3   4  -7   -0.59    2.82
   3   4  -7    2.72    2.06
   3   4  -6    0.79    2.07
  -3  -4   6    0.37    2.05
   3   4  -6   -1.01    2.44
   3   4  -5   32.66    4.23
   3   4  -5   41.45    4.84
   3   4  -4 1361.00   41.63
   3   4  -4 1309.49   40.64
   3   4  -3  175.13    8.35
   3   4  -2 1632.97   46.88
   3   4  -2 1482.46   43.34
   3   4  -1  666.61   23.42
   3   4   0  872.79   29.00
   3   4   1    0.44    1.02
   3   4   1    4.17    2.11
  -3  -4  -1    1.84    2.28
   3   4   2  346.15   10.91
   3   4   2  330.21   14.20
  -3  -4  -2  342.90   14.24
  -3  -4  -2  336.84   11.02
   3   4   3    8.21    1.44
  -3  -4  -3    5.22    1.57
   3   4   4 1039.72   29.71
  -3  -4  -4 1087.27   30.61
  -3  -4  -5    2.25    1.60
  -3  -4  -6  634.91   19.54
  -3  -4  -7   98.07    4.85
  -3  -4  -8   67.63    3.52
  -3  -4  -8   66.66    3.27
  -3  -4  -9    0.69    0.84
   3   4   9    0.44    0.83
  -3  -4  -9    0.71    0.64
   3   5 -14   14.33    1.44
   3   5 -13   20.54    2.17
   3   5 -13   20.29    1.65
   3   5 -13   21.61    2.07
   3   5 -12   91.91    4.69
   3   5 -12   92.16    4.06
   3   5 -11  116.07    5.67
   3   5 -11  104.59    4.67
   3   5 -10    4.88    2.02
   3   5 -10    4.19    1.44
   3   5  -9  127.59    6.11
   3   5  -9  116.37   10.40
   3   5  -8  266.27   12.90
   3   5  -8  277.02   10.09
   3   5  -8  284.84   15.94
   3   5  -7   81.56    6.71
  -3  -5   7   80.70    6.61
   3   5  -7   69.08    7.42
   3   5  -6  200.85    7.24
   3   5  -6  210.48   11.37
  -3  -5   6  204.83   11.09
   3   5  -6  213.17   11.94
  -3  -5   5  538.40   20.37
   3   5  -5  520.19   20.49
   3   5  -5  489.73   20.06
   3   5  -5  521.05   15.54
   3   5  -4   99.16    4.33
  -3  -5   4   97.48    7.22
   3   5  -4   97.79    6.78
   3   5  -3   69.35    3.45
   3   5  -3   78.10    6.73
  -3  -5   3   70.92    6.38
   3   5  -2  390.80   12.03
   3   5  -2  390.39   16.81
   3   5  -2  380.36   11.99
   3   5  -1  137.44    5.51
   3   5  -1  143.37    5.48
  -3  -5   1  148.85    8.99
   3   5   0  909.90   26.02
   3   5   0  914.43   25.83
   3   5   0  934.37   31.13
  -3  -5   0  908.65   30.84
   3   5   1 1923.20   51.69
   3   5   1 1872.63   51.35
   3   5   1 1967.76   57.04
  -3  -5  -1 1884.37   56.76
  -3  -5  -1 1859.59   51.63
   3   5   2   30.16    2.51
  -3  -5  -2   33.36    4.08
  -3  -5  -2   32.42    2.68
   3   5   3  679.86   19.88
  -3  -5  -3  667.39   20.35
   3   5   4    2.78    1.25
  -3  -5  -4    2.51    1.61
  -3  -5  -5    2.47    1.52
  -3  -5  -6   98.02    4.77
  -3  -5  -7  270.44    9.04
   3   5   8  141.43    4.77
  -3  -5  -8  125.99    4.58
  -3  -5  -8  139.56    4.88
   3   6 -14  112.47    4.07
   3   6 -13   45.67    2.85
   3   6 -13   49.56    2.96
   3   6 -12   34.56    3.07
   3   6 -12   35.32    2.93
   3   6 -11    1.35    1.59
   3   6 -11    2.35    2.03
   3   6 -10   47.11    3.63
   3   6 -10   51.22    3.95
   3   6 -10   49.47    6.92
   3   6  -9   38.20    3.23
   3   6  -9   25.11    5.39
   3   6  -8  801.87   29.38
   3   6  -8  848.53   24.92
  -3  -6   8  840.85   29.30
   3   6  -8  809.69   32.23
   3   6  -7   46.28    2.95
   3   6  -7   44.90    5.58
  -3  -6   7   48.62    5.48
   3   6  -7   51.91    6.29
   3   6  -6  237.96    8.18
   3   6  -6  256.89    8.69
   3   6  -6  252.15   13.35
  -3  -6   6  251.00   13.12
   3   6  -6  234.88   13.31
   3   6  -5   62.47    3.37
   3   6  -5   69.40    3.61
  -3  -6   5   64.63    6.32
   3   6  -5   67.28    6.36
   3   6  -5   63.62    6.69
   3   6  -4   30.24    2.29
  -3  -6   4   26.42    4.49
   3   6  -3   15.49    1.86
   3   6  -3   17.91    1.95
   3   6  -2  110.71    4.83
   3   6  -2  119.77    8.75
  -3  -6   2   97.18    7.84
   3   6  -1   42.46    2.84
   3   6  -1   35.88    2.61
  -3  -6   1   33.13    4.72
  -3  -6   1   34.92    2.55
   3   6   0   67.24    3.76
   3   6   0   69.57    3.58
   3   6   0   66.06    6.46
  -3  -6   0   66.08    6.25
   3   6   1  220.90    7.87
   3   6   1  187.55   10.97
  -3  -6  -1  205.10   11.31
  -3  -6  -2   60.27    3.74
   3   6   2   70.48    3.75
   3   6   3  334.98   10.96
  -3  -6  -3  343.06   11.56
  -3  -6  -4   13.03    2.12
  -3  -6  -4   14.09    1.73
  -3  -6  -4   13.48    2.12
  -3  -6  -5   50.69    3.35
  -3  -6  -6   22.71    2.12
  -3  -6  -7   19.00    1.49
   3   7 -14   41.31    2.08
   3   7 -13    3.82    1.38
   3   7 -13    3.14    1.24
   3   7 -13    3.27    1.53
   3   7 -12  241.71    8.59
   3   7 -12  258.44    9.19
   3   7 -11   28.03    2.62
   3   7 -11   21.83    2.72
   3   7 -10  285.51   10.25
   3   7 -10  288.53   10.76
   3   7  -9  577.56   17.04
   3   7  -9  577.07   18.02
   3   7  -9  548.25   25.17
   3   7  -8   52.90    3.19
   3   7  -8   49.30    5.91
  -3  -7   8   46.17    5.62
   3   7  -8   46.95    6.61
   3   7  -7  931.44   26.70
   3   7  -7  927.70   33.42
  -3  -7   7  937.46   33.11
   3   7  -7  878.88   33.93
   3   7  -6  205.41    7.53
   3   7  -6  217.14    7.97
  -3  -7   6  215.34   12.45
   3   7  -6  231.53   12.95
   3   7  -5  116.58    5.14
   3   7  -5  123.26    5.47
   3   7  -5  136.01    9.95
  -3  -7   5  123.06    9.20
   3   7  -4  418.30   13.28
   3   7  -4  416.11   13.36
   3   7  -4  402.49   19.15
  -3  -7   4  428.18   19.04
   3   7  -3  297.04   10.01
   3   7  -3  285.81    9.94
   3   7  -3  297.11   15.52
  -3  -7   3  286.81   14.93
   3   7  -2  411.92   13.22
   3   7  -2  410.31   19.11
  -3  -7   2  416.65   18.84
   3   7  -1  465.23   14.72
   3   7  -1  458.01   14.46
   3   7  -1  437.94   19.61
  -3  -7   1  469.54   20.07
  -3  -7   1  476.91   14.56
   3   7   0  105.79    4.95
   3   7   0  101.29    4.60
   3   7   0   98.34    7.99
  -3  -7   0   98.16    7.99
  -3  -7   0  104.08    4.96
   3   7   1  318.50   10.60
  -3  -7  -1  299.50   10.67
   3   7   2   71.94    3.77
  -3  -7  -2   65.81    3.95
   3   7   3    5.94    1.41
  -3  -7  -3    6.55    1.79
  -3  -7  -4   43.54    2.57
  -3  -7  -4   51.82    3.21
  -3  -7  -5  283.83    9.27
  -3  -7  -6  155.29    5.18
  -3  -7  -6  149.17    5.11
   3   8 -13  408.77   12.46
   3   8 -13  406.12   12.34
   3   8 -12   30.35    2.65
   3   8 -11   19.63    2.02
   3   8 -11   18.89    2.56
   3   8 -10  147.00    6.11
   3   8  -9   26.63    2.59
   3   8  -8   55.85    3.34
   3   8  -8   52.66    6.20
   3   8  -8   49.97    3.49
   3   8  -8   44.11    6.16
   3   8  -7  478.47   14.51
   3   8  -7  488.46   15.13
   3   8  -7  480.78   21.44
  -3  -8   7  477.96   21.02
   3   8  -7  426.18   20.74
   3   8  -6  149.44    5.99
   3   8  -6  137.22    6.11
  -3  -8   6  160.81   10.94
   3   8  -5 1108.86   31.66
  -3  -8   5 1133.42   39.17
   3   8  -4    0.75    1.60
   3   8  -4   -0.15    1.45
   3   8  -4   -2.64    3.20
   3   8  -3   67.25    7.23
   3   8  -3   59.64    3.68
   3   8  -3   69.25    3.85
  -3  -8   3   60.45    6.83
   3   8  -2   11.42    1.97
   3   8  -2    8.34    1.70
   3   8  -2   10.15    3.28
  -3  -8   2   11.14    3.69
  -3  -8   1    1.38    1.29
   3   8  -1    1.98    1.56
   3   8  -1    2.54    1.39
   3   8  -1    1.66    2.78
   3   8   0    4.21    1.62
  -3  -8   0    5.37    1.58
  -3  -8  -1  680.79   20.21
   3   8   1  670.31   19.92
  -3  -8  -2   11.12    1.84
   3   8   2   11.89    1.66
  -3  -8  -3  328.85   10.47
   3   8   3  315.79    9.65
  -3  -8  -3  326.70   10.07
  -3  -8  -4   60.71    2.98
   3   9 -13   27.51    1.89
   3   9 -13   29.31    1.90
   3   9 -12  209.05    7.37
   3   9 -11   76.00    4.07
   3   9 -10   40.26    3.20
   3   9  -9   72.01    3.72
   3   9  -8    2.02    1.47
   3   9  -8    4.93    1.57
   3   9  -7    3.56    1.23
   3   9  -7    0.29    1.46
   3   9  -6   12.80    1.82
   3   9  -6   13.46    2.02
   3   9  -5   37.52    2.81
   3   9  -5   32.87    2.87
   3   9  -4   70.59    3.99
   3   9  -4   74.31    4.10
   3   9  -3   23.58    2.39
   3   9  -2  145.74    6.04
   3   9  -2  142.39    5.83
   3   9  -1  127.37    5.50
   3   9   0   70.36    3.59
   3   9   0   61.50    2.94
  -3  -9  -1  116.38    4.74
   3   9   1  114.65    4.61
   3   9   2    5.38    1.02
  -3  -9  -2    3.31    1.14
  -3 -10  12   17.05    1.31
   3  10 -12   14.54    1.45
   3  10 -11  194.63    6.83
  -3 -10  10   -0.06    0.80
   3  10 -10    1.11    1.41
  -3 -10   9  116.15    4.56
   3  10  -8   14.84    1.85
  -3 -10   8   16.66    1.89
   3  10  -7   11.22    1.73
   3  10  -7   11.83    1.52
   3  10  -6   42.22    2.76
   3  10  -5   35.52    2.65
   3  10  -5   39.28    2.83
   3  10  -4    0.13    1.40
   3  10  -4    0.90    1.40
   3  10  -3  268.63    8.91
  -3 -10   3  256.47    8.71
   3  10  -2   -0.12    1.30
  -3 -10   2    2.24    1.12
   3  10  -1  237.15    7.53
   3  10  -1  204.53    6.84
   3  10   0  293.28    9.10
   3  10   1   17.59    1.27
  -3 -10  -1   20.19    1.45
   3  11 -10   -0.41    0.83
   3  11  -9   23.32    1.68
  -3 -11   9   21.86    1.62
   3  11  -9   20.97    1.82
  -3 -11   8   77.08    3.38
   3  11  -7   78.83    3.29
  -3 -11   7   87.91    3.71
   3  11  -6  223.37    7.41
  -3 -11   6  230.24    7.59
   3  11  -5    3.83    1.27
   3  11  -4  305.91    9.56
  -3 -11   4  297.35    9.35
   3  11  -3    5.96    1.18
  -3 -11   3    5.69    1.08
   3  11  -2    9.48    0.97
   3  11  -2   12.71    1.40
   3  11  -1   30.42    1.72
  -3 -12   8  170.10    5.23
   3  12  -8  162.32    5.24
  -3 -12   7    6.76    0.98
   3  12  -6   64.58    2.61
   3  12  -6   57.51    2.33
   3  12  -5    0.31    0.72
   3  12  -5    1.71    0.71
  -3 -12   5    0.89    0.71
   3  12  -4    0.76    0.67
   3  12  -4    0.70    0.53
   3  12  -3   65.73    2.36
   4 -12   4    0.46    0.57
   4 -12   5  121.82    4.00
   4 -12   6   -0.09    0.63
   4 -12   7   15.20    1.02
   4 -11   0   16.86    1.15
   4 -11   1  162.87    5.44
   4 -11   2   12.43    1.06
   4 -11   2   13.15    1.49
   4 -11   2   13.93    1.24
   4 -11   3  455.00   12.37
   4 -11   3  422.83   11.92
   4 -11   4   93.20    3.45
   4 -11   4  108.16    4.27
   4 -11   5   64.04    3.23
   4 -11   5   64.27    3.00
   4 -11   6  821.52   23.22
   4 -11   6  843.33   23.56
   4 -11   6  838.38   23.19
   4 -11   7    0.74    0.93
   4 -11   7    0.53    1.00
   4 -11   8   37.91    2.07
   4 -11   9   71.04    2.82
   4 -10  -2  120.69    4.16
   4 -10  -1    2.22    1.01
   4 -10  -1    3.49    1.15
   4 -10   0  317.33    9.88
   4 -10   0  327.76   10.26
   4 -10   1   26.60    2.06
   4 -10   1   26.56    2.36
   4 -10   1   25.87    1.90
   4 -10   2  390.52   12.26
   4 -10   2  406.02   12.29
   4 -10   2  408.20   12.83
   4 -10   3    2.22    1.40
   4 -10   3    3.44    1.80
   4 -10   4    4.54    1.41
   4 -10   5  315.54   10.37
   4 -10   5  325.11   10.41
   4 -10   6  222.52    7.64
   4 -10   6  209.21    7.42
   4 -10   7   10.14    1.76
   4 -10   7   12.66    1.60
   4 -10   7   12.88    1.81
   4 -10   8  762.45   21.77
   4 -10   8  771.17   21.69
   4 -10   8  747.27   21.15
   4 -10   9   47.42    2.67
   4 -10   9   53.45    2.75
   4 -10  10   82.70    3.36
   4 -10  11    6.38    0.85
   4  -9  -2   45.26    2.70
   4  -9  -1   70.41    3.65
   4  -9   0  329.24   10.52
   4  -9   0  303.36    9.93
   4  -9   1  126.31    5.29
   4  -9   2   24.18    2.45
   4  -9   3  182.59    6.98
   4  -9   4  560.60   17.12
   4  -9   4  561.01   17.13
   4  -9   5   87.52    4.72
   4  -9   5   88.02    4.42
   4  -9   5   82.13    4.31
   4  -9   6   16.11    2.41
   4  -9   6   18.03    2.12
   4  -9   6   13.37    2.03
   4  -9   7   37.58    3.00
   4  -9   7   35.47    2.77
   4  -9   7   31.99    2.48
   4  -9   8   14.92    2.11
   4  -9   8    9.58    1.51
   4  -9   8   12.91    1.91
   4  -9   9    6.78    1.50
   4  -9   9    5.53    1.50
   4  -9  10    5.91    1.37
   4  -9  10    7.01    1.42
   4  -9  11   10.70    1.13
   4  -9  11   16.85    1.48
   4  -8  -4  431.90   13.01
   4  -8  -3    3.03    1.53
   4  -8  -2   42.44    3.07
   4  -8  -1    5.41    1.41
   4  -8  -1    3.63    1.82
   4  -8  -1    6.22    1.49
   4  -8  -1    4.64    1.95
   4  -8   0  103.72    4.63
   4  -8   0  114.38    4.97
   4  -8   0  109.67    5.54
   4  -8   1  166.63    6.63
   4  -8   1  153.22    6.05
   4  -8   1  166.17    7.16
   4  -8   2   33.01    2.97
   4  -8   2   32.51    2.61
  -4   8  -2   27.13    5.07
   4  -8   2   28.45    2.74
   4  -8   3    1.18    1.44
   4  -8   3    2.58    1.89
  -4   8  -3    1.94    2.72
   4  -8   4  806.13   23.43
   4  -8   4  778.49   23.35
   4  -8   5    7.83    1.93
   4  -8   5    3.52    1.54
  -4   8  -5    2.52    2.80
   4  -8   6  390.89   13.20
   4  -8   6  383.20   12.79
   4  -8   6  398.00   12.62
   4  -8   6  393.44   12.76
   4  -8   7   20.02    2.62
   4  -8   7   18.38    2.05
   4  -8   7   20.49    2.37
   4  -8   8    3.39    1.81
   4  -8   8    7.04    1.37
   4  -8   8    4.84    1.71
   4  -8   9   30.93    2.72
   4  -8   9   31.42    2.65
   4  -8  10  412.20   12.93
   4  -8  10  430.34   13.04
   4  -8  11   11.83    1.45
   4  -8  11   12.89    1.59
   4  -7  -5   38.46    2.66
   4  -7  -4  227.20    8.34
   4  -7  -3   87.36    4.58
   4  -7  -3   84.35    4.61
   4  -7  -3   81.85    3.75
   4  -7  -2  267.84    9.31
   4  -7  -2  265.52    9.83
   4  -7  -2  263.86    8.81
   4  -7  -1  242.25    8.50
   4  -7  -1  223.33    8.19
   4  -7  -1  239.03    9.06
  -4   7   0   33.31    4.98
   4  -7   0   26.82    2.45
   4  -7   0   30.06    2.75
   4  -7   0   26.11    2.89
   4  -7   1  585.30   17.65
   4  -7   1  546.73   17.01
  -4   7  -1  584.67   24.13
   4  -7   1  565.10   17.40
   4  -7   1  559.79   17.13
   4  -7   2  163.40    6.55
   4  -7   2  171.01    7.02
   4  -7   2  161.65    6.42
   4  -7   3  338.30   11.52
   4  -7   3  336.09   11.08
   4  -7   3  331.10   11.18
   4  -7   3  312.85   10.74
   4  -7   4   66.04    3.82
   4  -7   4   60.68    3.72
  -4   7  -4   54.80    6.63
   4  -7   4   63.41    4.11
   4  -7   4   71.27    3.93
   4  -7   5  133.29    5.84
  -4   7  -5  124.63    9.84
   4  -7   5  130.59    5.70
   4  -7   5  139.65    5.93
   4  -7   6  146.00    6.23
   4  -7   6  151.57    6.07
   4  -7   6  154.03    6.36
   4  -7   7  399.91   13.27
   4  -7   7  412.35   12.76
   4  -7   7  410.83   13.33
   4  -7   8   66.49    3.85
   4  -7   9  247.85    8.85
   4  -7  10    9.96    1.78
   4  -7  11  133.93    5.18
   4  -7  12   27.09    1.50
   4  -6  -7   83.75    3.41
   4  -6  -6  107.41    4.49
   4  -6  -5   49.26    3.32
   4  -6  -5   53.73    3.46
   4  -6  -5   47.40    3.02
   4  -6  -4  548.00   17.14
   4  -6  -4  541.24   16.48
   4  -6  -3  445.34   14.27
   4  -6  -3  458.45   14.58
   4  -6  -3  462.90   14.97
   4  -6  -3  456.84   14.07
   4  -6  -2   32.64    2.61
  -4   6   2   34.48    4.91
   4  -6  -2   33.43    2.83
   4  -6  -2   32.20    3.07
   4  -6  -2   31.49    2.50
   4  -6  -1  106.41    4.72
   4  -6  -1  103.80    5.03
   4  -6  -1  108.28    4.93
   4  -6  -1  111.36    5.40
   4  -6   0   60.33    3.67
   4  -6   0   62.02    3.30
   4  -6   0   66.92    3.74
   4  -6   0   61.97    3.74
   4  -6   1   37.17    2.99
   4  -6   1   30.86    2.43
   4  -6   1   37.11    2.85
   4  -6   1   38.00    2.86
   4  -6   2  102.93    4.96
   4  -6   2   91.76    4.40
   4  -6   2  100.64    4.70
   4  -6   3   46.48    2.95
   4  -6   3   43.00    3.23
   4  -6   3   50.80    3.27
   4  -6   3   40.34    2.98
   4  -6   4   36.28    2.99
   4  -6   4   40.92    2.90
   4  -6   4   34.22    2.73
   4  -6   4   37.85    2.96
   4  -6   5   84.30    4.35
   4  -6   5   91.27    4.65
   4  -6   5   83.61    4.25
   4  -6   5   88.42    4.53
   4  -6   6   10.60    1.74
   4  -6   6    9.62    1.91
   4  -6   6   10.30    1.94
   4  -6   6    8.79    1.99
   4  -6   7   17.48    1.92
   4  -6   7   22.70    2.43
   4  -6   7   21.90    2.43
  -4   6  -7   13.51    3.46
   4  -6   7   16.88    2.25
   4  -6   8   32.35    2.78
   4  -6   8   34.13    2.72
   4  -6   9    6.75    1.79
   4  -6  10    8.83    1.78
   4  -6  11   -0.65    1.23
   4  -5  -8   16.75    1.67
   4  -5  -7   12.89    1.86
   4  -5  -6    8.25    1.79
   4  -5  -6   11.15    2.01
   4  -5  -6    8.07    1.71
   4  -5  -5  432.73   14.05
   4  -5  -5  452.56   14.21
   4  -5  -5  435.84   14.21
   4  -5  -5  429.73   13.88
   4  -5  -5  428.64   13.61
   4  -5  -4  751.03   22.23
   4  -5  -4  751.82   22.41
   4  -5  -4  768.96   22.39
   4  -5  -4  744.98   22.50
   4  -5  -4  716.46   21.91
   4  -5  -4  745.44   22.01
   4  -5  -3  415.06   13.39
   4  -5  -3  413.03   13.51
   4  -5  -3  412.10   13.64
   4  -5  -3  414.13   13.01
   4  -5  -3  408.84   13.26
   4  -5  -2  148.26    5.92
   4  -5  -2  134.68    5.97
   4  -5  -2  136.35    6.14
   4  -5  -2  131.27    5.55
   4  -5  -2  147.52    5.98
   4  -5  -1  319.52   10.77
   4  -5  -1  329.73   10.85
   4  -5  -1  346.08   10.88
   4  -5  -1  334.28   11.22
   4  -5  -1  328.39   10.87
   4  -5  -1  328.37   11.33
   4  -5   0    0.93    1.34
   4  -5   0    1.84    1.47
   4  -5   0   -0.13    1.28
   4  -5   0    1.56    1.42
   4  -5   0    2.20    1.17
   4  -5   0    1.00    1.36
   4  -5   1  131.95    5.66
   4  -5   1  134.36    5.22
   4  -5   1  138.91    5.67
   4  -5   1  136.89    5.75
   4  -5   1  131.19    5.64
   4  -5   2  476.17   14.61
   4  -5   2  462.87   14.55
   4  -5   3  533.18   16.42
   4  -5   3  553.42   16.72
   4  -5   3  548.24   16.26
   4  -5   3  533.09   16.39
   4  -5   4  282.66    9.67
   4  -5   4  286.41    9.92
   4  -5   4  312.11   15.97
   4  -5   4  291.55    9.68
   4  -5   4  272.16    9.48
   4  -5   4  290.82    9.83
   4  -5   5 1608.05   44.59
   4  -5   5 1702.12   54.31
   4  -5   5 1636.33   44.93
   4  -5   5 1670.82   44.49
   4  -5   5 1524.74   44.60
   4  -5   6  197.31    7.64
   4  -5   6  201.70    7.55
   4  -5   6  196.37    7.11
   4  -5   6  205.07    7.71
   4  -5   7  500.07   15.71
   4  -5   7  500.55   15.65
   4  -5   7  475.53   23.26
   4  -5   7  505.75   15.90
   4  -5   8   35.41    2.92
   4  -5   8   35.30    2.75
   4  -5   8   28.48    2.77
   4  -5   9  129.79    5.74
   4  -5   9  125.05    5.16
   4  -5  10  513.06   15.80
   4  -5  11  103.99    4.49
   4  -4  -9  109.72    4.40
   4  -4  -8   36.38    2.75
   4  -4  -7  130.27    5.62
   4  -4  -7  111.88    4.89
   4  -4  -7  122.98    4.88
   4  -4  -6   69.48    4.31
   4  -4  -6   80.51    4.25
   4  -4  -6   84.55    4.45
   4  -4  -6   76.82    4.28
   4  -4  -6   74.76    4.12
   4  -4  -6   76.06    3.93
   4  -4  -6   78.62    3.97
   4  -4  -5  581.37   17.98
   4  -4  -5  585.51   17.83
   4  -4  -5  564.30   17.81
   4  -4  -5  578.37   17.93
   4  -4  -5  582.76   17.77
   4  -4  -5  562.56   17.49
   4  -4  -5  566.20   17.38
   4  -4  -5  579.25   17.46
   4  -4  -4    3.21    1.57
   4  -4  -4    2.22    1.64
   4  -4  -4    1.92    1.64
   4  -4  -4    2.73    1.60
   4  -4  -4    1.41    1.36
   4  -4  -4    1.17    1.23
   4  -4  -4    2.42    1.44
   4  -4  -3    3.11    1.45
   4  -4  -3    3.33    1.25
   4  -4  -3    2.80    1.53
   4  -4  -3    3.84    1.70
   4  -4  -3    3.17    1.43
   4  -4  -3    2.47    1.43
   4  -4  -2   14.36    1.78
   4  -4  -2   13.67    1.77
   4  -4  -2   11.88    1.79
   4  -4  -2   12.38    2.02
   4  -4  -2   14.19    1.91
   4  -4  -1 1417.30   39.62
   4  -4  -1 1458.15   39.92
   4  -4  -1 1465.91   39.82
   4  -4  -1 1478.32   46.08
   4  -4  -1 1437.34   40.21
   4  -4  -1 1429.46   39.77
   4  -4  -1 1437.53   40.11
   4  -4  -1 1437.83   39.87
   4  -4   0   34.58    2.49
   4  -4   0   34.66    2.46
   4  -4   0   39.76    2.67
   4  -4   0   37.59    2.67
   4  -4   0   34.96    4.86
   4  -4   0   38.92    2.80
   4  -4   0   34.46    2.51
   4  -4   0   35.11    2.57
   4  -4   1 1318.93   36.38
   4  -4   1 1383.24   42.44
   4  -4   1 1306.16   36.73
   4  -4   1 1316.07   36.50
   4  -4   2  109.92    4.52
   4  -4   2  113.35    4.81
   4  -4   2  110.49    8.33
   4  -4   2  110.90    8.48
   4  -4   2  118.10    4.86
   4  -4   3  275.05    9.17
   4  -4   3  283.62   14.64
   4  -4   3  274.12    9.38
   4  -4   3  284.32   13.93
   4  -4   3  266.22    9.06
   4  -4   4  535.48   16.02
   4  -4   4  518.44   15.84
   4  -4   4  525.26   16.23
   4  -4   4  518.40   16.22
   4  -4   4  545.48   15.97
   4  -4   5  261.44    8.82
   4  -4   5  258.79    9.23
   4  -4   5  256.48    8.92
   4  -4   5  267.02    8.78
   4  -4   6  115.55    5.11
   4  -4   6  105.27    5.22
   4  -4   6  110.94    5.16
   4  -4   6  110.85   10.00
   4  -4   7  457.16   14.44
   4  -4   7  443.98   14.61
   4  -4   7  472.48   22.40
   4  -4   7  456.16   14.43
   4  -4   8  143.47    6.08
   4  -4   8  149.12    6.41
   4  -4   8  142.13    5.91
   4  -4   9  789.47   22.85
   4  -4   9  796.60   22.96
   4  -4   9  736.67   22.07
   4  -4  10    3.11    1.62
   4  -4  10    4.97    1.63
   4  -4  11    0.76    1.30
   4  -4  12  143.43    5.06
   4  -3  -9   22.13    2.28
   4  -3  -9   21.00    1.86
   4  -3  -8   25.17    2.62
   4  -3  -8   27.67    2.33
   4  -3  -8   25.26    2.06
   4  -3  -7    8.76    1.72
   4  -3  -7    9.09    1.48
   4  -3  -7   13.19    1.92
   4  -3  -7   10.41    2.06
   4  -3  -7   12.25    1.98
   4  -3  -6   42.54    3.12
   4  -3  -6   39.86    3.13
   4  -3  -6   44.40    3.17
   4  -3  -6   42.48    3.27
   4  -3  -6   39.05    3.10
   4  -3  -6   41.28    3.03
   4  -3  -6   45.09    3.08
   4  -3  -5   62.65    3.72
   4  -3  -5   63.90    3.80
   4  -3  -5   64.01    3.70
   4  -3  -5   60.89    3.71
   4  -3  -5   57.19    3.52
   4  -3  -5   61.70    3.60
   4  -3  -4   36.79    2.99
   4  -3  -4   37.08    2.79
   4  -3  -4   32.92    2.58
   4  -3  -4   30.11    2.46
   4  -3  -4   30.44    2.64
   4  -3  -4   34.04    2.66
   4  -3  -3   96.09    4.59
   4  -3  -3   92.32    4.11
   4  -3  -3   91.51    7.17
   4  -3  -3   89.84    4.30
   4  -3  -3   96.20    4.40
   4  -3  -2  259.63    8.81
   4  -3  -2  253.06    8.46
   4  -3  -2  268.47   12.95
   4  -3  -2  248.61    8.82
   4  -3  -2  239.86    8.36
   4  -3  -2  259.38    8.69
   4  -3  -2  258.59    8.62
   4  -3  -1   44.11    2.81
   4  -3  -1   40.84    2.67
   4  -3  -1   44.62    4.19
   4  -3  -1   52.93    5.64
   4  -3  -1   42.88    2.88
   4  -3  -1   48.87    2.77
   4  -3  -1   46.41    2.72
   4  -3   0   39.63    2.55
   4  -3   0   45.82    4.82
   4  -3   0   33.24    2.49
   4  -3   1  188.31   10.30
   4  -3   1  171.20   10.21
   4  -3   1  175.59    6.39
   4  -3   2   72.58    6.59
   4  -3   2   76.74    6.62
   4  -3   2   70.63    3.45
   4  -3   3  485.00   14.43
   4  -3   3  475.05   14.51
   4  -3   3  478.74   14.60
   4  -3   3  508.69   19.67
   4  -3   3  499.53   20.75
   4  -3   3  475.24   14.38
   4  -3   3  466.46   14.65
   4  -3   4  256.99    8.77
   4  -3   4  246.04    8.40
   4  -3   4  251.20    8.68
   4  -3   4  246.88    8.57
   4  -3   4  276.08   13.11
   4  -3   4  250.20    8.34
   4  -3   5   13.16    1.63
   4  -3   5   12.18    1.66
   4  -3   5   11.20    3.84
   4  -3   5    8.61    1.55
   4  -3   5   15.83    3.40
   4  -3   5   14.91    2.00
   4  -3   5   14.06    1.99
   4  -3   6 1598.79   53.31
   4  -3   6 1592.64   44.23
   4  -3   7  794.22   23.15
   4  -3   7  789.02   31.61
   4  -3   7  754.56   22.76
   4  -3   8  141.67    6.36
   4  -3   8  130.02   11.18
   4  -3   8  150.78    6.06
   4  -3   9   22.58    2.59
   4  -3   9   19.03    1.91
   4  -3  10  207.13    7.71
   4  -3  10  218.15    7.80
   4  -3  11    2.27    1.31
   4  -3  11    2.80    1.24
   4  -3  12  280.47    8.51
   4  -2 -10   10.75    1.57
   4  -2  -9   81.49    4.14
   4  -2  -9   79.46    4.37
   4  -2  -9   83.66    4.12
   4  -2  -9   78.53    3.56
   4  -2  -8   60.63    3.84
   4  -2  -8   59.38    3.69
   4  -2  -8   61.15    3.99
   4  -2  -8   56.89    3.60
   4  -2  -8   55.80    3.26
   4  -2  -7  119.71    5.68
   4  -2  -7  122.25    5.56
   4  -2  -7  121.35    5.24
   4  -2  -7  119.28    5.77
   4  -2  -7  117.60    5.39
   4  -2  -7  114.99   10.45
   4  -2  -7  113.49    5.18
   4  -2  -6  269.65    9.59
   4  -2  -6  279.66   10.09
   4  -2  -6  286.35    9.65
   4  -2  -6  289.77    9.96
   4  -2  -6  294.98    9.89
   4  -2  -6  274.51   10.00
   4  -2  -6  293.48   10.15
   4  -2  -6  270.81    9.81
   4  -2  -6  285.24   16.48
   4  -2  -5  150.85    6.11
   4  -2  -5  146.63    6.36
   4  -2  -5  168.41    6.22
   4  -2  -5  153.91    6.35
   4  -2  -5  140.27    5.97
   4  -2  -5  152.91    6.14
   4  -2  -5  151.54    6.23
   4  -2  -5  161.79    6.36
   4  -2  -5  151.67    6.19
   4  -2  -5  155.93   11.34
   4  -2  -4   19.98    4.10
   4  -2  -4   18.99    1.78
   4  -2  -4   14.27    3.22
   4  -2  -4   18.81    2.11
   4  -2  -4   17.86    1.84
   4  -2  -4   20.94    2.08
   4  -2  -4   18.66    2.05
   4  -2  -3 1784.34   49.87
   4  -2  -3 1881.79   55.23
   4  -2  -3 1846.09   50.20
   4  -2  -3 1844.23   50.03
   4  -2  -3 1865.43   56.75
   4  -2  -2  828.16   24.02
   4  -2  -2  879.29   29.01
   4  -2  -1  379.41   11.74
   4  -2  -1  378.01   14.72
   4  -2  -1  402.83   16.19
   4  -2  -1  362.71   11.47
   4  -2   0   11.05    2.88
   4  -2   1   74.88    6.57
   4  -2   1   74.44    6.42
   4  -2   1   76.17    3.53
   4  -2   2   73.60    6.91
   4  -2   2   82.82    6.62
   4  -2   3    6.94    1.52
   4  -2   3    7.03    3.44
   4  -2   3    6.70    2.70
   4  -2   4  371.49   11.76
   4  -2   4  367.26   11.61
   4  -2   4  356.80   15.59
   4  -2   5  143.71   10.91
   4  -2   5  148.58    6.09
   4  -2   5  148.42    5.76
   4  -2   5  157.99    9.09
   4  -2   6  454.79   21.26
   4  -2   6  421.15   13.61
   4  -2   7  227.46    8.47
   4  -2   7  219.54   14.30
   4  -2   7  217.26    8.21
   4  -2   8   30.18    2.81
   4  -2   8   32.03    2.59
   4  -2   8   30.60    5.62
   4  -2   9   22.41    2.48
   4  -2   9   18.15    1.90
   4  -2  10   12.97    1.92
  -4   2 -10    9.87    1.54
   4  -2  11  128.25    4.76
   4  -2  11  112.44    4.51
   4  -2  12   94.37    3.25
  -4   2 -12   81.13    3.25
   4  -1 -11    9.89    1.46
   4  -1 -11   14.79    1.56
   4  -1 -10    0.25    1.01
   4  -1 -10   -0.13    1.44
   4  -1 -10   -0.12    1.40
   4  -1  -9  131.09    5.91
   4  -1  -9  130.40    6.10
   4  -1  -9  129.70    5.68
   4  -1  -9  127.44    5.25
   4  -1  -8  478.06   14.66
   4  -1  -8  466.93   15.14
   4  -1  -8  482.42   15.38
   4  -1  -8  464.68   15.39
   4  -1  -8  458.66   14.96
   4  -1  -8  452.97   22.55
   4  -1  -7  404.95   12.96
   4  -1  -7  417.12   13.39
   4  -1  -7  395.46   12.54
   4  -1  -7  401.34   13.03
   4  -1  -7  403.60   13.41
   4  -1  -7  397.99   13.47
   4  -1  -7  389.57   20.20
   4  -1  -6 1189.59   33.50
   4  -1  -6 1181.85   33.89
   4  -1  -6 1193.90   33.16
   4  -1  -6 1191.06   33.61
   4  -1  -6 1212.89   33.88
   4  -1  -6 1181.34   33.87
   4  -1  -6 1102.65   41.23
   4  -1  -5  104.89    4.98
   4  -1  -5  112.45    7.28
   4  -1  -5  100.75    4.81
   4  -1  -5  109.85    4.89
   4  -1  -5  108.17    4.93
   4  -1  -5  126.13    9.40
   4  -1  -4 1023.33   28.30
   4  -1  -4  976.02   28.58
   4  -1  -4 1049.18   33.07
   4  -1  -4 1007.08   28.34
   4  -1  -4  990.92   28.51
   4  -1  -4 1010.86   34.66
   4  -1  -3   67.91    3.64
   4  -1  -3   83.20    6.38
   4  -1  -3   68.10    6.12
   4  -1  -2  238.51   10.37
   4  -1  -2  239.44   11.29
   4  -1  -1    5.12    2.22
   4  -1   0 4202.13  116.65
   4  -1   0 4186.76  116.57
   4  -1   1 1674.20   51.35
   4  -1   2 1136.76   37.92
   4  -1   3  660.81   23.73
   4  -1   4  193.87    7.32
   4  -1   4  210.43   12.79
   4  -1   4  200.96    7.14
   4  -1   4  221.52   10.83
   4  -1   5  376.14   18.69
   4  -1   5  365.05   11.68
  -4   1  -5  372.78   15.09
   4  -1   5  381.20   12.21
   4  -1   6   13.64    4.83
   4  -1   7  219.46    8.37
   4  -1   7  212.27   13.98
   4  -1   8  399.22   13.15
   4  -1   8  411.81   12.71
  -4   1  -8  375.06   12.57
   4  -1   9    1.46    1.54
   4  -1   9    0.10    1.06
  -4   1  -9    1.12    1.23
   4  -1  10  423.69   13.11
   4  -1  11   32.55    2.00
   4  -1  11   27.72    1.86
  -4   1 -11   29.08    2.03
   4   0 -12   56.16    2.68
   4   0 -11    0.13    1.41
   4   0 -10  468.20   14.70
   4   0 -10  439.22   13.62
   4   0  -9    0.53    1.41
   4   0  -9    1.07    1.54
   4   0  -9    0.94    1.63
   4   0  -8   61.20    3.62
   4   0  -8   66.20    3.96
   4   0  -8   66.21    4.27
   4   0  -8   67.63    4.28
   4   0  -8   61.20    3.61
   4   0  -8   61.95    3.80
   4   0  -8   66.19    7.93
   4   0  -7   19.25    4.71
   4   0  -7   17.17    2.37
   4   0  -7   18.21    2.07
   4   0  -7   19.79    2.49
   4   0  -7   18.89    2.47
   4   0  -7   13.24    1.85
   4   0  -7   18.33    2.20
   4   0  -6  117.33    5.28
   4   0  -6  116.79    5.34
   4   0  -6  114.71    4.95
   4   0  -6  106.05    5.17
   4   0  -6  116.07    5.09
   4   0  -6   98.81    8.89
   4   0  -5   35.53    5.19
   4   0  -5   37.65    2.71
   4   0  -5   32.90    4.21
  -4   0   5   33.92    4.11
   4   0  -5   35.01    2.72
   4   0  -5   37.01    2.56
   4   0  -5   34.26    2.63
   4   0  -5   34.47    2.57
   4   0  -4  301.27    9.81
   4   0  -4  302.72   13.39
   4   0  -4  286.25    9.59
   4   0  -4  279.13   13.72
   4   0  -3   33.67    2.53
   4   0  -3   35.26    3.47
   4   0  -3   45.38    4.88
   4   0  -3   46.62    4.77
   4   0  -2  461.62   17.26
   4   0  -2  492.50   18.39
   4   0  -2  464.94   16.90
   4   0  -1  596.63   21.45
   4   0   0 1586.60   48.17
   4   0   1   -0.46    2.91
   4   0   1    6.95    2.72
   4   0   2  397.86   16.29
   4   0   3    2.43    1.27
   4   0   3    0.58    3.12
   4   0   3    1.76    1.12
   4   0   4  371.85   18.23
   4   0   4  367.89   11.59
   4   0   4  366.20   15.26
  -4   0  -4  361.78   14.97
   4   0   5  315.41   16.90
   4   0   5  294.08    9.72
   4   0   6   79.20    8.45
   4   0   7  389.80   19.71
   4   0   7  402.84   13.34
   4   0   8    3.80    1.77
  -4   0  -8    6.59    1.57
   4   0   9    4.32    1.67
   4   0  10    1.38    1.21
  -4   0 -10    0.66    1.22
   4   0  11   77.60    2.93
   4   0  11   74.94    2.85
  -4   0 -11   73.59    3.03
   4   1 -13   73.59    2.70
   4   1 -12   19.33    1.96
   4   1 -12   13.40    1.64
   4   1 -11   53.29    2.78
   4   1 -11   49.84    3.46
   4   1 -11   51.11    3.19
   4   1 -10   81.54    4.09
   4   1 -10   86.81    4.48
   4   1  -9   73.41    4.10
   4   1  -9   77.76    4.69
   4   1  -9   71.66    4.17
   4   1  -9   73.50    4.24
   4   1  -9   74.62    8.47
   4   1  -8  183.27    7.27
   4   1  -8  194.55    7.89
   4   1  -8  189.80    7.53
   4   1  -8  192.44    7.47
   4   1  -8  168.85   12.62
   4   1  -7   33.45    5.65
   4   1  -7   39.80    3.00
   4   1  -7   47.06    3.44
   4   1  -7   41.75    2.69
   4   1  -7   42.06    3.14
   4   1  -7   43.55    3.07
   4   1  -6  143.24    5.77
  -4  -1   6  140.76    8.15
   4   1  -6  137.01    5.94
   4   1  -6  131.17    5.29
   4   1  -6  131.26    5.55
   4   1  -6  120.50    9.56
   4   1  -5   28.75    4.59
   4   1  -5   18.30    2.03
   4   1  -5   23.92    3.67
  -4  -1   5   23.45    3.76
   4   1  -5   21.20    2.11
   4   1  -4   97.74    4.39
   4   1  -4   97.95    7.10
  -4  -1   4   96.82    6.92
   4   1  -4   88.63    6.72
   4   1  -3   15.15    2.68
   4   1  -3    8.28    2.85
  -4  -1   3   10.92    2.97
   4   1  -2  281.15   10.85
   4   1  -1   29.50    4.19
   4   1   0 1154.70   36.75
   4   1   1   78.19    6.26
  -4  -1  -1   71.30    5.92
   4   1   2  190.65    6.86
   4   1   2  192.31   10.32
  -4  -1  -2  200.62   10.43
   4   1   3   41.35    2.68
  -4  -1  -3   42.68    4.69
   4   1   4  639.70   18.71
  -4  -1  -4  614.69   22.05
   4   1   4  651.41   26.69
   4   1   5    2.85    3.23
   4   1   6  460.38   21.89
   4   1   7    3.75    1.80
   4   1   8    2.36    1.67
  -4  -1  -8   -0.46    1.45
   4   1   9    0.23    1.38
  -4  -1  -9   -0.12    1.29
   4   1  10   -0.15    0.98
  -4  -1 -10    0.08    0.95
   4   2 -13  120.39    4.53
   4   2 -13  126.20    4.28
   4   2 -12  188.24    6.89
   4   2 -12  187.37    6.46
   4   2 -12  172.18    5.87
   4   2 -11  241.22    8.25
   4   2 -11  249.13    8.63
   4   2 -10   57.94    4.05
   4   2 -10   67.61    4.07
   4   2 -10   61.93    3.75
   4   2  -9  355.52   11.51
   4   2  -9  359.60   12.44
   4   2  -9  334.28   12.02
   4   2  -9  353.87   11.79
   4   2  -9  335.00   18.67
   4   2  -8  312.19   10.71
   4   2  -8  328.13   11.59
   4   2  -8  309.32   11.27
   4   2  -8  334.08   17.80
   4   2  -8  334.71   11.00
   4   2  -7   23.40    4.75
   4   2  -7   19.90    2.23
   4   2  -7   28.01    2.90
   4   2  -7   25.01    2.35
   4   2  -6   87.00    4.17
   4   2  -6   91.59    6.90
   4   2  -6   84.98    3.81
  -4  -2   6   80.60    6.39
   4   2  -6   85.27    7.61
   4   2  -6   90.14    4.20
   4   2  -5  100.03    4.46
   4   2  -5  111.86    7.64
   4   2  -5   98.60    4.28
  -4  -2   5   96.72    7.11
   4   2  -5   96.00    7.44
   4   2  -5  101.88    4.36
   4   2  -4   16.88    3.05
   4   2  -4   13.54    1.75
   4   2  -4   14.35    3.39
  -4  -2   4   11.42    3.01
   4   2  -3  100.85    7.30
  -4  -2   3  108.46    7.57
   4   2  -3   95.65    5.92
  -4  -2   2   92.78    6.94
   4   2  -1  111.16    7.67
   4   2   0  417.08   17.19
  -4  -2   0  423.74   17.16
   4   2   1   88.51    4.03
   4   2   1   92.64    6.97
  -4  -2  -1   79.17    6.43
   4   2   2 1282.80   39.76
   4   2   2 1245.40   34.39
  -4  -2  -2 1256.30   39.29
   4   2   2 1229.69   34.68
   4   2   3  953.01   26.91
   4   2   3  933.53   31.30
  -4  -2  -3  928.23   30.97
   4   2   4    4.95    3.29
   4   2   4    7.45    1.54
   4   2   5  567.95   25.14
   4   2   6  454.20   21.73
  -4  -2  -6  488.07   15.44
  -4  -2  -7   26.00    2.54
   4   2   8  166.87    6.43
  -4  -2  -8  159.94    6.37
   4   2   9  370.04   11.26
  -4  -2  -9  364.73   11.26
   4   2  10    1.92    0.70
   4   3 -13    0.06    0.82
   4   3 -12  262.32    8.47
   4   3 -12  273.89    8.78
   4   3 -11    7.82    1.84
   4   3 -11   13.86    1.90
   4   3 -10   27.48    2.90
   4   3 -10   25.02    2.38
   4   3 -10   25.03    2.29
   4   3  -9 1360.87   38.66
   4   3  -9 1318.70   37.77
   4   3  -9 1294.78   46.71
   4   3  -9 1377.36   37.87
   4   3  -8    9.00    3.50
   4   3  -8    9.99    1.75
   4   3  -8    8.99    2.18
   4   3  -8   12.52    1.89
   4   3  -7  200.67    7.19
   4   3  -7  182.64   10.42
   4   3  -7  199.73   12.51
   4   3  -7  199.18    7.29
   4   3  -6  307.96   10.00
   4   3  -6  305.35   14.38
   4   3  -6  300.10    9.87
   4   3  -6  304.15   15.07
   4   3  -6  307.49    9.98
   4   3  -5  114.96    4.91
   4   3  -5  118.25    8.34
   4   3  -5  125.68    5.02
  -4  -3   5  125.75    8.44
   4   3  -5  118.88    8.06
   4   3  -5  121.34    4.82
   4   3  -4  310.24   14.46
  -4  -3   4  317.45   14.29
   4   3  -4  312.07   10.01
   4   3  -4  288.30   12.74
   4   3  -3 1085.04   30.31
  -4  -3   3 1077.34   35.53
   4   3  -2    5.40    2.76
   4   3  -2    8.33    1.44
  -4  -3   2    5.64    2.66
   4   3  -1 1279.56   40.09
   4   3  -1 1216.87   34.24
  -4  -3   1 1256.38   39.66
   4   3   0  433.41   13.41
   4   3   0  468.82   18.34
   4   3   0  428.46   13.28
  -4  -3   0  432.72   17.83
   4   3   1  173.79    6.63
   4   3   1  186.22   10.44
   4   3   1  175.04    6.42
  -4  -3  -1  188.53   10.42
   4   3   2  119.54    5.14
   4   3   2  124.36    8.23
   4   3   2  120.90    4.89
   4   3   3  182.38    6.86
  -4  -3  -3  171.43    9.55
   4   3   4  127.27   10.74
   4   3   4  137.27    5.55
  -4  -3  -4  134.74    5.80
   4   3   5 1163.41   42.98
  -4  -3  -5 1256.62   35.18
  -4  -3  -6    1.81    1.50
  -4  -3  -7  294.95    9.95
   4   3   8   98.63    4.07
  -4  -3  -8   91.27    3.92
   4   3   9    5.20    1.05
  -4  -3  -9    6.18    1.07
  -4  -3  -9    5.34    0.88
   4   4 -13    5.36    0.95
   4   4 -13    3.30    1.33
   4   4 -13    4.45    0.89
   4   4 -12  238.66    7.84
   4   4 -11   91.89    4.79
   4   4 -11   91.00    4.75
   4   4 -11   82.32    4.00
   4   4 -10   51.85    3.76
   4   4 -10   46.54    3.65
   4   4 -10   38.82    3.00
   4   4 -10   45.82    2.96
   4   4  -9  596.83   18.90
   4   4  -9  606.03   18.98
   4   4  -9  580.49   25.81
   4   4  -9  581.71   17.74
   4   4  -8  101.38    5.37
   4   4  -8   98.87    9.00
   4   4  -8   94.70    4.41
   4   4  -7   -1.94    2.30
   4   4  -7   -0.35    1.15
  -4  -4   7    0.90    2.01
   4   4  -7    1.28    1.15
   4   4  -6   13.18    3.47
   4   4  -6   17.69    1.93
  -4  -4   6   20.82    3.83
   4   4  -5  108.99    4.69
   4   4  -5  102.36    4.43
   4   4  -5   99.52    7.94
   4   4  -4   91.19    4.18
   4   4  -4   97.37    7.75
   4   4  -4   95.94    4.37
   4   4  -3  246.75    8.46
   4   4  -2  179.94    6.70
   4   4  -2  189.30   10.87
   4   4  -2  175.68    6.64
   4   4  -1  103.57    7.85
   4   4  -1   95.66    4.40
   4   4   0  621.04   18.63
   4   4   0  631.32   23.97
   4   4   0  627.44   18.46
   4   4   1   23.27    2.25
   4   4   1   24.23    2.18
   4   4   1   25.99    4.06
  -4  -4  -1   22.68    3.98
   4   4   2  120.62    5.29
   4   4   2  120.80    8.32
  -4  -4  -2  111.56    7.89
   4   4   3   14.73    1.91
  -4  -4  -3   13.26    1.88
   4   4   4  120.88   10.21
   4   4   4  130.88    5.25
  -4  -4  -4  113.43    5.28
  -4  -4  -5  221.37    8.12
  -4  -4  -6  300.93   10.03
  -4  -4  -7    1.78    1.16
   4   4   8   76.48    3.14
  -4  -4  -8   73.51    3.18
   4   5 -13  248.67    7.65
   4   5 -13  252.55    8.23
   4   5 -12  140.54    5.66
   4   5 -12  122.64    4.56
   4   5 -11    3.09    1.46
   4   5 -11   10.07    2.11
   4   5 -11   11.90    2.19
   4   5 -11    5.34    1.27
   4   5 -10  193.21    7.96
   4   5 -10  192.57    8.13
   4   5 -10  195.14    6.88
   4   5  -9   12.48    2.44
   4   5  -9    8.43    3.74
   4   5  -8  136.15    9.27
   4   5  -8  138.96    5.54
   4   5  -8  145.72    6.62
   4   5  -7  211.98   12.18
   4   5  -7  218.32    7.74
  -4  -5   7  192.81   11.54
   4   5  -6   68.86    6.91
   4   5  -6   62.89    3.64
  -4  -5   6   63.95    6.48
   4   5  -5 1521.53   41.99
   4   5  -5 1483.67   49.04
  -4  -5   5 1568.88   48.84
   4   5  -4    5.13    1.49
  -4  -5   4    1.59    2.52
   4   5  -3  271.07    9.39
   4   5  -3  278.77   14.42
  -4  -5   3  273.37   14.15
   4   5  -2  139.77    9.70
   4   5  -2  133.83    5.74
  -4  -5   2  153.74    9.84
   4   5  -1  147.51    6.07
   4   5  -1  158.60   10.29
   4   5  -1  154.79    6.02
   4   5   0  203.41    7.38
   4   5   0  199.62    7.58
   4   5   0  197.91   11.64
  -4  -5   0  202.76   11.65
   4   5   1  153.02    6.27
   4   5   1  155.16    9.92
   4   5   1  150.05    5.92
  -4  -5  -1  154.20    9.74
   4   5   2   16.39    2.15
   4   5   3  215.44    7.76
  -4  -5  -3  210.78    7.73
   4   5   4  330.77   10.58
  -4  -5  -4  337.40   10.97
  -4  -5  -5  321.17   10.41
  -4  -5  -6   16.77    1.82
  -4  -5  -7    6.71    1.17
  -4  -5  -7    7.93    1.01
   4   6 -13   16.82    1.65
   4   6 -12    0.12    1.40
   4   6 -12    0.14    1.44
   4   6 -11   57.20    3.75
   4   6 -11   68.98    4.12
   4   6 -10  138.24    6.43
   4   6 -10  154.60    6.81
   4   6  -9  328.29   11.61
   4   6  -8  487.76   21.32
   4   6  -8  526.50   16.04
   4   6  -8  547.00   17.15
   4   6  -7    0.59    2.72
   4   6  -7    0.42    1.41
  -4  -6   7    1.64    2.37
   4   6  -6  347.05   11.17
   4   6  -6  345.76   17.05
  -4  -6   6  346.72   16.91
   4   6  -5  331.79   10.85
   4   6  -5  314.07   16.35
  -4  -6   5  314.49   16.02
   4   6  -4    3.66    1.44
  -4  -6   4    0.58    2.53
   4   6  -3  837.22   24.66
   4   6  -3  875.37   31.60
   4   6  -2 1815.08   56.55
  -4  -6   2 1754.00   56.20
   4   6  -1    5.61    1.78
   4   6  -1    5.73    2.89
  -4  -6   1    8.40    3.07
   4   6   0  715.63   21.09
   4   6   0  687.68   26.62
   4   6   0  702.46   20.65
  -4  -6   0  715.17   26.81
  -4  -6   0  691.23   20.68
   4   6   1   50.63    3.30
   4   6   1   46.21    2.85
   4   6   2   25.87    2.35
   4   6   3   40.77    2.66
  -4  -6  -3   40.92    3.03
  -4  -6  -4    4.78    1.47
  -4  -6  -5   12.79    1.62
  -4  -6  -6  469.86   13.75
   4   6   6  484.83   13.67
  -4  -6  -6  478.74   13.62
   4   7 -13    0.13    0.91
   4   7 -12   10.62    1.65
   4   7 -11   57.81    3.45
   4   7 -10  129.50    5.80
   4   7  -9    4.92    1.30
   4   7  -9    4.62    1.95
   4   7  -8   -0.66    1.32
   4   7  -7   43.30    5.77
   4   7  -7   53.56    3.40
  -4  -7   7   60.33    6.59
   4   7  -6  231.59    8.26
   4   7  -6  231.84   13.78
  -4  -7   6  252.84   13.99
   4   7  -5  222.34    8.10
  -4  -7   5  208.96   12.93
   4   7  -4  864.91   24.91
   4   7  -4  818.91   31.79
  -4  -7   4  825.63   31.69
   4   7  -3  120.23    5.38
   4   7  -3  110.82    9.17
  -4  -7   3  104.74    8.89
   4   7  -2  278.22   14.88
  -4  -7   2  261.16   14.56
   4   7  -1    1.84    1.62
   4   7  -1    0.57    2.53
   4   7  -1    2.18    1.45
  -4  -7   1    3.35    2.71
   4   7   0  197.84    7.60
   4   7   0  203.45    7.24
  -4  -7   0  196.07    7.25
   4   7   1   22.02    2.26
  -4  -7  -1   24.58    2.26
   4   7   2  171.15    6.33
  -4  -7  -2  166.47    6.45
  -4  -7  -3    8.72    1.55
   4   7   3    7.88    1.24
  -4  -7  -4  156.02    5.59
  -4  -7  -5    0.46    0.70
   4   7   5    0.37    0.71
   4   8 -13  171.22    5.66
   4   8 -12  133.34    5.12
   4   8 -12  121.77    4.67
   4   8 -11  196.74    6.93
   4   8 -11  192.87    7.37
   4   8 -10  142.54    5.85
   4   8 -10  143.00    6.26
   4   8  -9    3.33    1.26
   4   8  -9    3.70    1.67
   4   8  -8   33.57    2.65
   4   8  -8   33.32    2.89
   4   8  -7  238.80    8.10
   4   8  -7  244.22    8.73
   4   8  -6   13.05    1.80
   4   8  -5   77.13    4.08
   4   8  -4  712.37   21.20
   4   8  -3  225.82    8.38
   4   8  -2  188.14    7.13
   4   8  -1    4.92    1.78
   4   8  -1    2.60    1.31
   4   8   0  158.51    6.04
   4   8   0  141.85    5.38
  -4  -8  -1   92.92    4.00
   4   8   1   99.27    4.24
  -4  -8  -2  119.05    4.60
   4   8   2  129.53    4.59
  -4  -8  -3   28.30    1.70
   4   9 -12   39.26    2.25
   4   9 -11   14.92    1.39
   4   9 -11   21.31    2.04
   4   9 -10  277.37    8.94
   4   9 -10  283.67    9.64
   4   9  -9    7.58    1.36
   4   9  -9   12.19    1.72
   4   9  -8  319.33   10.22
   4   9  -8  307.26   10.33
   4   9  -7    4.44    1.19
   4   9  -7    6.48    1.69
   4   9  -6    0.69    1.24
   4   9  -5  101.50    4.61
   4   9  -4   19.32    2.15
   4   9  -3    0.24    1.37
   4   9  -2  189.94    6.92
   4   9  -2  177.66    6.54
   4   9  -1  133.36    5.20
   4   9  -1  123.56    4.68
   4   9   0  356.74   10.97
   4   9   1  136.25    4.68
   4  10 -11   92.35    3.59
   4  10 -10   17.38    1.76
   4  10  -9    9.62    1.23
  -4 -10   9    8.80    1.15
   4  10  -8   46.22    2.59
   4  10  -7   81.33    3.70
   4  10  -7   73.70    3.40
   4  10  -6   15.06    1.58
   4  10  -5   13.82    1.68
   4  10  -5   12.79    1.72
   4  10  -4   24.77    2.09
   4  10  -4   24.09    2.05
   4  10  -3   90.58    3.75
  -4 -10   3   89.77    3.67
   4  10  -2   12.92    1.58
   4  10  -2    9.07    1.14
   4  10  -1   59.48    2.72
   4  10   0    6.27    0.83
   4  11  -9    0.04    0.52
   4  11  -8    2.60    0.86
  -4 -11   8    2.26    0.80
  -4 -11   7    6.36    1.01
   4  11  -6   84.68    3.12
   4  11  -6   90.80    3.47
  -4 -11   6   85.40    3.36
   4  11  -5   98.49    3.65
   4  11  -5  107.10    3.81
  -4 -11   5  100.89    3.73
   4  11  -4  277.51    8.27
   4  11  -4  264.19    8.13
  -4 -11   4  283.62    8.12
   4  11  -2   24.19    1.22
   5 -11   3   60.54    2.30
   5 -11   4    5.61    0.84
   5 -11   5    5.82    0.87
   5 -11   6   19.28    1.21
   5 -10   0  536.87   14.91
   5 -10   0  534.10   15.01
   5 -10   1  203.62    6.32
   5 -10   1  191.19    6.41
   5 -10   2  222.96    7.24
   5 -10   2  234.64    7.46
   5 -10   3  153.19    5.54
   5 -10   4   48.46    2.70
   5 -10   5    3.56    1.26
   5 -10   6  162.16    5.72
   5  -9  -2    3.90    1.00
   5  -9  -2    1.76    0.86
   5  -9  -1  374.37   11.37
   5  -9  -1  380.58   11.39
   5  -9   0   53.83    2.91
   5  -9   0   46.95    2.80
   5  -9   1    3.11    1.39
   5  -9   2  133.72    5.62
   5  -9   2  144.36    5.45
   5  -9   3  108.18    4.89
   5  -9   4    0.99    1.37
   5  -9   4    0.51    1.49
   5  -9   5  909.31   25.83
   5  -9   5  895.76   25.46
   5  -9   6   35.89    2.25
   5  -9   7  182.79    6.36
   5  -9   7  203.10    6.96
   5  -9   8   19.59    1.87
   5  -9   8   16.29    1.52
   5  -9   9   45.26    2.38
   5  -9   9   40.12    1.99
   5  -9  10   16.02    1.17
   5  -8  -3   59.23    2.89
   5  -8  -2    4.20    1.44
   5  -8  -2    6.63    1.47
   5  -8  -1   12.89    1.91
   5  -8  -1   10.96    1.53
   5  -8  -1   11.88    1.87
   5  -8   0   13.20    1.70
   5  -8   0   14.34    2.05
   5  -8   1   60.51    3.22
   5  -8   1   66.39    3.88
   5  -8   1   63.36    3.50
   5  -8   2  163.63    6.14
   5  -8   2  171.75    6.94
   5  -8   2  174.69    6.63
   5  -8   3   33.13    2.78
   5  -8   3   32.33    2.28
   5  -8   3   30.22    2.66
   5  -8   4   12.14    2.01
   5  -8   4    8.88    1.85
   5  -8   4   11.10    1.59
   5  -8   5  117.24    4.91
   5  -8   5  115.20    5.10
   5  -8   6   63.33    3.36
   5  -8   6   69.79    3.50
   5  -8   7   -0.21    1.22
   5  -8   7    1.61    1.62
   5  -8   8   75.58    3.87
   5  -8   8   77.51    3.51
   5  -8   9   44.32    2.39
   5  -8   9   43.26    2.64
   5  -8  10   35.08    2.07
   5  -8  10   33.63    1.81
   5  -7  -4    0.50    1.26
   5  -7  -4    2.03    1.19
   5  -7  -3   95.44    4.37
   5  -7  -2   -1.47    1.33
   5  -7  -2    0.14    1.50
   5  -7  -1  102.38    4.67
   5  -7  -1   96.86    4.89
   5  -7   0   12.37    1.96
   5  -7   0   10.26    1.90
   5  -7   0    7.93    1.99
   5  -7   1  241.31    8.70
   5  -7   1  243.93    9.12
   5  -7   1  249.30    8.83
   5  -7   2    4.49    1.79
   5  -7   2    2.92    1.48
   5  -7   3  207.42    8.08
   5  -7   3  202.58    7.64
   5  -7   3  219.69    8.02
   5  -7   4  108.32    5.27
   5  -7   4   95.36    4.46
   5  -7   4  108.13    4.75
   5  -7   4  104.40    4.92
   5  -7   5  100.92    5.13
   5  -7   5   87.45    4.27
   5  -7   5   90.27    4.30
   5  -7   5  106.62    4.69
   5  -7   6  224.36    7.83
   5  -7   6  215.38    7.59
   5  -7   7   97.67    4.40
   5  -7   8  125.21    5.04
   5  -7   9  436.72   13.06
   5  -7  10  356.83   10.74
   5  -7  10  343.58   10.40
   5  -7  11   31.94    1.65
   5  -7  11   28.14    1.49
   5  -6  -5  209.01    7.26
   5  -6  -4  515.43   15.65
   5  -6  -4  502.97   15.52
   5  -6  -3   50.30    3.08
   5  -6  -3   51.98    3.43
   5  -6  -3   51.63    3.38
   5  -6  -3   51.05    3.33
   5  -6  -2  154.33    5.99
   5  -6  -2  152.37    6.38
   5  -6  -2  145.21    6.30
   5  -6  -1   95.09    4.35
   5  -6  -1   95.94    4.79
   5  -6  -1   92.92    4.79
   5  -6   0  289.22    9.75
   5  -6   0  310.55   10.59
   5  -6   0  304.65   10.67
   5  -6   0  303.82   10.39
   5  -6   1  122.21    5.50
   5  -6   1  121.58    5.55
   5  -6   1  117.68    5.50
   5  -6   2   21.25    2.47
   5  -6   2   21.20    2.50
   5  -6   2   28.65    2.63
   5  -6   3   77.55    4.40
   5  -6   3   73.55    4.19
   5  -6   3   84.24    4.39
   5  -6   4 1068.01   30.60
   5  -6   4 1137.10   31.60
   5  -6   4 1052.52   31.10
   5  -6   4 1113.51   31.12
   5  -6   5  283.21    9.75
   5  -6   5  298.23   10.46
   5  -6   5  302.25   10.03
   5  -6   6  650.75   19.28
   5  -6   6  651.00   19.75
   5  -6   7    1.00    1.51
   5  -6   7    0.63    1.39
   5  -6   8  153.47    5.92
   5  -6   8  151.94    5.97
   5  -6   9  120.05    4.83
   5  -6  10    2.10    1.05
   5  -6  11   88.32    3.23
   5  -6  11   74.09    2.96
   5  -5  -6  156.94    5.82
   5  -5  -5    6.22    1.64
   5  -5  -5   10.07    1.77
   5  -5  -5    8.82    1.67
   5  -5  -4  409.51   13.05
   5  -5  -4  401.24   13.06
   5  -5  -4  398.52   13.15
   5  -5  -4  400.91   12.98
   5  -5  -4  405.55   12.94
   5  -5  -3   17.54    2.16
   5  -5  -3   14.85    2.39
   5  -5  -3   15.35    2.19
   5  -5  -2    3.01    1.67
   5  -5  -2    3.65    1.56
   5  -5  -2    1.49    1.88
   5  -5  -2    2.61    1.52
   5  -5  -1  202.75    7.66
   5  -5  -1  203.41    7.61
   5  -5  -1  203.73    8.07
   5  -5  -1  211.64    7.86
   5  -5  -1  195.71    7.77
   5  -5   0  689.64   21.15
   5  -5   0  736.53   21.55
   5  -5   0  723.28   21.24
   5  -5   0  730.54   21.84
   5  -5   0  735.00   21.59
   5  -5   0  725.77   21.53
   5  -5   1    2.92    1.57
   5  -5   1    0.16    1.56
   5  -5   1   -0.87    1.29
   5  -5   1   -0.99    1.70
   5  -5   2  285.51   10.21
   5  -5   2  287.88    9.62
   5  -5   2  291.14   10.19
   5  -5   2  284.34   10.27
   5  -5   2  308.92   10.57
   5  -5   2  297.50   10.16
   5  -5   3  110.82    5.24
   5  -5   3  113.14    5.21
   5  -5   4   72.95    4.09
   5  -5   4   72.46    8.22
   5  -5   4   84.74    4.56
   5  -5   4   74.62    4.05
   5  -5   5   30.12    2.42
   5  -5   5   31.93    2.89
   5  -5   5   38.57    6.32
   5  -5   6   23.91    2.19
   5  -5   6   26.17    2.71
   5  -5   6   23.55    5.25
   5  -5   7    7.27    1.58
   5  -5   7    7.27    1.80
   5  -5   8  182.34    6.70
   5  -5   8  176.14    6.76
   5  -5   9   20.18    2.02
   5  -5   9   21.04    1.95
   5  -5  10  122.05    4.62
   5  -5  11   51.18    2.25
   5  -4  -7  169.43    6.00
   5  -4  -6  219.13    8.18
   5  -4  -6  235.49    7.94
   5  -4  -6  211.18    7.59
   5  -4  -6  232.67    7.92
   5  -4  -5   32.60    2.88
   5  -4  -5   29.39    2.62
   5  -4  -5   29.83    2.53
   5  -4  -5   25.95    2.14
   5  -4  -5   35.67    2.84
   5  -4  -4  181.21    7.21
   5  -4  -4  164.94    7.04
   5  -4  -4  175.87    6.86
   5  -4  -3    0.30    1.59
   5  -4  -3    1.49    1.32
   5  -4  -3    1.44    1.79
   5  -4  -3    1.85    1.83
   5  -4  -3    1.28    1.37
   5  -4  -2  256.94    8.91
   5  -4  -2  264.72    9.30
   5  -4  -2  241.12    9.36
   5  -4  -2  245.87    8.87
   5  -4  -2  254.68    9.09
   5  -4  -1  202.02    7.67
   5  -4  -1  198.38    7.53
   5  -4  -1  197.60    7.91
   5  -4  -1  204.99    7.53
   5  -4  -1  200.29    7.60
   5  -4   0   39.06    2.95
   5  -4   0   50.20    3.03
   5  -4   0   45.90    3.18
   5  -4   0   51.09    3.24
   5  -4   0   32.04    5.27
   5  -4   0   41.77    3.27
   5  -4   0   42.80    2.93
   5  -4   0   43.76    3.12
   5  -4   1  317.45   10.52
   5  -4   1  315.63   15.60
   5  -4   1  310.81   10.85
   5  -4   1  345.63   16.63
   5  -4   1  304.80   10.63
   5  -4   1  320.08   10.53
   5  -4   2  363.91   11.81
   5  -4   2  362.13   12.09
   5  -4   2  383.53   18.25
   5  -4   2  375.10   12.36
   5  -4   2  375.48   18.10
   5  -4   3    2.87    1.69
   5  -4   3    2.95    1.33
   5  -4   3    0.67    2.81
   5  -4   3   -0.60    2.55
   5  -4   4  824.77   24.35
   5  -4   4  841.60   32.71
   5  -4   4  846.10   24.76
   5  -4   5    4.47    1.39
   5  -4   5    8.83    1.75
   5  -4   5    6.33    1.85
   5  -4   5    2.28    3.61
   5  -4   5    5.53    1.86
   5  -4   6   57.34    3.32
   5  -4   6   56.06    3.67
   5  -4   6   61.89    3.87
   5  -4   7    3.32    1.38
   5  -4   7    3.59    1.63
   5  -4   8  196.41    7.29
   5  -4   8  208.65    7.82
   5  -4   8  206.61    7.53
   5  -4   9   55.98    3.12
   5  -4   9   56.08    2.97
   5  -4  10  161.35    5.64
   5  -4  11   51.31    2.24
   5  -3  -8  202.52    6.81
   5  -3  -7   77.35    3.82
   5  -3  -6   10.31    1.92
   5  -3  -6    9.63    1.64
   5  -3  -6    8.42    1.99
   5  -3  -6    7.70    1.69
   5  -3  -6    9.31    1.83
   5  -3  -5  273.66    9.99
   5  -3  -5  271.61    9.47
   5  -3  -5  286.51    9.94
   5  -3  -5  273.80    9.34
   5  -3  -5  266.06    9.26
   5  -3  -5  273.71    9.71
   5  -3  -4  354.29   11.45
   5  -3  -4  374.92   12.39
   5  -3  -4  363.11   11.70
   5  -3  -4  362.18   12.00
   5  -3  -3    0.43    1.52
   5  -3  -3    1.15    1.45
   5  -3  -3    0.16    1.54
   5  -3  -3    1.63    2.73
   5  -3  -2  713.28   27.51
   5  -3  -2  740.60   21.76
   5  -3  -2  718.74   21.32
   5  -3  -2  720.18   21.38
   5  -3  -1  763.37   22.50
   5  -3  -1  770.39   22.33
   5  -3  -1  780.94   22.25
   5  -3  -1  768.78   28.83
   5  -3  -1  727.32   22.64
   5  -3  -1  751.03   22.21
   5  -3   0  766.15   22.12
   5  -3   0  725.08   26.86
   5  -3   0  749.47   22.00
   5  -3   0  716.12   21.97
   5  -3   0  764.94   21.82
   5  -3   1 1137.68   32.04
   5  -3   1 1121.71   31.98
   5  -3   1 1117.78   38.35
   5  -3   1 1152.27   32.13
   5  -3   1 1141.13   39.09
   5  -3   1 1111.11   31.59
   5  -3   2   59.72    3.52
   5  -3   2   63.76    6.93
   5  -3   2   57.74    3.60
   5  -3   2   60.07    3.65
   5  -3   2   49.98    6.31
   5  -3   3  151.57    6.21
   5  -3   3  154.88    6.31
   5  -3   3  172.99   11.80
   5  -3   3  160.08    6.55
   5  -3   3  147.83   10.40
   5  -3   4   99.20    4.62
   5  -3   4   97.37    4.75
   5  -3   4  104.13    9.51
   5  -3   4  103.12    5.06
   5  -3   4   97.87    4.73
   5  -3   4   85.82    7.94
   5  -3   5  312.58   10.49
   5  -3   5  319.00   10.39
   5  -3   5  315.55   11.03
   5  -3   5  332.27   11.21
   5  -3   5  333.09   10.93
   5  -3   6  220.23    8.08
   5  -3   6  237.79    8.78
   5  -3   6  237.52    8.77
   5  -3   7   50.25    3.07
   5  -3   7   50.36    3.41
   5  -3   8  140.61    5.71
   5  -3   8  141.61    6.12
   5  -3   8  152.89    5.97
   5  -3   9  119.86    4.75
   5  -3   9  116.20    5.07
   5  -3   9  111.05    4.55
   5  -3  10    0.86    1.01
   5  -3  10   -0.57    1.15
   5  -3  11   11.15    0.95
   5  -2  -9    0.32    1.01
   5  -2  -9    0.20    1.18
   5  -2  -8   22.37    2.42
   5  -2  -8   22.79    2.29
   5  -2  -8   21.23    2.06
   5  -2  -7   60.75    3.81
   5  -2  -7   60.06    3.57
   5  -2  -7   55.99    3.56
   5  -2  -7   57.03    3.46
   5  -2  -6  103.03    5.14
   5  -2  -6   89.53    4.23
   5  -2  -6   90.70    4.75
   5  -2  -6   98.73    4.84
   5  -2  -5 1870.87   52.05
   5  -2  -5 1946.98   52.53
   5  -2  -5 1947.70   53.12
   5  -2  -5 1943.94   53.07
   5  -2  -4  139.85    5.67
   5  -2  -4  154.00   10.07
   5  -2  -4  143.47    6.26
   5  -2  -4  135.13    6.14
   5  -2  -4  153.53    6.13
   5  -2  -3  274.19    9.63
   5  -2  -3  307.94   10.32
   5  -2  -3  283.41   14.73
   5  -2  -3  288.41    9.81
   5  -2  -2  107.23    5.10
   5  -2  -2  103.06    4.53
   5  -2  -2   99.24    4.71
   5  -2  -2   96.53    8.33
   5  -2  -2  102.04    5.05
   5  -2  -2  107.83    4.71
   5  -2  -1  553.11   17.11
   5  -2  -1  523.06   20.70
   5  -2  -1  559.52   16.74
   5  -2  -1  555.11   16.88
   5  -2  -1  585.35   22.93
   5  -2  -1  555.02   16.60
   5  -2   0  492.90   20.59
   5  -2   0  515.04   15.68
   5  -2   0  518.68   15.83
   5  -2   0  530.38   21.67
   5  -2   0  502.26   15.28
   5  -2   1  761.24   28.05
   5  -2   1  722.79   21.56
   5  -2   1  732.74   27.66
   5  -2   2  107.62    4.73
   5  -2   2  101.32    8.97
   5  -2   2  102.17    5.04
   5  -2   2  109.70    4.99
   5  -2   2  114.60    8.75
   5  -2   3 1398.12   39.04
   5  -2   3 1411.65   39.16
   5  -2   3 1397.39   47.81
   5  -2   3 1394.80   39.33
   5  -2   3 1445.33   46.05
   5  -2   4  184.61    7.01
   5  -2   4  188.05    7.30
   5  -2   4  206.72   13.52
   5  -2   4  193.87    7.55
   5  -2   4  196.48    7.36
   5  -2   4  177.64   11.17
   5  -2   5    0.80    1.17
   5  -2   5    1.55    1.66
   5  -2   5    0.77    3.51
   5  -2   5    0.97    1.72
   5  -2   5   -1.11    1.45
   5  -2   6   46.82    3.06
   5  -2   6   57.10    3.65
   5  -2   6   58.51    3.73
   5  -2   6   48.40    7.03
   5  -2   6   54.20    3.23
   5  -2   7   23.95    2.18
   5  -2   7   21.29    2.40
   5  -2   8    2.63    1.31
   5  -2   8    3.30    1.71
   5  -2   8    1.12    1.31
   5  -2   9  192.90    6.67
   5  -2   9  197.94    7.11
   5  -2   9  188.67    6.50
   5  -2  10    4.68    1.01
   5  -2  10    4.40    1.25
   5  -1 -10  121.33    4.74
   5  -1 -10  123.17    4.36
   5  -1  -9   25.07    2.13
   5  -1  -8  147.50    6.15
   5  -1  -8  137.43    5.87
   5  -1  -8  142.00    5.81
   5  -1  -7   26.93    2.72
   5  -1  -7   27.60    2.48
   5  -1  -7   28.17    2.66
   5  -1  -6  153.92    6.65
   5  -1  -6  157.53    6.38
   5  -1  -6  147.96    6.27
   5  -1  -5  137.18    5.90
   5  -1  -5  143.87    6.32
   5  -1  -5  144.57    5.57
   5  -1  -5  136.80    9.28
   5  -1  -5  128.23    5.69
   5  -1  -5  152.44    6.20
   5  -1  -5  143.11    6.16
   5  -1  -4  103.05    4.81
   5  -1  -4  101.78    5.09
   5  -1  -4  113.90    8.50
   5  -1  -4   95.74    4.55
   5  -1  -4  108.14    5.03
   5  -1  -4  102.22    4.98
   5  -1  -3    0.89    1.37
   5  -1  -3    0.31    1.62
   5  -1  -3    2.14    2.54
   5  -1  -3    1.61    1.27
   5  -1  -3    0.74    1.51
   5  -1  -2   54.83    3.08
   5  -1  -2   51.53    2.98
   5  -1  -2   52.50    3.21
   5  -1  -2   54.69    6.05
   5  -1  -2   53.17    3.45
   5  -1  -1   70.69    6.50
   5  -1  -1   74.05    3.81
   5  -1  -1   78.87    3.98
   5  -1  -1   77.67    3.67
   5  -1   0  133.23    9.45
   5  -1   0  149.81    5.88
   5  -1   0  141.98    5.80
   5  -1   0  134.54    9.72
   5  -1   1  156.54    6.02
   5  -1   1  154.77   10.69
   5  -1   1  173.21    6.60
   5  -1   1  171.04    6.56
   5  -1   1  162.49   10.68
   5  -1   2   67.18    3.51
   5  -1   2   71.59    7.50
   5  -1   2   64.66    3.78
   5  -1   2   59.84    3.56
   5  -1   2   59.98    6.46
   5  -1   3  309.45   10.30
   5  -1   3  332.11   17.49
   5  -1   3  298.68   10.31
   5  -1   3  291.37   14.89
   5  -1   4    3.67    1.44
   5  -1   4    6.54    2.93
   5  -1   4    5.48    1.49
  -5   1  -4    5.26    2.82
   5  -1   5   22.56    2.50
   5  -1   5   18.83    5.30
   5  -1   5   23.46    2.25
   5  -1   6   16.54    2.32
   5  -1   6   14.77    4.61
   5  -1   6   20.07    2.49
   5  -1   6   19.05    1.97
   5  -1   7    2.47    1.52
   5  -1   8    0.59    1.26
   5  -1   9  290.21    9.09
   5  -1   9  282.02    8.91
  -5   1  -9  285.50    9.30
   5  -1  10   35.31    1.76
   5  -1  10   37.22    2.08
  -5   1 -10   32.77    1.81
   5   0 -11   15.69    1.57
   5   0 -10  138.33    5.52
   5   0 -10  144.20    5.54
   5   0 -10  138.65    5.20
   5   0  -9  267.80    8.80
   5   0  -9  274.17    8.93
   5   0  -9  277.64    8.70
   5   0  -8   34.56    2.82
   5   0  -8   34.23    2.89
   5   0  -8   32.48    2.89
   5   0  -8   30.86    2.89
   5   0  -7  427.56   14.27
   5   0  -7  451.14   13.82
   5   0  -7  447.94   14.37
   5   0  -7  439.01   14.23
   5   0  -7  403.30   20.37
   5   0  -6  170.27    6.76
   5   0  -6  166.83    6.97
   5   0  -6  159.47    6.82
   5   0  -6  172.11    6.61
   5   0  -6  165.89    6.85
   5   0  -6  170.07   11.68
   5   0  -5  203.96    7.56
   5   0  -5  193.40    7.85
   5   0  -5  188.46   11.34
  -5   0   5  191.08   11.20
   5   0  -5  200.05    7.67
   5   0  -5  203.26    7.55
   5   0  -5  205.46    7.72
   5   0  -5  210.49   12.38
   5   0  -4  214.13    7.63
   5   0  -4  209.26    8.04
   5   0  -4  203.19    7.33
   5   0  -4  213.18   12.09
  -5   0   4  209.30   11.93
   5   0  -4  204.99    7.70
   5   0  -4  218.00    7.78
   5   0  -4  199.81    7.72
   5   0  -4  189.70   11.16
   5   0  -3  496.45   14.98
   5   0  -3  500.08   15.61
   5   0  -3  484.86   15.02
   5   0  -3  495.71   15.34
   5   0  -2    2.05    1.22
   5   0  -2    1.30    2.14
   5   0  -2    1.39    1.12
   5   0  -2    3.69    2.75
   5   0  -1  686.48   25.55
   5   0  -1  663.89   19.80
   5   0  -1  692.81   20.00
   5   0  -1  659.47   25.74
   5   0   0   40.94    5.47
   5   0   0   44.77    5.47
   5   0   1  950.68   33.71
   5   0   1  891.62   26.01
   5   0   2   20.27    2.07
   5   0   2   27.65    5.26
   5   0   2   25.70    2.42
  -5   0  -2   27.14    4.72
   5   0   3   13.65    1.85
   5   0   3   18.12    4.03
   5   0   3   12.26    1.86
  -5   0  -3   15.29    3.75
   5   0   4   -0.15    1.41
   5   0   4    2.31    3.33
   5   0   4    0.56    1.31
  -5   0  -4    2.22    2.23
   5   0   5  961.64   28.21
   5   0   5 1022.11   37.93
   5   0   5  977.51   27.81
   5   0   6   39.48    3.10
   5   0   7  390.40   12.57
   5   0   8  126.81    5.00
  -5   0  -8  121.73    5.01
   5   0   9  182.39    6.07
   5   0   9  162.19    5.49
   5   0   9  162.62    5.33
  -5   0  -9  168.56    5.69
   5   0  10   13.80    1.23
   5   1 -11  201.47    7.05
   5   1 -11  216.89    7.03
   5   1 -11  201.23    6.62
   5   1 -10   88.51    3.89
   5   1 -10   81.19    3.92
   5   1  -9    2.24    1.66
   5   1  -9    1.72    1.44
   5   1  -9    1.48    1.74
   5   1  -9    1.97    1.63
   5   1  -8   15.46    2.09
   5   1  -8   13.03    2.30
   5   1  -8   12.31    2.04
   5   1  -7  318.75   10.96
   5   1  -7  325.25   11.23
   5   1  -7  300.32   10.17
   5   1  -7  328.81   10.97
   5   1  -7  307.03   16.60
   5   1  -6  125.25    5.63
   5   1  -6  120.32    8.71
   5   1  -6  113.71    5.68
   5   1  -6  121.35    5.05
   5   1  -6  120.41    5.49
   5   1  -6  112.83    9.18
   5   1  -5  140.34    6.20
  -5  -1   5  132.95    9.33
   5   1  -5  138.49    6.18
   5   1  -5  138.47    5.68
   5   1  -5  155.92    6.16
   5   1  -5  142.37    9.54
   5   1  -4  183.52    7.17
   5   1  -4  177.88    6.58
   5   1  -4  179.43   11.08
  -5  -1   4  173.94   10.83
   5   1  -4  172.03    6.64
   5   1  -3  208.04    7.31
   5   1  -3  202.39    7.87
   5   1  -3  196.29   10.82
   5   1  -3  208.83    7.53
   5   1  -3  200.89   12.04
  -5  -1   3  211.30   12.02
   5   1  -3  215.98    7.63
   5   1  -2   41.64    2.52
   5   1  -2   39.53    2.56
   5   1  -2   55.06    5.78
   5   1  -2   47.61    2.91
  -5  -1   2   31.76    5.04
   5   1  -1    5.49    3.11
   5   1  -1    2.91    1.41
   5   1  -1    4.27    2.88
   5   1  -1    2.87    1.41
   5   1   0    3.02    3.04
   5   1   0    3.74    2.69
   5   1   0    5.73    1.49
  -5  -1   0    4.22    2.94
   5   1   1  342.95   17.28
   5   1   1  317.73   10.80
   5   1   1  323.74   15.78
  -5  -1  -1  333.25   15.95
   5   1   2  197.41    7.35
   5   1   2  195.35   13.25
   5   1   2  212.41    7.70
   5   1   2  197.07   11.65
  -5  -1  -2  210.35   11.73
   5   1   3   74.15    4.01
   5   1   3   89.29    9.02
   5   1   3   79.56    4.16
  -5  -1  -3   72.02    6.63
   5   1   4  902.75   26.72
   5   1   4  914.05   35.86
   5   1   4  943.76   26.66
   5   1   5    4.77    1.66
   5   1   5    8.48    3.81
   5   1   5    5.45    1.43
   5   1   6   79.96    4.30
  -5  -1  -6   76.19    3.89
   5   1   7   24.19    2.35
  -5  -1  -7   24.37    2.09
   5   1   8   41.32    2.36
  -5  -1  -8   35.50    2.26
   5   1   9   29.10    1.87
   5   2 -12   26.60    1.81
   5   2 -12   23.62    1.42
   5   2 -11   72.90    3.32
   5   2 -11   73.99    3.80
   5   2 -11   72.91    3.45
   5   2 -10  183.21    6.78
   5   2 -10  172.75    7.12
   5   2 -10  187.49    6.86
   5   2  -9    1.76    1.34
   5   2  -9    0.53    1.78
   5   2  -9    1.77    1.22
   5   2  -9    2.08    1.52
   5   2  -8    0.43    1.41
   5   2  -8    0.19    1.83
   5   2  -8    0.15    1.35
   5   2  -8    0.44    1.48
   5   2  -7   21.19    4.44
   5   2  -7   24.38    2.52
   5   2  -7   21.94    2.67
   5   2  -7   22.03    2.48
   5   2  -7   28.82    2.59
   5   2  -6   14.53    2.11
   5   2  -6   12.44    3.39
  -5  -2   6   18.07    3.83
   5   2  -6   14.77    2.31
   5   2  -6   13.28    1.94
   5   2  -5  232.27    8.83
   5   2  -5  249.83    8.38
   5   2  -5  238.74   13.38
   5   2  -5  253.43    8.73
  -5  -2   5  250.41   13.27
   5   2  -5  251.60    8.76
   5   2  -4  123.25    5.52
   5   2  -4  117.11    5.05
   5   2  -4  104.98    8.62
   5   2  -4  124.86    5.34
  -5  -2   4  112.60    8.88
   5   2  -3  371.03   11.88
   5   2  -3  370.23   17.25
   5   2  -3  363.33   11.90
  -5  -2   3  360.79   16.95
   5   2  -2    6.99    1.64
   5   2  -2    3.86    2.93
  -5  -2   2    2.69    2.76
   5   2  -1   38.31    2.82
   5   2  -1   37.11    2.78
   5   2  -1   38.48    5.23
   5   2   0   26.26    2.47
   5   2   0   23.41    2.33
   5   2   0   26.30    4.46
  -5  -2   0   26.52    4.53
   5   2   1  104.36    4.56
   5   2   1  107.42    5.04
   5   2   1  121.33    8.87
   5   2   1  109.33    4.91
  -5  -2  -1  108.00    8.31
   5   2   2   36.16    2.61
   5   2   2   40.62    2.97
   5   2   2   41.23    5.23
  -5  -2  -2   38.49    5.02
   5   2   3  101.25    4.81
   5   2   3  108.00   10.11
   5   2   3  108.78    4.96
   5   2   4    0.59    1.39
   5   2   4   -0.78    3.28
   5   2   4   -0.54    1.33
   5   2   5   21.44    2.40
   5   2   5   22.78    2.06
   5   2   6  112.50    5.05
   5   2   7   44.32    2.79
  -5  -2  -7   33.54    2.19
   5   2   8   79.29    3.11
   5   2   9    0.17    0.58
   5   3 -12    0.97    0.86
   5   3 -12    0.91    1.15
   5   3 -11    2.13    1.30
   5   3 -11    0.46    1.13
   5   3 -10  213.63    8.15
   5   3 -10  208.21    7.66
   5   3 -10  209.00    7.43
   5   3  -9  241.62    8.30
   5   3  -9  253.74    9.46
   5   3  -9  237.88    8.97
   5   3  -9  254.96    8.69
   5   3  -8  269.54    9.11
   5   3  -8  267.52   10.01
   5   3  -8  259.02    9.66
   5   3  -8  261.05    9.18
   5   3  -7  149.77    5.99
   5   3  -7  143.87    9.58
   5   3  -7  146.57    6.62
   5   3  -7  133.98    5.79
   5   3  -6  104.60    4.99
   5   3  -6   99.96    8.39
   5   3  -6  113.69    4.95
   5   3  -6  113.45    4.94
   5   3  -5    1.15    1.50
   5   3  -5   -0.12    1.15
   5   3  -5   -0.58    2.37
   5   3  -5   -0.14    1.28
   5   3  -4   66.42    3.79
   5   3  -4   66.83    3.63
   5   3  -4   57.55    6.64
   5   3  -4   67.96    3.80
   5   3  -3  203.59    7.61
  -5  -3   3  209.33   12.39
   5   3  -2   86.84    4.39
   5   3  -2   95.74    8.22
   5   3  -2   90.75    4.54
   5   3  -1  478.45   21.12
   5   3  -1  499.20   15.30
  -5  -3   1  470.97   20.86
   5   3   0 1507.71   42.05
   5   3   0 1536.30   48.88
   5   3   0 1493.11   41.85
  -5  -3   0 1521.45   48.73
   5   3   1  547.29   16.36
   5   3   1  560.55   16.98
   5   3   1  521.64   22.07
   5   3   1  541.34   16.61
   5   3   2  297.17   10.14
   5   3   2  268.58   14.14
   5   3   3   96.44    9.62
   5   3   3  101.11    4.83
   5   3   4  120.45    5.48
   5   3   4  141.90    5.54
   5   3   5  393.77   12.44
   5   3   5  382.23   11.75
   5   3   6  172.29    6.44
   5   3   7    2.09    1.14
  -5  -3  -8  116.82    4.05
   5   4 -12  442.26   12.81
   5   4 -11   32.96    2.45
   5   4 -11   33.58    2.05
   5   4 -10    5.75    1.73
   5   4 -10    6.12    1.33
   5   4  -9   71.14    4.26
   5   4  -9   70.13    3.55
   5   4  -8   14.26    1.82
   5   4  -7  199.17   11.98
   5   4  -7  211.10    7.62
   5   4  -6  374.61   11.70
   5   4  -6  331.22   17.01
   5   4  -6  354.20   11.83
  -5  -4   6  348.44   16.88
   5   4  -5   29.23    2.52
   5   4  -5   29.40    2.42
   5   4  -5   26.54    2.63
   5   4  -5   35.21    5.47
   5   4  -4 1746.48   48.26
   5   4  -4 1762.40   56.12
   5   4  -4 1754.90   48.47
   5   4  -3   85.08    4.38
   5   4  -3   85.95    8.12
   5   4  -2   76.36    4.17
   5   4  -2   80.27    7.74
   5   4  -2   79.66    4.22
   5   4  -1  869.75   31.87
   5   4  -1  865.46   25.20
   5   4   0   75.09    4.13
   5   4   0   67.22    6.93
   5   4   0   74.83    4.00
   5   4   1   25.95    2.58
   5   4   1   20.98    2.16
   5   4   1   22.66    4.51
  -5  -4  -1   22.44    4.12
   5   4   2  473.18   14.65
   5   4   2  452.16   14.01
   5   4   3  233.66    8.32
   5   4   4  538.88   15.97
   5   4   5  123.15    5.00
   5   4   6   88.44    3.72
   5   4   7   17.24    1.34
   5   4   7   17.71    1.12
  -5  -4  -7   18.30    1.36
   5   5 -11    2.72    1.53
   5   5 -11    4.07    1.45
   5   5 -10   24.21    2.58
   5   5 -10   20.67    2.43
   5   5  -9   23.52    2.67
   5   5  -9   26.91    2.88
   5   5  -8   28.06    2.28
   5   5  -8   29.99    3.12
   5   5  -7   -0.81    1.35
   5   5  -6   19.58    1.98
   5   5  -6   22.44    2.43
   5   5  -6   21.45    4.63
  -5  -5   6   25.30    4.39
   5   5  -5   68.89    3.83
   5   5  -5   83.37    7.94
   5   5  -5   80.50    4.21
  -5  -5   5   77.65    7.60
   5   5  -4   18.74    2.05
   5   5  -4   16.72    2.16
  -5  -5   4   18.82    4.31
   5   5  -3   72.88    4.13
   5   5  -3   78.83    7.95
   5   5  -3   77.64    4.26
   5   5  -2    6.53    1.81
   5   5  -2    1.86    2.82
   5   5  -2    7.92    1.77
  -5  -5   2    5.41    3.14
   5   5  -1  212.37   13.06
   5   5  -1  229.28    8.29
  -5  -5   1  218.78   12.95
   5   5   0   25.83    2.58
   5   5   0   22.80    2.34
   5   5   0   24.17    4.47
  -5  -5   0   22.55    4.17
   5   5   1  398.96   12.67
   5   5   1  373.10   12.07
   5   5   2    7.53    1.72
   5   5   3    2.12    1.23
   5   5   4   63.67    3.15
   5   5   4   58.52    2.79
   5   5   5   26.67    1.90
  -5  -5  -5   27.11    1.97
   5   5   6    9.80    0.97
  -5  -5  -6    5.83    0.92
   5   6 -12   12.42    1.33
   5   6 -12   13.81    1.44
   5   6 -11    4.13    1.51
   5   6 -11    3.78    1.47
   5   6 -10  119.48    5.30
   5   6 -10  112.11    5.28
   5   6  -9    3.14    1.84
   5   6  -8  555.36   16.67
   5   6  -8  564.38   17.79
   5   6  -7   11.59    1.92
   5   6  -6  449.25   14.13
   5   6  -6  477.57   14.69
   5   6  -5   35.03    2.72
   5   6  -5   33.70    2.89
   5   6  -5   25.54    4.79
  -5  -6   5   34.74    5.25
   5   6  -4   24.75    2.48
   5   6  -4   26.52    2.67
   5   6  -4   28.81    5.12
  -5  -6   4   32.75    5.23
   5   6  -3   27.97    2.63
   5   6  -3   29.14    2.74
   5   6  -3   28.37    5.02
  -5  -6   3   26.99    4.81
   5   6  -2   63.86    6.82
   5   6  -2   63.47    3.76
  -5  -6   2   61.92    6.68
   5   6  -1   23.14    2.54
   5   6  -1   20.27    2.19
   5   6   0  492.57   15.19
   5   6   0  473.75   14.69
   5   6   1   23.72    2.29
   5   6   1   23.04    1.89
   5   6   2   76.94    3.59
  -5  -6  -2   60.16    3.20
   5   6   3    0.49    0.95
  -5  -6  -3    1.35    1.08
   5   6   3    0.88    0.96
   5   6   4    5.32    1.01
  -5  -6  -4    3.41    0.96
   5   7 -12  276.35    8.07
   5   7 -12  266.75    8.31
   5   7 -11  263.33    8.62
   5   7 -11  261.79    8.73
   5   7 -10    2.39    1.38
   5   7 -10    3.15    1.64
   5   7  -9  309.27   10.56
   5   7  -8    7.92    1.55
   5   7  -8    8.20    1.91
   5   7  -7    0.78    1.46
   5   7  -6  344.33   11.17
   5   7  -6  364.61   11.78
   5   7  -5 1306.63   36.51
   5   7  -4  173.44    6.83
   5   7  -4  178.10    7.01
   5   7  -3  350.44   11.90
   5   7  -3  371.77   11.93
   5   7  -2   36.24    2.74
   5   7  -1   12.91    2.06
   5   7  -1   12.64    1.76
   5   7   0    9.24    1.75
   5   7   0    7.10    1.30
   5   7   1   29.65    2.21
   5   7   2   37.23    2.15
   5   8 -11   28.17    1.84
   5   8 -11   27.62    2.04
   5   8 -10   87.43    3.88
   5   8  -9  146.07    5.74
   5   8  -8    0.69    1.18
   5   8  -8    0.80    1.48
   5   8  -7   55.42    3.20
   5   8  -6   90.05    3.92
   5   8  -6   86.36    4.19
   5   8  -5  376.14   11.63
   5   8  -5  354.82   11.74
   5   8  -4   52.71    3.14
   5   8  -4   51.09    3.18
   5   8  -3    1.73    1.42
   5   8  -3    1.87    1.31
   5   8  -2   45.18    2.68
   5   8  -1   52.85    3.00
   5   8  -1   51.53    2.63
   5   8   0   66.02    3.16
   5   8   1  242.18    7.49
   5   9 -10    7.64    1.31
   5   9  -9   14.83    1.48
  -5  -9   9   13.53    1.13
   5   9  -8   53.79    2.65
   5   9  -8   55.60    2.90
   5   9  -7  229.48    7.57
   5   9  -7  226.92    7.76
   5   9  -6   23.56    1.71
   5   9  -5  258.67    8.39
   5   9  -5  266.58    8.64
   5   9  -4   45.78    2.63
   5   9  -4   48.36    2.71
   5   9  -3   21.64    1.83
   5   9  -3   20.64    1.77
   5   9  -2   14.81    1.55
   5   9  -2   12.58    1.29
   5   9  -1  113.20    4.14
   5   9   0    1.98    0.72
   5  10  -8   27.44    1.53
  -5 -10   8   27.24    1.46
   5  10  -7    6.19    1.02
  -5 -10   7    5.42    0.96
   5  10  -5  196.82    6.32
   5  10  -5  221.94    6.61
   5  10  -4  152.19    5.06
   5  10  -4  161.25    5.06
  -5 -10   4  153.49    4.99
   5  10  -3  175.34    5.26
   5  10  -2  138.63    4.33
   6  -9   0  319.22    9.25
   6  -9   1    8.57    1.15
   6  -8  -2    1.53    0.85
   6  -8   0   61.06    2.63
   6  -8   1   -0.07    0.89
   6  -8   2  289.49    8.99
   6  -8   2  306.94    9.26
   6  -8   3  152.93    5.17
   6  -8   3  151.54    5.42
   6  -8   4  319.15   10.02
   6  -8   5   83.51    3.72
   6  -8   6    8.61    1.45
   6  -8   7    4.11    1.17
   6  -7  -3    1.22    0.96
   6  -7  -2   34.90    2.31
   6  -7  -2   35.29    2.18
   6  -7  -1   32.20    2.27
   6  -7   0   -0.42    1.18
   6  -7   0   -0.09    1.00
   6  -7   1   42.61    2.79
   6  -7   1   48.60    2.71
   6  -7   2   81.16    3.87
   6  -7   2   79.34    3.70
   6  -7   3   10.13    1.70
   6  -7   3    9.47    1.65
   6  -7   3   12.53    1.58
   6  -7   4    0.84    1.45
   6  -7   4    2.27    1.26
   6  -7   5  103.30    4.48
   6  -7   5   91.89    3.98
   6  -7   6   82.61    3.86
   6  -7   6   73.91    3.25
   6  -7   7  272.26    8.86
   6  -7   9   90.56    3.40
   6  -6  -4  119.00    4.46
   6  -6  -3   11.76    1.67
   6  -6  -3    9.99    1.73
   6  -6  -2  244.94    8.47
   6  -6  -1    0.53    1.53
   6  -6   0  154.25    6.25
   6  -6   0  148.81    5.64
   6  -6   1    3.86    1.72
   6  -6   1    3.03    1.15
   6  -6   2   86.87    4.02
   6  -6   2   79.03    4.22
   6  -6   3   33.58    2.67
   6  -6   3   40.63    2.99
   6  -6   3   35.46    2.40
   6  -6   4  110.63    4.95
   6  -6   4  103.52    4.84
   6  -6   5   18.62    2.22
   6  -6   5   16.45    2.03
   6  -6   6  193.97    7.15
   6  -6   6  189.47    6.80
   6  -6   7  171.91    6.00
   6  -6   8    9.33    1.15
   6  -5  -5  460.78   13.38
   6  -5  -4   79.75    3.77
   6  -5  -4   76.82    3.66
   6  -5  -4   83.26    3.94
   6  -5  -3  253.59    8.50
   6  -5  -3  236.82    8.48
   6  -5  -3  253.08    8.80
   6  -5  -2   20.32    2.09
   6  -5  -2   22.26    2.54
   6  -5  -1    5.18    1.48
   6  -5  -1    4.25    1.83
   6  -5   0  351.25   11.54
   6  -5   0  336.77   11.17
   6  -5   0  360.48   11.94
   6  -5   1  116.29    4.86
   6  -5   1  109.39    4.78
   6  -5   1  113.62    5.47
   6  -5   2   68.28    3.82
   6  -5   2   75.09    3.63
   6  -5   2   73.52    4.13
   6  -5   2   75.48    4.24
   6  -5   2   83.44    4.52
   6  -5   3  687.53   21.02
   6  -5   3  731.71   21.20
   6  -5   3  693.97   21.29
   6  -5   3  732.85   21.46
   6  -5   5  784.97   23.18
   6  -5   6   17.63    2.17
   6  -5   7    2.19    1.48
   6  -5   8   -0.53    1.18
   6  -5  10   79.34    2.87
   6  -4  -6  154.00    5.73
   6  -4  -5   17.98    2.08
   6  -4  -5   16.57    1.67
   6  -4  -4   27.69    2.52
   6  -4  -4   23.57    2.17
   6  -4  -4   27.31    2.52
   6  -4  -3   27.77    2.69
   6  -4  -3   29.87    2.62
   6  -4  -2   25.60    2.44
   6  -4  -2   25.30    2.52
   6  -4  -2   27.50    2.81
   6  -4  -2   25.93    2.54
   6  -4  -1  576.55   17.96
   6  -4  -1  584.20   17.89
   6  -4  -1  591.23   18.41
   6  -4  -1  600.17   17.87
   6  -4   0  546.35   16.80
   6  -4   0  532.83   16.84
   6  -4   0  560.85   17.38
   6  -4   1  385.17   12.61
   6  -4   1  406.27   13.00
   6  -4   1  410.57   13.24
   6  -4   1  411.88   13.32
   6  -4   1  421.08   13.71
   6  -4   2  100.53    4.61
   6  -4   2  105.89    5.05
   6  -4   3   -0.44    1.57
   6  -4   3    1.95    1.83
   6  -4   3   -0.37    1.25
   6  -4   4   29.83    2.29
   6  -4   4   33.05    2.69
   6  -4   5  149.22    6.33
   6  -4   6  109.93    5.10
   6  -4   7  105.21    4.67
   6  -4   8  289.51    9.18
   6  -3  -7  116.42    4.55
   6  -3  -6   14.33    1.92
   6  -3  -5   33.10    2.79
   6  -3  -5   31.00    2.15
   6  -3  -5   35.05    2.80
   6  -3  -5   30.28    2.58
   6  -3  -4   19.13    2.29
   6  -3  -4   22.48    2.54
   6  -3  -4   17.51    1.92
   6  -3  -4   18.16    1.94
   6  -3  -4   18.11    2.35
   6  -3  -3  119.27    5.14
   6  -3  -3  117.38    5.60
   6  -3  -3  119.45    5.67
   6  -3  -3  112.03    5.24
   6  -3  -2   18.28    2.27
   6  -3  -2   17.10    2.27
   6  -3  -2   19.81    2.50
   6  -3  -2   21.29    4.48
   6  -3  -1  193.76    7.59
   6  -3  -1  179.80    7.26
   6  -3  -1  194.80    7.20
   6  -3  -1  190.63   12.43
   6  -3  -1  182.65    7.11
   6  -3   0  242.87    8.66
   6  -3   0  216.31    8.31
   6  -3   0  223.76    8.05
   6  -3   1   23.40    2.50
   6  -3   1   18.56    2.38
   6  -3   1   20.42    2.49
   6  -3   1   16.33    4.33
   6  -3   2   12.73    2.12
   6  -3   2   14.11    2.16
   6  -3   2   15.79    2.37
   6  -3   2   23.33    4.96
   6  -3   2   14.80    4.06
   6  -3   3   51.90    3.45
   6  -3   3   66.83    7.59
   6  -3   3   56.97    3.76
   6  -3   3   63.61    6.98
   6  -3   4   46.43    3.12
   6  -3   5   43.47    2.75
   6  -3   5   43.97    3.32
   6  -3   6  152.33    6.25
   6  -3   7   23.45    2.22
   6  -3   8   11.56    1.56
   6  -3   9   87.24    3.10
   6  -2  -8   51.79    2.66
   6  -2  -7  177.44    6.72
   6  -2  -6    1.50    1.48
   6  -2  -6    2.05    1.70
   6  -2  -6    1.90    1.49
   6  -2  -5  389.68   12.28
   6  -2  -5  417.58   13.17
   6  -2  -5  418.64   13.02
   6  -2  -4   37.93    2.76
   6  -2  -4   43.52    3.24
   6  -2  -4   38.92    2.97
   6  -2  -3  258.80    9.06
   6  -2  -3  252.47    9.48
   6  -2  -3  273.92    9.20
   6  -2  -2  583.74   17.80
   6  -2  -2  573.85   17.33
   6  -2  -2  535.01   16.75
   6  -2  -2  559.93   23.81
   6  -2  -2  562.74   17.72
   6  -2  -2  570.73   17.11
   6  -2  -1    0.50    1.39
   6  -2  -1    1.35    1.61
   6  -2  -1    2.06    1.46
   6  -2  -1    1.87    1.72
   6  -2  -1    1.29    2.92
   6  -2  -1    0.46    1.49
   6  -2  -1   -0.35    1.76
   6  -2   0  156.82    6.85
   6  -2   0  167.74    6.77
   6  -2   0  177.27    6.83
   6  -2   0  169.60    6.85
   6  -2   0  159.35   11.30
   6  -2   0  158.67    6.17
   6  -2   1  168.70    6.82
   6  -2   1  166.74   11.41
   6  -2   1  172.58    6.97
   6  -2   1  162.05   11.45
   6  -2   2   79.56    4.29
   6  -2   2   83.60    8.45
   6  -2   2   84.43    4.54
   6  -2   2   80.20    4.46
   6  -2   2   88.52    8.34
   6  -2   3   19.15    2.25
   6  -2   3   14.16    2.28
   6  -2   3   13.28    3.72
   6  -2   3   16.74    2.28
   6  -2   4   21.65    2.15
   6  -2   4   17.90    2.11
   6  -2   4   20.13    2.48
   6  -2   4   19.53    2.39
   6  -2   5   55.45    3.04
   6  -2   5   60.67    3.50
   6  -2   5   57.16    3.66
   6  -2   6  133.31    5.52
   6  -2   6  124.67    5.54
   6  -2   7    2.19    1.45
   6  -2   7    3.36    1.45
   6  -2   8    8.18    1.45
   6  -2   8    7.50    1.34
   6  -1  -9  231.98    7.33
   6  -1  -8  349.72   11.15
   6  -1  -7    1.80    1.47
   6  -1  -7    0.14    1.57
   6  -1  -6  518.27   16.10
   6  -1  -6  500.67   15.55
   6  -1  -6  508.74   15.65
   6  -1  -5  405.75   13.46
   6  -1  -5  400.98   12.52
   6  -1  -5  404.26   12.99
   6  -1  -5  399.96   12.91
   6  -1  -4   34.04    3.15
   6  -1  -4   37.44    2.80
   6  -1  -4   35.59    5.33
  -6   1   4   33.26    5.04
   6  -1  -4   33.98    2.95
   6  -1  -4   36.72    2.88
   6  -1  -3   62.86    3.63
   6  -1  -3   56.99    6.85
  -6   1   3   53.28    6.68
   6  -1  -3   61.05    3.89
   6  -1  -3   62.88    3.56
   6  -1  -2  222.77    8.04
   6  -1  -2  231.84    8.61
   6  -1  -2  240.08   13.99
  -6   1   2  235.37   13.86
   6  -1  -2  233.42    8.87
   6  -1  -2  245.95    8.28
   6  -1  -1  164.86    6.44
   6  -1  -1  155.66    6.61
   6  -1  -1  157.61    6.89
   6  -1  -1  163.71    6.13
   6  -1   0 2568.64   79.28
   6  -1   0 2720.85   72.01
   6  -1   0 2584.47   72.10
   6  -1   0 2712.83   80.61
   6  -1   1   16.83    2.26
   6  -1   1   13.31    4.62
   6  -1   1   12.03    3.95
   6  -1   1   15.92    2.24
  -6   1  -1    9.27    3.30
   6  -1   2    2.44    1.27
   6  -1   2    2.58    1.74
   6  -1   2    2.15    2.94
   6  -1   2    4.31    3.04
   6  -1   2    2.53    1.65
  -6   1  -2    4.76    2.94
   6  -1   3    0.13    1.44
   6  -1   3    1.71    1.31
   6  -1   3    0.75    2.99
   6  -1   3   -1.74    3.22
   6  -1   3   -0.77    1.60
  -6   1  -3   -1.10    3.12
   6  -1   4   59.55    3.31
   6  -1   4   57.92    3.48
   6  -1   4   64.57    3.93
   6  -1   4   55.32    3.51
   6  -1   5   28.18    2.46
   6  -1   5   28.33    2.74
   6  -1   5   26.31    2.34
   6  -1   6   85.09    4.23
   6  -1   6   92.45    4.45
   6  -1   7    7.58    1.54
   6  -1   7    7.52    1.54
   6  -1   8  378.54   11.41
   6  -1   8  381.48   11.22
   6   0 -10   35.71    1.87
   6   0  -9    0.28    1.18
   6   0  -8  129.09    5.40
   6   0  -8  133.64    5.30
   6   0  -7   28.32    2.66
   6   0  -7   26.21    2.10
   6   0  -7   24.16    2.38
   6   0  -6   54.75    3.60
   6   0  -6   48.55    2.85
   6   0  -6   46.86    3.01
   6   0  -6   55.44    3.23
   6   0  -6   55.30    3.38
   6   0  -5   27.13    2.84
   6   0  -5   30.90    2.49
   6   0  -5   32.26    2.59
   6   0  -5   30.01    2.55
   6   0  -4   25.39    2.28
   6   0  -4   21.25    2.68
   6   0  -4   22.70    4.48
  -6   0   4   23.38    4.53
   6   0  -4   18.94    2.05
   6   0  -4   22.50    2.38
   6   0  -4   26.35    2.44
   6   0  -3   18.27    2.02
   6   0  -3   18.79    2.53
   6   0  -3   17.58    4.50
   6   0  -3   21.45    2.24
  -6   0   3   17.63    4.11
   6   0  -3   18.24    2.00
   6   0  -3   19.32    2.38
   6   0  -2    2.17    1.29
   6   0  -2    0.18    1.64
   6   0  -2    0.72    1.29
   6   0  -2    5.80    3.58
   6   0  -2    3.46    1.66
  -6   0   2    1.87    2.96
   6   0  -2    1.90    1.53
   6   0  -1   42.81    2.94
   6   0  -1   41.39    5.64
   6   0  -1   38.36    3.09
   6   0  -1   42.06    5.98
  -6   0   1   38.96    5.84
   6   0   0  871.54   33.21
   6   0   0  900.87   25.99
   6   0   0  880.86   33.17
  -6   0   0  885.11   33.09
   6   0   1    7.50    1.94
   6   0   1    6.29    3.52
   6   0   1    7.53    3.44
   6   0   1    8.20    1.95
  -6   0  -1    5.46    3.17
   6   0   2    7.25    1.51
   6   0   2   11.42    2.12
   6   0   2   13.31    4.25
   6   0   2    7.77    3.28
   6   0   2   10.45    1.96
  -6   0  -2    4.57    2.89
   6   0   3   80.66    4.03
   6   0   3   73.06    8.45
   6   0   3   82.60    4.37
   6   0   4   70.71    3.45
   6   0   4   67.58    3.66
   6   0   4   72.09    4.18
   6   0   4   70.77    3.92
   6   0   5   10.19    1.78
   6   0   5   11.18    2.06
   6   0   5   11.16    1.69
   6   0   6  166.45    6.45
   6   0   6  190.59    6.84
   6   0   7   41.89    2.52
   6   0   7   45.10    2.62
   6   0   8    7.50    1.15
   6   0   8    7.32    1.02
   6   1 -10  179.01    5.95
   6   1  -9   10.08    1.60
   6   1  -9    8.57    1.45
   6   1  -8   13.65    1.93
   6   1  -8   12.09    1.88
   6   1  -8   13.65    1.96
   6   1  -7  130.09    5.47
   6   1  -7  123.97    5.58
   6   1  -7  128.56    5.59
   6   1  -6  222.49    8.00
   6   1  -6  222.88    8.38
   6   1  -6  224.83    8.29
   6   1  -6  210.76    7.49
   6   1  -5   47.30    3.08
   6   1  -5   52.35    3.54
   6   1  -5   42.37    2.72
   6   1  -5   48.00    3.31
   6   1  -5   45.34    2.93
   6   1  -4  536.90   16.00
   6   1  -4  513.68   16.72
   6   1  -4  542.05   16.19
   6   1  -4  512.97   22.68
  -6  -1   4  491.99   22.00
   6   1  -4  530.88   16.46
   6   1  -4  517.49   16.05
   6   1  -3   36.70    3.31
   6   1  -3   41.53    3.00
  -6  -1   3   32.84    5.33
   6   1  -3   35.74    2.81
   6   1  -3   37.58    2.58
   6   1  -2  330.09   10.73
   6   1  -2  336.68   11.30
  -6  -1   2  320.05   16.60
   6   1  -2  330.57   11.16
   6   1  -1  258.04   14.91
   6   1  -1  274.01    9.45
   6   1  -1  273.91    9.75
   6   1   0   26.92    2.60
   6   1   0   27.32    5.38
  -6  -1   0   20.67    4.42
   6   1   1    7.27    3.53
   6   1   1    5.80    1.87
  -6  -1  -1    8.16    3.62
   6   1   2  206.64    7.31
   6   1   2  190.78   13.41
   6   1   2  214.84    7.98
   6   1   2  192.87   12.22
  -6  -1  -2  209.35   12.31
   6   1   3   50.51    3.05
   6   1   3   47.88    3.21
   6   1   4  416.61   13.15
   6   1   4  427.80   13.29
   6   1   5   35.35    2.51
   6   1   5   41.42    2.98
   6   1   5   36.66    2.41
   6   1   6  163.69    6.09
   6   1   6  179.97    6.41
   6   1   7   21.14    1.68
   6   1   7   18.94    1.60
   6   1   8    0.83    0.61
   6   2 -11   81.12    2.96
   6   2 -10    7.14    1.35
   6   2  -9  258.71    8.26
   6   2  -9  235.36    7.87
   6   2  -9  234.30    8.36
   6   2  -8  245.31    8.35
   6   2  -8  235.07    8.20
   6   2  -8  234.23    8.61
   6   2  -7  272.74    9.24
   6   2  -7  271.02    9.38
   6   2  -7  261.08    9.60
   6   2  -6  259.92    8.79
   6   2  -6  243.20    9.03
   6   2  -6  244.03    9.18
   6   2  -5   34.49    2.65
   6   2  -5   32.58    2.93
   6   2  -5   32.85    2.45
   6   2  -5   43.56    3.29
  -6  -2   5   43.80    5.63
   6   2  -4   20.77    2.01
   6   2  -4   24.41    2.70
   6   2  -4   21.27    2.28
   6   2  -4   26.81    4.94
  -6  -2   4   16.70    4.13
   6   2  -3    1.37    1.73
   6   2  -3    0.44    1.30
   6   2  -3   -1.27    2.83
  -6  -2   3   -1.23    2.59
   6   2  -3    0.24    1.15
   6   2  -2  229.00   13.88
   6   2  -2  264.85    8.84
   6   2  -2  256.90    9.27
   6   2  -2  250.04   14.51
  -6  -2   2  256.69   14.51
   6   2  -2  254.45    8.88
   6   2  -1  343.39   17.94
   6   2  -1  359.73   11.66
   6   2  -1  351.07   11.95
   6   2  -1  339.95   17.60
  -6  -2   1  380.62   18.07
   6   2   0  327.75   17.46
   6   2   0  300.73   10.52
   6   2   0  306.80   15.97
  -6  -2   0  279.17   15.34
   6   2   1  708.20   29.55
   6   2   1  717.16   21.24
  -6  -2  -1  664.97   26.78
   6   2   2    0.64    1.05
   6   2   2    0.44    1.50
   6   2   3  141.97    5.53
   6   2   3  141.15    5.87
   6   2   4   42.74    2.69
   6   2   4   41.40    2.71
   6   2   5   27.02    2.05
   6   2   5   24.57    1.79
   6   2   6  148.53    5.30
   6   2   6  158.41    5.56
   6   2   7  186.73    5.89
   6   2   7  197.99    5.96
   6   3 -11    6.15    1.12
   6   3 -10   54.89    2.72
   6   3 -10   45.96    2.85
   6   3  -9   44.92    2.72
   6   3  -9   38.84    2.94
   6   3  -8   66.61    3.47
   6   3  -8   57.68    3.14
   6   3  -8   66.94    3.92
   6   3  -7   62.13    3.40
   6   3  -7   60.74    3.40
   6   3  -7   53.35    3.75
   6   3  -6  264.52    8.85
   6   3  -6  251.33    9.04
   6   3  -6  258.54    9.61
   6   3  -5   49.43    2.91
   6   3  -5   51.94    3.39
   6   3  -5   42.49    2.85
   6   3  -4    0.31    1.64
   6   3  -4    3.17    1.49
   6   3  -4    1.26    2.74
   6   3  -3   12.56    2.17
   6   3  -3   11.54    1.95
   6   3  -2    0.73    1.27
   6   3  -2    1.30    2.88
   6   3  -2    1.38    1.56
   6   3  -2    0.64    2.61
   6   3  -2    0.46    1.60
   6   3  -1  137.76   11.04
   6   3  -1  163.96   11.09
   6   3   0   27.38    2.68
   6   3   1    4.45    1.74
   6   3   2    5.29    1.13
   6   3   2    5.21    1.66
   6   3   3  158.89    5.70
   6   3   3  152.89    6.05
   6   3   4  257.04    8.21
   6   3   4  254.64    8.26
   6   3   5  378.93   11.21
   6   3   6    0.44    0.70
   6   3   6    1.07    0.93
   6   4 -11    1.65    0.85
   6   4 -10    1.47    1.11
   6   4 -10    1.62    1.39
   6   4  -9  437.67   13.00
   6   4  -9  416.36   13.48
   6   4  -8    5.11    1.41
   6   4  -8    6.53    1.89
   6   4  -7   47.77    2.87
   6   4  -7   41.22    2.61
   6   4  -7   48.98    3.50
   6   4  -6    1.41    1.22
   6   4  -6    1.20    1.29
   6   4  -5  106.04    4.41
   6   4  -5  106.39    4.88
   6   4  -5  109.89    4.78
   6   4  -5  116.15    5.18
   6   4  -4   88.47    4.47
   6   4  -4   95.24    4.59
   6   4  -4   99.52    4.80
   6   4  -3  371.19   12.08
   6   4  -3  353.17   11.95
   6   4  -3  363.92   12.09
   6   4  -2   48.78    3.41
   6   4  -2   53.31    3.48
   6   4  -1  291.94   10.01
   6   4   0    0.29    1.47
   6   4   1    6.39    1.71
   6   4   2   -1.32    1.41
   6   4   3   79.36    3.63
   6   4   4   66.70    2.65
  -6  -4  -4   54.52    2.61
   6   4   5  388.78   11.35
   6   5 -11    0.10    0.76
   6   5 -10   83.82    3.43
   6   5  -9  414.15   12.39
   6   5  -8    3.90    1.28
   6   5  -8    0.30    1.63
   6   5  -8    2.10    1.49
   6   5  -7  741.17   22.24
   6   5  -6  191.73    6.46
   6   5  -6  182.10    6.44
   6   5  -6  192.20    7.14
   6   5  -5  389.25   12.34
   6   5  -5  398.99   12.74
   6   5  -4  147.09    5.76
   6   5  -4  146.82    5.99
   6   5  -3    0.25    1.31
   6   5  -3    2.10    1.52
   6   5  -3    0.99    1.59
   6   5  -2    2.41    1.60
   6   5  -2    2.58    1.63
   6   5  -1  443.28   13.81
   6   5   0   11.20    1.95
   6   5   1  321.30   10.44
   6   5   2   56.15    2.94
   6   5   3   31.63    1.85
   6   6 -11   37.94    1.66
   6   6 -10   64.19    2.60
   6   6 -10   56.43    2.97
   6   6  -9   83.20    3.33
   6   6  -9   79.89    3.76
   6   6  -8   62.80    2.85
   6   6  -7    2.15    0.98
   6   6  -6   31.44    2.53
   6   6  -5    7.59    1.50
   6   6  -5   10.54    1.81
   6   6  -4  202.88    7.30
   6   6  -4  195.42    7.38
   6   6  -3   81.13    3.99
   6   6  -3   71.99    3.91
   6   6  -2  142.76    5.65
   6   6  -1    3.09    1.46
   6   6  -1    4.21    1.31
   6   6   0    7.45    1.53
   6   6   1    5.46    1.25
   6   6   2    1.43    0.88
   6   7 -10    8.31    1.17
   6   7  -9   20.71    1.28
   6   7  -9   22.59    1.86
   6   7  -8    5.83    1.54
   6   7  -7   18.06    1.73
   6   7  -7   15.09    1.99
   6   7  -6    2.46    1.31
   6   7  -5  163.79    5.83
   6   7  -4   33.87    2.39
   6   7  -4   30.31    2.41
   6   7  -3  251.06    8.40
   6   7  -3  254.10    8.37
   6   7  -2   68.53    3.24
   6   7  -1  161.05    5.75
   6   7   0    2.56    1.03
   6   7   1    2.25    0.78
   6   8  -9   75.50    2.94
   6   8  -9   65.22    2.87
   6   8  -8  244.08    7.79
   6   8  -7   11.66    1.54
   6   8  -6  185.53    6.24
   6   8  -5  119.63    4.38
   6   8  -5  133.77    4.76
   6   8  -4  197.34    6.36
   6   8  -4  187.09    6.37
   6   8  -3    0.67    0.98
   6   8  -1    3.34    0.90
   7  -8   2    0.65    0.57
   7  -7   0   45.01    2.08
   7  -7   0   40.05    1.94
   7  -7   1  104.64    3.74
   7  -7   2  116.85    4.07
   7  -7   3    6.10    0.98
   7  -7   4   19.33    1.25
   7  -6  -2   40.93    1.93
   7  -6  -2   43.38    2.19
   7  -6  -1   54.05    2.55
   7  -6  -1   56.71    2.73
   7  -6   0   14.79    1.60
   7  -6   1   54.43    2.86
   7  -6   2    0.55    1.11
   7  -6   3   49.91    2.70
   7  -6   4  660.04   18.70
   7  -6   5   21.86    1.63
   7  -6   6  237.83    7.07
   7  -6   6  231.35    6.99
   7  -5  -3   70.85    3.19
   7  -5  -2   37.38    2.12
   7  -5  -2   41.10    2.53
   7  -5  -1  195.36    6.95
   7  -5   0   32.78    2.57
   7  -5   1    3.21    1.53
   7  -5   2   67.44    3.58
   7  -5   3    5.92    1.52
   7  -5   4  192.50    6.78
   7  -5   5    7.79    1.18
   7  -5   5    7.54    1.37
   7  -5   6   13.96    1.31
   7  -5   6   14.36    1.41
   7  -5   7   13.33    1.10
   7  -5   7   14.50    1.10
   7  -4  -5   28.12    1.78
   7  -4  -4   14.81    1.57
   7  -4  -4   15.30    1.66
   7  -4  -3   75.48    3.50
   7  -4  -2   59.28    3.18
   7  -4  -1    6.18    1.54
   7  -4  -1    6.60    1.47
   7  -4   0  371.12   11.95
   7  -4   0  410.46   12.62
   7  -4   1   -0.24    1.46
   7  -4   1    0.10    1.21
   7  -4   1    0.69    1.55
   7  -4   2  222.09    7.71
   7  -4   2  207.54    7.67
   7  -4   2  226.02    8.04
   7  -4   3   46.50    2.87
   7  -4   3   50.27    3.06
   7  -4   3   47.32    3.10
   7  -4   4   54.16    3.16
   7  -4   5    0.08    0.97
   7  -4   5    0.20    1.35
   7  -4   5    0.41    1.26
   7  -4   6   63.89    2.87
   7  -4   6   64.08    3.14
   7  -4   6   73.42    3.18
   7  -4   7    1.86    0.86
   7  -4   7    2.58    0.89
   7  -3  -6   45.68    2.34
   7  -3  -5    1.02    1.17
   7  -3  -5   -0.25    1.06
   7  -3  -4  584.47   17.19
   7  -3  -4  580.57   17.09
   7  -3  -3   48.26    2.76
   7  -3  -3   49.74    3.08
   7  -3  -3   52.44    3.15
   7  -3  -2  142.04    5.53
   7  -3  -2  135.43    5.67
   7  -3  -2  139.43    5.85
   7  -3  -1  206.75    7.51
   7  -3  -1  196.76    7.33
   7  -3   0    1.56    1.47
   7  -3   1  268.00    9.09
   7  -3   1  271.99    9.19
   7  -3   1  258.10    9.06
   7  -3   2   77.00    3.84
   7  -3   2   83.80    4.02
   7  -3   2   74.32    3.94
   7  -3   3   51.48    2.92
   7  -3   3   48.96    2.95
   7  -3   3   52.90    3.23
   7  -3   4  150.96    5.51
   7  -3   5  178.07    6.50
   7  -3   6   83.70    3.65
   7  -3   7  124.75    4.32
   7  -2  -7    0.48    0.88
   7  -2  -6    1.65    1.16
   7  -2  -6    2.63    1.25
   7  -2  -5  201.64    6.93
   7  -2  -5  205.50    6.95
   7  -2  -4   32.77    2.29
   7  -2  -4   38.71    2.60
   7  -2  -4   34.45    2.35
   7  -2  -3    5.47    1.45
   7  -2  -3    5.82    1.53
   7  -2  -3    3.78    1.70
   7  -2  -3    2.87    1.52
   7  -2  -2   59.12    3.69
   7  -2  -2   65.48    3.58
   7  -2  -2   66.15    3.84
   7  -2  -2   62.76    3.22
   7  -2  -1  294.09   10.13
   7  -2  -1  286.64   10.13
   7  -2   0   35.05    2.80
   7  -2   0   32.85    2.74
   7  -2   0   30.65    2.48
   7  -2   0   31.47    2.93
   7  -2   1    1.43    1.58
   7  -2   1    0.65    1.50
   7  -2   1    0.70    1.43
   7  -2   1    2.29    1.69
   7  -2   2   40.71    2.88
   7  -2   2   41.13    2.80
   7  -2   2   35.77    2.82
   7  -2   3   79.96    3.98
   7  -2   3   86.05    3.96
   7  -2   3   90.90    4.31
   7  -2   4    9.53    1.43
   7  -2   4   10.86    1.55
   7  -2   5    7.84    1.59
   7  -2   6   13.18    1.61
   7  -2   7    0.33    0.83
   7  -1  -8   42.09    1.95
   7  -1  -7   26.36    1.93
   7  -1  -7   25.81    1.82
   7  -1  -6   28.46    2.30
   7  -1  -6   34.11    2.01
   7  -1  -6   33.21    2.23
   7  -1  -5  164.62    5.78
   7  -1  -5  169.94    6.52
   7  -1  -5  167.06    6.03
   7  -1  -5  172.67    6.10
   7  -1  -4   14.00    1.71
   7  -1  -4   12.69    1.75
   7  -1  -4   12.79    2.05
   7  -1  -4   14.70    1.86
   7  -1  -3   21.47    2.21
   7  -1  -3   20.18    2.14
   7  -1  -3   24.86    2.07
   7  -1  -2   11.64    1.54
   7  -1  -2   13.38    2.03
   7  -1  -2   12.74    2.01
   7  -1  -1   90.15    4.19
   7  -1  -1   97.15    4.71
   7  -1  -1  105.21    4.93
   7  -1   0    3.63    1.70
   7  -1   0    4.31    1.88
   7  -1   0    1.24    1.41
   7  -1   0    1.28    1.49
   7  -1   0    2.11    1.78
   7  -1   1   70.95    3.99
   7  -1   1   72.06    3.79
   7  -1   1   62.46    3.63
   7  -1   1   63.45    3.81
   7  -1   2  136.25    5.73
   7  -1   2  128.15    5.33
   7  -1   2  127.44    5.50
   7  -1   2  135.94    5.66
   7  -1   3  212.85    7.30
   7  -1   3  214.10    7.73
   7  -1   3  213.24    7.70
   7  -1   4   25.70    1.78
   7  -1   5   48.32    2.75
   7  -1   6    1.37    1.06
   7  -1   7    1.97    0.69
   7   0  -8   35.44    2.06
   7   0  -8   42.37    2.07
   7   0  -7    1.76    1.10
   7   0  -7    0.75    1.10
   7   0  -6  121.33    5.05
   7   0  -6  117.84    4.65
   7   0  -5   60.93    3.55
   7   0  -5   57.53    3.00
   7   0  -5   56.78    2.93
   7   0  -5   61.39    3.12
   7   0  -4    5.98    1.36
   7   0  -4    4.05    1.44
   7   0  -4    5.01    1.79
   7   0  -4    5.31    1.40
   7   0  -3  696.02   21.31
   7   0  -3  740.01   20.93
   7   0  -3  716.72   20.77
   7   0  -3  691.52   20.15
   7   0  -2  316.47   10.83
   7   0  -2  304.13   10.39
   7   0  -2  307.90   10.36
   7   0  -1  144.56    5.61
   7   0  -1  139.45    6.03
   7   0  -1  151.96    6.06
   7   0   0  103.21    4.62
   7   0   0  103.51    4.88
   7   0   1    1.24    1.40
   7   0   1    1.02    1.42
   7   0   1    1.11    1.59
   7   0   2    5.30    1.45
   7   0   2    6.22    1.67
   7   0   2    5.07    1.54
   7   0   3   87.33    3.72
   7   0   3   86.06    4.11
   7   0   3   85.35    4.09
   7   0   4   29.71    2.14
   7   0   5  580.89   16.78
   7   0   6   73.78    3.02
   7   1  -9   17.29    1.19
   7   1  -8    6.40    1.17
   7   1  -8    5.26    1.05
   7   1  -7   22.99    1.97
   7   1  -7   24.26    1.84
   7   1  -6   56.72    2.70
   7   1  -6   50.27    3.14
   7   1  -6   52.32    2.82
   7   1  -5   51.05    3.31
   7   1  -5   50.89    2.91
   7   1  -5   51.16    2.75
   7   1  -4    0.53    1.07
   7   1  -4    0.44    1.58
   7   1  -3  133.39    5.86
   7   1  -3  127.11    5.37
   7   1  -3  126.79    5.09
   7   1  -2    1.57    1.70
   7   1  -2   -0.13    1.37
   7   1  -2   -0.35    1.27
   7   1  -1   18.26    2.45
   7   1  -1   15.98    1.80
   7   1  -1   21.97    2.35
   7   1  -1   18.65    2.03
   7   1   0   17.21    1.96
   7   1   0   18.25    2.11
   7   1   1   62.18    3.38
   7   1   1   52.26    3.36
   7   1   2   42.87    2.62
   7   1   2   45.36    2.93
   7   1   2   41.00    2.81
   7   1   3   41.03    2.23
   7   1   3   42.03    2.75
   7   1   3   44.26    2.68
   7   1   4  282.01    8.76
   7   1   5    0.74    1.01
   7   1   6    1.30    0.67
   7   2  -9   66.03    2.62
   7   2  -8   23.12    1.59
   7   2  -8   25.92    1.71
   7   2  -7  300.89    9.57
   7   2  -7  310.70    9.40
   7   2  -6    1.73    1.09
   7   2  -6    1.22    1.15
   7   2  -6    0.33    1.26
   7   2  -5  261.65    8.99
   7   2  -5  259.75    8.21
   7   2  -4   89.00    4.49
   7   2  -4   92.14    4.10
   7   2  -3    3.49    1.65
   7   2  -3    2.71    1.50
   7   2  -2   41.19    3.12
   7   2  -2   35.42    2.72
   7   2  -1   12.73    2.04
   7   2  -1   14.18    1.66
   7   2  -1   17.11    2.13
   7   2   0  109.06    4.52
   7   2   0   96.96    4.20
   7   2   1  171.55    6.30
   7   2   1  165.79    6.45
   7   2   2    2.22    1.01
   7   2   2    2.14    1.34
   7   2   2    2.90    1.27
   7   2   3   91.05    3.94
   7   2   3   92.15    3.83
   7   2   4    4.55    0.89
   7   2   5    3.30    0.85
   7   3  -9   46.70    2.02
   7   3  -8  331.84    9.76
   7   3  -7    4.89    1.05
   7   3  -7    4.32    1.10
   7   3  -7    6.07    1.37
   7   3  -6  171.08    6.08
   7   3  -6  170.83    6.32
   7   3  -6  168.74    5.63
   7   3  -5   47.32    2.91
   7   3  -5   51.14    3.07
   7   3  -4  310.95   10.44
   7   3  -4  326.66   10.23
   7   3  -4  320.59   10.51
   7   3  -3  171.53    6.67
   7   3  -3  176.08    6.53
   7   3  -2  517.93   16.07
   7   3  -2  532.87   15.97
   7   3  -1   22.04    2.29
   7   3   0  370.68   11.65
   7   3   0  396.04   12.10
   7   3   1    8.49    1.52
   7   3   1    7.92    1.54
   7   3   2    4.18    1.28
   7   3   2    4.07    1.22
   7   3   3    1.80    1.04
   7   3   3    0.51    0.90
   7   4  -9   22.45    1.18
   7   4  -8   62.81    2.89
   7   4  -8   56.41    2.32
   7   4  -7   15.30    1.72
   7   4  -7   16.93    1.21
   7   4  -6   88.05    4.08
   7   4  -5   27.74    2.00
   7   4  -5   27.86    2.40
   7   4  -4  299.99    9.83
   7   4  -4  323.71    9.91
   7   4  -3   17.15    1.84
   7   4  -3   18.25    1.89
   7   4  -2   -0.87    1.27
   7   4  -2    1.98    1.36
   7   4  -1  116.96    4.79
   7   4   0   98.51    3.96
   7   4   0  110.89    4.42
   7   4   1   79.41    3.35
   7   4   1   84.43    3.59
   7   4   2  186.35    6.03
   7   4   2  187.46    6.03
   7   4   3  112.89    3.81
   7   5  -8   33.21    2.01
   7   5  -7   23.77    1.94
   7   5  -6   34.80    2.40
   7   5  -5    5.39    1.48
   7   5  -4   23.77    1.84
   7   5  -3    6.05    1.14
   7   5  -3    8.19    1.39
   7   5  -2    2.99    1.02
   7   5  -2    2.85    1.20
   7   5  -1    1.00    0.90
   7   5   0   14.91    1.32
   7   5   0   19.35    1.59
   7   5   1   28.66    1.52
   7   5   1   34.17    1.80
   7   6  -7   75.64    3.22
   7   6  -6   31.05    2.07
   7   6  -5    3.45    1.25
   7   6  -4   89.08    3.40
   7   6  -3    6.75    1.14
   7   6  -2  147.37    5.05
   7   6  -1   51.89    2.38
   7   6   0  112.96    3.77
   7   7  -5  221.72    6.92
   7   7  -4   37.71    1.96
   7   7  -3   63.57    2.37
   8  -5   0   86.59    2.98
   8  -5   1  276.54    8.03
   8  -5   2    5.66    0.77
   8  -4  -2   10.64    0.97
   8  -4   1   32.23    1.86
   8  -4   2   47.95    2.26
   8  -4   3   30.47    1.68
   8  -4   4    0.25    0.56
   8  -3  -3   74.96    2.74
   8  -3  -2   16.56    1.35
   8  -3  -2   17.29    1.37
   8  -3  -1  103.70    3.93
   8  -3  -1  120.46    4.16
   8  -3   0    3.89    0.92
   8  -3   0    3.59    1.14
   8  -3   1    2.94    1.12
   8  -2  -4  121.30    4.17
   8  -2  -3   68.97    2.87
   8  -2  -3   57.43    2.50
   8  -2  -2  166.08    5.60
   8  -2  -2  179.57    5.82
   8  -2  -2  164.07    5.57
   8  -2  -1    2.07    1.09
   8  -2  -1    0.99    1.07
   8  -2   0  103.45    3.99
   8  -2   0  104.05    3.97
   8  -2   0   98.22    3.99
   8  -2   1  411.94   12.05
   8  -2   1  408.07   12.07
   8  -2   1  419.06   12.22
   8  -2   2   94.83    3.55
   8  -2   2  101.67    3.62
   8  -2   2   95.75    3.78
   8  -2   3   97.98    3.57
   8  -2   3  102.19    3.69
   8  -2   4  101.82    3.49
   8  -1  -5    5.58    0.92
   8  -1  -4   18.07    1.54
   8  -1  -3   30.96    1.85
   8  -1  -2   14.39    1.52
   8  -1  -2   13.17    1.32
   8  -1  -1   78.20    3.49
   8  -1  -1   79.54    3.39
   8  -1  -1   76.40    3.23
   8  -1   0  452.39   13.14
   8  -1   0  458.62   13.00
   8  -1   0  418.32   12.87
   8  -1   1   27.34    1.91
   8  -1   1   26.60    1.82
   8  -1   1   27.35    1.87
   8  -1   2    5.40    1.00
   8  -1   2    8.18    1.10
   8  -1   2    7.93    1.15
   8  -1   2    7.90    1.12
   8  -1   3    7.19    1.02
   8  -1   3    6.29    0.87
   8  -1   4   31.54    1.48
   8   0  -5    6.05    1.05
   8   0  -4   13.01    1.19
   8   0  -4   10.79    1.42
   8   0  -3   -0.14    1.01
   8   0  -3    0.09    1.07
   8   0  -2   20.08    1.85
   8   0  -1    5.02    1.22
   8   0   0  291.35    8.56
   8   0   0  260.69    8.22
   8   0   1   17.00    1.59
   8   0   1   14.17    1.31
   8   0   2    5.27    0.84
   8   0   2    5.31    0.87
   8   0   2    6.20    1.08
   8   0   2    5.01    0.85
   8   0   3   52.28    2.13
   8   1  -5   28.54    1.74
   8   1  -4  125.85    4.69
   8   1  -4  134.25    4.53
   8   1  -3  144.34    5.35
   8   1  -3  155.45    5.24
   8   1  -2    0.69    1.05
   8   1  -2    0.36    1.13
   8   1  -1  101.53    4.13
   8   1  -1  100.69    3.92
   8   1   0   49.58    2.69
   8   1   0   59.58    2.61
   8   1   1    0.26    0.77
   8   1   2  201.26    5.98
   8   2  -5   20.43    1.31
   8   2  -5   21.96    1.40
   8   2  -4   45.94    2.28
   8   2  -4   45.30    2.22
   8   2  -3   37.19    2.16
   8   2  -2   32.99    2.07
   8   2  -2   32.40    1.97
   8   2  -1  211.95    6.95
   8   2  -1  217.41    6.81
   8   2  -1  219.10    6.92
   8   2   0   52.32    2.49
   8   2   0   51.35    2.26
   8   2   1  240.78    7.33
   8   3  -5   32.11    1.57
   8   3  -4    3.87    0.95
   8   3  -3   21.76    1.44
   8   3  -2   -0.87    0.82
   8   3  -2   -0.06    0.76
   8   3  -2   -0.22    0.79
   8   3  -1    5.82    0.88
   8   3  -1    5.43    0.91
   8   3  -1    6.30    0.98
   8   3   0   21.32    1.35
   8   4  -3   75.43    2.76
   8   4  -2   -0.04    0.56
   8   4  -2    0.65    0.54
   0   0   0    0.00    0.00


TITL 180_auto in P-1
REM P-1 (#2 in standard setting)
CELL 1.54184   6.773950  10.620206  12.012953 116.0712  94.0932  91.8272
ZERR    9.00   0.000215   0.000370   0.000380   0.0033   0.0026   0.0027
LATT  1
SFAC C N O F S
UNIT 9.00 9.00 9.00 9.00 9.00
REM  CrysAlisPro recorded range (K): Min=100.0; max=100.0; aver:100.0
TEMP -173
TREF
HKLF 4
END
_computing_structure_solution     'SHELXT 2018/2 (Sheldrick, 2018)'
;
_shelx_hkl_checksum              87071
_olex2_submission_special_instructions 'No special instructions were received'
_oxdiff_exptl_absorpt_empirical_details 
;
Empirical correction (ABSPACK) includes:
- Absorption correction using spherical harmonics
- Frame scaling
;
_oxdiff_exptl_absorpt_empirical_full_max 1.286
_oxdiff_exptl_absorpt_empirical_full_min 0.838
