# Supplementary material for: Impacts of Chalcogen Bonding on the Stability and Reactivity of 5‐Iminothianthrene Platform: Toward Electrophilic Nitrogen Sources
Source: Chemistry. 2025 May 13;31(33):e202501045. doi: 10.1002/chem.202501045 (PMC12160997; doi:10.1002/chem.202501045)
Supplement: Supplementary file 2 — Supporting Information [file CHEM-31-e202501045-s002.zip › 2428010(4).cif]

####################################################################### 
# 
# This file contains crystal structure data downloaded from the 
# Cambridge Structural Database (CSD) hosted by the Cambridge 
# Crystallographic Data Centre (CCDC).
# 
# Full information about CCDC data access policies and citation 
# guidelines are available at http://www.ccdc.cam.ac.uk/access/V1 
# 
# Audit and citation data items may have been added by the CCDC. 
# Please retain this information to preserve the provenance of 
# this file and to allow appropriate attribution of the data. 
# 
#######################################################################

data_183_auto
_database_code_depnum_ccdc_archive 'CCDC 2428010'
loop_
_audit_author_name
_audit_author_address
'Yusuke Kobayashi'
;Kyoto Pharmaceutical University
Japan
;
_audit_update_record             
;
2025-03-01 deposited with the CCDC.	2025-03-27 downloaded from the CCDC.
;
_audit_creation_date             2025-03-01
_audit_creation_method           
;
Olex2 1.5-ac5-024
(compiled 2022.04.12 svn.rca3783a0 for Rigaku Oxford Diffraction, GUI svn.r6498)
;
_shelx_SHELXL_version_number     2018/3
_audit_contact_author_address    ?
_audit_contact_author_email      ?
_audit_contact_author_phone      ?
_publ_contact_author_id_orcid    ?
_publ_section_references         
;
Dolomanov, O.V., Bourhis, L.J., Gildea, R.J, Howard, J.A.K. & Puschmann, H.
 (2009), J. Appl. Cryst. 42, 339-341.

Sheldrick, G.M. (2015). Acta Cryst. A71, 3-8.

Sheldrick, G.M. (2015). Acta Cryst. C71, 3-8.
;
_chemical_name_common            ?
_chemical_name_systematic        ?
_chemical_formula_moiety         'C12 H10 N S2, B F4'
_chemical_formula_sum            'C12 H10 B F4 N S2'
_chemical_formula_weight         319.14
_chemical_melting_point          ?
_chemical_oxdiff_formula         CNBFS
loop_
_atom_type_symbol
_atom_type_description
_atom_type_scat_dispersion_real
_atom_type_scat_dispersion_imag
_atom_type_scat_source
C C 0.0181 0.0091 'International Tables Vol C Tables 4.2.6.8 and 6.1.1.4'
H H 0.0000 0.0000 'International Tables Vol C Tables 4.2.6.8 and 6.1.1.4'
B B 0.0090 0.0039 'International Tables Vol C Tables 4.2.6.8 and 6.1.1.4'
F F 0.0727 0.0534 'International Tables Vol C Tables 4.2.6.8 and 6.1.1.4'
N N 0.0311 0.0180 'International Tables Vol C Tables 4.2.6.8 and 6.1.1.4'
S S 0.3331 0.5567 'International Tables Vol C Tables 4.2.6.8 and 6.1.1.4'

_shelx_space_group_comment       
;
The symmetry employed for this shelxl refinement is uniquely defined
by the following loop, which should always be used as a source of
symmetry information in preference to the above space-group names.
They are only intended as comments.
;
_space_group_crystal_system      monoclinic
_space_group_IT_number           14
_space_group_name_H-M_alt        'P 1 21/c 1'
_space_group_name_Hall           '-P 2ybc'
loop_
_space_group_symop_operation_xyz
'x, y, z'
'-x, y+1/2, -z+1/2'
'-x, -y, -z'
'x, -y-1/2, z-1/2'

_cell_length_a                   6.9823(2)
_cell_length_b                   11.5538(3)
_cell_length_c                   16.2894(4)
_cell_angle_alpha                90
_cell_angle_beta                 90.410(2)
_cell_angle_gamma                90
_cell_volume                     1314.07(6)
_cell_formula_units_Z            4
_cell_measurement_reflns_used    7138
_cell_measurement_temperature    100.00(10)
_cell_measurement_theta_max      76.5980
_cell_measurement_theta_min      4.6540
_shelx_estimated_absorpt_T_max   0.889
_shelx_estimated_absorpt_T_min   0.689
_exptl_absorpt_coefficient_mu    4.028
_exptl_absorpt_correction_T_max  1.00000
_exptl_absorpt_correction_T_min  0.76217
_exptl_absorpt_correction_type   multi-scan
_exptl_absorpt_process_details   
;
CrysAlisPro 1.171.42.63a (Rigaku Oxford Diffraction, 2022)
Empirical absorption correction using spherical harmonics,
implemented in SCALE3 ABSPACK scaling algorithm.
;
_exptl_absorpt_special_details   ?
_exptl_crystal_colour            'clear light colourless'
_exptl_crystal_colour_lustre     clear
_exptl_crystal_colour_modifier   light
_exptl_crystal_colour_primary    colourless
_exptl_crystal_density_diffrn    1.613
_exptl_crystal_density_meas      ?
_exptl_crystal_density_method    ?
_exptl_crystal_description       prism
_exptl_crystal_F_000             648
_exptl_crystal_preparation       Recryst
_exptl_crystal_recrystallization_method dcm-hexane
_exptl_crystal_size_max          0.1
_exptl_crystal_size_mid          0.1
_exptl_crystal_size_min          0.03
_exptl_transmission_factor_max   ?
_exptl_transmission_factor_min   ?
_diffrn_reflns_av_R_equivalents  0.0382
_diffrn_reflns_av_unetI/netI     0.0266
_diffrn_reflns_Laue_measured_fraction_full 0.999
_diffrn_reflns_Laue_measured_fraction_max 0.961
_diffrn_reflns_limit_h_max       8
_diffrn_reflns_limit_h_min       -8
_diffrn_reflns_limit_k_max       14
_diffrn_reflns_limit_k_min       -11
_diffrn_reflns_limit_l_max       19
_diffrn_reflns_limit_l_min       -20
_diffrn_reflns_number            12825
_diffrn_reflns_point_group_measured_fraction_full 0.999
_diffrn_reflns_point_group_measured_fraction_max 0.961
_diffrn_reflns_theta_full        67.684
_diffrn_reflns_theta_max         77.161
_diffrn_reflns_theta_min         4.692
_diffrn_ambient_environment      N~2~
_diffrn_ambient_temperature      100.00(10)
_diffrn_detector                 'Hybrid Pixel Array Detector'
_diffrn_detector_area_resol_mean 10.0000
_diffrn_detector_type            HyPix
_diffrn_measured_fraction_theta_full 0.999
_diffrn_measured_fraction_theta_max 0.961
_diffrn_measurement_details      
;
List of Runs (angles in degrees, time in seconds):

  # Type    Start    End  Width  t~exp~   \w     \q     \k     \f   Frames
#--------------------------------------------------------------------------
  1  \w     38.00 105.00   0.50    0.50    --  108.95 -99.00 150.00  134
  2  \w    -68.00  25.00   0.50    0.10    --  -47.73  71.00  61.00  186
  3  \w    -61.00 -30.00   0.50    0.50    -- -103.00  57.00 120.00   62
  4  \w    -83.00 -30.00   0.50    0.50    -- -103.00  71.00  61.00  106
  5  \w    -61.00 -30.00   0.50    0.50    -- -103.00  57.00   0.00   62
  6  \w    -61.00 -30.00   0.50    0.50    -- -103.00  57.00 -90.00   62
  7  \w    -61.00 -30.00   0.50    0.50    -- -103.00  57.00-120.00   62
  8  \w     33.00 120.00   0.50    0.10    --   47.73  57.00-180.00  174
  9  \w     94.00 178.00   0.50    0.50    --  108.95  57.00   0.00  168
 10  \w     89.00 178.00   0.50    0.50    --  108.95  71.00  61.00  178
 11  \w     28.00 120.00   0.50    0.10    --   47.73  71.00  61.00  184
 12  \w     37.00  71.00   0.50    0.50    --  108.95 -57.00 120.00   68
 13  \w     37.00  71.00   0.50    0.50    --  108.95 -57.00  60.00   68
 14  \w     36.00  93.00   0.50    0.50    --  108.95 -71.00 -68.00  114
 15  \w     36.00 110.00   0.50    0.50    --  108.95 -77.00-150.00  148
 16  \w    -24.00  68.00   0.50    0.10    --   47.73 -71.00 -68.00  184
 17  \w    -27.00  31.00   0.50    0.10    --   47.73 -19.00 -90.00  116
 18  \w   -120.00 -25.00   0.50    0.10    --  -47.73 -77.00  30.00  190
 19  \w    -27.00  31.00   0.50    0.10    --   47.73 -19.00 120.00  116
 20  \w   -120.00 -27.00   0.50    0.10    --  -47.73 -71.00 -68.00  186
 21  \w   -120.00 -89.00   0.50    0.10    --  -47.73 -77.00-120.00   62
 22  \w   -174.00 -83.00   0.50    0.50    -- -103.00 -71.00 -68.00  182
 23  \w   -174.00 -90.00   0.50    0.50    -- -103.00 -38.00   0.00  168
;
_diffrn_measurement_device       'four-circle diffractometer'
_diffrn_measurement_device_type  'XtaLAB Synergy R, DW system, HyPix'
_diffrn_measurement_method       '\w scans'
_diffrn_orient_matrix_type       
'CrysAlisPro convention (1999,Acta A55,543-557)'
_diffrn_orient_matrix_UB_11      -0.0628663000
_diffrn_orient_matrix_UB_12      -0.1060507000
_diffrn_orient_matrix_UB_13      -0.0508030000
_diffrn_orient_matrix_UB_21      -0.2003504000
_diffrn_orient_matrix_UB_22      0.0061478000
_diffrn_orient_matrix_UB_23      0.0388163000
_diffrn_orient_matrix_UB_31      -0.0678373000
_diffrn_orient_matrix_UB_32      0.0806326000
_diffrn_orient_matrix_UB_33      -0.0696542000
_diffrn_radiation_monochromator  mirror
_diffrn_radiation_probe          x-ray
_diffrn_radiation_type           'Cu K\a'
_diffrn_radiation_wavelength     1.54184
_diffrn_source                   'Rotating-anode X-ray tube'
_diffrn_source_type              'Rigaku (Cu) X-ray Source'
_reflns_Friedel_coverage         0.000
_reflns_Friedel_fraction_full    .
_reflns_Friedel_fraction_max     .
_reflns_number_gt                2455
_reflns_number_total             2678
_reflns_special_details          
;
 Reflections were merged by SHELXL according to the crystal
 class for the calculation of statistics and refinement.
 
 _reflns_Friedel_fraction is defined as the number of unique
 Friedel pairs measured divided by the number that would be
 possible theoretically, ignoring centric projections and
 systematic absences.
;
_reflns_threshold_expression     'I > 2\s(I)'
_computing_cell_refinement       'CrysAlisPro 1.171.42.63a (Rigaku OD, 2022)'
_computing_data_collection       'CrysAlisPro 1.171.42.63a (Rigaku OD, 2022)'
_computing_data_reduction        'CrysAlisPro 1.171.42.63a (Rigaku OD, 2022)'
_computing_molecular_graphics    'Olex2 1.5-ac5-024 (Dolomanov et al., 2009)'
_computing_publication_material  'Olex2 1.5-ac5-024 (Dolomanov et al., 2009)'
_computing_structure_refinement  'SHELXL 2018/3 (Sheldrick, 2015)'
_computing_structure_solution    'SHELXT 2018/2 (Sheldrick, 2018)'
_refine_diff_density_max         1.536
_refine_diff_density_min         -0.583
_refine_diff_density_rms         0.120
_refine_ls_extinction_coef       .
_refine_ls_extinction_method     none
_refine_ls_goodness_of_fit_ref   1.152
_refine_ls_hydrogen_treatment    mixed
_refine_ls_matrix_type           full
_refine_ls_number_parameters     188
_refine_ls_number_reflns         2678
_refine_ls_number_restraints     0
_refine_ls_R_factor_all          0.0779
_refine_ls_R_factor_gt           0.0734
_refine_ls_restrained_S_all      1.152
_refine_ls_shift/su_max          0.001
_refine_ls_shift/su_mean         0.000
_refine_ls_structure_factor_coef Fsqd
_refine_ls_weighting_details     
'w=1/[\s^2^(Fo^2^)+(0.0455P)^2^+9.6255P] where P=(Fo^2^+2Fc^2^)/3'
_refine_ls_weighting_scheme      calc
_refine_ls_wR_factor_gt          0.1830
_refine_ls_wR_factor_ref         0.1853
_refine_special_details          ?
_olex2_refinement_description    
;
1. Fixed Uiso
 At 1.2 times of:
  All C(H) groups, All N(H) groups
2.a Aromatic/amide H refined with riding coordinates:
 C3(H3), C6(H6), C5(H5), C10(H10), C4(H4), C11(H11), C13(H13), C12(H12)
;
_atom_sites_solution_hydrogens   mixed
_atom_sites_solution_primary     dual
_atom_sites_solution_secondary   ?
loop_
_atom_site_label
_atom_site_type_symbol
_atom_site_fract_x
_atom_site_fract_y
_atom_site_fract_z
_atom_site_U_iso_or_equiv
_atom_site_adp_type
_atom_site_occupancy
_atom_site_site_symmetry_order
_atom_site_calc_flag
_atom_site_refinement_flags_posn
_atom_site_refinement_flags_adp
_atom_site_refinement_flags_occupancy
_atom_site_disorder_assembly
_atom_site_disorder_group
S1 S 0.77268(15) 0.26855(10) 0.65309(7) 0.0189(3) Uani 1 1 d . . . . .
S8 S 0.72715(18) 0.23368(11) 0.46864(7) 0.0251(3) Uani 1 1 d . . . . .
F16 F 0.3803(4) 0.4057(3) 0.7952(2) 0.0364(8) Uani 1 1 d . . . . .
F18 F 0.1396(5) 0.3660(3) 0.70414(19) 0.0365(8) Uani 1 1 d . . . . .
F19 F 0.0732(5) 0.3817(4) 0.8390(2) 0.0473(10) Uani 1 1 d . . . . .
F20 F 0.1546(5) 0.5413(3) 0.7645(2) 0.0460(9) Uani 1 1 d . . . . .
N15 N 0.7274(6) 0.3029(4) 0.7467(3) 0.0233(9) Uani 1 1 d . . . . .
H15A H 0.617(9) 0.352(5) 0.754(3) 0.028 Uiso 1 1 d . U . . .
C2 C 0.7542(6) 0.3962(4) 0.5911(3) 0.0190(9) Uani 1 1 d . . . . .
C9 C 0.5451(7) 0.1811(4) 0.5348(3) 0.0224(10) Uani 1 1 d . . . . .
C7 C 0.7428(6) 0.3777(4) 0.5069(3) 0.0210(9) Uani 1 1 d . . . . .
C3 C 0.7650(7) 0.5069(4) 0.6238(3) 0.0222(10) Uani 1 1 d . . . . .
H3 H 0.769642 0.518541 0.681526 0.027 Uiso 1 1 calc R U . . .
C14 C 0.5589(6) 0.1973(4) 0.6192(3) 0.0202(9) Uani 1 1 d . . . . .
C6 C 0.7490(7) 0.4713(5) 0.4538(3) 0.0241(10) Uani 1 1 d . . . . .
H6 H 0.742653 0.459626 0.396129 0.029 Uiso 1 1 calc R U . . .
C5 C 0.7645(7) 0.5819(4) 0.4855(3) 0.0243(10) Uani 1 1 d . . . . .
H5 H 0.772446 0.646211 0.449328 0.029 Uiso 1 1 calc R U . . .
C10 C 0.3870(7) 0.1233(4) 0.5031(3) 0.0244(10) Uani 1 1 d . . . . .
H10 H 0.375093 0.110274 0.445662 0.029 Uiso 1 1 calc R U . . .
C4 C 0.7687(7) 0.5999(4) 0.5704(3) 0.0261(10) Uani 1 1 d . . . . .
H4 H 0.774065 0.676531 0.591540 0.031 Uiso 1 1 calc R U . . .
C11 C 0.2468(7) 0.0848(4) 0.5562(3) 0.0272(11) Uani 1 1 d . . . . .
H11 H 0.138650 0.044900 0.534642 0.033 Uiso 1 1 calc R U . . .
C13 C 0.4201(7) 0.1599(4) 0.6726(3) 0.0237(10) Uani 1 1 d . . . . .
H13 H 0.432685 0.172380 0.729994 0.028 Uiso 1 1 calc R U . . .
C12 C 0.2607(7) 0.1033(4) 0.6401(3) 0.0259(11) Uani 1 1 d . . . . .
H12 H 0.161727 0.077348 0.675355 0.031 Uiso 1 1 calc R U . . .
B17 B 0.1868(8) 0.4235(5) 0.7771(4) 0.0246(11) Uani 1 1 d . . . . .
H15B H 0.865(9) 0.306(5) 0.772(4) 0.033(16) Uiso 1 1 d . . . . .

loop_
_atom_site_aniso_label
_atom_site_aniso_U_11
_atom_site_aniso_U_22
_atom_site_aniso_U_33
_atom_site_aniso_U_23
_atom_site_aniso_U_13
_atom_site_aniso_U_12
S1 0.0180(5) 0.0193(6) 0.0195(5) 0.0021(4) -0.0008(4) -0.0007(4)
S8 0.0310(6) 0.0236(6) 0.0208(6) -0.0028(5) 0.0030(5) -0.0008(5)
F16 0.0196(14) 0.048(2) 0.0418(18) -0.0125(15) -0.0027(13) 0.0038(14)
F18 0.0330(17) 0.0424(19) 0.0340(17) -0.0057(14) -0.0036(13) -0.0025(14)
F19 0.0286(17) 0.079(3) 0.0349(18) 0.0129(18) -0.0013(14) -0.0075(17)
F20 0.044(2) 0.0323(18) 0.062(2) -0.0065(17) -0.0017(17) 0.0042(15)
N15 0.020(2) 0.026(2) 0.024(2) 0.0000(17) -0.0005(16) 0.0021(17)
C2 0.017(2) 0.019(2) 0.021(2) 0.0018(18) 0.0003(17) -0.0008(17)
C9 0.022(2) 0.016(2) 0.029(2) -0.0011(19) -0.0019(19) 0.0016(18)
C7 0.017(2) 0.021(2) 0.025(2) 0.0008(19) 0.0021(17) -0.0011(18)
C3 0.018(2) 0.023(2) 0.026(2) -0.0029(19) -0.0003(18) 0.0007(18)
C14 0.018(2) 0.017(2) 0.026(2) 0.0012(18) -0.0024(18) 0.0009(17)
C6 0.018(2) 0.032(3) 0.022(2) 0.005(2) 0.0009(18) 0.0011(19)
C5 0.020(2) 0.022(2) 0.031(3) 0.008(2) 0.0020(19) 0.0030(19)
C10 0.027(2) 0.019(2) 0.028(2) -0.0016(19) -0.0075(19) 0.0002(19)
C4 0.023(2) 0.020(2) 0.035(3) -0.001(2) -0.002(2) 0.0008(19)
C11 0.024(2) 0.016(2) 0.041(3) 0.000(2) -0.008(2) -0.0021(19)
C13 0.023(2) 0.020(2) 0.028(2) 0.0046(19) -0.0023(19) -0.0029(19)
C12 0.018(2) 0.022(2) 0.038(3) 0.005(2) 0.000(2) -0.0013(19)
B17 0.021(3) 0.023(3) 0.030(3) -0.007(2) -0.002(2) 0.000(2)

_geom_special_details            
;
 All esds (except the esd in the dihedral angle between two l.s. planes)
 are estimated using the full covariance matrix.  The cell esds are taken
 into account individually in the estimation of esds in distances, angles
 and torsion angles; correlations between esds in cell parameters are only
 used when they are defined by crystal symmetry.  An approximate (isotropic)
 treatment of cell esds is used for estimating esds involving l.s. planes.
;
loop_
_geom_bond_atom_site_label_1
_geom_bond_atom_site_label_2
_geom_bond_distance
_geom_bond_site_symmetry_2
_geom_bond_publ_flag
S1 N15 1.609(4) . ?
S1 C2 1.791(5) . ?
S1 C14 1.788(5) . ?
S8 C9 1.780(5) . ?
S8 C7 1.780(5) . ?
F16 B17 1.396(6) . ?
F18 B17 1.399(6) . ?
F19 B17 1.374(7) . ?
F20 B17 1.395(7) . ?
C2 C7 1.391(7) . ?
C2 C3 1.388(7) . ?
C9 C14 1.390(7) . ?
C9 C10 1.388(7) . ?
C7 C6 1.385(7) . ?
C3 C4 1.383(7) . ?
C14 C13 1.376(7) . ?
C6 C5 1.382(7) . ?
C5 C4 1.399(7) . ?
C10 C11 1.384(7) . ?
C11 C12 1.386(8) . ?
C13 C12 1.392(7) . ?

loop_
_geom_angle_atom_site_label_1
_geom_angle_atom_site_label_2
_geom_angle_atom_site_label_3
_geom_angle
_geom_angle_site_symmetry_1
_geom_angle_site_symmetry_3
_geom_angle_publ_flag
N15 S1 C2 108.5(2) . . ?
N15 S1 C14 103.7(2) . . ?
C14 S1 C2 98.6(2) . . ?
C9 S8 C7 98.6(2) . . ?
C7 C2 S1 115.7(4) . . ?
C3 C2 S1 122.6(4) . . ?
C3 C2 C7 121.5(4) . . ?
C14 C9 S8 120.6(4) . . ?
C10 C9 S8 120.5(4) . . ?
C10 C9 C14 118.9(5) . . ?
C2 C7 S8 119.4(4) . . ?
C6 C7 S8 120.9(4) . . ?
C6 C7 C2 119.6(5) . . ?
C4 C3 C2 118.4(4) . . ?
C9 C14 S1 114.7(4) . . ?
C13 C14 S1 122.7(4) . . ?
C13 C14 C9 122.6(4) . . ?
C5 C6 C7 119.4(5) . . ?
C6 C5 C4 120.5(5) . . ?
C11 C10 C9 119.0(5) . . ?
C3 C4 C5 120.4(5) . . ?
C10 C11 C12 121.5(5) . . ?
C14 C13 C12 118.2(5) . . ?
C11 C12 C13 119.8(5) . . ?
F16 B17 F18 109.3(4) . . ?
F19 B17 F16 110.9(5) . . ?
F19 B17 F18 108.8(4) . . ?
F19 B17 F20 111.0(5) . . ?
F20 B17 F16 109.3(4) . . ?
F20 B17 F18 107.5(5) . . ?

_shelx_res_file                  
;
TITL 183_auto_a.res in P2(1)/c
    183_auto.res
    created by SHELXL-2018/3 at 13:39:09 on 01-Mar-2025
REM Old TITL 183_auto in P2(1)/c
REM SHELXT solution in P2(1)/c: R1 0.112, Rweak 0.038, Alpha 0.039
REM <I/s> 0.707 for 143 systematic absences, Orientation as input
REM Formula found by SHELXT: C12 B N F20 S8
CELL 1.54184 6.9823 11.5538 16.2894 90 90.41 90
ZERR 4 0.0002 0.0003 0.0004 0 0.002 0
LATT 1
SYMM -X,0.5+Y,0.5-Z
SFAC C H B F N S
UNIT 48 40 4 16 4 8

L.S. 4
PLAN  5
SIZE 0.1 0.1 0.03
TEMP -173.15(10)
fmap 2
ACTA
OMIT 1 0 2
OMIT 1 2 1
REM <olex2.extras>
REM <HklSrc "%.\\183_auto.hkl">
REM </olex2.extras>

WGHT    0.045500    9.625501
FVAR       0.42623
S1    6    0.772677    0.268551    0.653085    11.00000    0.01801    0.01930 =
         0.01946    0.00210   -0.00082   -0.00069
S8    6    0.727154    0.233681    0.468636    11.00000    0.03105    0.02358 =
         0.02076   -0.00281    0.00299   -0.00085
F16   4    0.380336    0.405654    0.795178    11.00000    0.01957    0.04780 =
         0.04175   -0.01252   -0.00275    0.00382
F18   4    0.139587    0.366037    0.704135    11.00000    0.03299    0.04245 =
         0.03397   -0.00569   -0.00357   -0.00254
F19   4    0.073236    0.381659    0.838967    11.00000    0.02857    0.07851 =
         0.03490    0.01292   -0.00132   -0.00751
F20   4    0.154635    0.541311    0.764535    11.00000    0.04378    0.03230 =
         0.06178   -0.00648   -0.00174    0.00422
N15   5    0.727422    0.302905    0.746699    11.00000    0.02022    0.02593 =
         0.02384    0.00002   -0.00046    0.00209
H15A  2    0.616860    0.351572    0.753597    11.00000   -1.20000
C2    1    0.754215    0.396190    0.591104    11.00000    0.01661    0.01904 =
         0.02138    0.00185    0.00028   -0.00080
C9    1    0.545116    0.181142    0.534844    11.00000    0.02237    0.01615 =
         0.02864   -0.00107   -0.00192    0.00161
C7    1    0.742809    0.377724    0.506855    11.00000    0.01717    0.02108 =
         0.02473    0.00084    0.00212   -0.00112
C3    1    0.764953    0.506915    0.623813    11.00000    0.01774    0.02324 =
         0.02567   -0.00289   -0.00034    0.00068
AFIX  43
H3    2    0.769642    0.518541    0.681526    11.00000   -1.20000
AFIX   0
C14   1    0.558900    0.197260    0.619247    11.00000    0.01818    0.01669 =
         0.02570    0.00121   -0.00240    0.00087
C6    1    0.749012    0.471343    0.453810    11.00000    0.01841    0.03213 =
         0.02172    0.00470    0.00090    0.00112
AFIX  43
H6    2    0.742653    0.459626    0.396129    11.00000   -1.20000
AFIX   0
C5    1    0.764527    0.581917    0.485500    11.00000    0.01969    0.02213 =
         0.03107    0.00776    0.00196    0.00299
AFIX  43
H5    2    0.772446    0.646211    0.449328    11.00000   -1.20000
AFIX   0
C10   1    0.386984    0.123295    0.503057    11.00000    0.02652    0.01855 =
         0.02809   -0.00162   -0.00755    0.00015
AFIX  43
H10   2    0.375093    0.110274    0.445662    11.00000   -1.20000
AFIX   0
C4    1    0.768669    0.599945    0.570426    11.00000    0.02273    0.02038 =
         0.03503   -0.00139   -0.00171    0.00084
AFIX  43
H4    2    0.774065    0.676531    0.591540    11.00000   -1.20000
AFIX   0
C11   1    0.246805    0.084833    0.556185    11.00000    0.02436    0.01600 =
         0.04098    0.00034   -0.00798   -0.00215
AFIX  43
H11   2    0.138650    0.044900    0.534642    11.00000   -1.20000
AFIX   0
C13   1    0.420100    0.159889    0.672565    11.00000    0.02301    0.02022 =
         0.02799    0.00464   -0.00233   -0.00290
AFIX  43
H13   2    0.432685    0.172380    0.729994    11.00000   -1.20000
AFIX   0
C12   1    0.260686    0.103269    0.640105    11.00000    0.01790    0.02205 =
         0.03770    0.00472   -0.00025   -0.00133
AFIX  43
H12   2    0.161727    0.077348    0.675355    11.00000   -1.20000
AFIX   0

B17   3    0.186848    0.423486    0.777146    11.00000    0.02089    0.02271 =
         0.03010   -0.00711   -0.00210   -0.00014
H15B  2    0.865456    0.306034    0.771800    11.00000    0.03294
HKLF 4


REM  183_auto_a.res in P2(1)/c
REM wR2 = 0.1853, GooF = S = 1.152, Restrained GooF = 1.152 for all data
REM R1 = 0.0734 for 2455 Fo > 4sig(Fo) and 0.0779 for all 2678 data
REM 188 parameters refined using 0 restraints

END

WGHT      0.0456      9.6205

REM Highest difference peak  1.536,  deepest hole -0.583,  1-sigma level  0.120
Q1    1   0.1189  0.3044  0.8068  11.00000  0.05    1.54
Q2    1   0.1470  0.4880  0.8636  11.00000  0.05    1.35
Q3    1   0.0848  0.4619  0.7283  11.00000  0.05    1.16
Q4    1   0.6992  0.3199  0.6691  11.00000  0.05    0.89
Q5    1   0.3748  0.4376  0.7483  11.00000  0.05    0.52
;
_shelx_res_checksum              70396
_shelx_hkl_file                  
;
   0   0   1    0.13    0.29
   0   0  -1   -0.08    0.40
   0   0  -1   -0.30    0.36
   0   0  -2   32.37    1.80
   0   0  -2   30.87    1.41
   0   0  -2   28.77    1.68
   0   0   2   31.44    1.54
   0   0  -3    1.22    1.75
   0   0   3    0.10    0.83
   0   0  -3    0.62    1.24
   0   0  -3   -0.05    1.15
   0   0  -3    0.02    0.75
   0   0  -4  814.13   30.47
   0   0  -4  850.81   29.73
   0   0   4  828.73   30.01
   0   0  -4  830.59   30.78
   0   0  -4  835.91   30.43
   0   0  -5    1.29    1.81
   0   0  -5    2.83    2.41
   0   0   5   -0.83    1.19
   0   0  -5   -0.61    1.60
   0   0   6  815.52   29.72
   0   0  -6  817.40   30.40
   0   0  -6  805.36   30.93
   0   0  -6  817.37   30.50
   0   0  -7    0.67    1.99
   0   0   7    0.50    1.31
   0   0  -7    0.98    2.10
   0   0  -7   -0.34    2.87
   0   0  -8   99.70    6.97
   0   0   8  104.92    5.26
   0   0  -8  113.78    6.56
   0   0   9    0.61    1.30
   0   0  -9    1.21    2.51
   0   0  -9   -1.70    2.97
   0   0 -10  363.16   16.35
   0   0 -10  319.97   12.17
   0   0 -10  341.46   15.36
   0   0 -11    0.32    2.96
   0   0 -11    3.29    2.70
   0   0 -11    1.25    1.02
   0   0  11   -0.24    2.05
   0   0 -11   -0.05    1.10
   0   0 -12    9.93    3.40
   0   0 -12    7.90    3.64
   0   0 -12    6.26    1.43
   0   0  12    9.40    2.81
   0   0 -12    6.05    1.31
   0   0 -12    8.51    1.92
   0   0 -13    0.55    1.70
   0   0 -13   -0.13    1.30
   0   0 -13   -1.04    3.13
   0   0 -13   -1.82    3.16
   0   0  13    1.42    2.18
   0   0 -13   -0.29    1.28
   0   0 -14    0.85    1.41
   0   0 -14    0.37    2.94
   0   0 -14    0.39    1.84
   0   0  14    0.30    2.25
   0   0 -14    0.07    1.41
   0   0  15    0.30    2.25
   0   0 -15    0.10    1.97
   0   0 -15   -0.08    1.41
   0   0 -15   -0.39    2.93
   0   0 -16  202.24    8.40
   0   0 -16  197.16    8.78
   0   0 -17   -0.07    1.47
   0   0 -17    2.00    1.95
   0   0 -18   18.37    1.89
   0   0 -18   14.85    2.14
   0   0 -19   -0.38    1.05
   0   0 -20   23.27    1.51
   0  -1   0    0.49    0.76
   0  -1  -1   33.10    1.71
   0   1   1   33.41    1.67
   0  -1  -1   35.89    2.16
   0   1  -1   35.35    1.81
   0   1  -1   34.13    1.49
   0  -1  -1   32.48    1.47
   0   1  -1   33.10    1.52
   0  -1  -1   33.98    1.53
   0  -1  -2 1079.61   39.11
   0   1   2 1096.30   38.59
   0  -1  -2 1074.34   38.53
   0  -1  -2 1089.94   38.57
   0  -1  -2 1069.80   38.57
   0   1  -2 1110.43   38.59
   0   1  -3  644.44   23.17
   0   1   3  662.84   23.22
   0  -1  -3  634.43   23.24
   0  -1  -3  623.92   23.12
   0   1  -3  631.32   23.28
   0  -1  -3  647.85   23.32
   0   1  -4  488.34   18.64
   0   1   4  502.01   18.48
   0  -1  -4  503.85   18.40
   0  -1  -4  512.38   18.71
   0  -1  -4  491.11   18.72
   0  -1  -5  484.39   18.04
   0  -1  -5  448.42   18.83
   0   1  -5  445.01   17.99
   0   1   5  473.40   17.66
   0  -1   5  469.59   17.48
   0  -1  -5  495.32   17.59
   0  -1  -5  459.56   18.05
   0  -1  -6  558.75   21.72
   0  -1   6  553.33   20.95
   0  -1  -6  575.04   22.77
   0   1   6  570.30   21.18
   0   1  -6  561.47   21.83
   0  -1  -6  579.17   21.84
   0  -1  -6  569.57   21.01
   0  -1  -7    1.07    1.90
   0  -1  -7    2.41    2.12
   0  -1  -7    2.01    3.10
   0   1  -7   -0.14    2.33
   0  -1   7   -0.87    1.25
   0   1   7    0.09    1.47
   0  -1  -7   -0.29    1.30
   0  -1  -8   17.85    3.10
   0   1  -8   12.77    3.01
   0  -1  -8   14.21    3.86
   0   1   8    9.19    1.89
   0  -1   8   16.95    1.86
   0  -1  -8   11.70    1.63
   0  -1  -9   15.77    4.03
   0  -1  -9   15.59    3.12
   0   1  -9   12.52    3.19
   0   1   9   13.83    2.00
   0  -1   9   13.35    1.75
   0   1   9   12.09    2.79
   0  -1 -10   13.67    1.35
   0   1 -10   17.03    1.44
   0   1 -10   17.73    1.92
   0   1  10   20.09    3.12
   0  -1  10   17.07    3.05
   0   1  10   16.19    2.14
   0  -1 -10   24.29    3.67
   0  -1 -10   15.35    4.18
   0   1 -10   15.22    3.63
   0   1 -11   85.04    3.93
   0  -1 -11   81.49    3.93
   0  -1 -11   90.72    3.94
   0   1 -11   87.24    4.37
   0  -1 -11   85.59    4.62
   0  -1  11   84.89    6.26
   0  -1 -11   77.69    7.55
   0   1 -11   76.47    6.53
   0  -1 -11   92.53    6.90
   0   1 -12  143.01    6.10
   0  -1 -12  141.56    6.09
   0  -1 -12  141.10    6.03
   0   1 -12  146.44    6.57
   0  -1 -12  155.92    6.97
   0   1 -12  126.46    8.95
   0  -1 -12  146.05   10.49
   0  -1  12  156.66    9.03
   0  -1 -12  155.51    9.67
   0  -1 -13   17.46    1.84
   0   1 -13   17.22    2.29
   0  -1 -13   15.54    1.84
   0   1 -13   13.08    1.79
   0  -1  13   15.30    3.38
   0  -1 -13   11.62    4.25
   0  -1 -13   13.42    3.90
   0  -1 -13   16.07    2.56
   0  -1 -14   19.85    2.09
   0   1 -14   22.12    2.61
   0  -1 -14   23.47    2.12
   0  -1 -14   24.46    4.66
   0   1 -14   15.25    4.14
   0  -1 -14   25.19    2.98
   0  -1  14   20.01    3.59
   0   1  14   23.12    3.79
   0   1 -15   25.25    2.76
   0  -1 -15   28.77    2.35
   0  -1 -15   20.79    4.51
   0   1 -15   12.77    3.81
   0  -1 -15   27.35    3.21
   0   1  15   21.11    3.65
   0  -1  15   16.38    3.47
   0  -1 -16    8.67    1.74
   0   1 -16    8.39    2.26
   0  -1 -17    1.59    1.47
   0  -1 -17    0.64    1.96
   0   1 -17    2.48    1.97
   0  -1 -18    5.16    1.43
   0  -1 -18    5.43    1.86
   0  -1 -19    1.59    1.09
   0  -1 -19    1.07    1.42
   0   1 -20   31.66    1.70
   0  -1 -20   29.63    1.66
   0  -2   0  268.82   10.05
   0  -2   0  256.51   10.12
   0   2  -1  777.08   26.92
   0   2   1  768.48   26.57
   0  -2  -1  776.26   27.10
   0  -2  -1  722.11   26.64
   0  -2  -1  728.40   26.04
   0   2  -1  720.38   26.04
   0   2  -2   92.28    4.23
   0   2   2   89.65    4.96
   0  -2  -2   93.53    4.11
   0   2   2   83.58    3.99
   0  -2  -2   91.29    4.95
   0  -2  -2   87.23    3.64
   0   2  -2   80.37    3.59
   0   2  -2   83.37    3.69
   0  -2  -2   87.96    3.72
   0  -2  -3 1041.28   37.78
   0  -2  -3 1068.66   37.91
   0  -2  -3 1084.74   38.74
   0   2   3 1039.06   37.72
   0   2  -3 1054.91   37.10
   0   2  -3 1031.28   37.49
   0  -2  -3 1022.83   37.51
   0   2  -3 1072.52   37.62
   0  -2  -3 1045.65   37.60
   0   2  -4   13.21    1.63
   0  -2  -4   19.18    3.39
   0  -2  -4   17.98    2.10
   0   2  -4   17.44    1.89
   0   2   4   17.66    1.94
   0   2  -4   13.62    2.01
   0  -2  -4   19.44    2.13
   0   2  -5    2.66    1.56
   0  -2  -5    4.17    1.80
   0   2  -5    4.40    1.87
   0   2   5    2.12    1.53
   0  -2  -5    3.94    1.72
   0   2  -5    3.84    1.51
   0  -2  -5    3.84    1.71
   0   2   6  706.83   24.18
   0   2  -6  671.89   24.07
   0   2  -6  708.42   24.61
   0  -2  -6  718.27   24.69
   0  -2  -6  707.07   24.19
   0  -2  -6  667.46   24.42
   0   2  -7   47.21    3.94
   0  -2  -7   46.83    3.88
   0   2  -7   42.37    3.51
   0  -2  -7   54.34    5.52
   0   2   7   47.68    3.33
   0  -2   7   42.24    3.00
   0  -2  -7   58.09    3.67
   0  -2  -8    8.55    2.60
   0  -2  -8    4.66    3.64
   0   2  -8    5.17    2.47
   0   2  -8    6.31    2.18
   0   2   8    4.48    1.77
   0  -2   8    6.49    1.55
   0   2   8    9.82    3.04
   0  -2  -8   10.57    2.04
   0   2  -9   55.69    4.90
   0  -2  -9   66.66    5.07
   0   2   9   50.28    3.81
   0  -2  -9   62.11    6.60
   0   2  -9   52.74    4.39
   0   2   9   52.82    5.10
   0  -2  -9   60.19    3.81
   0   2  10  272.35   13.16
   0  -2 -10  265.61    9.90
   0   2 -10  262.59   10.30
   0   2 -10  254.60    9.86
   0   2  10  265.60   12.41
   0  -2  10  268.21   12.58
   0   2  10  240.36   11.28
   0   2 -10  240.55   12.09
   0  -2 -10  283.38   15.02
   0   2 -10  266.71   13.02
   0  -2 -10  288.22   13.24
   0   2 -11   78.45    6.42
   0  -2 -11   83.23    6.56
   0   2 -11   67.25    4.17
   0  -2 -11   84.87    4.41
   0   2  11   72.63    6.14
   0   2 -11   72.77    3.63
   0  -2 -11   82.67    3.70
   0  -2 -11   77.51    7.77
   0   2 -11   73.28    3.86
   0   2 -11   71.64    3.53
   0  -2 -11   84.49    3.66
   0   2 -11   74.80    4.06
   0  -2  11   77.93    5.93
   0   2  11   84.22    5.98
   0  -2 -12    6.59    1.41
   0   2 -12    6.25    1.41
   0   2 -12    6.86    1.84
   0  -2 -12    6.90    2.12
   0   2 -12    4.88    1.96
   0  -2 -12    8.68    4.26
   0   2 -12    4.37    3.10
   0  -2 -12    7.49    3.10
   0  -2  12    3.91    2.53
   0   2  12    9.22    2.64
   0  -2 -12    7.57    1.40
   0   2 -12    6.38    1.40
   0   2 -13   13.64    1.71
   0  -2 -13   13.29    1.72
   0   2 -13   16.25    2.26
   0   2 -13   15.68    1.79
   0  -2 -13   12.91    1.75
   0   2 -13   15.59    2.51
   0  -2 -13   17.73    2.62
   0  -2  13   13.75    3.05
   0   2  13   10.51    2.98
   0  -2 -13   12.33    3.61
   0   2 -13   14.79    3.68
   0  -2 -13   17.48    4.96
   0   2 -14   67.05    6.74
   0  -2 -14   68.67    6.89
   0  -2 -14   67.89    4.35
   0   2 -14   75.13    4.29
   0   2 -14   70.22    3.73
   0  -2 -14   72.47    3.73
   0   2  14   63.91    5.94
   0  -2  14   74.26    6.28
   0  -2 -14   70.34    3.82
   0   2 -14   70.35    3.84
   0   2 -14   76.30    4.65
   0   2 -15  143.20    6.71
   0  -2  15  125.85    8.79
   0   2  15  128.87    8.82
   0   2 -15  147.24   10.22
   0  -2 -15  126.00    9.60
   0   2 -15  146.95    7.01
   0  -2 -15  136.19    6.21
   0   2 -15  147.22    6.31
   0   2 -16  250.24   10.68
   0   2 -16  248.04   10.04
   0  -2 -16  251.26   10.03
   0   2 -16  251.93   10.45
   0   2 -17    5.80    2.18
   0  -2 -17    2.92    1.39
   0   2 -17    3.03    1.41
   0   2 -18   77.29    4.28
   0  -2 -18   78.69    3.75
   0   2 -18   76.69    3.74
   0   2 -19   19.08    1.51
   0  -2 -19   16.47    1.45
   0  -2 -20    1.91    0.69
   0   2 -20    1.37    0.65
   0  -3   0    1.59    1.91
   0  -3   0    0.66    1.59
   0   3   0    0.22    2.51
   0  -3  -1  732.57   27.62
   0   3   1  721.16   26.99
   0  -3  -1  736.91   27.19
   0  -3   1  753.82   27.06
   0   3  -1  751.33   27.66
   0  -3  -2  205.22    9.47
   0   3   2  207.51    8.48
   0  -3   2  209.46    7.62
   0   3   2  183.83    7.58
   0  -3  -2  206.56    8.40
   0   3  -2  210.18    7.78
   0  -3  -2  195.70    7.74
   0  -3   2  221.77    8.38
   0   3   2  211.83    9.63
   0   3  -2  223.82    8.91
   0   3   3    7.03    1.78
   0  -3  -3    7.70    1.82
   0  -3  -3    6.57    3.04
   0   3  -3    6.37    1.44
   0  -3  -3    6.92    1.39
   0  -3  -3    4.47    1.96
   0  -3   3    5.82    1.47
   0   3   3   10.64    3.10
   0  -3  -4 1136.70   43.52
   0   3  -4 1229.31   43.62
   0   3   4 1203.65   43.87
   0  -3  -4 1238.43   45.35
   0  -3   4 1236.87   43.34
   0  -3  -4 1208.45   44.06
   0   3   4 1255.50   45.24
   0   3  -5    0.58    1.61
   0   3  -5   -0.21    0.85
   0  -3  -5    4.43    3.62
   0  -3  -5    0.58    1.55
   0   3   5    1.11    1.61
   0  -3  -5    1.44    1.92
   0  -3   5   -0.96    1.14
   0   3   5    1.61    2.81
   0   3   6  517.47   20.09
   0  -3   6  443.04   17.14
   0  -3  -6  509.29   18.62
   0  -3  -6  535.68   20.86
   0   3  -6  413.85   17.22
   0   3   6  514.19   18.48
   0   3  -6  505.40   18.58
   0  -3  -6  498.71   18.57
   0   3   7  197.19   10.22
   0  -3  -7  240.31    9.25
   0   3   7  195.11    8.67
   0   3  -7  151.77    7.59
   0  -3  -7  202.30    9.16
   0   3  -7  185.66    8.95
   0   3  -8    6.60    2.43
   0  -3  -8    3.40    2.37
   0  -3  -8    2.19    1.79
   0   3   8    3.18    3.11
   0   3   8    3.92    1.83
   0   3   8    3.76    1.77
   0  -3   8    4.27    1.50
   0   3  -9   41.79    4.31
   0  -3  -9   55.08    4.82
   0  -3  -9   48.93    6.45
   0  -3  -9   63.65    4.32
   0   3   9   56.60    4.10
   0  -3   9   45.33    4.14
   0   3   9   52.60    4.24
   0   3   9   47.98    5.36
   0   3 -10  291.98   13.40
   0  -3 -10  277.66   13.30
   0   3 -10  277.52   10.80
   0  -3  10  286.93   12.79
   0   3  10  280.15   12.75
   0   3  10  262.84   10.10
   0  -3 -10  276.01   15.62
   0   3  10  267.01   12.04
   0   3  10  253.66   13.73
   0  -3 -10  255.40   10.10
   0   3 -10  282.82   10.64
   0   3 -10  260.66   10.08
   0   3  11   11.22    3.49
   0  -3 -11    7.79    1.32
   0   3 -11    9.08    1.34
   0   3  11    8.14    2.11
   0   3 -11    9.54    1.80
   0   3 -11    8.25    1.96
   0   3 -11   10.55    1.44
   0  -3 -11    6.74    1.27
   0   3  11    7.58    1.15
   0  -3 -11    5.57    2.76
   0   3 -11   12.58    3.25
   0  -3 -11    4.42    4.35
   0   3 -11    9.96    1.66
   0   3  11   10.72    2.58
   0  -3  11    7.67    2.39
   0  -3 -12  444.77   21.91
   0  -3 -12  397.93   15.16
   0   3 -12  397.22   15.17
   0   3 -12  409.86   15.70
   0   3 -12  410.71   15.94
   0  -3 -12  406.41   15.33
   0   3 -12  406.43   15.32
   0   3  12  395.74   14.96
   0   3 -12  418.34   15.58
   0  -3 -12  404.44   19.13
   0   3 -12  432.96   19.42
   0  -3  12  411.32   18.33
   0   3  12  402.75   18.14
   0   3 -13  175.95    8.25
   0  -3 -13  187.87    7.67
   0   3 -13  190.17    7.69
   0   3  13  188.26   10.46
   0  -3  13  188.54   10.56
   0  -3 -13  181.52    7.52
   0   3 -13  175.47    7.48
   0  -3 -13  190.50   13.47
   0   3 -13  179.07    8.00
   0  -3 -13  190.27   11.41
   0   3 -13  186.36   11.33
   0   3  14   -0.28    2.05
   0  -3  14    2.90    2.36
   0  -3 -14   -0.29    1.34
   0   3 -14   -0.96    1.39
   0   3 -14    0.96    1.85
   0   3 -14    0.45    2.08
   0  -3 -14    0.36    2.69
   0   3 -14    3.62    2.95
   0  -3 -15   32.86    2.99
   0   3  15   27.96    3.94
   0  -3 -15   27.82    4.51
   0   3 -15   26.81    2.98
   0  -3 -15   29.63    2.31
   0   3 -15   25.03    2.24
   0  -3 -16    1.53    2.06
   0   3 -16    1.03    2.12
   0  -3 -16    1.21    1.29
   0   3 -16    1.44    1.37
   0  -3 -17    6.92    2.08
   0   3 -17   10.54    2.16
   0   3 -17   10.75    1.51
   0  -3 -17    6.37    1.39
   0  -3 -18   43.98    2.89
   0   3 -18   36.91    2.88
   0  -3 -18   41.28    2.36
   0   3 -18   40.85    2.37
   0   3 -19   12.77    1.17
   0  -3 -19   12.42    1.15
   0  -3 -19   12.25    1.60
   0  -4   0  223.03    9.42
   0   4   0  205.60   10.15
   0  -4   1  148.68    6.95
   0  -4  -1  157.55    7.23
   0   4  -1  147.31    7.70
   0  -4  -1  142.62    7.57
   0  -4  -2   21.03    3.49
   0  -4  -2   15.18    1.20
   0   4  -2   14.97    1.11
   0  -4   2   22.51    2.38
   0   4  -2   20.26    3.16
   0   4   2   20.51    2.38
   0   4   2   16.84    1.00
   0  -4  -2   18.24    2.11
   0  -4   2   14.02    0.91
   0   4  -3    2.62    1.12
   0  -4  -3   -0.74    3.16
   0  -4  -3    1.83    1.15
   0   4   3    1.21    0.83
   0  -4   3    3.77    0.85
   0  -4  -3    0.10    1.67
   0   4  -3    2.41    2.21
   0   4   3   -1.33    3.16
   0   4   3    0.86    1.79
   0  -4   3    5.05    1.71
   0   4  -4   75.12    4.08
   0  -4  -4   81.96    4.13
   0  -4   4   71.55    4.17
   0  -4  -4   83.48    5.03
   0   4   4   89.00    6.39
   0  -4  -4   86.67    4.83
   0  -4   4   76.77    3.73
   0   4   4   73.58    3.76
   0   4   4   83.64    4.78
   0  -4  -4   91.83    6.37
   0  -4  -5  147.88    7.48
   0   4  -5  170.39    7.67
   0  -4   5  190.62    7.58
   0  -4  -5  198.03    8.69
   0   4   5  176.66    9.80
   0   4   5  175.28    8.16
   0  -4  -5  167.32    9.87
   0   4   5  160.46    7.26
   0  -4   5  168.38    7.28
   0   4  -6    7.84    2.02
   0  -4  -6   11.41    4.14
   0  -4  -6   11.41    2.17
   0   4   6   11.16    1.78
   0  -4   6    8.06    1.60
   0   4   6   14.32    3.99
   0  -4   6   11.28    1.59
   0  -4  -6   12.42    2.61
   0   4   6   10.52    2.26
   0   4  -7    0.76    1.94
   0  -4  -7    5.08    4.09
   0  -4  -7    1.36    1.85
   0   4   7    1.74    1.49
   0  -4   7    1.73    1.36
   0   4   7    1.89    3.29
   0   4   7    1.06    1.83
   0  -4  -7    0.84    2.04
   0   4   8  181.40   10.78
   0  -4  -8  171.96    9.10
   0   4   8  183.62    8.73
   0  -4   8  174.72    8.63
   0  -4  -8  194.02   11.94
   0   4   8  197.63    9.16
   0  -4  -8  174.92    9.18
   0   4  -8  180.43    9.22
   0  -4  -9  192.41    9.71
   0   4  -9  180.75    9.53
   0  -4  -9  198.69    9.51
   0  -4   9  165.55    8.77
   0   4   9  180.28    8.99
   0   4  -9  171.14    7.31
   0   4   9  176.16    7.02
   0   4   9  179.61   11.03
   0   4   9  175.81    9.02
   0   4  10  778.08   31.57
   0   4 -10  737.30   26.95
   0   4 -10  708.18   26.48
   0   4 -10  711.74   26.92
   0   4 -10  774.54   30.01
   0  -4 -10  745.60   29.86
   0   4 -10  757.82   27.20
   0   4 -10  725.45   26.61
   0  -4 -10  732.92   26.62
   0   4  10  751.74   26.58
   0   4  10  755.49   29.00
   0   4  10  763.08   29.10
   0  -4  10  719.84   28.97
   0  -4 -10  761.83   29.08
   0  -4 -11  232.76   14.66
   0   4  11  198.71   10.48
   0   4 -11  222.62    8.94
   0   4 -11  227.16    9.21
   0  -4 -11  213.06    8.53
   0   4 -11  221.45    8.57
   0   4  11  217.54    8.43
   0  -4 -11  201.01    8.37
   0   4 -11  210.93    8.42
   0  -4 -11  211.21   11.70
   0   4 -11  214.70   11.71
   0   4  11  203.13   12.59
   0  -4  11  237.15   11.22
   0   4  11  206.23   10.78
   0  -4 -12  101.13    9.95
   0  -4 -12  106.72    7.89
   0   4 -12  104.61    7.86
   0  -4 -12  106.35    4.79
   0   4 -12  104.80    4.80
   0   4  12  108.24    4.60
   0   4 -12  107.39    5.15
   0   4  12  100.66    8.21
   0   4 -12  118.82    5.59
   0  -4  12  107.87    7.18
   0   4  12  102.39    7.02
   0   4 -12   96.28    4.61
   0  -4 -12   93.88    4.59
   0  -4 -13   -1.36    1.22
   0   4 -13    0.96    1.24
   0   4  13   -0.82    1.00
   0   4 -13    0.75    1.99
   0   4 -13   -0.67    2.69
   0  -4 -13    0.33    2.45
   0  -4  13    1.62    2.08
   0   4  13    0.26    2.03
   0   4  14  143.55    9.57
   0  -4  14  168.65   10.11
   0   4 -14  191.33    8.26
   0  -4 -14  151.93   10.54
   0   4 -14  188.06   11.30
   0   4 -14  184.76    7.45
   0  -4 -14  175.06    7.36
   0   4 -15    4.70    2.27
   0  -4 -15    4.56    2.13
   0  -4 -15    4.64    1.39
   0   4 -15    3.87    1.40
   0   4 -16  143.24    6.84
   0  -4 -16  146.77    6.73
   0  -4 -16  145.42    6.12
   0   4 -16  140.82    6.12
   0  -4 -17    0.30    1.07
   0   4 -17    0.88    1.09
   0  -4 -17    1.97    1.76
   0   4 -17    0.91    1.77
   0  -4 -18   43.01    2.32
   0   4 -18   44.47    2.34
   0  -4 -18   50.20    2.95
   0   4 -18   50.69    3.02
   0  -4 -19   27.22    1.45
   0  -4 -19   37.30    2.10
   0   5   0    0.39    2.89
   0  -5   0    0.68    2.08
   0   5   0   -0.11    1.71
   0  -5  -1   39.90    3.63
   0  -5   1   30.91    3.29
   0   5  -1   30.92    4.14
   0   5   1   41.24    4.74
   0  -5  -2    3.45    1.70
   0  -5  -2    4.82    2.37
   0  -5   2    4.31    2.00
   0   5   2    4.48    2.04
   0  -5  -2    7.51    3.20
   0   5  -2    6.73    2.93
   0  -5  -3 1120.22   38.69
   0   5   3 1105.64   37.09
   0  -5   3 1097.30   36.78
   0  -5  -3 1053.52   36.66
   0   5  -3 1016.54   37.36
   0   5   4  195.73    8.39
   0  -5  -4  222.79    9.92
   0  -5   4  221.51    8.44
   0   5   4  242.07   10.26
   0  -5  -4  240.79   12.01
   0  -5  -4  237.42   10.58
   0  -5   4  223.60    9.66
   0   5   4  221.49   11.79
   0  -5  -4  211.28    8.79
   0   5  -4  216.90    8.72
   0  -5  -5    3.79    2.47
   0  -5   5    7.85    1.85
   0   5   5    5.52    2.18
   0   5  -5    7.88    1.52
   0  -5  -5    6.34    1.64
   0  -5  -5    5.11    3.74
   0   5   5    3.09    1.07
   0   5   5    5.84    3.94
   0  -5   5    6.72    1.11
   0   5   6  595.37   23.14
   0  -5   6  584.25   23.06
   0  -5   6  594.39   23.42
   0  -5  -6  698.91   25.27
   0   5   6  679.76   24.70
   0  -5  -6  719.77   27.61
   0   5  -6  590.22   23.57
   0  -5  -6  617.77   23.66
   0   5   6  654.70   26.93
   0   5   7   58.91    6.39
   0  -5   7   54.74    3.61
   0   5   7   50.43    3.57
   0   5   7   64.90    4.76
   0  -5  -7   56.34    6.80
   0  -5  -7   71.31    5.28
   0   5  -7   56.38    4.13
   0  -5  -7   55.75    4.19
   0   5   7   54.56    2.80
   0   5   8    0.99    1.03
   0   5   8   -0.14    1.23
   0   5   8    0.35    3.50
   0  -5   8    3.06    1.36
   0   5   8    1.39    1.98
   0   5  -8    1.43    1.84
   0  -5  -8   -2.84    4.44
   0  -5  -8   -0.18    1.83
   0  -5  -8   -0.22    2.26
   0  -5  -9   81.02    6.04
   0   5  -9   90.90    6.21
   0   5  -9  101.19    4.78
   0   5   9   92.75    4.19
   0   5   9   92.18    8.20
   0   5  -9   92.50    4.53
   0   5   9   80.62    5.43
   0  -5   9   95.64    5.69
   0   5   9   91.67    6.24
   0  -5  -9   76.05    8.55
   0  -5  -9   90.52    6.49
   0   5  -9   95.70    4.53
   0   5 -10  161.75    7.10
   0   5  10  147.32   10.73
   0   5 -10  155.36    6.88
   0   5  10  165.83    6.54
   0   5  10  156.92    8.37
   0  -5  10  154.60    8.39
   0  -5 -10  134.44    8.76
   0   5 -10  156.89    9.10
   0  -5 -10  169.95   12.61
   0   5  10  147.87    8.71
   0  -5 -10  152.69    9.02
   0  -5 -11   66.61    5.97
   0   5 -11   75.58    6.14
   0   5 -11   72.91    3.63
   0   5  11   71.79    3.66
   0  -5  11   77.46    5.66
   0   5  11   66.56    5.27
   0   5 -11   89.31    4.56
   0   5 -11   81.22    4.23
   0   5  11   73.29    5.71
   0   5  11   71.97    7.44
   0   5 -12  312.97   12.54
   0   5  12  318.43   11.74
   0  -5 -12  284.09   15.14
   0   5 -12  307.87   15.33
   0  -5 -12  304.52   11.75
   0   5 -12  295.31   11.73
   0   5  12  288.26   14.16
   0   5 -12  319.60   12.32
   0   5  12  272.48   16.20
   0   5 -13  104.91    5.47
   0  -5 -13   99.82    4.60
   0   5 -13   93.43    4.55
   0   5 -13  100.15    7.62
   0   5  13   94.15    6.67
   0   5 -13   97.98    5.07
   0   5  13  104.91    4.55
   0   5  14   50.12    2.70
   0  -5 -14   49.78    2.86
   0   5 -14   47.43    2.84
   0   5 -14   56.89    3.81
   0   5  15   10.16    1.23
   0   5 -15   10.90    2.38
   0  -5 -15   13.13    1.51
   0   5 -15   12.14    1.53
   0  -5 -16    3.24    1.79
   0   5 -16    0.89    1.87
   0   5 -16    0.30    1.00
   0  -5 -16    0.79    1.01
   0  -5 -17    2.70    1.62
   0   5 -17    2.40    1.68
   0  -5 -17    2.97    0.96
   0   5 -18    0.37    1.32
   0  -5 -18    0.48    1.28
   0  -5 -19   70.70    3.14
   0   6   0 1003.44   39.79
   0  -6   0 1030.02   38.71
   0   6  -1   70.22    6.23
   0   6   1   76.38    6.82
   0  -6  -1  105.24    6.35
   0  -6   1  101.69    6.01
   0  -6  -2  157.81    7.67
   0  -6  -2  144.49    8.43
   0  -6   2  157.97    8.16
   0   6   2  147.47    9.69
   0   6  -3   11.19    3.13
   0  -6  -3   10.04    2.17
   0  -6   3   16.67    2.85
   0   6   3   15.10    2.76
   0   6   4   13.60    4.52
   0  -6  -4   15.32    2.47
   0  -6  -4   19.82    4.28
   0   6   4   18.36    2.89
   0  -6  -4   14.71    3.17
   0  -6   4   10.82    2.42
   0  -6  -5   24.99    4.92
   0   6   5   21.66    3.10
   0   6   5   18.92    4.80
   0  -6   5   24.08    2.92
   0  -6  -5   18.45    3.43
   0  -6  -6   89.46    8.17
   0   6   6   97.92    6.35
   0  -6  -6  103.09    6.88
   0  -6   6   91.61    5.54
   0   6  -6   93.35    4.69
   0   6   6   91.75    8.16
   0   6   7   26.42    1.87
   0   6   7   21.60    5.05
   0   6   7   28.16    3.66
   0  -6  -7   19.87    5.27
   0   6  -7   20.76    2.10
   0  -6  -7   28.89    4.08
   0   6  -7   21.52    2.28
   0   6  -7   22.03    1.83
   0   6   8    7.56    1.34
   0   6   8    8.19    4.22
   0   6  -8    9.09    1.85
   0  -6  -8   12.12    4.80
   0   6  -8    6.60    1.77
   0   6  -8    7.17    1.28
   0  -6  -8    9.93    3.04
   0   6   8    9.24    2.77
   0   6   9  196.54    7.59
   0   6   9  198.90   12.81
   0   6  -9  186.78    8.06
   0  -6  -9  190.46   10.79
   0  -6  -9  202.94   13.67
   0   6   9  191.08   10.22
   0   6  -9  163.34    7.79
   0   6  10   62.07    5.28
   0   6 -10   52.76    3.36
   0   6  10   59.10    3.13
   0   6  10   55.30    6.97
   0   6 -10   52.22    3.60
   0  -6 -10   56.92    8.01
   0   6 -10   54.14    3.52
   0  -6 -10   55.10    5.49
   0   6  11   69.77    5.85
   0   6 -11   82.66    4.50
   0   6  11   74.46    7.94
   0   6  11   79.64    4.01
   0   6 -11   89.01    4.74
   0   6 -12    1.09    1.79
   0   6  12    1.28    3.36
   0   6 -12    1.05    1.92
   0   6  12    0.37    1.19
   0   6 -13   15.96    2.34
   0   6  13   15.48    1.66
   0   6 -13   19.31    2.57
   0   6  14   68.72    3.31
   0   6 -14   60.25    4.08
   0   6  15   39.21    2.21
   0  -6 -15   37.90    3.01
   0   6 -15   43.56    3.23
   0  -6 -16  188.03    7.95
   0   6 -16  193.02    8.06
   0  -6 -17    0.34    1.32
   0   6 -17    0.06    1.37
   0  -6 -18   14.65    1.45
   0   6 -18   18.98    1.47
   0   7   0   -0.30    3.26
   0  -7   0   -1.12    2.52
   0   7   0    0.41    1.30
   0  -7  -1   71.52    4.74
   0   7   1   70.54    6.77
   0   7  -1   78.64    6.66
   0   7  -1   78.23    3.72
   0   7   1   67.81    3.61
   0  -7   1   84.62    5.91
   0  -7  -1   74.43    5.90
   0  -7  -2    5.04    1.97
   0   7   2   -0.34    3.67
   0   7  -2    2.16    3.07
   0  -7   2    4.22    2.43
   0  -7  -2    3.88    2.98
   0   7   2    2.59    1.28
   0   7   3   70.67    3.10
   0  -7   3   62.61    5.09
   0   7  -3   63.06    3.37
   0   7   3   61.68    3.31
   0   7  -3   65.56    3.81
   0   7   3   65.80    5.15
   0  -7  -3   54.75    4.39
   0   7   4    5.75    1.10
   0   7   4    4.93    2.34
   0   7  -4    4.90    1.93
   0  -7   4    2.44    2.26
   0   7   4    5.26    1.31
   0   7  -4    4.00    1.42
   0   7  -5   29.19    2.66
   0  -7  -5   24.79    4.15
   0   7  -5   28.97    2.23
   0   7  -5   26.22    2.37
   0  -7   5   28.85    3.52
   0   7   5   29.04    5.60
   0   7   5   34.05    2.08
   0   7   5   29.30    3.73
   0   7  -5   27.15    2.31
   0   7  -6  377.02   14.64
   0  -7  -6  398.33   18.04
   0   7  -6  383.82   14.70
   0   7   6  405.64   20.14
   0   7   6  370.39   17.06
   0   7  -6  381.24   14.86
   0   7  -6  377.01   14.42
   0   7  -7  252.96   10.31
   0   7  -7  255.61   10.77
   0   7  -7  258.18   10.65
   0  -7  -7  285.51   14.17
   0   7   7  275.51   16.08
   0   7  -7  282.50   10.83
   0   7   7  286.08   13.35
   0   7  -7  261.46   10.61
   0   7  -8    1.87    1.69
   0   7   8    1.63    1.29
   0  -7  -8    0.93    2.74
   0   7  -8    1.67    1.24
   0   7  -8    4.12    1.87
   0   7   8   -1.41    3.82
   0   7  -8    1.36    1.64
   0   7   8    0.78    2.22
   0   7  -9  161.61    6.93
   0   7  -9  145.75    6.71
   0  -7  -9  152.41    9.78
   0   7  -9  140.41    6.70
   0   7  -9  144.04    6.15
   0   7   9  135.18   11.21
   0   7   9  144.56    6.29
   0   7   9  142.76    8.94
   0   7  10   65.59    5.73
   0   7  10   63.55    7.83
   0  -7 -10   66.44    6.24
   0   7 -10   65.61    3.85
   0   7 -10   62.04    4.04
   0   7  10   67.94    3.54
   0   7  11   88.76    8.83
   0   7 -11   99.35    5.18
   0   7  11   90.79    6.82
   0   7  11   93.17    4.53
   0   7 -12   46.76    3.32
   0   7 -12   46.96    3.50
   0   7  12   44.20    2.80
   0   7 -13  293.19   11.47
   0   7  13  273.04   10.84
   0   7 -13  282.67   11.55
   0   7  14   -0.05    1.02
   0   7 -14    4.12    1.94
   0   7 -15    4.29    1.72
   0  -7 -15    4.22    1.58
   0   7  15    4.40    1.02
   0   7 -16   43.43    2.69
   0   7  16   39.33    1.95
   0  -7 -16   45.43    2.62
   0   7 -17    1.86    1.10
   0   7  17    0.35    0.86
   0  -7 -17   -0.37    1.04
   0   8   0  339.74   12.92
   0   8   0  350.57   13.15
   0   8   0  320.97   12.29
   0  -8   0  364.16   16.36
   0   8   0  313.20   16.97
   0   8  -1  484.20   17.84
   0   8   1  484.66   17.82
   0   8  -1  474.98   17.70
   0   8  -1  461.88   17.97
   0   8   1  459.70   17.27
   0  -8   1  495.76   21.09
   0  -8  -1  498.03   21.40
   0   8   1  483.74   22.78
   0   8  -1  470.51   21.93
   0   8  -2   86.65    4.72
   0   8  -2  102.11    8.07
   0   8   2  112.70    9.09
   0   8   2  122.49    4.57
   0  -8   2  104.55    7.30
   0  -8  -2   99.09    7.64
   0   8   2   97.34    4.83
   0   8  -3    6.98    1.62
   0   8  -3    6.72    1.80
   0   8   3    3.02    1.09
   0   8   3    3.42    4.25
   0   8  -3    8.04    1.72
   0   8   3    5.13    1.56
   0  -8   3    7.70    2.82
   0  -8  -3    8.06    3.42
   0   8  -4   48.65    3.39
   0   8   4   51.21    2.79
   0   8  -4   52.74    3.23
   0   8   4   55.08    3.13
   0   8  -4   55.36    3.26
   0  -8   4   57.54    5.26
   0   8  -5    8.94    1.87
   0   8  -5    8.78    1.82
   0   8   5   11.90    1.49
   0   8   5   10.36    1.37
   0   8  -5    9.27    1.83
   0  -8   5    7.77    2.63
   0  -8  -5   10.87    3.50
   0  -8  -6  483.30   20.82
   0   8  -6  433.58   16.72
   0   8  -6  434.73   16.28
   0   8  -6  421.96   16.51
   0   8   6  403.71   15.94
   0   8  -6  434.23   16.53
   0   8   6  435.90   16.05
   0   8  -6  428.28   16.44
   0   8   6  438.60   22.49
   0   8   7  163.63   12.60
   0   8  -7  161.54    7.27
   0   8  -7  158.60    6.99
   0   8  -7  169.78    7.40
   0   8  -7  167.93    7.39
   0  -8  -7  159.04   10.53
   0   8  -8    1.53    1.45
   0  -8  -8    1.75    2.93
   0   8  -8    0.48    1.71
   0   8   8    3.63    4.37
   0   8  -8    3.71    1.91
   0   8  -9  173.79    7.83
   0   8  -9  174.08    7.77
   0   8   9  161.27   12.70
   0   8  -9  171.78    7.21
   0  -8  -9  175.64   11.12
   0   8   9  177.58    7.33
   0   8 -10    2.51    1.95
   0   8  10    1.53    4.00
   0   8  10    1.85    1.42
   0   8 -10    1.98    1.90
   0  -8 -10    4.69    2.97
   0   8  11    2.26    1.37
   0   8 -11    0.10    1.84
   0   8  12    0.19    1.30
   0   8 -12   -0.09    1.86
   0   8  13  103.00    4.71
   0   8 -13  106.04    5.27
   0   8 -13  111.57    5.31
   0   8 -14   48.56    3.11
   0   8  14   47.37    2.55
   0  -8 -14   47.07    2.93
   0   8 -15   45.75    2.76
   0   8  15   47.91    2.46
   0   8  15   46.21    2.30
   0  -8 -15   45.17    2.66
   0  -8 -16   37.99    2.12
   0   8  16   33.47    1.71
   0   8 -16   40.55    2.17
   0   8  16   44.82    2.00
   0   9   0    0.41    3.67
   0   9   0   -0.10    1.70
   0   9   0    0.83    1.74
   0  -9   0   -0.33    2.93
   0   9   0    0.43    1.31
   0   9  -1    1.26    1.38
   0   9  -1    1.06    1.83
   0   9   1    4.15    1.83
   0   9   1    4.80    3.95
   0   9  -1    1.94    3.49
   0   9  -1    1.99    1.70
   0  -9   1    2.26    2.74
   0  -9  -1    5.49    3.34
   0   9   1    4.75    1.88
   0   9   1    3.47    1.03
   0   9  -2    1.47    1.48
   0   9   2    3.35    1.80
   0   9   2    6.91    4.17
   0   9   2    4.52    1.14
   0  -9  -2    3.55    3.12
   0   9   2    2.90    1.70
   0  -9   2   -0.31    2.72
   0   9  -3  191.14    7.91
   0   9   3  176.22    7.71
   0   9  -3  181.51    7.75
   0   9  -3  183.94    8.09
   0   9   3  175.56    7.92
   0  -9   3  190.02   11.02
   0  -9  -3  187.93   11.63
   0   9   3  165.24   12.71
   0   9   3  177.38    7.27
   0   9  -4  491.53   18.72
   0   9  -4  484.43   18.93
   0   9   4  498.10   18.83
   0   9  -4  476.73   18.66
   0  -9   4  483.08   21.93
   0   9   4  514.43   25.27
   0   9   4  508.18   18.28
   0   9   5   19.31    1.77
   0   9  -5   21.54    2.31
   0   9   5   19.23    1.82
   0   9  -5   14.77    2.30
   0   9   5   21.46    2.30
   0   9  -5   18.51    2.24
   0  -9  -5   20.53    4.36
   0   9  -6    3.58    1.91
   0   9   6   -0.34    1.52
   0   9  -6    0.98    1.67
   0   9   6    0.26    1.23
   0   9   6    1.26    1.18
   0  -9  -6   -0.38    3.14
   0   9  -6   -0.33    1.65
   0   9  -6    1.13    1.73
   0   9   7    1.41    1.19
   0   9  -7    1.74    1.57
   0  -9  -7    3.05    3.16
   0   9   7    0.39    1.46
   0   9  -7    1.99    1.77
   0   9  -7   -0.36    1.71
   0   9   7   -0.07    1.31
   0   9  -7    0.19    1.78
   0   9   7    6.48    4.63
   0   9   8  108.97   10.83
   0   9  -8  142.45    6.45
   0   9   8  129.56    5.83
   0   9  -8  146.27    6.16
   0   9  -8  134.78    6.43
   0  -9  -8  119.77    9.41
   0   9   9    9.46    4.73
   0   9  -9    7.07    1.51
   0   9  -9    5.34    2.04
   0   9  -9    7.94    2.02
   0   9   9    8.00    1.52
   0   9  10   32.79    2.37
   0   9  10   36.68    2.55
   0   9 -10   38.50    3.00
   0   9 -10   36.89    3.07
   0   9  11    3.03    1.26
   0   9 -11    2.51    2.00
   0   9  11    2.66    1.36
   0   9 -11    3.42    1.71
   0   9  12   69.56    3.39
   0   9 -12   66.92    3.76
   0   9  12   61.76    3.26
   0   9  13  113.55    4.84
   0   9 -13  108.22    5.15
   0   9  13  116.42    4.81
   0  -9 -14   11.96    1.45
   0   9  14   14.09    1.29
   0   9  14   14.81    1.27
   0   9 -14   12.82    1.63
   0   9  15    0.64    0.70
   0  10   0   34.70    5.84
   0 -10   0   38.43    5.29
   0  10   0   37.50    3.00
   0  10   0   39.55    3.21
   0  10   0   31.47    2.51
   0  10  -1   92.83    5.01
   0  10   1   93.82    5.00
   0  10   1   84.37    8.57
   0  10  -1   94.90    4.84
   0  10   1   94.55    4.82
   0 -10   1   76.64    7.29
   0 -10  -1   82.79    7.68
   0  10   1   76.84    3.83
   0  10  -1   86.73    4.42
   0  10   2    8.67    2.16
   0  10   2    9.92    4.75
   0 -10  -2    9.89    3.96
   0 -10   2    8.48    3.56
   0  10   2    6.56    1.24
   0  10  -2    8.00    1.76
   0  10   3  113.01   10.70
   0  10  -3  127.08    5.94
   0 -10   3  119.62    8.96
   0 -10  -3  130.13    9.83
   0  10   3  128.68    5.50
   0  10   3  134.76    6.32
   0  10   4   38.22    6.65
   0  10   4   42.11    3.28
   0  10  -4   48.34    3.43
   0  10  -4   44.18    3.14
   0  10   4   43.21    2.62
   0  10  -4   47.14    3.32
   0  10  -5   28.24    2.68
   0  10   5   24.82    5.84
   0  10  -5   25.45    2.67
   0  10   5   28.74    2.12
   0  10   5   30.70    2.67
   0  10  -5   27.81    2.83
   0  10  -5   27.11    2.61
   0  10   6   32.59    2.69
   0  10  -6   30.69    2.87
   0  10  -6   38.64    2.90
   0  10  -6   29.07    2.75
   0  10   6   31.59    2.33
   0  10  -6   41.40    2.97
   0 -10  -6   38.92    5.55
   0  10   7  247.39   10.60
   0  10  -7  288.33   10.98
   0  10  -7  281.05   11.03
   0  10   7  250.86   10.25
   0  10   7  263.90   10.47
   0  10  -7  294.28   10.89
   0  10   8   13.13    1.48
   0  10  -8    9.05    1.98
   0  10   8   13.14    1.70
   0  10  -8   12.92    2.21
   0  10   9   75.02    3.57
   0  10  -9   73.77    4.15
   0  10  -9   79.41    4.27
   0  10  10   29.32    1.94
   0  10 -10   27.66    2.45
   0  10 -10   34.07    2.75
   0  10 -11    4.85    1.83
   0  10 -11    4.78    1.62
   0  10  11    4.89    1.28
   0  10 -12    1.42    1.53
   0  10  12    1.17    1.08
   0  10 -12   -0.62    1.26
   0  10  13   14.59    1.30
   0  10  14   10.19    0.94
   0  11   0   -1.30    1.29
   0 -11   0    1.15    3.02
   0  11   0   -1.48    1.96
   0  11  -1    1.31    1.41
   0 -11  -1   -0.79    2.95
   0 -11   1    0.38    2.96
   0  11  -1   -1.27    2.01
   0  11   1    1.25    1.88
   0  11  -2    7.84    1.72
   0  11   2    6.13    1.12
   0  11   2    7.29    2.17
   0  11  -3  306.10   12.12
   0  11   3  315.14   12.49
   0  11   3  304.56   11.65
   0  11   4   10.99    1.40
   0  11  -4   15.29    2.06
   0  11  -4    9.92    2.04
   0  11  -4   15.02    2.28
   0  11   4   12.78    2.20
   0  11  -4   12.84    2.37
   0  11  -5    2.60    1.72
   0  11   5    3.07    1.74
   0  11  -5    3.65    2.03
   0  11   5    3.38    1.22
   0  11  -5    4.21    1.78
   0  11  -6    2.56    1.71
   0  11   6    0.08    1.52
   0  11   6    1.45    1.18
   0  11  -6    0.74    1.65
   0  11  -7    2.94    1.74
   0  11   7    4.62    1.48
   0  11  -7    2.32    1.64
   0  11   7    3.35    1.21
   0  11  -8   25.48    2.32
   0  11   8   25.66    1.95
   0  11  -9   40.05    2.76
   0  11  -9   36.01    2.56
   0  11   9   40.30    2.33
   0  11 -10   65.92    3.51
   0  11 -11   14.00    1.69
   0  11  12   10.67    1.10
   0  11  13   15.96    1.06
   0  12   0   10.64    2.29
   0  12   1   92.78    4.82
   0  12  -1   88.86    4.83
   0  12  -1   80.37    3.97
   0  12  -2   14.97    2.40
   0  12   2   10.73    2.16
   0  12  -2   13.98    1.66
   0  12  -3  102.08    4.83
   0  12  -3  100.21    5.02
   0  12  -4   16.24    1.84
   0  12   4   20.11    2.21
   0  12   4   14.39    1.33
   0  12  -4   14.18    1.90
   0  12  -5    0.43    1.40
   0  12   5    0.96    1.47
   0  12   5   -0.04    0.93
   0  12  -5    0.07    1.44
   0  12  -6    4.81    1.49
   0  12   6    2.62    1.33
   0  12  -6    5.11    1.41
   0  12   6    3.60    1.05
   0  12   7  115.17    4.88
   0  12  -7  124.26    5.26
   0  12   8   27.58    1.71
   0  12  -8   23.18    1.98
   0  12   9  187.08    7.21
   0  12  -9  191.40    7.47
   0  12  10   13.89    1.14
   0  12  11    5.34    0.73
   0  13   0   -0.07    1.65
   0  13  -1    0.51    1.65
   0  13   1    1.82    1.61
   0  13   2    2.39    1.57
   0  13   3  155.65    6.55
   0  13   4    1.07    1.25
   0  13  -4    1.46    0.98
   0  13   5    5.91    1.21
   0  13  -5    5.54    1.05
   0  13  -6   14.45    1.32
   0  13  -7  109.49    4.43
   1   0 -20   12.26    1.07
   1   0 -19    0.31    1.08
   1   0 -18    7.26    1.48
   1   0 -17    0.42    1.45
   1   0 -17    0.21    2.16
   1   0 -16   33.06    2.58
   1   0 -16   29.04    2.47
   1   0 -16   35.05    3.33
   1   0 -15   -3.00    2.41
   1   0 -15    1.61    1.56
  -1   0  15   -0.93    2.22
   1   0 -15    0.57    1.55
   1   0 -15    3.08    3.03
   1   0 -14   34.05    2.57
   1   0 -14   31.00    5.02
   1   0 -14   27.28    5.38
   1   0 -14   29.97    3.24
  -1   0  14   24.96    4.22
   1   0 -13    1.62    1.39
   1   0 -13    1.45    1.92
   1   0 -13   -0.69    2.85
   1   0 -13    0.81    3.71
   1   0 -13   -0.11    2.04
  -1   0  13    0.29    2.45
   1   0 -12  653.25   27.91
   1   0 -12  660.44   24.70
   1   0 -12  640.46   23.88
  -1   0  12  665.37   27.28
   1   0 -12  624.63   28.66
   1   0 -12  676.22   24.47
   1   0 -11    0.57    1.11
  -1   0  11    1.18    2.39
   1   0 -11    0.18    1.61
   1   0 -11    1.89    1.56
   1   0 -11    0.27    2.53
   1   0 -11   -1.33    3.17
   1   0 -10   46.71    5.53
   1   0 -10   45.79    4.99
  -1   0  10   47.12    4.37
   1   0 -10   39.43    2.82
   1   0  -9    1.01    2.98
  -1   0   9    0.35    2.00
   1   0  -9    0.20    2.39
   1   0  -8  300.12   13.36
  -1   0   8  291.18   12.80
   1   0  -8  297.94   14.05
   1   0  -7    0.73    2.67
   1   0  -7    1.99    2.19
  -1   0   7   -0.27    0.63
  -1   0   7    0.75    1.76
   1   0  -6 1029.13   36.47
   1   0  -6 1081.00   35.89
  -1   0   6 1038.27   35.51
   1   0  -5    0.29    1.71
  -1   0   5   -0.52    1.49
  -1   0   5    0.31    0.55
   1   0  -4  825.91   30.33
  -1   0   4  797.82   30.04
   1   0  -4  859.84   30.30
  -1   0   3    0.34    1.21
   1   0  -3    0.43    1.45
   1   0  -2 2669.62   94.98
  -1   0   2 2718.34   94.92
  -1   0   1    0.19    0.87
   1   0  -1    0.67    0.97
   1   0   0   95.85    4.10
  -1   0   0   99.97    4.08
  -1   0  -1    0.56    1.00
  -1   0  -1    1.07    0.94
  -1   0  -1    1.80    0.99
  -1   0  -2  150.33    6.18
  -1   0  -2  145.04    6.36
  -1   0  -3   -1.33    1.37
  -1   0  -3    0.62    1.74
   1   0   3    1.51    1.37
  -1   0  -4 1967.02   70.51
   1   0   4 2021.39   70.37
   1   0   4 1949.71   69.69
  -1   0  -4 1960.95   70.21
  -1   0  -5    2.69    1.76
   1   0   5    1.98    1.83
   1   0   5   -1.83    1.51
  -1   0  -5    1.26    2.12
   1   0   6 1411.44   49.94
   1   0   6 1308.00   49.02
  -1   0  -6 1426.10   50.36
  -1   0  -6 1384.40   50.59
  -1   0  -6 1394.92   49.95
  -1   0  -7    1.10    2.04
   1   0   7    1.02    1.82
   1   0   7    0.28    1.43
  -1   0  -7    1.12    2.31
  -1   0  -7    1.61    2.76
   1   0   8  569.54   22.42
  -1   0  -8  535.00   23.32
  -1   0  -8  576.98   23.24
  -1   0  -8  598.62   22.86
  -1   0  -9   -0.39    2.31
  -1   0  -9    0.88    2.60
   1   0   9    3.34    2.07
   1   0  10  365.50   15.37
  -1   0 -10  350.30   13.19
  -1   0 -10  364.57   16.61
  -1   0 -10  368.31   16.15
  -1   0 -11   -0.31    1.13
  -1   0 -11   -0.52    1.65
  -1   0 -11    0.59    2.84
  -1   0 -11    0.49    0.98
   1   0  11   -1.27    1.72
  -1   0 -11    0.70    1.11
  -1   0 -12  190.24   11.55
  -1   0 -12  189.36    7.57
  -1   0 -12  183.11    7.75
  -1   0 -12  192.65    8.37
  -1   0 -13   -1.09    3.07
  -1   0 -13    1.03    1.20
  -1   0 -13    0.27    1.67
  -1   0 -13   -0.60    1.28
  -1   0 -13    0.11    1.93
  -1   0 -14  270.88   11.00
  -1   0 -14  287.66   11.68
  -1   0 -14  280.12   15.30
  -1   0 -14  291.84   11.38
  -1   0 -14  265.75   10.73
   1   0  14  255.17   13.94
   1   0  15    0.30    2.05
  -1   0 -15   -1.96    3.17
  -1   0 -15   -0.34    2.08
  -1   0 -15    1.35    1.53
  -1   0 -15    0.86    1.87
  -1   0 -16    5.19    1.65
  -1   0 -16    9.84    2.20
  -1   0 -17    0.48    1.48
  -1   0 -17    1.82    1.71
  -1   0 -18    0.41    1.32
  -1   0 -18    1.02    1.46
  -1   0 -19   -0.49    1.02
  -1   0 -20   64.23    2.80
   1  -1 -20    3.00    0.77
   1   1 -20    3.26    0.78
   1  -1 -19    0.95    1.02
   1  -1 -18  144.91    6.08
   1  -1 -18  141.38    6.47
   1   1 -17   35.25    3.26
   1  -1 -17   36.14    2.60
   1  -1 -17   40.00    3.17
   1  -1 -16  109.68    5.16
   1   1 -16   98.80    5.59
   1  -1 -16  106.98    5.66
   1  -1 -16  109.69    5.08
   1  -1 -16  103.02    5.83
   1   1 -16  111.78    5.85
   1  -1 -15   31.23    3.38
   1   1 -15   33.03    3.35
   1  -1 -15   34.84    2.65
   1  -1 -15   40.46    3.26
   1  -1 -15   36.27    2.61
   1  -1 -15   30.96    5.46
   1   1 -15   28.24    4.81
   1  -1 -15   29.56    4.90
  -1   1  15   30.44    4.29
  -1  -1  15   30.39    4.29
  -1   1  14  160.86   10.31
  -1  -1  14  169.20   10.43
   1  -1 -14  183.85    8.08
   1   1 -14  189.68    8.42
   1  -1 -14  182.93    8.38
   1  -1 -14  151.09   11.86
   1  -1 -14  176.51    7.42
   1  -1 -14  169.25   11.24
   1   1 -14  174.90   11.34
   1  -1 -13   86.53    7.41
   1  -1 -13   90.22    5.00
   1   1 -13   83.86    5.00
   1  -1 -13   87.40    4.73
  -1  -1  13   80.44    6.59
   1  -1 -13   76.22    8.17
   1   1 -13   78.55    7.31
   1  -1 -13   82.07    4.10
   1  -1 -12    7.97    2.15
   1   1 -12    8.35    2.09
  -1  -1  12    8.25    2.83
   1  -1 -12    9.74    1.96
   1  -1 -12    5.38    3.67
   1   1 -12   11.64    3.65
   1  -1 -12   11.43    3.56
   1  -1 -12    8.23    1.45
   1  -1 -11   97.96    5.03
   1  -1 -11   97.97    4.59
   1   1 -11  118.25    4.75
   1  -1 -11  101.02    7.36
   1  -1 -11   95.56    5.26
   1   1 -11  121.06    5.49
  -1  -1  11  119.41    7.37
   1   1 -11  111.86    7.99
   1  -1 -11   96.45    8.45
   1  -1 -10  434.20   18.87
   1   1 -10  382.82   18.80
   1  -1 -10  439.60   20.22
  -1  -1  10  443.74   18.34
   1  -1  -9   21.06    4.27
   1   1  -9   21.43    3.87
   1  -1  -9   25.93    3.57
  -1  -1   9   22.88    3.03
   1  -1  -8  126.65    6.98
  -1  -1   8  112.31    6.34
  -1   1   8   94.47    4.71
   1   1  -8  106.77    7.08
   1  -1  -8  126.28    8.22
   1  -1  -7    7.70    2.34
  -1  -1   7    4.40    2.05
   1  -1  -7    6.58    1.22
  -1   1   7    2.68    1.14
   1   1  -7    4.57    2.62
   1  -1  -7    6.00    3.42
  -1  -1   6  236.89    9.83
   1  -1  -6  225.12    8.83
  -1   1   6  221.90    8.85
   1  -1  -6  229.09   11.12
   1  -1  -6  243.05   10.13
  -1  -1   5  523.11   18.91
   1  -1  -5  476.51   18.08
   1  -1  -5  515.52   19.10
  -1   1   5  493.63   18.09
  -1   1   4    9.64    1.20
   1  -1  -4   11.63    1.97
  -1  -1   4   13.22    1.77
   1  -1  -4   14.00    1.98
   1  -1  -3 1154.53   41.38
  -1  -1   3 1151.41   41.26
   1  -1  -2   45.61    2.45
  -1  -1   2   42.38    2.36
  -1  -1   1  336.86   13.29
   1   1  -1  359.07   13.22
   1  -1  -1  368.42   13.22
   1   1  -1  358.60   12.99
  -1  -1   1  365.36   13.19
  -1  -1   0  885.66   31.30
   1  -1   0  858.32   30.99
   1   1   0  860.19   31.00
   1   1   0  880.39   31.06
  -1  -1   0  875.76   30.98
  -1   1   0  866.02   30.64
  -1  -1  -1   56.06    3.12
   1   1   1   58.66    3.60
  -1  -1  -1   49.24    2.62
  -1  -1  -2  803.84   27.89
  -1  -1  -2  744.17   27.66
  -1   1  -2  720.39   27.61
  -1  -1  -2  756.27   27.47
   1   1   2  767.66   27.98
   1   1   2  788.47   27.72
   1   1   3 1634.02   57.99
   1   1   3 1585.97   58.09
  -1  -1  -3 1647.09   57.82
  -1  -1  -3 1626.15   58.19
  -1  -1  -3 1612.94   58.02
  -1  -1  -3 1618.02   58.05
   1   1   4   77.57    4.32
   1   1   4   69.34    4.41
  -1  -1  -4   80.38    4.20
  -1  -1  -4   78.49    5.19
  -1  -1  -4   83.54    4.42
  -1  -1  -4   71.60    4.44
   1   1   5   38.92    3.37
   1   1   5   30.29    3.35
  -1  -1  -5   40.21    3.16
  -1  -1  -5   35.90    4.25
  -1  -1  -5   43.11    3.43
  -1  -1  -5   33.07    3.54
   1   1   6   15.64    2.75
   1   1   6   18.07    2.70
  -1  -1  -6   22.90    2.76
  -1  -1  -6   23.55    2.76
  -1  -1  -6   16.99    3.76
  -1  -1  -6   17.58    2.93
   1   1   7  155.51    7.56
   1  -1   7  154.82    7.51
   1   1   7  146.10    7.43
  -1  -1  -7  151.91    7.63
  -1  -1  -7  141.33    8.71
  -1  -1  -7  157.24    7.43
  -1  -1  -7  157.91    8.06
  -1  -1  -8  828.77   32.27
  -1  -1  -8  839.18   33.26
   1   1   8  832.94   31.62
   1   1   8  778.19   31.26
   1  -1   8  861.38   31.62
  -1  -1  -8  867.68   32.01
  -1  -1  -9   61.97    5.32
  -1  -1  -9   70.88    6.38
   1   1   9   63.05    4.67
   1  -1   9   61.60    4.48
  -1  -1  -9   72.17    5.25
  -1  -1 -10  612.78   24.52
  -1  -1 -10  614.74   25.02
   1  -1  10  625.46   23.61
   1   1  10  590.40   23.58
  -1  -1 -10  582.57   21.35
  -1   1 -10  579.54   21.33
   1  -1  11   33.24    3.32
   1   1  11   29.27    3.36
  -1  -1 -11   28.76    2.15
  -1   1 -11   33.21    2.16
  -1  -1 -11   21.94    2.48
  -1   1 -11   31.29    2.62
  -1  -1 -11   31.09    4.48
  -1   1 -11   28.47    2.32
  -1  -1 -11   23.73    1.83
  -1   1 -11   26.33    2.02
  -1   1 -12   37.72    2.97
  -1  -1 -12   31.84    2.95
  -1  -1 -12   34.46    4.89
  -1   1 -12   31.95    2.57
  -1   1 -12   32.35    2.34
  -1  -1 -12   29.14    2.22
  -1  -1 -12   27.28    2.01
  -1   1 -13    9.35    2.25
  -1  -1 -13    8.16    2.38
  -1  -1 -13    5.45    3.75
  -1  -1 -13   10.25    1.67
  -1   1 -13    8.79    1.67
  -1  -1 -13   12.11    1.53
  -1   1 -13   10.62    1.97
  -1  -1 -14   74.55    3.99
  -1   1 -14   81.74    4.63
  -1   1 -14   78.12    7.30
  -1  -1 -14   65.61    6.97
  -1  -1 -14   75.14    4.37
   1   1  14   70.12    6.40
   1  -1  14   72.47    6.43
  -1  -1 -14   63.99    3.63
  -1   1 -14   78.04    4.26
  -1  -1 -15   19.10    2.15
  -1   1 -15   20.72    2.67
  -1  -1 -15   15.55    4.14
  -1   1 -15   15.56    4.10
  -1   1 -15   22.92    2.48
   1   1  15   15.56    3.38
   1  -1  15   19.76    3.58
  -1  -1 -15   20.57    2.50
  -1   1 -16  427.53   16.65
  -1  -1 -16  426.11   16.45
  -1  -1 -16  419.70   16.12
  -1   1 -16  420.95   16.36
  -1  -1 -17    6.77    1.59
  -1   1 -17    8.63    1.92
  -1  -1 -17   10.86    1.99
  -1  -1 -18   25.17    2.00
  -1  -1 -18   20.32    2.19
  -1  -1 -19    0.73    1.02
  -1  -1 -19    1.37    1.22
  -1  -1 -20   13.69    1.05
  -1   1 -20   12.55    1.06
   1   2 -20    6.07    0.75
   1  -2 -20    7.19    0.80
   1   2 -19   72.62    3.24
   1  -2 -19   69.41    3.21
   1   2 -18   42.45    3.17
   1  -2 -18   47.87    2.66
   1   2 -18   45.32    2.64
   1  -2 -18   48.20    3.18
   1   2 -17    7.06    2.26
   1   2 -17    6.69    1.53
   1  -2 -17    4.66    1.41
   1  -2 -17    5.19    2.02
   1   2 -16    3.41    1.52
   1  -2 -16    4.65    1.54
   1  -2 -16    5.05    2.25
   1  -2 -16    5.03    1.54
   1   2 -16    4.45    1.54
   1   2 -16    1.75    2.24
   1   2 -15    2.68    2.28
   1  -2 -15    4.55    1.49
   1   2 -15    2.00    1.50
   1   2 -15    0.32    2.01
   1  -2 -15    2.66    2.09
   1   2 -15    2.12    1.53
   1  -2 -15    4.07    1.58
   1  -2 -15    2.92    4.11
   1  -2 -15    4.39    3.06
   1   2 -15   -0.37    2.77
  -1  -2  15    3.03    2.40
  -1   2  15    3.28    2.48
  -1  -2  14   14.81    3.36
  -1   2  14    8.64    2.91
   1  -2 -14   17.67    2.54
   1   2 -14   16.14    2.47
   1  -2 -14   12.69    2.60
   1   2 -14   11.89    2.63
   1  -2 -14   13.66    3.71
   1  -2 -14   12.52    4.81
   1   2 -14   13.14    3.78
   1  -2 -14   14.08    1.84
   1   2 -14   15.93    1.95
   1   2 -13  133.05    9.51
   1  -2 -13  133.53    9.44
   1  -2 -13  152.72    6.78
   1  -2 -13  141.57    6.09
   1   2 -13  139.29    6.11
   1   2 -13  135.38    6.71
   1  -2 -13  149.63    7.04
   1   2 -13  142.22    6.96
   1  -2 -13  136.78   11.22
  -1  -2  13  136.64    8.92
  -1   2  13  143.14    8.95
   1  -2 -12  275.96   14.11
   1   2 -12  265.80   14.07
   1   2 -12  272.97   11.13
   1  -2 -12  272.56   11.12
   1  -2 -12  265.13   10.85
  -1   2  12  278.69   13.49
  -1  -2  12  272.90   13.38
  -1   2  12  247.09   13.92
   1  -2 -12  252.95   10.25
   1   2 -12  266.57   10.32
   1   2 -12  261.70   10.91
   1  -2 -12  275.25   16.02
   1   2 -11    1.17    1.61
  -1   2  11    5.58    2.47
  -1  -2  11    4.94    2.43
   1   2 -11    1.42    1.11
   1  -2 -11    3.47    1.18
   1   2 -11    2.89    1.80
   1  -2 -11    5.11    1.88
   1  -2 -11    5.14    2.90
   1   2 -11    1.37    2.56
   1   2 -11    1.29    2.32
   1  -2 -11    9.33    4.33
   1   2 -10  424.09   18.12
   1  -2 -10  406.20   17.97
  -1  -2  10  417.29   17.55
  -1   2  10  407.78   17.46
   1  -2 -10  419.71   20.01
   1   2 -10  390.45   17.81
   1   2 -10  392.94   15.40
   1  -2  -9    0.63    3.79
   1   2  -9    2.22    2.39
   1   2  -9    1.43    2.51
   1  -2  -9    1.62    2.37
  -1  -2   9    0.18    1.79
  -1   2   9    0.52    1.80
   1  -2  -8  364.50   14.23
  -1   2   8  367.83   14.33
   1  -2  -8  381.79   17.48
   1   2  -8  352.03   15.61
   1  -2  -8  373.96   15.72
   1   2  -8  362.24   15.68
  -1   2   8  367.79   15.25
  -1  -2   8  357.45   15.22
   1  -2  -7  486.30   18.42
  -1   2   7  466.17   18.35
   1   2  -7  485.34   19.54
   1   2  -7  513.90   19.56
   1  -2  -7  491.00   19.50
  -1   2   7  459.36   19.00
  -1  -2   7  516.01   19.24
   1  -2  -6  525.36   19.21
  -1   2   6  507.71   19.13
   1   2  -6  501.63   19.86
   1  -2  -6  525.14   19.95
  -1   2   6  511.22   19.60
  -1  -2   6  485.12   19.54
   1  -2  -5  104.75    4.74
   1  -2  -5  100.84    6.43
  -1   2   5   90.54    4.52
   1   2  -5   93.71    5.12
   1  -2  -5   97.73    5.15
  -1  -2   5   88.56    4.76
  -1   2   5   95.01    4.82
  -1  -2   4   22.85    1.60
   1  -2  -4   21.62    2.14
  -1   2   4   23.38    1.99
   1  -2  -4   28.60    2.45
   1   2  -4   22.34    2.39
  -1  -2   4   24.25    2.17
  -1   2   4   25.33    2.17
  -1  -2   3   91.23    4.26
  -1   2   3   90.74    4.26
  -1   2   3   99.52    4.32
  -1  -2   3   79.33    4.04
   1  -2  -3   93.96    4.44
   1   2  -3   86.48    4.48
   1   2  -3   89.37    4.42
   1  -2  -3  100.39    4.48
  -1  -2   2   75.52    3.72
   1   2  -2   75.88    3.23
  -1   2   2   76.00    3.52
  -1  -2   2   73.43    3.46
   1  -2  -2   79.23    3.59
   1   2  -2   73.55    3.60
  -1  -2   1 1317.20   48.45
   1   2  -1 1381.98   48.09
  -1   2   1 1356.91   48.06
  -1  -2   1 1379.79   48.05
   1  -2  -1 1331.36   48.05
   1   2  -1 1359.55   48.10
  -1   2   0  570.33   20.43
  -1  -2   0  570.73   20.42
  -1  -2   0  568.32   21.03
   1   2   0  594.22   21.75
   1   2   0  583.50   20.72
   1   2   0  560.76   20.45
   1  -2   0  544.17   20.40
  -1   2  -1  105.73    4.79
  -1  -2  -1  117.98    4.87
   1  -2   1  106.13    4.80
   1   2   1  113.49    4.91
  -1   2  -2   22.89    1.81
  -1  -2  -2   23.30    1.83
  -1   2  -2   20.68    2.05
  -1  -2  -2   18.18    1.95
  -1  -2  -2   23.46    2.44
   1   2   2   27.28    3.43
   1   2   3  598.78   22.28
  -1  -2  -3  591.15   21.86
  -1   2  -3  561.21   21.10
  -1  -2  -3  563.29   21.15
   1   2   3  586.10   21.58
  -1  -2  -3  571.76   21.42
  -1   2  -3  560.52   21.38
  -1  -2  -4  187.78    8.53
   1   2   4  198.52    9.10
  -1  -2  -4  183.57    8.66
   1   2   4  185.29    8.35
  -1   2  -4  200.92    8.08
  -1  -2  -4  181.18    8.01
  -1  -2  -4  182.47    8.33
  -1   2  -4  200.76    8.44
  -1   2  -5  330.37   12.97
  -1  -2  -5  334.09   13.04
   1   2   5  309.00   13.17
   1   2   5  329.93   13.85
  -1   2  -5  320.84   13.29
  -1  -2  -5  309.41   13.27
  -1  -2  -5  323.52   13.36
  -1   2  -6  255.58   10.79
  -1  -2  -6  265.68   10.93
   1   2   6  248.56   11.55
   1   2   6  251.51   11.03
  -1  -2  -6  238.03   12.47
  -1   2  -6  228.83   10.99
  -1  -2  -6  242.88   11.08
  -1  -2  -6  280.77   11.34
  -1   2  -7   15.03    2.67
   1   2   7   19.63    3.45
  -1  -2  -7   13.39    2.85
  -1  -2  -7   24.18    4.64
  -1  -2  -7   18.93    3.21
  -1   2  -7   15.47    3.01
  -1  -2  -7   25.37    3.31
   1   2   7   15.02    2.87
  -1  -2  -8   44.81    5.84
   1   2   8   46.59    3.92
  -1  -2  -8   54.61    4.32
  -1   2  -8   51.40    4.19
  -1   2  -8   35.43    4.25
  -1  -2  -8   43.83    4.26
  -1  -2  -8   57.77    4.32
   1   2   8   38.79    4.25
   1  -2   8   35.73    3.60
  -1  -2  -9   55.75    6.12
   1   2   9   59.25    4.56
  -1  -2  -9   50.92    4.57
  -1   2  -9   61.37    4.78
  -1   2  -9   65.76    5.34
  -1  -2  -9   56.13    5.02
  -1  -2  -9   60.83    4.48
   1   2   9   52.54    4.82
   1  -2   9   61.16    4.35
  -1   2 -10  131.77    8.04
  -1  -2 -10  147.92    8.42
   1   2  10  133.57    7.65
  -1   2 -10  134.89    5.90
   1  -2  10  141.51    7.50
  -1   2 -10  156.13    8.99
  -1  -2 -10  155.18    9.09
  -1  -2 -10  136.61    5.61
  -1   2 -10  136.28    5.58
  -1  -2 -11    8.74    2.06
  -1   2 -11   12.91    1.99
  -1   2 -11    7.91    1.20
  -1   2 -11    7.87    1.63
  -1  -2 -11   10.30    1.31
   1   2  11    9.69    2.37
  -1  -2 -11    9.49    1.44
  -1   2 -11    9.43    1.44
  -1  -2 -11   17.57    3.77
  -1   2 -11   10.30    3.33
  -1   2 -12  150.11    7.04
  -1  -2 -12  160.09    6.43
  -1   2 -12  160.77    6.87
  -1   2 -12  153.04    6.38
   1   2  12  139.68    8.30
  -1   2 -12  156.61   10.15
  -1  -2 -12  155.48   10.20
  -1   2 -12  150.30    6.61
  -1  -2 -12  160.38    6.66
  -1  -2 -13   35.08    2.56
  -1   2 -13   36.68    2.59
  -1   2 -13   35.90    3.11
   1  -2  13   29.25    4.44
   1   2  13   36.37    4.67
  -1   2 -13   36.36    2.85
  -1  -2 -13   37.79    2.39
  -1   2 -13   35.78    2.34
  -1   2 -13   37.27    5.30
  -1  -2 -13   42.53    5.46
  -1   2 -14   56.74    3.38
  -1  -2 -14   63.67    3.47
  -1   2 -14   59.05    3.97
   1  -2  14   59.28    5.64
   1   2  14   51.11    5.27
  -1   2 -14   58.11    3.15
  -1  -2 -14   57.97    3.18
  -1   2 -14   56.21    3.62
  -1  -2 -14   70.18    6.88
  -1   2 -14   55.41    6.25
  -1  -2 -15   -0.08    1.41
  -1   2 -15    2.37    1.43
  -1   2 -15    4.61    2.10
   1   2  15    0.87    2.18
   1  -2  15    0.88    2.07
  -1   2 -15    0.99    1.75
  -1  -2 -15    1.29    1.95
  -1   2 -15    0.38    2.89
  -1  -2 -15   -0.76    2.97
  -1  -2 -16    2.87    1.52
  -1   2 -16    4.22    1.56
  -1   2 -16    1.94    1.73
  -1  -2 -16    2.15    1.95
  -1   2 -16    0.79    1.97
  -1  -2 -17   25.91    2.11
  -1   2 -17   23.15    2.08
  -1  -2 -17   30.19    2.57
  -1   2 -18   39.41    2.42
  -1  -2 -18   43.72    2.47
  -1  -2 -18   38.21    2.76
  -1  -2 -19   20.50    1.51
  -1   2 -19   19.88    1.50
  -1  -2 -19   17.22    1.72
  -1   2 -20   82.10    3.26
  -1  -2 -20   81.32    3.25
   1   3 -19    4.58    0.91
   1  -3 -19    4.97    0.92
   1   3 -18   55.73    2.78
   1  -3 -18   49.94    2.71
   1  -3 -18   54.80    3.22
   1   3 -18   53.68    3.33
   1  -3 -17    2.64    1.23
   1   3 -17    3.26    1.29
   1  -3 -17    3.30    1.93
   1   3 -17    2.55    2.01
   1   3 -16  193.42    8.19
   1  -3 -16  200.73    8.19
   1  -3 -16  210.06    8.81
   1   3 -16  200.76    8.94
   1  -3 -15   10.15    1.64
   1   3 -15   10.90    1.68
   1   3 -15    8.42    2.50
   1  -3 -15   12.08    2.35
   1   3 -15    9.47    1.64
   1  -3 -15    9.48    1.62
   1  -3 -14  100.00    8.28
   1   3 -14  108.77    8.63
   1  -3 -14  120.24    5.33
   1   3 -14  119.79    5.36
   1   3 -14  120.84    6.25
   1  -3 -14  117.50   10.64
   1   3 -14  117.56    5.46
   1  -3 -14  121.03    5.48
  -1   3  14  109.43    7.90
  -1  -3  14  121.26    8.18
   1  -3 -14  120.60    6.01
   1  -3 -13  173.27    7.47
   1  -3 -13  156.02    6.70
   1   3 -13  157.72    6.73
  -1  -3  13  150.91    9.49
  -1   3  13  156.09    9.47
   1   3 -13  163.59    7.61
   1  -3 -13  181.08   12.87
   1   3 -13  143.40   10.00
   1  -3 -13  168.36   10.41
   1   3 -12  113.73    7.98
   1  -3 -12   97.36    7.58
  -1   3  12  101.63    7.04
  -1  -3  12  116.11    7.42
   1   3 -12  107.05    5.34
   1   3 -12  107.79    4.67
   1  -3 -12   91.23    4.53
   1   3 -12  111.80    5.55
   1  -3 -12   90.24    9.30
  -1   3  12   73.84    7.50
   1   3 -11  100.18    7.18
   1  -3 -11   92.30    7.00
   1  -3 -11   83.20    4.79
   1   3 -11  102.25    5.01
  -1   3  11   82.83    6.16
  -1  -3  11  101.84    6.61
   1   3 -11   93.62    4.78
   1   3 -11   96.68    4.20
   1  -3 -11   81.60    4.06
  -1   3  11   89.03    3.98
  -1   3  11   76.94    7.38
   1  -3 -11   91.70    9.03
   1   3 -10  560.90   20.22
   1  -3 -10  522.67   20.11
  -1   3  10  542.05   22.04
  -1  -3  10  541.31   22.07
   1   3 -10  526.77   20.01
   1   3 -10  522.82   19.46
  -1   3  10  542.09   19.40
   1   3 -10  529.74   22.63
   1  -3 -10  551.02   22.69
   1   3 -10  518.58   19.87
   1  -3 -10  545.28   25.21
   1   3  -9  100.69    4.87
   1   3  -9   93.83    6.09
  -1   3   9  104.42    5.60
  -1   3   9  100.19    6.14
  -1  -3   9  115.54    6.47
   1  -3  -9   93.37    5.53
   1   3  -9  114.03    6.99
   1  -3  -9  103.35    6.77
   1   3  -8  144.35    7.82
  -1   3   8  156.68    7.43
   1   3  -8  158.64    8.36
   1  -3  -8  165.85    8.48
   1  -3  -8  151.83    7.54
  -1  -3   8  159.17    7.85
  -1   3   8  164.13    7.99
  -1   3   7    4.55    1.61
  -1  -3   7    7.34    1.93
  -1   3   7    6.12    1.81
   1  -3  -7    8.50    4.07
   1   3  -7    8.77    2.11
   1   3  -7    9.76    2.35
   1  -3  -7    7.17    2.27
   1  -3  -7    6.84    1.75
  -1   3   6  309.38   13.05
  -1  -3   6  322.99   13.14
   1   3  -6  328.13   13.56
   1  -3  -6  327.30   13.54
   1  -3  -6  331.27   13.27
   1  -3  -6  368.45   15.80
  -1   3   6  311.19   12.99
  -1  -3   5   78.88    4.23
  -1   3   5   82.59    4.30
   1   3  -5   73.80    4.48
   1  -3  -5   83.91    4.69
  -1  -3   5   66.19    3.61
   1  -3  -5   92.50    4.81
   1  -3  -5  104.72    6.99
  -1   3   5   86.59    4.54
  -1   3   4   56.83    3.35
  -1  -3   4   71.85    3.49
   1  -3  -4   54.74    3.73
  -1  -3   4   60.51    3.34
   1  -3  -4   59.19    3.56
   1   3  -4   66.81    3.67
   1  -3  -4   57.52    5.01
  -1   3   4   69.00    3.71
   1   3  -3   -0.07    1.29
  -1  -3   3    0.79    1.04
  -1   3   3    1.74    1.12
   1  -3  -3    1.44    2.70
  -1   3   3    0.40    1.41
  -1  -3   3   -0.57    1.46
   1   3  -3    0.25    1.21
   1  -3  -3   -0.13    1.22
   1   3  -2   17.83    1.67
   1  -3  -2   18.98    1.64
   1   3  -2   14.72    1.53
   1  -3  -2   20.07    2.95
   1   3  -2   16.11    1.61
  -1  -3   2   17.06    1.49
  -1   3   2   18.95    1.56
  -1  -3   2   14.81    2.03
  -1  -3   1   98.32    4.34
  -1   3   1  110.19    4.42
   1  -3  -1  110.01    4.41
   1   3  -1   97.64    4.47
  -1  -3   1  108.71    5.29
   1   3  -1   94.32    4.84
  -1   3   0 6711.11  236.86
  -1  -3   0 6755.38  236.91
   1  -3   0 6825.87  236.87
   1   3   0 6723.74  236.91
  -1  -3   0 6786.75  236.87
  -1   3   0 6735.93  236.89
  -1  -3   0 6828.59  237.89
   1   3   0 6801.81  237.48
   1  -3   0 6757.25  237.55
  -1   3  -1 1125.16   40.73
  -1  -3  -1 1139.53   40.79
  -1   3  -1 1192.09   41.81
   1   3   1 1257.61   42.88
   1   3   1 1134.24   40.77
   1  -3   1 1150.01   40.75
   1   3   1 1150.19   41.47
   1  -3   1 1143.75   40.96
  -1  -3  -1 1145.66   41.82
   1   3   2   27.47    3.82
  -1   3  -2   26.97    2.54
  -1  -3  -2   25.39    2.90
   1  -3   2   18.14    1.21
  -1  -3  -2   25.33    1.82
  -1   3  -2   25.52    1.74
  -1  -3  -3    3.60    2.03
   1   3   3    2.19    1.79
  -1  -3  -3    3.42    1.35
  -1   3  -3    1.78    1.15
  -1   3  -3    4.21    1.57
  -1  -3  -3    2.63    1.56
   1   3   3    4.29    3.14
  -1   3  -3    1.86    1.39
   1   3   4    7.03    3.14
  -1   3  -4    2.74    1.41
  -1  -3  -4    3.09    1.55
   1   3   4    2.79    1.96
  -1  -3  -4    4.67    2.46
  -1  -3  -4    3.87    2.28
  -1   3  -4    1.96    1.70
  -1  -3  -4    6.18    1.92
  -1  -3  -5  768.58   28.29
   1   3   5  737.49   28.99
  -1  -3  -5  798.86   27.59
  -1   3  -5  771.04   27.43
  -1  -3  -5  724.44   28.39
  -1   3  -5  686.50   27.66
  -1  -3  -5  684.85   27.67
  -1  -3  -5  725.12   29.56
   1   3   5  720.24   27.85
  -1  -3  -6 1396.12   50.06
  -1   3  -6 1394.30   49.95
   1   3   6 1375.75   51.47
   1   3   6 1347.19   50.33
  -1  -3  -6 1314.28   50.29
  -1   3  -6 1363.24   50.37
  -1  -3  -6 1410.96   50.72
   1   3   7    7.25    3.09
  -1  -3  -7   15.49    2.47
  -1   3  -7   14.58    2.42
   1   3   7    5.29    2.23
  -1  -3  -7   12.67    2.79
  -1   3  -7    7.56    2.53
  -1  -3  -7    5.55    2.37
   1   3   8  325.24   15.44
  -1   3  -8  340.71   14.91
  -1  -3  -8  318.45   14.75
  -1  -3  -8  338.49   16.86
   1   3   8  324.72   14.42
  -1  -3  -8  339.13   14.53
  -1   3  -8  331.42   14.34
  -1  -3  -8  351.59   14.82
   1   3   9  431.18   19.73
   1  -3   9  447.68   18.66
  -1   3  -9  471.96   19.63
  -1  -3  -9  435.77   19.41
   1   3   9  442.92   18.79
  -1  -3  -9  453.28   19.08
  -1   3  -9  456.21   18.92
  -1  -3  -9  466.40   19.08
   1   3  10  151.88    9.33
   1  -3  10  148.39    8.09
  -1   3 -10  153.18    6.69
  -1   3 -10  152.57    6.32
  -1   3 -10  146.71    6.42
  -1   3 -10  143.45    6.08
  -1  -3 -10  148.44    6.13
   1   3  10  162.49    8.53
  -1   3 -10  176.15    9.66
  -1  -3 -10  168.07    9.57
   1   3  10  163.88    6.25
  -1  -3 -10  171.32    8.72
  -1   3 -11  202.28    7.76
  -1  -3 -11  181.03    7.66
  -1   3 -11  191.24    7.46
  -1  -3 -11  173.51    7.43
  -1   3 -11  188.23    7.84
  -1   3 -11  216.74   11.36
  -1  -3 -11  198.93   11.17
  -1   3 -11  200.96    8.22
   1   3  11  188.46    7.48
  -1   3 -11  191.32    7.79
   1   3  11  184.14    9.88
   1   3  12   15.69    2.95
  -1   3 -12   13.51    1.78
  -1   3 -12   17.50    1.81
  -1  -3 -12   17.09    1.83
  -1   3 -12   17.37    2.26
   1   3  12   17.21    1.56
  -1  -3 -12   12.58    1.51
  -1   3 -12   17.56    2.03
  -1   3 -12   18.99    1.63
  -1   3 -12   21.71    4.08
  -1  -3 -12   12.53    3.60
   1   3  12   13.19    3.27
   1  -3  12   17.59    3.52
  -1   3 -13   25.53    2.17
  -1  -3 -13   23.96    2.19
  -1   3 -13   27.23    2.74
   1   3  13   23.94    1.79
   1  -3  13   27.44    4.01
   1   3  13   25.97    3.88
  -1   3 -13   26.51    4.70
  -1  -3 -13   24.81    4.49
  -1   3 -13   25.31    2.42
  -1  -3 -13   24.30    1.98
  -1   3 -13   28.06    2.03
  -1   3 -14    8.87    1.93
  -1   3 -14    9.15    2.16
   1   3  14   10.22    2.98
   1  -3  14    6.95    2.78
  -1   3 -14   12.12    3.65
  -1  -3 -14    4.76    3.13
  -1  -3 -14    8.84    1.70
  -1   3 -14    7.59    1.67
  -1   3 -15   13.08    2.23
  -1   3 -15   13.32    1.79
  -1  -3 -15    8.92    1.65
  -1   3 -16  124.54    6.04
  -1   3 -16  127.09    5.58
  -1  -3 -16  120.04    5.51
  -1   3 -17    3.49    1.79
  -1  -3 -17    2.07    1.85
  -1  -3 -17    4.65    1.30
  -1   3 -17    3.16    1.25
  -1  -3 -18   21.38    2.08
  -1   3 -18   19.58    1.62
  -1  -3 -18   18.75    1.60
  -1  -3 -19   18.50    1.63
  -1   3 -19   14.26    1.19
  -1  -3 -19   15.48    1.22
   1  -4 -18    3.90    1.47
   1   4 -18    1.78    0.85
   1  -4 -18    2.03    0.88
   1  -4 -17   12.43    2.03
   1   4 -17   10.41    1.39
   1  -4 -17   12.96    1.43
   1  -4 -16    2.21    2.00
   1   4 -16    0.90    1.23
   1  -4 -16    2.94    1.28
   1  -4 -15    4.05    2.06
   1  -4 -15    5.11    1.34
   1   4 -15    7.63    1.49
   1   4 -14   11.42    1.67
   1  -4 -14    7.26    1.50
   1   4 -14   12.51    1.64
   1  -4 -14    6.55    1.43
   1  -4 -14    7.08    4.80
   1   4 -14    9.95    3.44
   1  -4 -14    7.37    3.00
  -1  -4  14   12.20    2.95
  -1   4  14    7.28    2.51
   1  -4 -14   11.58    2.32
   1   4 -13  128.55    9.06
   1  -4 -13  119.49    8.77
   1  -4 -13  124.25    5.66
   1   4 -13  134.08    5.77
   1   4 -13  131.13    5.62
   1  -4 -13  125.76    5.55
  -1   4  13  122.96    5.34
   1  -4 -13  133.94    6.31
   1  -4 -13  117.31   11.14
  -1   4  13  128.13    8.19
  -1  -4  13  127.86    8.26
  -1   4  12  277.14   16.52
  -1   4  12  305.10   14.79
  -1  -4  12  334.41   15.08
  -1   4  12  319.66   11.86
   1   4 -12  320.50   11.98
   1  -4 -12  299.40   11.89
   1   4 -12  334.05   16.04
   1  -4 -12  288.71   15.37
   1  -4 -12  327.17   18.87
  -1   4  11   83.12    8.07
  -1   4  11   98.33    6.51
  -1  -4  11   85.49    6.28
  -1   4  11   99.99    4.29
   1  -4 -11   89.56    4.24
   1   4 -11   95.90    4.31
   1   4 -11  100.42    7.23
   1  -4 -11  100.67    7.25
   1   4 -11   96.09    4.88
  -1   4  10   23.88    3.22
  -1   4  10   32.06    5.18
  -1  -4  10   30.50    3.41
  -1   4  10   27.25    1.85
   1   4 -10   29.50    2.40
   1  -4 -10   22.87    3.60
   1   4 -10   35.33    4.18
   1  -4 -10   22.00    1.76
   1   4 -10   25.40    1.84
  -1   4   9    4.11    1.06
  -1   4   9    5.47    2.03
  -1  -4   9    5.92    1.94
  -1   4   9    2.45    3.43
   1  -4  -9    1.87    1.76
   1  -4  -9    4.08    4.08
   1  -4  -9    1.07    2.16
   1   4  -9    3.43    2.35
  -1   4   9    3.37    1.67
  -1   4   8    8.95    2.21
  -1  -4   8    8.22    2.10
   1  -4  -8   11.29    2.69
   1  -4  -8   11.19    4.62
   1   4  -8   11.69    2.59
  -1   4   8   13.81    2.21
   1  -4  -8   11.88    2.39
   1   4  -7  199.48    9.08
   1  -4  -7  179.42    8.88
  -1   4   7  184.96    8.55
  -1  -4   7  191.07    8.56
   1   4  -7  164.29    8.04
   1  -4  -7  200.05   11.69
  -1   4   7  190.30    8.76
   1  -4  -7  184.00    8.93
   1   4  -6  698.36   26.82
   1  -4  -6  698.36   26.85
  -1  -4   6  717.83   26.48
  -1   4   6  715.97   26.51
   1  -4  -6  715.34   29.34
  -1   4   6  691.16   26.75
   1  -4  -6  693.75   27.06
  -1  -4   5   14.56    1.86
   1  -4  -5   13.01    2.43
   1  -4  -5   13.81    3.87
   1   4  -5   20.48    2.27
  -1   4   5   12.54    2.10
   1  -4  -5   15.07    2.15
  -1   4   5   16.57    1.89
  -1  -4   5   22.12    2.04
  -1  -4   4 1617.65   59.73
   1  -4  -4 1669.54   60.39
  -1  -4   4 1700.63   59.36
  -1   4   4 1674.19   59.39
   1  -4  -4 1600.84   59.54
   1   4  -4 1653.64   59.54
   1  -4  -4 1705.26   61.76
  -1   4   4 1720.57   60.12
   1  -4  -3   87.30    5.28
  -1  -4   3   89.46    5.00
  -1   4   3   96.77    4.37
  -1  -4   3   96.67    4.32
   1   4  -3   97.03    4.43
   1  -4  -3   92.70    4.44
  -1   4   3   95.71    5.08
   1  -4  -3   99.28    6.30
  -1  -4   2  110.83    6.06
   1  -4  -2  137.72    7.07
   1   4  -2  128.35    5.66
  -1   4   2  131.37    5.16
  -1  -4   2  117.49    5.04
   1   4  -2  117.32    5.11
   1  -4  -2  130.50    5.24
  -1   4   1  134.44    6.98
   1   4  -1  126.78    7.02
  -1  -4   1   90.97    4.02
  -1   4   1   99.02    3.93
   1  -4  -1  109.50    4.05
   1   4  -1   87.18    4.06
  -1  -4   1  111.11    5.60
   1  -4  -1  130.07    6.13
   1   4  -1   98.68    4.92
   1   4  -1   81.74    3.92
   1  -4  -1  108.78    4.08
  -1   4   1   94.62    3.98
  -1  -4   1   90.91    3.96
   1  -4  -1   89.60    3.92
  -1   4   0   11.54    0.99
  -1  -4   0    9.39    1.04
   1   4   0   13.61    1.14
   1  -4   0   15.90    1.09
  -1  -4   0   14.87    2.55
   1   4   0   16.85    2.11
   1  -4   0   20.25    2.62
  -1   4   0   19.09    3.22
  -1   4  -1 1027.37   35.73
  -1  -4  -1 1006.52   35.82
   1   4   1  994.78   36.95
   1  -4   1  973.30   36.36
  -1  -4  -1  973.28   37.36
   1   4   1  996.36   35.78
   1  -4   1 1025.84   35.75
  -1   4  -1 1000.66   37.48
  -1   4  -2  157.99    6.34
  -1  -4  -2  165.92    6.49
  -1   4  -2  162.56    7.68
   1   4   2  172.63    9.23
  -1  -4  -2  160.08    7.97
   1   4   2  159.56    6.41
   1  -4   2  154.52    6.36
   1   4   3   97.49    6.68
  -1   4  -3   85.81    4.56
  -1   4  -3   71.72    3.65
  -1  -4  -3   69.38    3.75
  -1  -4  -3   92.82    5.21
  -1  -4  -4  767.55   28.89
  -1   4  -4  756.82   28.74
  -1  -4  -4  782.68   30.31
  -1  -4  -4  828.40   30.37
  -1  -4  -4  796.63   29.26
  -1   4  -4  780.50   29.16
   1   4   4  813.38   29.82
   1   4   4  836.56   31.55
  -1  -4  -5    2.58    2.61
  -1  -4  -5    2.85    2.37
   1   4   5    3.85    2.07
  -1  -4  -5    6.91    1.72
  -1   4  -5    2.24    1.33
   1   4   5   -1.41    3.37
  -1  -4  -5    3.55    1.89
  -1   4  -5    0.84    1.71
  -1   4  -6  650.58   25.67
  -1  -4  -6  680.09   25.92
   1   4   6  721.88   28.31
   1   4   6  674.89   26.45
  -1   4  -6  698.89   26.29
  -1  -4  -6  682.69   26.29
  -1  -4  -6  680.41   26.94
  -1   4  -7   55.83    4.07
  -1  -4  -7   58.51    4.28
   1   4   7   59.80    5.97
   1   4   7   57.57    4.60
  -1   4  -7   58.58    4.62
  -1  -4  -7   55.42    4.57
  -1  -4  -7   61.57    5.05
  -1   4  -8   27.32    3.09
  -1  -4  -8   32.37    3.44
   1   4   8   30.03    4.73
   1   4   8   33.00    3.54
  -1   4  -8   25.22    3.41
  -1  -4  -8   27.74    3.43
  -1  -4  -8   31.10    3.81
   1   4   8   30.08    1.93
   1   4   9    7.28    1.27
  -1   4  -9    6.03    0.90
  -1  -4  -9    4.03    0.89
   1   4   9    6.73    3.39
  -1   4  -9    8.54    2.84
  -1  -4  -9    6.87    2.55
   1   4   9    3.71    2.26
  -1  -4  -9    4.12    2.54
   1   4  10    2.22    2.14
  -1   4 -10    3.44    1.32
   1   4  10    1.92    2.94
  -1   4 -10    2.97    1.50
  -1   4 -10    2.90    1.08
  -1  -4 -10    1.64    1.04
  -1   4 -10    1.44    1.17
  -1   4 -10    1.72    0.87
  -1  -4 -10    1.56    0.96
  -1   4 -10    6.03    2.79
  -1  -4 -10   -0.26    2.62
   1   4  10    2.98    1.17
  -1  -4 -10    3.74    2.51
  -1   4 -11    5.58    2.87
  -1  -4 -11    4.12    2.85
  -1   4 -11    3.58    1.18
  -1  -4 -11    3.41    1.22
  -1   4 -11    4.23    1.44
  -1  -4 -11    2.47    1.08
  -1   4 -11    4.17    1.10
   1   4  11    3.38    1.22
  -1   4 -11    3.99    1.66
   1   4  11    3.53    2.34
   1   4  11    3.53    2.31
   1  -4  11    1.23    2.17
  -1   4 -11    3.66    1.48
  -1   4 -12  187.03   10.99
  -1  -4 -12  175.09   10.84
  -1  -4 -12  174.33    7.33
  -1   4 -12  187.13    7.39
  -1  -4 -12  169.49    7.09
  -1   4 -12  172.38    7.04
   1   4  12  163.49    9.58
   1  -4  12  184.58   10.23
   1   4  12  173.80    9.88
   1   4  12  175.63    7.15
  -1   4 -12  178.75    7.85
  -1   4 -12  179.13    7.52
  -1   4 -13  145.81    6.34
  -1  -4 -13  148.04    6.36
   1   4  13  140.30    6.06
  -1   4 -13  162.61    6.63
  -1   4 -13  146.36    6.90
   1  -4  13  150.34    9.13
   1   4  13  127.57    8.55
  -1   4 -13  147.63    9.83
  -1  -4 -13  141.01    9.73
  -1   4 -14    1.74    2.73
  -1  -4 -14   -1.38    2.58
  -1   4 -14    0.70    1.82
  -1   4 -14    0.42    1.26
  -1  -4 -14    0.77    1.29
   1  -4  14   -1.66    2.08
   1   4  14    1.32    2.01
   1   4  14    1.09    0.99
  -1   4 -15    7.36    2.07
  -1   4 -15    4.85    1.41
  -1  -4 -15    7.58    1.50
  -1   4 -16   36.68    2.92
  -1   4 -16   34.83    2.35
  -1  -4 -16   36.21    2.34
  -1   4 -17   15.75    2.01
  -1   4 -17   15.63    1.55
  -1  -4 -17   15.41    1.53
  -1   4 -18    0.75    0.86
  -1  -4 -18   -0.60    0.87
   1  -5 -18   23.86    1.86
   1  -5 -17    4.24    1.56
   1  -5 -17    3.89    0.92
   1  -5 -16  271.07   10.50
   1   5 -16  255.50    9.84
   1  -5 -16  252.89    9.84
   1  -5 -15  114.24    5.47
   1   5 -15  110.38    4.81
   1  -5 -15  103.22    4.76
   1   5 -14    4.13    1.33
   1  -5 -14    3.84    1.34
   1  -5 -14    6.86    2.05
  -1   5  14    5.14    1.13
   1   5 -13   23.25    1.98
   1  -5 -13   25.15    1.99
  -1   5  13   30.26    5.34
  -1   5  13   19.95    3.19
   1  -5 -13   22.34    1.91
   1   5 -13   20.81    1.86
  -1   5  13   27.60    1.94
   1   5 -13   24.59    3.97
   1   5 -12    7.73    2.96
   1   5 -12    8.47    1.89
   1   5 -12    8.66    1.41
   1  -5 -12    6.89    1.31
  -1   5  12    9.64    4.14
  -1   5  12    7.19    2.25
   1   5 -12    8.17    1.41
  -1   5  12    6.97    1.35
   1   5 -11   49.95    5.08
   1  -5 -11   69.66    5.78
   1  -5 -11   69.14    8.50
   1   5 -11   46.47    2.83
   1   5 -11   47.92    2.76
  -1  -5  11   49.20    4.51
  -1   5  11   52.69    4.50
  -1   5  11   61.51    3.00
  -1   5  11   55.81    6.89
   1   5 -11   51.88    3.54
   1   5 -10  221.49    9.34
  -1   5  10  231.44    8.78
  -1   5  10  209.64   10.69
  -1  -5  10  212.51   10.71
  -1   5  10  215.35   13.84
   1  -5 -10  226.85   15.00
   1   5 -10  219.08   11.55
   1  -5 -10  214.21   11.48
   1  -5  -9  280.67   13.12
   1   5  -9  274.28   11.15
  -1   5   9  272.23   10.51
  -1   5   9  276.74   12.36
  -1  -5   9  268.08   12.25
  -1   5   9  276.00   15.61
   1   5  -9  278.64   10.99
   1   5  -9  269.07   12.95
   1  -5  -9  269.20   12.96
  -1   5   9  271.21   12.51
   1  -5  -9  309.46   17.02
  -1   5   8   43.69    3.90
   1   5  -8   48.55    2.86
  -1   5   8   36.45    2.31
  -1   5   8   48.10    6.32
  -1   5   8   36.80    3.31
  -1  -5   8   36.90    3.33
   1  -5  -8   43.33    4.33
   1  -5  -8   39.83    3.91
   1  -5  -8   50.56    7.00
   1   5  -8   39.24    3.86
  -1   5   7   18.23    1.57
  -1   5   7   12.34    2.59
  -1  -5   7   15.76    2.22
   1   5  -7   11.06    2.52
   1  -5  -7   15.58    2.78
   1  -5  -7   24.35    5.54
   1  -5  -7   23.47    3.48
  -1   5   7   14.31    2.14
  -1   5   7   22.40    5.26
   1  -5  -6  277.33   14.27
  -1   5   6  253.91   11.47
  -1  -5   6  267.20   10.69
  -1   5   6  257.40   10.68
   1   5  -6  237.93   10.84
   1  -5  -6  238.94   10.90
   1  -5  -6  258.25   11.90
  -1   5   6  272.93   14.23
  -1   5   5   18.98    2.87
   1  -5  -5   15.04    2.13
   1  -5  -5   26.84    4.73
   1   5  -5   10.21    1.96
  -1  -5   5   13.60    1.81
  -1   5   5   16.92    1.93
  -1  -5   5   11.29    2.28
   1  -5  -5   19.05    3.03
  -1   5   5   25.15    5.09
  -1   5   4    7.61    1.24
  -1  -5   4    6.05    1.16
   1   5  -4    4.83    1.25
   1  -5  -4    7.32    3.48
   1  -5  -4    6.54    1.37
   1  -5  -4    8.18    2.49
  -1  -5   4    4.14    1.88
   1  -5  -3  354.32   14.35
  -1  -5   3  364.48   13.98
   1  -5  -3  348.12   15.28
  -1   5   3  320.95   12.29
   1   5  -3  330.93   12.35
   1  -5  -3  307.15   12.35
  -1   5   2   66.67    5.74
  -1  -5   2   58.24    4.06
   1  -5  -2   67.40    5.09
  -1   5   2   55.33    2.16
   1  -5  -1  209.22    9.36
   1   5  -1  189.47    8.17
   1  -5  -1  200.15    9.02
  -1  -5   1  186.99    8.79
  -1   5   1  200.55   10.05
   1   5  -1  183.05   10.01
  -1   5   0 1358.84   51.96
   1   5   0 1370.72   52.59
  -1  -5   0 1404.01   51.42
   1  -5   0 1356.12   50.91
   1   5   0 1459.20   50.87
  -1   5  -1  523.05   22.48
  -1  -5  -1  570.53   22.47
   1   5   1  586.64   21.94
  -1   5  -2  156.78    8.12
   1   5   2  169.67    9.80
   1   5   2  151.89    6.01
  -1   5  -3  543.75   19.79
  -1  -5  -3  520.65   19.87
   1   5   3  538.90   19.84
  -1  -5  -3  557.12   21.88
   1   5   3  589.40   23.76
  -1   5  -3  591.76   21.50
   1   5   4    3.88    1.09
  -1   5  -4    7.04    1.82
   1   5   4    4.36    3.65
  -1  -5  -4    4.41    2.31
  -1   5  -4    6.07    1.14
  -1  -5  -4    4.24    1.24
   1   5   4    5.80    2.32
  -1  -5  -5  246.56   11.27
  -1  -5  -5  208.44    9.37
   1   5   5  219.92   10.52
  -1  -5  -5  230.16   11.24
   1   5   5  244.10   12.66
   1   5   6  106.96    8.25
  -1  -5  -6  110.50    5.79
  -1  -5  -6  118.23    7.39
  -1  -5  -6  102.83    6.09
  -1   5  -6  105.27    5.96
   1   5   6  117.60    6.82
   1   5   7  280.19   12.80
   1   5   7  263.03   14.42
   1   5   7  258.30   10.37
  -1   5  -7  290.65   12.37
  -1  -5  -7  266.61   12.28
  -1  -5  -7  289.68   13.50
   1  -5   7  300.65   12.01
  -1  -5  -8  155.44    9.03
  -1   5  -8  150.61    6.31
   1   5   8  146.03    6.01
   1   5   8  131.31    9.70
   1   5   8  145.22    8.29
  -1  -5  -8  137.23    7.93
  -1   5  -8  131.27    7.83
  -1   5  -9   28.45    3.82
  -1  -5  -9   29.82    3.78
  -1   5  -9   20.84    2.17
   1   5   9   26.99    3.14
   1  -5   9   18.35    2.92
  -1   5  -9   24.16    2.24
   1   5   9   29.78    2.07
   1   5   9   30.75    5.19
  -1   5  -9   20.29    1.48
   1   5   9   26.10    3.74
  -1  -5  -9   32.97    4.36
  -1   5 -10  207.65   11.39
  -1  -5 -10  234.61   11.79
  -1   5 -10  210.59    9.05
   1  -5  10  229.03   11.14
   1   5  10  226.12   10.89
  -1   5 -10  218.74    9.00
   1   5  10  246.95    8.85
   1   5  10  233.00   13.41
  -1   5 -10  198.83    8.33
   1   5  10  250.65   11.85
  -1  -5 -10  238.06   12.05
  -1   5 -11   -0.84    2.24
  -1  -5 -11    4.20    2.74
  -1   5 -11    1.25    1.67
  -1   5 -11    1.09    1.05
   1   5  11    2.40    1.28
   1   5  11   -1.87    3.40
   1   5  11    2.58    2.37
  -1   5 -11    2.52    1.56
   1  -5  11    0.23    1.89
   1   5  11    0.65    1.79
  -1  -5 -11    0.53    2.11
  -1   5 -12    2.88    1.18
  -1  -5 -12    2.53    1.17
   1   5  12    3.49    1.30
  -1   5 -12    4.49    2.67
   1   5  12    1.56    1.99
   1   5  12    0.68    1.84
  -1   5 -12    2.26    1.55
  -1   5 -12    3.99    1.86
  -1   5 -13   16.13    2.29
  -1   5 -13   14.24    3.37
  -1   5 -13   14.34    2.01
  -1   5 -13   13.18    1.60
  -1  -5 -13   14.44    1.65
   1   5  13   15.07    1.62
  -1   5 -14   93.42    4.89
  -1  -5 -14   85.09    4.16
  -1   5 -14   93.78    4.24
   1   5  14   86.33    4.04
  -1   5 -15   10.71    2.10
  -1  -5 -15   10.81    1.47
  -1   5 -15   11.50    1.45
   1   5  15   10.07    1.27
  -1  -5 -16   90.20    4.49
  -1   5 -16   83.89    4.30
  -1   5 -16   81.37    3.75
  -1  -5 -16   77.57    3.71
  -1  -5 -17    2.97    1.62
  -1   5 -17    1.60    1.40
  -1  -5 -17    0.94    0.83
  -1  -5 -18   27.96    2.01
   1   5  19    8.81    0.89
   1   6 -18   66.97    3.18
   1   6 -17    1.29    1.49
   1  -6 -17    0.76    1.19
   1   6 -16   10.16    2.11
   1  -6 -16    9.62    1.72
   1   6 -15    2.83    2.16
   1  -6 -15    5.43    1.75
  -1   6  15    2.23    0.91
   1   6 -14   60.51    4.08
   1  -6 -14   71.37    3.93
  -1   6  14   60.20    3.08
  -1   6  13    2.29    1.19
   1   6 -13    2.50    2.16
   1  -6 -13    1.19    1.79
   1   6 -12  268.77   11.25
   1  -6 -12  266.62   17.80
   1   6 -12  283.67   11.69
  -1   6  12  285.53   10.83
  -1   6  12  261.73   16.24
   1   6 -11    1.06    1.83
   1   6 -11    4.19    2.10
   1  -6 -11    4.62    4.79
  -1   6  11    2.26    1.28
  -1   6  11    0.96    4.22
   1   6 -10   84.20    4.81
   1   6 -10   79.15    4.74
   1  -6 -10   93.90    9.78
  -1   6  10   91.10    4.14
   1  -6 -10   83.07    6.52
  -1   6  10   80.34    8.72
   1   6 -10   80.08    4.59
   1   6  -9  149.21    6.69
  -1   6   9  153.86    6.07
   1   6  -9  135.61    6.41
   1  -6  -9  143.66   11.74
   1  -6  -9  129.87    8.59
  -1   6   9  141.80   11.13
   1   6  -9  137.37    6.00
   1   6  -9  131.15    6.59
   1   6  -8  156.38    6.69
  -1   6   8  137.83    5.93
   1   6  -8  144.45    6.39
   1  -6  -8  134.30   10.91
   1   6  -8  138.28    6.25
   1  -6  -8  133.83    8.50
  -1   6   8  134.16   10.84
   1   6  -8  143.69    6.64
  -1   6   7   75.91    3.61
   1  -6  -7   82.34    8.18
   1   6  -7   74.71    3.99
   1  -6  -7   75.21    5.91
   1   6  -7   79.95    4.22
   1   6  -7   74.69    4.25
  -1   6   7   85.84    8.20
  -1   6   6   75.87    7.37
   1  -6  -6   75.06    7.43
  -1   6   6   64.86    3.02
   1   6  -6   48.10    3.49
   1  -6  -6   58.59    5.21
   1   6  -5   36.51    2.83
   1  -6  -5   33.86    4.02
  -1  -6   5   34.90    3.38
   1  -6  -5   40.60    5.64
  -1  -6   4  287.11   12.88
   1  -6  -4  286.47   13.54
   1  -6  -4  291.94   14.87
   1  -6  -3  100.17    7.17
  -1   6   3   99.38    7.94
   1  -6  -2   11.39    3.36
  -1  -6   2   14.13    2.87
  -1   6   2    6.26    3.74
   1  -6  -1  308.99   14.84
   1   6  -1  334.97   14.04
   1  -6  -1  358.99   15.15
  -1  -6   1  367.16   15.14
   1   6  -1  326.68   16.12
  -1   6   1  319.07   15.96
   1   6   0   24.53    2.97
   1  -6   0   27.99    3.70
  -1  -6   0   27.48    3.65
  -1   6   0   22.28    4.08
   1   6   0   27.64    4.65
   1   6   1   58.53    4.47
  -1  -6  -1   48.21    4.73
   1  -6   1   61.49    4.79
  -1   6  -1   55.75    5.25
   1   6   2   53.37    4.43
  -1  -6  -2   55.83    5.02
  -1  -6  -2   46.16    4.31
  -1   6  -2   57.87    4.95
   1  -6   3  490.73   19.79
  -1  -6  -3  496.64   20.68
  -1  -6  -3  488.53   20.06
  -1   6  -3  447.81   19.59
   1   6   3  485.43   22.02
   1  -6   4  638.91   24.51
   1   6   4  611.59   26.85
  -1  -6  -4  582.09   24.74
  -1  -6  -5   36.19    4.51
   1  -6   5   25.32    3.20
   1   6   5   30.51    3.64
   1   6   5   34.29    5.54
   1   6   5   25.52    1.84
  -1  -6  -5   28.24    3.71
  -1  -6  -6    3.74    3.14
   1  -6   6    5.18    2.25
   1   6   6    4.53    2.52
   1   6   6   12.01    4.45
  -1   6  -7    9.79    1.36
   1   6   7   12.25    2.98
  -1   6  -7   10.75    1.83
   1   6   7   11.88    4.55
  -1  -6  -7   15.54    3.61
   1   6   7   13.28    1.55
   1   6   8   95.22    4.21
   1   6   8   96.60    6.71
  -1   6  -8   81.80    4.41
   1   6   8   85.72    8.24
  -1  -6  -8   80.90    6.85
  -1   6  -8   85.20    4.36
   1   6   9  126.59    5.52
   1   6   9  109.70    7.74
  -1   6  -9  127.48    5.85
   1   6   9  128.52   10.03
  -1  -6  -9  118.58    8.50
  -1   6  -9  128.06    5.83
   1   6  10  390.77   14.59
   1   6  10  392.76   17.85
  -1   6 -10  393.30   14.93
   1   6  10  368.05   19.75
  -1  -6 -10  383.01   18.30
  -1   6 -10  367.83   14.87
   1   6  11   50.59    2.89
   1   6  11   46.42    4.92
  -1   6 -11   48.68    3.19
   1   6  11   41.83    5.99
  -1  -6 -11   46.53    5.10
  -1   6 -11   37.28    3.06
  -1   6 -12   59.77    3.84
  -1   6 -12   62.50    3.95
   1   6  12   76.68    3.63
   1   6  12   66.12    5.83
  -1   6 -13   40.65    2.96
  -1   6 -13   43.58    3.23
   1   6  13   46.42    2.70
  -1   6 -14    6.33    1.90
   1   6  14    9.29    1.36
  -1   6 -15   21.29    2.27
   1   6  15   24.74    1.70
  -1   6 -16    1.82    1.36
  -1  -6 -16    1.05    1.61
  -1  -6 -17    4.40    1.42
  -1  -6 -18   24.95    1.68
   1   7 -17   12.12    1.51
   1   7 -16  133.95    5.66
   1  -7 -16  118.62    5.22
  -1   7  15   17.84    1.40
   1  -7 -15   17.35    1.89
  -1   7  14   53.44    2.79
   1   7 -14   56.63    3.70
   1  -7 -14   54.09    3.26
   1  -7 -13    3.23    1.74
   1   7 -13    7.95    2.24
  -1   7  13    7.72    1.43
   1   7 -12   43.81    3.39
   1   7 -12   43.32    3.15
   1   7 -12   45.19    3.56
  -1   7  12   46.03    2.74
  -1   7  11   27.78    2.24
   1   7 -11   29.32    2.84
  -1   7  11   31.93    6.30
   1  -7 -11   29.02    6.79
   1   7 -11   28.08    2.98
   1   7 -11   26.29    2.85
  -1   7  10    1.66    1.28
  -1   7  10    2.07    4.53
   1   7 -10    3.67    1.93
   1  -7 -10    4.50    4.70
   1   7 -10    1.71    1.91
   1   7 -10    3.56    1.27
   1   7 -10    3.08    2.17
  -1   7   9   93.74    4.32
   1   7  -9   84.51    4.91
   1   7  -9   82.06    4.26
   1   7  -9   91.99    4.76
   1  -7  -9   75.83    6.73
  -1   7   9   96.01    9.61
   1  -7  -9  104.42    9.89
   1   7  -9   90.75    4.97
   1  -7  -8    6.87    4.32
  -1   7   8    8.68    1.46
   1   7  -8   10.81    2.09
   1   7  -8   11.04    1.75
  -1   7   8   11.36    5.00
   1   7  -8    6.71    1.80
   1  -7  -8    8.54    3.04
   1   7  -8    9.03    2.31
   1   7  -8    7.71    1.61
   1   7  -7   96.39    5.07
   1   7  -7  101.12    5.32
   1   7  -7   98.59    4.76
  -1   7   7   96.66    4.47
  -1   7   7  107.88    9.72
   1   7  -7   92.40    4.69
   1   7  -7   94.60    4.85
   1  -7  -7  111.00    7.77
   1  -7  -7   99.46    9.31
   1   7  -6  316.24   12.83
   1   7  -6  312.34   12.61
  -1   7   6  303.58   17.56
   1   7  -6  319.90   12.47
   1  -7  -6  334.77   15.63
   1   7  -6  325.37   12.30
   1  -7  -6  295.07   16.99
   1  -7  -5   58.28    5.48
   1   7  -5   62.29    3.79
   1   7  -5   52.63    3.39
   1   7  -5   59.81    3.28
   1  -7  -5   48.97    6.24
  -1   7   5   53.62    2.87
   1  -7  -4   73.63    7.18
  -1   7   4   82.93    3.76
  -1  -7   4   81.09    5.90
   1  -7  -4   87.65    6.65
  -1   7   4   94.17    8.46
   1   7  -4   79.41    4.31
  -1  -7   3   67.40    5.73
  -1   7   3   86.26    3.75
  -1   7   3   79.30    7.74
   1  -7  -3   90.16    7.35
   1  -7  -2  330.93   15.34
  -1   7   2  310.99   11.59
  -1  -7   2  327.20   14.64
   1  -7  -2  354.41   15.22
   1   7  -2  289.20   12.26
  -1   7   2  305.73   11.96
  -1   7   2  327.37   16.44
   1  -7  -1   76.13    5.95
  -1  -7   1   81.75    6.04
   1   7  -1   72.16    4.09
  -1   7   1   70.91    3.73
  -1   7   1   80.33    7.06
   1   7  -1   74.11    6.97
  -1   7   0   34.22    4.70
   1   7   0   30.47    5.12
   1   7   0   26.52    3.16
   1   7   0   28.33    2.52
   1  -7   0   27.44    3.98
  -1  -7   0   25.96    3.96
  -1   7   0   29.13    2.18
   1  -7   1  141.52    8.18
  -1  -7  -1  136.45    8.45
  -1   7  -1  122.51    8.40
   1   7   1  127.58    9.39
   1   7   1  125.52    5.64
   1   7   1  145.02    7.72
   1   7   2   59.34    4.94
  -1  -7  -2   75.38    6.17
   1  -7   2   64.71    5.33
  -1   7  -2   47.25    5.11
  -1  -7  -2   51.23    4.75
   1   7   2   64.28    3.27
  -1   7  -2   60.86    3.28
   1   7   3   60.75    3.17
  -1   7  -3   48.53    3.09
   1   7   3   69.92    3.03
  -1  -7  -3   69.02    6.07
   1  -7   3   53.22    4.94
  -1   7  -3   48.03    4.84
  -1  -7  -3   70.45    5.39
   1   7   4   85.42    4.01
  -1   7  -4   86.81    4.15
   1   7   4   80.39    3.84
  -1   7  -4   94.86    4.36
   1  -7   4   93.50    6.37
  -1  -7  -4   81.17    6.20
   1   7   4   73.74    7.69
   1  -7   5   11.39    2.85
  -1   7  -5    8.91    1.56
   1   7   5   14.78    1.50
  -1   7  -5   12.56    1.82
   1   7   5   13.48    3.10
  -1   7  -5    7.40    1.73
   1   7   5   10.96    4.41
  -1  -7  -5    9.04    2.69
   1   7   6   68.17    5.94
   1   7   6   73.46    8.11
  -1   7  -6   78.93    3.84
  -1   7  -6   84.29    4.10
   1  -7   6   67.67    5.51
  -1  -7  -6   86.97    7.13
  -1   7  -6   66.10    3.81
  -1   7  -6   77.97    4.14
   1   7   6   80.02    3.79
  -1   7  -7  263.46   10.40
  -1  -7  -7  265.74   14.11
   1   7   7  251.79   15.35
  -1   7  -7  256.78   10.41
   1   7   7  265.93   13.26
  -1   7  -7  260.02   10.18
  -1   7  -8    0.99    1.28
  -1   7  -8    0.48    1.44
   1   7   8    2.27    3.87
  -1  -7  -8    0.68    2.69
   1   7   8    3.92    2.59
   1   7   8    2.27    1.30
   1   7   9   50.89    2.87
  -1   7  -9   32.68    2.79
   1   7   9   47.21    6.63
  -1   7  -9   40.13    3.09
   1   7   9   41.73    4.84
  -1  -7  -9   39.27    5.21
   1   7  10   14.04    1.78
  -1   7 -10   12.73    2.04
   1   7  10   10.12    4.37
  -1   7 -10   21.13    2.36
   1   7  10   17.23    3.42
  -1  -7 -10   14.32    3.75
  -1   7 -11   96.76    4.93
  -1   7 -11   89.30    4.93
   1   7  11   82.54    8.31
   1   7  11   80.45    6.76
   1   7  11  105.86    4.67
  -1   7 -12   19.42    2.34
   1   7  12   16.65    1.85
  -1   7 -12   18.99    2.27
  -1   7 -13   -0.71    1.65
  -1   7 -13    0.50    1.68
   1   7  13    1.36    1.22
  -1   7 -14    0.66    1.52
   1   7  14    2.13    1.22
  -1   7 -15    6.42    1.51
   1   7  15    8.41    1.15
   1   7  16  178.56    6.20
  -1  -7 -16  169.81    6.38
   1   7  17   35.77    1.92
  -1  -7 -17   31.80    2.02
   1   8 -16   26.46    1.93
   1   8 -15   10.42    1.78
  -1   8  15   11.72    1.09
   1   8 -14   19.28    2.28
   1  -8 -14   17.54    1.73
  -1   8  14   17.04    1.48
   1   8 -13  151.44    7.05
   1  -8 -13  144.96    6.51
  -1   8  13  165.35    6.42
  -1   8  12   13.88    1.76
   1   8 -12   14.28    2.38
   1  -8 -12   10.26    1.76
   1   8 -11   41.08    3.38
   1   8 -11   47.54    3.37
   1   8 -11   44.80    3.32
  -1   8  11   39.31    2.66
  -1   8  10   52.80    3.14
   1   8 -10   48.22    3.67
   1   8 -10   54.88    3.62
   1   8 -10   55.41    3.78
   1   8 -10   50.34    2.97
  -1   8   9   32.72    2.50
   1   8  -9   37.22    3.06
   1   8  -9   36.33    3.14
  -1   8   9   35.64    6.87
   1  -8  -9   37.09    4.89
   1   8  -9   37.35    2.65
   1   8  -9   38.09    3.27
   1  -8  -8   23.38    4.30
   1   8  -8   33.30    3.28
   1   8  -8   40.18    2.81
  -1   8   8   32.61    2.47
   1   8  -8   45.71    3.09
   1  -8  -8   32.87    6.07
   1   8  -8   34.12    2.62
   1   8  -8   39.38    3.21
  -1   8   8   35.26    6.47
   1   8  -7   42.14    3.26
   1   8  -7   46.52    3.60
   1   8  -7   43.59    2.99
  -1   8   7   32.74    6.66
   1  -8  -7   38.36    6.38
   1   8  -7   43.06    3.08
   1  -8  -7   39.54    5.27
   1   8  -7   36.02    2.71
   1   8  -6  257.47   10.99
   1   8  -6  258.47   10.53
   1  -8  -6  246.69   15.23
   1   8  -6  262.06   10.82
   1  -8  -6  270.82   14.25
   1   8  -6  266.61   10.59
   1   8  -6  258.81   10.35
   1   8  -5    6.71    1.52
   1   8  -5    6.60    1.98
  -1   8   5   13.24    1.52
   1   8  -5    6.16    1.77
   1  -8  -5   12.92    3.73
   1   8  -5    7.51    2.29
  -1   8   5   12.91    4.92
   1   8  -5    4.69    1.63
  -1   8   4   27.43    1.90
  -1   8   4   24.54    5.52
   1   8  -4   21.59    2.29
  -1  -8   4   21.78    3.60
   1  -8  -4   27.07    4.60
   1   8  -4   20.17    2.10
   1   8  -4   18.10    1.91
   1   8  -3  617.41   22.91
  -1   8   3  661.90   29.20
  -1   8   3  628.92   22.78
   1   8  -3  641.46   23.67
   1   8  -3  609.66   23.04
  -1  -8   3  659.22   26.51
   1  -8  -2   80.52    6.91
  -1  -8   2  101.43    7.17
   1   8  -2   87.31    4.63
  -1   8   2   74.36    3.81
  -1   8   2   88.49    8.28
   1   8  -2   93.13    4.48
   1   8  -2   91.82    4.86
   1   8  -2   93.78    4.22
   1   8  -2   84.76    4.04
   1   8  -1    6.18    1.78
  -1   8   1    6.24    1.10
   1  -8  -1    4.34    2.96
  -1  -8   1    6.85    2.96
   1   8  -1    7.50    1.74
   1   8  -1    5.46    2.01
  -1   8   1    7.60    1.76
   1   8  -1    5.80    1.31
  -1   8   1    7.47    4.05
   1  -8   0   67.60    5.87
  -1  -8   0   62.30    5.89
  -1   8   0   59.15    3.44
   1   8   0   60.25    3.44
   1   8   0   59.05    3.52
  -1   8   0   60.11    2.83
  -1   8   0   61.57    6.66
   1   8   0   48.34    6.50
  -1   8   0   58.86    3.35
   1   8   0   53.46    3.03
   1   8   1    0.81    1.13
   1   8   1    1.56    1.47
  -1  -8  -1    3.98    3.11
   1  -8   1   -0.27    2.61
   1   8   1    1.55    1.56
  -1  -8  -1    1.97    2.12
   1   8   1    0.94    0.85
  -1   8  -1    1.71    1.47
   1   8   1    1.22    3.90
  -1   8  -1   -1.59    3.06
   1   8   2   11.81    1.54
   1   8   2   11.26    1.32
   1   8   2   14.01    1.83
  -1  -8  -2   16.91    4.06
  -1   8  -2   18.33    2.04
   1  -8   2    9.15    3.06
   1   8   2   12.59    2.94
   1   8   2   12.72    4.64
  -1   8  -2   10.17    3.36
  -1  -8  -2   11.03    2.88
  -1   8  -2   12.67    1.81
   1   8   2   11.75    1.86
   1  -8   3  815.79   30.17
  -1  -8  -3  749.72   30.86
   1   8   3  714.17   26.14
   1   8   3  689.61   26.40
  -1   8  -3  741.63   26.57
   1   8   3  733.41   29.44
  -1  -8  -3  677.71   29.25
  -1   8  -3  741.92   26.66
  -1   8  -3  691.93   29.45
   1   8   3  707.78   26.30
  -1   8  -3  749.83   26.78
   1   8   3  725.52   26.61
   1   8   4   94.21    4.28
   1   8   4   94.01    4.42
   1   8   4   86.83    4.44
  -1   8  -4   97.98    4.66
  -1  -8  -4   93.83    6.83
   1   8   4   92.39    8.99
  -1   8  -4   94.90    4.81
   1   8   4   91.95    4.60
  -1   8  -4  100.41    4.80
   1  -8   4  100.66    7.17
  -1  -8  -4   95.35    7.88
   1   8   5    2.38    1.35
   1   8   5    3.96    1.27
  -1   8  -5    4.13    1.47
  -1   8  -5    4.33    1.72
   1   8   5    2.35    4.20
  -1   8  -5    4.65    1.69
   1   8   5    3.86    1.48
   1  -8   5    3.68    2.48
   1   8   5    1.69    1.25
  -1   8  -5    5.51    1.62
   1   8   6  159.87    9.55
   1   8   6  141.84    6.47
  -1   8  -6  139.68    6.59
  -1   8  -6  154.47    6.62
  -1   8  -6  151.90    6.82
   1   8   6  159.30   12.13
   1   8   6  174.28    6.56
  -1  -8  -6  157.25   10.44
  -1   8  -6  143.32    6.80
  -1  -8  -7   42.15    5.60
  -1   8  -7   40.46    3.07
  -1   8  -7   38.05    2.82
   1   8   7   31.72    6.14
   1   8   7   41.69    2.76
  -1   8  -7   32.03    2.62
   1   8   7   44.34    2.67
   1   8   7   41.79    4.87
   1   8   8    2.50    4.16
   1   8   8    5.05    2.75
  -1   8  -8    2.45    1.55
  -1   8  -8    2.97    1.48
  -1  -8  -8    7.47    3.41
   1   8   8    4.48    1.55
   1   8   9    8.46    4.54
  -1  -8  -9    5.89    3.41
   1   8   9    5.67    2.90
  -1   8  -9    5.41    1.68
   1   8   9    6.30    1.56
  -1   8 -10  132.41    6.17
   1   8  10  120.52   10.59
  -1   8 -10  142.74    6.44
  -1  -8 -10  124.04    9.24
   1   8  10  120.49    8.51
   1   8  10  138.21    5.97
   1   8  11    1.06    1.38
  -1   8 -11    1.78    1.56
  -1   8 -11    4.47    1.97
   1   8  12   74.02    3.66
  -1   8 -12   74.41    4.09
  -1   8 -12   65.44    3.82
   1   8  13  165.57    6.66
  -1   8 -13  153.69    6.78
   1   8  13  170.65    6.52
   1   8  14    1.41    1.30
   1   8  14    1.45    1.07
   1   8  15    6.08    1.30
   1   8  15    6.46    0.99
  -1  -8 -15    6.56    1.48
   1   8  16    4.70    0.98
   1   8  16    2.79    0.63
  -1  -8 -16    2.73    1.08
  -1   9  15   27.54    1.46
   1   9 -15   29.64    1.94
  -1   9  14    3.34    0.94
   1   9 -14    5.36    1.53
  -1   9  13    6.51    1.22
   1   9 -13    8.88    1.88
  -1   9  12   17.14    1.68
   1   9 -12   13.70    2.23
  -1   9  11    2.44    1.38
   1   9 -11    0.08    1.89
   1   9 -11   -0.28    1.86
  -1   9  10   21.61    2.06
   1   9 -10   15.33    2.37
   1   9 -10   17.15    1.78
   1   9 -10   12.83    2.35
  -1   9   9  152.65    6.19
   1   9  -9  132.56    6.12
   1   9  -9  131.76    6.62
   1   9  -9  131.20    6.40
  -1   9   8   10.90    4.87
   1   9  -8    8.40    2.37
   1   9  -8    8.42    1.85
   1  -9  -8    6.10    3.24
   1   9  -8   10.07    2.28
   1   9  -8   10.29    2.14
   1   9  -7   31.49    2.51
   1   9  -7   39.15    2.93
   1   9  -7   38.88    3.25
   1  -9  -7   41.10    5.40
   1   9  -7   31.74    3.22
   1   9  -7   39.00    2.92
   1  -9  -6   50.69    6.03
   1   9  -6   56.43    3.51
  -1   9   6   53.92    3.18
  -1   9   6   65.21    8.13
   1   9  -6   58.89    3.33
   1   9  -6   58.07    4.11
   1   9  -6   62.37    3.68
   1   9  -5    1.19    1.74
   1  -9  -5    4.48    3.40
   1   9  -5   -0.56    2.23
   1   9  -5    2.56    1.93
   1   9  -5    1.62    1.58
  -1   9   5    4.54    1.37
  -1   9   5    5.72    4.04
   1   9  -5    2.58    1.43
   1   9  -4   44.17    3.06
  -1   9   4   52.72    2.86
  -1   9   4   43.55    6.80
   1   9  -4   46.12    2.91
   1   9  -4   53.22    3.37
   1   9  -3  106.70    5.60
  -1   9   3  108.06    5.17
   1   9  -3  100.61    5.09
  -1   9   3  122.36    4.94
  -1   9   3  108.26    9.86
   1   9  -3  107.76    5.00
  -1  -9   3  110.62    8.11
   1   9  -2  197.35    8.14
   1   9  -2  201.61    8.43
  -1   9   2  170.49    7.83
   1   9  -2  174.34    7.70
  -1   9   2  193.75    7.54
  -1   9   2  178.79   12.75
   1   9  -2  195.17    7.75
   1  -9  -2  182.46   11.53
  -1  -9   2  188.97   11.26
   1   9  -1  183.24    7.77
   1   9  -1  181.28    7.95
  -1   9   1  171.38    7.59
  -1   9   1  179.76    7.11
  -1   9   1  153.60   11.63
   1   9  -1  175.97    7.36
   1  -9  -1  187.14   11.22
  -1  -9   1  184.65   11.17
   1   9   0  364.03   13.55
   1   9   0  346.71   13.67
  -1   9   0  349.23   13.44
  -1   9   0  333.97   12.80
  -1   9   0  320.25   17.69
   1   9   0  338.96   13.12
   1  -9   0  358.87   17.31
  -1  -9   0  331.75   17.15
   1   9   1  227.20    9.37
   1   9   1  222.08    9.51
  -1   9  -1  241.51    9.46
   1   9   1  222.95    8.72
  -1   9  -1  227.74   13.32
   1   9   1  224.52   14.42
   1   9   1  226.19    9.06
   1  -9   1  242.44   12.92
  -1  -9  -1  196.56   12.58
   1   9   2   47.31    3.17
   1   9   2   46.74    3.27
  -1   9  -2   57.70    3.56
  -1   9  -2   49.25    3.25
   1   9   2   49.07    2.63
   1   9   2   49.16    7.34
  -1   9  -2   49.56    5.67
   1   9   2   43.00    2.82
  -1  -9  -2   50.60    6.09
   1  -9   2   48.54    5.57
  -1   9  -3  189.34    8.32
   1   9   3  204.15    8.25
   1   9   3  195.17    8.38
  -1   9  -3  196.53    8.55
  -1   9  -3  187.79    8.33
   1   9   3  197.23    7.79
   1   9   3  201.95   13.82
   1   9   3  193.89    8.00
   1  -9   3  191.51   11.35
  -1  -9  -3  203.31   12.37
  -1   9  -4   23.85    2.52
   1   9   4   19.37    2.22
  -1   9  -4   20.92    2.38
   1   9   4   24.70    1.86
   1   9   4   20.24    2.00
  -1   9  -4   19.80    2.34
  -1  -9  -4   16.06    4.22
   1  -9   4   22.95    4.11
   1   9   4   18.53    2.14
   1   9   5   16.66    1.70
  -1   9  -5   14.66    1.85
   1   9   5   17.08    1.90
   1   9   5   11.99    5.24
  -1   9  -5   15.98    2.27
   1   9   5   17.91    2.07
  -1   9  -5   15.47    2.26
   1  -9   5   19.01    3.58
   1   9   5   15.07    1.91
  -1   9  -6   11.96    1.87
   1   9   6   14.94    3.49
   1   9   6   15.80    1.90
  -1   9  -6   18.36    2.26
  -1   9  -6   17.45    2.35
   1   9   6   15.84    5.51
   1   9   6   15.40    1.77
  -1  -9  -6   11.64    3.99
  -1   9  -7   11.67    1.81
  -1   9  -7   14.36    2.08
  -1   9  -7   11.04    2.21
   1   9   7   12.67    3.24
   1   9   7   12.17    5.07
   1   9   7   14.88    1.80
  -1  -9  -7    5.19    3.55
   1   9   7    7.87    1.65
  -1  -9  -8    5.83    3.47
   1   9   8    2.98    1.50
   1   9   8    4.51    2.68
   1   9   8    5.74    4.59
  -1   9  -8    2.90    1.52
  -1   9  -8    2.81    2.04
   1   9   8    5.43    1.54
  -1   9  -9  387.63   15.78
   1   9   9  445.28   15.85
  -1   9 -10  170.16    7.63
   1   9  10  184.57    7.56
   1   9  10  195.90    7.70
   1   9  11    6.71    1.49
   1   9  11    7.99    1.60
  -1   9 -11    5.65    1.49
   1   9  12   13.03    1.55
   1   9  12   11.41    1.63
  -1   9 -12   13.99    2.02
  -1   9 -13   15.73    1.90
   1   9  13   12.45    1.43
   1   9  13   13.13    1.57
   1   9  14   12.31    1.24
   1   9  14   14.97    1.40
   1   9  15  120.50    4.70
  -1  -9 -15  112.56    4.87
  -1  10  14    3.87    0.73
   1  10 -14    3.71    1.03
  -1  10  13  106.02    4.26
   1  10 -13   97.53    4.54
  -1  10  12   16.75    1.55
   1  10 -12   14.56    1.92
  -1  10  11    7.59    1.38
   1  10 -11    8.20    1.90
   1  10 -10   12.08    2.04
   1  10 -10   15.32    2.18
  -1  10  10   13.23    1.68
   1  10  -9   46.79    3.12
   1  10  -9   50.91    2.95
   1  10  -9   48.11    3.40
  -1  10   9   38.98    2.68
   1  10  -8    2.83    1.70
   1  10  -8    4.70    1.76
   1  10  -8    3.61    2.05
  -1  10   8    2.28    1.53
  -1  10   7  200.88    8.82
   1  10  -7  214.69    8.85
   1  10  -7  219.67    8.91
  -1  10   7  216.39    8.56
   1  10  -7  200.27    9.10
  -1  10   6   28.14    6.02
   1 -10  -6   19.00    4.51
   1  10  -6   28.20    2.65
   1  10  -6   25.80    2.51
   1  10  -6   23.60    2.77
  -1  10   6   27.75    2.15
  -1  10   5   61.64    7.92
   1 -10  -5   56.23    6.56
   1  10  -5   59.79    3.54
  -1  10   5   60.36    3.27
   1  10  -5   60.96    3.77
   1  10  -4   63.16    3.62
   1  10  -4   66.35    4.01
  -1  10   4   67.68    3.44
  -1  10   4   66.75    8.04
  -1  10   3   39.69    6.56
   1  10  -3   39.66    3.29
   1  10  -3   41.16    2.75
  -1  10   3   39.46    2.74
  -1  10   3   35.99    2.39
   1 -10  -3   46.95    6.02
  -1 -10   2    9.56    3.55
   1  10  -2   12.48    2.29
   1 -10  -2   13.18    3.90
  -1  10   2   15.14    5.10
  -1  10   2   17.29    2.46
   1  10  -2   17.28    2.52
  -1  10   2   13.40    1.94
   1  10  -2   10.64    1.66
  -1  10   2   21.17    1.69
   1  10  -2   12.61    1.71
   1 -10  -1   20.37    4.38
  -1 -10   1   18.36    4.18
   1  10  -1   17.05    2.38
  -1  10   1   15.84    2.55
   1  10  -1   16.31    2.51
  -1  10   1   18.23    4.70
  -1  10   1   18.07    2.14
  -1  10   1   14.49    1.47
   1  10  -1   16.08    1.77
   1  10   0   28.91    2.81
  -1  10   0   22.46    2.77
  -1  10   0   17.75    4.54
   1  10   0   25.22    2.07
  -1  10   0   17.15    1.55
  -1 -10   0   26.98    4.85
   1  10   0   27.21    2.57
   1 -10   0   20.64    4.41
  -1  10   0   21.94    2.29
   1  10   1    4.78    1.90
  -1 -10  -1    5.49    3.39
   1 -10   1    7.19    3.35
  -1  10  -1    3.76    1.74
   1  10   1    2.70    1.88
   1  10   1    3.40    0.96
   1  10   1    2.11    1.33
   1  10   2   64.50    3.88
  -1  10  -2   66.42    4.17
   1  10   2   62.57    3.99
  -1  10  -2   64.96    3.87
   1  10   2   62.51    3.49
   1  10   2   70.18    3.25
   1 -10   2   65.32    6.54
  -1 -10  -2   70.01    7.12
   1  10   3   12.20    1.99
   1 -10   3   14.28    3.69
   1  10   3   12.08    2.05
  -1  10  -3   18.33    2.45
   1  10   3   19.07    5.50
  -1  10  -3   16.22    2.23
   1  10   3   15.69    1.55
  -1 -10  -3   16.94    4.42
   1  10   3   11.86    1.67
   1  10   4   23.25    2.30
   1 -10   4   14.62    3.73
  -1  10  -4   20.01    2.57
   1  10   4   23.16    2.43
   1  10   4   16.70    5.45
   1  10   4   20.22    1.99
  -1  10  -4   19.87    2.41
   1  10   4   20.51    1.79
  -1 -10  -4   12.62    4.06
   1  10   5    8.94    1.62
  -1  10  -5    9.68    2.10
   1  10   5   10.64    1.86
  -1  10  -5    9.97    2.14
  -1  10  -5    8.56    1.62
   1  10   5    9.52    1.50
  -1 -10  -6   91.80    8.49
  -1  10  -6  104.41    5.19
   1  10   6   92.10    4.72
   1  10   6   94.07    9.55
  -1  10  -6  110.36    5.30
  -1  10  -6   98.45    4.76
   1  10   6  100.15    4.58
   1  10   6   99.46    4.69
   1  10   7  249.95    9.71
  -1  10  -7  249.09   10.18
  -1  10  -7  236.02    9.98
   1  10   7  265.01    9.69
  -1  10  -8   43.65    3.17
   1  10   8   44.96    2.67
   1  10   8   40.02    2.51
  -1  10  -9    5.72    2.05
   1  10   9    3.13    1.39
   1  10   9    6.83    1.42
  -1  10 -10    2.57    1.92
   1  10  10    1.39    1.26
   1  10  11   43.19    2.46
   1  10  11   39.80    2.39
   1  10  12  104.00    4.33
   1  10  12   98.04    4.32
   1  10  13  181.22    6.82
   1  10  13  174.92    6.85
   1  10  14   10.74    0.96
  -1  11  13    6.85    0.74
   1  11 -12    7.62    1.23
  -1  11  12    8.86    0.99
   1  11 -11    3.39    1.35
  -1  11  11    4.66    1.03
   1  11 -10    3.02    1.59
   1  11  -9  135.02    5.88
  -1  11   9  140.77    5.66
   1  11  -9  127.07    6.03
   1  11  -8    3.27    1.80
   1  11  -8    3.90    1.60
   1  11  -8    4.01    1.58
  -1  11   8    1.59    1.21
  -1  11   8    1.16    1.29
   1  11  -7  147.09    6.88
   1  11  -7  148.43    6.55
   1  11  -7  160.70    6.72
  -1  11   7  144.18    6.59
  -1  11   7  159.07    6.36
  -1  11   6   19.02    1.77
   1  11  -6   17.04    2.01
   1  11  -6   21.59    2.33
  -1  11   6   21.88    2.34
   1  11  -5   42.40    3.16
  -1  11   5   36.11    2.33
   1  11  -5   39.56    3.00
  -1  11   5   38.70    2.98
   1  11  -4   18.34    1.93
  -1  11   4   18.37    1.72
  -1  11   4   20.53    2.53
   1  11  -3   10.03    1.63
  -1  11   3   15.82    1.76
  -1  11   3   16.49    1.59
  -1  11   3   16.96    2.45
   1  11  -3   15.48    2.51
  -1  11   2   10.91    1.80
  -1  11   2   15.08    1.48
   1  11  -2   13.32    2.37
  -1  11   2   14.62    2.48
   1  11  -2   17.18    2.60
  -1  11   1    3.22    1.60
  -1  11   1    2.26    0.89
   1  11  -1    2.74    1.95
  -1  11   1    3.15    2.12
   1  11  -1    3.73    2.15
   1  11   0    2.89    1.89
  -1  11   0    0.16    1.58
  -1  11   0   -1.05    2.10
   1  11   0    0.61    1.98
   1  11   1    2.48    1.90
  -1  11  -1    0.50    1.66
   1  11   1    1.29    1.92
  -1  11  -2   -0.10    2.01
   1  11   2    1.90    1.79
  -1  11  -2    1.10    1.77
   1  11   2    1.84    0.80
   1  11   2    1.33    1.73
   1  11   2    2.51    1.17
   1  11   3    8.10    1.23
  -1  11  -3    9.14    1.99
   1  11   3   10.23    1.48
   1  11   3   10.25    2.04
  -1  11  -3    7.79    2.17
   1  11   4   53.32    2.87
   1  11   4   52.77    3.41
  -1  11  -4   54.56    3.71
   1  11   4   55.34    3.01
   1  11   5   15.08    1.56
  -1  11  -5   17.26    2.33
   1  11   5   12.64    1.60
   1  11   5   15.77    1.99
  -1  11  -5   17.34    2.33
   1  11   6   84.15    4.01
   1  11   6   77.23    4.15
  -1  11  -6   92.53    4.67
   1  11   6   89.14    4.08
   1  11   7  203.07    8.29
  -1  11  -7  224.77    8.89
   1  11   7  212.75    8.34
  -1  11  -8    5.51    1.90
   1  11   8    5.03    1.22
   1  11   8    6.84    1.29
  -1  11  -9  112.00    5.28
   1  11   9  117.25    4.91
  -1  11 -10   24.32    2.22
   1  11  10   28.78    1.84
  -1  11 -11   20.59    1.83
   1  11  12    6.24    0.92
   1  11  13   36.22    1.68
   1  12 -10    6.93    1.11
  -1  12  10    5.85    0.85
   1  12  -9   50.82    2.66
  -1  12   9   45.91    2.32
   1  12  -8   58.93    3.00
  -1  12   8   55.27    2.57
   1  12  -7   20.19    1.75
   1  12  -7   21.43    2.10
  -1  12   7   22.08    1.86
  -1  12   7   22.83    1.60
   1  12  -6    9.69    1.46
   1  12  -6    9.96    1.80
  -1  12   6   11.44    1.69
  -1  12   6    9.87    1.25
   1  12  -5   29.22    2.18
  -1  12   5   37.14    2.09
   1  12  -5   36.34    2.77
  -1  12   5   39.03    2.68
  -1  12   4   12.88    1.30
  -1  12   4   13.91    2.09
   1  12  -4   13.43    2.11
   1  12  -4    8.55    1.39
  -1  12   3  230.97    9.60
   1  12  -2   13.55    2.17
  -1  12   2   17.86    2.42
  -1  12   1    8.79    1.53
   1  12  -1   14.04    2.16
  -1  12   1   14.90    2.34
  -1  12   0    9.77    1.61
  -1  12   0   10.25    2.27
   1  12   0   12.39    2.21
  -1  12  -1   39.96    2.65
   1  12   1   32.95    2.88
  -1  12  -2   31.42    2.42
   1  12   2   27.83    2.55
  -1  12  -3   82.07    4.12
   1  12   3   73.44    4.12
  -1  12  -3   85.20    4.47
  -1  12  -4   33.97    2.59
   1  12   4   35.65    2.52
  -1  12  -4   32.51    2.76
  -1  12  -5    9.55    1.89
   1  12   5   10.59    1.16
  -1  12  -5    7.81    1.74
   1  12   6   14.08    1.33
  -1  12  -6   17.29    1.92
   1  12   7   25.71    1.66
  -1  12  -7   25.60    2.15
   1  12   8    5.58    1.03
  -1  12  -8    3.24    1.43
   1  12   9    3.62    0.89
  -1  12  -9    2.24    1.28
   1  12  10    1.10    0.70
  -1  12 -10    1.99    1.10
   1  12  11    3.43    0.64
   1  13  -6    2.45    1.09
  -1  13   6    2.68    1.02
   1  13  -5   22.01    1.78
  -1  13   5   21.97    1.79
   1  13  -4    1.43    1.28
  -1  13   4    2.12    1.36
   1  13  -3   98.32    4.62
  -1  13   3  107.00    4.78
  -1  13   2    0.33    1.54
   1  13  -2    0.83    1.37
  -1  13   1   65.43    3.64
  -1  13   0    4.13    1.67
  -1  13  -1   46.99    2.46
  -1  13  -2    5.44    1.19
  -1  13  -3   22.21    2.09
  -1  13  -3   17.29    1.58
  -1  13  -4    0.83    1.07
  -1  13  -5    3.70    1.16
  -1  13  -6    4.64    1.12
  -1  13  -7   88.83    3.77
  -1  13  -8    2.27    0.87
   2   0 -20   13.48    0.93
   2   0 -19    0.23    0.92
   2   0 -18   45.32    2.65
   2   0 -17    1.09    1.43
   2   0 -17    0.19    1.32
   2   0 -16  261.64   11.16
   2   0 -16  273.67   10.53
   2   0 -16  261.94   10.66
   2   0 -15    0.70    1.62
   2   0 -15    2.23    2.25
   2   0 -15    2.35    2.25
   2   0 -14  292.49   11.35
  -2   0  14  270.22   14.67
   2   0 -14  249.25   16.11
   2   0 -14  294.86   12.04
   2   0 -14  274.88   15.54
   2   0 -14  295.08   12.12
  -2   0  13   -0.31    2.58
   2   0 -13    1.44    1.95
   2   0 -13    1.44    1.99
   2   0 -13   -1.42    3.33
   2   0 -13    3.52    3.92
   2   0 -13    1.76    1.46
   2   0 -12   72.87    3.68
  -2   0  12   65.44    5.90
   2   0 -12   62.00    7.21
   2   0 -12   75.79    4.27
   2   0 -12   61.72    6.32
   2   0 -12   66.07    4.24
  -2   0  11    0.51    2.14
   2   0 -11    0.95    1.66
   2   0 -11    0.29    2.54
   2   0 -11   -0.19    1.73
   2   0 -11   -2.26    3.69
   2   0 -11    0.11    1.12
  -2   0  10  452.61   19.25
   2   0 -10  488.67   20.11
   2   0 -10  426.78   16.84
   2   0 -10  447.94   20.94
   2   0 -10  447.05   16.42
   2   0  -9    4.70    3.28
  -2   0   9    0.20    2.02
   2   0  -9    0.13    1.35
   2   0  -9    1.58    2.57
  -2   0   8  840.11   32.63
   2   0  -8  841.90   34.22
   2   0  -8  871.89   33.20
   2   0  -7    1.51    2.22
  -2   0   7    0.30    1.90
   2   0  -6  137.42    7.11
   2   0  -6  131.64    7.14
  -2   0   6  125.49    6.66
   2   0  -5    2.78    2.14
   2   0  -5    0.25    1.94
  -2   0   5    1.69    1.81
   2   0  -4  170.50    7.47
  -2   0   4  142.77    7.04
   2   0  -3    0.56    1.71
  -2   0   3    1.23    1.51
   2   0  -2 1151.23   42.54
  -2   0   2 1200.32   42.50
   2   0  -1    0.55    1.66
  -2   0   1    1.58    1.47
   2   0   0 9999.00  348.04
  -2   0   0 9851.71  348.01
  -2   0  -1    1.09    1.46
  -2   0  -1    1.07    1.50
  -2   0  -1    3.38    1.68
   2   0   1    1.52    1.65
  -2   0  -2  345.04   13.53
  -2   0  -2  340.81   13.32
   2   0   2  329.19   13.34
  -2   0  -3   -1.62    1.79
  -2   0  -3   -0.37    1.67
  -2   0  -4  198.26    9.54
   2   0   4  216.89    9.61
  -2   0  -4  209.22    9.23
  -2   0  -5   -0.16    2.38
  -2   0  -5    1.73    1.84
   2   0   5    1.03    2.29
  -2   0  -6  188.04    9.32
   2   0   6  183.30    8.98
  -2   0  -6  170.52    8.63
  -2   0  -7   -0.20    2.62
  -2   0  -7    2.58    2.20
   2   0   7   -0.54    2.32
  -2   0  -8  108.35    7.28
   2   0   8  115.47    7.03
  -2   0  -8  102.02    6.71
   2   0   9    2.38    2.31
  -2   0  -9    1.56    2.94
  -2   0  -9   -0.42    2.28
  -2   0  -9    0.04    0.84
  -2   0 -10  192.75   10.06
   2   0  10  177.80    9.79
  -2   0 -10  172.32    7.03
  -2   0 -10  177.28    7.32
  -2   0 -11   -0.77    1.04
  -2   0 -11    0.99    3.18
   2   0  11   -1.49    2.47
  -2   0 -11   -0.26    1.58
  -2   0 -11   -0.27    2.41
  -2   0 -11   -0.41    1.22
  -2   0 -12   82.85    6.70
  -2   0 -12   83.30    4.57
  -2   0 -12   69.10    6.99
   2   0  12   72.34    6.01
  -2   0 -12   84.07    3.87
  -2   0 -12   77.71    4.08
  -2   0 -13    0.68    1.25
  -2   0 -13    3.08    3.36
  -2   0 -13    0.08    1.52
  -2   0 -14  136.65   10.10
  -2   0 -14  149.89    6.59
  -2   0 -14  130.65    6.29
  -2   0 -14  142.69    6.08
  -2   0 -15    0.24    1.55
  -2   0 -15    0.75    1.25
  -2   0 -15   -0.34    1.66
  -2   0 -16   14.66    1.99
  -2   0 -16    8.55    1.88
  -2   0 -17    1.99    1.39
  -2   0 -17    1.13    1.44
  -2   0 -18   76.91    3.69
  -2   0 -19    1.32    0.97
  -2   0 -20   36.42    1.67
   2   1 -20   11.01    0.83
   2  -1 -20   10.98    0.82
   2  -1 -19   -0.59    0.89
   2  -1 -18   58.76    3.03
   2  -1 -17    8.89    1.62
   2   1 -17    5.39    2.04
   2  -1 -17    6.78    1.53
   2  -1 -16   16.55    2.05
   2  -1 -16   13.77    1.94
   2   1 -16   17.46    2.64
   2  -1 -16   14.72    2.53
   2  -1 -15    3.91    1.63
   2  -1 -15    1.78    2.11
   2   1 -15    7.44    2.37
   2  -1 -15    1.65    2.17
  -2   1  14    8.18    3.14
  -2  -1  14   13.35    3.46
   2   1 -14    7.83    2.41
   2  -1 -14    8.77    2.41
   2  -1 -14   19.75    5.49
   2   1 -14   10.17    3.88
   2  -1 -14   13.12    3.86
   2  -1 -14    8.79    1.83
   2   1 -14    8.55    2.44
   2  -1 -14    8.37    2.32
   2  -1 -13   18.23    1.94
  -2  -1  13   16.16    3.53
   2   1 -13   15.58    2.64
   2  -1 -13   19.32    2.60
   2  -1 -13   11.90    4.64
   2   1 -13   10.73    4.03
   2   1 -13    9.24    3.69
   2  -1 -13    9.83    3.69
   2  -1 -13   19.56    2.55
   2   1 -13   13.57    2.48
  -2  -1  12  639.79   25.62
   2   1 -12  584.35   22.50
   2  -1 -12  594.77   22.40
   2  -1 -12  590.07   27.75
   2   1 -12  594.21   26.89
   2  -1 -12  580.43   21.82
   2  -1 -12  591.23   25.93
   2  -1 -12  590.98   22.53
   2   1 -12  617.21   22.68
  -2  -1  11  165.08    9.62
   2   1 -11  167.92    7.56
   2  -1 -11  174.88    7.51
   2   1 -11  151.78   10.65
   2  -1 -11  173.55   11.74
   2  -1 -11  176.87    7.00
   2  -1 -11  176.52   10.35
   2  -1 -11  166.66    7.57
   2   1 -11  167.22    7.62
  -2  -1  10  237.87   11.37
   2   1 -10  207.11    9.08
   2  -1 -10  215.60    9.00
   2   1 -10  239.20    9.32
   2   1 -10  219.32    8.59
   2  -1 -10  216.64    8.58
   2  -1 -10  230.42   11.83
   2  -1 -10  219.12   13.14
   2   1 -10  227.00   12.59
  -2  -1   9   36.75    3.79
   2   1  -9   41.92    2.71
   2   1  -9   41.38    4.93
   2  -1  -9   33.95    2.48
   2  -1  -9   31.83    5.19
   2  -1  -9   33.51    4.12
   2  -1  -8    1.40    3.22
   2   1  -8    1.22    2.97
   2  -1  -8    0.19    2.31
  -2  -1   8   -0.51    1.94
  -2  -1   7   90.91    4.99
   2  -1  -7   69.83    4.95
   2  -1  -7   80.58    6.43
   2  -1  -6  761.86   28.64
   2  -1  -6  766.97   28.68
  -2  -1   6  713.59   28.20
   2  -1  -5    0.74    1.91
  -2  -1   5    1.25    1.63
   2  -1  -5    1.01    1.88
   2  -1  -4  672.67   26.04
  -2  -1   4  708.16   25.95
   2   1  -3  339.22   12.36
  -2  -1   3  346.96   13.49
   2  -1  -3  346.78   13.63
  -2  -1   2  286.65   11.22
   2   1  -2  277.54   10.61
   2  -1  -2  279.64   11.29
  -2  -1   1  395.69   15.36
   2   1  -1  409.03   15.18
   2  -1  -1  398.35   15.44
  -2   1   0  114.45    4.94
  -2  -1   0  122.08    5.42
   2  -1   0  113.44    5.43
   2   1   0  112.04    5.36
  -2  -1  -1 2516.83   89.07
  -2  -1  -1 2470.29   89.54
  -2   1  -1 2557.66   88.79
  -2  -1  -1 2535.12   89.06
   2  -1   1 2417.97   89.08
   2   1   1 2546.51   89.28
  -2  -1  -2   77.47    4.74
  -2   1  -2   74.21    3.88
  -2  -1  -2   61.20    4.22
  -2  -1  -2   64.91    3.93
   2  -1   2   71.52    4.00
  -2  -1  -3  159.77    6.72
  -2  -1  -3  118.34    6.82
  -2  -1  -4  945.71   34.76
  -2  -1  -4  903.51   35.17
   2   1   4  971.32   35.17
  -2  -1  -5    1.26    2.40
  -2  -1  -5    2.85    2.00
   2   1   5    0.87    2.09
  -2  -1  -6  357.90   15.48
  -2  -1  -6  348.78   14.85
   2   1   6  360.58   15.22
  -2  -1  -7   34.14    4.09
   2   1   7   37.38    3.87
   2  -1   7   34.43    3.87
  -2  -1  -7   30.51    3.41
  -2  -1  -8   10.85    3.18
  -2  -1  -8   11.00    2.58
   2  -1   8   10.90    2.96
   2   1   8   12.73    2.86
   2   1   9   52.24    4.63
   2  -1   9   38.08    4.19
  -2  -1  -9   46.50    4.94
  -2  -1  -9   43.48    2.28
  -2   1  -9   42.50    2.26
  -2  -1  -9   46.56    4.40
  -2  -1 -10  180.92    9.94
   2   1  10  198.30   10.11
   2  -1  10  187.83    9.94
  -2  -1 -10  203.38   10.95
  -2  -1 -10  177.97    7.06
  -2   1 -10  168.81    7.02
  -2  -1 -10  177.47    7.34
  -2   1 -10  183.82    7.35
  -2  -1 -11    8.04    1.31
  -2  -1 -11    8.23    3.58
   2  -1  11    6.98    2.63
   2   1  11   11.52    2.99
  -2   1 -11    8.47    1.82
  -2  -1 -11    6.24    2.67
  -2   1 -11    9.99    1.60
  -2  -1 -11    6.34    1.45
  -2  -1 -12  105.28    8.33
  -2  -1 -12  105.23    7.80
  -2  -1 -12  103.14    4.82
  -2   1 -12   96.66    4.74
   2   1  12   90.10    6.83
   2  -1  12   95.75    6.86
  -2   1 -12   92.97    4.78
  -2  -1 -12  101.35    4.51
  -2   1 -12   98.02    5.09
  -2   1 -13   13.53    2.24
  -2  -1 -13   12.94    1.94
  -2  -1 -13    8.85    3.59
  -2   1 -13   17.11    2.07
  -2  -1 -13   15.99    1.68
   2   1  13   12.83    2.84
  -2   1 -14  175.58    7.99
  -2  -1 -14  181.50    7.70
  -2   1 -14  173.93   11.56
  -2  -1 -14  179.29   11.62
  -2   1 -14  178.17    7.72
  -2  -1 -14  179.00    7.37
  -2  -1 -15    7.67    1.51
  -2  -1 -15    6.06    1.94
  -2   1 -15    3.42    1.68
  -2  -1 -15    6.13    1.75
  -2  -1 -16   58.22    3.45
  -2   1 -16   51.58    3.23
  -2  -1 -16   52.31    3.23
  -2  -1 -17    0.55    1.48
  -2  -1 -17   -0.13    1.32
  -2  -1 -18    4.78    1.40
  -2  -1 -18    8.05    1.36
  -2  -1 -19   13.18    1.24
   2  -2 -19    0.45    0.82
   2   2 -19    0.38    0.79
   2   2 -18  160.61    6.69
   2   2 -18  152.76    6.21
   2  -2 -18  149.80    6.21
   2   2 -17    0.17    1.85
   2  -2 -17    2.48    1.89
   2   2 -17    1.58    1.33
   2  -2 -17    1.40    1.25
   2   2 -17    1.83    1.24
   2  -2 -17    1.71    1.31
   2   2 -16  174.32    7.84
   2  -2 -16  170.98    7.73
   2  -2 -16  171.89    7.12
   2   2 -16  169.08    7.12
   2   2 -16  167.41    7.23
   2  -2 -16  172.73    7.25
   2   2 -15  151.05    6.34
   2  -2 -15  142.02    6.28
   2  -2 -15  140.98    6.93
   2   2 -15  146.16    7.09
  -2  -2  14   -1.56    2.15
  -2   2  14    2.16    2.51
   2   2 -14    2.67    2.09
   2  -2 -14   -0.11    1.98
   2  -2 -14    1.77    2.04
   2   2 -14   -1.47    2.84
   2  -2 -14    0.53    4.28
   2  -2 -14   -1.82    2.89
   2   2 -14   -0.14    1.42
   2  -2 -14   -0.07    1.39
   2   2 -13   95.29    4.61
   2  -2 -13   97.84    4.60
   2   2 -13   94.48    8.03
   2  -2 -13   95.11    7.97
  -2  -2  13   92.24    7.24
  -2   2  13   97.66    7.28
   2  -2 -13   91.47    5.11
   2  -2 -13   97.56    5.31
   2   2 -13  106.70    5.53
   2  -2 -13   93.41    9.49
   2  -2 -12   79.91    3.92
   2   2 -12   84.65    3.99
  -2   2  12   80.30    6.37
  -2  -2  12   75.23    6.29
   2  -2 -12   80.68    6.85
   2   2 -12   82.70    7.02
   2   2 -12   76.74    4.62
   2  -2 -12   79.51    4.45
   2  -2 -12   78.04    4.59
   2   2 -12   84.10    4.72
   2   2 -12   61.99    6.59
   2  -2 -12   79.01    8.48
   2   2 -11  198.34    8.28
   2  -2 -11  208.05    8.29
   2  -2 -11  226.30    8.91
  -2  -2  11  197.65   10.97
  -2   2  11  228.15   11.35
   2   2 -11  214.49   11.76
   2  -2 -11  215.60   11.74
   2   2 -11  192.06    8.88
   2   2 -11  211.60    9.06
   2  -2 -11  223.07    9.01
   2  -2 -11  218.30   13.72
   2   2 -11  202.62   11.98
   2  -2 -10  350.75   13.43
   2   2 -10  360.90   13.47
  -2  -2  10  373.47   16.26
  -2   2  10  360.87   16.13
   2   2 -10  376.43   16.92
   2  -2 -10  378.47   16.90
   2   2 -10  370.52   14.18
   2  -2 -10  346.25   13.96
   2  -2 -10  380.98   19.00
   2   2 -10  345.95   17.05
   2   2 -10  358.07   14.06
   2  -2 -10  364.52   13.92
   2  -2  -9  294.94   11.56
   2   2  -9  327.79   14.36
   2  -2  -9  313.06   14.22
   2   2  -9  294.72   11.72
   2   2  -9  295.75   14.58
   2  -2  -9  286.70   15.84
  -2  -2   9  291.57   13.51
  -2   2   9  298.21   13.61
  -2   2   8  140.04    7.56
  -2  -2   8  149.33    7.68
   2   2  -8  138.29    7.95
   2  -2  -8  134.05    7.87
  -2   2   7  190.28    9.28
  -2  -2   7  214.00    9.51
   2  -2  -7  188.92    8.37
   2   2  -7  207.49    9.81
   2  -2  -7  195.91    9.68
   2  -2  -6  450.25   18.18
  -2  -2   6  486.65   19.00
  -2   2   6  476.82   18.93
   2   2  -6  478.47   19.27
   2  -2  -6  474.52   19.20
   2   2  -6  494.53   19.29
   2  -2  -6  484.32   19.26
   2  -2  -6  514.60   21.07
  -2   2   5  894.81   33.38
  -2  -2   5  867.75   33.34
   2   2  -5  904.62   33.65
   2  -2  -5  928.40   33.69
   2   2  -5  895.02   33.61
   2  -2  -5  909.47   33.61
   2  -2  -4   20.63    2.52
   2   2  -4   21.67    2.57
  -2   2   4   29.02    2.54
  -2  -2   4   23.03    2.42
   2   2  -3  118.39    5.53
   2  -2  -3  102.65    5.39
   2   2  -3  105.47    4.27
  -2   2   3  106.61    5.28
  -2  -2   3  117.89    5.36
   2   2  -2   22.56    1.74
   2  -2  -2   21.64    2.31
   2   2  -2   22.56    2.27
  -2  -2   2   20.20    2.49
  -2   2   2   22.20    2.15
  -2  -2   2   24.52    2.20
   2   2  -1  182.24    7.39
  -2   2   1  173.89    7.47
  -2  -2   1  184.87    7.53
  -2  -2   1  172.58    7.99
   2  -2  -1  162.89    7.45
   2   2  -1  178.30    7.57
   2   2   0   10.28    1.87
   2  -2   0   11.42    1.82
  -2  -2   0   12.63    2.65
   2   2   0    8.69    1.80
  -2   2   0   13.15    1.76
  -2  -2   0   10.80    1.73
  -2   2  -1   16.86    2.08
   2  -2   1   16.25    2.10
  -2  -2  -1   17.99    2.85
   2   2   1   15.07    1.99
   2   2   1   20.64    2.39
  -2  -2  -1   20.05    2.15
  -2   2  -1   15.35    2.00
   2   2   2   66.70    4.07
  -2  -2  -2   60.15    4.46
   2   2   2   63.78    3.65
   2  -2   2   53.17    3.52
  -2  -2  -2   66.02    3.71
  -2   2  -2   54.47    3.50
  -2   2  -3   13.23    2.10
  -2  -2  -3   13.18    2.08
   2  -2   3   12.46    2.15
   2   2   3   11.79    2.09
  -2   2  -4   58.95    4.01
  -2  -2  -4   62.00    4.02
  -2  -2  -4   64.26    4.85
   2   2   4   79.04    4.76
   2   2   4   73.47    5.29
  -2   2  -5  286.91   11.90
  -2  -2  -5  264.16   11.73
  -2   2  -5  283.52   12.39
  -2  -2  -5  271.54   12.34
  -2  -2  -5  268.59   12.49
   2   2   5  289.94   12.41
   2   2   5  267.34   12.54
  -2  -2  -6  170.35    8.15
  -2   2  -6  180.00    8.15
   2   2   6  160.30    8.47
   2   2   6  138.75    8.30
  -2   2  -6  160.99    8.50
  -2  -2  -6  150.34    8.47
  -2  -2  -6  171.25    8.78
   2   2   7  198.31    9.84
  -2  -2  -7  206.91    9.57
  -2   2  -7  207.44    9.51
   2   2   7  168.94    9.53
  -2   2  -7  197.53   10.02
  -2  -2  -7  182.18    9.88
  -2  -2  -7  197.80    9.99
   2   2   8   58.47    5.03
   2  -2   8   60.18    5.13
   2   2   8   43.86    4.49
  -2   2  -8   70.74    5.65
  -2  -2  -8   55.07    5.21
  -2  -2  -8   73.40    5.12
  -2   2  -8   80.13    5.23
  -2  -2  -9   40.28    2.21
  -2   2  -9   41.08    2.22
   2   2   9   37.75    4.34
   2  -2   9   44.75    4.55
  -2   2  -9   43.98    4.86
  -2  -2  -9   35.44    4.85
  -2  -2  -9   39.99    4.25
  -2   2  -9   46.00    4.41
  -2   2 -10   93.51    4.43
  -2  -2 -10  101.38    4.52
  -2   2 -10   90.30    6.63
  -2  -2 -10   96.81    6.86
  -2  -2 -10  101.78    4.22
  -2   2 -10   92.61    4.16
   2   2  10  106.85    7.01
   2  -2  10   95.96    6.75
  -2   2 -10   97.44    7.49
  -2  -2 -10  102.41    7.51
  -2   2 -10   89.30    4.34
   2   2  11   33.43    2.12
  -2   2 -11   31.73    2.60
  -2  -2 -11   34.84    2.39
  -2   2 -11   32.75    2.36
  -2  -2 -11   37.42    4.41
   2   2  11   29.72    3.97
   2  -2  11   29.40    3.93
  -2   2 -11   28.19    2.02
  -2  -2 -11   35.87    2.14
  -2   2 -11   27.69    4.61
  -2  -2 -11   40.50    5.38
  -2   2 -11   27.84    4.10
  -2   2 -11   28.57    2.25
  -2  -2 -12   14.12    1.82
  -2   2 -12   10.88    1.69
  -2   2 -12    8.46    3.06
  -2  -2 -12   12.09    3.30
  -2   2 -12   11.09    1.47
  -2  -2 -12   15.57    1.57
  -2   2 -12   13.11    1.73
  -2   2 -12   14.53    3.81
  -2  -2 -12   17.20    4.08
   2   2  12   16.77    3.28
  -2   2 -12   10.50    1.95
   2   2  12   12.24    1.42
   2   2  13  106.05    7.57
  -2   2 -13  124.90    6.02
  -2   2 -13  120.27    5.68
  -2  -2 -13  120.02    5.68
  -2   2 -13  126.64    5.69
  -2   2 -13  129.59    5.43
  -2  -2 -13  125.35    5.43
  -2   2 -13  122.95    9.26
  -2  -2 -13  131.39    9.49
  -2   2 -14   12.83    2.21
  -2  -2 -14    9.45    1.79
  -2   2 -14   11.28    1.80
  -2   2 -14   12.46    1.56
  -2   2 -14   10.71    1.76
  -2  -2 -14    8.18    1.45
  -2   2 -14   12.23    3.69
  -2  -2 -14    9.24    3.37
  -2   2 -15   17.27    2.33
  -2  -2 -15   22.10    1.91
  -2   2 -15   18.07    1.89
  -2   2 -15   19.78    2.00
  -2  -2 -15   21.99    2.18
  -2   2 -15   20.34    2.11
  -2  -2 -16  317.12   12.49
  -2   2 -16  320.69   12.29
  -2  -2 -16  308.51   12.23
  -2  -2 -17    0.90    1.53
  -2  -2 -17   -0.53    1.22
  -2   2 -17   -0.06    1.27
  -2  -2 -18   12.68    1.63
  -2  -2 -18   14.64    1.48
  -2   2 -18   15.06    1.47
  -2  -2 -19    6.13    0.94
  -2   2 -19    7.77    0.97
   2   3 -19    6.34    0.78
   2  -3 -19    6.33    0.80
  -2   3  19    5.74    0.66
   2   3 -18   34.11    2.02
   2  -3 -18   38.37    2.09
   2   3 -18   36.96    2.59
   2  -3 -17    2.11    1.18
   2   3 -17    1.57    1.16
   2  -3 -17    3.41    1.81
   2   3 -17   -0.90    1.77
   2  -3 -16    7.87    2.09
   2   3 -16    6.95    2.27
   2   3 -16    7.92    1.50
   2  -3 -16    5.42    1.43
   2  -3 -16    9.34    1.50
   2   3 -16   10.61    1.59
   2   3 -15    4.37    2.21
   2  -3 -15    3.24    2.02
   2   3 -15    6.88    1.55
   2  -3 -15    4.04    1.45
   2   3 -15    6.07    1.55
  -2   3  14   31.42    4.21
   2  -3 -14   22.82    2.76
   2   3 -14   30.08    2.31
   2  -3 -14   26.81    2.23
   2   3 -14   37.34    3.35
  -2  -3  14   38.69    4.58
   2  -3 -14   27.50    4.52
   2  -3 -14   23.00    5.75
   2   3 -14   28.14    4.54
  -2   3  13   46.46    6.39
   2  -3 -13   60.86    3.95
   2   3 -13   66.71    4.30
   2   3 -13   59.17    6.25
   2  -3 -13   63.12    6.22
   2  -3 -13   52.00    7.75
   2  -3 -13   62.95    3.39
   2   3 -13   63.32    3.42
  -2   3  13   60.63    5.66
  -2  -3  13   64.45    5.83
   2   3 -12  531.97   19.86
   2   3 -12  517.26   18.98
   2  -3 -12  497.48   18.91
  -2  -3  12  526.40   22.45
  -2   3  12  495.96   22.15
   2  -3 -12  484.14   25.46
   2  -3 -12  524.36   19.58
   2   3 -12  498.57   22.88
   2  -3 -12  496.53   22.81
   2   3 -11   27.99    2.79
   2  -3 -11   22.67    3.97
   2   3 -11   28.80    4.19
   2  -3 -11   26.00    2.64
   2  -3 -11   28.62    2.54
   2  -3 -11   27.34    1.99
   2   3 -11   26.61    2.03
  -2   3  11   24.16    3.59
  -2  -3  11   26.81    3.57
   2  -3 -11   24.29    5.78
   2   3 -10  110.55    5.22
   2  -3 -10   93.12    4.87
   2  -3 -10   96.45    4.78
   2   3 -10   96.42    4.34
   2  -3 -10   96.22    4.31
  -2   3  10   95.26    4.21
   2   3 -10   85.04    6.79
  -2  -3  10  105.08    6.74
  -2   3  10  103.68    6.68
   2   3 -10   98.17    7.28
   2  -3 -10   95.60    7.09
   2   3  -9   20.99    3.47
  -2   3   9   22.79    1.57
   2  -3  -9   20.23    1.99
  -2   3   9   22.84    3.10
  -2  -3   9   18.55    3.05
   2  -3  -9   20.61    3.42
   2   3  -9   15.30    3.17
   2   3  -9   15.58    2.10
   2  -3  -8    4.80    1.63
   2  -3  -8   11.89    4.74
   2   3  -8    4.24    2.68
   2  -3  -8    3.95    2.45
  -2  -3   8    8.35    2.36
  -2   3   8    4.72    2.09
   2  -3  -7   71.80    4.51
   2  -3  -7   82.17    7.35
   2   3  -7   70.10    5.16
   2  -3  -7   68.52    5.04
  -2  -3   7   81.34    5.08
  -2   3   7   74.56    4.89
   2  -3  -6  541.74   20.21
  -2   3   6  518.68   20.38
  -2  -3   6  521.65   20.36
   2   3  -6  500.50   20.56
   2  -3  -6  490.99   20.47
   2  -3  -6  522.19   22.62
   2   3  -5  199.64    9.16
   2  -3  -5  189.25    9.06
   2  -3  -5  198.53   10.94
  -2  -3   5  205.78    9.01
  -2   3   5  202.86    9.00
   2  -3  -5  191.08    9.08
   2   3  -5  219.89    9.41
  -2  -3   4  107.88    5.38
   2   3  -4   87.26    5.38
  -2  -3   4   97.15    5.21
  -2   3   4  109.58    5.47
   2  -3  -4   96.32    5.50
   2   3  -4   88.92    5.59
  -2  -3   3   38.23    3.13
   2   3  -3   30.79    2.03
  -2   3   3   36.77    2.79
  -2  -3   3   34.37    2.64
   2  -3  -3   37.90    2.93
   2   3  -3   39.25    3.01
  -2  -3   2   18.23    2.67
   2   3  -2   15.02    1.70
  -2   3   2   17.25    1.96
  -2  -3   2   20.32    2.04
   2  -3  -2   15.14    2.00
   2   3  -2   22.36    2.24
  -2  -3   1   25.06    3.12
   2   3  -1   24.73    2.21
  -2   3   1   26.00    2.20
  -2  -3   1   19.91    2.05
   2  -3  -1   24.99    2.25
   2   3  -1   18.53    2.11
  -2   3   0   62.86    3.78
  -2  -3   0   76.40    3.97
  -2  -3   0   81.64    5.04
   2   3   0   84.89    4.31
  -2  -3   0   76.87    3.97
  -2   3   0   69.79    3.85
   2   3   0   80.47    4.06
   2  -3   0   68.72    3.87
  -2   3  -1  218.71    9.14
  -2  -3  -1  229.73    9.24
  -2  -3  -1  226.63   10.32
   2   3   1  236.08    9.68
   2   3   1  226.84    9.23
   2  -3   1  208.29    9.09
  -2   3  -2  100.68    5.21
  -2  -3  -2  104.98    5.25
  -2  -3  -2  106.63    6.37
   2   3   2  111.84    5.31
   2  -3   2  106.57    5.23
   2   3   2  118.00    7.31
   2   3   2  116.08    5.85
  -2  -3  -3  193.66    9.34
  -2   3  -3  187.14    8.29
  -2  -3  -3  188.91    8.35
   2   3   3  199.82   10.24
   2   3   3  184.86    8.27
   2  -3   3  199.77    8.41
  -2  -3  -4 1350.37   49.80
  -2   3  -4 1379.99   49.77
  -2  -3  -4 1434.02   51.08
   2   3   4 1320.56   51.40
   2   3   5   10.16    3.71
  -2  -3  -5    8.40    2.91
  -2  -3  -5    7.51    2.20
  -2   3  -5    6.87    2.15
  -2  -3  -5   12.40    3.32
   2   3   5   13.53    2.78
   2   3   6  122.48    6.91
  -2  -3  -6  113.87    7.32
  -2   3  -6   95.63    5.89
  -2  -3  -6  108.88    6.20
   2   3   6  108.10    7.36
  -2  -3  -6  110.69    6.70
  -2  -3  -6  109.17    7.07
  -2   3  -7  163.93    8.14
  -2  -3  -7  154.54    8.16
   2   3   7  164.05    8.71
   2   3   7  157.17    9.21
  -2   3  -7  156.10    8.67
  -2  -3  -7  156.90    8.76
  -2  -3  -7  167.35    9.11
  -2  -3  -8  127.58    7.41
  -2   3  -8  129.61    7.29
   2   3   8  127.73    8.16
   2   3   8  134.24    7.81
  -2   3  -8  129.86    8.07
  -2  -3  -8  124.89    7.87
  -2  -3  -8  135.70    8.17
  -2  -3  -9   30.05    3.70
  -2   3  -9   34.83    3.71
   2   3   9   24.45    3.80
   2  -3   9   34.02    4.12
  -2  -3  -9   27.71    1.80
  -2   3  -9   34.28    1.86
   2   3   9   29.79    3.77
  -2  -3  -9   31.73    4.25
  -2   3  -9   39.65    4.63
  -2  -3  -9   35.95    4.28
  -2   3 -10  368.07   13.77
  -2  -3 -10  350.60   13.72
  -2   3 -10  380.20   16.64
  -2  -3 -10  393.60   16.84
   2  -3  10  389.53   16.99
   2   3  10  366.25   16.67
  -2   3 -10  390.07   17.53
  -2  -3 -10  372.82   17.35
  -2   3 -10  342.31   13.91
  -2  -3 -10  356.73   13.48
  -2   3 -10  370.36   13.49
  -2   3 -11   21.30    4.01
  -2  -3 -11   17.49    3.84
  -2  -3 -11   16.98    3.36
  -2   3 -11   23.85    3.57
  -2  -3 -11   22.00    1.70
  -2   3 -11   26.32    1.76
  -2   3 -11   21.59    1.93
  -2  -3 -11   19.81    1.92
   2   3  11   18.42    1.77
  -2   3 -11   20.20    2.15
   2  -3  11   24.51    3.53
   2   3  11   18.78    3.43
   2   3  12  152.25    9.58
  -2  -3 -12  171.38    6.91
  -2   3 -12  169.66    6.89
  -2   3 -12  168.60    7.16
  -2  -3 -12  165.52    7.16
  -2   3 -12  155.55   10.61
  -2  -3 -12  182.35   11.11
   2   3  12  176.07    6.94
  -2   3 -12  161.18    7.40
   2   3  13  140.24    8.98
  -2  -3 -13  150.26    6.44
  -2   3 -13  148.21    6.40
  -2   3 -13  153.20   10.30
  -2  -3 -13  158.17   10.55
  -2   3 -13  158.19    6.76
  -2  -3 -13  159.16    6.79
   2   3  13  161.29    6.41
  -2   3 -13  162.71    7.07
  -2   3 -14   22.54    2.51
  -2  -3 -14   25.68    1.99
  -2   3 -14   26.51    1.98
  -2   3 -14   26.40    2.27
  -2  -3 -14   29.06    2.36
   2  -3  14   24.17    3.71
   2   3  14   23.85    3.76
  -2   3 -15    3.78    1.43
  -2  -3 -15    0.71    1.33
  -2   3 -15    4.23    1.77
  -2  -3 -16   15.84    1.76
  -2  -3 -16   13.73    2.13
  -2   3 -17    2.91    1.18
  -2  -3 -17    2.18    1.15
  -2  -3 -17    1.42    1.48
  -2  -3 -18    1.58    0.92
  -2   3 -18    1.10    0.94
  -2  -3 -18    0.82    1.23
   2   3  19    9.51    0.93
  -2  -3 -19    8.65    1.08
  -2   3 -19   11.42    0.89
  -2  -3 -19   10.02    0.86
  -2  -4  18   57.64    2.47
   2  -4 -18   56.73    2.61
   2  -4 -17    1.44    1.52
   2   4 -17    0.21    0.96
   2  -4 -17    0.26    0.97
   2   4 -17    0.08    1.69
   2  -4 -16   93.02    4.61
   2   4 -16   90.45    4.83
   2   4 -16   84.07    4.02
   2  -4 -16   82.40    4.02
   2  -4 -15   15.75    1.71
   2   4 -15   13.54    1.72
   2  -4 -15   16.75    2.28
   2   4 -15   16.65    2.71
   2   4 -15   13.64    1.70
   2  -4 -15   16.19    1.76
   2  -4 -14  190.38    8.09
   2   4 -14  185.50    8.35
   2   4 -14  183.36    7.44
   2  -4 -14  179.33    7.38
   2   4 -14  168.41    7.73
   2   4 -13    8.88    2.38
   2   4 -13    3.25    1.42
   2  -4 -13    3.92    1.38
   2   4 -13    4.04    2.79
   2  -4 -13    3.95    2.85
   2  -4 -13   -0.57    4.50
  -2  -4  13    2.50    2.19
  -2   4  13    4.43    2.36
  -2   4  13    6.23    3.73
   2  -4 -13    3.67    1.92
   2  -4 -12    8.75    3.14
   2   4 -12   12.18    3.37
  -2   4  12   16.46    1.57
   2   4 -12   14.66    2.48
   2   4 -12   15.16    1.74
   2  -4 -12   14.24    1.67
   2  -4 -12   13.33    2.22
  -2  -4  12   17.62    3.13
  -2   4  12   12.09    2.96
  -2   4  12   13.64    4.59
   2   4 -11   12.12    2.36
  -2  -4  11   15.70    3.11
  -2   4  11    9.94    2.78
  -2   4  11    3.59    4.13
  -2   4  11    9.26    1.36
   2  -4 -11    8.61    3.06
   2   4 -11   11.49    3.27
   2  -4 -11    6.98    1.40
   2   4 -11   10.25    1.50
   2  -4 -11    5.13    1.80
   2  -4 -10  199.15   13.90
   2  -4 -10  189.29    7.85
  -2   4  10  203.46    7.44
   2   4 -10  168.50    8.01
  -2  -4  10  177.67    9.81
  -2   4  10  172.23    9.68
   2   4 -10  183.16   10.50
   2  -4 -10  183.42   10.43
   2   4 -10  176.86    7.33
   2  -4 -10  178.54    7.30
   2   4  -9  138.80    8.31
   2  -4  -9  129.20    8.09
   2   4  -9  132.38    6.15
  -2  -4   9  135.51    7.63
  -2   4   9  129.64    7.60
   2   4  -9  118.03    5.34
   2  -4  -9  128.26    5.35
   2  -4  -9  148.70   11.15
   2   4  -9  122.73    5.98
  -2   4   9  147.12    5.54
   2  -4  -8    9.44    4.66
   2   4  -8   14.52    2.03
   2  -4  -8    8.70    2.59
   2   4  -8   16.37    3.07
   2  -4  -8   16.93    2.56
   2   4  -8   17.65    2.00
  -2  -4   8   12.55    2.50
  -2   4   8   15.20    2.61
  -2   4   8   10.58    1.30
   2   4  -8   16.37    1.93
   2   4  -7  112.10    6.54
   2  -4  -7  101.07    6.38
  -2   4   7  108.68    4.52
   2  -4  -7  119.05    9.06
  -2  -4   7  114.50    6.23
  -2   4   7  104.03    6.06
   2  -4  -7   93.02    5.99
   2  -4  -6 1085.73   42.02
   2   4  -6 1054.70   39.30
   2  -4  -6 1000.62   39.15
   2  -4  -6 1056.55   39.30
  -2  -4   6 1091.31   39.05
  -2   4   6 1022.82   38.93
   2  -4  -5   21.10    4.31
  -2  -4   5   19.87    2.39
  -2   4   5   20.00    2.34
   2   4  -5   17.67    2.59
   2  -4  -5   17.88    2.51
  -2  -4   5   19.15    2.21
   2  -4  -5   20.88    2.89
   2  -4  -4  101.89    7.16
   2   4  -4   97.00    5.35
   2  -4  -4  105.63    5.44
   2   4  -4   96.89    5.41
   2  -4  -4  103.65    5.40
  -2  -4   4   91.44    5.39
  -2   4   4  106.26    5.27
  -2  -4   4  100.58    5.11
  -2  -4   3   70.32    4.81
  -2   4   3   94.37    4.53
  -2  -4   3   77.89    4.27
   2  -4  -3   83.77    4.51
   2   4  -3   83.19    4.58
   2  -4  -3   87.41    6.09
   2   4  -3   74.40    3.91
   2   4  -2   17.01    1.89
  -2  -4   2   13.05    2.73
   2  -4  -2   18.29    3.26
  -2  -4   2   12.01    1.81
  -2   4   2   17.58    1.93
   2   4  -2    9.97    1.80
   2  -4  -2   15.16    1.93
  -2  -4   1  432.24   16.97
  -2   4   1  419.79   16.87
  -2  -4   1  451.07   18.24
   2  -4  -1  468.94   18.30
   2  -4  -1  449.05   16.95
   2   4  -1  432.25   17.02
  -2   4   1  453.03   17.01
  -2  -4   1  465.16   17.03
   2   4  -1  469.71   17.35
  -2  -4   0  512.59   20.97
   2  -4   0  498.96   20.35
   2   4   0  512.32   19.61
   2  -4   0  533.18   19.60
  -2  -4   0  529.14   19.67
  -2   4   0  529.58   19.58
   2   4   0  532.16   20.18
  -2  -4  -1 1243.49   47.29
   2  -4   1 1199.54   46.09
   2   4   1 1310.77   46.56
  -2  -4  -1 1281.80   45.83
  -2   4  -1 1271.92   45.73
   2  -4   1 1316.51   45.83
   2   4   1 1261.24   45.80
   2   4   2  130.07    6.20
   2  -4   2  144.40    6.29
  -2  -4  -2  144.58    7.85
   2  -4   2  129.59    6.11
   2   4   2  133.40    6.98
  -2   4  -2  136.35    6.97
   2   4   2  140.21    8.83
  -2  -4  -2  136.82    6.31
  -2   4  -2  151.04    6.32
  -2  -4  -3  115.80    6.85
  -2   4  -3   96.61    5.46
   2   4   3  130.82    8.22
  -2   4  -3  103.84    5.36
  -2  -4  -3  129.87    5.75
  -2  -4  -3  121.70    7.13
   2   4   3  113.38    6.30
   2   4   3  117.31    5.57
   2  -4   3  105.63    5.44
   2   4   4   10.43    2.04
   2  -4   4   11.57    1.89
  -2  -4  -4   10.35    2.89
   2   4   4   12.92    3.94
  -2  -4  -4    8.57    1.92
  -2   4  -4   12.17    1.91
  -2  -4  -5   94.03    6.48
  -2  -4  -5   81.45    6.24
   2   4   5   86.11    5.03
  -2   4  -5   88.99    4.97
  -2  -4  -5   97.65    5.24
   2   4   5   87.69    5.82
   2   4   5   86.93    7.10
   2   4   6   73.08    6.59
  -2   4  -6   47.72    4.23
  -2  -4  -6   57.91    4.51
  -2  -4  -6   69.94    5.82
   2   4   6   81.65    5.68
  -2  -4  -6   61.42    5.87
  -2  -4  -7   42.46    3.80
  -2   4  -7   55.35    4.05
   2   4   7   34.74    4.20
   2   4   7   43.37    5.32
  -2  -4  -7   42.94    4.86
  -2   4  -8   62.86    4.55
  -2  -4  -8   52.54    4.42
   2   4   8   53.68    4.84
  -2  -4  -8   52.50    2.54
  -2   4  -8   52.07    2.49
   2   4   8   53.91    5.78
  -2  -4  -8   56.19    5.30
  -2  -4  -9  456.34   19.11
  -2  -4  -9  412.89   15.26
  -2   4  -9  419.39   15.29
  -2  -4  -9  423.47   17.93
  -2   4  -9  404.15   17.65
  -2   4  -9  392.91   15.36
   2   4   9  439.67   18.47
  -2  -4  -9  406.36   15.02
  -2   4  -9  397.63   14.98
   2   4   9  419.18   19.32
  -2  -4  -9  427.68   18.61
   2  -4  10  779.09   31.34
  -2   4 -10  773.23   27.70
  -2  -4 -10  782.27   27.74
  -2  -4 -10  738.99   31.47
  -2   4 -10  731.60   28.14
  -2   4 -10  776.15   27.98
  -2  -4 -10  753.33   27.95
  -2   4 -10  768.07   30.75
  -2  -4 -10  820.28   31.25
   2   4  10  779.73   27.99
   2   4  10  770.78   31.19
  -2   4 -10  771.76   28.06
  -2  -4 -10  819.58   31.84
  -2   4 -11  114.82    5.46
   2   4  11  125.99    5.26
  -2  -4 -11  107.99    4.92
  -2   4 -11  116.49    4.92
  -2   4 -11  124.06    5.26
  -2  -4 -11  113.74    5.19
   2   4  11  105.95    7.61
  -2   4 -11  114.19    5.22
   2  -4  11  123.64    7.81
   2   4  12   43.56    2.57
   2   4  12   38.24    4.45
  -2   4 -12   35.02    2.83
  -2  -4 -12   42.39    2.38
  -2   4 -12   37.90    2.28
  -2   4 -12   33.96    2.52
  -2   4 -12   40.29    2.63
  -2  -4 -12   42.58    2.64
  -2   4 -13    6.52    1.53
  -2  -4 -13    7.21    1.54
   2   4  13    8.81    1.42
   2   4  13    2.99    2.32
  -2   4 -13    6.13    1.22
  -2  -4 -13    7.09    1.29
  -2   4 -13    8.11    1.82
   2  -4  13    5.67    2.56
   2   4  13   11.20    2.82
  -2   4 -13    5.62    1.39
  -2   4 -14   30.76    2.56
  -2  -4 -14   27.38    2.26
  -2   4 -14   30.92    2.29
   2   4  14   25.17    1.92
  -2  -4 -14   24.06    1.92
   2   4  15   11.58    1.25
  -2   4 -15   15.20    2.02
  -2  -4 -15   14.30    1.73
  -2   4 -15   14.07    1.69
  -2  -4 -16  324.88   12.52
  -2   4 -16  326.62   12.53
  -2  -4 -16  348.94   13.03
  -2  -4 -17   10.73    1.27
  -2   4 -17   15.32    1.36
  -2  -4 -17   12.44    1.79
  -2  -4 -18    1.83    0.74
  -2  -4 -18    2.00    1.15
   2   4  19   19.56    1.13
   2   5 -18    2.31    1.23
   2   5 -17    1.53    1.58
   2   5 -16   13.90    2.21
   2  -5 -16   10.06    1.78
   2  -5 -16    9.73    1.21
   2   5 -15   12.83    2.49
   2  -5 -15   13.30    2.00
   2   5 -15    9.14    1.34
   2  -5 -15   11.06    1.42
   2   5 -14    0.98    1.37
   2   5 -14   -0.05    1.20
   2  -5 -14    0.72    1.20
   2  -5 -14    1.43    1.15
   2   5 -14    1.96    1.18
   2   5 -14    1.49    2.12
   2  -5 -14   -0.09    1.75
   2  -5 -13    3.00    1.78
   2   5 -13    3.65    2.24
   2   5 -13    1.98    1.21
  -2   5  13    1.16    1.09
   2   5 -13    3.03    1.94
   2   5 -13    2.97    1.33
   2  -5 -13    0.44    1.21
  -2   5  13   -0.46    3.65
   2   5 -12  106.81    7.95
   2  -5 -12  105.59    4.81
   2   5 -12  106.07    4.86
   2   5 -12  117.86    5.83
   2  -5 -12  108.39    5.41
  -2   5  12  106.56    9.90
  -2   5  12  115.29    4.89
   2   5 -12  118.97    5.90
   2  -5 -12  104.35   10.90
  -2   5  12   91.82    6.87
   2  -5 -11  184.26   11.16
   2   5 -11  179.24   11.04
   2   5 -11  205.86    8.02
   2  -5 -11  212.85    8.62
  -2   5  11  182.61   13.57
  -2   5  11  197.67    8.05
   2   5 -11  205.93    8.95
   2  -5 -11  198.71   14.83
  -2   5  11  191.19   10.42
   2   5 -10   63.06    3.97
   2   5 -10   58.83    3.07
   2  -5 -10   59.34    3.56
   2   5 -10   61.61    5.53
   2  -5 -10   58.51    5.36
   2  -5 -10   60.18    8.21
  -2   5  10   65.56    3.25
  -2   5  10   66.29    7.78
  -2  -5  10   59.96    4.86
  -2   5  10   53.07    4.74
  -2   5   9    3.74    1.23
   2  -5  -9    0.41    1.89
   2  -5  -9    3.41    4.71
   2   5  -9    4.66    2.46
   2   5  -9    4.43    1.79
   2  -5  -9    2.54    2.35
   2   5  -9    2.75    1.82
   2   5  -9    1.93    1.70
  -2   5   9    6.99    2.20
  -2   5   9    4.08    4.53
  -2  -5   9    4.00    2.00
  -2  -5   8   -2.37    1.73
  -2   5   8    2.59    1.65
  -2   5   8    2.46    1.10
   2   5  -8    0.82    1.89
   2  -5  -8   -0.20    1.84
   2   5  -8    1.23    1.65
   2   5  -8    2.58    1.51
   2   5  -8    1.54    1.57
   2  -5  -8    1.31    4.10
   2  -5  -8   -1.85    2.07
   2   5  -7   32.89    2.64
   2   5  -7   34.12    2.50
   2  -5  -7   37.28    3.90
   2   5  -7   31.97    2.43
  -2  -5   7   31.97    3.06
  -2   5   7   34.16    3.17
   2  -5  -7   31.11    5.63
   2   5  -7   34.09    3.49
   2  -5  -7   36.10    3.56
  -2   5   7   33.54    2.12
   2   5  -6   93.34    5.98
   2  -5  -6   99.16    6.09
   2  -5  -6  117.89    8.94
  -2   5   6  107.53    5.83
  -2  -5   6   93.12    5.58
  -2   5   6  112.40    4.56
   2  -5  -6  109.97    6.72
   2   5  -5  279.43   12.19
   2  -5  -5  295.61   12.34
   2  -5  -5  303.42   15.01
  -2   5   5  304.52   12.13
  -2  -5   5  268.99   11.84
  -2   5   5  280.82   10.81
   2  -5  -4  211.86   11.46
  -2   5   4  203.01    8.94
  -2  -5   4  205.93    8.87
   2   5  -4  215.35    9.15
   2  -5  -4  193.74    9.01
   2  -5  -4  237.80   10.57
  -2  -5   4  197.65    9.65
  -2  -5   3  221.85   10.49
   2  -5  -3  242.97   11.78
  -2   5   3  229.27    9.32
  -2  -5   3  218.59    9.21
   2   5  -3  208.89    9.28
   2  -5  -3  227.08    9.42
   2   5  -3  209.15    9.47
  -2  -5   2  462.80   16.78
  -2   5   2  440.41   16.59
  -2   5   2  420.63   16.62
  -2  -5   2  433.78   16.60
  -2  -5   2  467.48   18.43
   2   5  -2  441.04   16.71
   2  -5  -2  412.08   16.65
   2  -5  -2  428.74   18.62
   2   5  -2  466.49   17.22
   2  -5  -2  428.07   16.65
   2   5  -2  434.48   16.81
   2   5  -1    6.09    1.79
  -2  -5   1    3.66    1.22
  -2   5   1    1.68    0.95
  -2  -5   1    5.66    2.53
   2   5  -1    2.99    1.25
   2  -5  -1    2.97    1.18
   2  -5  -1    3.96    2.40
  -2   5   0   78.12    6.08
  -2  -5   0   80.70    5.81
  -2   5   0   89.53    4.05
  -2  -5   0   96.89    4.26
   2  -5   0   77.43    4.00
   2   5   0   76.09    4.06
   2   5   0   82.46    5.00
   2  -5   0   68.99    5.13
  -2  -5  -1   -0.80    2.60
   2  -5   1    1.05    1.05
   2   5   1    1.50    1.08
  -2   5  -1    1.28    0.95
  -2  -5  -1   -0.76    1.16
  -2   5  -1    0.19    2.38
   2   5   1    3.48    1.87
   2   5   2  220.24    9.00
   2  -5   2  215.83    8.95
  -2  -5  -2  223.19   11.18
  -2   5  -2  199.41   10.11
   2   5   2  245.43   12.79
   2   5   2  224.32   10.18
  -2  -5  -2  217.61    9.02
  -2   5  -2  211.24    8.85
  -2  -5  -3  832.23   31.62
  -2   5  -3  830.79   31.46
   2   5   3  876.53   31.60
   2  -5   3  872.63   31.59
  -2  -5  -3  842.71   33.83
  -2  -5  -3  866.42   33.74
  -2   5  -3  830.93   32.17
   2   5   3  940.67   35.61
   2   5   3  924.08   33.08
   2   5   4  214.24   12.01
  -2  -5  -4  188.55   10.38
  -2   5  -4  201.29    8.63
  -2  -5  -4  201.44    8.81
   2  -5   4  205.97    8.76
   2   5   4  189.56    8.64
   2  -5   5   11.76    1.95
   2   5   5   17.67    2.39
  -2   5  -5   12.17    1.97
  -2  -5  -5   15.37    2.36
   2   5   5   17.11    4.64
  -2  -5  -5   15.38    3.40
  -2  -5  -6  330.19   15.59
  -2  -5  -6  351.21   15.77
   2   5   6  326.47   14.67
   2   5   6  315.33   13.52
   2  -5   6  319.51   13.63
  -2  -5  -6  314.42   13.59
  -2   5  -6  309.70   13.36
   2   5   6  332.68   16.55
  -2  -5  -7   28.44    4.31
   2   5   7   29.79    3.84
  -2   5  -7   22.32    2.02
  -2   5  -7   21.22    2.60
   2   5   7   26.49    2.99
   2   5   7   20.08    4.57
  -2  -5  -7   24.39    2.91
  -2   5  -8    1.79    1.59
  -2   5  -8   -0.35    1.30
  -2  -5  -8   -0.19    1.71
  -2  -5  -8    2.09    2.70
   2   5   8    0.89    1.19
   2   5   8    4.42    2.71
   2   5   8   -0.36    3.26
   2   5   9  108.16    8.57
   2   5   9  113.84    4.93
  -2   5  -9  105.72    6.59
  -2   5  -9  108.87    4.45
  -2   5  -9  111.18    5.05
  -2  -5  -9  104.04    7.83
   2   5   9  105.96    7.33
  -2   5 -10  131.68    5.53
  -2   5 -10  130.15    5.82
   2  -5  10  128.22    8.27
   2   5  10  118.35    9.31
  -2  -5 -10  121.99    5.25
  -2   5 -10  126.84    5.24
   2   5  10  140.58    5.78
  -2  -5 -10  120.38    8.65
   2   5  10  134.29    8.48
  -2   5 -11  155.73    6.53
  -2  -5 -11  154.17    6.53
  -2   5 -11  157.03    6.78
   2   5  11  166.28    6.73
  -2  -5 -11  150.08    6.29
  -2   5 -11  159.06    6.28
   2   5  11  150.48    9.52
  -2   5 -11  155.11    6.83
  -2   5 -12  109.52    4.94
  -2  -5 -12  113.70    5.00
  -2   5 -12  107.19    5.14
   2   5  12  121.63    5.11
   2   5  12   99.68    7.03
   2   5  12  105.93    7.71
  -2  -5 -12  110.75    4.75
  -2   5 -12  106.82    4.67
  -2   5 -12  105.57    5.24
  -2   5 -13    2.05    1.52
   2   5  13    1.93    2.17
   2   5  13    2.62    1.28
  -2   5 -13    3.28    1.38
  -2  -5 -13    0.69    1.17
  -2   5 -13    0.50    1.12
  -2   5 -14   41.11    2.53
  -2  -5 -14   45.01    2.59
   2   5  14   43.79    2.51
  -2   5 -14   38.29    2.78
  -2  -5 -15   -0.51    1.06
  -2   5 -15    3.35    1.12
   2   5  15    2.10    0.97
  -2   5 -15    2.91    1.29
  -2  -5 -16    1.42    0.92
  -2  -5 -17   28.21    2.17
  -2  -5 -18    6.65    1.15
   2   5  18    6.86    0.98
   2   6 -18   38.70    2.05
   2   6 -17    2.63    1.43
   2   6 -16  160.12    6.69
   2  -6 -16  144.03    6.13
   2   6 -15    3.52    1.97
   2  -6 -15    3.58    1.48
   2  -6 -14   15.50    1.97
   2   6 -14   16.18    2.57
  -2   6  14   13.59    1.37
  -2   6  13   53.18    2.87
   2   6 -13   53.15    3.68
   2  -6 -13   52.07    3.34
   2   6 -13   57.81    3.92
   2   6 -12    6.94    2.30
   2  -6 -12    4.37    1.68
   2   6 -12    7.10    2.36
   2  -6 -12    3.62    4.97
  -2   6  12    6.57    4.23
  -2   6  12    6.44    1.38
  -2   6  11   56.38    7.62
   2   6 -11   58.19    4.01
   2  -6 -11   52.72    3.35
   2   6 -11   57.16    3.97
   2  -6 -11   54.64    8.37
  -2   6  11   54.34    3.07
  -2   6  10   37.87    6.81
   2   6 -10   26.65    3.12
  -2   6  10   32.11    2.31
   2  -6 -10   37.80    7.16
   2   6 -10   23.86    2.89
   2   6  -9  131.19    6.63
   2   6  -9  139.49    6.54
   2   6  -9  140.40    6.92
  -2   6   9  149.79    6.06
   2  -6  -9  148.57   12.15
   2   6  -9  134.53    6.45
  -2   6   9  149.15   11.90
   2  -6  -9  133.58    8.50
   2   6  -8   11.65    1.98
   2   6  -8   11.57    2.10
   2   6  -8    9.35    2.45
   2  -6  -8   12.14    3.12
   2  -6  -8   11.93    4.92
   2   6  -8   10.99    2.01
  -2   6   8   13.39    1.56
  -2   6   8   16.61    5.31
   2   6  -7   41.15    3.06
   2   6  -7   34.86    2.70
  -2   6   7   38.71    6.30
   2  -6  -7   32.75    4.15
   2   6  -7   33.62    2.69
   2  -6  -7   35.95    6.06
  -2   6   7   40.98    2.40
   2   6  -6  107.88    5.01
   2  -6  -6   99.75    8.69
   2  -6  -6  102.56    7.14
  -2   6   6  104.79    4.66
   2   6  -6  109.12    5.03
   2  -6  -5  214.85   11.04
  -2   6   5  209.66    8.24
   2  -6  -5  213.55   12.49
   2   6  -4   84.10    4.56
  -2  -6   4   82.46    5.71
   2  -6  -4   85.69    6.26
   2  -6  -4   91.77    7.31
  -2   6   4   83.74    7.77
  -2   6   3   14.59    4.35
   2  -6  -3   16.80    3.74
  -2   6   3   16.01    1.41
  -2  -6   3   12.90    2.90
   2  -6  -3   14.05    3.31
   2   6  -3   10.93    2.01
   2  -6  -2  335.30   15.17
   2   6  -2  338.64   13.41
   2   6  -2  297.88   12.43
  -2   6   2  335.11   16.24
  -2  -6   2  319.84   14.62
  -2  -6   1   56.68    5.22
  -2   6   1   60.76    6.15
   2  -6  -1   68.73    5.38
   2   6  -1   47.40    3.98
  -2  -6   0 1299.10   49.62
  -2   6   0 1265.36   49.97
   2   6   0 1338.14   48.55
  -2  -6  -1  615.00   25.85
   2   6   1  650.23   24.95
  -2   6  -1  607.08   25.65
  -2  -6  -2  211.28   11.81
   2   6   2  244.50   11.09
  -2  -6  -2  216.55   11.48
  -2   6  -2  228.75   11.11
   2   6   2  234.61   13.48
  -2  -6  -3   32.10    4.53
   2   6   3   38.61    3.91
  -2  -6  -3   41.62    4.50
  -2   6  -3   28.34    3.25
   2   6   3   32.61    5.74
  -2  -6  -4   28.03    4.53
  -2  -6  -4   24.38    3.83
   2   6   4   23.13    3.35
   2   6   4   21.15    4.99
   2   6   5   16.27    1.64
  -2   6  -5    7.49    1.68
  -2  -6  -5   12.48    3.57
   2   6   5   13.32    5.08
   2   6   6  123.77    9.80
  -2  -6  -6  122.79    8.48
   2   6   6  116.26    7.78
  -2   6  -6  131.63    5.79
  -2  -6  -6  125.20    8.82
   2   6   7   77.98    6.07
   2   6   7   62.08    7.30
  -2   6  -7   79.05    4.07
  -2  -6  -7   69.85    6.66
   2   6   8   63.21    3.30
   2   6   8   58.70    5.48
   2   6   8   58.18    6.89
  -2   6  -8   54.56    3.43
  -2  -6  -8   59.57    6.22
   2   6   9  352.44   13.05
   2   6   9  331.27   16.20
   2   6   9  325.00   18.00
  -2   6  -9  325.34   13.19
  -2  -6  -9  342.75   17.12
   2   6  10  207.33    8.16
   2   6  10  199.28   11.20
  -2  -6 -10  211.61   11.99
  -2   6 -10  185.81    8.25
  -2   6 -11   12.18    1.94
   2   6  11    8.31    2.77
  -2  -6 -11   11.51    3.42
   2   6  11   12.50    1.77
   2   6  12   15.11    3.33
   2   6  12   11.24    1.67
  -2   6 -12   10.51    1.78
   2   6  13    7.50    1.43
  -2   6 -13    5.06    1.59
  -2   6 -13    5.12    1.40
   2   6  14    9.49    1.41
   2   6  15  102.41    4.34
   2   6  16  115.79    4.56
   2   6  17   21.22    1.54
   2   6  18    0.96    0.64
   2   7 -17    9.47    1.28
   2   7 -16    0.35    1.40
   2   7 -15    9.86    1.97
  -2   7  15    7.09    0.91
   2   7 -14    0.18    2.00
  -2   7  14    0.04    0.96
   2   7 -13   49.64    3.77
  -2   7  13   55.47    2.89
   2   7 -13   50.61    3.44
   2   7 -12   17.07    2.68
  -2   7  12   15.73    1.71
   2   7 -12   15.06    2.53
   2   7 -11   12.93    1.47
   2   7 -11   11.94    2.45
   2   7 -11   10.20    2.48
  -2   7  11    9.03    1.61
  -2   7  11    7.99    4.47
   2  -7 -11    8.19    4.99
   2   7 -10   48.32    3.10
   2   7 -10   57.64    4.07
  -2   7  10   50.89    3.03
   2   7 -10   54.15    3.85
  -2   7  10   43.50    7.33
   2  -7 -10   45.88    7.58
   2  -7  -9   56.77    7.92
   2   7  -9   57.09    3.65
   2   7  -9   59.14    4.05
  -2   7   9   48.48    3.02
   2   7  -9   52.61    3.82
  -2   7   9   42.57    7.16
   2  -7  -9   48.63    5.14
   2   7  -9   52.45    3.50
   2   7  -8   22.72    2.77
   2   7  -8   26.33    2.62
   2   7  -8   31.08    3.24
   2  -7  -8   29.49    4.22
  -2   7   8   23.42    2.08
  -2   7   8   32.89    6.74
   2   7  -8   24.66    2.51
   2  -7  -8   26.90    5.87
   2   7  -7  110.96    5.64
  -2   7   7  106.84    4.94
   2   7  -7  113.77    5.37
   2  -7  -7  105.88    7.78
   2  -7  -7   98.24    9.47
   2   7  -7  113.22    5.39
   2   7  -7  108.90    5.88
  -2   7   6  197.18    7.87
   2   7  -6  192.20    8.16
   2  -7  -6  195.09   12.84
   2  -7  -6  202.66   11.20
   2   7  -6  192.28    8.18
   2   7  -5  179.23    7.47
  -2   7   5  189.98   12.76
   2   7  -5  179.79    7.49
   2  -7  -5  170.26   11.52
   2  -7  -5  204.44   10.84
  -2   7   5  168.63    7.22
   2  -7  -4   23.47    4.74
  -2  -7   4   21.96    3.48
  -2   7   4   22.67    1.99
   2  -7  -4   31.99    4.48
   2   7  -4   25.71    2.73
   2   7  -4   18.90    2.07
   2   7  -4   22.16    1.98
  -2   7   4   22.06    5.25
  -2   7   4   28.54    1.91
  -2   7   3  152.90    6.05
  -2   7   3  143.65    6.19
   2   7  -3  141.88    6.81
   2  -7  -3  142.33    9.61
   2   7  -3  147.26    6.29
  -2  -7   3  136.81    8.67
   2  -7  -3  150.23    9.34
  -2   7   3  144.15   10.54
   2   7  -3  146.41    6.69
  -2   7   2  219.90    8.39
  -2   7   2  217.80    8.63
   2   7  -2  204.10    9.15
   2   7  -2  213.79    8.66
  -2  -7   2  223.50   11.63
  -2   7   2  234.15   13.34
   2   7  -2  212.91    9.04
  -2   7   1   35.74    2.08
  -2   7   1   38.76    2.41
   2   7  -1   35.79    2.72
   2   7  -1   27.07    3.27
   2   7  -1   31.02    2.33
   2   7  -1   27.66    2.77
   2  -7  -1   41.60    4.82
  -2  -7   1   32.82    4.55
  -2   7   1   37.69    5.43
   2   7   0   -0.72    1.23
  -2  -7   0    0.84    2.77
  -2   7   0    0.24    1.21
   2   7   0    3.92    2.20
   2  -7   0   -1.28    2.84
   2   7   0    0.67    1.71
  -2   7   0    0.67    0.92
  -2   7   0    0.30    3.12
  -2   7  -1  254.68   13.48
   2   7   1  270.81   10.38
   2   7   1  270.28   10.78
   2   7   1  285.53   12.84
  -2   7  -1  266.92   10.01
   2   7   1  249.46   10.00
  -2  -7  -1  285.45   14.08
  -2  -7  -2  547.26   23.00
   2  -7   2  570.49   22.29
  -2   7  -2  534.64   18.91
   2   7   2  502.83   19.13
   2   7   2  475.54   18.52
   2   7   2  555.08   21.71
   2   7   2  515.42   18.85
  -2   7  -2  476.37   21.47
   2   7   2  484.71   24.13
  -2  -7  -2  513.71   22.29
  -2  -7  -3   89.82    7.65
  -2   7  -3  104.46    4.62
   2   7   3  107.99    9.35
   2   7   3   91.71    4.54
   2   7   3  103.06    4.39
   2   7   3  111.01    7.03
  -2   7  -3   93.18    4.79
  -2  -7  -3   94.17    7.28
   2  -7   4   96.35    6.78
  -2  -7  -4  101.28    7.86
  -2   7  -4   96.98    4.34
   2   7   4   89.24    4.23
   2   7   4   85.64    4.11
   2   7   4   94.01    6.59
   2   7   4   91.63    4.38
  -2  -7  -4   95.28    7.19
  -2   7  -5   15.56    1.77
   2  -7   5   16.19    3.42
  -2   7  -5   14.64    1.86
   2   7   5   17.17    1.72
  -2  -7  -5    7.56    3.22
   2   7   5   14.91    4.88
   2   7   5   13.18    1.87
   2   7   6   84.09    4.12
  -2   7  -6   77.89    4.27
  -2   7  -6   71.00    3.78
  -2   7  -6   76.61    4.02
   2   7   6   98.06    8.93
   2   7   6   83.07    3.92
   2  -7   6   84.60    6.39
  -2  -7  -6   80.24    7.33
  -2  -7  -6   69.99    6.59
  -2  -7  -7    7.69    3.64
   2   7   7    4.74    1.63
  -2   7  -7    4.22    1.82
  -2   7  -7    8.23    1.39
   2   7   7   10.83    3.25
   2   7   8   77.12    6.54
  -2   7  -8   88.32    4.51
  -2  -7  -8   86.00    7.57
   2   7   9    5.57    1.55
   2   7   9    0.91    3.86
   2   7   9    7.62    2.94
  -2   7  -9    6.96    1.94
  -2  -7  -9    8.90    3.51
   2   7  10    2.39    1.47
   2   7  10   -2.20    3.64
  -2   7 -10    0.43    1.72
  -2  -7 -10    2.16    2.77
   2   7  10    1.23    2.51
   2   7  11    7.84    2.90
   2   7  11    8.68    1.67
  -2   7 -11   13.35    1.98
   2   7  12   67.19    3.56
  -2   7 -12   69.83    3.81
   2   7  13  134.40    5.67
  -2   7 -13  128.99    5.82
   2   7  14   28.92    1.95
   2   7  15    0.81    0.88
   2   7  16    7.57    0.82
  -2  -7 -16   10.27    1.47
   2   7  17    1.78    0.80
  -2  -7 -17    1.61    0.82
  -2   8  15   84.76    3.41
  -2   8  14    6.55    1.08
  -2   8  13   20.15    1.69
  -2   8  12   41.27    2.55
   2   8 -12   41.59    3.22
  -2   8  11   42.15    2.64
   2   8 -11   41.27    3.41
  -2   8  10    3.00    1.48
   2   8 -10    4.74    1.56
   2   8 -10    5.14    2.38
   2   8  -9  212.20    8.58
   2   8  -9  209.09    9.25
  -2   8   9  200.96   14.52
   2   8  -9  186.58    8.55
  -2   8   9  216.42    8.38
   2  -8  -9  189.26   13.95
   2  -8  -9  167.44   11.05
   2   8  -9  202.50    8.73
   2   8  -8  161.42    6.98
   2   8  -8  163.17    7.65
  -2   8   8  132.35   11.92
  -2   8   8  155.21    6.62
   2   8  -8  151.91    6.99
   2  -8  -8  112.80   10.85
   2   8  -8  163.58    7.05
   2  -8  -8  139.21    9.68
   2   8  -7    5.03    1.82
  -2   8   7    6.99    1.55
   2   8  -7    5.76    1.87
   2   8  -7    6.23    2.59
   2  -8  -7    5.32    3.00
   2  -8  -7    7.49    4.02
  -2   8   6   32.92    6.43
   2  -8  -6   36.68    6.07
   2   8  -6   30.82    2.62
   2   8  -6   27.94    2.55
   2  -8  -6   41.69    5.40
   2  -8  -5    2.33    3.19
  -2   8   5    2.16    1.27
  -2   8   5    1.48    4.26
   2  -8  -5    0.81    3.35
   2   8  -5    1.47    1.55
   2   8  -5    1.72    1.42
  -2   8   4   13.07    4.92
   2   8  -4    7.74    1.60
  -2   8   4   13.55    1.62
   2   8  -4   10.96    2.56
   2  -8  -4   13.81    3.86
   2   8  -4    8.16    1.79
   2   8  -3   70.69    4.29
  -2   8   3   80.94    8.13
  -2  -8   3   64.18    6.12
  -2   8   3   80.50    3.65
   2   8  -3   70.33    4.52
   2   8  -3   68.23    3.81
  -2  -8   2  285.72   14.64
   2   8  -2  288.20   11.72
  -2   8   2  299.21   16.43
  -2   8   2  288.21   11.26
  -2   8   2  292.69   10.95
   2   8  -2  277.13   11.78
   2   8  -2  277.69   11.20
  -2  -8   1   43.17    5.27
   2  -8  -1   39.97    5.03
  -2   8   1   49.35    2.98
   2   8  -1   45.61    3.23
  -2   8   1   40.58    5.83
  -2   8   1   45.36    2.51
   2   8  -1   46.41    3.45
   2   8  -1   41.18    2.80
  -2  -8   0  354.13   16.69
   2  -8   0  347.28   16.31
  -2   8   0  321.23   12.12
  -2   8   0  332.26   12.57
   2   8   0  331.79   14.91
   2   8   0  314.99   12.48
  -2   8   0  338.54   16.86
   2   8   0  309.08   12.80
   2   8   0  318.02   12.97
   2   8   1  170.46    6.81
  -2   8  -1  173.67    6.80
   2   8   1  164.82    9.44
   2   8   1  173.65    7.23
  -2   8  -1  159.26   10.40
  -2  -8  -1  173.60   10.48
  -2  -8  -1  172.43   10.89
   2  -8   1  195.83   10.67
   2   8   1  168.99    7.35
   2   8   1  168.95    7.49
   2   8   2   76.67    5.94
   2   8   2   63.98    3.61
  -2   8  -2   63.22    3.88
  -2   8  -2   73.64    3.75
   2   8   2   70.80    3.87
  -2  -8  -2   60.46    6.06
  -2  -8  -2   77.69    7.13
   2  -8   2   59.34    5.86
   2   8   2   66.33    3.72
   2   8   2   72.39    3.34
  -2   8  -2   65.63    3.13
   2   8   3   14.35    3.30
   2   8   3   17.67    5.14
  -2  -8  -3   11.71    4.07
   2   8   3    9.72    1.71
  -2   8  -3   12.60    2.06
  -2   8  -3   17.80    1.96
   2   8   3   11.30    1.79
  -2  -8  -3    6.81    3.15
   2   8   3   12.04    1.82
   2  -8   3   17.94    3.56
   2   8   3   12.45    1.47
   2   8   4  147.39    8.74
   2   8   4  133.61    5.83
   2   8   4  138.78   10.91
  -2  -8  -4  132.71    9.65
   2  -8   4  131.68    8.69
  -2   8  -4  130.06    6.09
  -2   8  -4  124.15    5.71
  -2   8  -4  123.70    5.95
  -2  -8  -4  136.92    9.20
   2   8   4  126.10    5.50
   2   8   4  124.91    5.68
   2  -8   5   24.30    3.87
  -2   8  -5   18.05    2.16
  -2  -8  -5   18.90    3.81
   2   8   5   23.13    2.15
   2   8   5   18.83    3.64
   2   8   5   18.39    1.76
   2   8   5   20.65    5.35
  -2   8  -6  225.02    9.33
   2   8   6  205.02   14.47
   2   8   6  228.45    9.29
  -2  -8  -6  198.00   13.08
   2  -8   6  253.77   12.70
   2   8   6  229.22    9.07
   2   8   7   32.59    2.42
  -2  -8  -7   33.07    5.36
   2   8   7   29.86    5.85
   2   8   7   32.45    2.58
  -2   8  -7   41.46    3.04
   2   8   7   26.07    4.25
  -2   8  -7   33.58    2.49
   2   8   8   56.12    7.58
   2   8   8   75.27    4.03
  -2   8  -8   68.61    4.15
   2   8   8   67.50    6.22
  -2  -8  -8   65.65    6.96
   2   8   9  118.55   10.42
  -2   8  -9  126.74    6.09
   2   8   9  123.40    8.74
  -2  -8  -9  118.78    9.32
   2   8   9  130.15    5.95
   2   8  10   24.45    2.31
  -2   8 -10   19.95    2.37
   2   8  10   24.22    2.13
   2   8  11    2.37    1.69
   2   8  11    1.61    1.38
  -2   8 -11    1.82    1.73
   2   8  12   44.75    2.68
  -2   8 -12   45.35    2.93
   2   8  12   44.10    2.96
   2   8  13   86.07    4.00
  -2   8 -13   90.03    4.21
   2   8  13   87.84    4.24
   2   8  14   10.47    1.23
   2   8  15    1.97    0.84
  -2  -8 -16   23.88    1.58
  -2   9  14    6.49    0.90
  -2   9  13  160.99    6.35
  -2   9  12   94.58    4.22
  -2   9  11    3.46    1.33
   2   9 -11    1.95    1.97
  -2   9  10    2.62    1.39
   2   9 -10    1.10    1.46
   2   9 -10    2.82    2.17
  -2   9   9    6.40    1.58
   2   9  -9    7.79    1.77
   2   9  -8  107.90    5.29
   2   9  -8  117.63    5.97
   2   9  -8  119.49    5.36
   2   9  -8  101.53    5.19
  -2   9   8   95.69    4.87
   2   9  -7    2.56    1.66
   2   9  -7    3.13    1.80
   2  -9  -7    2.53    3.07
   2   9  -7    3.07    2.43
  -2   9   7    2.70    4.36
   2   9  -7    1.09    1.70
  -2   9   6   57.49    3.08
   2   9  -6   41.56    3.07
  -2   9   6   53.14    7.51
   2   9  -6   43.36    3.34
   2   9  -6   47.33    3.23
   2  -9  -6   52.04    6.16
  -2   9   5   48.27    2.80
   2   9  -5   38.40    2.80
  -2   9   5   48.57    7.37
   2   9  -5   40.43    3.22
   2   9  -5   46.31    3.05
   2  -9  -5   46.43    5.80
  -2   9   4   99.83    4.59
   2   9  -4   87.66    4.61
  -2   9   4  102.33    9.81
   2   9  -4  106.63    5.69
   2  -9  -4  118.65    8.74
   2   9  -4  101.97    4.92
  -2   9   3  315.46   12.55
   2   9  -3  341.68   13.62
   2   9  -3  345.07   13.18
   2   9  -3  336.78   12.91
   2   9  -2    4.90    1.92
   2  -9  -2    3.59    3.31
   2   9  -2    2.12    2.23
  -2   9   2    1.77    3.92
   2   9  -2    1.97    1.93
  -2   9   2    4.22    1.23
  -2  -9   2    1.02    2.71
   2   9  -2    2.29    1.52
   2   9  -1   59.26    4.12
   2   9  -1   58.72    3.69
   2   9  -1   55.50    3.81
   2   9  -1   62.66    3.54
  -2   9   1   58.86    6.84
  -2  -9   1   49.53    5.91
   2  -9  -1   62.77    6.44
  -2   9   1   64.75    3.14
   2   9   0    6.12    1.68
  -2  -9   0    5.88    3.46
   2   9   0    9.68    2.08
  -2  -9   0    8.58    3.36
   2   9   0   10.43    2.03
   2  -9   0   10.87    3.50
  -2   9   0    9.59    2.04
  -2   9   0   15.41    4.23
  -2   9   0    9.62    1.30
  -2  -9  -1   17.14    3.79
   2   9   1   17.18    2.33
   2  -9   1   24.63    4.27
   2   9   1   16.81    2.24
   2   9   1   16.21    2.00
  -2  -9  -1   17.88    4.29
   2   9   1   14.67    1.45
  -2   9  -1   19.19    1.53
  -2   9  -2    7.34    1.98
   2   9   2    5.24    1.77
   2  -9   2    4.61    3.23
   2   9   2    3.55    1.75
  -2  -9  -2    1.38    2.68
   2   9   2    2.99    1.08
   2   9   2    5.73    1.62
  -2  -9  -2    5.90    3.48
  -2   9  -3  129.15    5.72
   2   9   3  112.14    5.25
  -2   9  -3  119.47    5.65
   2   9   3   99.87    5.24
  -2  -9  -3   88.76    7.78
   2   9   3  103.97    7.61
   2   9   3  108.79    5.19
   2   9   3  104.93    4.79
   2  -9   3  107.50    8.28
  -2  -9  -3  109.99    9.09
  -2   9  -4  112.30    5.66
   2   9   4  112.75    5.27
   2   9   4  109.32    5.32
  -2   9  -4  107.78    5.54
  -2  -9  -4  104.54    8.24
   2   9   4  114.85    7.92
   2  -9   4  104.40    8.22
  -2  -9  -4  127.45    9.67
   2   9   4  118.79    5.38
   2   9   4  116.10    5.03
   2   9   5   11.08    1.69
   2  -9   5    9.98    3.30
  -2   9  -5   10.89    2.04
   2   9   5   14.36    1.97
  -2  -9  -5   13.02    4.19
   2   9   5   12.07    3.16
  -2   9  -5   10.36    2.21
   2   9   5   12.74    1.59
   2   9   6   77.26    4.04
   2   9   6   72.80    3.73
  -2   9  -6   73.15    4.06
   2   9   7   53.11    3.16
   2   9   7   46.33    2.81
  -2  -9  -7   51.45    6.20
   2   9   8   11.72    1.77
   2   9   8   13.53    2.09
   2   9   9    6.76    1.75
  -2   9  -9    6.52    2.08
   2   9  10   42.10    2.84
  -2   9 -10   43.17    3.07
  -2   9 -11   47.10    3.02
   2   9  11   44.63    2.68
   2   9  11   47.63    2.87
   2   9  12    3.30    1.44
  -2   9 -12    3.12    1.52
   2   9  12    2.47    1.24
  -2   9 -13  206.37    8.21
   2   9  13  220.41    8.24
   2   9  13  203.55    8.05
   2   9  14    2.76    0.84
   2   9  14    4.93    1.10
  -2  -9 -15   17.77    1.36
   2   9  15   20.84    1.30
   2  10 -14    2.52    0.93
   2  10 -13    2.83    1.29
  -2  10  13    1.37    0.76
   2  10 -12   19.72    2.01
  -2  10  12   19.75    1.50
   2  10 -11    2.29    1.76
  -2  10  11    1.16    1.10
  -2  10  10    3.49    1.24
   2  10 -10    3.69    1.93
  -2  10  10    4.14    1.28
   2  10  -9  170.11    7.12
   2  10  -9  167.61    7.59
   2  10  -8    1.58    1.59
   2  10  -8    2.27    2.12
   2  10  -7   14.06    2.60
  -2  10   7   19.51    1.97
   2  10  -7   14.58    2.01
   2  10  -7   16.40    2.05
   2  10  -7   18.90    2.36
   2  10  -7   15.93    2.81
  -2  10   6   71.05    3.71
   2  10  -6   70.54    3.95
   2  10  -6   70.40    3.82
   2  10  -6   80.97    4.29
   2  10  -5    0.86    1.56
  -2  10   5    6.18    1.44
   2  10  -5    0.95    1.31
   2  10  -5    2.46    1.90
  -2  10   4   -0.98    3.82
  -2  10   4    1.62    1.26
   2  10  -4   -1.41    1.52
  -2  10   4    1.15    1.58
   2 -10  -4    2.36    3.18
  -2  10   3   81.42    8.45
  -2  10   3   92.21    4.23
   2  10  -3   88.46    4.51
  -2  10   3   84.42    4.63
   2  10  -3   91.26    4.83
  -2  10   2   15.09    4.60
  -2  10   2   15.19    1.69
   2  10  -2   20.68    2.17
  -2  10   2   16.35    2.27
   2 -10  -2   17.60    4.17
   2  10  -2   23.06    2.53
  -2  10   1    9.62    1.38
  -2  10   1    8.23    3.63
   2  10  -1    9.58    2.12
   2 -10  -1    8.22    3.59
  -2 -10   1    7.76    3.50
   2  10  -1    9.47    1.87
  -2  10   1    9.81    2.08
   2  10   0    2.79    1.92
  -2 -10   0    2.31    3.11
   2  10   0    1.37    1.60
  -2  10   0    2.21    1.85
   2  10   0    2.70    1.87
   2 -10   0    2.92    3.13
  -2  10   0    3.00    1.09
  -2 -10  -1   13.15    4.01
   2  10   1   13.80    1.88
  -2  10  -1   16.56    2.31
   2  10   1   14.66    2.21
   2 -10   1   15.40    3.83
  -2  10  -1   14.90    2.40
   2  10   1   11.96    2.22
  -2  10  -2    6.31    2.09
   2  10   2    5.64    1.81
  -2  10  -2    7.36    2.07
  -2 -10  -2    8.62    3.77
   2  10   2    6.48    1.70
   2  10   2    7.68    1.85
   2 -10   2    5.30    3.23
   2  10   2    5.09    1.09
  -2  10  -3   18.63    2.47
   2  10   3   15.78    2.13
   2  10   3   18.69    2.10
  -2 -10  -3   13.01    4.20
  -2  10  -3   16.87    2.57
   2 -10   3   12.90    3.65
   2  10   3   16.84    2.16
   2  10   3   15.63    1.56
  -2  10  -4   10.86    2.13
   2  10   4   11.03    1.80
  -2  10  -4   12.07    2.26
   2  10   4    9.31    1.75
  -2 -10  -4    8.48    3.77
   2  10   4    9.12    1.76
   2 -10   4   11.32    3.46
   2  10   4    8.33    1.40
  -2  10  -5   35.00    2.86
  -2  10  -5   37.19    3.12
   2  10   5   39.39    2.75
   2  10   5   32.90    2.48
   2  10   5   40.42    2.43
   2  10   6   20.26    2.14
  -2  10  -6   20.75    2.35
   2  10   6   20.31    1.88
  -2  10  -6   26.73    2.78
   2  10   7  134.33    6.14
   2  10   7  134.01    5.94
  -2  10  -7  138.54    6.20
   2  10   8    4.78    1.62
   2  10   8    3.81    1.31
   2  10   9    7.84    1.66
   2  10   9   13.80    1.63
   2  10  10   31.14    2.25
  -2  10 -10   30.96    2.52
  -2  10 -11    6.84    1.65
   2  10  11    8.55    1.41
  -2  10 -12   32.15    2.13
   2  10  12   31.80    1.88
   2  10  12   30.66    1.97
   2  10  13    3.49    0.92
   2  10  13    4.21    0.85
   2  11 -12   14.41    1.36
  -2  11  12   15.13    1.06
   2  11 -11   38.47    2.38
  -2  11  11   34.71    1.91
   2  11 -10    2.68    1.54
   2  11  -9   30.60    2.12
   2  11  -9   34.17    2.63
  -2  11   9   28.08    2.04
   2  11  -8    0.48    1.77
   2  11  -8    1.95    1.45
  -2  11   8    1.00    1.37
  -2  11   8    1.58    1.15
   2  11  -7   14.10    2.35
  -2  11   7   19.96    1.73
  -2  11   7   20.21    2.18
   2  11  -7   16.60    2.07
  -2  11   6   17.54    2.22
   2  11  -6   16.48    1.74
  -2  11   6   14.61    1.59
   2  11  -6   20.72    2.27
   2  11  -6   15.36    2.49
  -2  11   5   66.76    3.84
   2  11  -5   56.65    3.25
   2  11  -5   56.59    3.63
  -2  11   5   51.84    3.15
   2  11  -5   59.17    3.93
  -2  11   5   63.72    3.13
  -2  11   4   62.73    3.86
  -2  11   4   57.30    3.33
  -2  11   4   59.21    3.06
   2  11  -4   53.93    3.25
   2  11  -3  149.62    6.67
   2  11  -3  139.15    6.22
  -2  11   3  144.54    6.77
  -2  11   3  145.61    6.35
  -2  11   3  139.27    5.94
   2  11  -2   15.54    2.32
  -2  11   2   14.27    2.38
   2  11  -2   15.44    1.87
  -2  11   2   11.02    1.91
  -2  11   2    9.56    1.37
   2  11  -1  101.85    4.97
   2  11  -1   97.74    4.57
  -2  11   1   93.34    5.14
  -2  11   1  107.49    4.92
  -2  11   0    1.77    1.70
   2  11   0    3.31    1.85
   2  11   0    1.44    1.45
  -2  11  -1    9.41    2.20
  -2  11  -1   10.27    2.10
   2  11   1   11.09    2.02
   2  11   1   11.00    1.77
  -2  11  -2    9.56    2.20
   2  11   2    6.59    1.62
  -2  11  -2    7.99    2.03
   2  11   2    5.53    1.78
   2  11   3  233.44    9.42
  -2  11  -3  242.77    9.81
  -2  11  -3  259.09    9.83
   2  11   3  238.84    9.31
  -2  11  -4   23.37    2.49
   2  11   4   21.08    1.69
  -2  11  -4   28.97    2.69
   2  11   4   24.58    2.11
  -2  11  -5   37.02    2.85
   2  11   5   36.82    2.53
   2  11   5   35.21    2.20
  -2  11  -5   40.81    3.09
  -2  11  -6    4.49    1.61
  -2  11  -6    3.59    1.88
   2  11   6    4.91    1.21
   2  11   6    2.93    1.39
   2  11   7   39.07    2.46
  -2  11  -7   33.04    2.81
   2  11   7   38.36    2.25
  -2  11  -8    3.65    1.70
   2  11   8    1.23    1.02
   2  11   8    2.10    1.27
   2  11   9   45.24    2.41
   2  11   9   47.38    2.53
   2  11  10    9.97    1.17
   2  11  10   10.33    1.23
  -2  11 -11   27.41    1.87
   2  11  11   24.98    1.56
   2  11  11   27.55    1.59
   2  12 -10    3.27    1.01
  -2  12  10    2.81    0.66
  -2  12   9  100.94    4.06
   2  12  -9   99.94    4.40
  -2  12   8   -0.10    0.83
  -2  12   8    1.44    1.01
   2  12  -8    2.35    1.38
  -2  12   7  108.46    4.71
   2  12  -7  115.04    4.77
  -2  12   7   99.66    4.39
   2  12  -7  109.89    4.97
  -2  12   6    2.16    1.41
   2  12  -6    2.10    1.45
  -2  12   6    0.43    0.92
   2  12  -6    4.74    1.73
  -2  12   5   27.67    2.41
   2  12  -5   32.32    2.39
  -2  12   5   24.83    1.74
  -2  12   4   21.51    1.74
   2  12  -4   22.36    2.43
  -2  12   4   21.45    1.55
  -2  12   4   23.92    2.34
   2  12  -3   37.75    2.80
  -2  12   3   43.49    3.05
  -2  12   3   34.26    2.33
   2  12  -2   36.36    2.70
  -2  12   2   34.18    2.88
  -2  12   2   28.02    2.26
   2  12  -1   58.07    3.44
  -2  12   1   58.66    3.72
  -2  12   1   56.58    3.21
   2  12   0   31.89    2.53
  -2  12   0   30.81    2.43
   2  12   1  101.06    4.59
  -2  12  -1  108.71    5.02
   2  12   1  107.10    5.00
  -2  12  -1  112.64    5.33
  -2  12  -2    5.97    1.91
  -2  12  -2    2.77    1.64
   2  12   2    2.96    1.16
  -2  12  -3   49.02    3.23
   2  12   3   51.21    2.68
  -2  12  -3   47.49    3.08
  -2  12  -4   10.93    1.85
  -2  12  -4   10.87    1.86
   2  12   4    8.67    1.37
  -2  12  -5    6.93    1.59
   2  12   5    7.79    1.23
  -2  12  -5    8.63    1.75
  -2  12  -6    5.24    1.59
  -2  12  -7  151.30    5.89
   2  12   7  130.49    5.35
  -2  12  -8    0.91    1.24
   2  12   8    0.38    0.73
  -2  12  -9   73.20    3.38
   2  12   9   73.81    3.06
   2  12  10    1.89    0.59
   2  13  -7   27.55    1.68
   2  13  -6   29.68    1.87
  -2  13   6   24.51    1.66
   2  13  -5   13.09    1.55
  -2  13   5   15.88    1.52
   2  13  -4    2.64    1.32
  -2  13   4    4.25    1.34
   2  13  -3  278.95   10.63
  -2  13   3  269.96   10.59
   2  13  -2   23.64    2.05
  -2  13   2   20.89    2.01
  -2  13   2   18.51    1.39
  -2  13   1   21.32    2.00
  -2  13   1   15.50    1.43
  -2  13   0    3.74    1.10
  -2  13  -1   61.67    3.29
  -2  13  -1   57.53    2.92
  -2  13  -2   22.73    2.02
  -2  13  -2   22.59    1.75
  -2  13  -3  131.52    5.48
  -2  13  -3  125.21    5.28
  -2  13  -4   11.65    1.40
  -2  13  -5    0.39    1.05
  -2  13  -6   19.54    1.48
  -2  13  -7   75.80    3.24
  -2  13  -8   15.73    1.06
  -2  14   3    1.75    0.74
  -2  14   2    2.59    0.87
  -2  14   1    3.46    0.94
   2  14  -1    3.01    0.80
   2  14   0   -0.27    0.76
   2  14   1   23.48    1.40
   3   0 -19    0.60    0.71
  -3   0  19    0.08    0.54
   3   0 -18    2.52    1.06
   3   0 -18    2.84    1.05
  -3   0  18    2.68    0.84
   3   0 -17   -0.28    1.23
   3   0 -17    0.15    1.27
   3   0 -16   27.94    2.69
   3   0 -16   35.62    2.45
   3   0 -15    0.33    1.54
   3   0 -15    1.40    1.86
  -3   0  14    7.06    2.98
   3   0 -14   10.61    1.92
   3   0 -14    9.53    3.38
   3   0 -14    9.09    2.18
  -3   0  13   -2.25    2.40
   3   0 -13   -2.35    3.76
   3   0 -13    0.41    1.51
   3   0 -13   -0.91    1.82
   3   0 -13    1.09    3.08
   3   0 -12  111.33    5.78
  -3   0  12  107.61    7.97
   3   0 -12  104.48    8.42
   3   0 -12  104.80    9.65
   3   0 -12  126.69    5.37
   3   0 -11    0.56    1.75
   3   0 -11    6.06    4.29
  -3   0  11    3.46    2.68
   3   0 -11   -0.28    1.64
   3   0 -11    1.30    2.88
   3   0 -11    0.67    1.23
   3   0 -10  201.59    8.73
  -3   0  10  228.55   11.52
   3   0 -10  216.46    8.35
   3   0 -10  210.65   11.84
   3   0 -10  199.43   12.85
   3   0 -10  200.66    8.78
   3   0  -9    1.09    3.82
  -3   0   9    0.48    2.25
   3   0  -9    0.41    1.06
   3   0  -9    0.53    2.53
   3   0  -9   -0.99    1.59
   3   0  -8  259.88   10.65
  -3   0   8  278.96   12.98
   3   0  -7    1.72    2.48
   3   0  -7    0.21    2.28
  -3   0   7    2.88    2.29
   3   0  -6  403.33   17.26
  -3   0   6  395.31   16.85
   3   0  -6  404.72   17.26
   3   0  -5    2.69    2.35
  -3   0   5    1.84    1.89
  -3   0   4  244.60   10.36
   3   0  -4  215.20    8.78
   3   0  -4  233.48   10.57
   3   0  -3    1.23    1.92
  -3   0   3    1.04    1.80
  -3   0   2  224.85   10.06
   3   0  -2  232.36   10.26
  -3   0   1    0.49    1.71
   3   0  -1    1.65    2.04
  -3   0   0  423.67   16.40
   3   0   0  398.01   16.32
  -3   0   0  393.78   16.20
  -3   0  -1    0.12    1.79
  -3   0  -1    0.12    1.74
  -3   0  -1    0.25    1.87
   3   0   1    2.43    2.08
  -3   0  -2  320.76   13.58
  -3   0  -2  333.80   13.57
   3   0   2  315.21   13.53
  -3   0  -3    2.29    2.06
   3   0   3    1.67    2.39
   3   0   3    1.01    2.24
  -3   0  -3    1.37    2.01
  -3   0  -4  614.26   24.85
   3   0   4  671.46   25.20
  -3   0  -5   -0.82    2.02
   3   0   5    1.02    2.44
   3   0   5   -1.24    2.35
  -3   0  -6  859.83   33.13
   3   0   6  856.87   33.74
  -3   0  -7    0.81    2.18
   3   0   7    2.16    2.53
  -3   0  -7    1.44    0.95
  -3   0  -8  199.03    8.11
  -3   0  -8  218.40    8.19
  -3   0  -8  219.12   10.96
   3   0   8  233.43   11.66
   3   0   9    0.28    2.62
  -3   0  -9    0.82    0.95
  -3   0  -9    1.96    2.55
  -3   0  -9   -0.20    1.17
  -3   0 -10  378.22   13.82
   3   0  10  376.69   17.68
  -3   0 -10  354.63   14.09
  -3   0 -10  368.05   17.11
  -3   0 -11    2.14    1.45
   3   0  11    1.57    2.66
  -3   0 -11    1.50    1.09
  -3   0 -11    2.94    2.58
   3   0  12  133.81    9.00
  -3   0 -12  136.62    6.06
  -3   0 -12  128.70    5.63
  -3   0 -12  122.83    8.72
  -3   0 -13    1.30    2.41
  -3   0 -13   -0.16    1.52
  -3   0 -13    1.04    1.27
   3   0  13    1.50    2.38
  -3   0 -14  202.73    8.38
  -3   0 -14  196.91    8.13
  -3   0 -14  208.50    8.54
  -3   0 -15    0.07    1.16
  -3   0 -15    0.46    1.27
  -3   0 -15    1.13    1.60
  -3   0 -16    4.49    1.22
  -3   0 -16    4.17    1.54
  -3   0 -17    0.65    1.20
  -3   0 -18   14.00    1.36
   3   1 -19   12.05    1.01
   3  -1 -19   13.13    1.00
  -3   1  19   12.54    0.84
  -3  -1  19   11.57    0.84
   3  -1 -18  103.89    4.39
  -3  -1  18  104.24    4.22
   3  -1 -17   33.36    2.15
   3   1 -17   28.47    2.44
   3  -1 -17   34.31    2.22
   3  -1 -16  151.12    6.23
   3   1 -16  140.25    6.61
   3  -1 -15   10.99    1.79
   3   1 -15    6.61    2.08
   3  -1 -14    3.12    1.58
   3   1 -14    2.47    1.95
   3  -1 -14    3.75    1.93
   3  -1 -13    0.52    1.94
   3  -1 -13    2.00    4.12
   3   1 -13   -3.45    4.23
  -3  -1  13    0.96    2.49
  -3   1  13   -1.90    2.49
   3   1 -13    1.89    1.94
   3  -1 -13    0.36    2.78
   3   1 -13    0.36    2.81
   3  -1 -13    1.17    1.76
   3  -1 -13   -0.41    1.48
   3  -1 -12   91.17    5.10
   3   1 -12  100.22    5.32
   3  -1 -12  101.37    5.29
   3  -1 -12  101.97    4.71
  -3  -1  12  108.53    7.77
   3   1 -12   87.88    8.56
   3  -1 -12   99.91    9.45
   3   1 -12  111.90    8.38
   3  -1 -12  107.25    8.21
   3  -1 -11   31.96    2.77
   3  -1 -11   33.29    4.87
   3   1 -11   49.50    3.26
   3  -1 -11   32.84    2.41
   3  -1 -11   32.89    2.92
  -3  -1  11   53.48    5.21
   3   1 -11   53.31    6.52
   3  -1 -11   39.11    6.41
   3  -1 -10   17.17    1.74
  -3  -1  10   12.64    3.09
   3  -1 -10   15.37    2.05
   3  -1 -10   13.57    4.74
   3   1 -10   13.21    4.32
   3  -1 -10   17.16    3.82
   3   1 -10   12.04    1.98
  -3  -1   9    0.72    2.19
   3  -1  -9    1.96    1.07
   3   1  -9    1.02    1.12
   3   1  -9    1.47    1.42
   3  -1  -9    1.85    2.51
   3  -1  -9   -2.71    3.97
   3   1  -9    2.43    3.43
   3  -1  -9    0.59    1.48
   3  -1  -8  104.94    6.81
   3  -1  -8   90.24    8.02
   3  -1  -8   83.46    4.25
  -3  -1   8   97.81    6.36
   3  -1  -7   24.80    3.58
   3  -1  -7   26.69    3.56
  -3  -1   7   21.11    3.05
   3  -1  -6 1135.41   42.59
  -3  -1   6 1123.98   42.19
   3  -1  -6 1112.16   42.47
  -3  -1   5   71.04    4.69
   3  -1  -5   58.51    4.70
  -3  -1   4   34.52    3.32
   3  -1  -4   31.70    3.45
  -3  -1   3  105.62    5.53
   3  -1  -3  107.52    5.77
   3   1  -2   93.70    4.71
  -3  -1   2   88.29    5.23
   3  -1  -2   94.96    5.44
   3   1  -1  712.14   25.79
  -3  -1   1  693.87   26.16
   3  -1  -1  650.00   26.11
   3  -1   0 2149.42   77.41
  -3  -1   0 2111.02   77.29
  -3   1   0 2175.40   76.81
   3   1   0 2153.46   77.21
  -3  -1   0 2162.52   77.35
   3  -1   1 1284.84   47.82
  -3  -1  -1 1307.65   47.76
  -3   1  -1 1299.96   47.37
   3   1   1 1331.78   47.95
  -3  -1  -1 1305.84   47.83
   3  -1   2  697.50   26.92
  -3  -1  -2  667.57   27.07
  -3   1  -2  713.31   26.59
   3   1   2  710.47   27.17
  -3  -1  -2  727.42   26.91
   3  -1   3   23.22    3.02
  -3  -1  -3   30.01    3.43
   3   1   3   24.87    3.26
  -3  -1  -3   21.02    2.91
   3  -1   4  188.32    9.18
  -3  -1  -4  183.53    9.00
  -3  -1  -4  195.83    9.69
  -3  -1  -5    4.12    2.53
  -3  -1  -5    2.64    2.21
   3  -1   5    3.02    2.38
   3   1   6  261.08   12.39
   3  -1   6  248.48   12.42
  -3  -1  -6  239.82   11.76
  -3  -1  -7    6.68    2.63
   3  -1   7    6.99    2.92
   3   1   7    9.79    2.99
  -3   1  -7   11.75    1.21
  -3  -1  -7   11.34    1.20
  -3  -1  -7    7.36    1.03
  -3   1  -7    4.97    1.05
  -3   1  -7    6.74    1.10
  -3  -1  -8   71.23    5.51
  -3  -1  -8   70.25    3.27
  -3   1  -8   73.83    3.33
  -3  -1  -8   74.53    3.34
  -3   1  -8   71.92    3.34
  -3   1  -8   65.30    3.50
  -3  -1  -8   69.06    3.54
   3   1   8   79.53    6.22
   3  -1   8   71.03    6.08
   3  -1   9    2.86    2.72
   3   1   9    8.17    3.09
  -3  -1  -9    4.62    1.07
  -3   1  -9    6.98    1.13
  -3  -1  -9    2.20    2.15
  -3   1  -9    4.58    1.34
  -3  -1  -9    4.62    1.34
   3   1  10  242.21   12.52
  -3  -1 -10  222.97    8.68
   3  -1  10  224.36   12.28
  -3  -1 -10  225.24   11.82
  -3   1 -10  218.60    8.99
  -3  -1 -10  220.38    9.01
   3  -1  11   14.72    3.50
   3   1  11   11.24    3.28
  -3  -1 -11   21.16    1.70
  -3  -1 -11   19.02    3.51
  -3   1 -11   14.68    3.43
  -3   1 -11   15.24    1.93
  -3  -1 -11   14.92    1.92
  -3  -1 -12   44.70    5.15
  -3   1 -12   44.87    5.16
   3  -1  12   46.43    5.23
   3   1  12   54.20    5.55
  -3  -1 -12   47.69    3.11
  -3  -1 -12   49.32    2.77
  -3   1 -13   37.92    4.86
  -3  -1 -13   48.73    5.38
   3  -1  13   48.24    5.13
   3   1  13   43.49    5.01
  -3  -1 -13   50.68    3.21
  -3  -1 -13   51.74    2.89
  -3  -1 -14   12.08    1.94
  -3  -1 -14   10.43    1.56
  -3  -1 -15   71.38    3.88
  -3  -1 -15   71.30    3.59
  -3  -1 -15   76.75    3.92
  -3  -1 -16  221.76    8.74
  -3  -1 -16  226.81    8.99
  -3  -1 -17    4.80    1.25
  -3  -1 -18    6.18    1.11
   3   2 -19    1.07    0.55
   3  -2 -19    1.67    0.57
   3   2 -18   59.04    2.82
   3  -2 -18   59.21    2.81
  -3   2  18   65.97    2.70
  -3  -2  18   59.41    2.64
  -3  -2  17    6.55    1.08
  -3   2  17    3.60    1.00
   3  -2 -17    3.11    1.19
   3   2 -17    6.81    1.30
   3   2 -17    5.11    1.65
   3  -2 -17    4.14    1.20
   3   2 -17    5.24    1.23
   3  -2 -16    9.02    1.55
   3   2 -16    5.94    1.51
   3   2 -16    6.39    1.94
   3  -2 -15   23.04    2.06
   3   2 -15   17.74    1.95
   3   2 -15   17.69    2.55
   3   2 -14    1.67    1.94
   3  -2 -14    2.69    2.05
   3   2 -14    1.72    1.56
   3  -2 -14    5.33    1.62
   3  -2 -13   16.27    1.88
   3   2 -13   16.44    1.93
  -3   2  13   12.25    3.16
  -3  -2  13   13.90    3.22
   3  -2 -13   11.97    3.58
   3   2 -13   14.62    2.52
   3  -2 -13   21.81    2.63
   3  -2 -13   12.66    5.00
   3   2 -13   14.13    3.81
   3   2 -12  309.56   11.76
   3  -2 -12  306.18   11.73
   3  -2 -12  306.70   12.31
   3   2 -12  289.61   15.69
   3  -2 -12  301.73   15.77
   3  -2 -12  296.55   12.17
   3   2 -12  305.54   12.44
  -3  -2  12  294.24   15.08
  -3   2  12  308.13   15.23
   3   2 -12  265.72   16.00
   3  -2 -12  306.06   18.14
   3  -2 -11   20.47    1.90
   3   2 -11   19.99    1.90
  -3  -2  11   18.91    3.69
  -3   2  11   14.89    3.33
   3   2 -11   12.53    3.52
   3  -2 -11   21.41    4.11
   3   2 -11   15.38    2.32
   3  -2 -11   17.14    2.27
   3  -2 -11   21.15    5.63
   3   2 -11   14.00    4.21
   3  -2 -10  240.89   14.79
   3   2 -10  222.96    8.88
   3  -2 -10  223.04    8.85
   3   2 -10  233.32   13.26
   3   2 -10  257.61   12.85
   3  -2 -10  235.83   12.47
   3  -2 -10  213.35    9.24
   3   2 -10  223.33    9.45
  -3  -2  10  253.78   12.19
  -3   2  10  218.00   11.71
   3  -2  -9    5.95    1.61
   3  -2  -9    6.40    1.27
   3   2  -9    3.71    1.23
   3   2  -9    3.87    1.66
   3   2  -9    1.85    2.48
   3  -2  -9    6.32    2.91
  -3  -2   9    4.51    2.51
  -3   2   9    9.21    2.76
  -3   2   8   67.12    3.12
  -3  -2   8   76.15    5.45
  -3   2   8   69.62    5.33
   3  -2  -8   72.43    5.72
   3  -2  -8   67.72    3.21
   3   2  -8   68.93    3.25
   3   2  -8   70.69    3.77
   3  -2  -8   59.03    3.44
  -3  -2   7    1.54    2.13
  -3   2   7    2.87    2.09
   3   2  -7   -0.42    2.27
   3  -2  -7    3.17    2.28
   3   2  -7    0.22    2.28
   3  -2  -7    0.86    2.31
   3  -2  -7    1.03    1.19
   3  -2  -7    3.80    3.82
   3  -2  -6  213.39   10.53
   3   2  -6  216.27   10.60
  -3  -2   6  207.63   10.14
  -3   2   6  213.28   10.20
   3   2  -6  212.51   10.50
   3  -2  -6  218.28   10.56
   3  -2  -5  377.76   15.84
   3   2  -5  372.66   15.82
  -3   2   5  370.77   15.50
  -3  -2   5  358.60   15.40
   3  -2  -4   86.18    5.53
   3   2  -4   79.41    5.40
  -3   2   4   81.78    5.08
  -3  -2   4   66.96    4.80
  -3   2   3    2.14    1.80
  -3  -2   3   -0.13    1.65
   3   2  -3    0.42    0.81
   3   2  -3   -0.56    1.91
   3  -2  -3    1.11    2.00
  -3   2   2   34.33    2.10
  -3   2   2   37.88    3.27
  -3  -2   2   34.95    3.08
   3   2  -2   28.11    3.07
   3   2  -2   32.93    2.49
  -3   2   1   11.03    2.16
  -3  -2   1   12.27    2.19
   3   2  -1    8.48    2.14
   3  -2  -1    8.58    2.16
  -3   2   1    5.87    1.02
   3   2  -1    9.89    1.88
   3   2   0   59.73    3.96
   3   2   0   58.65    4.16
   3  -2   0   61.25    4.22
  -3  -2   0   54.75    4.01
  -3   2   0   57.93    4.07
  -3   2   0   63.76    4.10
  -3  -2   0   56.49    3.94
   3   2   1   31.00    3.05
   3  -2   1   23.09    2.83
  -3   2  -1   22.00    2.74
  -3  -2  -1   29.49    2.93
   3   2   1   31.02    3.07
   3   2   2   49.12    4.04
  -3  -2  -2   49.84    3.74
  -3   2  -2   49.55    3.73
   3   2   2   46.61    3.70
   3  -2   2   53.16    3.90
  -3  -2  -2   41.15    3.99
   3   2   3   14.51    2.93
   3  -2   3   16.96    2.67
   3   2   3   13.59    2.54
  -3   2  -3   22.99    2.76
  -3  -2  -3   16.24    2.55
  -3  -2  -3   15.92    3.10
   3   2   4 1198.35   45.84
   3   2   4 1207.18   45.37
   3  -2   4 1250.33   45.55
  -3  -2  -4 1241.00   45.38
  -3   2  -4 1285.36   45.48
  -3  -2  -4 1136.19   46.05
   3  -2   5   70.86    5.11
   3   2   5   69.11    5.25
  -3   2  -5   76.32    5.21
  -3  -2  -5   63.25    5.06
  -3  -2  -5   72.07    5.85
   3   2   6   20.99    3.62
  -3   2  -6   29.28    3.62
  -3  -2  -6   24.52    3.35
   3  -2   6   23.19    3.44
   3   2   6   17.09    3.15
   3   2   7    9.27    3.05
  -3   2  -7    9.29    1.11
  -3  -2  -7   11.08    1.16
  -3   2  -7    8.66    1.07
  -3  -2  -7    8.14    2.44
  -3   2  -7    9.95    2.61
  -3   2  -7    7.34    1.10
  -3  -2  -7    7.99    1.13
  -3   2  -8    0.44    2.32
  -3  -2  -8    1.56    2.33
   3  -2   8    0.83    2.64
   3   2   8    3.17    2.64
  -3  -2  -8    1.85    0.94
  -3   2  -8    2.64    0.97
  -3   2  -8    1.29    0.94
  -3   2  -8    2.03    1.00
  -3  -2  -8    1.35    1.02
  -3   2  -8    1.56    1.13
  -3  -2  -8    0.73    1.11
  -3  -2  -9   96.76    4.03
  -3   2  -9   91.76    3.98
  -3  -2  -9   85.20    4.24
  -3   2  -9   80.38    4.18
  -3  -2  -9   88.51    6.47
  -3   2  -9   92.71    6.49
   3   2   9   90.51    6.98
   3  -2   9   89.41    7.03
  -3  -2 -10  139.55    5.83
  -3   2 -10  143.68    5.85
  -3   2 -10  141.57    6.17
  -3  -2 -10  136.61    6.14
  -3   2 -10  140.18    8.67
  -3  -2 -10  134.88    8.62
   3   2  10  138.91    9.12
   3  -2  10  163.22    9.66
  -3  -2 -11  110.05    4.86
  -3   2 -11  108.94    4.84
  -3   2 -11  110.58    5.19
  -3  -2 -11  115.47    5.27
  -3  -2 -11  118.52    8.07
  -3   2 -11  103.91    7.75
   3   2  11  108.75    8.01
   3  -2  11  110.85    8.06
  -3  -2 -12  229.05    8.74
  -3   2 -12  215.56    8.68
  -3   2 -12  220.89    9.04
  -3  -2 -12  215.25    9.04
  -3   2 -12  215.39   12.13
  -3  -2 -12  207.92   12.04
   3   2  12  229.53   12.47
   3  -2  12  204.64   12.07
  -3  -2 -13    3.14    2.57
  -3   2 -13    3.46    2.41
   3   2  13    8.39    2.84
  -3   2 -13    9.63    1.78
  -3  -2 -13    7.90    1.71
   3   2  13    8.34    1.30
  -3  -2 -13    3.52    1.28
  -3   2 -13    7.12    1.35
  -3   2 -14  106.25    5.08
  -3  -2 -14  100.85    5.07
  -3   2 -14  106.65    4.79
  -3  -2 -14  111.70    4.83
  -3   2 -15   11.90    1.76
  -3  -2 -15    8.86    1.69
  -3  -2 -15    8.69    1.76
  -3  -2 -15    9.07    1.39
  -3   2 -15   11.37    1.44
  -3   2 -16   -1.16    1.30
  -3  -2 -16    2.61    1.32
  -3  -2 -16    0.24    0.99
  -3   2 -16    0.43    1.05
  -3  -2 -16    1.27    1.43
  -3   2 -17    1.36    1.12
  -3  -2 -17    2.51    1.14
  -3   2 -18   18.16    1.35
  -3  -2 -18   18.31    1.32
  -3  -3  18   75.78    3.07
  -3   3  18   78.74    3.09
   3   3 -18   74.61    3.20
   3  -3 -18   76.24    3.23
   3   3 -17    0.19    1.44
  -3   3  17    0.10    0.79
  -3  -3  17    0.49    0.81
   3   3 -17    1.36    0.98
   3  -3 -17    0.26    0.98
   3  -3 -17    0.30    1.00
   3   3 -17    0.38    0.99
   3   3 -16   79.88    3.88
   3  -3 -16   80.52    3.91
   3   3 -16   85.22    4.45
   3   3 -16   84.09    3.87
   3  -3 -16   85.38    3.84
   3  -3 -15   10.20    1.56
   3   3 -15   11.52    1.63
   3   3 -15    8.39    2.11
   3   3 -14    7.26    1.60
   3  -3 -14    9.94    1.66
   3   3 -14   10.72    2.42
   3  -3 -14   12.88    2.26
   3   3 -13    4.62    2.13
  -3   3  13    2.32    2.35
  -3  -3  13    4.07    2.47
   3   3 -13    2.05    2.68
   3  -3 -13    2.04    2.77
   3  -3 -13   -1.11    4.35
   3   3 -13    2.90    1.43
   3  -3 -13    2.60    1.46
   3  -3 -13    3.83    1.94
   3   3 -12   11.05    3.29
   3  -3 -12   11.31    3.34
   3   3 -12   14.26    2.46
  -3  -3  12   12.85    3.17
  -3   3  12    9.47    2.96
   3  -3 -12   13.15    5.11
   3   3 -12    9.48    1.61
   3  -3 -12   12.94    1.71
   3  -3 -12   12.01    2.12
  -3  -3  11    1.63    2.35
  -3   3  11    0.27    2.21
   3  -3 -11    1.31    1.68
   3   3 -11   -0.30    1.24
   3  -3 -11    1.42    1.27
   3   3 -11   -2.23    2.82
   3   3 -11    1.53    1.87
   3  -3 -11    6.63    3.04
   3   3 -10  364.18   14.79
  -3   3  10  383.93   14.04
  -3  -3  10  349.57   16.97
  -3   3  10  399.21   17.40
   3  -3 -10  366.49   14.53
   3   3 -10  363.76   17.75
   3  -3 -10  379.65   17.87
   3   3 -10  375.08   14.16
   3  -3 -10  389.97   14.17
   3   3 -10  357.85   18.25
   3   3  -9   39.60    3.01
  -3   3   9   39.03    2.25
  -3  -3   9   39.83    4.24
  -3   3   9   37.47    4.07
   3  -3  -9   35.66    2.63
   3  -3  -9   41.61    6.60
   3   3  -9   39.36    4.55
   3  -3  -9   44.28    4.66
   3   3  -9   40.43    3.01
   3  -3  -9   38.26    2.35
   3   3  -9   38.29    2.34
  -3   3   8  259.81   10.40
   3   3  -8  298.62   11.12
  -3  -3   8  282.98   13.04
  -3   3   8  269.98   12.92
   3  -3  -8  291.21   13.59
   3   3  -8  286.54   13.54
   3  -3  -8  288.64   16.04
   3   3  -8  279.22   11.06
   3  -3  -8  266.92   10.40
   3   3  -8  278.43   10.46
   3   3  -7  163.95    8.90
   3  -3  -7  157.49    8.78
  -3  -3   7  178.15    8.70
  -3   3   7  155.97    8.44
  -3   3   7  155.54    6.31
   3  -3  -7  170.82   11.22
   3  -3  -7  150.56    7.87
   3  -3  -6    2.03    4.06
  -3  -3   6    4.13    2.11
  -3   3   6    7.65    2.16
   3   3  -6    5.76    2.57
   3  -3  -6    5.81    2.59
   3   3  -6    5.77    2.56
   3  -3  -6    8.62    2.74
  -3  -3   5   10.28    2.33
  -3   3   5   11.58    2.44
   3   3  -5   16.01    3.05
   3  -3  -5   12.34    2.82
   3   3  -5   10.18    2.61
  -3   3   4  121.12    6.80
  -3  -3   4  136.85    6.96
   3  -3  -4  126.02    7.05
   3   3  -4  147.04    7.34
   3   3  -3  193.69    8.24
  -3   3   3  226.02    9.73
  -3  -3   3  221.54    9.60
   3  -3  -3  225.86    9.79
   3   3  -3  209.57    9.69
   3   3  -2  205.99    8.79
   3  -3  -2  212.08    9.59
   3   3  -2  210.75    9.64
  -3   3   2  223.12    9.66
  -3  -3   2  210.33    9.47
  -3  -3   1  161.49    7.60
  -3   3   1  146.97    7.44
  -3   3   1  148.86    7.45
  -3  -3   1  153.26    7.45
   3   3  -1  152.31    7.14
   3  -3  -1  150.10    7.49
   3   3  -1  159.83    7.60
  -3  -3   1  169.02    8.54
  -3  -3   0  308.73   12.49
  -3   3   0  288.71   12.37
  -3   3   0  288.75   12.34
  -3  -3   0  286.94   12.30
   3  -3   0  283.08   12.35
   3   3   0  298.16   12.45
  -3  -3   0  296.66   13.43
   3   3   0  291.71   12.31
  -3  -3  -1  362.66   16.51
   3   3   1  368.19   15.36
   3  -3   1  401.00   15.53
  -3  -3  -1  371.46   15.32
  -3   3  -1  385.28   15.38
   3   3   1  368.51   15.51
  -3  -3  -2   57.11    5.15
   3   3   2   60.49    4.46
  -3   3  -2   54.43    3.99
  -3  -3  -2   54.40    4.01
   3   3   2   52.81    3.98
   3  -3   2   55.71    4.02
   3   3   3   29.13    3.07
   3  -3   3   17.13    2.79
  -3  -3  -3   28.12    4.28
  -3  -3  -3   18.45    2.73
  -3   3  -3   17.63    2.68
   3   3   3   25.11    3.32
   3   3   4  101.63    6.24
   3   3   4   87.16    5.44
   3  -3   4   85.56    5.53
  -3   3  -4   78.27    5.22
  -3  -3  -4   87.81    5.43
   3  -3   5  289.36   12.85
  -3  -3  -5  281.94   12.67
  -3   3  -5  313.36   12.87
  -3  -3  -6  125.14    8.24
   3   3   6  120.52    7.08
   3  -3   6  131.63    7.42
  -3  -3  -6  110.95    6.96
  -3   3  -6  131.39    7.19
   3   3   7   22.50    3.38
   3  -3   7   19.47    3.33
  -3  -3  -7   16.33    1.45
  -3   3  -7   17.08    1.43
  -3   3  -7   16.88    1.42
   3   3   7   26.63    3.93
  -3  -3  -7   26.19    1.66
  -3   3  -7   25.44    1.61
  -3   3  -7   15.49    2.88
  -3  -3  -7   16.20    2.97
   3   3   8  102.89    7.18
   3   3   8  100.74    6.68
  -3  -3  -8   83.66    3.92
  -3   3  -8   88.57    3.94
  -3   3  -8   91.44    4.23
  -3  -3  -8   93.00    4.25
  -3  -3  -8   88.08    6.36
  -3   3  -8   92.65    6.36
  -3   3  -8   89.60    3.92
   3   3   9  111.23    7.71
   3  -3   9  112.16    7.90
   3   3   9  107.66    7.07
  -3  -3  -9  104.16    7.04
  -3   3  -9  110.50    7.04
  -3  -3  -9   98.12    4.67
  -3   3  -9   96.59    4.64
  -3  -3  -9  100.63    4.38
  -3   3  -9  103.13    4.38
  -3  -3 -10  642.89   23.15
  -3   3 -10  631.12   23.12
   3   3  10  652.54   27.28
   3  -3  10  654.50   27.47
  -3   3 -10  628.32   23.45
  -3  -3 -10  631.01   23.45
  -3  -3 -10  659.82   26.79
  -3   3 -10  643.94   26.62
  -3  -3 -11    3.45    1.43
  -3   3 -11    2.72    1.38
   3  -3  11    4.42    2.60
   3   3  11    3.41    2.80
  -3  -3 -11    0.29    2.35
  -3   3 -11    2.56    2.36
  -3  -3 -11    1.09    1.07
  -3   3 -11    2.25    1.07
  -3  -3 -12    1.81    2.23
  -3   3 -12    2.38    2.43
  -3   3 -12    3.09    1.20
  -3  -3 -12    2.04    1.16
   3   3  12    2.69    1.34
   3   3  12   -1.18    2.38
   3  -3  12    3.08    2.56
   3  -3  12   -1.22    2.42
   3   3  12   -1.24    2.54
  -3   3 -12    1.74    1.44
  -3  -3 -12    1.06    1.43
  -3  -3 -13   25.30    1.98
  -3   3 -13   28.02    2.00
   3   3  13   26.06    1.98
   3   3  13   22.07    3.81
   3  -3  13   28.79    4.15
  -3   3 -13   28.16    2.30
  -3  -3 -13   27.19    2.31
   3   3  13   22.10    3.77
   3   3  14   27.47    1.95
  -3  -3 -14   30.62    2.35
  -3   3 -14   30.82    2.35
  -3  -3 -14   32.17    2.11
  -3   3 -14   32.20    2.12
  -3  -3 -15   18.93    1.89
  -3   3 -15   24.20    2.00
  -3  -3 -15   19.92    1.69
  -3   3 -15   21.60    1.71
  -3  -3 -16   62.18    3.48
  -3   3 -16   67.82    3.34
  -3  -3 -16   68.29    3.34
   3   3  17   18.76    1.48
  -3   3 -17   23.92    1.61
  -3  -3 -17   21.19    1.56
  -3  -3 -17   18.45    1.69
   3   3  18   16.40    1.08
   3   4 -18   35.76    2.03
   3   4 -17    0.93    0.78
   3  -4 -17    0.20    0.80
  -3  -4  17    1.49    0.65
   3   4 -16    1.03    0.99
   3  -4 -16    1.29    1.04
   3   4 -16    1.57    1.76
   3  -4 -16   -0.12    1.01
   3   4 -16    0.82    1.07
  -3  -4  16   -0.04    0.84
  -3   4  16    0.21    0.81
   3   4 -15   24.30    1.96
  -3  -4  15   24.52    1.78
  -3   4  15   27.90    1.77
   3   4 -15   27.66    2.71
   3   4 -15   26.01    1.97
   3  -4 -15   28.76    2.00
   3  -4 -14   16.85    1.72
   3   4 -14   16.66    1.76
   3   4 -14   20.18    2.63
   3  -4 -14   13.20    2.12
   3  -4 -13    2.60    1.36
   3   4 -13    1.58    1.38
   3  -4 -13    1.75    1.73
   3   4 -13    5.20    2.24
   3   4 -12  484.01   17.91
   3  -4 -12  449.95   16.95
   3   4 -12  480.67   17.04
  -3   4  12  445.30   16.80
   3  -4 -12  456.84   17.46
  -3   4  12  412.91   19.91
  -3  -4  12  432.04   20.02
   3   4 -12  447.94   21.01
   3  -4 -12  432.49   20.82
   3   4 -11   16.92    1.76
  -3   4  11   13.73    1.49
   3  -4 -11   12.68    1.61
  -3  -4  11   14.66    3.04
  -3   4  11    7.85    2.70
   3  -4 -11    7.32    4.89
   3  -4 -11   11.25    1.90
   3   4 -11   15.94    3.63
   3  -4 -11   13.61    3.47
   3   4 -11   12.32    2.30
   3  -4 -10   10.16    5.21
   3   4 -10    7.95    2.88
   3  -4 -10    9.27    3.13
   3   4 -10    7.03    2.08
   3   4 -10    6.22    1.42
   3  -4 -10    6.47    1.38
  -3   4  10    8.81    1.41
  -3   4  10    6.69    2.49
  -3  -4  10    5.84    2.61
  -3   4   9    3.89    1.20
   3  -4  -9    4.48    4.44
   3  -4  -9    2.76    1.13
   3   4  -9    4.50    1.23
   3   4  -9    5.09    1.86
   3   4  -9    5.40    2.81
   3  -4  -9    4.53    2.60
   3   4  -9    5.82    1.93
  -3   4   9    3.68    2.22
  -3  -4   9    6.34    2.30
   3  -4  -8    5.06    1.94
  -3   4   8    5.06    2.21
  -3  -4   8    2.91    2.22
   3  -4  -8    7.73    4.75
   3   4  -8    3.06    1.70
   3   4  -8    4.17    2.63
   3  -4  -8    6.27    2.95
   3   4  -8    1.24    1.74
   3   4  -8    2.93    1.15
   3  -4  -8    5.75    1.23
  -3   4   8    5.24    1.27
  -3   4   7   39.82    2.29
  -3   4   7   36.18    3.75
  -3  -4   7   47.40    3.99
   3   4  -7   34.30    3.98
   3  -4  -7   32.44    3.90
   3  -4  -7   34.46    5.79
   3   4  -7   41.73    2.85
   3  -4  -7   31.13    3.54
   3   4  -7   38.18    2.77
   3   4  -6  678.74   26.90
   3  -4  -6  689.83   26.98
   3  -4  -6  699.71   26.83
  -3   4   6  665.48   24.39
  -3   4   6  674.40   26.55
  -3  -4   6  663.67   26.45
   3   4  -6  667.61   24.77
  -3  -4   6  669.29   24.20
  -3   4   6  680.94   24.22
   3  -4  -6  726.37   30.00
  -3   4   5    2.28    1.01
  -3   4   5    2.61    1.77
  -3  -4   5    0.79    1.59
   3  -4  -5   -0.65    3.59
   3   4  -5    1.06    1.84
   3  -4  -5    2.48    1.96
   3  -4  -5    1.07    1.94
   3   4  -5    2.95    2.10
  -3   4   4  310.34   11.67
   3  -4  -4  348.33   16.13
  -3   4   4  322.36   13.52
  -3  -4   4  299.95   13.27
   3  -4  -4  311.32   13.64
   3   4  -4  306.10   13.69
   3   4  -3  209.77    8.90
  -3   4   3  225.58   10.06
  -3  -4   3  232.46   10.04
   3  -4  -3  211.50   11.70
  -3  -4   3  217.40   10.57
   3  -4  -3  221.60   10.11
   3   4  -3  237.16   10.31
   3  -4  -2  290.61   12.35
   3   4  -2  293.25   12.40
   3   4  -2  280.71   11.66
  -3   4   2  295.86   12.37
  -3  -4   2  286.16   12.25
  -3  -4   2  283.51   13.15
  -3  -4   1   53.17    4.80
  -3   4   1   52.62    3.78
  -3  -4   1   55.10    3.87
   3  -4  -1   52.26    3.76
   3   4  -1   50.97    3.78
  -3   4   1   51.76    3.78
  -3  -4   1   51.12    3.73
   3   4  -1   55.09    3.63
  -3  -4   0   16.56    2.38
  -3   4   0   13.79    2.19
   3  -4   0   18.75    2.43
   3   4   0   19.57    2.51
  -3  -4   0   17.61    3.45
   3   4   0   21.00    2.58
  -3  -4  -1   32.47    2.96
  -3   4  -1   30.78    2.88
   3  -4   1   33.64    3.09
   3   4   1   30.85    3.02
  -3  -4  -1   31.21    4.18
   3   4   1   33.85    3.28
   3   4   2   33.88    3.49
  -3  -4  -2   38.94    4.70
  -3  -4  -2   34.82    3.26
  -3   4  -2   30.67    3.01
   3   4   2   34.06    3.20
   3  -4   2   31.65    3.10
  -3  -4  -2   27.01    4.04
  -3  -4  -3   12.52    3.42
  -3  -4  -3   11.95    2.41
  -3   4  -3   11.19    2.25
  -3  -4  -3   17.83    3.98
   3   4   3   18.04    2.62
   3  -4   3   10.61    2.27
  -3   4  -3   13.13    2.20
   3   4   3   15.09    2.86
  -3  -4  -4  995.49   37.79
  -3   4  -4 1030.32   37.77
   3   4   4 1005.99   38.59
  -3  -4  -4 1005.22   39.59
   3  -4   4 1060.18   37.96
   3   4   4  955.36   37.61
  -3  -4  -4  975.32   39.43
  -3  -4  -5   17.15    3.81
  -3  -4  -5   20.00    2.79
   3   4   5   21.75    3.52
  -3   4  -5   25.35    2.93
   3  -4   5   24.19    3.10
   3   4   5   17.84    2.74
  -3  -4  -6  260.69    9.49
  -3   4  -6  247.17    9.45
  -3  -4  -6  248.37   13.27
  -3  -4  -6  263.19   13.52
  -3   4  -6  245.88    9.45
  -3   4  -6  247.73   11.71
  -3  -4  -6  266.91   12.05
  -3  -4  -6  258.18    9.54
  -3   4  -6  242.90    9.46
   3   4   6  261.46   11.95
   3  -4   6  265.19   12.12
   3  -4   7   63.40    5.07
   3   4   7   64.76    5.00
  -3  -4  -7   60.80    2.89
  -3   4  -7   58.53    2.85
  -3  -4  -7   65.91    6.31
  -3   4  -7   70.35    2.97
  -3  -4  -7   72.91    3.03
   3   4   7   58.94    5.42
  -3  -4  -7   61.44    4.94
  -3   4  -7   53.27    2.82
  -3   4  -7   54.16    4.63
  -3  -4  -8  190.23    9.80
  -3   4  -8  190.88    9.72
  -3   4  -8  186.33    7.09
  -3  -4  -8  171.74    7.32
  -3   4  -8  168.22    7.30
  -3   4  -8  172.31    7.36
   3  -4   8  202.15   10.26
   3   4   8  184.27    9.79
   3   4   8  180.07   10.37
  -3  -4  -8  187.56    7.12
  -3   4  -8  186.14    7.08
  -3  -4  -9   69.66    3.55
  -3   4  -9   62.06    3.46
  -3   4  -9   66.20    5.47
  -3  -4  -9   73.66    5.74
   3  -4   9   65.40    6.24
  -3  -4  -9   74.82    3.30
  -3   4  -9   69.62    3.23
   3   4   9   77.39    6.43
   3  -4   9   72.13    5.96
   3   4   9   85.85    6.02
  -3   4  -9   64.47    3.47
  -3   4 -10   86.12    6.56
  -3  -4 -10   85.58    6.56
   3  -4  10   97.34    7.53
   3   4  10   80.01    6.45
   3  -4  10   81.79    6.74
  -3  -4 -10   89.35    4.00
  -3   4 -10   93.65    4.01
   3   4  10   78.09    6.78
  -3   4 -10   94.54    4.34
  -3  -4 -10   82.81    4.22
   3   4  11   17.30    1.89
   3  -4  11   17.83    3.61
   3   4  11   21.00    3.79
   3   4  11   19.11    3.42
   3  -4  11   16.05    3.34
  -3  -4 -11   19.92    1.66
  -3   4 -11   19.89    1.62
  -3  -4 -11   21.26    3.49
  -3   4 -11   17.91    3.22
  -3   4 -11   17.37    1.85
  -3  -4 -11   17.88    1.89
  -3  -4 -12   66.27    6.05
  -3  -4 -12   80.31    3.80
  -3   4 -12   78.58    3.77
  -3   4 -12   84.90    4.15
  -3  -4 -12   82.63    4.10
   3   4  12   64.47    6.25
   3  -4  12   77.36    6.46
   3   4  12   76.66    6.33
   3   4  12   92.24    4.18
  -3   4 -13   37.96    2.57
  -3  -4 -13   40.20    2.63
  -3  -4 -13   39.01    2.35
  -3   4 -13   38.28    2.30
   3   4  13   40.45    2.49
  -3  -4 -14   35.09    2.32
  -3   4 -14   29.39    2.23
  -3  -4 -14   31.13    2.02
  -3   4 -14   26.49    1.91
   3   4  14   33.68    2.09
  -3   4 -15    1.27    1.16
  -3  -4 -15    4.24    1.27
   3   4  15    2.66    0.93
  -3   4 -16   12.59    1.35
  -3  -4 -16   14.26    1.37
  -3  -4 -16   13.63    1.77
  -3  -4 -17    1.98    1.13
   3   4  17    3.63    0.97
   3   4  18    0.16    0.56
   3   5 -17    3.01    1.30
   3   5 -16  181.47    6.92
   3  -5 -16  149.95    6.07
   3  -5 -15    5.74    1.09
   3   5 -15    5.71    1.14
   3  -5 -15    5.03    1.07
   3   5 -15    8.41    1.94
  -3  -5  15    6.98    0.95
  -3  -5  14    4.92    1.00
  -3   5  14    2.69    0.89
   3   5 -14    3.97    1.20
   3   5 -14    5.14    2.14
   3  -5 -14    3.13    1.19
   3   5 -14    3.05    1.20
   3   5 -14    3.58    1.92
  -3   5  13   19.66    1.54
  -3  -5  13   16.82    1.49
  -3   5  13   20.00    1.63
   3   5 -13   17.47    2.62
   3   5 -13   16.60    2.56
   3  -5 -13   19.15    1.72
   3   5 -13   13.80    1.67
   3  -5 -12  104.55    4.58
   3   5 -12  102.82    4.61
  -3   5  12  105.04    4.43
  -3  -5  12  102.88    4.42
   3  -5 -12   88.16    9.97
  -3   5  12   95.14    4.51
   3   5 -12  102.23    5.50
  -3   5  12   92.55    9.62
   3   5 -11   40.42    3.42
  -3   5  11   46.51    4.51
   3  -5 -11   46.76    2.64
   3   5 -11   38.74    2.56
  -3   5  11   51.23    2.53
  -3  -5  11   41.76    2.42
  -3   5  11   50.04    2.75
  -3   5  11   49.67    7.50
   3  -5 -11   45.51    7.48
   3   5 -11   33.97    4.57
  -3   5  10  138.79    8.50
   3   5 -10  141.09    6.19
  -3   5  10  159.53    6.11
  -3  -5  10  141.42    6.03
   3   5 -10  149.39    7.12
   3  -5 -10  166.75   13.07
   3   5 -10  136.55    9.06
  -3   5  10  167.09    6.45
  -3   5   9  407.57   19.19
  -3  -5   9  417.81   19.17
   3   5  -9  451.86   16.83
  -3  -5   9  451.98   16.69
  -3   5   9  469.12   16.74
   3   5  -9  458.64   17.73
   3  -5  -9  501.75   24.59
  -3   5   9  477.52   17.05
   3   5  -9  453.18   20.17
   3  -5  -9  431.32   20.04
   3   5  -8   53.11    4.99
   3  -5  -8   62.25    5.23
  -3   5   8   54.02    4.57
  -3  -5   8   49.78    4.42
   3   5  -8   51.46    2.81
  -3   5   8   56.79    2.70
   3  -5  -8   47.63    4.50
   3  -5  -8   60.01    7.55
   3   5  -8   54.79    3.61
  -3   5   8   59.31    3.06
  -3   5   7   51.05    2.53
  -3   5   7   52.25    4.33
  -3  -5   7   50.11    4.24
   3  -5  -7   55.28    7.09
   3   5  -7   57.16    4.82
   3  -5  -7   57.69    4.83
   3   5  -7   57.48    3.53
   3  -5  -7   60.51    4.94
  -3   5   7   50.53    2.82
   3   5  -6    3.94    2.07
   3  -5  -6    3.94    2.09
  -3   5   6    3.91    0.81
   3  -5  -6    7.92    4.16
  -3   5   6    3.83    1.16
   3  -5  -6    3.19    2.40
  -3   5   6    1.94    1.63
  -3  -5   6    5.78    1.91
   3  -5  -5   20.44    3.40
   3   5  -5   17.80    1.96
   3  -5  -5   15.85    4.31
  -3   5   5   17.78    1.60
   3  -5  -5   14.60    2.61
   3   5  -5   15.63    2.68
  -3   5   5   14.04    2.34
  -3  -5   5   12.66    2.27
   3  -5  -4    4.01    1.94
   3   5  -4    1.52    1.93
  -3   5   4    1.69    1.04
  -3   5   4    2.14    1.50
  -3  -5   4    0.73    1.52
   3  -5  -4    4.05    3.46
  -3  -5   4    1.63    1.98
   3   5  -4    3.69    1.91
   3  -5  -4    3.23    1.82
  -3   5   3   33.78    3.04
  -3  -5   3   38.30    3.16
  -3  -5   3   34.14    3.83
   3  -5  -3   30.26    4.51
   3  -5  -3   27.50    3.02
   3   5  -3   42.25    3.52
  -3   5   3   26.82    2.77
   3  -5  -2  133.25    8.58
   3   5  -2  142.66    6.92
  -3  -5   2  152.40    8.49
  -3  -5   2  163.16    7.43
  -3   5   2  149.73    7.20
  -3   5   2  139.12    7.14
  -3  -5   2  149.45    7.18
   3  -5  -2  131.69    7.09
   3   5  -2  142.69    7.28
   3   5  -1   21.47    2.55
   3  -5  -1   17.47    2.45
   3   5  -1   25.44    2.65
   3  -5  -1   22.62    3.51
  -3   5   1   26.35    1.64
  -3  -5   1   21.39    3.59
  -3   5   1   15.02    2.10
  -3  -5   1   18.37    2.41
  -3  -5   0   48.97    5.01
   3  -5   0   54.83    4.61
   3   5   0   48.94    3.84
   3  -5   0   50.75    3.64
   3   5   0   45.56    3.54
  -3  -5   0   43.63    3.47
  -3   5   0   49.84    3.47
  -3  -5  -1   36.69    4.55
   3   5   1   34.62    3.41
   3  -5   1   32.17    2.93
   3   5   1   31.07    2.87
  -3  -5  -1   31.37    2.92
  -3   5  -1   29.40    2.74
  -3  -5  -2   31.83    4.22
  -3   5  -2   29.22    3.55
  -3   5  -2   37.41    3.05
  -3  -5  -2   37.98    3.23
  -3  -5  -2   40.60    4.90
   3  -5   2   33.99    3.05
   3   5   2   36.31    3.14
   3   5   2   37.41    3.73
   3   5   3    2.54    1.65
   3  -5   3    3.67    1.69
   3   5   3    5.23    2.33
  -3   5  -3    1.22    1.32
  -3  -5  -3    2.76    1.58
  -3  -5  -3    0.28    2.67
  -3  -5  -3    2.25    3.00
   3   5   4   39.96    2.50
   3   5   4   39.25    3.42
   3  -5   4   39.94    3.48
   3   5   4   37.46    4.10
  -3  -5  -4   40.21    3.50
  -3   5  -4   40.46    3.36
  -3  -5  -4   38.69    5.07
  -3  -5  -4   41.28    4.92
  -3  -5  -5   40.63    3.64
  -3   5  -5   39.95    3.51
  -3  -5  -5   49.46    5.33
   3   5   5   42.82    2.59
   3   5   5   39.20    4.40
  -3   5  -5   38.24    2.07
   3   5   5   39.43    3.62
   3  -5   5   49.13    3.85
  -3   5  -5   37.76    2.59
  -3   5  -6    9.37    1.07
   3  -5   6   10.57    2.34
   3   5   6    8.33    2.15
  -3  -5  -6    3.96    2.89
  -3   5  -6    7.11    1.35
  -3   5  -6   10.34    1.58
  -3  -5  -6    5.08    1.96
  -3   5  -6    9.91    2.02
  -3  -5  -6    4.22    3.48
   3   5   6    8.34    1.50
  -3   5  -7    5.41    0.87
  -3  -5  -7    5.90    2.14
  -3   5  -7    5.22    1.47
  -3   5  -7    5.41    1.98
   3  -5   7    7.33    2.28
   3   5   7    4.56    2.10
  -3  -5  -7    3.38    3.20
  -3   5  -7    6.82    1.28
  -3   5  -7    5.55    0.99
  -3   5  -8   71.91    5.29
  -3  -5  -8   59.64    5.04
  -3   5  -8   67.91    3.12
  -3   5  -8   64.29    3.60
   3   5   8   73.29    6.26
  -3   5  -8   67.29    3.35
  -3  -5  -8   63.66    6.58
  -3   5  -8   71.21    3.11
   3   5   8   63.24    5.14
   3  -5   8   75.71    5.59
  -3   5  -9  202.76    8.20
  -3  -5  -9  212.18    7.97
  -3   5  -9  200.87    7.90
   3   5   9  230.41   11.08
   3  -5   9  200.31   10.79
  -3   5  -9  190.41   10.40
  -3  -5  -9  209.47   10.91
  -3   5  -9  196.57    8.37
   3   5   9  218.79   11.80
   3   5  10  261.16   13.92
  -3  -5 -10  268.86   10.21
  -3   5 -10  259.64   10.14
  -3   5 -10  244.27   12.85
  -3   5 -10  272.23   10.46
  -3  -5 -10  266.75   10.45
   3   5  10  259.39   13.11
   3   5  10  305.71   10.81
   3  -5  10  269.24   14.30
  -3   5 -10  260.82   10.56
  -3   5 -11    9.50    1.45
  -3  -5 -11   11.14    1.47
   3   5  11   11.71    1.74
   3  -5  11   11.01    3.04
   3   5  11    7.11    2.93
  -3  -5 -11    8.42    1.22
  -3   5 -11    6.64    1.13
   3   5  11    8.59    2.65
  -3   5 -11    7.83    1.47
   3   5  12   38.17    2.48
  -3   5 -12   28.57    2.12
  -3  -5 -12   32.08    2.22
  -3   5 -12   32.80    2.23
   3   5  12   26.66    4.09
  -3  -5 -12   27.28    1.94
  -3   5 -12   31.99    1.96
  -3   5 -13   67.84    3.34
  -3  -5 -13   62.88    3.30
  -3   5 -13   64.68    3.06
  -3  -5 -13   60.74    3.08
   3   5  13   73.33    3.46
   3   5  14   83.06    3.83
  -3   5 -14   86.85    3.84
  -3  -5 -14   78.92    3.78
   3   5  15   17.73    1.44
   3   5  15   22.96    1.88
   3   5  16  124.45    5.10
  -3  -5 -16  119.51    5.30
  -3  -5 -17    1.13    1.00
   3   5  17    0.18    0.80
   3   6 -17    4.09    1.07
   3   6 -16   -0.79    1.38
   3   6 -15    3.83    1.82
   3   6 -14   -0.08    1.72
   3   6 -14    4.18    1.94
  -3   6  14    1.36    0.88
   3   6 -13   36.02    3.10
  -3   6  13   31.33    2.06
   3   6 -13   33.24    3.05
   3   6 -12  286.79   11.63
   3   6 -12  274.95   11.44
  -3   6  12  268.27   10.58
  -3   6  11   71.24    3.60
   3  -6 -11   70.22    8.96
   3   6 -11   71.48    4.42
   3   6 -11   67.98    4.61
  -3   6  11   57.05    8.00
   3  -6 -10   42.57    7.42
  -3   6  10   41.67    7.19
   3   6 -10   37.74    3.31
  -3   6  10   38.71    2.57
  -3   6   9  119.37   11.29
   3   6  -9  145.12    6.81
   3  -6  -9  146.15   12.12
   3   6  -9  143.05    6.94
  -3   6   9  147.53    6.22
  -3   6   8   28.11    2.21
  -3   6   8   18.71    5.64
   3  -6  -8   31.61    6.24
   3   6  -8   37.49    2.92
   3  -6  -8   21.21    3.54
   3   6  -8   31.69    2.86
   3  -6  -7   34.05    4.28
   3   6  -7   38.06    3.00
   3   6  -7   42.12    3.17
   3  -6  -7   33.04    6.05
  -3   6   7   42.95    2.59
  -3   6   6  108.91    4.79
   3  -6  -6  110.78    7.52
   3  -6  -6  113.45    9.47
  -3   6   6  100.22    4.71
  -3   6   5  121.81    5.19
   3  -6  -5  136.71    8.36
  -3   6   5  112.79    5.19
   3  -6  -5  115.27    9.07
   3  -6  -4   10.45    3.70
   3  -6  -4   10.55    3.01
  -3   6   4    9.47    1.55
  -3  -6   3   78.24    6.25
   3  -6  -3   94.40    7.41
  -3   6   3   88.56    4.20
  -3   6   2    5.12    1.43
   3  -6  -2    5.07    2.97
   3   6  -2    5.99    2.01
  -3   6   2    4.56    1.16
   3   6  -2    6.28    1.63
  -3  -6   2    6.15    2.76
  -3   6   1   17.82    1.79
  -3   6   1    9.15    3.69
   3   6  -1   13.09    2.16
  -3   6   1   15.40    1.49
   3   6  -1   14.18    2.40
  -3  -6   1   11.63    3.54
  -3   6   0   34.01    2.35
   3   6   0   36.53    2.81
  -3   6   0   32.29    4.59
  -3   6   0   33.39    2.05
   3   6   0   40.66    3.69
  -3  -6   0   32.21    4.44
   3   6   1  114.27    5.29
   3   6   1  123.58    6.91
   3   6   1  114.77    5.02
  -3   6  -1  102.35    4.58
  -3  -6  -1  123.32    8.24
  -3   6  -1   91.73    7.19
  -3  -6  -2   34.01    4.60
   3   6   2   40.84    4.01
  -3  -6  -2   39.00    5.03
  -3   6  -2   32.58    2.42
   3   6   2   36.88    2.46
  -3  -6  -3  330.57   16.13
  -3  -6  -3  316.49   16.10
   3   6   3  319.60   14.75
  -3   6  -3  331.17   12.29
   3   6   3  303.55   12.23
  -3  -6  -4   12.52    3.63
  -3   6  -4   20.72    2.13
  -3  -6  -4   14.42    3.90
   3   6   4   18.97    3.32
   3   6   4   18.47    1.95
  -3   6  -4   19.59    1.92
  -3   6  -5  107.62    4.74
  -3   6  -5  103.09    4.93
  -3  -6  -5   96.20    8.01
   3   6   5   99.83    7.11
  -3   6  -5  101.06    4.22
   3   6   5   93.65    4.73
  -3   6  -6  143.45    6.24
   3   6   6  153.83    6.49
  -3  -6  -6  149.78   10.14
  -3   6  -6  151.71    6.57
   3   6   6  147.50    9.10
  -3   6  -6  144.07    5.81
  -3   6  -7    4.20    1.61
  -3   6  -7    2.73    1.23
  -3   6  -7    2.68    0.86
  -3  -6  -7    2.22    3.33
   3   6   7    3.99    1.55
  -3   6  -8    3.39    1.54
   3   6   8    3.03    2.49
   3   6   8    5.42    1.58
  -3  -6  -8    0.75    3.00
   3   6   8    4.99    1.67
   3   6   9   25.52    2.26
  -3  -6  -9   21.87    4.45
  -3   6  -9   20.68    2.20
   3   6   9   22.14    2.32
   3   6   9   22.44    3.94
   3   6  10  140.80    6.38
  -3   6 -10  151.01    6.45
   3   6  10  128.04    9.05
   3  -6  10  120.90    9.03
   3   6  10  159.02    6.63
   3   6  11    5.51    1.82
   3   6  11    1.55    2.67
   3   6  11    7.43    1.63
  -3   6 -11    6.33    1.54
   3   6  12    3.08    1.73
  -3   6 -12    2.39    1.33
   3   6  13   96.42    4.50
   3   6  13   97.99    4.26
   3   6  14   76.77    3.61
   3   6  14   62.77    3.23
   3   6  15   14.54    1.57
   3   6  15   12.00    1.17
  -3  -6 -16    0.33    1.17
   3   6  16    1.44    0.98
  -3  -6 -17   27.15    1.61
   3   6  17   29.84    1.52
   3   7 -16   72.50    3.39
   3   7 -15   11.64    1.75
   3   7 -14    2.64    1.75
  -3   7  14    0.32    0.79
   3   7 -13    3.87    1.97
  -3   7  13    3.04    1.06
   3   7 -13    4.21    2.05
   3   7 -12    1.41    2.10
  -3   7  12    1.25    1.14
   3   7 -12   -0.39    2.06
   3   7 -11   27.62    2.23
   3   7 -11   31.38    3.20
  -3   7  11   27.03    2.13
   3   7 -11   29.86    3.05
   3   7 -10    2.02    2.47
   3   7 -10    2.60    2.18
  -3   7  10    0.52    1.32
   3   7  -9  213.18    9.46
  -3   7   9  200.00   14.71
   3  -7  -9  189.75   14.18
   3   7  -9  206.21    8.93
   3   7  -9  206.49    9.12
  -3   7   9  202.34    8.35
  -3   7   8   91.73    4.35
   3   7  -8   95.07    4.93
   3  -7  -8   71.58    8.54
   3   7  -8   93.00    5.11
   3  -7  -8   70.54    6.42
   3   7  -7    6.57    2.14
   3   7  -7    5.14    2.23
   3  -7  -7    4.19    3.13
  -3   7   7   13.17    5.36
   3  -7  -7   11.05    4.86
  -3   7   7   15.78    1.83
  -3   7   6  179.38    7.67
  -3   7   6  182.17    7.68
  -3   7   6  206.09   13.96
   3   7  -6  193.11    8.19
   3  -7  -6  187.57   12.75
   3  -7  -6  192.06   11.16
   3   7  -6  203.71    8.88
   3  -7  -5   17.24    3.76
   3   7  -5   16.67    2.77
  -3   7   5   13.84    5.04
   3   7  -5   15.72    2.09
  -3   7   5   12.12    1.74
   3  -7  -5   14.41    4.32
  -3   7   4   24.65    5.43
  -3   7   4   24.18    2.14
   3   7  -4   23.58    2.31
   3  -7  -4   23.16    4.20
   3   7  -4   22.46    2.96
   3  -7  -4   25.41    4.73
  -3   7   3   17.84    1.97
   3  -7  -3   16.68    3.85
   3   7  -3   14.98    2.54
   3   7  -3   11.79    1.93
  -3  -7   3   13.62    3.32
  -3   7   3   21.21    1.77
  -3   7   3   18.80    4.94
  -3   7   2   84.62    4.33
   3   7  -2   72.86    4.72
   3   7  -2   82.10    4.36
  -3  -7   2   83.70    6.91
  -3   7   2   92.62    8.28
  -3   7   1   85.10    4.28
   3   7  -1   85.10    4.79
   3   7  -1   81.94    5.51
   3   7  -1   84.38    4.35
  -3  -7   1   87.39    7.19
  -3   7   1   83.17    7.67
  -3   7   1   88.45    3.98
   3   7   0  335.04   12.75
  -3   7   0  331.44   16.27
   3   7   0  290.55   11.73
  -3   7   0  309.83   11.89
  -3  -7   0  375.54   16.72
   3   7   0  339.51   14.52
  -3   7   0  328.35   12.28
   3   7   1  185.83    9.58
   3   7   1  171.27    6.91
  -3   7  -1  181.53    6.95
  -3   7  -1  172.53   10.31
  -3  -7  -1  166.74   10.75
   3   7   1  162.87    7.55
  -3  -7  -1  154.03   10.31
   3   7   2    3.57    2.40
  -3  -7  -2    6.20    3.03
  -3  -7  -2    9.46    3.61
  -3   7  -2    8.64    1.70
   3   7   2    7.27    1.85
  -3   7  -3   81.22    4.21
  -3  -7  -3   98.85    7.76
  -3  -7  -3   90.29    7.70
  -3   7  -3   81.63    4.47
   3   7   3   92.85    6.53
  -3   7  -4   16.53    1.91
   3   7   4   16.83    3.27
  -3  -7  -4   11.63    3.60
  -3   7  -4   12.84    2.10
  -3   7  -4   15.17    1.25
   3   7   4   18.11    1.78
  -3  -7  -4   13.21    4.02
  -3   7  -5    1.29    0.77
  -3  -7  -5    1.94    3.39
  -3   7  -5    1.72    1.47
  -3   7  -5    1.57    1.65
   3   7   5    0.56    2.34
  -3  -7  -5    1.13    2.83
   3   7   5    1.15    1.27
   3   7   6  127.19    5.73
  -3   7  -6  132.68    6.12
   3   7   6  133.47    8.78
  -3  -7  -6  131.48    9.54
   3   7   6  127.11    5.94
  -3   7  -6  128.18    5.73
   3   7   7  199.58    8.10
  -3   7  -7  199.40    8.39
  -3  -7  -7  180.37   12.15
  -3   7  -7  187.55    7.92
   3   7   7  201.66    8.31
  -3  -7  -8    4.37    3.47
   3   7   8    3.70    1.77
  -3   7  -8    2.82    1.74
  -3   7  -8    2.62    1.24
  -3   7  -9    7.33    1.87
  -3  -7  -9   12.07    3.81
   3   7   9    8.94    2.04
   3   7   9   11.14    3.20
   3   7   9   13.56    1.96
   3   7  10   13.63    2.07
  -3   7 -10   11.06    1.92
   3   7  10   16.64    1.86
   3   7  11   38.66    2.85
   3   7  11   43.70    2.69
   3   7  12    4.44    1.70
  -3   7 -12    7.16    1.45
   3   7  13    7.51    1.38
   3   7  13    6.00    1.58
   3   7  14   -0.08    0.97
   3   7  14    0.79    1.31
   3   7  15    2.60    0.79
   3   7  15    3.49    1.12
  -3  -7 -16  156.55    6.18
   3   7  16  160.08    6.07
   3   8 -15    7.18    1.26
   3   8 -14   16.55    1.88
   3   8 -13   89.98    4.37
   3   8 -13   90.96    4.53
  -3   8  13   85.74    3.78
   3   8 -12   15.45    2.35
   3   8 -12   19.14    2.37
  -3   8  12   15.20    1.53
   3   8 -11   19.01    2.69
   3   8 -11   18.03    2.60
  -3   8  11   14.64    1.64
   3   8 -10    2.66    2.38
   3   8 -10   -0.22    1.54
  -3   8  10   -0.44    1.27
   3   8 -10    0.51    2.08
   3   8  -9    3.19    2.54
   3   8  -9    2.49    1.95
   3   8  -9    2.79    2.16
  -3   8   9    5.07    1.56
   3   8  -8    1.21    2.11
  -3   8   8    3.82    4.33
   3  -8  -8    1.97    3.75
   3   8  -8    1.50    1.88
  -3   8   8    1.29    1.41
  -3   8   7   31.35    6.25
   3   8  -7   29.03    3.11
  -3   8   7   37.42    2.54
   3   8  -7   30.27    2.89
   3  -8  -7   31.38    4.72
  -3   8   6   45.32    7.07
   3   8  -6   41.61    3.14
   3  -8  -6   46.96    5.58
   3   8  -6   30.73    3.52
  -3   8   5  170.16   12.78
   3   8  -5  173.63    8.22
   3   8  -5  168.44    7.56
   3  -8  -5  175.81   11.05
  -3   8   4   47.60    6.78
  -3   8   4   43.20    2.93
  -3   8   4   46.97    2.76
   3  -8  -4   39.06    5.52
   3   8  -4   43.09    3.79
   3   8  -4   40.74    3.06
   3   8  -3  417.62   16.79
  -3   8   3  413.55   21.61
  -3   8   3  420.14   16.12
  -3   8   3  425.87   15.87
   3   8  -3  417.95   16.26
   3  -8  -3  457.95   20.63
   3   8  -2  183.71    8.25
  -3   8   2  149.21   11.49
  -3   8   2  176.71    7.61
  -3   8   2  177.69    7.29
   3   8  -2  186.17    7.74
  -3  -8   2  168.50   10.86
  -3   8   1    2.52    1.17
   3   8  -1    2.54    2.22
   3  -8  -1    1.03    2.99
  -3  -8   1    4.87    3.57
   3   8  -1    0.88    1.61
  -3   8   1    0.39    3.26
  -3   8   1    3.07    1.65
  -3   8   0   15.28    1.58
   3   8   0   18.89    2.58
   3  -8   0   15.39    3.83
  -3  -8   0   23.20    4.45
   3   8   0   17.23    2.09
  -3   8   0   16.31    4.06
   3   8   0   19.22    2.95
  -3   8   0   14.35    2.01
   3  -8   1   28.21    4.44
   3   8   1   18.66    2.50
   3   8   1   18.20    2.14
   3   8   1   20.12    3.25
  -3  -8  -1   27.42    4.84
  -3   8  -1   22.60    1.69
   3   8   1   16.82    1.55
  -3  -8  -1   13.92    3.79
  -3   8  -2   15.68    2.07
   3  -8   2   13.62    3.65
  -3  -8  -2    8.37    3.67
   3   8   2   10.68    2.85
   3   8   2   14.41    1.54
  -3  -8  -2   12.04    4.11
   3   8   2   13.46    2.01
  -3   8  -3  261.58   10.13
   3   8   3  239.81   10.01
   3   8   3  248.80   10.16
  -3  -8  -3  246.26   14.24
   3   8   3  264.65   13.12
  -3  -8  -3  238.46   14.32
   3  -8   3  246.80   13.58
   3   8   3  248.97    9.76
   3   8   4   60.72    3.28
  -3   8  -4   59.00    3.51
  -3  -8  -4   57.60    6.81
   3  -8   4   62.45    6.30
   3   8   4   65.40    3.72
   3   8   4   59.74    5.63
   3   8   4   60.38    3.42
  -3  -8  -4   60.96    6.57
  -3   8  -4   65.88    3.95
   3   8   5   58.43    3.07
  -3   8  -5   43.85    3.40
  -3  -8  -5   41.18    5.74
   3  -8   5   54.55    5.79
  -3  -8  -5   55.64    6.58
   3   8   5   54.43    5.45
  -3   8  -5   43.68    3.10
  -3   8  -5   48.44    3.09
  -3   8  -6   29.86    2.36
  -3   8  -6   28.08    2.33
   3   8   6   27.14    4.16
   3   8   6   30.42    2.35
  -3   8  -6   36.10    2.92
   3   8   7  133.57    9.22
  -3  -8  -7  133.44   10.22
  -3   8  -7  144.81    6.60
   3   8   7  142.43    6.17
  -3  -8  -8   20.10    4.42
  -3   8  -8   22.54    2.44
   3   8   8   22.04    2.10
  -3   8  -9   73.25    4.05
  -3   8 -10   -0.81    1.48
   3   8  10   -0.06    1.35
   3   8  11   44.05    2.69
   3   8  11   41.45    2.94
  -3   8 -11   48.16    2.85
   3   8  12    1.80    1.48
  -3   8 -12    0.11    1.22
   3   8  12    1.31    1.22
   3   8  13   58.50    2.97
   3   8  13   66.07    3.28
   3   8  14    5.57    1.23
   3   8  14    5.10    0.96
   3   8  15    2.59    0.89
   3   8  15    1.36    0.58
   3   9 -14    9.55    1.30
  -3   9  13    0.97    0.78
   3   9 -13    3.55    1.45
   3   9 -12   41.76    2.86
  -3   9  12   36.84    2.13
   3   9 -12   42.14    2.77
   3   9 -11    1.29    1.84
  -3   9  11    1.85    1.14
   3   9 -11    1.79    1.92
   3   9 -10   18.82    2.55
  -3   9  10   21.12    1.80
   3   9 -10   12.76    1.78
   3   9 -10   17.35    2.61
   3   9  -9   95.73    5.32
  -3   9   9  104.19    4.66
   3   9  -9   99.93    5.49
   3   9  -9   97.85    4.83
   3   9  -8    1.66    2.17
  -3   9   8   -0.13    1.32
   3   9  -8    2.32    1.84
   3   9  -8    2.11    1.85
   3   9  -7   63.27    4.00
   3   9  -7   69.12    4.38
   3   9  -7   71.72    4.10
   3   9  -6  240.63   10.12
   3   9  -6  256.51   10.86
   3   9  -6  239.78   10.47
  -3   9   5  151.77    6.63
  -3   9   5  144.91   11.84
   3   9  -5  164.34    7.15
   3  -9  -5  151.14   10.54
   3   9  -5  161.73    7.77
  -3   9   4   10.53    1.62
  -3   9   4    8.71    4.66
   3   9  -4    6.14    1.93
   3   9  -4   12.26    2.77
   3  -9  -4   10.16    3.77
  -3   9   3  161.63    6.88
  -3   9   3  153.09   11.59
   3   9  -3  170.23    7.35
   3  -9  -3  158.38   10.90
   3   9  -3  169.15    7.97
   3   9  -2  335.86   13.22
  -3   9   2  315.24   12.18
  -3   9   2  279.36   16.94
  -3   9   2  311.40   12.54
   3   9  -2  322.73   12.65
  -3   9   1  132.75    5.74
  -3  -9   1  126.84    9.51
   3  -9  -1  130.90    9.49
  -3   9   1  143.70    6.28
   3   9  -1  140.76    6.77
   3   9  -1  131.71    6.25
  -3   9   0  428.11   16.51
  -3  -9   0  438.38   21.47
   3  -9   0  438.02   21.14
  -3  -9   0  429.12   21.61
  -3   9   0  462.78   17.05
   3   9   0  449.52   17.15
   3   9   0  459.18   17.08
  -3  -9  -1  676.88   30.61
   3  -9   1  742.45   30.47
   3   9   1  713.37   25.95
  -3  -9  -1  686.70   30.72
   3   9   1  707.41   25.90
  -3   9  -1  754.93   26.33
   3   9   1  665.21   25.20
   3   9   2  132.04    5.69
  -3   9  -2  155.09    6.39
  -3  -9  -2  119.60    9.86
   3  -9   2  135.77    9.52
  -3  -9  -2  122.34    9.71
   3   9   2  136.74    6.29
  -3   9  -2  145.83    6.70
   3   9   2  134.66    8.50
   3   9   2  131.94    6.23
   3   9   3   68.88    3.41
  -3   9  -3   65.57    3.83
  -3  -9  -3   65.21    7.11
   3  -9   3   76.35    6.87
  -3  -9  -3   56.66    6.57
   3   9   3   71.30    3.99
  -3   9  -3   65.48    4.20
   3   9   3   67.87    3.78
   3   9   3   65.02    5.78
  -3  -9  -4   25.05    4.91
  -3   9  -4   30.54    2.50
  -3   9  -4   33.20    2.66
  -3  -9  -4   24.89    4.54
   3  -9   4   24.67    4.30
   3   9   4   23.31    2.20
   3   9   4   22.27    2.42
   3   9   4   26.90    2.06
   3   9   4   18.83    3.53
   3   9   5   12.74    1.66
   3  -9   5    1.68    2.78
   3   9   5   10.98    2.07
  -3  -9  -5    5.11    3.58
  -3  -9  -5    8.83    3.26
  -3   9  -5   12.95    1.97
   3   9   5   13.15    3.40
   3   9   6   48.85    3.21
  -3   9  -6   44.76    3.36
   3   9   6   38.99    2.63
  -3   9  -6   38.04    2.77
   3   9   7  112.48    5.46
   3   9   7  109.06    5.10
  -3   9  -7  121.57    5.70
   3   9   8    0.56    1.29
  -3   9  -8    1.58    1.87
   3   9   8   -0.54    1.63
   3   9   9   54.95    3.08
  -3   9  -9   56.07    3.39
  -3   9 -10   53.67    3.15
   3   9  11   38.86    2.32
  -3   9 -11   41.18    2.53
   3   9  12    1.25    1.03
  -3   9 -12    2.29    1.13
   3   9  13   13.50    1.21
   3   9  14    1.02    0.59
   3  10 -13   42.73    2.20
   3  10 -12   29.09    2.08
   3  10 -11    0.06    1.46
  -3  10  11    2.13    0.96
  -3  10  10    0.13    1.05
   3  10 -10    0.14    1.69
  -3  10   9    9.84    1.42
   3  10  -9   10.19    2.12
   3  10  -9   11.73    1.69
   3  10  -9   11.56    2.32
   3  10  -8    8.75    2.21
   3  10  -8   11.33    1.88
   3  10  -7   32.14    2.67
   3  10  -7   29.09    2.55
   3  10  -7   33.17    2.99
   3  10  -6   15.65    2.27
   3  10  -6   13.57    2.74
   3  10  -6   16.13    2.17
   3  10  -6   15.83    2.61
  -3  10   6   18.39    1.82
  -3  10   5   28.27    2.18
   3  10  -5   34.80    3.41
   3  10  -5   27.63    2.64
  -3  10   4  177.15    7.35
   3  10  -4  189.04    8.42
   3  10  -4  177.89    7.92
   3  10  -4  177.20    7.74
  -3  10   3  125.56    5.40
   3  10  -3  121.88    6.05
   3  10  -3  120.87    5.81
  -3  10   2  169.79    7.37
   3  10  -2  165.12    7.12
  -3  10   2  147.19    6.54
   3  10  -2  168.67    7.30
  -3  10   1    1.22    1.14
   3  10  -1    2.55    1.71
  -3  10   1    1.79    1.93
   3  10  -1    1.83    1.84
   3  10   0   12.51    2.02
  -3  10   0   11.92    2.35
   3  10   0   15.00    2.20
   3  10   1   12.06    1.98
   3  10   1    9.83    1.97
  -3  10  -1   11.02    2.29
  -3  10  -2   31.34    2.85
   3  10   2   32.69    2.56
   3  10   2   34.04    2.67
   3  10   2   25.80    1.72
  -3  10  -2   27.46    2.95
  -3  10  -3  170.48    7.50
   3  10   3  157.01    7.09
   3  10   3  168.92    7.30
   3  10   3  163.61    6.71
  -3  10  -4   77.81    4.27
   3  10   4   71.85    3.88
   3  10   4   75.83    3.66
   3  10   4   83.33    4.25
  -3  10  -4   86.08    4.62
   3  10   5   41.20    2.53
  -3  10  -5   45.05    2.98
   3  10   5   49.90    3.11
  -3  10  -6   14.70    1.74
   3  10   6   16.92    1.63
   3  10   6   15.33    2.04
   3  10   7    8.10    1.74
   3  10   7    9.41    1.36
  -3  10  -7    5.77    2.02
  -3  10  -8   25.06    2.38
   3  10   8   26.71    2.20
   3  10   8   19.48    1.76
   3  10   9    0.53    1.38
   3  10   9    1.85    1.05
  -3  10  -9    1.64    1.49
   3  10  10    4.87    1.33
   3  10  10    3.43    1.07
  -3  10 -10    3.30    1.37
  -3  10 -11   25.12    1.78
   3  10  11   23.78    1.76
  -3  10 -12    0.46    0.81
   3  10  12    1.35    0.95
   3  10  13   85.77    3.42
   3  11 -11    2.38    1.06
   3  11 -10   12.17    1.55
  -3  11  10    7.76    0.92
   3  11  -9  117.41    5.06
  -3  11   9  109.83    4.69
   3  11  -9  108.92    4.64
  -3  11   8   11.32    1.32
   3  11  -8   13.46    1.99
  -3  11   8   10.76    1.62
   3  11  -8   13.51    1.60
  -3  11   7   38.18    2.38
  -3  11   7   49.06    2.47
   3  11  -7   44.92    2.76
   3  11  -7   40.71    3.00
  -3  11   6    5.25    1.46
  -3  11   6    4.29    1.20
   3  11  -6    4.78    1.53
   3  11  -6    5.13    1.67
   3  11  -6    7.02    1.99
  -3  11   5   46.04    2.60
   3  11  -5   49.41    3.00
  -3  11   5   46.08    2.94
  -3  11   4   39.70    2.36
  -3  11   4   40.30    2.81
   3  11  -4   37.09    2.73
   3  11  -4   43.31    3.05
   3  11  -3    3.00    1.63
  -3  11   3    3.21    1.72
  -3  11   3    2.92    1.14
   3  11  -3    6.05    1.95
   3  11  -2    2.18    1.54
   3  11  -2    5.94    1.98
  -3  11   2    5.07    1.87
   3  11  -1   14.86    1.95
  -3  11   1   15.79    2.23
   3  11  -1   16.16    2.22
   3  11   0   -0.56    1.50
  -3  11   0    2.07    1.94
   3  11   0    1.88    1.75
  -3  11   0    1.97    1.82
  -3  11  -1   57.51    3.67
   3  11   1   55.83    3.28
   3  11   1   56.12    3.35
  -3  11  -1   53.78    3.57
   3  11   2    8.50    1.75
  -3  11  -2    9.99    2.24
   3  11   2    9.91    1.76
  -3  11  -2    8.42    2.01
   3  11   3    7.09    1.64
  -3  11  -3    7.42    1.77
   3  11   3    7.76    1.55
  -3  11  -3    9.32    2.07
  -3  11  -4  104.78    5.00
   3  11   4  101.33    4.60
   3  11   4   87.53    4.30
  -3  11  -4   97.22    4.70
   3  11   5    6.21    1.56
  -3  11  -5    3.11    1.91
   3  11   5    3.80    0.96
  -3  11  -5    2.81    1.47
   3  11   6    5.94    1.50
   3  11   6    4.59    1.06
   3  11   7  148.33    5.84
   3  11   7  130.12    5.46
  -3  11  -8   18.04    1.92
   3  11   8   22.58    1.79
   3  11   8   19.34    1.45
  -3  11  -9   28.61    2.06
   3  11   9   30.04    1.91
   3  11   9   30.00    1.73
  -3  11 -10    9.97    1.24
   3  11  10   11.25    1.18
   3  11  10   10.85    1.01
   3  11  11    2.91    0.71
  -3  11 -11    3.42    0.74
   3  11  11    3.05    0.62
  -3  12   8    2.97    0.86
  -3  12   7    3.76    1.16
   3  12  -7    3.28    1.15
  -3  12   6   82.23    3.92
   3  12  -6   84.90    3.86
  -3  12   5    8.95    1.23
  -3  12   5   11.43    1.71
  -3  12   4   18.20    1.65
   3  12  -4   18.39    1.93
  -3  12   4   20.14    2.08
  -3  12   3  161.04    6.74
  -3  12   3  173.63    7.12
   3  12  -3  160.73    6.65
   3  12  -3  172.63    6.95
   3  12  -2    4.65    1.58
   3  12  -2    3.62    1.32
  -3  12   2    4.89    1.48
   3  12  -1   11.06    1.77
   3  12  -1    8.82    1.48
  -3  12   1   12.30    1.76
   3  12   0    0.10    1.21
  -3  12   0    1.98    1.53
   3  12   0    1.12    1.42
  -3  12   0    0.93    1.59
  -3  12  -1  119.69    4.99
   3  12   1   94.52    4.63
   3  12   1  100.44    4.59
  -3  12  -1  111.70    5.02
  -3  12  -2   41.94    2.67
   3  12   2   33.10    2.28
  -3  12  -2   38.11    2.60
   3  12   2   35.95    2.28
  -3  12  -3  122.29    5.23
  -3  12  -3  115.76    5.28
   3  12   3  114.01    4.96
  -3  12  -4   22.50    1.92
  -3  12  -4   27.01    2.19
   3  12   4   26.74    1.84
   3  12   5    6.30    1.21
  -3  12  -5    6.42    1.55
  -3  12  -6   32.81    2.15
   3  12   6   27.81    1.80
   3  12   7    6.50    1.01
   3  12   8   -0.15    0.68
  -3  12  -9    4.78    0.82
  -3  13   5    3.62    0.94
  -3  13   4    1.06    1.00
  -3  13   3   22.55    1.33
  -3  13   3   32.46    1.95
  -3  13   2    7.75    0.98
  -3  13   1   10.27    1.15
  -3  13   0    6.47    1.09
  -3  13   0    3.69    1.22
  -3  13  -1   26.87    1.75
  -3  13  -1   26.91    1.88
  -3  13  -2    2.87    1.05
  -3  13  -2    2.22    1.04
  -3  13  -3   15.46    1.34
  -3  13  -3   13.06    1.25
  -3  13  -4   12.75    1.22
  -3  13  -5    0.09    0.80
  -3  13  -6    3.02    0.71
  -4   0  18   64.49    2.61
   4   0 -18   63.93    2.77
  -4   0  17    0.40    0.79
   4   0 -17    0.51    0.98
   4   0 -17    0.04    0.96
  -4   0  16   70.08    3.20
   4   0 -16   68.12    3.36
  -4   0  15    0.05    1.08
   4   0 -15    1.45    1.40
  -4   0  14    9.79    1.55
   4   0 -14   10.11    1.77
  -4   0  13    1.10    1.27
   4   0 -13    1.44    1.55
   4   0 -12    3.92    2.88
  -4   0  12    2.51    2.40
   4   0 -12    3.72    1.59
   4   0 -12    6.31    4.30
   4   0 -11   -1.39    2.79
   4   0 -11   -2.89    3.82
   4   0 -11    0.78    1.37
  -4   0  11   -0.31    2.31
   4   0 -10   65.79    3.68
  -4   0  10   57.04    5.83
   4   0 -10   57.25    7.72
   4   0 -10   63.57    6.66
   4   0  -9   -0.35    1.21
   4   0  -9    1.55    2.48
   4   0  -9   -0.44    3.59
  -4   0   9   -0.83    2.16
  -4   0   8  146.18    5.94
   4   0  -8  140.30    5.96
  -4   0   8  130.66    8.48
   4   0  -8  144.25    9.22
   4   0  -8  143.54    9.17
   4   0  -7   -1.34    2.50
   4   0  -7   -0.26    2.48
   4   0  -7    1.25    1.09
  -4   0   7   -0.24    0.98
  -4   0   7    2.18    2.17
  -4   0   6   59.93    5.06
  -4   0   6   57.69    2.81
   4   0  -6   58.10    5.27
   4   0  -6   54.11    2.82
  -4   0   5    1.02    0.85
  -4   0   5    1.05    2.19
   4   0  -5    1.81    2.40
  -4   0   4   18.91    3.15
  -4   0   4   19.70    1.53
   4   0  -4   22.95    3.80
   4   0  -3    0.79    2.21
   4   0  -3    0.33    1.21
  -4   0   3    0.59    0.83
  -4   0   3    0.75    2.06
   4   0  -2 2219.78   81.51
   4   0  -2 2264.53   82.47
  -4   0   2 2336.80   82.46
  -4   0   1   -0.18    2.45
   4   0  -1    1.72    1.67
   4   0  -1    0.94    2.51
  -4   0   1    1.45    2.39
  -4   0   0 1090.98   41.79
  -4   0   0 1119.74   42.20
  -4   0   0 1146.02   42.21
   4   0   0 1115.96   42.01
   4   0   0 1115.08   42.30
   4   0   1    1.91    2.10
   4   0   1    0.19    2.67
  -4   0  -1   -0.18    2.42
  -4   0  -1    1.93    1.93
  -4   0  -2  782.47   30.41
  -4   0  -2  747.99   30.21
   4   0   2  768.07   30.62
   4   0   2  804.59   30.58
   4   0   3    1.24    2.34
   4   0   3    2.04    2.43
  -4   0  -3    2.74    2.24
  -4   0  -3   -0.61    2.01
  -4   0  -3    0.04    0.86
  -4   0  -4  437.83   16.04
  -4   0  -4  431.35   16.00
  -4   0  -4  453.99   18.81
   4   0   4  444.80   19.35
   4   0   4  452.99   19.04
  -4   0  -5    0.18    0.93
  -4   0  -5    2.20    2.27
  -4   0  -5    2.25    0.99
  -4   0  -6    7.09    1.45
  -4   0  -6    8.48    2.83
  -4   0  -6    8.18    1.25
   4   0   6    8.48    2.92
  -4   0  -6    7.42    1.23
  -4   0  -7   -0.69    1.24
  -4   0  -7    0.10    1.01
  -4   0  -7    0.50    2.33
   4   0   7    1.21    2.60
  -4   0  -7    0.40    1.00
   4   0   7    1.65    2.62
  -4   0  -8   31.50    2.47
   4   0   8   35.88    4.58
  -4   0  -8   35.78    2.27
  -4   0  -8   39.10    2.29
   4   0   8   34.55    4.74
  -4   0  -8   39.93    4.52
  -4   0  -9    0.69    1.35
  -4   0  -9    0.17    1.06
   4   0   9    0.34    2.84
  -4   0  -9   -0.28    2.38
  -4   0  -9    0.06    1.13
   4   0   9   -0.31    2.60
  -4   0 -10 1344.65   52.67
   4   0  10 1476.50   53.52
  -4   0 -10 1352.58   49.15
   4   0  10 1382.00   53.68
  -4   0 -10 1360.45   48.75
  -4   0 -11    0.64    1.12
  -4   0 -11   -0.16    1.43
  -4   0 -11    2.18    2.60
   4   0  11   -0.66    2.57
   4   0  11    0.71    2.55
   4   0  12   34.82    4.85
  -4   0 -12   40.67    2.85
  -4   0 -12   35.73    4.63
   4   0  12   38.79    4.86
  -4   0 -12   35.88    2.37
  -4   0 -13   -0.47    1.50
  -4   0 -13   -0.29    1.20
  -4   0 -14   29.17    2.41
  -4   0 -14   28.67    2.04
  -4   0 -15   -0.06    1.34
  -4   0 -15    0.72    1.11
  -4   0 -16   76.41    3.43
  -4  -1  18   36.40    1.64
  -4   1  18   37.26    1.66
   4   1 -18   35.41    1.79
   4  -1 -18   37.05    1.78
  -4  -1  17    3.08    0.84
   4  -1 -17    4.20    1.08
   4  -1 -17    3.70    1.01
   4  -1 -16   29.09    2.03
  -4  -1  16   29.13    1.83
   4   1 -15    0.32    1.41
  -4  -1  15    1.03    1.13
   4  -1 -15    0.98    1.37
   4   1 -14   -0.46    1.50
  -4  -1  14    1.46    1.19
   4  -1 -14    0.43    1.46
   4  -1 -13   28.51    2.33
   4   1 -13   26.19    2.54
  -4  -1  13   33.52    2.27
   4  -1 -12  153.76   12.30
   4   1 -12  150.04   11.64
  -4   1  12  168.08   10.32
  -4  -1  12  168.30   10.38
   4  -1 -12  181.05    7.21
   4   1 -12  164.69   10.84
   4  -1 -12  152.68   10.56
   4  -1 -11    7.61    1.63
   4   1 -11   11.77    3.66
   4  -1 -11    7.27    3.34
  -4   1  11    5.78    2.82
  -4  -1  11    4.59    2.64
   4  -1 -11    8.13    4.61
   4   1 -11    6.35    4.14
   4  -1 -10    3.77    1.48
  -4  -1  10   -0.88    2.35
   4  -1 -10    1.47    4.38
   4   1 -10    2.22    3.80
   4   1 -10   -1.98    2.94
   4  -1 -10    0.99    2.89
   4  -1  -9   11.70    4.80
   4  -1  -9   12.77    1.66
   4  -1  -9   14.21    3.65
  -4  -1   9   11.37    3.02
  -4  -1   8    0.52    2.25
   4  -1  -8    0.86    2.57
   4  -1  -8   -0.58    2.71
   4  -1  -8    0.71    1.19
  -4  -1   8    2.31    1.14
   4  -1  -7   19.58    3.65
   4  -1  -7   25.70    1.93
   4  -1  -7   21.37    3.73
  -4  -1   7   30.56    3.88
   4   1  -7   31.05    2.50
  -4  -1   7   37.62    2.08
   4  -1  -6  374.38   16.36
  -4  -1   6  334.52   15.63
   4   1  -6  341.15   12.95
   4  -1  -6  344.72   12.95
  -4  -1   6  354.02   12.94
  -4  -1   5   26.83    3.68
   4  -1  -5   30.67    4.10
  -4  -1   5   29.69    1.86
  -4  -1   4   72.99    5.39
  -4  -1   4   67.47    3.20
  -4   1   4   72.55    3.24
  -4  -1   3   66.07    4.94
   4  -1  -3   73.96    5.29
  -4  -1   3   64.21    2.91
  -4   1   3   60.49    2.91
   4  -1  -2  249.93   11.87
   4   1  -2  248.09   10.75
  -4  -1   2  257.83   11.80
   4   1  -1  297.30   12.68
  -4  -1   1  308.35   13.39
  -4   1   1  281.75   12.34
  -4  -1   1  301.71   13.33
   4  -1  -1  290.17   13.41
  -4  -1   0    1.27    2.14
  -4   1   0    1.19    1.48
   4  -1   0   -1.33    2.40
  -4  -1   0    1.84    2.21
   4   1   0    0.32    1.82
   4  -1   1  489.33   20.79
  -4  -1  -1  492.99   20.91
  -4   1  -1  503.94   20.07
  -4  -1  -1  517.14   20.85
   4   1   1  524.39   20.81
   4  -1   2   85.86    5.75
   4   1   2   70.16    5.41
  -4  -1  -2   69.68    5.33
  -4  -1  -2   69.36    5.40
  -4  -1  -3   62.38    4.80
   4  -1   3   55.04    4.82
  -4  -1  -3   53.38    4.83
   4   1   3   46.09    4.48
  -4   1  -3   56.53    2.57
  -4  -1  -3   46.90    2.51
  -4   1  -3   50.25    2.54
   4   1   4  899.96   35.28
   4  -1   4  916.67   35.65
  -4   1  -4  908.48   32.02
  -4  -1  -4  877.45   32.00
  -4  -1  -4  913.59   35.44
   4  -1   4  964.46   35.25
  -4   1  -4  878.38   31.96
  -4  -1  -4  944.43   34.96
  -4  -1  -4  889.30   31.99
   4  -1   5  331.33   14.67
  -4  -1  -5  306.56   11.36
  -4  -1  -5  304.58   14.09
  -4   1  -5  312.12   11.35
   4   1   5  283.11   14.44
  -4  -1  -5  287.02   11.31
   4  -1   6   76.16    6.15
  -4  -1  -6   82.10    3.59
  -4  -1  -6   73.79    5.87
  -4  -1  -6   74.91    3.58
  -4   1  -6   72.58    3.76
  -4  -1  -6   76.35    3.84
  -4   1  -7   15.36    1.79
  -4  -1  -7   14.98    1.78
   4  -1   7   14.31    3.72
   4  -1   7   21.98    3.82
  -4  -1  -7   15.62    3.20
  -4  -1  -7   14.12    1.48
  -4  -1  -8   48.58    3.00
  -4   1  -8   46.68    2.97
  -4  -1  -8   51.38    2.69
  -4   1  -8   48.77    2.68
  -4  -1  -8   47.09    4.90
  -4   1  -8   48.02    4.96
  -4  -1  -8   49.76    2.73
   4   1   8   47.74    5.36
   4  -1   8   43.00    5.29
   4  -1   8   56.77    5.47
  -4  -1  -9   92.48    4.81
  -4   1  -9   93.59    7.20
  -4  -1  -9   97.85    7.28
  -4  -1  -9  106.30    4.57
  -4  -1  -9  108.10    4.61
   4  -1   9  102.73    7.68
   4  -1   9   88.43    7.68
   4   1   9  104.34    8.02
  -4  -1 -10  144.62    9.21
  -4   1 -10  136.77    9.03
   4   1  10  139.86    9.76
  -4  -1 -10  148.59    6.09
  -4  -1 -10  147.86    6.49
   4  -1  10  137.08    9.31
   4  -1  10  134.68    9.63
  -4   1 -11   94.72    7.49
  -4  -1 -11  103.65    7.69
   4   1  11  104.14    8.25
  -4  -1 -11  105.47    4.70
  -4  -1 -11  107.45    5.13
   4  -1  11  103.86    7.97
   4  -1  11  100.84    8.09
  -4   1 -12   68.11    6.26
  -4  -1 -12   65.69    6.21
   4   1  12   61.01    6.34
  -4  -1 -12   78.71    3.73
   4  -1  12   76.19    6.82
   4   1  12   67.32    6.41
   4  -1  12   82.73    6.91
  -4  -1 -12   80.30    4.15
  -4  -1 -13    8.45    1.48
  -4  -1 -13    7.32    1.71
   4   1  13    6.65    1.18
  -4  -1 -14   91.12    4.44
  -4  -1 -14   88.24    4.10
  -4  -1 -15    1.81    1.39
  -4  -1 -15    0.24    1.05
  -4  -1 -16    0.55    0.88
   4   2 -18   98.21    3.87
   4  -2 -18  102.85    3.89
   4  -2 -17    2.08    0.91
   4   2 -17    1.44    0.92
  -4   2  17   -0.08    0.68
  -4  -2  17    0.27    0.66
   4  -2 -17    0.68    0.87
   4   2 -17    0.18    0.87
  -4   2  16  101.30    4.07
  -4  -2  16   99.70    4.06
   4  -2 -16  100.51    4.20
   4   2 -16   98.35    4.21
  -4   2  15   13.29    1.37
  -4  -2  15   11.39    1.37
   4   2 -15    9.35    1.76
   4  -2 -15   12.59    1.56
   4   2 -15   12.54    1.62
   4   2 -14    0.39    1.58
  -4  -2  14    1.68    1.21
  -4   2  14   -0.31    1.11
   4  -2 -14   -0.87    1.41
   4   2 -14    2.12    1.48
   4   2 -13  207.66    8.28
   4  -2 -13  198.06    8.22
   4   2 -13  186.46    8.58
  -4   2  13  209.15    8.17
  -4  -2  13  210.36    8.16
  -4   2  12   22.29    3.80
  -4  -2  12   25.11    3.93
   4  -2 -12   23.59    5.81
   4   2 -12   25.82    5.04
   4  -2 -12   32.36    2.33
   4   2 -12   24.87    2.22
   4   2 -12   22.15    4.16
   4  -2 -12   30.15    4.59
   4   2 -12   24.81    2.60
  -4  -2  12   29.35    2.14
  -4   2  12   33.94    2.23
  -4   2  11    9.55    2.82
  -4  -2  11   13.17    3.17
  -4   2  11   13.40    1.62
  -4  -2  11   17.12    1.68
   4   2 -11   21.71    1.95
   4  -2 -11   13.41    5.02
   4   2 -11   19.92    4.67
   4   2 -11   11.91    3.53
   4  -2 -11   11.24    3.48
   4   2 -11   17.08    2.23
   4  -2 -11   10.71    1.71
   4   2 -10   73.90    3.76
   4  -2 -10   75.28    3.75
  -4   2  10   69.84    6.10
  -4  -2  10   67.77    6.10
   4   2 -10   71.13    7.61
   4   2 -10   73.58    6.72
   4  -2 -10   81.25    7.05
   4   2 -10   65.53    4.06
  -4   2  10   80.22    3.73
  -4  -2  10   74.86    3.67
   4   2  -9   70.63    6.43
   4  -2  -9   69.86    6.43
   4  -2  -9   78.97    3.81
   4   2  -9   77.85    3.81
  -4  -2   9   83.71    3.79
  -4   2   9   77.33    3.73
  -4   2   9   73.27    6.16
  -4  -2   9   69.17    6.15
  -4   2   8  427.92   19.30
  -4  -2   8  422.57   19.27
   4   2  -8  472.57   20.13
   4  -2  -8  432.96   19.82
   4  -2  -8  439.50   22.48
   4  -2  -8  420.72   16.14
   4   2  -8  418.74   16.15
   4   2  -8  430.19   16.72
  -4   2   8  444.34   16.12
  -4  -2   8  456.65   16.16
  -4   2   7   10.15    2.81
  -4  -2   7    9.45    2.70
   4   2  -7    7.35    2.85
   4  -2  -7    8.89    2.93
   4   2  -7    9.25    3.01
   4  -2  -7    8.74    3.17
   4   2  -7   13.01    1.92
  -4   2   7   11.34    1.34
  -4  -2   7   11.47    1.30
   4  -2  -7    9.34    1.42
   4   2  -7    9.03    1.35
  -4   2   6   62.98    2.94
  -4  -2   6   62.75    2.94
   4   2  -6   56.66    2.96
   4  -2  -6   60.45    2.98
  -4   2   6   57.61    4.99
  -4  -2   6   65.02    5.17
   4   2  -6   52.04    5.06
   4  -2  -6   60.50    5.31
   4   2  -6   56.91    3.43
   4  -2  -6   57.62    5.33
   4   2  -6   61.24    5.49
  -4   2   5   -0.21    2.13
  -4  -2   5    2.52    2.14
   4  -2  -5    0.43    0.92
   4   2  -5    0.99    0.94
   4  -2  -5    0.68    2.21
   4   2  -5   -0.23    2.28
  -4   2   5    1.24    0.87
  -4  -2   5    2.25    0.90
   4  -2  -4  214.43   10.82
   4   2  -4  222.72   10.98
  -4   2   4  221.01   10.71
  -4  -2   4  227.86   10.75
  -4  -2   4  211.00    8.19
  -4   2   4  214.26    8.22
  -4   2   3    1.54    2.11
  -4  -2   3    2.08    2.16
   4   2  -3    1.01    2.19
   4  -2  -3    1.19    2.21
  -4  -2   3    1.06    0.79
  -4   2   3    0.49    0.77
   4   2  -2   12.50    1.88
  -4   2   2   12.78    2.84
  -4  -2   2   12.84    2.70
   4  -2  -2   17.30    3.15
   4   2  -2   13.15    2.92
  -4  -2   1   22.45    3.26
  -4   2   1   31.18    3.56
  -4  -2   1   21.55    3.09
   4   2  -1   24.02    2.68
  -4   2   1   25.21    3.41
   4  -2  -1   24.29    3.53
   4   2  -1   18.39    3.35
  -4  -2   0  358.55   15.32
  -4   2   0  371.28   15.44
  -4   2   0  353.04   15.32
  -4  -2   0  334.32   15.07
   4   2   0  328.26   14.75
   4  -2   0  355.85   15.41
   4   2   0  355.20   15.41
  -4  -2  -1  278.59   13.16
  -4   2  -1  318.78   13.46
  -4  -2  -1  291.21   13.78
   4   2   1  294.36   13.17
   4   2   1  285.38   13.31
   4  -2   1  291.20   13.42
  -4  -2  -2  270.04   12.04
  -4   2  -2  250.76   11.92
   4   2   2  258.96   12.07
   4  -2   2  239.78   11.89
   4   2   2  249.92   11.98
  -4  -2  -2  250.93   12.50
   4   2   3   11.67    2.79
   4  -2   3   16.40    2.94
  -4  -2  -3   12.47    2.71
  -4   2  -3   13.20    2.71
   4   2   3    8.54    2.74
  -4   2  -3   11.97    1.23
  -4  -2  -3   10.85    1.17
  -4  -2  -3   11.07    3.03
  -4  -2  -4   10.17    1.29
  -4   2  -4   10.01    1.30
   4   2   4    9.54    2.87
   4  -2   4   13.27    3.22
   4   2   4   13.88    3.36
  -4  -2  -4   10.75    1.29
  -4  -2  -4   10.44    2.80
  -4   2  -4   13.11    2.86
  -4  -2  -4    4.59    2.80
  -4  -2  -5    1.68    0.95
  -4   2  -5    2.23    0.99
  -4  -2  -5    3.43    2.55
  -4  -2  -5    2.89    2.24
  -4   2  -5    2.66    2.24
   4   2   5    0.26    2.47
   4   2   5    4.19    2.61
   4  -2   5    1.67    2.49
  -4   2  -6   91.60    4.27
  -4  -2  -6   78.41    4.16
   4  -2   6   89.08    7.14
  -4   2  -6   84.74    6.27
  -4  -2  -6   91.72    6.49
  -4   2  -6   87.91    3.94
  -4  -2  -6   88.13    3.97
  -4   2  -6   95.63    4.00
   4   2   6   93.62    6.67
   4  -2   6   92.43    6.70
   4  -2   7   55.28    5.38
   4   2   7   54.15    5.27
  -4   2  -7   52.29    3.06
  -4  -2  -7   53.71    3.10
  -4   2  -7   53.36    2.83
  -4  -2  -7   53.01    2.83
   4  -2   7   62.07    5.97
   4   2   7   53.39    2.95
  -4   2  -7   55.05    2.80
  -4  -2  -7   60.91    5.30
  -4   2  -7   62.13    5.37
   4   2   8  102.75    5.21
   4   2   8  126.37    8.36
   4  -2   8  127.14    8.48
   4  -2   8  126.14    8.96
  -4  -2  -8  127.01    5.22
  -4   2  -8  131.59    5.27
  -4  -2  -8  122.74    5.24
  -4   2  -8  124.75    5.26
  -4  -2  -8  111.82    5.47
  -4   2  -8  130.11    5.58
   4   2   8  110.58    8.40
  -4   2  -8  125.65    5.21
  -4  -2  -8  109.99    7.85
  -4   2  -8  120.68    8.02
   4   2   9  119.21    8.24
   4  -2   9  110.66    8.11
   4  -2   9  122.77    8.75
  -4  -2  -9  121.19    5.11
  -4   2  -9  115.83    5.08
  -4   2  -9  120.14    5.13
   4   2   9  109.68    8.50
  -4   2  -9  118.23    5.44
  -4  -2  -9  115.32    5.42
  -4  -2  -9  119.42    8.06
  -4   2  -9  107.61    7.75
  -4   2 -10  226.53    9.03
  -4  -2 -10  215.88    8.98
  -4  -2 -10  203.17   11.75
  -4   2 -10  210.85   11.85
   4   2  10  214.27   12.10
   4  -2  10  244.95   12.70
   4  -2  10  236.34   12.97
   4   2  10  216.25   12.60
  -4  -2 -10  210.56    8.58
  -4   2 -10  219.26    8.62
  -4  -2 -11    2.74    1.22
  -4   2 -11    5.08    1.26
  -4   2 -11    2.43    1.49
  -4  -2 -11    2.61    1.50
   4  -2  11    4.88    2.87
   4   2  11    3.44    2.81
  -4  -2 -11    2.13    2.39
  -4   2 -11    5.78    2.67
   4   2  11    3.13    2.62
   4  -2  11    1.63    2.56
  -4  -2 -12    2.06    1.19
  -4   2 -12    1.09    1.14
  -4   2 -12    1.32    1.46
  -4  -2 -12    1.25    1.50
   4  -2  12    0.33    2.50
   4   2  12   -1.33    2.52
   4   2  12   -1.25    2.35
   4  -2  12   -0.97    2.58
  -4  -2 -12   -1.53    2.34
  -4   2 -12    1.23    2.25
  -4  -2 -13  233.92    9.31
  -4   2 -13  250.56    9.35
  -4   2 -13  263.23    9.74
  -4  -2 -13  253.72    9.71
   4   2  13  218.70    9.28
   4   2  13  225.29    9.22
  -4   2 -14   20.88    2.02
  -4  -2 -14   17.46    1.93
  -4  -2 -14   20.16    1.68
  -4   2 -14   21.27    1.73
   4   2  14   18.61    1.68
  -4  -2 -15    7.12    1.44
  -4  -2 -15    5.24    1.13
  -4   2 -15    5.27    1.12
  -4  -2 -16  166.45    6.52
  -4   2 -16  168.92    6.51
   4   3 -17    0.35    0.69
   4  -3 -17    0.03    0.72
   4   3 -17    0.76    0.75
  -4   3  17    0.46    0.57
  -4  -3  17    0.31    0.57
   4   3 -16   12.98    1.33
   4  -3 -16   13.06    1.36
   4   3 -16   12.66    1.33
   4  -3 -16   14.17    1.33
  -4   3  16   12.84    1.12
  -4  -3  16   14.51    1.17
   4   3 -16   12.41    1.55
   4  -3 -15   23.60    1.77
   4   3 -15   19.02    1.74
  -4   3  15   25.60    1.61
  -4  -3  15   19.53    1.53
   4   3 -15   15.55    1.97
   4  -3 -14   60.47    3.28
   4   3 -14   71.23    3.40
  -4  -3  14   68.84    3.18
  -4   3  14   62.34    3.12
   4   3 -14   59.23    3.70
   4   3 -13  154.26    6.31
   4  -3 -13  141.49    6.20
  -4  -3  13  158.32    6.15
  -4   3  13  139.26    6.05
   4   3 -13  145.03    6.75
   4   3 -12  212.63    8.62
   4  -3 -12  221.25    8.64
   4   3 -12  200.80    9.10
  -4   3  12  219.42    8.51
  -4  -3  12  215.32    8.48
  -4   3  11    4.32    2.50
  -4  -3  11    5.14    2.72
   4  -3 -11    8.57    1.69
   4   3 -11    6.54    1.62
   4   3 -11    3.31    3.23
   4  -3 -11    6.99    3.47
   4   3 -11    3.41    1.86
  -4  -3  11    8.78    1.43
  -4   3  11    7.80    1.48
  -4  -3  10  175.50    6.91
  -4   3  10  178.62    6.93
   4  -3 -10  165.65    6.99
   4   3 -10  173.31    7.03
  -4   3  10  168.21    9.95
  -4  -3  10  147.23    9.56
   4   3 -10  149.03   11.07
   4   3 -10  160.53   10.31
   4  -3 -10  157.92   10.38
   4  -3 -10  178.30   13.43
   4   3 -10  160.46    7.49
  -4   3   9   26.95    1.99
   4  -3  -9   27.53    2.09
   4   3  -9   28.96    2.13
  -4  -3   9   32.73    2.04
  -4   3   9   29.32    2.02
  -4   3   9   23.02    3.65
  -4  -3   9   29.63    4.01
   4   3  -9   31.94    2.65
   4   3  -9   27.65    4.22
   4  -3  -9   27.82    4.24
   4  -3  -9   26.78    6.37
   4  -3  -8   -0.49    4.12
  -4   3   8   -3.34    2.73
  -4  -3   8   -3.59    2.90
   4   3  -8    2.78    1.81
   4   3  -8    4.00    2.55
   4  -3  -8   -0.86    2.51
   4   3  -8    2.92    1.56
  -4  -3   8    1.40    1.03
  -4   3   8    0.90    1.01
  -4   3   8    0.54    1.08
   4  -3  -8   -0.05    1.17
   4   3  -8    1.31    1.19
   4   3  -7   56.04    5.25
   4  -3  -7   53.26    5.21
   4  -3  -7   55.96    7.35
   4   3  -7   54.32    5.31
   4  -3  -7   49.57    5.13
   4  -3  -7   52.31    2.83
   4   3  -7   58.13    2.89
  -4   3   7   50.95    2.83
  -4  -3   7   55.86    2.77
  -4   3   7   49.90    2.71
  -4   3   7   49.93    4.75
  -4  -3   7   61.78    5.15
   4   3  -7   61.24    3.57
   4  -3  -6  204.66   13.08
   4   3  -6  192.85   10.51
   4  -3  -6  208.66   10.79
  -4  -3   6  188.38    7.59
  -4   3   6  204.94    7.64
   4   3  -6  183.59    7.64
   4  -3  -6  193.31    7.66
   4  -3  -6  196.83   10.65
   4   3  -6  201.07   10.79
   4   3  -6  191.78    8.18
  -4   3   6  204.68   10.39
  -4  -3   6  190.68   10.20
  -4   3   6  204.38    7.79
  -4   3   5   46.12    2.34
  -4  -3   5   37.18    2.22
   4  -3  -5   48.05    2.41
   4   3  -5   42.06    2.36
   4   3  -5   42.12    2.84
  -4   3   5   47.27    4.36
  -4  -3   5   41.42    4.17
   4  -3  -5   50.46    4.78
   4   3  -5   40.92    4.39
  -4   3   5   44.77    2.49
   4  -3  -4   59.70    5.16
   4   3  -4   54.71    4.99
  -4  -3   4   51.47    2.68
  -4   3   4   59.18    2.76
  -4   3   4   68.14    5.01
  -4  -3   4   54.05    4.60
  -4   3   4   59.85    2.98
   4  -3  -3   35.50    3.83
   4   3  -3   37.84    3.97
  -4   3   3   35.12    1.95
  -4  -3   3   34.65    1.91
  -4   3   3   42.15    3.94
  -4  -3   3   37.93    3.71
   4  -3  -2    1.16    2.02
   4   3  -2    3.13    2.22
  -4   3   2    2.68    1.97
  -4  -3   2    1.85    1.90
  -4  -3   2    1.67    0.79
  -4   3   2    2.50    0.86
  -4  -3   2    1.49    1.88
  -4   3   2    3.77    2.10
   4   3  -2    3.70    1.22
  -4   3   1    3.77    1.98
  -4  -3   1    2.55    1.98
   4  -3  -1    6.39    2.39
   4   3  -1    3.80    2.09
   4   3  -1    4.20    1.60
  -4  -3   1    3.71    2.11
  -4   3   1    2.24    2.06
   4  -3   0    9.98    2.56
   4   3   0    8.19    2.61
   4   3   0    8.43    2.05
  -4   3   0   10.19    2.48
  -4  -3   0    8.57    2.42
  -4  -3  -1   17.14    3.38
  -4   3  -1   27.15    3.25
  -4  -3  -1   22.64    3.08
   4   3   1   17.61    2.80
   4  -3   1   24.28    3.27
   4   3   1   23.43    3.30
   4  -3   2   10.22    2.70
   4   3   2    9.89    2.51
  -4  -3  -2    7.01    2.91
  -4  -3  -2    9.28    2.50
  -4   3  -2   12.23    2.51
  -4   3  -2    6.51    1.02
  -4  -3  -2    7.80    1.05
   4   3   2    9.93    2.57
  -4  -3  -3    9.62    3.09
   4   3   3   16.14    2.98
   4  -3   3   16.70    3.05
   4   3   3   11.19    2.89
  -4   3  -3   16.92    1.39
  -4  -3  -3   16.01    1.38
  -4   3  -3   21.78    3.11
  -4  -3  -3   19.17    3.00
  -4   3  -4  341.75   15.55
  -4  -3  -4  362.08   15.72
  -4  -3  -4  357.24   16.96
  -4   3  -4  336.45   12.93
   4   3   4  331.79   15.94
   4   3   4  363.70   15.74
   4  -3   4  362.19   15.90
  -4   3  -4  366.24   12.98
  -4  -3  -4  341.43   12.93
  -4   3  -5   76.32    3.68
  -4  -3  -5   78.11    5.95
  -4   3  -5   85.65    5.99
  -4  -3  -5   89.18    3.77
  -4   3  -5   95.71    3.82
   4   3   5   69.83    3.85
  -4  -3  -5   95.80    7.32
   4   3   5   84.96    6.51
   4   3   5   83.41    6.13
   4  -3   5   83.53    6.17
  -4   3  -6   89.06    4.02
  -4  -3  -6   90.36    6.47
  -4   3  -6   95.58    6.49
  -4  -3  -6   93.93    4.07
  -4   3  -6   87.82    4.02
  -4  -3  -6   85.80    7.24
   4   3   6   85.96    4.25
   4   3   6   94.33    7.12
   4   3   6  101.57    6.82
   4  -3   6   97.39    6.82
  -4   3  -7   11.38    1.35
  -4   3  -7    7.91    1.28
   4   3   7    7.78    2.74
   4  -3   7   13.75    3.26
  -4  -3  -7   11.02    1.38
  -4   3  -7   11.53    2.93
  -4  -3  -7   13.70    3.00
   4   3   7    8.75    1.55
  -4  -3  -7   14.80    1.42
  -4   3  -7   10.64    1.31
   4  -3   7    5.58    3.26
   4  -3   8   -0.34    3.19
  -4   3  -8    1.48    1.33
  -4  -3  -8    0.64    1.29
   4   3   8   -1.92    2.60
   4  -3   8    1.75    2.71
  -4  -3  -8    1.36    1.03
  -4   3  -8    3.09    1.09
  -4   3  -8    2.46    1.10
  -4  -3  -8    4.53    2.43
  -4   3  -8    2.37    2.21
   4   3   8    2.71    1.34
  -4   3  -8    2.28    1.13
  -4  -3  -8    2.28    1.11
  -4  -3  -9    2.58    1.14
  -4   3  -9    2.54    1.06
  -4   3  -9    3.03    2.18
  -4  -3  -9    1.39    2.33
   4   3   9    5.43    2.63
   4  -3   9    1.83    2.48
  -4   3  -9    2.93    1.41
  -4  -3  -9    3.37    1.46
   4   3   9    2.50    1.40
   4  -3   9    3.54    3.01
   4   3   9    2.34    2.80
  -4   3 -10   36.75    2.53
  -4  -3 -10   30.69    2.45
   4  -3  10   32.18    4.79
   4   3  10   32.73    4.88
   4   3  10   31.82    2.44
  -4  -3 -10   31.49    4.27
  -4   3 -10   31.62    4.23
  -4  -3 -10   30.76    2.14
  -4   3 -10   37.53    2.24
   4   3  10   29.66    4.20
   4  -3  10   32.86    4.60
  -4   3 -11  376.43   14.18
  -4  -3 -11  354.97   14.10
   4   3  11  364.94   17.51
   4  -3  11  385.18   17.93
  -4  -3 -11  366.53   13.79
  -4   3 -11  385.97   13.83
  -4  -3 -11  345.32   17.31
  -4   3 -11  350.31   17.25
   4   3  11  359.05   14.00
   4   3  11  359.50   17.95
   4  -3  11  348.48   17.96
   4   3  12  157.35    6.33
  -4   3 -12  153.20    6.46
  -4  -3 -12  147.71    6.43
  -4  -3 -12  140.82    6.07
  -4   3 -12  146.55    6.11
   4   3  12  137.90    6.24
   4   3  13   80.22    3.72
  -4  -3 -13   81.10    3.98
  -4   3 -13   83.28    3.97
   4   3  13   74.59    3.77
  -4  -3 -13   73.37    3.60
  -4   3 -13   71.12    3.59
   4   3  14   94.26    4.23
   4   3  14   83.86    3.98
  -4  -3 -14   96.65    4.15
  -4   3 -14  100.45    4.15
  -4   3 -15    7.64    1.05
  -4  -3 -15    7.01    1.07
   4   3  15    6.12    1.15
   4   3  16    0.44    0.72
   4  -4 -16   73.53    3.23
   4   4 -16   76.90    3.52
   4   4 -16   81.86    3.23
   4  -4 -16   73.60    3.15
  -4  -4  16   74.68    3.08
   4  -4 -15    0.53    0.99
   4   4 -15    0.12    1.00
   4   4 -15    1.23    1.45
   4   4 -15   -0.06    1.52
  -4  -4  15    0.06    0.75
  -4   4  15    0.26    0.78
  -4   4  14    4.19    0.98
  -4  -4  14    4.17    1.04
   4   4 -14    3.27    1.23
   4  -4 -14    5.45    1.28
   4   4 -14    3.74    1.69
   4   4 -13   56.44    3.61
  -4   4  13   52.18    2.78
  -4  -4  13   60.14    2.85
   4  -4 -13   54.93    2.97
   4   4 -13   59.07    3.06
   4   4 -12   85.77    4.67
   4  -4 -12   79.59    3.94
   4   4 -12   87.04    4.02
  -4  -4  12   82.38    3.77
  -4   4  12   80.68    3.77
  -4  -4  11   53.45    2.57
  -4   4  11   41.39    2.47
   4   4 -11   51.44    2.79
   4  -4 -11   34.82    2.55
  -4  -4  11   45.35    4.64
   4   4 -11   48.14    3.38
   4  -4 -11   37.30    4.80
  -4   4  11   30.83    4.07
   4  -4 -11   36.37    7.00
   4   4 -11   42.13    5.03
   4  -4 -10   17.72    5.86
   4   4 -10   10.06    2.14
   4   4 -10   16.41    3.62
   4  -4 -10   18.19    3.75
   4  -4 -10   17.90    1.76
   4   4 -10   16.63    1.75
  -4   4  10   17.06    1.56
  -4  -4  10   14.00    1.51
  -4   4  10   14.00    3.08
  -4  -4  10   10.83    2.83
  -4   4  10   16.49    1.67
   4   4  -9  101.89    7.91
   4  -4  -9  108.59    8.02
  -4   4   9  117.37    7.80
  -4  -4   9  102.28    7.47
   4  -4  -9  122.90    5.25
   4   4  -9  124.14    5.26
  -4  -4   9  118.03    5.10
  -4   4   9  126.28    5.15
   4   4  -9  115.78    5.83
  -4   4   9  126.95    5.34
   4  -4  -9  104.66   10.55
   4   4  -9  123.22    6.04
   4   4  -8  104.98    7.70
   4  -4  -8  101.89    7.72
   4   4  -8  114.28    5.48
  -4   4   8   94.60    7.05
  -4  -4   8  107.47    7.28
  -4   4   8  108.04    4.72
  -4  -4   8  116.37    4.76
  -4   4   8  108.89    4.91
   4  -4  -8  116.23   10.52
   4   4  -8  119.12    5.71
   4  -4  -8  108.14    4.83
   4   4  -8  108.06    4.84
   4  -4  -7    6.22    1.32
   4   4  -7    7.85    1.33
   4  -4  -7    8.18    4.72
   4   4  -7    6.62    2.62
   4  -4  -7    5.92    2.82
   4   4  -7    5.48    1.74
   4  -4  -7    5.09    2.14
  -4   4   7    9.37    2.64
  -4  -4   7    8.29    2.55
   4   4  -7    3.81    1.86
  -4   4   7    6.48    1.16
  -4  -4   7    5.88    1.11
  -4   4   7    8.24    1.44
   4  -4  -6  287.77   16.55
   4   4  -6  292.68   13.90
   4  -4  -6  294.20   14.06
   4   4  -6  291.01   11.42
  -4  -4   6  281.43   10.74
  -4   4   6  284.42   10.76
   4  -4  -6  287.98   10.83
   4   4  -6  274.48   10.82
   4  -4  -6  258.14   13.76
   4   4  -6  292.10   14.13
  -4   4   6  277.70   13.52
  -4  -4   6  301.46   13.65
   4   4  -6  294.19   11.51
  -4   4   6  292.78   11.01
   4   4  -5    9.36    1.19
   4  -4  -5    5.78    1.10
  -4   4   5    5.12    1.35
   4   4  -5    7.90    2.58
   4  -4  -5    6.85    2.59
   4  -4  -5    1.62    3.76
   4   4  -5    8.98    2.68
   4  -4  -5    6.35    2.60
  -4   4   5    4.65    1.01
  -4  -4   5   10.02    1.10
  -4   4   5    4.83    1.28
  -4   4   5    4.36    2.17
  -4  -4   5   11.46    2.57
   4   4  -5   10.08    1.77
   4   4  -5    9.74    1.72
  -4   4   4   37.31    2.27
   4  -4  -4   36.09    3.98
   4   4  -4   32.25    3.88
   4   4  -4   31.96    2.01
   4  -4  -4   40.14    2.09
   4   4  -4   36.49    2.62
  -4  -4   4   30.68    1.92
  -4   4   4   37.50    2.02
  -4   4   4   38.83    3.89
  -4  -4   4   33.41    3.72
   4  -4  -4   34.90    5.62
  -4  -4   3   42.87    3.94
  -4   4   3   39.57    3.79
   4   4  -3   34.00    2.46
   4  -4  -3   32.31    3.66
   4   4  -3   36.99    4.01
  -4   4   3   33.07    1.90
  -4  -4   3   30.65    1.83
  -4   4   3   33.61    2.17
  -4   4   3   36.30    3.72
  -4  -4   3   35.72    3.66
  -4  -4   2  100.50    4.38
  -4   4   2  106.70    4.44
   4  -4  -2  112.08    6.81
   4   4  -2  114.77    6.85
  -4   4   2  113.61    6.78
  -4  -4   2  115.96    6.73
  -4  -4   2  115.38    6.77
  -4   4   2  103.89    6.63
   4   4  -2  111.11    4.96
   4  -4  -1   93.11    6.12
   4   4  -1   88.16    6.07
   4   4  -1   92.53    4.43
   4   4  -1   86.45    5.28
  -4  -4   1   97.30    6.21
  -4   4   1   88.28    6.05
  -4  -4   1   98.65    4.00
  -4   4   1   97.45    4.01
   4   4   0  467.69   19.35
  -4   4   0  487.62   17.39
  -4  -4   0  453.32   17.33
  -4  -4   0  504.43   19.99
  -4   4   0  523.98   20.08
   4  -4   0  503.20   20.01
   4   4   0  488.90   19.91
   4   4   1  156.11    8.39
   4  -4   1  152.25    8.37
  -4  -4  -1  147.86    9.46
   4   4   1  161.45    8.37
  -4  -4  -1  148.97    8.30
  -4   4  -1  150.60    8.32
  -4  -4  -1  159.25    6.15
  -4   4  -1  154.83    6.13
  -4   4  -2  471.43   17.10
  -4  -4  -2  468.23   17.09
  -4  -4  -2  448.97   21.08
   4  -4   2  492.44   19.85
   4   4   2  479.06   19.70
   4   4   2  450.59   19.71
  -4   4  -2  509.71   19.85
  -4  -4  -2  477.50   19.72
   4   4   2  454.39   17.45
  -4   4  -3   11.61    1.21
  -4  -4  -3   11.18    1.22
   4   4   3    8.75    2.49
   4  -4   3   10.00    2.55
   4   4   3   12.13    2.87
   4   4   3   11.52    1.61
  -4  -4  -3   12.06    3.53
  -4  -4  -3   13.53    2.63
  -4   4  -3    9.39    2.35
  -4  -4  -4   85.14    5.90
  -4   4  -4   82.68    5.75
  -4  -4  -4   77.42    3.55
  -4   4  -4   84.93    3.60
  -4  -4  -4   76.10    6.90
   4   4   4   66.57    5.90
  -4   4  -4   82.04    3.63
   4   4   4   75.76    5.66
   4  -4   4   85.72    6.00
   4   4   4   75.86    3.94
  -4   4  -5    6.17    1.13
   4   4   5    4.02    2.26
   4  -4   5    3.74    2.33
  -4   4  -5    3.49    1.00
  -4  -4  -5    3.65    1.01
  -4  -4  -5    1.75    2.85
   4   4   5    6.77    2.71
   4   4   5    4.64    1.42
  -4   4  -5    4.42    1.29
  -4  -4  -5    5.90    2.31
  -4   4  -5    6.38    2.31
  -4  -4  -6  190.71    7.70
  -4   4  -6  206.55    7.74
  -4   4  -6  198.06    7.73
  -4  -4  -6  192.55    7.73
  -4   4  -6  200.97    7.76
  -4  -4  -6  189.01   10.47
  -4   4  -6  199.76   10.46
   4   4   6  192.84    8.09
   4   4   6  198.26   10.56
   4  -4   6  204.02   10.82
   4   4   6  190.30   11.02
  -4  -4  -7  137.56    5.64
  -4   4  -7  142.66    5.64
   4   4   7  135.06    8.36
   4  -4   7  150.39    8.88
  -4   4  -7  137.08    5.64
  -4  -4  -7  134.01    5.64
   4   4   7  122.77    8.73
   4   4   7  125.76    5.93
  -4   4  -7  137.27    5.66
  -4  -4  -7  132.72    8.25
  -4   4  -7  139.11    8.34
  -4  -4  -8  231.58   12.52
  -4   4  -8  253.53   12.64
  -4   4  -8  248.43    9.55
  -4   4  -8  228.13    9.66
  -4  -4  -8  255.35    9.57
  -4   4  -8  252.41    9.54
   4   4   8  266.59   12.95
   4  -4   8  269.53   13.23
   4   4   8  253.14    9.95
   4  -4   8  219.90   13.44
  -4  -4  -9    1.08    2.19
  -4   4  -9    2.11    2.14
   4  -4   9    1.81    2.98
   4   4   9    4.95    2.99
  -4  -4  -9    4.17    1.18
  -4   4  -9    3.50    1.10
   4   4   9    3.80    2.61
   4  -4   9    3.81    2.61
   4   4   9    5.14    1.59
  -4  -4 -10   55.37    5.40
  -4   4 -10   50.63    5.13
  -4  -4 -10   64.79    3.13
  -4   4 -10   60.42    3.07
   4  -4  10   66.02    6.50
   4   4  10   57.61    5.99
   4   4  10   67.89    3.55
   4  -4  10   57.75    5.65
   4   4  10   58.19    5.46
   4   4  11   12.34    1.76
   4  -4  11    9.89    2.91
  -4   4 -11    7.99    2.54
   4  -4  11   16.71    3.79
   4   4  11    8.45    3.05
  -4  -4 -11   10.13    1.34
  -4   4 -11   13.49    1.40
   4   4  12   55.45    3.20
  -4  -4 -12   52.14    2.83
  -4   4 -12   55.38    2.82
   4   4  12   58.51    3.17
   4   4  13    2.48    1.38
  -4  -4 -13    1.26    1.02
  -4   4 -13    1.14    0.96
   4   4  13    2.27    1.21
   4   4  14   61.40    3.11
  -4  -4 -14   59.75    2.86
  -4   4 -14   59.28    2.83
   4   4  14   60.65    2.93
   4   4  15    3.61    0.80
   4   4  15    5.91    1.13
   4   4  16   42.90    2.05
   4   5 -16    3.39    1.02
   4   5 -15   16.71    1.78
   4   5 -14   19.35    2.28
   4   5 -14   17.72    2.09
   4  -5 -14   14.33    1.31
   4  -5 -13    5.74    1.19
   4   5 -13    5.97    1.20
   4   5 -13    8.56    2.23
  -4  -5  13    4.71    0.95
   4   5 -13    7.87    1.89
  -4   5  12  199.59    7.43
  -4  -5  12  187.59    7.38
   4   5 -12  196.40    8.34
   4  -5 -12  187.31    7.53
   4   5 -12  185.53    7.54
   4   5 -11  111.34    5.47
  -4   5  11  107.41    4.71
   4   5 -11  103.36    4.62
   4  -5 -11  106.75    4.63
  -4   5  11  104.50    4.45
  -4  -5  11   99.11    4.40
  -4   5  10   52.10    2.74
  -4  -5  10   54.59    2.74
   4  -5 -10   56.70    2.95
   4   5 -10   56.84    2.98
   4   5 -10   58.89    3.79
  -4   5  10   53.76    3.05
   4  -5 -10   50.72    7.87
   4   5  -9  105.70    7.93
   4   5  -9  140.87    6.37
  -4  -5   9  133.28    5.28
  -4   5   9  124.40    5.26
   4  -5  -9  117.66    5.35
   4   5  -9  126.90    5.41
  -4   5   9  136.99    5.66
  -4   5   9  104.52    7.48
   4  -5  -9  136.19   11.68
   4   5  -9  137.19    6.42
  -4   5   8    8.43    1.18
  -4  -5   8   10.34    1.21
  -4   5   8   13.04    2.72
  -4   5   8   10.46    1.57
   4   5  -8   11.98    1.45
   4   5  -8    7.83    2.96
   4   5  -8   13.66    2.17
   4   5  -8   12.99    2.29
   4  -5  -8    6.94    4.63
  -4   5   7   11.06    2.63
  -4   5   7   13.77    1.68
   4  -5  -7   10.97    5.03
   4   5  -7   18.85    3.31
   4  -5  -7   12.56    3.07
   4   5  -7   13.04    2.18
  -4   5   7   11.91    1.29
  -4  -5   7   16.23    1.34
   4   5  -7   15.53    1.50
   4  -5  -7    8.31    2.70
   4   5  -7   13.25    2.26
   4  -5  -6  102.95    9.50
  -4   5   6  108.10    4.67
  -4   5   6  104.14    4.26
   4   5  -6   95.30    4.31
   4   5  -6   87.09    6.58
   4  -5  -6   95.90    6.89
   4   5  -6   96.02    5.07
  -4   5   6   97.98    4.57
   4   5  -6  102.16    5.14
  -4   5   6   89.54    6.40
  -4  -5   6   91.08    6.34
   4  -5  -6  101.40    7.30
   4  -5  -5  165.70   11.81
  -4   5   5  179.45    7.06
   4   5  -5  151.83    9.03
   4  -5  -5  161.30    9.30
  -4   5   5  177.78    9.18
  -4   5   5  172.17    7.09
  -4   5   5  178.26    6.67
   4   5  -5  156.86    6.67
  -4   5   5  169.52    9.15
  -4  -5   5  166.02    8.99
   4  -5  -5  168.02    9.44
   4   5  -5  143.86    9.07
   4   5  -5  178.60    7.48
   4  -5  -4  126.55    9.69
  -4   5   4  124.32    5.29
  -4   5   4  121.62    7.21
  -4  -5   4  113.61    7.15
  -4   5   4  122.43    5.42
  -4   5   4  117.45    4.88
  -4   5   4  124.91    7.37
  -4  -5   4  115.37    7.09
   4   5  -4  109.52    7.19
   4  -5  -4  123.41    7.55
   4   5  -4  115.77    5.64
   4  -5  -4  126.29    7.61
   4   5  -4  112.64    7.41
  -4  -5   3  486.26   20.80
  -4   5   3  489.67   20.81
  -4   5   3  508.76   18.87
   4  -5  -3  513.76   21.10
   4   5  -3  490.74   21.02
   4   5  -3  490.30   18.97
  -4   5   3  512.31   18.68
  -4   5   3  515.78   18.35
   4  -5  -3  498.13   23.21
  -4  -5   3  511.30   20.84
  -4   5   3  501.26   20.93
   4  -5  -2  216.83   10.84
   4   5  -2  223.32   10.93
  -4   5   2  225.05    8.50
   4  -5  -2  221.73   12.61
  -4  -5   2  235.35   11.00
  -4   5   2  221.54   10.79
   4   5  -2  222.35    9.13
   4  -5  -1   49.41    4.33
   4   5  -1   55.96    4.53
  -4   5   1   55.23    2.62
   4   5  -1   52.29    3.88
   4  -5  -1   52.62    5.56
  -4  -5   1   50.37    4.35
  -4   5   1   57.28    4.49
   4   5  -1   58.86    3.30
  -4   5   0    1.55    0.83
   4   5   0   -0.18    2.16
   4  -5   0   -0.18    2.16
   4   5   0    2.56    1.44
  -4   5   0    0.55    2.01
  -4  -5   0   -0.57    2.11
   4   5   0    3.05    1.62
   4   5   0    0.69    1.53
  -4   5  -1   30.81    3.36
  -4  -5  -1   27.37    3.36
   4   5   1   26.39    3.24
   4   5   1   27.04    3.38
   4  -5   1   25.40    3.25
   4   5   1   30.57    2.36
  -4   5  -1   27.67    1.73
   4  -5   2   53.51    4.41
   4   5   2   43.78    4.18
  -4  -5  -2   54.90    4.61
  -4   5  -2   54.10    4.39
   4   5   2   51.86    4.61
   4   5   2   54.69    3.16
  -4   5  -2   51.68    2.56
  -4  -5  -2   60.07    6.19
   4  -5   3  148.80    8.47
   4   5   3  172.28    8.78
  -4   5  -3  130.25    8.09
  -4  -5  -3  142.38    8.44
   4   5   3  164.72    9.13
  -4  -5  -3  159.97   10.51
  -4   5  -3  166.24    6.29
   4   5   3  158.94    6.80
  -4  -5  -4  370.75   16.32
  -4   5  -4  358.28   16.06
  -4   5  -4  384.39   13.75
   4   5   4  343.62   16.07
   4  -5   4  382.29   16.40
   4   5   4  361.85   16.87
  -4   5  -4  365.85   13.61
   4   5   4  361.00   14.12
  -4   5  -5   11.46    1.36
  -4   5  -5   14.74    1.92
   4   5   5   20.08    3.12
   4  -5   5   10.47    2.70
   4   5   5   15.97    3.31
  -4   5  -5    8.21    1.66
  -4  -5  -5   14.75    2.94
  -4   5  -5    8.95    2.39
   4   5   5   14.55    1.93
  -4   5  -5    7.15    1.17
  -4   5  -5   10.80    1.26
  -4   5  -6   53.60    2.56
  -4   5  -6   50.21    2.60
  -4  -5  -6   48.21    4.56
  -4   5  -6   44.54    4.21
  -4   5  -6   48.87    2.96
   4   5   6   43.66    4.42
   4  -5   6   46.50    4.58
  -4   5  -6   40.19    2.84
  -4  -5  -6   45.27    2.49
  -4   5  -6   48.58    2.47
   4   5   6   46.97    3.05
   4   5   6   50.73    5.28
  -4   5  -7   21.75    2.05
  -4   5  -7   19.57    1.49
  -4  -5  -7   23.35    1.61
  -4   5  -7   18.70    1.95
  -4  -5  -7   28.13    3.51
  -4   5  -7   20.66    3.04
   4   5   7   20.80    2.17
   4   5   7   23.11    3.34
  -4   5  -7   20.24    1.64
   4   5   7   21.48    3.87
  -4   5  -8    0.68    1.00
   4   5   8   -1.22    2.52
  -4   5  -8    0.49    1.19
  -4   5  -8    0.34    1.26
  -4   5  -8   -0.70    2.09
   4   5   8    0.38    1.48
  -4  -5  -8    0.70    0.92
  -4   5  -8    0.58    0.84
  -4  -5  -9   16.73    1.53
  -4   5  -9   20.66    1.56
   4   5   9   13.63    3.00
   4  -5   9   20.29    4.15
   4   5   9   18.60    2.13
   4   5  10   90.40    4.44
   4   5  10   74.50    6.71
   4  -5  10   77.82    7.15
  -4  -5 -10   83.81    3.84
  -4   5 -10   89.41    3.84
   4   5  11   92.70    4.40
  -4  -5 -11   84.42    3.89
  -4   5 -11   88.24    3.87
   4   5  11   88.72    4.40
  -4  -5 -12    1.08    0.98
  -4   5 -12    0.91    0.82
   4   5  12    4.58    1.48
   4   5  12    2.05    1.51
   4   5  13   21.11    1.94
  -4  -5 -13   19.42    1.46
   4   5  13   21.52    1.79
   4   5  14   28.39    1.99
   4   5  14   27.38    1.82
   4   5  15   12.07    1.27
   4   5  15   10.38    0.99
   4   5  16   42.42    1.96
   4   6 -15   25.77    1.87
   4   6 -14   38.10    2.60
   4   6 -14   37.16    2.65
   4   6 -13   17.58    2.10
   4   6 -13   15.50    2.37
   4   6 -12    6.00    1.91
   4   6 -12    1.49    2.20
  -4   6  11    5.36    1.34
   4   6 -11    7.68    2.04
   4   6 -11    6.44    2.57
   4   6 -10   55.29    3.89
  -4   6  10   67.78    3.40
   4   6  -9  187.24    8.33
   4  -6  -9  166.46   13.39
   4   6  -9  188.70    8.29
  -4   6   9  182.77    7.62
   4  -6  -8    7.42    4.77
   4   6  -8   11.29    2.32
   4   6  -8    8.94    2.17
  -4   6   8    9.35    1.61
  -4   6   7    3.21    1.37
   4  -6  -7    1.63    2.33
   4  -6  -7    3.50    4.39
   4   6  -7    2.26    2.01
   4   6  -7    2.01    1.91
  -4   6   6  166.64    6.96
   4   6  -6  170.16    7.53
   4  -6  -6  163.53   10.08
   4  -6  -6  165.19   12.16
   4   6  -6  169.27    7.54
  -4   6   6  157.30    6.90
   4  -6  -5   16.57    3.89
  -4   6   5   23.19    2.13
   4  -6  -5   19.81    4.88
   4   6  -5   29.68    2.65
  -4   6   5   26.44    2.10
   4   6  -4   41.08    3.11
  -4   6   4   42.82    2.85
  -4   6   4   47.64    2.76
   4  -6  -4   48.82    6.20
   4  -6  -3   12.15    4.02
  -4   6   3   13.45    1.93
   4   6  -3   14.54    2.18
  -4   6   2  260.24   10.00
   4   6  -2  258.93   10.39
   4   6  -2  254.67   10.75
  -4   6   2  246.63   10.20
   4   6  -1  159.49    6.99
   4   6  -1  162.44    7.35
  -4   6   1  156.68    6.92
   4   6   0  303.01   12.17
  -4   6   0  310.40   11.93
   4   6   0  291.71   13.55
   4   6   0  297.35   11.91
  -4   6   0  291.89   15.52
  -4  -6   0  308.53   15.75
   4   6   1  392.39   14.69
  -4  -6  -1  374.58   18.72
   4   6   1  348.00   16.42
  -4  -6  -1  396.28   18.90
  -4  -6  -2   32.67    5.16
   4   6   2   37.59    2.76
  -4  -6  -2   31.98    5.06
  -4   6  -2   39.82    2.80
   4   6   2   32.65    3.91
  -4  -6  -3   98.14    8.44
  -4  -6  -3  102.14    8.50
   4   6   3  113.98    5.26
  -4   6  -3  112.19    5.21
   4   6   3  100.47    7.13
  -4  -6  -4    8.55    3.84
   4   6   4   10.32    1.80
  -4  -6  -4    4.73    3.42
  -4   6  -4    9.12    1.88
  -4   6  -4    8.20    1.76
  -4   6  -4    8.92    1.25
   4   6   4    9.60    2.89
  -4  -6  -5    5.19    3.64
   4   6   5   10.00    1.83
  -4  -6  -5    8.52    3.59
  -4   6  -5   15.10    1.98
  -4   6  -5   10.70    1.82
  -4   6  -5   13.49    1.40
   4   6   5    9.63    2.94
   4   6   6    9.56    1.93
  -4   6  -6   10.95    1.95
  -4  -6  -6    7.36    3.55
   4   6   6    9.84    3.10
  -4   6  -6   10.36    1.84
  -4   6  -6    9.66    1.32
   4   6   7   67.20    3.77
  -4   6  -7   63.95    3.65
   4   6   7   58.61    5.89
  -4   6  -7   64.21    3.12
  -4   6  -7   66.02    3.51
   4   6   8   25.94    2.36
   4   6   8   25.73    4.14
  -4   6  -8   20.38    2.11
  -4   6  -8   21.26    1.60
  -4   6  -8   22.36    1.99
   4  -6   9    1.82    2.86
   4   6   9    6.80    1.78
  -4   6  -9    0.74    1.38
   4   6   9    2.58    1.72
   4   6  10   55.62    3.27
   4   6  10   58.91    3.23
   4   6  11   17.80    1.99
   4   6  11   20.37    2.00
   4   6  12   50.98    3.00
   4   6  12   48.67    2.85
   4   6  13    8.93    1.33
   4   6  13    9.23    1.53
   4   6  14    5.24    1.03
   4   6  14    6.75    1.25
   4   6  15    6.16    0.79
   4   6  15    7.26    1.01
   4   7 -15   13.96    1.20
   4   7 -14    0.99    1.27
   4   7 -14    2.30    1.27
   4   7 -13   17.04    1.96
   4   7 -13   14.40    2.03
   4   7 -12  213.28    8.81
   4   7 -12  211.54    9.03
   4   7 -11   15.98    2.30
   4   7 -11   16.13    2.61
  -4   7  11   14.13    1.57
   4   7 -10    3.20    1.98
  -4   7  10    4.13    1.35
  -4   7   9   18.03    1.84
   4   7  -9   15.79    2.47
  -4   7   8    0.53    1.38
   4   7  -8    1.74    1.95
   4   7  -8   -0.49    2.59
   4  -7  -7    2.07    2.47
   4   7  -7    5.32    2.74
  -4   7   7    4.27    4.46
  -4   7   7    2.50    1.32
   4   7  -7    4.37    2.04
   4  -7  -7   -0.48    3.74
  -4   7   7    4.20    1.51
   4   7  -6  139.77    6.80
  -4   7   6  141.36    6.23
   4   7  -6  143.54    7.31
  -4   7   6  140.95   11.89
   4  -7  -6  138.50    9.34
  -4   7   6  148.25    6.24
  -4   7   5   17.15    1.99
  -4   7   5   17.07    1.88
   4   7  -5   10.28    2.31
   4  -7  -5   13.75    3.62
   4   7  -5   15.68    2.94
  -4   7   5   12.06    4.95
   4   7  -4   26.57    2.91
  -4   7   4   32.38    6.03
  -4   7   4   35.97    2.68
   4  -7  -4   22.79    4.62
   4   7  -4   30.70    3.39
  -4   7   3  173.15    7.60
  -4   7   3  180.60    7.40
   4   7  -3  179.03    7.86
   4  -7  -3  183.15   11.34
   4   7  -3  178.51    8.25
  -4   7   3  179.44   12.54
   4   7  -2  368.30   14.53
   4   7  -2  371.76   14.17
  -4   7   2  363.31   13.72
  -4   7   2  320.25   18.48
  -4   7   2  348.99   13.95
  -4   7   1   88.55    4.57
   4   7  -1   95.51    4.72
   4   7  -1   88.26    4.96
  -4  -7   0    8.75    3.53
   4   7   0   12.27    2.06
  -4  -7   0    8.10    3.36
   4   7   0   10.03    2.17
  -4   7   0   13.91    1.98
  -4  -7  -1    4.71    3.09
   4   7   1    7.69    2.31
  -4  -7  -1    2.65    3.09
   4   7   1    7.36    1.85
   4   7   1    6.91    1.93
  -4   7  -2   39.49    2.83
  -4  -7  -2   19.17    4.58
   4   7   2   28.63    3.80
   4   7   2   33.31    2.76
  -4  -7  -2   28.14    5.15
  -4   7  -3  208.80    8.51
   4   7   3  200.34   10.92
  -4   7  -3  195.32    8.69
  -4  -7  -3  191.16   12.44
   4   7   3  204.91    8.56
  -4  -7  -3  194.72   12.63
  -4   7  -4  356.96   13.94
   4   7   4  339.74   16.74
  -4   7  -4  379.53   14.27
  -4  -7  -4  335.93   18.38
  -4   7  -4  358.46   13.41
  -4  -7  -4  357.17   18.81
   4   7   4  360.50   14.05
  -4   7  -5   66.84    3.72
  -4   7  -5   67.89    3.97
   4   7   5   75.91    4.01
  -4  -7  -5   71.81    7.21
   4   7   5   76.90    6.25
  -4  -7  -5   67.07    7.20
  -4   7  -5   63.62    3.18
  -4   7  -6    4.57    1.08
  -4   7  -6    5.94    1.69
  -4  -7  -6    0.41    3.16
   4   7   6    5.69    1.95
   4   7   6    4.55    2.75
  -4   7  -6    3.14    1.84
   4   7   6    8.25    1.72
  -4   7  -7    9.22    1.84
   4   7   7   11.65    1.74
   4   7   7   11.34    2.01
  -4   7  -7    9.11    1.58
  -4   7  -7    8.60    1.08
   4   7   7    8.99    2.96
   4   7   8    2.02    1.67
  -4   7  -8    1.11    1.24
  -4   7  -8    2.95    1.57
  -4   7  -9   10.46    1.71
   4   7   9   12.64    1.99
  -4   7 -10   37.90    2.54
   4   7  10   44.14    2.91
   4   7  10   46.07    2.75
   4   7  11   32.51    2.47
   4   7  11   31.17    2.24
   4   7  12    5.38    1.33
   4   7  12    1.82    1.37
   4   7  13  101.25    4.39
   4   7  13   98.52    4.23
   4   7  14   34.15    1.88
   4   7  14   28.54    1.65
   4   7  15    4.45    0.74
   4   8 -14    1.17    0.87
   4   8 -13   26.31    2.05
   4   8 -13   28.15    2.00
   4   8 -12    2.34    1.67
   4   8 -12    0.56    1.47
   4   8 -11   51.20    3.40
   4   8 -11   41.99    3.02
  -4   8  10   44.99    2.62
   4   8 -10   47.55    2.89
   4   8 -10   48.37    3.24
  -4   8   9  105.03    4.73
   4   8  -9  103.74    5.30
  -4   8   8   55.57    3.21
   4   8  -8   67.33    4.45
   4   8  -8   62.48    3.91
  -4   8   7   47.09    2.87
   4   8  -7   43.99    3.44
   4   8  -7   49.39    4.04
   4   8  -6    8.67    2.80
   4   8  -6    6.74    2.21
  -4   8   6    9.12    1.63
  -4   8   5   21.80    5.09
   4  -8  -5   19.43    3.95
   4   8  -5   26.34    3.22
  -4   8   5   20.08    2.14
  -4   8   4   16.74    1.89
   4  -8  -4   21.92    4.27
   4   8  -4   14.56    2.82
  -4   8   4   15.20    4.83
  -4   8   4   17.24    2.11
   4   8  -3   38.68    3.62
  -4   8   3   41.16    2.71
   4  -8  -3   51.35    5.87
  -4   8   3   40.27    6.12
  -4   8   3   47.30    3.05
   4   8  -2   15.65    2.73
   4  -8  -2   12.64    4.02
  -4   8   2   22.60    2.26
  -4   8   2   14.49    4.30
  -4  -8   1    0.82    3.09
   4   8  -1    2.75    2.20
  -4   8   1    5.14    1.86
   4  -8   0   65.03    6.62
  -4  -8   0   62.91    6.61
  -4  -8   0   58.64    6.67
   4   8   0   58.04    3.93
  -4   8   0   67.25    3.79
   4   8   1   28.34    2.75
   4  -8   1   46.29    5.61
  -4  -8  -1   34.62    5.33
   4   8   1   35.15    2.86
  -4  -8  -1   39.77    5.57
   4   8   1   30.47    2.05
   4   8   2    9.61    1.47
  -4  -8  -2   15.80    4.23
   4   8   2   13.67    2.14
  -4  -8  -2   11.25    3.88
  -4   8  -2   17.18    2.51
   4   8   2   13.39    2.86
  -4   8  -2   15.16    2.17
   4   8   3   50.07    2.80
  -4   8  -3   43.87    3.09
   4   8   3   50.60    3.30
  -4   8  -3   41.08    2.40
  -4  -8  -3   46.87    6.10
  -4   8  -3   47.67    3.48
   4   8   3   41.29    4.52
  -4  -8  -3   44.34    6.06
  -4   8  -4   55.57    2.69
  -4   8  -4   54.01    3.35
   4   8   4   44.90    4.90
  -4   8  -4   61.60    3.75
   4   8   4   53.59    3.49
   4   8   4   48.26    2.98
  -4  -8  -4   54.08    6.37
  -4  -8  -4   57.28    6.61
  -4  -8  -5   10.14    3.84
   4   8   5   11.82    2.04
  -4   8  -5    9.27    1.08
   4  -8   5    8.58    3.44
  -4   8  -5   11.43    1.88
   4   8   5    6.11    2.64
  -4  -8  -5   10.71    3.80
   4   8   5   10.68    1.64
  -4   8  -5   12.48    2.21
   4   8   6   26.81    2.56
  -4   8  -6   22.46    2.15
   4   8   6   25.38    2.12
  -4   8  -6   26.99    2.57
   4   8   7   33.72    2.79
   4   8   7   33.97    2.43
  -4   8  -7   32.46    2.69
  -4   8  -7   31.69    2.32
   4   8   8    9.05    2.01
  -4   8  -8    8.39    1.84
   4   8   8   10.72    1.69
  -4   8  -9   88.71    4.49
   4   8   9  106.59    4.83
  -4   8 -10   15.84    1.68
   4   8  10   18.55    2.02
   4   8  11   11.79    1.49
   4   8  11   11.06    1.69
   4   8  12   -1.02    0.98
   4   8  12    0.95    1.19
   4   8  13   48.71    2.39
   4   8  13   44.17    2.22
   4   8  14    1.66    0.73
   4   9 -13   35.12    1.84
   4   9 -12   90.54    4.04
   4   9 -11    7.29    1.73
   4   9 -11    7.54    1.59
   4   9 -10   20.69    1.82
   4   9 -10   26.47    2.30
  -4   9   9    3.80    1.22
   4   9  -9    2.42    1.47
   4   9  -9    3.27    1.76
   4   9  -8    3.50    1.87
   4   9  -8   -0.14    1.63
   4   9  -8    2.54    2.23
  -4   9   8    0.71    1.22
   4   9  -8    0.32    1.77
   4   9  -7    8.68    2.11
   4   9  -7    8.48    2.67
  -4   9   7    8.67    1.52
   4   9  -7    9.73    2.11
   4   9  -6  115.39    5.82
   4   9  -6  115.18    6.14
   4   9  -6  117.00    5.73
   4   9  -5   43.17    3.63
   4   9  -5   40.21    3.26
  -4   9   5   37.24    2.56
   4   9  -5   42.58    3.14
  -4   9   4   30.56    2.21
   4   9  -4   26.39    3.14
   4   9  -4   26.73    2.62
   4   9  -3   54.96    3.52
  -4   9   3   49.52    3.24
   4   9  -3   51.07    3.87
  -4   9   2   20.68    2.28
   4   9  -2   18.13    2.74
  -4   9   1   96.90    4.88
   4   9  -1   95.01    5.17
  -4   9   0    2.31    2.21
  -4   9   0   -0.97    1.69
   4   9   1   11.05    2.08
  -4   9  -2  155.36    6.91
  -4   9  -2  145.27    6.14
   4   9   2  171.82    6.93
   4   9   2  159.27    6.29
  -4   9  -3   51.06    3.18
   4   9   3   42.22    2.54
  -4   9  -3   53.48    3.58
   4   9   3   39.33    2.85
  -4   9  -3   48.71    2.34
  -4   9  -3   48.20    3.19
  -4   9  -4    7.50    1.69
  -4   9  -4    8.34    1.81
   4   9   4    8.31    1.38
  -4   9  -4   10.09    2.24
  -4   9  -5    4.51    1.26
   4   9   5    4.42    1.28
  -4   9  -5    6.78    1.64
  -4   9  -5    7.68    2.05
  -4   9  -6  232.90    9.28
   4   9   6  216.91    8.74
   4   9   6  218.78    9.16
  -4   9  -7   40.86    2.88
   4   9   7   44.01    2.93
   4   9   7   36.81    2.44
  -4   9  -8    2.60    1.55
   4   9   8    1.54    1.20
   4   9   8    5.48    1.67
  -4   9  -9    2.88    1.33
   4   9   9    2.80    1.51
   4   9   9    4.91    1.23
   4   9  10  103.66    4.51
  -4   9 -10   95.10    4.24
   4   9  11  100.98    4.39
   4   9  12    6.35    0.88
   4   9  12    4.04    1.02
   4   9  13   83.76    3.38
   4  10 -11    0.78    0.95
   4  10 -10    0.93    1.22
  -4  10  10   -0.35    0.73
   4  10  -9  115.72    5.03
   4  10  -9  108.82    4.72
   4  10  -8    2.10    1.57
   4  10  -8    2.65    1.38
   4  10  -8    1.82    1.86
   4  10  -7    3.40    1.76
   4  10  -7    4.75    1.68
   4  10  -7    4.76    2.19
   4  10  -7    4.28    1.81
   4  10  -6   96.19    5.05
   4  10  -6   97.22    4.74
   4  10  -6   94.05    4.83
   4  10  -5    0.68    1.71
   4  10  -5    2.49    1.84
   4  10  -5    3.44    2.10
   4  10  -4    0.31    1.78
   4  10  -4    2.57    1.92
   4  10  -4    3.69    2.12
   4  10  -4    0.63    1.78
  -4  10   3    8.29    2.07
   4  10  -3    4.46    1.90
   4  10  -3    4.54    1.99
  -4  10   2    1.22    1.99
   4  10  -2    1.58    1.72
   4  10  -2    2.63    1.88
  -4  10   1   12.83    2.39
   4  10  -1   11.35    2.09
   4  10  -1   10.08    2.08
  -4  10   0   26.36    2.91
   4  10   0   29.68    2.59
   4  10   0   29.63    2.54
  -4  10  -1  130.96    6.08
   4  10   1  112.75    5.48
   4  10   1  123.57    5.71
   4  10   2   11.97    1.78
  -4  10  -2   15.00    2.10
   4  10   2    9.48    1.97
  -4  10  -3   68.33    3.80
   4  10   3   65.88    3.48
   4  10   3   73.75    3.91
  -4  10  -4    1.88    1.86
  -4  10  -4    1.28    1.34
   4  10   4    1.50    0.85
  -4  10  -5    0.68    1.77
   4  10   5    0.30    0.94
  -4  10  -6   28.49    2.44
   4  10   6   21.77    1.70
  -4  10  -7  139.29    5.91
   4  10   7  133.19    5.48
  -4  10  -8   36.81    2.33
   4  10   8   35.60    2.04
  -4  10  -9   20.33    1.66
   4  10   9   22.46    1.52
  -4  10 -10    2.09    0.83
   4  10  10    2.61    0.83
   4  10  11   17.79    1.11
   4  11  -9   10.63    1.19
  -4  11   9    9.94    1.00
  -4  11   8    0.68    1.01
   4  11  -8    1.34    1.22
   4  11  -8    0.46    0.95
  -4  11   8    0.16    0.71
  -4  11   7   50.33    2.77
   4  11  -7   55.35    2.92
   4  11  -7   53.40    2.70
  -4  11   7   45.02    2.48
  -4  11   6    2.62    1.26
   4  11  -6    5.18    1.56
   4  11  -6    2.02    1.28
   4  11  -5   70.91    3.61
   4  11  -5   71.79    3.78
  -4  11   5   74.04    3.60
   4  11  -4   -0.06    1.39
   4  11  -4   -0.07    1.59
   4  11  -4    2.23    1.51
  -4  11   4    0.78    1.45
   4  11  -3   21.09    2.09
  -4  11   3   26.72    2.25
   4  11  -3   20.62    2.26
   4  11  -3   23.49    2.18
   4  11  -2    0.63    1.41
  -4  11   2    2.77    1.74
   4  11  -2    3.35    1.55
  -4  11   2    1.02    1.63
   4  11  -1    3.99    1.58
   4  11  -1    3.12    1.58
  -4  11   1    2.56    1.74
  -4  11   1    4.11    1.77
  -4  11   0   22.12    2.28
   4  11   0   23.64    2.18
   4  11   0   21.61    2.07
  -4  11   0   24.60    2.37
  -4  11  -1   17.71    1.99
  -4  11  -1   15.74    2.15
   4  11   1   15.84    1.92
   4  11   1   12.00    1.64
   4  11   2    2.09    1.48
   4  11   2    1.59    1.22
  -4  11  -2    2.60    1.83
  -4  11  -2    1.99    1.48
   4  11   3   38.78    2.45
  -4  11  -3   28.73    2.23
   4  11   4    1.79    1.38
  -4  11  -5   25.93    2.22
   4  11   5   24.11    2.01
  -4  11  -6    1.42    1.38
   4  11   6    2.27    1.26
  -4  11  -7   43.44    2.47
   4  11   7   45.34    2.43
  -4  11  -8    1.83    0.98
   4  11   8    2.78    1.02
  -4  11  -9   47.16    2.17
   4  11   9   52.95    2.31
   4  12  -7   19.81    1.30
   4  12  -6    7.06    0.96
  -4  12   6    7.96    1.07
   4  12  -6    7.67    1.11
   4  12  -5   22.72    1.66
  -4  12   5   19.12    1.54
  -4  12   4    2.11    1.21
   4  12  -4    1.59    0.96
  -4  12   4   -0.32    0.94
   4  12  -4    3.22    1.29
   4  12  -4    1.97    1.09
   4  12  -3   86.38    3.74
  -4  12   3   88.71    3.81
   4  12  -3   86.03    3.99
   4  12  -3   81.75    3.78
  -4  12   2   16.41    1.68
   4  12  -2   14.25    1.46
  -4  12   2   15.53    1.55
   4  12  -2   15.90    1.76
   4  12  -2   16.08    1.55
  -4  12   1   22.93    1.88
   4  12  -1   18.66    1.70
  -4  12   1   22.72    1.80
   4  12  -1   18.30    1.95
   4  12  -1   21.32    1.69
  -4  12   0   45.36    2.61
   4  12   0   45.56    2.50
   4  12   0   44.12    2.42
  -4  12   0   51.25    2.70
  -4  12  -1  208.57    8.17
  -4  12  -1  229.55    8.30
   4  12   1  223.64    8.15
  -4  12  -2    3.94    1.12
   4  12   2    5.19    1.20
  -4  12  -2    4.65    1.31
  -4  12  -3   19.85    1.78
   4  12   3   22.92    1.64
   4  12   4    0.91    0.94
   4  12   5    2.14    0.90
  -4  12  -6    0.36    0.80
   4  12   6    1.03    0.74
   4  13  -1    2.66    0.78
   4  13   0   -0.08    0.73
   4  13   1   41.74    2.00
   5   0 -17    1.25    0.55
   5   0 -17    0.49    0.51
   5   0 -16    5.30    1.03
  -5   0  16    4.83    0.81
   5   0 -15    0.62    1.12
  -5   0  15    0.29    0.87
  -5   0  14   48.58    2.54
   5   0 -14   47.89    2.73
   5   0 -13    0.06    1.38
  -5   0  13   -0.15    1.09
  -5   0  12   72.54    3.59
   5   0 -12   74.54    3.77
  -5   0  11   -0.29    1.22
   5   0 -11    0.32    1.48
  -5   0  10  137.76    5.81
   5   0 -10  136.46    5.92
  -5   0  10  125.20    8.73
   5   0 -10  120.32   10.75
   5   0 -10  127.45    9.25
   5   0  -9    0.50    3.96
  -5   0   9    0.30    1.16
  -5   0   9   -0.31    2.35
   5   0  -9   -0.34    2.57
   5   0  -9   -1.48    1.37
   5   0  -8    4.43    2.83
  -5   0   8    3.31    1.25
  -5   0   8    3.36    2.60
   5   0  -8    0.67    2.77
   5   0  -8    2.01    1.34
   5   0  -7   -0.33    2.83
   5   0  -7   -2.89    3.09
   5   0  -7    0.90    1.27
  -5   0   7    2.07    2.41
  -5   0   7    0.68    1.12
  -5   0   6  437.14   19.65
   5   0  -6  423.62   16.06
  -5   0   6  439.77   16.03
   5   0  -6  409.86   19.88
   5   0  -5   -0.59    2.72
   5   0  -5    0.38    1.12
  -5   0   5    1.46    1.09
  -5   0   5   -1.10    2.26
   5   0  -4   13.87    1.60
   5   0  -4   19.19    3.93
  -5   0   4   12.27    1.50
  -5   0   4   13.77    3.16
  -5   0   3   -0.52    2.25
  -5   0   3    1.12    0.98
   5   0  -3    3.54    2.79
   5   0  -3    1.31    1.06
  -5   0   3    0.51    2.28
  -5   0   2  374.45   16.09
   5   0  -2  356.40   16.12
  -5   0   2  330.18   12.59
  -5   0   2  318.38   14.77
  -5   0   2  342.06   15.77
  -5   0   1   -2.03    2.51
  -5   0   1   -0.75    2.23
   5   0  -1    0.78    2.52
   5   0  -1   -0.20    1.69
  -5   0   1    0.52    0.95
  -5   0   1   -0.40    1.65
  -5   0   0   97.99    6.44
   5   0   0  105.06    7.23
   5   0   0  103.47    6.75
  -5   0   0  104.13    4.33
  -5   0   0   94.42    4.38
  -5   0   0  115.59    7.31
   5   0   1   -1.07    2.82
   5   0   1   -0.73    2.18
  -5   0  -1    0.15    0.99
  -5   0  -1    1.10    1.73
  -5   0  -1    1.01    2.26
  -5   0  -1    0.13    0.93
   5   0   2   41.92    4.80
   5   0   2   36.27    4.39
  -5   0  -2   34.16    3.92
  -5   0  -2   35.01    4.40
  -5   0  -2   38.36    2.17
  -5   0  -2   30.01    2.17
   5   0   3    0.28    2.44
  -5   0  -3    0.32    1.00
   5   0   3   -0.85    2.60
  -5   0  -3   -1.60    2.30
  -5   0  -3   -0.20    1.00
  -5   0  -4  258.05   13.09
  -5   0  -4  264.64    9.83
   5   0   4  229.11   13.16
  -5   0  -4  245.34    9.82
   5   0   4  265.23   13.51
   5   0   5    3.37    3.01
   5   0   5    0.97    3.00
  -5   0  -5    0.57    2.36
  -5   0  -5    1.58    1.15
  -5   0  -5    1.96    1.19
  -5   0  -6  219.62    8.84
  -5   0  -6  214.46   12.11
  -5   0  -6  230.10    8.89
   5   0   6  235.05   12.96
   5   0   6  212.40   12.37
  -5   0  -7   -0.30    2.24
   5   0   7    2.12    2.85
  -5   0  -7    2.77    1.26
   5   0   7   -1.65    3.27
  -5   0  -8   -0.62    2.41
   5   0   8    3.36    2.97
  -5   0  -8    2.05    1.19
  -5   0  -8    1.73    1.23
  -5   0  -9   -0.25    1.22
   5   0   9    1.46    2.87
   5   0   9   -0.34    2.63
  -5   0  -9   -0.93    2.37
  -5   0  -9    0.66    1.19
   5   0  10   17.58    4.00
  -5   0 -10   19.12    3.57
   5   0  10   21.12    4.00
  -5   0 -10   22.50    1.92
  -5   0 -11   -0.51    1.17
  -5   0 -12    1.70    1.17
  -5   0 -13    1.41    1.08
  -5   0 -14  196.94    7.66
  -5   0 -15    1.93    0.86
  -5   0 -16   21.71    1.29
   5  -1 -17   18.86    1.01
   5   1 -17   15.91    0.99
   5  -1 -17   18.62    1.02
  -5  -1  16   79.17    3.24
   5  -1 -16   78.96    3.35
   5  -1 -15    9.21    1.29
  -5  -1  15    8.45    1.08
  -5  -1  14   15.65    1.47
   5  -1 -14   15.06    1.61
  -5  -1  13    9.59    1.38
   5  -1 -13    7.68    1.57
  -5  -1  12   18.44    1.74
   5  -1 -12   14.57    1.83
  -5  -1  11    0.40    1.17
   5  -1 -11    0.19    1.41
  -5   1  10    0.31    2.40
  -5  -1  10    0.31    2.37
   5  -1 -10    2.04    1.40
   5  -1 -10    5.21    4.29
   5   1 -10    0.96    3.94
  -5  -1  10    2.87    1.24
   5   1 -10   -0.34    2.81
   5  -1 -10   -1.37    2.69
  -5   1   9    4.31    2.61
  -5  -1   9    8.99    3.05
   5  -1  -9    8.14    1.64
  -5  -1   9    8.16    1.47
   5   1  -9   10.26    3.36
   5  -1  -9    6.14    3.23
   5   1  -8  453.53   21.42
   5  -1  -8  468.21   21.52
   5  -1  -8  461.92   17.34
  -5  -1   8  473.45   17.29
  -5  -1   8  442.53   20.88
   5  -1  -7  163.38   10.64
   5  -1  -7  185.90    7.34
   5   1  -7  175.89   10.80
   5  -1  -7  178.12   10.80
  -5  -1   7  178.44    7.24
  -5  -1   7  157.07   10.12
   5  -1  -6   26.00    4.23
  -5  -1   6   31.57    2.09
   5  -1  -6   29.84    2.17
   5  -1  -6   23.63    4.25
  -5  -1   6   34.27    4.28
   5  -1  -5  127.55    8.40
   5  -1  -5  121.85    5.08
  -5  -1   5  108.38    4.96
  -5  -1   5  120.40    7.93
  -5  -1   4   30.36    1.96
   5  -1  -4   28.94    1.99
   5  -1  -4   32.03    4.40
  -5  -1   4   25.63    3.87
   5  -1  -3   21.99    1.75
   5  -1  -3   22.72    3.86
  -5  -1   3   18.19    3.29
  -5  -1   3   22.95    1.70
  -5  -1   3   26.93    3.83
  -5   1   3   26.91    3.83
   5  -1  -2  185.96   10.42
  -5  -1   2  196.82   10.41
  -5   1   2  188.33   10.39
  -5  -1   2  188.44    7.13
  -5  -1   2  188.34   10.24
   5  -1  -2  164.50    9.24
  -5  -1   2  180.85    7.29
   5  -1  -1  222.38   11.99
  -5  -1   1  246.87   12.07
  -5  -1   1  226.44   11.71
   5  -1  -1  205.66   11.27
   5   1  -1  210.05   10.71
  -5  -1   1  240.97    8.93
  -5  -1   1  229.68    8.74
  -5  -1   1  257.69   12.32
  -5   1   1  207.53   11.78
   5  -1   0  667.16   26.65
  -5  -1   0  645.87   26.34
  -5   1   0  648.14   26.29
  -5  -1   0  629.00   22.78
  -5  -1   0  609.57   25.98
   5  -1   0  640.65   26.17
   5   1   0  617.33   25.45
  -5  -1   0  627.63   22.91
   5  -1   1  326.47   15.57
  -5  -1  -1  338.07   15.44
  -5   1  -1  324.43   15.28
  -5  -1  -1  327.35   12.08
  -5   1  -1  312.14   12.08
  -5  -1  -1  335.84   15.41
   5  -1   1  309.52   15.34
   5   1   1  329.49   15.06
  -5  -1  -1  326.20   12.19
   5  -1   2   64.63    5.91
  -5  -1  -2   71.14    5.83
  -5   1  -2   65.76    5.75
  -5  -1  -2   63.61    3.11
  -5  -1  -2   60.61    5.53
  -5   1  -2   68.02    3.16
  -5  -1  -2   60.76    3.16
   5  -1   2   53.73    5.59
   5   1   2   68.73    5.68
   5  -1   3   10.81    3.17
  -5  -1  -3    4.77    1.20
   5  -1   3    6.62    3.10
   5   1   3    2.75    2.70
  -5  -1  -3    6.99    2.90
  -5  -1  -3    6.38    2.65
  -5   1  -3   10.49    1.30
  -5  -1  -3    9.44    1.29
  -5   1  -3   10.09    2.92
  -5  -1  -4   27.64    1.99
   5  -1   4   26.36    4.30
   5   1   4   29.60    4.22
  -5  -1  -4   29.23    1.98
  -5   1  -4   26.65    1.93
  -5  -1  -4   29.54    4.07
  -5   1  -4   25.12    3.93
   5  -1   4   26.59    4.20
   5  -1   5   32.86    4.65
  -5  -1  -5   46.25    2.49
   5   1   5   43.64    5.12
   5  -1   5   36.30    4.98
  -5   1  -5   28.60    4.15
  -5   1  -5   30.13    2.26
  -5  -1  -5   41.15    4.76
  -5  -1  -5   41.24    2.42
   5   1   6   73.27    6.78
   5  -1   6   78.35    7.06
   5  -1   6   95.20    7.26
  -5   1  -6   81.68    3.87
  -5  -1  -6   73.61    6.41
  -5   1  -6   85.13    6.77
  -5  -1  -6   79.57    3.85
  -5  -1  -7    3.05    1.33
  -5   1  -7    4.06    1.39
  -5  -1  -7    1.81    2.46
  -5   1  -7    1.20    2.52
   5  -1   7   -0.33    2.99
   5   1   7    4.90    3.03
  -5  -1  -8  179.55    7.20
   5  -1   8  181.73   11.00
  -5  -1  -8  172.52    7.19
  -5  -1  -8  161.00   10.31
  -5   1  -8  161.27   10.26
  -5   1  -9   87.85    7.00
  -5  -1  -9   84.00    6.91
   5   1   9   86.26    7.60
  -5  -1  -9   88.33    4.20
   5  -1   9   86.45    7.23
  -5  -1  -9   90.29    4.18
   5  -1   9   82.56    7.43
   5   1  10    3.60    2.68
   5  -1  10    9.01    3.26
   5  -1  10    9.64    3.35
   5   1  10    9.23    3.18
  -5  -1 -10    8.66    1.44
  -5  -1 -10    5.80    2.55
  -5   1 -10    4.27    2.45
  -5  -1 -11    1.95    1.14
  -5  -1 -12   23.54    1.86
  -5  -1 -13   14.70    1.48
   5   1  13   14.63    1.34
  -5  -1 -14   80.93    3.61
  -5  -1 -15    0.84    0.79
  -5   1 -15   -0.37    0.80
  -5  -1 -16   40.03    1.88
  -5   2  16   -0.11    0.61
  -5  -2  16    0.09    0.59
   5  -2 -16    1.02    0.76
   5   2 -16    0.08    0.78
   5   2 -16    0.81    0.73
   5  -2 -16    0.87    0.76
  -5  -2  15    5.03    0.92
  -5   2  15    5.90    0.93
   5   2 -15    4.61    1.13
   5  -2 -15    4.82    1.12
   5  -2 -14   20.27    1.75
   5   2 -14   23.26    1.82
  -5   2  14   22.73    1.62
  -5  -2  14   24.80    1.62
  -5   2  13    7.05    1.19
  -5  -2  13    6.42    1.20
   5  -2 -13    5.44    1.46
   5   2 -13    5.17    1.46
  -5  -2  12  325.85   12.20
  -5   2  12  323.96   12.20
   5  -2 -12  317.39   12.31
   5   2 -12  322.99   12.34
  -5   2  11   24.98    1.92
  -5  -2  11   25.68    1.94
   5  -2 -11   25.78    2.13
   5   2 -11   23.42    2.12
  -5   2  10    5.11    2.71
  -5  -2  10    6.63    2.63
  -5   2  10    6.21    1.34
  -5  -2  10    6.40    1.33
   5   2 -10    2.37    2.74
   5  -2 -10    5.05    2.80
   5  -2 -10    6.45    1.53
   5   2 -10    6.36    1.54
   5  -2  -9   20.17    1.96
   5   2  -9   19.26    1.93
  -5   2   9   12.07    3.10
  -5  -2   9   18.18    3.49
  -5  -2   9   20.29    1.77
  -5   2   9   18.06    1.72
   5  -2  -9   21.50    5.71
   5   2  -9   18.45    3.78
   5  -2  -9   14.08    3.52
   5   2  -8    2.12    1.35
   5  -2  -8    2.28    1.31
  -5   2   8    3.58    2.50
  -5  -2   8    3.89    2.61
  -5   2   8    3.51    1.16
  -5  -2   8    2.16    1.15
   5   2  -8    3.61    2.84
   5  -2  -8    1.31    2.53
   5  -2  -8   -1.06    4.34
  -5   2   7    1.38    1.12
  -5  -2   7    2.00    1.11
   5  -2  -7    0.32    2.60
   5   2  -7    2.94    2.67
   5  -2  -7    0.89    1.23
   5   2  -7    0.36    1.25
  -5   2   7   -1.46    2.33
  -5  -2   7    0.59    2.25
   5   2  -7    0.32    2.77
   5  -2  -7   -0.95    2.81
   5   2  -7    0.52    1.65
   5  -2  -6   50.44    5.58
   5   2  -6   58.11    5.97
   5  -2  -6   67.44    3.36
   5   2  -6   62.34    3.31
   5   2  -6   62.85    6.00
   5  -2  -6   67.08    6.11
  -5   2   6   63.71    3.22
  -5  -2   6   66.92    3.23
  -5   2   6   55.58    5.60
  -5  -2   6   63.29    5.69
   5   2  -6   66.02    3.77
  -5   2   5    1.09    1.05
  -5  -2   5    0.31    1.00
   5   2  -5    2.63    1.57
   5  -2  -5    1.79    1.18
   5   2  -5    4.23    1.26
  -5   2   5    1.37    2.25
  -5  -2   5    1.64    2.22
   5  -2  -5    0.59    2.42
   5   2  -5    0.30    2.63
  -5   2   4   48.36    5.16
  -5  -2   4   51.52    5.13
   5  -2  -4   52.69    2.85
   5   2  -4   56.19    2.92
  -5   2   4   50.91    2.76
  -5  -2   4   52.02    2.77
  -5  -2   4   44.72    4.92
  -5   2   4   47.89    4.98
   5  -2  -4   44.62    5.18
   5   2  -4   48.98    5.45
   5   2  -4   50.17    3.21
  -5   2   3  202.87   10.73
  -5  -2   3  206.37   10.71
   5   2  -3  191.01    7.65
   5  -2  -3  192.09    7.65
  -5  -2   3  207.89   10.80
  -5   2   3  206.74   10.79
   5  -2  -3  189.16   10.72
   5   2  -3  198.47   10.92
  -5  -2   3  190.71    7.59
  -5   2   3  188.19    7.60
   5   2  -3  194.67    7.97
  -5  -2   2  183.56   10.33
  -5   2   2  208.90   10.76
  -5   2   2  193.65    7.60
  -5  -2   2  188.70    7.55
   5  -2  -2  198.87   10.80
   5   2  -2  197.21   10.74
  -5  -2   2  190.63   10.47
  -5   2   2  196.45   10.58
  -5   2   1    6.17    1.16
  -5  -2   1    5.69    1.13
   5   2  -1    6.49    2.97
   5  -2  -1    3.36    2.52
  -5  -2   1    7.29    2.94
  -5   2   1    4.28    2.58
  -5  -2   1    3.51    2.43
  -5  -2   0   28.71    3.84
  -5   2   0   29.91    3.95
  -5  -2   0   26.34    1.77
   5   2   0   32.06    4.15
  -5  -2   0   28.94    4.05
  -5   2   0   36.55    2.09
  -5  -2   0   37.11    2.09
   5  -2   0   37.76    4.31
   5   2   0   32.08    3.48
  -5   2  -1   19.09    1.66
  -5  -2  -1   24.80    1.75
   5  -2   1   18.47    3.60
   5   2   1   23.07    3.85
  -5  -2  -1   22.06    3.85
  -5  -2  -1   22.23    1.57
  -5  -2  -1   26.35    3.54
  -5   2  -1   15.64    3.25
   5   2   1   19.59    3.20
  -5   2  -2   29.03    1.97
  -5  -2  -2   29.11    1.97
   5  -2   2   24.33    4.09
   5   2   2   28.90    4.35
  -5  -2  -2   27.68    4.12
   5  -2   2   30.79    4.40
   5   2   2   26.59    3.76
  -5   2  -2   27.40    1.88
  -5  -2  -2   24.67    1.80
  -5  -2  -2   22.33    3.72
  -5   2  -2   21.30    3.64
  -5   2  -3   81.72    3.92
  -5  -2  -3   86.02    3.94
  -5   2  -3   85.50    3.89
  -5  -2  -3   90.33    6.69
  -5   2  -3   88.74    6.57
  -5  -2  -3   93.05    3.94
   5   2   3   93.80    6.96
   5  -2   3   78.12    6.64
   5   2   3   80.98    6.47
   5  -2   3   66.88    6.70
  -5  -2  -3   75.40    6.70
  -5   2  -4  507.43   18.45
  -5  -2  -4  506.49   18.44
  -5   2  -4  490.86   18.39
  -5  -2  -4  509.59   21.94
  -5   2  -4  494.75   21.80
   5   2   4  477.91   22.02
   5  -2   4  473.82   22.50
   5   2   4  523.50   22.26
   5  -2   4  540.82   22.53
  -5  -2  -4  466.49   22.27
   5   2   5    0.60    2.57
   5  -2   5    2.74    2.55
   5  -2   5   -0.34    2.96
   5   2   5    3.11    2.69
  -5   2  -5    1.83    1.15
  -5  -2  -5    2.42    1.20
  -5  -2  -5    1.97    2.31
  -5   2  -5    1.40    2.38
   5  -2   6   18.51    4.07
   5   2   6   18.42    3.89
  -5  -2  -6   20.63    1.81
  -5   2  -6   19.50    1.78
   5   2   6   23.25    4.12
   5  -2   6   23.60    4.10
  -5  -2  -6   20.60    3.74
  -5   2  -6   24.26    3.87
  -5  -2  -7   10.11    3.03
  -5   2  -7    9.79    2.97
  -5   2  -7   11.79    1.56
  -5  -2  -7   12.54    1.51
   5   2   7   11.69    3.37
  -5   2  -7    9.87    1.44
   5   2   7   10.04    3.18
   5  -2   7   12.64    3.35
   5   2   8    1.91    2.59
   5  -2   8    2.64    2.64
   5  -2   8    3.64    3.10
   5   2   8    0.71    2.70
  -5  -2  -8    0.64    1.13
  -5   2  -8    2.74    1.21
  -5   2  -8    1.62    1.20
  -5  -2  -8    1.49    1.21
  -5  -2  -8   -1.21    2.16
  -5   2  -8    4.51    2.51
   5   2   9   11.14    3.25
   5  -2   9   11.59    3.36
   5  -2   9    9.42    3.41
  -5  -2  -9    8.35    1.41
  -5   2  -9    9.24    1.40
  -5  -2  -9    5.43    2.48
  -5   2  -9    8.70    2.92
  -5   2  -9   11.73    1.52
   5   2  10   12.08    3.45
  -5  -2 -10   15.59    1.58
  -5   2 -10   16.29    1.62
  -5  -2 -11   11.73    1.44
  -5   2 -11   10.61    1.43
  -5  -2 -12   24.32    1.79
  -5   2 -12   19.05    1.68
   5   2  13  109.52    4.62
  -5  -2 -13  112.42    4.68
  -5   2 -13  107.18    4.64
  -5  -2 -14   67.37    3.07
  -5   2 -14   67.33    3.07
  -5  -2 -15   11.58    1.08
  -5   2 -15   12.20    1.09
   5   3 -16    6.83    0.68
   5  -3 -16    6.99    0.73
   5  -3 -16    7.02    0.71
   5   3 -16    7.35    0.76
  -5  -3  15   37.31    1.82
  -5   3  15   37.67    1.83
   5  -3 -15   36.83    1.95
   5   3 -15   38.33    1.99
   5   3 -15   36.95    2.40
   5  -3 -14    0.63    1.04
   5   3 -14    1.38    1.08
  -5  -3  14    0.17    0.81
  -5   3  14    1.48    0.84
   5  -3 -13    0.80    1.13
   5   3 -13    0.63    1.18
  -5  -3  13    1.28    0.95
  -5   3  13    0.42    0.92
   5  -3 -12    2.02    1.31
   5   3 -12    1.41    1.30
  -5   3  12    1.36    1.04
  -5  -3  12    1.44    1.01
   5  -3 -11    4.69    1.40
   5   3 -11    3.53    1.47
  -5   3  11    3.98    1.16
  -5  -3  11    4.38    1.19
   5  -3 -10  171.61    7.16
   5   3 -10  173.71    7.19
  -5   3  10  177.22    7.04
  -5  -3  10  172.45    7.02
   5   3  -9    5.47    3.02
   5  -3  -9    4.23    2.80
   5  -3  -9    6.48    1.49
   5   3  -9    5.95    1.48
  -5   3   9    0.87    2.18
  -5  -3   9   10.42    2.91
  -5   3   9    3.99    1.23
  -5  -3   9    6.89    1.31
   5  -3  -9    4.94    4.56
  -5   3   8   78.80    6.75
  -5  -3   8   93.27    7.15
   5  -3  -8   99.64    4.57
   5   3  -8  103.11    4.59
  -5   3   8  103.38    4.47
  -5  -3   8   98.96    4.45
   5   3  -8   93.34    7.47
   5  -3  -8   83.42    7.22
   5  -3  -8  103.76   10.10
  -5   3   7   45.09    2.49
  -5  -3   7   44.73    2.49
   5  -3  -7   41.24    2.60
   5   3  -7   38.57    2.57
   5  -3  -7   41.23    4.99
   5   3  -7   37.23    4.90
   5   3  -7   37.19    4.80
   5  -3  -7   46.68    5.28
   5  -3  -7   40.47    6.79
   5   3  -7   39.27    3.15
  -5   3   7   38.74    4.52
  -5  -3   7   37.17    4.54
  -5   3   6  235.75    9.00
  -5  -3   6  230.45    8.97
   5   3  -6  224.48    9.04
   5  -3  -6  233.69    9.06
   5  -3  -6  217.19   12.41
   5   3  -6  216.58   12.47
   5  -3  -6  216.35   14.73
   5   3  -6  230.73   12.53
   5  -3  -6  236.46   12.69
   5   3  -6  239.29    9.69
  -5   3   6  225.26   12.17
  -5  -3   6  210.70   11.95
  -5   3   5   25.33    1.83
  -5  -3   5   23.91    1.81
  -5   3   5   20.99    3.53
  -5  -3   5   23.98    3.68
   5   3  -5   21.33    2.34
  -5   3   5   24.58    3.70
  -5  -3   5   25.98    3.76
   5  -3  -5   19.12    3.63
   5  -3  -5   25.25    1.90
   5   3  -5   19.71    1.78
   5   3  -5   28.20    4.21
  -5   3   4   43.77    2.48
  -5  -3   4   44.16    2.45
   5  -3  -4   43.26    2.51
   5   3  -4   45.15    2.56
  -5   3   4   41.69    4.57
  -5  -3   4   45.84    4.70
   5   3  -4   41.98    2.96
   5  -3  -4   41.02    4.76
   5   3  -4   47.68    5.02
  -5  -3   4   48.86    4.78
  -5   3   4   47.05    4.81
   5   3  -3    1.90    2.40
   5  -3  -3   -0.27    2.29
  -5   3   3    3.33    1.06
  -5  -3   3    1.48    1.00
   5   3  -3    1.03    1.48
   5  -3  -3    2.78    1.11
   5   3  -3    1.30    1.08
  -5  -3   3    0.77    2.18
  -5   3   3    2.05    2.31
  -5   3   3    3.11    2.26
  -5  -3   3    0.50    2.15
  -5   3   2  254.83    9.97
  -5  -3   2  277.03   10.01
   5  -3  -2  249.64    9.96
   5   3  -2  258.52    9.99
   5  -3  -2  252.77   13.12
   5   3  -2  270.23   13.29
  -5   3   2  274.20   13.26
  -5  -3   2  284.18   13.29
   5   3  -2  255.12   10.37
  -5   3   2  256.68   13.01
  -5  -3   2  286.64   13.20
  -5  -3   1   15.92    1.41
  -5   3   1   13.09    1.40
  -5  -3   1   11.41    3.10
  -5   3   1    7.73    2.81
   5   3  -1    9.51    3.09
   5  -3  -1   10.27    3.14
   5   3  -1   14.32    1.79
   5  -3   0  453.37   19.51
   5   3   0  439.56   19.35
  -5   3   0  463.82   16.10
  -5  -3   0  425.08   16.01
  -5  -3   0  450.53   19.30
  -5   3   0  447.95   19.35
   5   3   0  382.22   17.93
   5   3   0  424.20   16.31
  -5  -3   0  404.35   19.82
  -5   3  -1   24.69    1.82
  -5  -3  -1   26.12    1.83
   5  -3   1   24.65    3.75
   5   3   1   27.64    3.81
   5   3   1   23.80    3.27
  -5  -3  -1   27.27    4.34
   5   3   1   21.75    2.06
  -5  -3  -1   29.21    3.98
  -5   3  -1   19.14    3.50
   5  -3   2   58.81    5.56
   5   3   2   68.29    5.80
  -5   3  -2   65.52    3.15
  -5  -3  -2   60.48    3.07
   5   3   2   58.47    3.30
   5   3   2   54.78    5.12
  -5  -3  -2   49.40    5.80
  -5  -3  -2   55.65    5.30
  -5   3  -2   62.15    5.51
  -5  -3  -3    1.25    1.07
  -5   3  -3    2.28    1.11
   5  -3   3    3.63    2.70
   5   3   3   -0.27    2.32
   5   3   3   -1.59    2.36
  -5  -3  -3    2.06    2.75
   5   3   3    0.79    1.20
  -5   3  -3    0.26    2.08
  -5  -3  -3   -1.57    2.28
   5   3   4    1.96    2.49
   5  -3   4    4.93    2.77
   5   3   4    2.28    2.51
  -5   3  -4    3.60    1.15
  -5  -3  -4    4.14    1.22
  -5  -3  -4    2.84    2.79
   5   3   4    2.86    1.39
  -5   3  -4    1.61    2.25
  -5  -3  -4    2.16    2.22
   5   3   5    3.74    2.60
   5  -3   5    1.80    2.64
  -5  -3  -5    1.09    2.56
  -5   3  -5    3.46    1.18
  -5  -3  -5    2.73    1.16
  -5  -3  -5    1.95    2.27
  -5   3  -5    0.83    2.21
   5   3   5    3.83    1.43
   5  -3   5    2.49    2.90
   5   3   5    2.74    2.68
   5   3   6    6.49    3.01
   5  -3   6    5.58    3.01
  -5   3  -6    7.41    1.44
  -5  -3  -6    7.70    1.51
   5   3   6    6.40    3.13
   5   3   6    6.52    1.53
  -5   3  -6    6.04    1.46
  -5  -3  -6    4.84    2.78
  -5   3  -6    4.52    2.67
   5   3   7   61.19    5.83
   5  -3   7   78.65    6.59
  -5   3  -7   68.83    3.40
  -5  -3  -7   67.22    3.38
  -5  -3  -7   64.41    3.33
  -5   3  -7   73.62    3.44
   5   3   7   59.21    6.05
  -5   3  -7   67.11    3.42
  -5  -3  -7   61.33    5.79
  -5   3  -7   55.29    5.54
   5   3   7   64.39    3.51
  -5   3  -8    2.25    1.33
   5   3   8    2.49    1.35
   5   3   8    3.01    2.47
   5  -3   8    1.60    2.61
  -5   3  -8    2.70    1.24
  -5  -3  -8    1.89    1.26
  -5  -3  -8    0.45    1.17
  -5   3  -8    1.62    1.17
   5  -3   8   -3.32    3.36
   5   3   8    2.73    2.95
  -5  -3  -8   -2.04    2.42
  -5   3  -8    1.73    2.29
   5   3   9   48.09    5.21
   5  -3   9   57.52    5.73
  -5  -3  -9   55.35    2.92
  -5   3  -9   58.46    2.92
  -5  -3  -9   45.12    5.06
  -5   3  -9   60.17    5.49
   5   3   9   49.38    3.01
   5  -3   9   54.62    5.95
  -5  -3 -10  625.01   22.48
  -5   3 -10  619.72   22.46
   5   3  10  602.95   22.55
  -5  -3 -11   33.35    2.13
  -5   3 -11   33.91    2.11
  -5  -3 -12   18.43    1.57
  -5   3 -12   20.04    1.58
   5   3  12   17.97    1.75
  -5   3 -13    8.11    1.13
  -5  -3 -13    9.80    1.20
   5   3  13    9.41    1.26
  -5  -3 -14   11.74    1.12
  -5   3 -14   12.75    1.12
  -5  -3 -15    0.55    0.63
  -5   3 -15    0.10    0.63
   5  -4 -15   18.00    1.14
   5  -4 -15   18.56    1.08
   5   4 -15   20.73    1.67
   5  -4 -14   45.42    2.30
   5   4 -14   49.58    2.37
   5   4 -14   53.62    3.12
  -5  -4  14   50.62    2.24
  -5   4  13   20.12    1.46
  -5  -4  13   22.54    1.48
   5  -4 -13   21.71    1.62
   5   4 -13   26.07    1.71
  -5   4  12  137.87    5.66
  -5  -4  12  141.56    5.66
   5  -4 -12  142.08    5.80
   5   4 -12  144.65    5.84
  -5   4  11    2.93    1.07
  -5  -4  11    1.19    0.98
   5  -4 -11    1.75    1.25
   5   4 -11    2.44    1.27
  -5   4  10    7.93    1.26
  -5  -4  10    9.72    1.28
   5  -4 -10    7.14    1.45
   5   4 -10   11.20    1.56
  -5   4   9   -0.05    0.98
  -5  -4   9    1.28    1.00
   5  -4  -9    0.17    1.22
   5   4  -9   -0.96    1.26
   5  -4  -8    1.36    1.24
   5   4  -8    1.76    1.26
  -5   4   8    1.28    1.05
  -5  -4   8    1.11    1.06
   5   4  -8    0.30    2.28
   5  -4  -8    1.23    2.33
  -5   4   8    0.83    2.08
  -5  -4   8   -1.35    2.04
   5   4  -8    1.65    1.95
   5  -4  -8   -1.62    4.24
   5  -4  -7    1.56    4.05
   5   4  -7    3.25    2.59
   5  -4  -7    2.73    2.63
  -5   4   7    2.20    2.22
  -5  -4   7    3.52    2.41
  -5   4   7    0.27    1.91
  -5   4   7    0.31    1.00
  -5  -4   7    1.66    1.02
   5  -4  -7    1.12    1.23
   5   4  -7    1.86    1.21
   5   4  -7    2.29    1.91
   5  -4  -6  411.29   21.19
   5   4  -6  360.22   17.56
   5  -4  -6  364.23   17.80
  -5   4   6  368.24   17.41
  -5  -4   6  375.87   17.43
  -5   4   6  361.48   14.32
   5  -4  -6  353.87   17.74
   5   4  -6  349.86   17.68
  -5  -4   6  384.00   14.12
  -5   4   6  374.82   14.11
   5   4  -6  404.36   14.98
   5  -4  -6  389.82   14.22
   5   4  -6  383.24   14.21
  -5  -4   6  381.60   17.50
  -5   4   6  370.89   17.40
  -5   4   5    2.67    2.12
  -5  -4   5    4.70    2.45
   5  -4  -5    4.61    2.71
   5   4  -5    1.45    2.53
   5   4  -5    4.17    2.66
   5  -4  -5   10.04    3.10
  -5   4   5    5.17    1.61
  -5   4   5    5.11    1.15
  -5  -4   5    4.02    1.14
   5   4  -5    4.43    1.85
   5  -4  -5    7.07    4.36
   5  -4  -5    5.51    1.34
   5   4  -5    4.93    1.30
  -5  -4   5    5.57    2.42
  -5   4   5    4.44    2.52
  -5  -4   4   33.73    4.43
  -5   4   4   40.43    4.75
   5  -4  -4   46.05    5.19
   5   4  -4   37.57    4.92
  -5   4   4   43.05    2.46
  -5  -4   4   36.57    2.35
   5  -4  -4   49.18    2.62
   5   4  -4   42.45    2.54
   5  -4  -4   59.12    7.30
   5   4  -4   44.69    3.19
  -5   4   4   39.81    4.78
  -5  -4   4   35.63    4.34
   5  -4  -3   17.83    1.59
   5   4  -3   16.56    1.58
   5  -4  -3   17.33    3.38
   5   4  -3   12.03    3.26
  -5  -4   3   13.28    2.93
  -5   4   3   12.26    2.92
  -5   4   3   16.54    1.52
  -5  -4   3   14.97    1.45
  -5   4   3   15.17    3.07
  -5  -4   3   17.86    3.30
   5   4  -3   15.17    2.10
  -5   4   2  116.91    4.90
  -5  -4   2  117.20    4.88
   5  -4  -2  109.80    7.54
   5   4  -2  119.56    7.76
  -5  -4   2  117.45    7.57
  -5   4   2  111.28    7.47
   5  -4  -2  110.49    4.85
   5   4  -2  113.26    4.86
   5   4  -2  117.84    5.45
  -5   4   1  150.52    5.78
  -5  -4   1  140.95    5.69
  -5  -4   1  144.16    8.45
  -5   4   1  132.68    8.30
   5  -4  -1  131.15    8.38
   5   4  -1  128.54    8.29
   5  -4  -1  134.10    5.66
   5   4  -1  131.59    5.63
   5   4  -1  137.27    6.19
   5  -4   0    1.75    2.64
   5   4   0    0.99    2.55
  -5   4   0   -0.99    2.64
  -5  -4   0    2.96    2.50
   5   4   0    7.34    1.67
  -5  -4   0    9.01    3.21
  -5   4   0    9.21    1.30
  -5  -4   0    7.68    1.22
  -5   4  -1    6.89    1.32
  -5  -4  -1    6.48    1.25
   5  -4   1    2.02    2.68
   5   4   1    5.47    2.85
   5   4   1    9.82    1.75
  -5  -4  -1    2.00    2.47
  -5   4  -1    4.00    2.64
   5   4   1    8.76    2.35
  -5  -4  -1    4.25    3.12
   5  -4   2   50.53    5.01
   5   4   2   53.62    5.11
  -5  -4  -2   54.76    5.99
  -5   4  -2   50.33    5.00
  -5  -4  -2   50.79    4.88
   5   4   2   50.13    4.79
  -5   4  -2   50.33    2.79
  -5  -4  -2   57.46    2.84
   5   4   2   52.78    3.21
   5  -4   3  142.81    9.00
   5   4   3  146.42    8.89
  -5   4  -3  152.87    6.17
  -5  -4  -3  155.87    6.18
  -5  -4  -3  150.85   10.31
  -5  -4  -3  154.50    9.04
  -5   4  -3  145.68    8.92
   5   4   3  131.55    8.66
   5   4   3  145.08    6.53
   5  -4   4  639.91   26.06
   5   4   4  616.25   25.69
  -5   4  -4  656.16   22.23
  -5  -4  -4  615.41   22.16
  -5   4  -4  544.87   22.31
  -5  -4  -4  603.36   27.36
   5   4   4  579.87   25.63
   5   4   4  603.94   22.53
  -5   4  -4  624.54   22.23
  -5  -4  -4  576.69   25.41
  -5   4  -4  585.97   25.41
   5   4   5  122.89    8.29
   5  -4   5  124.92    8.53
  -5   4  -5  134.46    5.52
  -5  -4  -5  127.17    5.48
  -5   4  -5  133.96    5.58
  -5  -4  -5  128.54    8.31
  -5   4  -5  127.12    8.25
  -5  -4  -5  129.17    9.65
   5   4   5  113.73    8.34
   5   4   5  129.84    5.86
  -5   4  -6  113.05    5.15
  -5  -4  -6  100.40    7.59
  -5   4  -6   97.77    7.49
   5   4   6  124.30    5.54
  -5  -4  -6  121.45    5.11
  -5   4  -6  113.19    5.05
  -5   4  -6  123.46    5.15
  -5  -4  -6  123.89    5.18
   5   4   6  116.44    8.04
   5  -4   6  118.48    8.19
   5   4   6  108.05    8.11
  -5   4  -7    7.07    1.42
  -5  -4  -7    7.57    1.31
  -5   4  -7    9.10    1.31
  -5   4  -7   11.94    1.43
  -5  -4  -7   11.24    1.44
   5   4   7    6.49    2.63
   5  -4   7    8.16    2.90
  -5  -4  -7    8.89    2.71
  -5   4  -7    6.54    2.36
   5  -4   7    5.28    3.27
   5   4   7   11.02    3.31
   5   4   7   11.18    1.79
  -5   4  -8   28.90    2.07
   5   4   8   26.60    2.25
  -5  -4  -8   26.47    3.81
  -5   4  -8   28.38    3.81
   5   4   8   31.14    4.09
   5  -4   8   28.65    4.18
   5  -4   8   24.68    4.39
   5   4   8   28.24    4.24
  -5   4  -8   29.53    1.97
  -5  -4  -8   31.94    2.02
  -5   4  -8   26.05    2.26
  -5  -4  -9    0.41    1.01
  -5   4  -9    0.89    0.98
   5   4   9   -0.87    1.38
  -5   4  -9    0.80    1.16
  -5  -4 -10   83.69    3.78
  -5   4 -10   84.97    3.77
   5   4  10   79.25    4.02
  -5  -4 -11  106.59    4.65
  -5   4 -11  114.94    4.67
   5   4  11  108.38    4.87
  -5  -4 -12   23.60    1.61
  -5   4 -12   22.24    1.57
   5   4  12   25.12    1.88
   5   4  12   20.73    1.73
  -5  -4 -13   74.05    3.22
  -5   4 -13   74.59    3.21
   5   4  13   77.02    3.40
   5   4  13   71.55    3.29
   5   4  14    6.31    0.90
  -5  -4 -14    6.40    0.81
   5   5 -14    1.19    1.39
   5   5 -13   50.37    3.25
   5   5 -12   -0.11    0.91
   5  -5 -12    0.10    0.89
  -5  -5  11    5.89    0.95
   5  -5 -11    3.44    1.11
   5   5 -11    6.63    1.18
   5   5 -11    6.05    1.58
  -5  -5  10   40.20    2.22
  -5   5  10   49.09    2.33
   5   5 -10   37.52    2.81
   5  -5 -10   46.46    2.47
   5   5 -10   39.72    2.38
  -5   5   9   63.79    2.99
  -5  -5   9   58.34    2.90
   5  -5  -9   67.22    3.15
   5   5  -9   61.95    3.10
   5   5  -9   57.40    3.55
   5   5  -8   38.64    3.26
  -5  -5   8   36.97    2.13
  -5   5   8   38.49    2.18
   5   5  -8   34.68    2.75
   5  -5  -8   37.81    2.31
   5   5  -8   38.35    2.29
   5  -5  -7    1.61    1.07
   5   5  -7    1.58    1.15
  -5   5   7    1.70    0.95
  -5  -5   7    2.72    0.96
   5   5  -7    2.75    1.95
  -5   5   6   98.85    4.79
   5   5  -6   83.92    6.80
   5  -5  -6  103.59    4.55
   5   5  -6  102.70    4.56
   5  -5  -6   87.24    9.15
  -5   5   6   91.96    6.82
   5   5  -6  111.78    5.50
  -5   5   6  109.80    4.50
  -5  -5   6  108.79    4.48
   5   5  -5  183.42   10.50
  -5   5   5  196.65    7.58
  -5  -5   5  200.77    7.56
   5  -5  -5  192.24    7.63
   5   5  -5  198.40    7.65
  -5   5   5  177.49    7.92
  -5   5   5  164.33   10.00
   5  -5  -5  163.46   12.50
  -5   5   5  166.58   10.11
   5   5  -5  184.96   10.69
   5   5  -5  223.50    8.62
  -5   5   4   30.51    2.40
  -5   5   4   23.87    3.49
   5  -5  -4   27.18    5.43
   5   5  -4   26.40    3.85
   5   5  -4   25.12    1.85
   5   5  -4   26.85    3.75
   5   5  -4   28.88    2.69
  -5   5   4   23.74    1.75
  -5  -5   4   22.48    1.70
  -5   5   3   29.38    1.89
  -5  -5   3   29.01    1.86
  -5  -5   3   25.59    3.49
  -5   5   3   26.28    3.47
   5  -5  -3   29.49    5.22
   5   5  -3   27.07    3.74
   5   5  -3   26.54    1.87
  -5   5   3   31.49    2.52
   5   5  -3   28.99    2.64
  -5   5   2   57.83    3.47
  -5   5   2   57.03    2.87
  -5  -5   2   59.84    2.83
   5   5  -2   51.24    2.78
  -5  -5   2   60.66    5.15
  -5   5   2   60.35    5.10
   5   5  -2   61.40    3.57
  -5   5   1   23.17    1.73
  -5  -5   1   20.57    1.63
   5   5  -1   22.11    3.51
   5   5  -1   20.47    1.62
  -5  -5   1   22.17    3.48
  -5   5   1   16.94    3.16
  -5  -5   1   19.93    4.19
   5   5  -1   26.02    2.38
  -5   5   0   31.74    2.00
  -5  -5   0   31.51    1.96
   5   5   0   28.68    1.87
   5   5   0   30.30    3.86
  -5  -5   0   26.60    3.63
  -5   5   0   21.02    3.30
   5   5   0   28.00    2.55
  -5  -5   0   30.92    4.88
   5   5   1   16.47    3.22
  -5  -5  -1   19.59    4.18
  -5  -5  -1   19.16    3.34
  -5   5  -1   22.34    3.46
   5   5   1   23.28    2.37
  -5   5  -1   27.91    1.84
  -5  -5  -1   23.30    1.75
  -5  -5  -2    1.72    2.32
  -5   5  -2   -0.96    2.06
  -5  -5  -2    7.11    1.16
  -5  -5  -2    5.11    3.18
   5   5   2    5.20    2.50
   5   5   2    5.77    1.75
   5   5   2    5.79    2.27
  -5   5  -2    3.76    1.14
  -5  -5  -3   46.34    5.91
   5   5   3   51.67    4.78
  -5   5  -3   53.09    2.73
  -5  -5  -3   48.21    2.66
  -5  -5  -3   51.10    4.84
  -5   5  -3   57.84    4.98
  -5   5  -3   60.29    2.95
   5   5   3   44.85    4.67
   5   5   3   48.65    3.24
  -5   5  -4  128.40    6.02
  -5   5  -4  132.58    8.20
  -5   5  -4  144.48    5.79
  -5  -5  -4  110.52    9.44
  -5   5  -4  140.90    5.64
  -5  -5  -4  132.62    5.59
   5   5   4  118.97    8.01
   5   5   4  144.03    6.25
   5   5   4  123.64    8.38
   5   5   5    6.63    2.78
  -5  -5  -5    6.08    1.23
  -5   5  -5    3.33    1.07
   5   5   5    7.77    1.83
  -5   5  -5    6.77    1.41
  -5   5  -5    7.19    1.33
  -5  -5  -5    7.88    3.50
   5   5   5    9.60    2.88
  -5  -5  -5    9.16    1.34
  -5   5  -5    7.77    1.91
  -5   5  -5    3.72    1.51
  -5   5  -5    3.93    2.15
  -5   5  -6   55.30    2.92
  -5   5  -6   58.16    3.39
   5   5   6   54.13    3.34
  -5   5  -6   54.49    2.78
  -5  -5  -6   54.96    2.79
  -5  -5  -6   50.99    2.71
  -5   5  -6   51.98    2.69
   5   5   6   50.42    5.32
  -5   5  -6   45.71    2.95
   5   5   6   49.53    4.93
   5   5   7    5.29    1.62
  -5   5  -7    6.88    1.69
   5  -5   7    5.34    3.20
   5   5   7    2.77    2.45
  -5   5  -7    5.20    1.24
  -5  -5  -7    4.65    1.07
  -5   5  -7    6.20    1.05
   5   5   8  145.28    6.01
  -5   5  -8  135.10    5.57
  -5  -5  -8  128.36    5.42
  -5   5  -8  127.34    5.38
  -5   5  -8  129.44    5.76
   5   5   9  155.50    6.35
  -5  -5  -9  148.16    5.85
  -5   5  -9  143.97    5.79
  -5   5  -9  133.80    5.93
   5   5  10  207.11    8.19
  -5  -5 -10  194.15    7.75
  -5   5 -10  205.25    7.74
   5   5  11   47.05    2.83
  -5  -5 -11   46.37    2.38
   5   5  11   52.54    2.80
   5   5  12    0.98    1.13
  -5  -5 -12    0.06    0.74
   5   5  12    0.28    1.10
   5   5  13   27.67    1.75
   5   5  13   32.09    1.83
   5   5  14   18.56    1.21
   5   6 -14    5.35    1.20
   5   6 -13   22.63    2.13
   5   6 -12   88.17    4.15
   5   6 -12  102.30    4.83
   5   6 -11   66.00    3.48
   5   6 -10  152.74    6.76
   5   6 -10  167.12    7.56
   5   6  -9   34.51    2.72
   5   6  -9   45.33    3.72
   5   6  -8    1.32    1.62
   5   6  -8    2.19    2.06
   5   6  -7    0.60    1.66
   5   6  -7    1.07    2.07
   5   6  -6   72.01    4.19
   5   6  -6   84.14    4.59
  -5   6   6   75.59    3.87
   5   6  -5   79.69    4.53
   5   6  -5   96.20    4.95
   5  -6  -5   79.62    6.92
  -5   6   5   90.20    4.40
   5   6  -4   33.05    2.82
  -5   6   4   42.80    2.84
   5   6  -4   41.77    3.25
   5   6  -4   40.97    3.54
   5   6  -3    1.74    1.90
  -5   6   3    4.76    1.73
   5   6  -3    1.41    2.12
   5   6  -2   64.24    3.89
  -5   6   2   62.99    3.73
   5   6  -2   61.07    4.08
   5   6  -1   22.36    2.46
  -5   6   1   24.66    2.44
  -5  -6   1   21.72    4.47
   5   6  -1   18.50    2.46
   5   6   0   23.53    2.44
  -5  -6   0   19.61    4.39
  -5   6   0   23.35    2.46
   5   6   1   69.41    3.95
  -5  -6  -1   59.91    6.74
  -5   6  -1   70.92    4.01
   5   6   2   69.23    3.90
  -5  -6  -2   55.16    6.54
   5   6   3   10.32    2.69
  -5   6  -3   14.22    1.58
  -5  -6  -3   13.36    3.99
  -5   6  -3   15.15    2.17
  -5   6  -3   12.50    1.97
   5   6   3   15.02    2.10
  -5   6  -4   42.24    3.00
   5   6   4   41.55    3.01
  -5  -6  -4   30.42    5.06
   5   6   4   32.45    4.18
  -5   6  -4   41.57    2.45
  -5   6  -4   38.32    2.88
  -5   6  -5   44.56    2.98
   5   6   5   37.95    4.60
  -5   6  -5   51.18    2.67
  -5   6  -5   48.94    3.14
   5   6   5   43.32    3.13
  -5   6  -6   91.92    4.66
  -5   6  -6   99.01    4.41
  -5   6  -6  100.49    4.84
   5   6   6  107.23    4.99
  -5   6  -7   24.25    2.07
   5   6   7   27.33    2.37
  -5   6  -7   26.25    2.27
  -5   6  -7   29.11    1.90
   5   6   8    2.07    1.54
  -5   6  -8    0.35    1.27
   5   6   9   16.31    1.87
   5   6   9   13.76    1.84
   5   6  10  164.28    6.90
   5   6  10  167.54    6.90
   5   6  11    8.73    1.41
   5   6  11    8.48    1.45
   5   6  12    7.83    1.23
   5   6  12    9.63    1.28
   5   6  13   60.13    2.72
   5   6  13   61.29    2.74
   5   7 -13    0.65    1.16
   5   7 -12    4.61    1.60
   5   7 -12    2.90    1.02
   5   7 -11   59.99    3.10
   5   7 -10   46.28    3.41
   5   7 -10   42.74    2.75
   5   7  -9  131.71    6.18
   5   7  -9  113.92    5.44
   5   7  -8  128.92    6.18
   5   7  -8  134.44    6.57
   5   7  -8  125.58    5.90
   5   7  -7   11.12    2.39
   5   7  -7   11.94    2.70
   5   7  -7    9.17    1.94
   5   7  -6   18.18    2.83
   5   7  -6   16.27    2.41
   5   7  -6   15.02    2.18
  -5   7   6   12.62    1.69
   5   7  -5    3.11    1.78
   5   7  -5    2.90    2.38
  -5   7   5    2.56    1.55
   5   7  -5    3.11    2.10
   5   7  -4   35.08    3.03
   5   7  -4   30.23    3.18
   5   7  -4   33.43    2.77
  -5   7   4   31.19    2.52
  -5   7   3    2.84    1.69
   5  -7  -3    1.04    2.82
   5   7  -3    1.81    2.17
   5   7  -3    2.02    1.95
  -5   7   2    5.43    1.87
   5   7  -2    3.45    2.02
   5   7  -2    5.69    2.19
   5   7  -1   14.71    2.29
  -5   7   1   18.18    2.24
   5   7  -1   12.24    2.28
  -5   7   0   52.50    3.37
   5   7   0   43.57    3.26
  -5   7  -1  134.94    6.25
   5   7   1  134.92    6.31
  -5   7  -2   52.67    2.86
   5   7   2   58.54    3.56
  -5   7  -2   52.68    3.55
  -5   7  -3   16.51    1.58
  -5   7  -3   15.02    2.17
  -5   7  -3   14.95    2.13
   5   7   3   14.17    2.19
  -5   7  -4    3.02    1.72
   5   7   4    3.05    1.72
  -5   7  -4    5.62    1.81
  -5   7  -4    2.77    1.16
   5   7   5   58.02    3.43
  -5   7  -5   51.18    3.24
  -5   7  -5   52.80    2.75
  -5   7  -5   51.84    3.26
   5   7   6   29.03    2.28
   5   7   6   28.13    2.51
  -5   7  -6   28.76    2.37
  -5   7  -6   29.89    1.89
  -5   7  -6   27.89    2.33
   5   7   7  149.37    6.07
   5   7   7  136.03    6.14
  -5   7  -7  133.76    5.91
  -5   7  -7  135.60    5.54
  -5   7  -7  137.67    5.94
   5   7   8   63.10    3.34
  -5   7  -8   54.55    2.93
  -5   7  -8   50.64    2.83
   5   7   8   59.45    3.20
   5   7   9    3.40    1.46
   5   7  10    1.81    1.20
   5   7  10    2.87    1.35
   5   7  11   50.14    2.67
   5   7  11   52.31    2.64
   5   7  12   18.90    1.40
   5   7  12   15.16    1.28
   5   7  13    8.06    0.82
   5   7  13    7.21    0.79
   5   8 -12   71.17    3.34
   5   8 -11    5.75    1.10
   5   8 -10    6.80    1.37
   5   8 -10    7.41    1.29
   5   8 -10    4.90    1.83
   5   8  -9   34.27    2.47
   5   8  -9   43.76    3.09
   5   8  -8   17.21    2.27
   5   8  -8   21.22    2.63
   5   8  -8   17.55    2.02
   5   8  -7   64.50    3.89
   5   8  -7   59.65    3.58
   5   8  -7   66.65    4.16
   5   8  -6    7.49    2.11
   5   8  -6   10.96    1.95
   5   8  -6    8.66    2.45
   5   8  -5  295.26   11.56
   5   8  -5  285.27   11.73
  -5   8   5  275.83   10.97
   5   8  -5  280.52   11.35
   5   8  -4   16.68    2.48
   5   8  -4   19.13    2.61
   5   8  -4   14.54    2.25
  -5   8   4   17.33    2.02
   5   8  -3  154.51    6.84
   5   8  -3  141.45    6.93
  -5   8   3  148.35    6.49
   5   8  -2   44.71    3.20
   5   8  -2   39.14    3.28
  -5   8   2   40.61    2.93
   5   8  -1   35.96    2.95
  -5   8   1   37.47    2.84
   5   8  -1   31.28    2.86
   5   8   0    0.68    1.77
  -5   8   0    0.47    1.71
  -5   8  -1   97.99    5.14
   5   8   1   94.27    4.91
  -5   8  -2   17.46    1.56
   5   8   2   21.07    2.36
   5   8   2   14.34    1.47
  -5   8  -2   19.44    2.46
   5   8   3   21.32    2.05
   5   8   3   27.96    1.97
   5   8   3   27.12    2.52
  -5   8  -3   23.17    2.52
  -5   8  -3   23.91    1.77
  -5   8  -3   27.54    2.48
   5   8   4  113.90    5.05
  -5   8  -4  120.25    5.57
   5   8   4  123.27    5.58
  -5   8  -4  110.94    4.83
  -5   8  -4  120.96    5.43
  -5   8  -5   12.22    1.90
   5   8   5   11.79    2.11
  -5   8  -5    6.90    1.84
  -5   8  -5   10.09    1.21
   5   8   5   15.85    1.67
  -5   8  -6    1.49    1.46
   5   8   6    0.78    1.17
  -5   8  -6    3.91    1.45
   5   8   6    3.17    1.62
   5   8   7   48.43    2.92
   5   8   7   47.21    2.65
  -5   8  -7   41.25    2.60
  -5   8  -7   41.94    2.54
   5   8   8    1.48    1.39
   5   8   8    1.25    1.13
   5   8   9   14.31    1.64
   5   8   9   11.87    1.40
   5   8  10   29.77    1.99
   5   8  11    8.64    1.13
   5   8  11    7.13    1.01
   5   8  12    0.33    0.66
   5   8  12    1.66    0.66
   5   9 -10    1.18    0.87
   5   9 -10    2.63    1.34
   5   9  -9  124.13    5.22
   5   9  -9  136.12    5.65
   5   9  -9  123.50    5.18
   5   9  -8    1.67    1.27
   5   9  -8    1.33    1.32
   5   9  -8    0.83    1.69
   5   9  -7    3.13    1.44
   5   9  -7    5.48    1.57
   5   9  -7    4.50    1.87
   5   9  -6  110.02    5.11
   5   9  -6  112.50    5.45
   5   9  -5    2.36    1.61
   5   9  -5    0.83    1.86
   5   9  -5    0.15    1.80
   5   9  -4    1.18    1.91
   5   9  -4    1.38    1.80
   5   9  -4    1.05    1.63
   5   9  -3  253.35    9.82
   5   9  -3  222.15    9.70
   5   9  -3  250.32    9.76
  -5   9   3  227.97    9.38
  -5   9   2  194.09    8.13
   5   9  -2  191.25    8.32
   5   9  -2  211.89    8.47
  -5   9   1   18.91    2.14
   5   9  -1   14.07    2.29
   5   9   0   40.53    3.08
  -5   9   0   40.75    2.97
  -5   9  -1  189.38    7.36
   5   9   1  180.66    7.78
   5   9   1  184.29    8.01
  -5   9  -1  207.65    8.28
   5   9   2   27.42    2.22
  -5   9  -2   35.70    2.87
  -5   9  -2   30.99    1.86
   5   9   2   34.55    2.73
  -5   9  -3   26.46    2.60
  -5   9  -3   26.22    2.36
   5   9   3   32.00    2.58
  -5   9  -4   19.30    2.08
   5   9   4   11.37    1.27
  -5   9  -4   18.51    1.90
   5   9   4   14.27    1.97
   5   9   5    0.45    1.49
   5   9   5    1.69    1.00
  -5   9  -5    1.08    1.46
  -5   9  -6   18.69    1.83
   5   9   6   17.15    1.48
   5   9   6   19.32    1.98
  -5   9  -7   87.05    3.97
   5   9   7   86.26    3.85
   5   9   7   97.95    4.24
   5   9   8   44.25    2.32
   5   9   8   49.92    2.66
   5   9   9    4.06    0.94
   5   9   9    1.85    1.09
   5   9  10   15.33    1.07
   5   9  10   13.27    1.23
   5   9  11    3.31    0.67
  -5  10   8    1.37    0.93
   5  10  -8    0.06    0.85
   5  10  -8   -0.77    0.93
  -5  10   7    5.18    1.26
   5  10  -7    7.25    1.23
   5  10  -7    4.96    1.23
  -5  10   6    7.75    1.48
   5  10  -6    5.41    1.31
  -5  10   5   30.15    2.28
   5  10  -5   26.68    2.11
   5  10  -5   28.71    2.18
  -5  10   4   18.79    2.04
   5  10  -4   19.54    1.89
   5  10  -4   18.90    1.95
   5  10  -3   35.52    2.55
   5  10  -3   37.82    2.59
  -5  10   2    5.76    1.82
   5  10  -2    6.53    1.61
   5  10  -2    6.85    1.62
   5  10  -1   24.02    2.06
   5  10   0    1.70    1.33
  -5  10  -1   14.54    2.00
   5  10   1   16.25    1.95
   5  10   1   13.11    1.57
  -5  10  -1    9.72    1.62
  -5  10  -2   60.41    3.28
   5  10   2   63.32    3.23
  -5  10  -3   61.93    3.46
   5  10   3   65.71    3.44
  -5  10  -4   67.74    3.61
   5  10   4   77.82    3.69
  -5  10  -5  137.77    5.86
   5  10   5  145.93    5.94
   5  10   6    3.52    1.30
  -5  10  -6    2.80    1.13
   5  10   7   19.82    1.58
  -5  10  -7   17.09    1.29
   5  10   8    7.52    0.75
   5  10   8   11.10    1.19
   5  10   9    0.38    0.70
  -5  11   7   21.18    1.26
  -5  11   6    4.78    0.95
  -5  11   6    5.76    0.85
   5  11  -5    9.67    1.10
   5  11  -5    8.80    1.16
  -5  11   5    8.45    1.11
   5  11  -4    4.30    1.07
   5  11  -4    5.55    1.15
  -5  11   4    8.17    1.20
   5  11  -4    6.29    1.27
   5  11  -3    9.03    1.42
   5  11  -3    8.66    1.30
  -5  11   3    8.90    1.33
  -5  11   3   10.13    1.39
   5  11  -3    6.82    1.23
   5  11  -2    1.93    1.08
   5  11  -2    0.80    1.14
  -5  11   2    2.28    1.18
   5  11  -2    0.70    1.23
  -5  11   2    3.99    1.29
  -5  11   1    3.98    1.20
   5  11  -1    1.01    1.19
  -5  11   1    4.72    1.37
   5  11  -1    2.79    1.09
   5  11   0    2.78    1.22
  -5  11   0    4.22    1.15
   5  11   0    2.02    1.01
   5  11   1   40.06    2.01
  -5  11  -2   27.98    1.99
  -5  11  -3   21.91    1.71
  -5  11  -4    7.10    1.19
  -5  11  -5    5.57    0.97
  -5  12   1    7.20    0.82
  -5  12   0   11.23    0.95
   6   0 -15   -0.33    0.62
   6   0 -14    2.90    0.94
  -6   0  14    3.49    0.76
   6   0 -13    0.32    1.04
  -6   0  13    0.28    0.85
   6   0 -12    2.21    1.29
  -6   0  12    1.12    0.98
   6   0 -11    2.32    1.35
  -6   0  11    0.94    1.02
   6   0 -10   67.16    3.42
  -6   0  10   60.82    3.17
   6   0  -9   -0.49    1.41
  -6   0   9   -1.37    1.16
  -6   0   8   86.54    4.14
   6   0  -8   91.87    4.33
   6   0  -7    0.70    2.71
  -6   0   7   -1.26    2.38
   6   0  -7    2.05    1.47
   6   0  -7    0.34    2.51
  -6   0   7    1.29    1.22
  -6   0   6  338.91   12.80
   6   0  -6  348.03   12.94
   6   0  -6  314.69   16.79
   6   0  -6  309.43   16.76
  -6   0   6  312.69   16.31
   6   0  -5   -0.69    2.70
  -6   0   5    1.23    1.20
  -6   0   5    1.89    2.59
   6   0  -5    0.06    1.33
  -6   0   5    0.95    2.55
  -6   0   4  203.72    8.28
   6   0  -4  211.71    8.39
   6   0  -4  197.59   12.09
  -6   0   4  195.89   11.58
  -6   0   4  214.09    8.05
  -6   0   4  183.74   11.43
  -6   0   3   -0.37    0.96
  -6   0   3   -0.94    2.55
  -6   0   3   -0.41    1.16
   6   0  -3   -1.67    2.83
   6   0  -3    1.15    1.34
  -6   0   2  859.21   35.41
  -6   0   2  865.23   31.24
  -6   0   2  870.19   31.44
   6   0  -2  877.52   31.47
   6   0  -2  879.18   35.91
  -6   0   1    2.20    1.27
   6   0  -1   -3.58    3.97
  -6   0   1   -0.30    3.23
  -6   0   1    1.80    1.07
  -6   0   0 1340.64   46.87
  -6   0   0 1209.93   50.59
  -6   0   0 1302.92   46.69
   6   0   0 1320.31   51.34
   6   0   1    4.30    2.45
  -6   0  -1   -1.86    3.50
  -6   0  -1    2.66    1.16
  -6   0  -1    1.65    1.27
   6   0   2   40.41    4.94
  -6   0  -2   45.84    3.07
   6   0   2   58.28    6.21
  -6   0  -2   48.28    5.66
  -6   0  -2   62.58    3.06
  -6   0  -3   -0.25    1.26
  -6   0  -3    0.32    2.49
  -6   0  -3    2.09    1.21
   6   0   3    4.09    2.90
   6   0   3   -0.63    2.51
  -6   0  -4   13.08    1.75
  -6   0  -4   17.28    3.70
  -6   0  -4   15.57    1.69
   6   0   4    9.90    3.31
   6   0   4    9.07    3.41
   6   0   5   -0.35    2.77
  -6   0  -5    0.97    2.35
  -6   0  -5    1.58    1.31
   6   0   5   -2.40    2.77
  -6   0  -5    0.57    1.27
   6   0   6   61.21    6.24
  -6   0  -6   53.89    5.68
   6   0   6   60.83    6.18
  -6   0  -6   61.40    3.34
  -6   0  -7    0.44    1.32
  -6   0  -7    1.22    1.26
  -6   0  -8   14.46    1.74
  -6   0  -8   12.88    1.60
  -6   0  -9   -0.22    1.18
  -6   0 -10  100.65    4.46
  -6   0 -11    0.27    0.99
  -6   0 -12   70.97    3.23
  -6   0 -13    0.37    0.80
  -6   0 -14    9.31    0.89
   6  -1 -15    3.17    0.62
   6  -1 -14   27.08    1.63
  -6  -1  14   27.20    1.48
   6  -1 -13    1.88    1.09
  -6  -1  13    0.85    0.84
   6  -1 -12  109.62    4.81
  -6  -1  12  115.72    4.70
   6  -1 -11    3.81    1.39
  -6  -1  11    5.07    1.13
   6  -1 -10   -0.06    1.33
  -6  -1  10    0.66    1.13
   6  -1  -9   38.00    2.53
  -6  -1   9   33.46    2.25
   6  -1  -8    7.69    1.65
  -6  -1   8    9.43    1.45
   6  -1  -7   25.87    2.08
  -6  -1   7   18.20    1.83
  -6  -1   6  173.16    7.14
   6  -1  -6  186.54    7.29
  -6  -1   6  173.67   10.60
  -6   1   6  167.13   10.39
   6   1  -6  160.01   10.67
   6  -1  -6  164.92   10.78
   6  -1  -6  163.75   10.79
  -6   1   6  169.32   10.50
  -6  -1   6  167.19   10.45
  -6  -1   5    2.74    1.22
  -6   1   5   -0.31    2.64
  -6  -1   5    1.57    2.58
   6  -1  -5    2.06    1.40
  -6  -1   5   -2.21    2.43
  -6   1   5    5.92    2.84
   6  -1  -5   -0.69    2.72
  -6  -1   4   87.98    4.18
   6  -1  -4   95.91    4.35
  -6  -1   4   87.21    7.11
  -6   1   4   98.48    7.46
   6  -1  -4   79.27    7.27
  -6   1   4   73.48    6.77
  -6  -1   4   85.22    7.10
   6  -1  -3   88.26    7.37
  -6  -1   3   86.00    7.05
  -6   1   3   88.44    7.06
  -6  -1   3   87.34    4.20
   6  -1  -3   97.09    4.33
  -6   1   2  306.07   11.36
   6  -1  -2  290.85   15.37
  -6  -1   2  280.54   14.85
  -6   1   2  303.24   15.16
  -6  -1   2  284.81   11.16
  -6  -1   2  306.24   11.49
   6  -1  -2  307.17   11.53
  -6  -1   1   17.88    1.52
  -6  -1   1   10.90    3.46
  -6   1   1   10.00    3.40
   6  -1  -1    6.79    3.46
  -6   1   1   17.70    1.61
  -6  -1   1   16.84    1.70
   6  -1   0   77.23    7.08
  -6  -1   0   93.24    4.20
  -6  -1   0   82.37    6.88
  -6   1   0   85.64    7.01
  -6  -1   0   85.95    3.94
  -6   1   0   87.27    4.04
  -6   1  -1   22.85    1.90
  -6  -1  -1   29.71    1.96
  -6  -1  -1   25.09    4.22
  -6   1  -1   13.51    3.65
   6  -1   1   15.31    4.14
  -6  -1  -1   39.85    2.30
   6  -1   1   26.10    3.89
  -6   1  -2   30.26    2.14
  -6  -1  -2   34.40    2.16
   6  -1   2   30.42    4.62
  -6  -1  -2   28.84    4.39
  -6   1  -2   27.37    4.33
  -6  -1  -2   23.45    2.14
   6  -1   2   23.22    4.03
   6   1   2   22.30    3.69
  -6   1  -3    7.45    1.45
  -6  -1  -3    5.23    1.36
   6  -1   3    8.12    3.40
  -6  -1  -3    3.44    2.71
  -6   1  -3    5.96    3.02
   6  -1   3    3.56    2.79
   6   1   3    6.62    2.79
  -6  -1  -3    5.38    1.41
  -6  -1  -4  391.90   14.13
   6  -1   4  342.52   17.85
   6   1   4  325.05   17.46
   6  -1   4  393.83   18.59
  -6  -1  -4  380.81   17.97
  -6   1  -4  396.15   18.14
  -6   1  -4  367.49   14.00
  -6  -1  -4  361.94   13.95
   6  -1   5    2.10    2.69
  -6  -1  -5    1.30    1.27
   6  -1   5   -1.05    2.66
   6   1   5    3.32    2.80
  -6  -1  -5   -0.95    2.55
  -6   1  -5   -1.27    2.55
  -6   1  -5    2.46    1.30
  -6  -1  -6   29.22    2.14
   6  -1   6   19.47    4.11
   6   1   6   21.41    3.99
  -6   1  -6   22.15    2.03
  -6  -1  -6   21.85    3.76
  -6   1  -6   22.12    3.86
   6  -1   6   18.84    4.10
  -6  -1  -7    0.67    1.26
  -6  -1  -7    0.84    1.22
  -6  -1  -8    1.59    1.27
  -6  -1  -8   -0.17    1.14
  -6  -1  -9   39.66    2.44
  -6  -1 -10   30.99    2.04
  -6  -1 -11    0.35    1.00
  -6  -1 -12    1.62    0.87
  -6   1 -12    0.81    0.91
  -6  -1 -13   11.42    1.09
  -6   1 -13   12.11    1.11
  -6  -1 -14  111.46    4.44
  -6   1 -14  118.50    4.46
   6  -2 -14   17.37    1.22
   6   2 -14   18.27    1.27
  -6   2  14   17.94    1.12
  -6  -2  14   18.52    1.11
   6  -2 -13   98.08    3.93
   6   2 -13   88.70    3.89
  -6   2  13   94.65    3.79
  -6  -2  13   87.75    3.77
   6  -2 -12    3.89    1.17
   6   2 -12    3.49    1.18
  -6   2  12    2.57    0.95
  -6  -2  12    2.46    0.94
   6  -2 -11    4.50    1.31
   6   2 -11    2.12    1.30
  -6   2  11    5.45    1.09
  -6  -2  11    2.32    1.04
   6  -2 -10   34.87    2.26
   6   2 -10   32.94    2.28
  -6   2  10   29.65    2.03
  -6  -2  10   33.86    2.08
   6  -2  -9    3.63    1.38
   6   2  -9    3.06    1.48
  -6   2   9    3.38    1.14
  -6  -2   9    2.41    1.19
   6  -2  -8  261.19   10.16
   6   2  -8  261.25   10.16
  -6   2   8  258.57   10.02
  -6  -2   8  257.09   10.01
   6  -2  -7    4.32    1.48
   6   2  -7    5.92    1.53
  -6   2   7    6.19    1.30
  -6  -2   7    5.82    1.29
  -6   2   6   56.67    2.98
  -6  -2   6   56.15    2.97
   6  -2  -6   56.09    3.11
   6   2  -6   54.87    3.10
  -6  -2   6   50.89    5.40
  -6   2   6   49.29    5.18
   6   2  -6   56.47    5.83
   6  -2  -6   53.22    5.76
   6  -2  -6   52.65    5.76
   6   2  -6   49.81    5.72
  -6   2   6   55.05    5.48
  -6  -2   6   46.25    5.15
  -6   2   5   68.24    3.45
  -6  -2   5   78.60    3.59
   6  -2  -5   67.11    3.61
   6   2  -5   80.05    3.74
  -6  -2   5   70.09    6.20
  -6   2   5   60.66    5.88
   6   2  -5   66.38    6.36
   6  -2  -5   65.90    6.41
   6  -2  -5   58.37    6.19
   6   2  -5   70.76    6.65
  -6   2   5   46.85    5.46
  -6  -2   5   76.58    6.41
  -6   2   4    4.90    1.27
  -6  -2   4    6.52    1.29
   6  -2  -4    2.31    2.82
   6   2  -4    2.99    2.62
   6  -2  -4    5.86    1.44
   6   2  -4    3.73    1.37
  -6   2   4    4.27    2.60
  -6  -2   4    3.34    2.46
  -6  -2   4    6.18    2.76
  -6   2   4    5.80    2.71
  -6  -2   3   16.46    3.32
  -6   2   3   15.94    3.34
   6  -2  -3   18.18    3.84
   6  -2  -3   16.21    1.75
   6   2  -3   10.75    3.36
   6   2  -3   17.85    1.81
  -6   2   3   15.57    1.67
  -6  -2   3   18.15    1.72
  -6  -2   2    3.88    2.88
  -6   2   2    2.38    2.76
   6  -2  -2    8.47    1.47
   6   2  -2    7.18    1.51
   6  -2  -2    2.56    3.04
   6   2  -2    7.03    3.40
  -6   2   2    6.33    1.38
  -6  -2   2    6.18    1.34
   6  -2  -1   19.70    4.25
   6   2  -1   19.30    4.13
   6  -2  -1   38.17    2.35
   6   2  -1   34.61    2.31
  -6   2   1   36.16    2.21
  -6  -2   1   22.29    4.14
  -6   2   1   34.61    4.66
  -6   2   1   36.51    2.30
  -6  -2   1   27.12    2.11
  -6  -2   0   94.26    7.35
  -6   2   0   94.62    7.46
  -6  -2   0   95.00    4.31
  -6   2   0  112.87    4.71
  -6  -2   0  103.83    4.64
  -6  -2   0   84.13    7.08
   6  -2   0  101.30    7.28
   6  -2   0  100.51    7.90
   6   2   0   94.01    7.64
  -6   2   0  108.98    4.63
  -6  -2  -1   29.33    4.22
   6  -2   1   28.07    4.65
   6   2   1   25.19    4.52
   6  -2   1   30.45    4.40
  -6   2  -1   36.75    2.39
  -6  -2  -1   33.37    2.29
  -6  -2  -1   27.81    4.37
  -6   2  -1   41.02    2.34
  -6  -2  -1   33.80    2.06
  -6   2  -1   30.76    4.58
  -6   2  -2  106.54    4.59
  -6  -2  -2  102.58    4.53
  -6  -2  -2   92.07    7.19
  -6   2  -2   99.28    4.44
  -6   2  -2   93.75    7.32
  -6  -2  -2   95.08    4.29
   6  -2   2   95.75    7.54
  -6  -2  -2   88.79    7.20
   6  -2   2   94.40    7.63
   6   2   2   91.01    7.39
   6   2   2   78.58    6.49
   6   2   3   47.06    5.07
   6  -2   3   40.67    5.24
  -6   2  -3   52.43    2.90
  -6  -2  -3   43.21    4.96
  -6   2  -3   46.57    5.19
   6  -2   3   52.57    5.71
   6   2   3   58.02    5.79
  -6   2  -3   56.13    3.00
  -6  -2  -3   54.99    2.95
   6  -2   4    8.40    3.22
   6   2   4    8.21    3.23
  -6   2  -4   10.42    1.50
   6  -2   4    3.48    2.84
   6   2   4    1.82    2.55
  -6  -2  -4    6.14    2.77
  -6   2  -4    6.48    2.78
  -6   2  -4    4.50    1.39
  -6  -2  -4    4.47    1.33
   6   2   5   58.69    5.92
   6  -2   5   67.65    6.47
   6   2   5   64.26    6.29
  -6   2  -5   72.33    3.50
  -6  -2  -5   63.72    3.39
   6  -2   5   63.54    6.39
  -6   2  -5   65.90    3.45
  -6  -2  -5   63.96    5.96
  -6   2  -5   70.28    6.23
  -6   2  -6   21.83    1.84
  -6  -2  -6   23.10    1.87
  -6   2  -6   13.71    1.74
   6  -2   6   14.89    3.62
   6   2   6   10.84    3.31
   6  -2   6   14.61    3.83
   6   2   6   14.27    3.40
  -6  -2  -6   15.53    3.25
  -6   2  -6    9.16    2.90
  -6  -2  -7   11.10    1.49
  -6   2  -7   12.80    1.57
  -6   2  -7   13.80    1.62
  -6  -2  -7   13.26    1.59
  -6  -2  -8   69.05    3.43
  -6   2  -8   64.07    3.38
  -6   2  -8   68.10    3.45
  -6  -2  -8   72.38    3.47
  -6  -2  -9   52.97    2.72
  -6   2  -9   45.93    2.64
  -6  -2 -10   49.81    2.62
  -6   2 -10   49.84    2.63
  -6  -2 -11    8.22    1.14
  -6   2 -11    6.10    1.10
  -6  -2 -12   25.41    1.62
   6   2  12   22.52    1.62
  -6  -2 -13   31.61    1.62
  -6   2 -13   33.98    1.63
  -6  -2 -14   67.70    2.78
  -6   2 -14   69.37    2.78
   6   3 -14   97.45    3.58
   6   3 -14  100.95    4.06
  -6   3  13    6.46    0.81
  -6  -3  13    7.68    0.84
   6  -3 -13    6.76    0.96
   6   3 -13    7.64    1.01
   6  -3 -12  226.61    8.82
   6   3 -12  234.73    8.86
  -6   3  12  229.54    8.73
  -6  -3  12  244.17    8.76
   6  -3 -11   23.64    1.76
   6   3 -11   23.11    1.76
  -6   3  11   22.15    1.58
  -6  -3  11   25.46    1.60
   6  -3 -10   29.82    2.09
   6   3 -10   34.88    2.19
  -6   3  10   30.96    1.94
  -6  -3  10   31.67    1.94
  -6   3   9    2.59    1.07
  -6  -3   9    2.70    1.05
   6  -3  -9    2.66    1.25
   6   3  -9    2.27    1.28
  -6   3   8    2.56    1.09
  -6  -3   8    1.69    1.08
   6  -3  -8    1.82    1.29
   6   3  -8    2.07    1.27
  -6   3   7    3.51    1.21
  -6  -3   7    4.94    1.20
   6  -3  -7    3.73    1.39
   6   3  -7    5.74    1.42
  -6   3   6  137.91    5.57
  -6  -3   6  132.68    5.53
   6   3  -6  123.91    6.04
   6  -3  -6  136.92    5.66
   6   3  -6  135.93    5.66
  -6   3   6  114.41    5.57
  -6  -3   5   24.18    3.81
  -6   3   5   23.99    3.74
  -6   3   5   26.98    1.93
  -6  -3   5   23.59    1.86
   6  -3  -5   28.93    5.87
   6   3  -5   23.04    3.93
   6  -3  -5   20.09    3.76
   6   3  -5   25.19    2.44
   6  -3  -5   23.83    4.06
   6   3  -5   20.68    3.89
   6  -3  -5   30.18    2.10
   6   3  -5   24.97    2.03
  -6   3   5   23.21    3.74
  -6  -3   5   19.85    3.58
   6  -3  -4   52.67    5.71
   6   3  -4   54.27    5.72
   6  -3  -4   59.22    3.12
   6   3  -4   58.15    3.12
  -6   3   4   59.89    3.02
  -6  -3   4   53.38    2.93
   6   3  -4   48.02    3.40
  -6  -3   4   53.45    5.40
  -6   3   4   49.42    5.26
   6   3  -3   46.45    5.21
   6  -3  -3   46.97    2.72
   6   3  -3   46.64    2.69
   6  -3  -3   37.80    4.85
  -6  -3   3   42.89    4.99
  -6   3   3   48.55    2.69
  -6  -3   3   46.93    2.62
   6   3  -3   45.48    3.06
  -6  -3   3   41.52    4.73
  -6   3   3   48.27    5.02
   6  -3  -2  129.40    8.96
   6   3  -2  120.28    8.70
  -6  -3   2  105.31    8.39
   6  -3  -2  134.24    5.65
   6   3  -2  130.57    5.61
  -6   3   2  136.58    5.66
  -6  -3   2  137.99    5.65
   6   3  -2  131.79    5.98
  -6  -3   2  123.43    8.53
  -6   3   2  118.09    8.40
   6  -3  -1   30.34    2.18
   6   3  -1   31.68    2.14
   6  -3  -1   23.68    4.44
   6   3  -1   25.50    4.44
  -6  -3   1   27.14    4.38
  -6  -3   1   17.04    3.80
  -6   3   1   20.94    3.98
  -6   3   1   37.27    2.26
  -6  -3   1   29.86    2.09
  -6   3   0   66.12    3.33
  -6  -3   0   63.42    3.25
   6  -3   0   60.81    6.13
   6   3   0   60.62    6.02
  -6  -3   0   55.07    5.90
   6  -3   0   51.05    5.48
  -6   3   0   67.90    3.30
  -6  -3   0   56.77    5.66
  -6   3   0   62.38    5.85
  -6  -3  -1   43.77    5.21
   6  -3   1   38.19    5.11
   6   3   1   32.18    4.82
   6  -3   1   36.75    4.81
  -6   3  -1   39.13    2.52
  -6  -3  -1   32.78    4.64
  -6   3  -1   34.63    4.77
  -6   3  -1   49.89    2.66
  -6  -3  -1   45.04    2.57
   6  -3   2   19.22    3.89
   6  -3   2   15.83    3.91
   6   3   2   17.48    3.83
  -6  -3  -2   17.66    3.84
  -6  -3  -2   19.82    3.88
  -6   3  -2   18.24    3.81
  -6   3  -2   20.82    1.92
  -6  -3  -2   24.82    1.94
  -6   3  -2   21.31    1.90
   6  -3   3    5.96    3.16
   6   3   3    2.13    2.22
  -6  -3  -3    4.85    2.78
  -6   3  -3    7.26    1.38
  -6  -3  -3    6.13    1.28
  -6   3  -3    7.48    1.47
  -6  -3  -3    6.15    2.56
  -6   3  -3    5.32    2.67
   6  -3   3    5.35    2.91
   6   3   3    4.55    2.74
   6   3   4  190.35   11.66
   6  -3   4  201.58   12.69
   6  -3   4  209.53   12.34
   6   3   4  205.03   12.08
  -6   3  -4  236.51    8.93
  -6  -3  -4  222.44    8.85
  -6   3  -4  237.71    8.95
  -6  -3  -4  209.76   12.00
  -6   3  -4  227.01   12.35
  -6  -3  -5    2.63    2.29
  -6   3  -5    0.29    2.00
   6  -3   5    2.89    2.55
   6   3   5    3.68    2.67
  -6   3  -5    1.74    1.23
  -6  -3  -5    3.28    1.24
   6  -3   5   -0.36    2.58
   6   3   5    4.78    2.54
  -6  -3  -6    1.54    1.20
  -6   3  -6    1.27    1.20
  -6   3  -6    3.60    1.28
  -6  -3  -6    4.09    1.29
  -6  -3  -7    4.10    1.18
  -6   3  -7    5.80    1.25
  -6   3  -7    3.86    1.22
  -6  -3  -7    3.24    1.18
  -6  -3  -8   -0.45    1.02
  -6   3  -8    1.05    1.02
  -6  -3  -9    5.46    1.09
  -6   3  -9    6.13    1.13
  -6   3  -9    4.12    1.17
  -6  -3 -10   44.95    2.40
  -6   3 -10   49.43    2.46
  -6  -3 -11    4.89    0.97
  -6   3 -11    7.18    1.02
  -6  -3 -12    1.34    0.75
  -6   3 -12    1.12    0.73
   6   3  12    2.02    0.95
  -6  -3 -13   46.58    2.02
  -6   3 -13   44.86    2.00
   6   3  13   41.65    2.00
   6   4 -13    3.76    1.39
  -6  -4  12   66.10    2.68
   6  -4 -12   59.87    2.72
   6   4 -12   63.50    2.78
   6  -4 -11    2.42    0.97
   6   4 -11    2.87    1.00
  -6   4  11    1.88    0.81
  -6  -4  11    2.72    0.80
   6  -4 -10    4.71    1.14
   6   4 -10    5.48    1.17
  -6   4  10    5.02    0.95
  -6  -4  10    3.52    0.91
  -6   4   9   54.73    2.76
  -6  -4   9   59.60    2.79
   6  -4  -9   58.26    2.92
   6   4  -9   59.78    2.94
  -6   4   8  192.35    7.60
  -6  -4   8  196.96    7.60
   6  -4  -8  193.68    7.69
   6   4  -8  196.08    7.72
  -6   4   7   20.28    1.63
  -6  -4   7   19.97    1.61
   6  -4  -7   21.30    1.82
   6   4  -7   20.69    1.81
   6  -4  -6    0.85    1.23
   6   4  -6    0.53    1.18
  -6   4   6    0.59    1.24
   6   4  -6    2.21    1.79
  -6   4   6    0.84    1.00
  -6  -4   6    0.68    0.98
   6  -4  -5   23.05    1.87
   6   4  -5   20.56    1.81
  -6   4   5   24.67    1.81
  -6  -4   5   23.17    1.75
  -6   4   5   21.75    2.08
   6   4  -5   21.25    2.41
   6  -4  -4   23.23    1.89
   6   4  -4   24.46    1.89
   6   4  -4   25.55    2.49
  -6   4   4   22.20    1.81
  -6  -4   4   23.38    1.78
  -6   4   4   17.84    2.09
  -6  -4   3    1.40    2.38
   6  -4  -3    4.15    2.63
   6   4  -3    2.35    2.36
  -6   4   3    2.15    1.13
  -6  -4   3    2.62    1.14
  -6  -4   3    2.76    2.21
  -6   4   3    2.45    2.18
   6  -4  -3    2.46    1.18
   6   4  -3    3.50    1.26
   6   4  -3    1.74    1.73
  -6  -4   2    3.55    2.65
   6  -4  -2    2.94    2.56
   6   4  -2    5.22    2.67
  -6   4   2    3.69    1.20
  -6  -4   2    4.06    1.18
  -6  -4   2    4.14    2.50
  -6   4   2    5.75    2.57
   6  -4  -2    4.87    1.26
   6   4  -2    5.32    1.29
   6   4  -2    5.62    1.69
  -6   4   1   53.13    2.76
  -6  -4   1   45.74    2.63
   6  -4  -1   52.20    2.72
   6   4  -1   41.52    2.57
   6  -4  -1   46.48    5.20
   6   4  -1   44.28    5.01
  -6   4   1   40.86    4.75
  -6  -4   1   36.42    4.64
  -6  -4   1   37.72    5.09
   6   4  -1   48.00    3.12
   6  -4   0    3.15    2.64
   6   4   0    0.61    1.57
  -6   4   0    1.45    1.14
  -6  -4   0    2.35    1.13
   6  -4   0   -4.62    3.42
   6   4   0   -3.40    3.15
  -6  -4   0   -3.04    3.02
  -6   4   0   -1.11    2.74
   6  -4   0    0.05    1.22
   6   4   0    0.05    1.15
  -6  -4   0    1.09    2.79
  -6  -4  -1   78.73    6.35
  -6   4  -1   58.68    5.83
   6  -4   1   61.76    6.34
  -6  -4  -1   78.56    7.13
   6  -4   1   66.57    6.27
   6   4   1   71.51    6.25
  -6   4  -1   87.68    3.84
  -6  -4  -1   84.32    3.77
   6   4   1   79.67    4.17
  -6   4  -1   76.11    3.81
  -6  -4  -2   18.58    4.09
   6  -4   2   16.26    3.36
   6   4   2   21.31    3.58
   6  -4   2   16.39    3.71
  -6   4  -2   21.63    1.79
  -6  -4  -2   20.92    1.71
   6   4   2   18.92    2.09
  -6   4  -2   21.20    1.87
  -6  -4  -2   19.92    3.42
  -6   4  -2   19.81    3.36
  -6   4  -3   32.90    4.20
   6  -4   3   40.27    5.26
  -6   4  -3   45.07    2.55
  -6  -4  -3   46.83    2.55
   6   4   3   44.32    2.86
  -6  -4  -3   42.99    5.45
  -6  -4  -3   45.66    4.71
   6  -4   3   41.39    4.73
   6   4   3   39.68    4.49
  -6   4  -4   45.84    2.56
  -6  -4  -4   41.62    2.47
   6   4   4   41.15    2.74
  -6   4  -5    0.97    1.32
   6   4   5    2.05    1.32
  -6   4  -5    0.88    1.05
  -6   4  -5    1.40    1.16
  -6  -4  -5    1.88    1.09
  -6   4  -6   22.28    1.92
  -6  -4  -6   22.06    1.73
  -6   4  -6   25.32    1.79
  -6   4  -6   24.61    1.83
  -6  -4  -6   19.32    1.71
  -6   4  -7  111.56    4.81
  -6  -4  -7  112.19    4.78
  -6   4  -7  109.15    5.16
  -6   4  -7  113.62    4.92
  -6  -4  -7  113.40    4.78
  -6   4  -7  111.21    4.76
  -6  -4  -8  196.20    7.58
  -6   4  -8  198.65    7.57
  -6   4  -8  185.65    7.81
  -6  -4  -9    1.90    0.91
  -6   4  -9    0.51    0.84
  -6  -4 -10   88.43    3.73
  -6   4 -10   87.91    3.72
  -6  -4 -11   37.72    1.92
   6   4  11   40.29    2.22
  -6  -4 -12   51.56    2.27
   6   4  12   53.99    2.48
   6   4  13   23.35    1.26
   6   5 -13    0.31    1.02
   6   5 -11   32.67    2.63
   6   5 -10    1.24    1.94
   6  -5  -9   12.97    1.22
   6   5  -9   12.69    1.24
   6  -5  -8    4.02    1.03
   6   5  -8    4.88    1.08
  -6  -5   8    4.77    0.92
  -6   5   7   19.46    1.46
  -6  -5   7   24.81    1.52
   6  -5  -7   16.23    1.51
   6   5  -7   23.57    1.66
   6  -5  -6  120.38    5.15
   6   5  -6  123.29    5.18
  -6   5   6  121.78    5.35
  -6   5   6  127.53    5.15
  -6  -5   6  123.85    5.09
   6   5  -6  141.04    6.07
   6  -5  -5   87.20    3.91
   6   5  -5   82.84    3.89
  -6   5   5   86.10    4.22
  -6   5   5   91.98    3.90
  -6  -5   5   87.07    3.83
   6   5  -5   88.21    4.68
   6  -5  -4   16.23    1.57
   6   5  -4   13.58    1.55
  -6   5   4   20.47    2.11
  -6   5   4   16.87    1.50
  -6  -5   4   12.19    1.41
   6   5  -4   15.73    2.34
   6   5  -3   98.59    5.00
   6  -5  -3  104.86    4.34
   6   5  -3   92.62    4.25
  -6   5   3   98.45    4.82
   6   5  -3   91.83    5.08
  -6   5   3  102.87    4.33
  -6  -5   3   94.18    4.22
   6   5  -2    4.25    1.83
   6  -5  -2    3.98    1.16
   6   5  -2    4.72    1.14
  -6   5   2    6.15    1.79
   6   5  -2    7.56    1.93
  -6   5   2    6.16    1.19
  -6  -5   2    5.25    1.12
   6  -5  -1   39.46    2.41
   6   5  -1   43.39    2.44
  -6   5   1   47.38    2.55
  -6  -5   1   47.20    2.48
  -6   5   1   48.14    3.19
   6   5  -1   47.58    3.17
   6  -5   0    0.69    1.08
   6   5   0    0.91    1.06
  -6   5   0    2.69    1.79
   6   5   0    3.89    1.73
  -6  -5   0    2.14    1.03
  -6   5   0    1.65    1.09
  -6   5  -1   79.59    3.45
  -6  -5  -1   68.50    3.31
   6  -5   1   67.51    3.32
   6   5   1   65.71    3.26
  -6   5  -1   72.62    4.09
   6   5   1   71.87    3.95
  -6   5  -2    2.36    1.03
  -6  -5  -2    1.51    1.01
   6  -5   2    1.78    1.03
   6   5   2    2.33    1.04
  -6   5  -2    2.56    1.41
   6   5   2    3.76    1.59
  -6   5  -3  120.90    5.20
  -6   5  -3  126.26    5.09
  -6  -5  -3  126.97    5.05
   6   5   3  128.47    5.60
  -6   5  -3  117.02    5.67
  -6  -5  -4  241.57    9.40
  -6   5  -4  252.10    9.42
  -6   5  -4  250.82    9.46
  -6  -5  -4  239.21    9.40
   6   5   4  238.46    9.84
  -6   5  -4  253.48    9.62
  -6   5  -4  246.36   10.01
  -6  -5  -5   72.73    3.36
  -6   5  -5   74.33    3.34
  -6  -5  -5   67.93    3.33
  -6   5  -5   73.26    3.40
  -6   5  -5   78.88    3.62
   6   5   5   72.28    3.80
  -6   5  -5   72.85    3.97
  -6  -5  -6    2.90    0.97
  -6   5  -6    0.98    0.81
  -6   5  -6    2.85    1.65
   6   5   6    4.51    1.45
  -6   5  -6    2.77    1.23
  -6  -5  -7    6.13    0.99
  -6   5  -7    8.57    1.63
   6   5   7    7.81    1.49
  -6   5  -7    7.39    1.25
  -6   5  -8    5.94    1.34
  -6  -5  -8    5.72    0.94
   6   5   8    7.14    1.29
   6   5   9   56.93    2.79
  -6  -5  -9   56.32    2.55
   6   5  10   62.24    3.07
   6   5  11   67.62    3.08
   6   5  12    1.44    0.73
   6   6 -11    1.61    1.48
   6   6 -10    2.02    1.68
   6   6  -9   62.92    3.77
   6   6  -8   40.09    3.20
   6   6  -7   13.22    2.11
   6   6  -7    9.69    2.27
   6   6  -6   85.93    4.80
  -6   6   6   83.16    3.90
   6   6  -6   89.66    4.61
   6   6  -5   12.70    2.39
  -6   6   5    8.86    1.53
   6   6  -5   10.58    2.10
   6   6  -4    1.56    1.91
   6   6  -4    3.72    1.90
  -6   6   4    4.47    1.55
   6   6  -3   21.71    2.54
  -6   6   3   23.90    2.25
   6   6  -3   28.33    2.63
  -6   6   2  268.32   10.51
   6   6  -2  289.36   10.79
   6   6  -1    6.76    2.03
  -6   6   1    8.21    1.92
   6   6   0  108.29    5.38
  -6   6   0  114.70    5.40
  -6   6  -1  114.52    4.91
   6   6   1  113.71    5.38
  -6   6  -1  105.93    5.33
  -6   6  -2   21.30    2.26
  -6   6  -2   23.31    1.98
  -6   6  -3   20.16    1.75
  -6   6  -3   18.84    1.91
   6   6   3   21.81    2.19
  -6   6  -3   18.41    2.24
   6   6   4    1.40    1.54
  -6   6  -4   -0.06    1.09
  -6   6  -4    0.43    1.66
  -6   6  -4    1.00    1.09
  -6   6  -5    3.35    1.15
   6   6   5    4.56    1.50
  -6   6  -5    2.65    1.61
  -6   6  -6    1.64    1.08
  -6   6  -6    4.09    1.58
   6   6   6    3.34    1.41
   6   6   7   41.49    2.48
  -6   6  -7   40.37    2.50
   6   6   8   57.39    2.90
   6   6   9    2.44    1.05
   6   6  10   45.31    2.28
   6   6  10   40.94    2.06
   6   6  11   59.11    2.64
   6   6  12    9.31    0.80
   6   7 -11   20.00    1.61
   6   7 -10   31.78    2.27
   6   7  -9    6.74    1.72
   6   7  -8   12.87    2.03
   6   7  -7    2.08    1.80
   6   7  -6    9.69    1.95
   6   7  -6    9.72    2.05
  -6   7   6    9.18    1.27
   6   7  -5   34.26    2.76
   6   7  -5   31.62    2.81
  -6   7   5   35.74    2.25
   6   7  -4   44.96    3.05
   6   7  -4   39.13    2.98
  -6   7   4   37.69    2.51
   6   7  -3   27.18    2.54
   6   7  -3   23.34    2.39
  -6   7   3   25.90    2.21
  -6   7   2   90.94    4.45
   6   7  -2   90.31    4.67
   6   7  -1   13.42    2.13
  -6   7   1   12.84    1.94
   6   7   0    1.07    1.71
  -6   7   0    3.88    1.76
  -6   7   0    1.16    1.09
   6   7   1    1.57    1.61
  -6   7  -1    1.43    1.10
  -6   7  -1    1.98    1.70
  -6   7  -1   -0.58    1.54
  -6   7  -2   10.61    1.35
  -6   7  -2    8.42    1.70
   6   7   2   10.39    1.25
   6   7   3  135.75    5.95
  -6   7  -3  127.93    5.74
  -6   7  -3  138.69    5.50
   6   7   3  126.25    5.50
  -6   7  -3  139.32    5.99
   6   7   4   49.75    3.01
  -6   7  -4   42.59    2.66
  -6   7  -4   51.83    2.56
  -6   7  -4   50.46    3.01
   6   7   4   50.53    2.68
  -6   7  -5  149.66    6.12
  -6   7  -5  162.25    6.54
   6   7   5  165.03    6.60
   6   7   5  150.37    6.31
  -6   7  -6   14.90    1.27
   6   7   6   15.54    1.55
  -6   7  -6   14.61    1.68
   6   7   6   15.10    1.69
   6   7   7    3.36    1.14
  -6   7  -7    1.06    1.13
   6   7   7    2.33    1.21
   6   7   8    9.42    1.24
   6   7   8   10.76    1.25
   6   7   9    3.30    0.95
   6   7   9    2.85    0.94
   6   7  10   20.46    1.19
   6   7  11   62.52    2.58
   6   8  -9   41.05    2.29
   6   8  -9   36.02    1.95
   6   8  -8   85.09    4.01
   6   8  -7   13.11    1.82
   6   8  -6   48.78    2.98
   6   8  -6   48.54    2.91
   6   8  -5   30.33    2.47
   6   8  -5   38.71    2.58
   6   8  -4   -0.62    1.48
   6   8  -4    3.40    1.69
  -6   8   4    2.16    1.22
  -6   8   3   65.06    3.30
   6   8  -3   58.34    3.35
  -6   8   2  141.18    6.03
   6   8  -2  144.98    6.30
  -6   8   1   11.85    1.30
  -6   8   1   10.89    1.93
   6   8  -1    7.94    1.88
  -6   8   1    9.65    1.70
  -6   8   0   89.15    3.98
  -6   8   0   89.85    4.52
   6   8   0  102.04    4.63
  -6   8   0   95.35    4.44
  -6   8  -1  107.04    4.46
  -6   8  -1  104.15    4.89
   6   8   1  107.45    4.98
  -6   8  -1  106.25    4.88
  -6   8  -2   49.78    2.57
  -6   8  -2   51.04    2.99
  -6   8  -3    4.85    0.98
  -6   8  -3    4.13    1.32
  -6   8  -3    4.21    1.53
   6   8   3    5.28    1.54
  -6   8  -4    0.78    0.79
  -6   8  -4    1.27    1.10
   6   8   4    2.39    1.42
  -6   8  -4    0.47    1.32
   6   8   5    2.90    1.30
  -6   8  -5   -0.47    1.15
   6   8   5    1.47    0.89
   6   8   6   13.05    1.48
  -6   8  -6   12.96    1.38
   6   8   6   11.92    1.19
   6   8   7  108.81    4.43
   6   8   7  102.41    4.26
   6   8   8   12.14    1.16
   6   8   8   12.01    1.05
   6   8   9    0.45    0.62
   6   8   9    2.03    0.67
  -6   9   8    1.49    0.75
  -6   9   7    3.68    1.04
  -6   9   6   26.10    1.83
   6   9  -5  107.53    4.63
   6   9  -5  108.27    4.71
   6   9  -4   10.27    1.59
  -6   9   4   10.74    1.03
   6   9  -4    8.94    1.48
  -6   9   3   17.41    1.81
  -6   9   3   18.24    1.29
   6   9  -3   17.15    1.73
   6   9  -3   22.44    1.93
  -6   9   2   11.32    1.66
   6   9  -2   13.10    1.77
  -6   9   2   11.98    1.13
   6   9  -2   12.94    1.56
  -6   9   1   20.87    1.38
  -6   9   1   19.71    1.93
   6   9  -1   21.46    1.78
   6   9  -1   24.46    2.04
   6   9   0   52.99    2.84
  -6   9   0   47.13    2.23
  -6   9   0   48.20    2.65
  -6   9   0   46.57    2.73
   6   9   0   41.36    2.47
   6   9   1    0.86    0.96
  -6   9  -1    2.95    1.29
   6   9   1    3.99    1.44
  -6   9  -1    2.03    0.78
  -6   9  -1    0.66    1.27
   6   9   2   84.36    3.84
  -6   9  -2   78.28    3.71
   6   9   3   38.69    2.28
  -6   9  -3   32.69    2.08
   6   9   4   40.76    2.33
   6   9   5   23.24    1.69
   6   9   6   27.63    1.68
   6   9   7   17.13    1.20
  -6  10   5   17.94    1.21
  -6  10   5   18.15    1.24
   6  10  -4    2.33    0.98
   6  10  -4    1.11    0.78
  -6  10   4    2.45    0.83
   6  10  -3   15.21    1.37
  -6  10   3   11.46    1.15
   6  10  -3   13.24    1.19
   6  10  -2    3.94    1.13
  -6  10   2    6.31    1.12
  -6  10   2    4.61    0.91
   6  10  -2    3.53    0.90
  -6  10   1    8.41    1.21
   6  10  -1    9.25    1.34
   6  10  -1    6.26    0.95
  -6  10   0   32.71    1.93
   6  10   0   33.60    2.02
  -6  10  -1  120.41    5.00
   6  10   1  132.22    5.15
   6  10   2    1.97    1.02
  -6  10  -2    0.51    0.84
   6  10   3    1.50    0.93
  -6  10  -3    0.55    0.67
   6  10   4    0.88    0.80
   6  10   5    4.58    0.75
  -7   0  12   77.21    3.15
   7   0 -12   79.60    3.22
  -7   0  11    0.43    0.73
   7   0 -11    0.39    0.90
  -7   0  10   20.03    1.43
   7   0 -10   21.66    1.63
  -7   0   9    0.79    0.94
   7   0  -9    1.57    1.20
  -7   0   8   14.48    1.41
   7   0  -8   14.81    1.65
  -7   0   7    0.05    1.03
   7   0  -7    1.15    1.32
  -7   0   6  218.03    8.67
   7   0  -6  227.19    8.81
  -7   0   5    1.12    1.24
   7   0  -5    1.54    1.39
  -7   0   4   37.64    2.49
   7   0  -4   41.75    2.67
   7   0  -3    1.41    1.41
  -7   0   3   -0.23    1.20
  -7   0   3    0.11    0.83
   7   0  -2   24.63    2.09
  -7   0   2   27.18    2.01
  -7   0   2   20.43    1.57
   7   0  -1   -0.06    1.38
  -7   0   1    0.58    1.26
  -7   0   1   -0.40    0.95
   7   0   0    4.33    1.48
  -7   0   0    1.61    1.03
  -7   0   0    1.88    1.28
  -7   0  -1    0.98    1.04
  -7   0  -1    0.82    1.26
  -7   0  -2    2.74    1.12
  -7   0  -2    2.49    1.30
  -7   0  -3   -0.35    1.10
  -7   0  -3    0.57    1.25
  -7   0  -4  398.65   14.92
  -7   0  -5    1.46    1.21
  -7   0  -6   15.77    1.63
  -7   0  -6    9.75    1.45
  -7   0  -7   -0.88    1.01
  -7   0  -7    0.29    1.06
  -7   0  -8   47.88    2.50
  -7   0  -9    0.04    0.83
  -7   0 -10  114.36    4.58
  -7   0 -11    0.18    0.63
  -7   1  12    2.58    0.58
  -7  -1  12    2.55    0.62
   7  -1 -12    2.33    0.74
  -7  -1  11    0.99    0.70
   7  -1 -11    0.18    0.85
  -7  -1  10    2.03    0.85
   7  -1 -10    4.04    1.12
  -7  -1   9    5.44    1.04
   7  -1  -9    5.59    1.23
  -7  -1   8  207.96    8.01
   7  -1  -8  205.69    8.10
  -7  -1   7   46.45    2.54
   7  -1  -7   48.90    2.73
  -7  -1   6    3.97    1.21
   7  -1  -6    5.13    1.48
   7  -1  -5   17.07    1.82
  -7  -1   5   13.56    1.54
   7  -1  -4   17.25    1.87
  -7  -1   4   17.63    1.70
  -7   1   4   16.34    1.37
   7  -1  -3    9.44    1.58
  -7  -1   3    8.44    1.41
  -7   1   3    7.72    1.12
   7  -1  -2    4.13    1.48
  -7  -1   2    3.82    1.29
  -7   1   2    3.39    1.07
   7  -1  -1    7.65    1.52
  -7  -1   1    6.10    1.44
  -7   1   1    6.11    1.21
   7  -1   0    9.48    1.62
  -7   1   0   10.50    1.35
  -7  -1   0    7.78    1.14
  -7  -1   0    8.21    1.45
  -7   1  -1   56.22    3.03
   7  -1   1   67.04    3.32
  -7  -1  -1   60.52    3.19
  -7  -1  -2    2.78    1.27
  -7   1  -2    3.83    1.22
  -7   1  -3   21.50    1.83
  -7  -1  -3   27.65    2.00
  -7   1  -4   22.13    1.84
  -7  -1  -4   23.23    1.90
  -7  -1  -5   18.06    1.68
  -7  -1  -6    7.40    1.29
  -7  -1  -6    5.79    1.26
  -7  -1  -7    2.46    1.10
  -7  -1  -7    2.22    1.11
  -7   1  -7    3.22    1.08
  -7  -1  -8   76.21    3.44
  -7   1  -8   75.96    3.43
  -7  -1  -9   10.14    1.11
  -7   1  -9    9.52    1.08
  -7  -1 -10   42.86    2.09
  -7   1 -10   42.79    2.09
  -7  -1 -11   14.56    1.03
  -7   1 -11   14.62    1.01
   7   1  11   11.86    0.96
   7  -2 -12  133.65    5.19
   7   2 -12  145.60    5.23
  -7   2  11    1.46    0.68
  -7  -2  11    1.37    0.67
   7  -2 -11    2.05    0.81
   7   2 -11    2.10    0.83
  -7   2  10    1.27    0.79
  -7  -2  10    1.99    0.78
   7  -2 -10    1.74    0.94
   7   2 -10    1.72    0.98
  -7  -2   9    9.10    1.09
  -7   2   9   10.75    1.13
   7  -2  -9   10.24    1.31
   7   2  -9    9.73    1.27
  -7   2   8    5.86    1.07
  -7  -2   8    5.16    1.07
   7  -2  -8    5.19    1.25
   7   2  -8    5.19    1.26
  -7   2   7   15.35    1.45
  -7  -2   7   17.79    1.50
   7   2  -7   17.00    1.64
   7  -2  -7   15.98    1.60
  -7   2   6   28.85    1.89
  -7  -2   6   30.24    1.93
  -7   2   6   24.58    1.59
   7  -2  -6   30.15    2.06
   7   2  -6   23.26    1.98
  -7   2   5   30.99    2.21
  -7   2   5   31.75    1.91
  -7   2   5   37.24    2.21
  -7  -2   5   32.31    2.16
   7  -2  -5   37.17    2.34
   7   2  -5   32.35    2.26
  -7   2   4   18.57    1.56
   7  -2  -4   23.87    1.99
   7   2  -4   23.44    2.00
  -7   2   4   22.97    1.82
  -7  -2   4   24.35    1.88
  -7   2   3    2.14    1.03
   7  -2  -3    1.39    1.31
   7   2  -3    1.87    1.37
  -7   2   3    1.45    1.18
  -7  -2   3    0.05    1.14
  -7   2   2   83.39    3.73
   7  -2  -2   81.67    3.91
   7   2  -2   79.49    3.89
  -7   2   2   83.26    3.88
  -7  -2   2   77.98    3.83
  -7   2   1  177.94    7.13
   7  -2  -1  177.95    7.29
   7   2  -1  180.52    7.28
  -7   2   1  181.03    7.28
  -7  -2   1  177.00    7.24
  -7   2   0   16.95    1.67
   7  -2   0   18.28    1.81
   7   2   0   18.42    1.85
  -7   2   0   17.30    1.74
  -7  -2   0   19.34    1.75
  -7   2  -1   19.00    1.75
   7  -2   1   18.93    1.89
   7   2   1   20.20    1.86
  -7   2  -1   16.31    1.77
  -7  -2  -1   16.08    1.75
  -7   2  -2   29.59    2.16
  -7  -2  -2   30.45    2.11
  -7   2  -2   35.33    2.21
  -7   2  -3    6.30    1.31
  -7   2  -3    4.46    1.22
  -7  -2  -3    5.36    1.30
  -7   2  -4  164.95    6.52
  -7  -2  -4  161.90    6.48
  -7   2  -4  149.24    6.42
  -7   2  -5   81.42    3.82
  -7  -2  -5   81.09    3.79
  -7  -2  -5   80.64    3.78
  -7   2  -5   88.09    3.85
  -7   2  -6    9.87    1.29
  -7  -2  -6   10.11    1.32
  -7  -2  -6    8.69    1.24
  -7   2  -6    7.10    1.18
  -7   2  -7    0.83    0.98
  -7  -2  -7   -0.26    0.93
  -7  -2  -7    0.67    0.95
  -7   2  -7   -0.08    0.91
  -7   2  -8    4.79    1.17
  -7  -2  -8    3.73    0.95
  -7   2  -8    2.90    0.91
  -7  -2  -9    6.46    0.94
  -7   2  -9    6.29    0.93
  -7  -2 -10   48.75    2.28
  -7   2 -10   53.46    2.31
  -7  -2 -11    7.78    0.75
  -7   2 -11    7.33    0.74
   7   2  11    6.48    0.79
   7  -3 -11    0.40    0.59
   7   3 -11   -0.44    0.62
   7   3 -11    0.27    1.13
  -7   3  10   14.62    1.07
  -7  -3  10   14.33    1.04
   7  -3 -10   13.58    1.13
   7   3 -10   14.38    1.17
  -7   3   9   60.28    2.72
  -7  -3   9   62.64    2.72
   7  -3  -9   57.32    2.77
   7   3  -9   63.53    2.81
  -7   3   8   99.27    4.05
  -7  -3   8   97.43    4.03
   7  -3  -8   96.85    4.11
   7   3  -8   92.77    4.08
   7  -3  -7    1.98    1.14
   7   3  -7    2.28    1.13
  -7  -3   7    3.62    0.96
  -7   3   7    3.48    1.00
  -7   3   7    0.78    0.77
  -7   3   6  108.43    4.64
   7  -3  -6  116.70    4.88
   7   3  -6  119.29    4.89
  -7   3   6  115.07    4.80
  -7  -3   6  116.57    4.79
   7  -3  -5   29.51    1.99
   7   3  -5   27.16    1.96
  -7   3   5   25.74    1.70
  -7   3   5   22.14    1.92
  -7   3   5   27.79    1.84
  -7  -3   5   27.09    1.84
   7  -3  -4   25.62    1.90
   7   3  -4   24.41    1.88
  -7   3   4   19.84    1.70
  -7  -3   4   22.99    1.76
  -7   3   4   21.77    1.67
  -7   3   4   22.42    2.03
   7  -3  -3   13.28    1.58
   7   3  -3   13.26    1.55
  -7   3   3   11.53    1.38
  -7   3   3   13.20    1.50
  -7  -3   3   13.34    1.45
   7  -3  -2  169.79    7.06
   7   3  -2  176.61    7.06
  -7   3   2  170.80    6.98
  -7   3   2  173.77    7.02
  -7  -3   2  185.31    7.09
   7  -3  -1    1.60    1.29
   7   3  -1    2.02    1.30
  -7   3   1    2.07    1.15
  -7  -3   1    2.19    1.14
  -7   3   1    4.25    1.22
   7  -3   0  174.58    6.90
   7   3   0  162.52    6.81
  -7   3   0  171.90    6.86
  -7  -3   0  162.16    6.81
  -7   3   0  175.90    6.86
   7  -3   1   28.22    2.11
   7   3   1   28.90    2.12
  -7   3  -1   32.94    2.12
  -7  -3  -1   31.34    2.03
  -7   3  -1   33.82    2.13
   7  -3   2  146.64    6.15
   7   3   2  153.50    6.14
  -7   3  -2  148.82    6.12
  -7  -3  -2  145.39    6.07
  -7   3  -2  151.09    6.16
  -7   3  -3   32.54    2.14
  -7  -3  -3   33.79    2.11
  -7   3  -3   35.33    2.21
  -7   3  -4   44.94    2.54
  -7  -3  -4   50.06    2.57
  -7   3  -4   48.61    2.66
  -7   3  -5    2.11    1.07
  -7  -3  -5    1.69    1.00
  -7   3  -5    0.56    1.12
  -7  -3  -5    1.18    0.98
  -7   3  -5    0.88    0.97
  -7  -3  -6    7.58    1.14
  -7   3  -6    7.26    1.08
  -7   3  -6    7.22    1.14
  -7  -3  -6    7.52    1.16
  -7   3  -7   52.68    2.47
  -7  -3  -7   50.73    2.46
  -7   3  -7   46.23    2.72
  -7  -3  -8   68.68    3.08
  -7   3  -8   74.90    3.12
  -7  -3  -9    0.82    0.69
  -7   3  -9    1.37    0.66
  -7  -3 -10   40.28    1.87
  -7   3 -10   41.65    1.87
   7   3  10   41.95    2.06
   7   3  11    0.85    0.58
   7   4 -10    0.19    1.22
   7  -4  -9    0.70    0.73
   7   4  -9    1.20    0.73
  -7  -4   9    1.84    0.62
   7   4  -9    3.19    1.49
   7  -4  -8    5.49    0.96
   7   4  -8    2.98    0.88
   7   4  -8    3.96    1.63
  -7  -4   8    4.71    0.81
  -7   4   8    4.86    0.76
   7   4  -7   25.46    2.30
  -7   4   7   17.71    1.35
  -7  -4   7   23.80    1.42
  -7   4   7   18.81    1.36
   7  -4  -7   21.28    1.50
   7   4  -7   25.77    1.55
   7   4  -6  149.54    6.60
  -7   4   6  151.47    5.97
  -7  -4   6  151.94    5.94
  -7   4   6  154.48    5.97
   7  -4  -6  155.69    6.02
   7   4  -6  148.09    5.99
   7  -4  -5   55.31    2.64
   7   4  -5   51.04    2.59
  -7   4   5   52.18    2.54
  -7  -4   5   50.57    2.51
   7   4  -5   43.53    3.10
  -7   4   5   46.40    2.66
  -7   4   5   53.44    2.56
   7  -4  -4   15.15    1.49
   7   4  -4   14.80    1.51
  -7   4   4   14.45    1.40
  -7  -4   4   10.14    1.30
   7   4  -4    9.99    1.84
  -7   4   4   17.96    1.53
  -7   4   4   15.10    1.71
  -7   4   3   19.06    1.91
   7  -4  -3   16.76    1.56
   7   4  -3   14.60    1.49
  -7   4   3   18.48    1.55
  -7   4   3   16.74    1.44
  -7  -4   3   15.93    1.44
  -7   4   2   88.63    4.39
   7  -4  -2   90.24    4.00
   7   4  -2   85.06    3.94
  -7   4   2   89.41    4.02
  -7   4   2   92.65    3.98
  -7  -4   2   91.40    3.95
  -7   4   1    3.34    1.20
   7  -4  -1    1.09    1.10
   7   4  -1    2.21    1.13
  -7   4   1    2.40    1.59
  -7  -4   1    1.86    1.02
  -7   4   1    1.64    1.06
  -7   4   0    2.11    1.15
  -7   4   0    1.73    1.02
  -7  -4   0    0.57    0.96
  -7   4   0    1.47    1.64
   7  -4   0    0.23    1.08
   7   4   0    2.32    1.09
  -7   4  -1    1.67    1.17
   7  -4   1    0.63    1.08
   7   4   1    1.68    1.08
  -7   4  -1    0.72    1.00
  -7  -4  -1    1.70    0.99
  -7   4  -1    2.80    1.70
  -7   4  -2   28.58    2.00
   7  -4   2   26.70    1.88
   7   4   2   28.77    1.85
  -7   4  -2   24.37    1.80
  -7  -4  -2   28.22    1.82
  -7   4  -3   61.89    3.16
   7  -4   3   65.59    3.12
   7   4   3   66.41    3.08
  -7   4  -3   64.04    3.07
  -7  -4  -3   67.17    3.07
  -7  -4  -4  217.38    8.63
  -7   4  -4  233.43    8.67
  -7   4  -4  237.00    8.72
  -7  -4  -4  216.45    8.63
   7  -4   4  237.08    8.72
   7   4   4  226.29    8.65
  -7   4  -4  228.25    9.15
  -7  -4  -5   76.28    3.38
  -7   4  -5   76.10    3.37
  -7   4  -5   83.11    3.90
  -7   4  -5   79.69    3.44
  -7  -4  -5   74.09    3.37
  -7  -4  -6    7.23    0.98
  -7   4  -6    6.85    0.95
  -7   4  -7    5.40    1.21
  -7  -4  -7    4.15    0.80
  -7  -4  -8   19.04    1.18
   7   4   9    3.86    0.94
  -7  -4  -9    4.86    0.63
   7   4  10    4.50    0.76
   7   5  -9   23.20    1.84
   7   5  -8   86.20    3.84
  -7   5   8   75.03    3.15
   7   5  -7    4.23    1.48
  -7   5   7    4.87    0.85
  -7   5   6   55.41    2.50
   7   5  -6   46.94    2.99
  -7   5   5   41.58    2.11
  -7   5   5   34.67    2.13
   7   5  -5   40.32    2.59
  -7   5   4   17.95    1.43
  -7   5   4   15.94    1.62
   7  -5  -4   14.20    1.24
  -7   5   3   15.94    1.44
  -7   5   3   17.01    1.77
   7   5  -3   13.85    1.68
   7  -5  -3   14.39    1.29
   7   5  -3   15.22    1.31
  -7   5   2  140.25    5.47
  -7  -5   2  128.53    5.22
   7  -5  -2  129.36    5.26
   7   5  -2  130.53    5.25
  -7   5   2  135.02    5.74
   7   5  -2  134.33    5.67
  -7   5   1   30.09    1.87
  -7  -5   1   20.78    1.50
   7  -5  -1   22.56    1.62
   7   5  -1   21.57    1.58
  -7   5   1   27.46    2.26
   7   5  -1   23.15    1.97
  -7   5   0   59.37    2.75
  -7   5   0   58.96    3.17
  -7  -5   0   44.45    2.38
   7  -5   0   49.40    2.47
   7   5   0   47.55    2.45
  -7   5  -1  111.45    4.49
   7  -5   1  103.97    4.26
   7   5   1  102.39    4.23
  -7   5  -1  100.86    4.82
  -7  -5  -1   96.20    4.18
  -7  -5  -2   81.65    3.36
   7  -5   2   78.04    3.37
   7   5   2   76.76    3.34
  -7  -5  -2   73.70    3.32
  -7  -5  -3   84.16    3.52
  -7  -5  -3   81.51    3.50
   7  -5   3   86.14    3.56
   7   5   3   84.08    3.52
  -7  -5  -4    3.69    0.78
  -7   5  -4    4.25    1.50
   7  -5   4    3.50    0.85
  -7   5  -5    4.00    1.03
  -7   5  -5    2.22    1.31
  -7  -5  -5    2.81    0.70
  -7   5  -6    6.46    1.26
  -7   5  -7   32.04    1.86
   7   5   9   16.15    1.17
  -7   6   8    0.98    0.53
   7   6  -8   -0.70    0.99
   7   6  -7   12.41    1.47
  -7   6   7   13.08    0.99
   7   6  -6   18.60    1.68
  -7   6   6   18.65    1.26
  -7   6   5   27.30    1.65
  -7   6   5   29.38    1.67
  -7   6   4    3.50    1.08
  -7   6   4    3.34    0.93
  -7   6   3   18.33    1.42
  -7   6   3   17.48    1.64
   7   6  -3   15.66    1.71
   7   6  -2   78.89    3.80
  -7   6   2   83.27    3.54
  -7   6   2   75.96    3.77
  -7   6   1    3.52    1.05
   7   6  -1    3.33    1.35
  -7   6   1    2.23    1.15
  -7   6   1    2.79    1.36
  -7   6   0   72.70    3.60
   7   6   0   69.81    3.46
  -7   6  -1   33.38    2.28
   7   6   1   26.95    2.00
   7   6   2   17.53    1.58
  -7   6  -3   17.69    1.38
  -7   6  -4   43.79    2.50
   7   6   4   42.38    2.25
  -7   6  -4   45.26    2.22
   7   6   5    2.48    0.94
  -7   6  -5   -0.13    1.09
   7   6   6    3.66    0.94
  -7   6  -6    4.76    1.04
   7   6   7    0.48    0.76
   7   6   8    1.36    0.67
  -7   7   7    6.96    0.66
  -7   7   6    6.43    0.75
  -7   7   5    3.09    0.74
  -7   7   4    1.21    0.72
  -7   7   4    0.06    0.82
  -7   7   3    6.47    0.93
   7   7  -3    4.69    1.22
  -7   7   3    4.55    1.08
  -7   7   3    5.75    1.18
   7   7  -2   27.20    1.92
  -7   7   2   29.95    1.91
  -7   7   2   28.64    1.86
   7   7  -1   15.86    1.60
  -7   7   1   15.35    1.42
  -7   7   1   19.75    1.63
   7   7   0   11.58    1.43
  -7   7   0   13.25    1.17
  -7   7   0   12.14    1.51
   7   7   1  116.48    4.84
  -7   7  -1  120.55    4.68
  -7   7  -1  111.20    4.90
  -7   7  -2   17.45    1.28
   7   7   2   19.09    1.50
   7   7   3   -0.35    0.86
  -7   7  -3    1.27    0.75
  -7   7  -3    1.99    1.13
   7   7   4    6.95    0.89
  -7   7  -4    5.99    0.81
  -7   7  -4    6.86    1.16
  -7   7  -5   26.69    1.63
   7   7   6    2.39    0.61
  -7   8   5  113.33    4.38
   7   8  -4   27.53    1.60
  -7   8   4   27.30    1.51
   7   8  -3   44.67    2.18
  -7   8   3   42.97    2.09
   7   8  -2   62.05    2.87
  -7   8   2   61.73    2.81
  -7   8   2   70.07    2.75
   7   8  -2   69.69    2.97
  -7   8   1    9.69    1.13
  -7   8   1    9.06    0.87
   7   8  -1    9.90    1.12
  -7   8   0   25.05    1.62
  -7   8   0   23.19    1.32
   7   8   0   25.02    1.58
  -7   8  -1   10.02    0.86
   7   8   1    9.50    1.05
  -7   8  -1   10.85    1.21
  -7   8  -2    3.03    0.63
   7   8   2    4.22    0.83
   8   0  -9    0.47    0.49
   8   0  -8  151.97    5.77
  -8   0   8  153.42    5.73
   8   0  -7    1.27    0.83
  -8   0   7    0.26    0.68
   8   0  -6    3.98    1.00
  -8   0   6    4.02    0.83
   8   0  -5    1.54    1.03
  -8   0   5    0.53    0.83
   8   0  -4    5.92    1.20
  -8   0   4    7.12    1.06
   8   0  -3    0.61    1.07
  -8   0   3    0.45    0.90
  -8   0   2  366.91   13.92
   8   0  -2  393.57   14.03
  -8   0   1    1.07    1.01
   8   0  -1    0.04    1.20
  -8   0   0  243.99    9.51
   8   0   0  261.65    9.62
  -8   0  -1    0.47    0.94
   8   0   1   -0.25    1.18
  -8   0  -2   75.63    3.53
   8   0   2   87.64    3.69
  -8   0  -3    1.71    0.93
   8   0   3    1.70    1.07
  -8   0  -4   23.50    1.52
  -8   0  -4   22.76    1.54
   8   0   5   -0.73    0.88
[truncated: 7,753 more chars]
