# Supplementary material for: Impacts of Chalcogen Bonding on the Stability and Reactivity of 5‐Iminothianthrene Platform: Toward Electrophilic Nitrogen Sources
Source: Chemistry. 2025 May 13;31(33):e202501045. doi: 10.1002/chem.202501045 (PMC12160997; doi:10.1002/chem.202501045)
Supplement: Supplementary file 2 — Supporting Information [file CHEM-31-e202501045-s002.zip › 2428012(5).cif]

####################################################################### 
# 
# This file contains crystal structure data downloaded from the 
# Cambridge Structural Database (CSD) hosted by the Cambridge 
# Crystallographic Data Centre (CCDC).
# 
# Full information about CCDC data access policies and citation 
# guidelines are available at http://www.ccdc.cam.ac.uk/access/V1 
# 
# Audit and citation data items may have been added by the CCDC. 
# Please retain this information to preserve the provenance of 
# this file and to allow appropriate attribution of the data. 
# 
#######################################################################

data_1802_auto
_database_code_depnum_ccdc_archive 'CCDC 2428012'
loop_
_audit_author_name
_audit_author_address
'Yusuke Kobayashi'
;Kyoto Pharmaceutical University
Japan
;
_audit_update_record             
;
2025-03-01 deposited with the CCDC.	2025-03-27 downloaded from the CCDC.
;
_audit_creation_date             2025-03-01
_audit_creation_method           
;
Olex2 1.5-ac5-024
(compiled 2022.04.12 svn.rca3783a0 for Rigaku Oxford Diffraction, GUI svn.r6498)
;
_shelx_SHELXL_version_number     2018/3
_audit_contact_author_address    ?
_audit_contact_author_email      ?
_audit_contact_author_phone      ?
_publ_contact_author_id_orcid    ?
_publ_section_references         
;
Dolomanov, O.V., Bourhis, L.J., Gildea, R.J, Howard, J.A.K. & Puschmann, H.
 (2009), J. Appl. Cryst. 42, 339-341.

Sheldrick, G.M. (2015). Acta Cryst. A71, 3-8.

Sheldrick, G.M. (2015). Acta Cryst. C71, 3-8.
;
_chemical_name_common            ?
_chemical_name_systematic        ?
_chemical_formula_moiety         'C F3 O3 S, C14 H12 N O S2'
_chemical_formula_sum            'C15 H12 F3 N O4 S3'
_chemical_formula_weight         423.44
_chemical_melting_point          ?
_chemical_oxdiff_formula         CNSOF
loop_
_atom_type_symbol
_atom_type_description
_atom_type_scat_dispersion_real
_atom_type_scat_dispersion_imag
_atom_type_scat_source
C C 0.0181 0.0091 'International Tables Vol C Tables 4.2.6.8 and 6.1.1.4'
H H 0.0000 0.0000 'International Tables Vol C Tables 4.2.6.8 and 6.1.1.4'
F F 0.0727 0.0534 'International Tables Vol C Tables 4.2.6.8 and 6.1.1.4'
N N 0.0311 0.0180 'International Tables Vol C Tables 4.2.6.8 and 6.1.1.4'
O O 0.0492 0.0322 'International Tables Vol C Tables 4.2.6.8 and 6.1.1.4'
S S 0.3331 0.5567 'International Tables Vol C Tables 4.2.6.8 and 6.1.1.4'

_shelx_space_group_comment       
;
The symmetry employed for this shelxl refinement is uniquely defined
by the following loop, which should always be used as a source of
symmetry information in preference to the above space-group names.
They are only intended as comments.
;
_space_group_crystal_system      monoclinic
_space_group_IT_number           14
_space_group_name_H-M_alt        'P 1 21/n 1'
_space_group_name_Hall           '-P 2yn'
loop_
_space_group_symop_operation_xyz
'x, y, z'
'-x+1/2, y+1/2, -z+1/2'
'-x, -y, -z'
'x-1/2, -y-1/2, z-1/2'

_cell_length_a                   8.7420(2)
_cell_length_b                   9.3586(3)
_cell_length_c                   20.6584(4)
_cell_angle_alpha                90
_cell_angle_beta                 93.145(2)
_cell_angle_gamma                90
_cell_volume                     1687.58(7)
_cell_formula_units_Z            4
_cell_measurement_reflns_used    6043
_cell_measurement_temperature    100.00(10)
_cell_measurement_theta_max      76.4670
_cell_measurement_theta_min      4.2820
_shelx_estimated_absorpt_T_max   0.956
_shelx_estimated_absorpt_T_min   0.464
_exptl_absorpt_coefficient_mu    4.539
_exptl_absorpt_correction_T_max  1.00000
_exptl_absorpt_correction_T_min  0.83345
_exptl_absorpt_correction_type   multi-scan
_exptl_absorpt_process_details   
;
CrysAlisPro 1.171.42.63a (Rigaku Oxford Diffraction, 2022)
Empirical absorption correction using spherical harmonics,
implemented in SCALE3 ABSPACK scaling algorithm.
;
_exptl_absorpt_special_details   ?
_exptl_crystal_colour            'clear light colourless'
_exptl_crystal_colour_lustre     clear
_exptl_crystal_colour_modifier   light
_exptl_crystal_colour_primary    colourless
_exptl_crystal_density_diffrn    1.667
_exptl_crystal_density_meas      ?
_exptl_crystal_density_method    ?
_exptl_crystal_description       needle
_exptl_crystal_F_000             864
_exptl_crystal_preparation       Recryst
_exptl_crystal_recrystallization_method dcm-hexane
_exptl_crystal_size_max          0.2
_exptl_crystal_size_mid          0.02
_exptl_crystal_size_min          0.01
_exptl_transmission_factor_max   ?
_exptl_transmission_factor_min   ?
_diffrn_reflns_av_R_equivalents  0.0364
_diffrn_reflns_av_unetI/netI     0.0334
_diffrn_reflns_Laue_measured_fraction_full 0.998
_diffrn_reflns_Laue_measured_fraction_max 0.956
_diffrn_reflns_limit_h_max       8
_diffrn_reflns_limit_h_min       -11
_diffrn_reflns_limit_k_max       10
_diffrn_reflns_limit_k_min       -11
_diffrn_reflns_limit_l_max       25
_diffrn_reflns_limit_l_min       -25
_diffrn_reflns_number            11750
_diffrn_reflns_point_group_measured_fraction_full 0.998
_diffrn_reflns_point_group_measured_fraction_max 0.956
_diffrn_reflns_theta_full        67.684
_diffrn_reflns_theta_max         77.519
_diffrn_reflns_theta_min         4.287
_diffrn_ambient_environment      N~2~
_diffrn_ambient_temperature      100.00(10)
_diffrn_detector                 'Hybrid Pixel Array Detector'
_diffrn_detector_area_resol_mean 10.0000
_diffrn_detector_type            HyPix
_diffrn_measured_fraction_theta_full 0.998
_diffrn_measured_fraction_theta_max 0.956
_diffrn_measurement_details      
;
List of Runs (angles in degrees, time in seconds):

  # Type    Start    End  Width  t~exp~   \w     \q     \k     \f   Frames
#--------------------------------------------------------------------------
  1  \w     57.00  82.00   0.50    0.45    --   47.73-167.00 -87.00   50
  2  \w     39.00 112.00   0.50    1.80    --  108.95-125.00 -90.00  146
  3  \w     63.00  88.00   0.50    0.45    --   47.73-116.00  58.00   50
  4  \w     82.00 107.00   0.50    1.80    --  108.95-116.00  58.00   50
  5  \w     54.00 105.00   0.50    1.80    --  108.95 -99.00 120.00  102
  6  \w     37.00  68.00   0.50    1.80    --  108.95 -57.00  60.00   62
  7  \w     45.00  70.00   0.50    1.80    --  108.95 -57.00 120.00   50
  8  \w     41.00  68.00   0.50    1.80    --  108.95 -57.00  30.00   54
  9  \w   -103.00 -78.00   0.50    0.45    --  -47.73 167.00 -66.00   50
 10  \w    -79.00 -36.00   0.50    1.80    -- -103.00 116.00 146.00   86
 11  \w   -162.00 -94.00   0.50    1.80    -- -103.00 -38.00 -30.00  136
 12  \w   -120.00 -26.00   0.50    0.45    --  -47.73 -77.00  60.00  188
 13  \w   -119.00 -73.00   0.50    0.45    --  -47.73-167.00 -87.00   92
 14  \w   -140.00 -46.00   0.50    1.80    -- -103.00-167.00 -87.00  188
 15  \w   -126.00-101.00   0.50    1.80    -- -103.00-116.00  58.00   50
 16  \w    -11.00  14.00   0.50    0.45    --  -47.73  19.00-150.00   50
 17  \w    -56.00 -30.00   0.50    1.80    -- -103.00  57.00-180.00   52
 18  \w    -58.00 -31.00   0.50    1.80    -- -103.00  57.00 -90.00   54
 19  \w    -57.00 -31.00   0.50    1.80    -- -103.00  57.00 -60.00   52
 20  \w    -61.00 -36.00   0.50    1.80    -- -103.00  57.00   0.00   50
 21  \w    -57.00 -30.00   0.50    1.80    -- -103.00  57.00 120.00   54
 22  \w    -16.00  27.00   0.50    0.45    --  -47.73  19.00 -30.00   86
 23  \w    102.00 169.00   0.50    1.80    --  108.95  38.00  60.00  134
 24  \w    103.00 128.00   0.50    1.80    --  108.95 167.00 -66.00   50
 25  \w     54.00 119.00   0.50    0.45    --   47.73 167.00 -66.00  130
;
_diffrn_measurement_device       'four-circle diffractometer'
_diffrn_measurement_device_type  'XtaLAB Synergy R, DW system, HyPix'
_diffrn_measurement_method       '\w scans'
_diffrn_orient_matrix_type       
'CrysAlisPro convention (1999,Acta A55,543-557)'
_diffrn_orient_matrix_UB_11      -0.0192296000
_diffrn_orient_matrix_UB_12      -0.0357587000
_diffrn_orient_matrix_UB_13      0.0719085000
_diffrn_orient_matrix_UB_21      -0.0320140000
_diffrn_orient_matrix_UB_22      0.1586182000
_diffrn_orient_matrix_UB_23      0.0138515000
_diffrn_orient_matrix_UB_31      -0.1724250000
_diffrn_orient_matrix_UB_32      -0.0257459000
_diffrn_orient_matrix_UB_33      -0.0148023000
_diffrn_radiation_monochromator  mirror
_diffrn_radiation_probe          x-ray
_diffrn_radiation_type           'Cu K\a'
_diffrn_radiation_wavelength     1.54184
_diffrn_source                   'Rotating-anode X-ray tube'
_diffrn_source_type              'Rigaku (Cu) X-ray Source'
_reflns_Friedel_coverage         0.000
_reflns_Friedel_fraction_full    .
_reflns_Friedel_fraction_max     .
_reflns_number_gt                3120
_reflns_number_total             3419
_reflns_special_details          
;
 Reflections were merged by SHELXL according to the crystal
 class for the calculation of statistics and refinement.
 
 _reflns_Friedel_fraction is defined as the number of unique
 Friedel pairs measured divided by the number that would be
 possible theoretically, ignoring centric projections and
 systematic absences.
;
_reflns_threshold_expression     'I > 2\s(I)'
_computing_cell_refinement       'CrysAlisPro 1.171.42.63a (Rigaku OD, 2022)'
_computing_data_collection       'CrysAlisPro 1.171.42.63a (Rigaku OD, 2022)'
_computing_data_reduction        'CrysAlisPro 1.171.42.63a (Rigaku OD, 2022)'
_computing_molecular_graphics    'Olex2 1.5-ac5-024 (Dolomanov et al., 2009)'
_computing_publication_material  'Olex2 1.5-ac5-024 (Dolomanov et al., 2009)'
_computing_structure_refinement  'SHELXL 2018/3 (Sheldrick, 2015)'
_computing_structure_solution    'SHELXT  (Sheldrick, 2015)'
_refine_diff_density_max         0.486
_refine_diff_density_min         -0.598
_refine_diff_density_rms         0.065
_refine_ls_extinction_coef       .
_refine_ls_extinction_method     none
_refine_ls_goodness_of_fit_ref   1.056
_refine_ls_hydrogen_treatment    constr
_refine_ls_matrix_type           full
_refine_ls_number_parameters     236
_refine_ls_number_reflns         3419
_refine_ls_number_restraints     0
_refine_ls_R_factor_all          0.0400
_refine_ls_R_factor_gt           0.0355
_refine_ls_restrained_S_all      1.056
_refine_ls_shift/su_max          0.001
_refine_ls_shift/su_mean         0.000
_refine_ls_structure_factor_coef Fsqd
_refine_ls_weighting_details     
'w=1/[\s^2^(Fo^2^)+(0.0427P)^2^+1.4074P] where P=(Fo^2^+2Fc^2^)/3'
_refine_ls_weighting_scheme      calc
_refine_ls_wR_factor_gt          0.0876
_refine_ls_wR_factor_ref         0.0901
_refine_special_details          ?
_olex2_refinement_description    
;
1. Fixed Uiso
 At 1.2 times of:
  All C(H) groups, All N(H) groups
 At 1.5 times of:
  All C(H,H,H) groups
2.a Aromatic/amide H refined with riding coordinates:
 N23(H23), C11(H11), C21(H21), C14(H14), C18(H18), C12(H12), C13(H13),
 C20(H20), C19(H19)
2.b Idealised Me refined as rotating group:
 C26(H26A,H26B,H26C)
;
_atom_sites_solution_hydrogens   geom
_atom_sites_solution_primary     dual
_atom_sites_solution_secondary   ?
loop_
_atom_site_label
_atom_site_type_symbol
_atom_site_fract_x
_atom_site_fract_y
_atom_site_fract_z
_atom_site_U_iso_or_equiv
_atom_site_adp_type
_atom_site_occupancy
_atom_site_site_symmetry_order
_atom_site_calc_flag
_atom_site_refinement_flags_posn
_atom_site_refinement_flags_adp
_atom_site_refinement_flags_occupancy
_atom_site_disorder_assembly
_atom_site_disorder_group
S1 S 0.84595(5) 0.72327(5) 0.35230(2) 0.01744(12) Uani 1 1 d . . . . .
S9 S 0.57700(5) 0.32541(5) 0.33290(2) 0.01648(12) Uani 1 1 d . . . . .
S16 S 0.59915(6) 0.31341(6) 0.49296(2) 0.02260(13) Uani 1 1 d . . . . .
F5 F 0.89259(14) 0.98055(13) 0.30677(6) 0.0270(3) Uani 1 1 d . . . . .
F3 F 0.87292(16) 0.97267(15) 0.41029(6) 0.0345(3) Uani 1 1 d . . . . .
F4 F 0.67159(15) 0.95168(15) 0.34636(8) 0.0386(4) Uani 1 1 d . . . . .
O25 O 0.32189(16) 0.45930(16) 0.28047(7) 0.0228(3) Uani 1 1 d . . . . .
O7 O 0.75565(16) 0.67426(16) 0.40531(7) 0.0220(3) Uani 1 1 d . . . . .
O8 O 0.78268(18) 0.68188(16) 0.28934(7) 0.0259(3) Uani 1 1 d . . . . .
O6 O 1.00862(17) 0.70873(18) 0.36327(8) 0.0285(3) Uani 1 1 d . . . . .
N23 N 0.52064(18) 0.49149(18) 0.35266(8) 0.0181(3) Uani 1 1 d . . . . .
H23 H 0.565094 0.541038 0.384640 0.022 Uiso 1 1 calc R U . . .
C17 C 0.7608(2) 0.3205(2) 0.44578(10) 0.0197(4) Uani 1 1 d . . . . .
C24 C 0.3984(2) 0.5428(2) 0.31417(9) 0.0182(4) Uani 1 1 d . . . . .
C11 C 0.3637(2) 0.1214(2) 0.34072(10) 0.0206(4) Uani 1 1 d . . . . .
H11 H 0.363660 0.121161 0.294730 0.025 Uiso 1 1 calc R U . . .
C21 C 0.8849(2) 0.3307(2) 0.34279(10) 0.0223(4) Uani 1 1 d . . . . .
H21 H 0.877451 0.328664 0.296745 0.027 Uiso 1 1 calc R U . . .
C15 C 0.4696(2) 0.2091(2) 0.44490(10) 0.0195(4) Uani 1 1 d . . . . .
C2 C 0.8191(2) 0.9165(2) 0.35389(10) 0.0213(4) Uani 1 1 d . . . . .
C22 C 0.7537(2) 0.3222(2) 0.37808(10) 0.0178(4) Uani 1 1 d . . . . .
C10 C 0.4624(2) 0.2103(2) 0.37708(9) 0.0178(4) Uani 1 1 d . . . . .
C14 C 0.3687(2) 0.1201(2) 0.47610(10) 0.0237(4) Uani 1 1 d . . . . .
H14 H 0.370100 0.118071 0.522102 0.028 Uiso 1 1 calc R U . . .
C18 C 0.9041(2) 0.3300(2) 0.47836(11) 0.0243(4) Uani 1 1 d . . . . .
H18 H 0.912487 0.327938 0.524397 0.029 Uiso 1 1 calc R U . . .
C12 C 0.2650(2) 0.0329(2) 0.37271(11) 0.0239(4) Uani 1 1 d . . . . .
H12 H 0.196615 -0.028623 0.348714 0.029 Uiso 1 1 calc R U . . .
C26 C 0.3693(2) 0.6997(2) 0.31893(11) 0.0239(4) Uani 1 1 d . . . . .
H26A H 0.373600 0.743237 0.275922 0.036 Uiso 1 1 calc R U . . .
H26B H 0.447388 0.743191 0.348550 0.036 Uiso 1 1 calc R U . . .
H26C H 0.267685 0.715632 0.335445 0.036 Uiso 1 1 calc R U . . .
C13 C 0.2669(2) 0.0349(2) 0.44011(11) 0.0263(5) Uani 1 1 d . . . . .
H13 H 0.196916 -0.023444 0.461758 0.032 Uiso 1 1 calc R U . . .
C20 C 1.0261(2) 0.3420(2) 0.37611(12) 0.0260(5) Uani 1 1 d . . . . .
H20 H 1.116831 0.349361 0.353022 0.031 Uiso 1 1 calc R U . . .
C19 C 1.0346(2) 0.3427(2) 0.44344(11) 0.0267(5) Uani 1 1 d . . . . .
H19 H 1.131659 0.352013 0.466049 0.032 Uiso 1 1 calc R U . . .

loop_
_atom_site_aniso_label
_atom_site_aniso_U_11
_atom_site_aniso_U_22
_atom_site_aniso_U_33
_atom_site_aniso_U_23
_atom_site_aniso_U_13
_atom_site_aniso_U_12
S1 0.0216(2) 0.0150(2) 0.0160(2) 0.00074(16) 0.00319(16) 0.00010(18)
S9 0.0192(2) 0.0167(2) 0.0137(2) -0.00100(16) 0.00278(16) 0.00170(17)
S16 0.0313(3) 0.0220(3) 0.0148(2) -0.00304(18) 0.00379(18) -0.0001(2)
F5 0.0358(7) 0.0199(6) 0.0261(6) 0.0047(5) 0.0094(5) -0.0024(5)
F3 0.0522(8) 0.0256(7) 0.0268(6) -0.0088(5) 0.0117(6) -0.0107(6)
F4 0.0245(6) 0.0250(7) 0.0671(10) 0.0064(7) 0.0106(6) 0.0073(5)
O25 0.0225(7) 0.0236(8) 0.0221(7) -0.0011(6) 0.0002(5) 0.0004(6)
O7 0.0280(7) 0.0209(8) 0.0174(7) 0.0015(5) 0.0051(5) -0.0043(6)
O8 0.0386(8) 0.0229(8) 0.0166(7) -0.0015(6) 0.0037(6) -0.0076(6)
O6 0.0232(7) 0.0268(9) 0.0357(8) 0.0064(7) 0.0041(6) 0.0044(6)
N23 0.0216(8) 0.0156(8) 0.0172(7) -0.0003(6) 0.0019(6) 0.0013(6)
C17 0.0253(10) 0.0127(9) 0.0209(9) -0.0022(7) -0.0005(7) 0.0033(7)
C24 0.0189(9) 0.0194(10) 0.0169(8) 0.0040(7) 0.0066(7) 0.0004(7)
C11 0.0203(9) 0.0171(10) 0.0243(9) -0.0019(8) 0.0008(7) 0.0041(8)
C21 0.0247(10) 0.0167(10) 0.0260(10) -0.0019(8) 0.0048(8) 0.0034(8)
C15 0.0238(9) 0.0159(10) 0.0195(9) -0.0016(7) 0.0062(7) 0.0050(8)
C2 0.0240(9) 0.0187(10) 0.0216(9) 0.0004(8) 0.0061(7) -0.0007(8)
C22 0.0191(9) 0.0141(10) 0.0201(9) -0.0016(7) 0.0001(7) 0.0020(7)
C10 0.0188(9) 0.0143(10) 0.0207(9) -0.0006(7) 0.0045(7) 0.0039(7)
C14 0.0277(10) 0.0200(11) 0.0241(10) 0.0038(8) 0.0080(8) 0.0043(8)
C18 0.0327(11) 0.0147(10) 0.0246(10) -0.0015(8) -0.0054(8) 0.0025(8)
C12 0.0208(9) 0.0164(10) 0.0347(11) -0.0022(8) 0.0025(8) 0.0016(8)
C26 0.0251(10) 0.0194(11) 0.0271(10) 0.0025(8) 0.0017(8) 0.0028(8)
C13 0.0234(10) 0.0198(11) 0.0366(12) 0.0056(9) 0.0093(8) 0.0036(8)
C20 0.0218(10) 0.0170(10) 0.0396(12) -0.0022(9) 0.0033(8) 0.0023(8)
C19 0.0232(10) 0.0167(11) 0.0392(12) -0.0035(9) -0.0067(9) 0.0035(8)

_geom_special_details            
;
 All esds (except the esd in the dihedral angle between two l.s. planes)
 are estimated using the full covariance matrix.  The cell esds are taken
 into account individually in the estimation of esds in distances, angles
 and torsion angles; correlations between esds in cell parameters are only
 used when they are defined by crystal symmetry.  An approximate (isotropic)
 treatment of cell esds is used for estimating esds involving l.s. planes.
;
loop_
_geom_bond_atom_site_label_1
_geom_bond_atom_site_label_2
_geom_bond_distance
_geom_bond_site_symmetry_2
_geom_bond_publ_flag
S1 O7 1.4586(14) . ?
S1 O8 1.4383(15) . ?
S1 O6 1.4341(15) . ?
S1 C2 1.824(2) . ?
S9 N23 1.6873(17) . ?
S9 C22 1.7609(19) . ?
S9 C10 1.760(2) . ?
S16 C17 1.761(2) . ?
S16 C15 1.760(2) . ?
F5 C2 1.337(2) . ?
F3 C2 1.340(2) . ?
F4 C2 1.331(2) . ?
O25 C24 1.222(3) . ?
N23 C24 1.382(2) . ?
C17 C22 1.397(3) . ?
C17 C18 1.392(3) . ?
C24 C26 1.495(3) . ?
C11 C10 1.389(3) . ?
C11 C12 1.389(3) . ?
C21 C22 1.394(3) . ?
C21 C20 1.384(3) . ?
C15 C10 1.399(3) . ?
C15 C14 1.396(3) . ?
C14 C13 1.381(3) . ?
C18 C19 1.388(3) . ?
C12 C13 1.392(3) . ?
C20 C19 1.389(3) . ?

loop_
_geom_angle_atom_site_label_1
_geom_angle_atom_site_label_2
_geom_angle_atom_site_label_3
_geom_angle
_geom_angle_site_symmetry_1
_geom_angle_site_symmetry_3
_geom_angle_publ_flag
O7 S1 C2 102.87(9) . . ?
O8 S1 O7 113.40(9) . . ?
O8 S1 C2 103.87(9) . . ?
O6 S1 O7 115.10(9) . . ?
O6 S1 O8 116.50(10) . . ?
O6 S1 C2 102.64(9) . . ?
N23 S9 C22 98.45(9) . . ?
N23 S9 C10 104.86(9) . . ?
C10 S9 C22 102.85(9) . . ?
C15 S16 C17 102.70(9) . . ?
C24 N23 S9 114.06(14) . . ?
C22 C17 S16 124.18(15) . . ?
C18 C17 S16 117.56(16) . . ?
C18 C17 C22 118.21(19) . . ?
O25 C24 N23 119.16(19) . . ?
O25 C24 C26 125.17(18) . . ?
N23 C24 C26 115.65(18) . . ?
C12 C11 C10 118.90(19) . . ?
C20 C21 C22 118.7(2) . . ?
C10 C15 S16 123.51(16) . . ?
C14 C15 S16 118.29(16) . . ?
C14 C15 C10 118.20(19) . . ?
F5 C2 S1 111.31(14) . . ?
F5 C2 F3 107.31(16) . . ?
F3 C2 S1 111.40(14) . . ?
F4 C2 S1 111.56(14) . . ?
F4 C2 F5 107.78(17) . . ?
F4 C2 F3 107.25(17) . . ?
C17 C22 S9 121.35(15) . . ?
C21 C22 S9 116.40(15) . . ?
C21 C22 C17 122.13(19) . . ?
C11 C10 S9 116.14(15) . . ?
C11 C10 C15 121.92(19) . . ?
C15 C10 S9 121.93(15) . . ?
C13 C14 C15 120.0(2) . . ?
C19 C18 C17 119.8(2) . . ?
C11 C12 C13 119.6(2) . . ?
C14 C13 C12 121.2(2) . . ?
C21 C20 C19 119.7(2) . . ?
C18 C19 C20 121.33(19) . . ?

_shelx_res_file                  
;
TITL 1802_auto_a.res in P2(1)/n
    1802_auto.res
    created by SHELXL-2018/3 at 13:32:57 on 01-Mar-2025
REM Old TITL 180 2_auto in P2(1)/n
REM SHELXT solution in P2(1)/n: R1 0.090, Rweak 0.020, Alpha 0.022
REM <I/s> 0.729 for 219 systematic absences, Orientation as input
REM Formula found by SHELXT: C19 N O6 F4 S16
CELL 1.54184 8.742 9.3586 20.6584 90 93.145 90
ZERR 4 0.0002 0.0003 0.0004 0 0.002 0
LATT 1
SYMM 0.5-X,0.5+Y,0.5-Z
SFAC C H F N O S
UNIT 60 48 12 4 16 12

L.S. 4
PLAN  5
SIZE 0.2 0.02 0.01
TEMP -173.15(10)
fmap 2
acta
REM <olex2.extras>
REM <HklSrc "%.\\180%202_auto.hkl">
REM </olex2.extras>

WGHT    0.042700    1.407400
FVAR       3.51573
S1    6    0.845948    0.723272    0.352299    11.00000    0.02162    0.01499 =
         0.01596    0.00074    0.00319    0.00010
S9    6    0.577003    0.325412    0.332901    11.00000    0.01924    0.01671 =
         0.01371   -0.00100    0.00278    0.00170
S16   6    0.599149    0.313408    0.492956    11.00000    0.03135    0.02198 =
         0.01476   -0.00304    0.00379   -0.00005
F5    3    0.892590    0.980547    0.306769    11.00000    0.03578    0.01989 =
         0.02607    0.00474    0.00944   -0.00241
F3    3    0.872921    0.972673    0.410291    11.00000    0.05224    0.02562 =
         0.02677   -0.00881    0.01171   -0.01068
F4    3    0.671586    0.951680    0.346360    11.00000    0.02446    0.02503 =
         0.06712    0.00642    0.01062    0.00726
O25   5    0.321885    0.459295    0.280470    11.00000    0.02245    0.02363 =
         0.02210   -0.00109    0.00022    0.00045
O7    5    0.755655    0.674263    0.405310    11.00000    0.02800    0.02095 =
         0.01742    0.00155    0.00512   -0.00434
O8    5    0.782680    0.681883    0.289341    11.00000    0.03856    0.02292 =
         0.01661   -0.00148    0.00374   -0.00765
O6    5    1.008616    0.708731    0.363273    11.00000    0.02321    0.02679 =
         0.03566    0.00639    0.00407    0.00441
N23   4    0.520636    0.491486    0.352660    11.00000    0.02162    0.01556 =
         0.01716   -0.00029    0.00190    0.00127
AFIX  43
H23   2    0.565094    0.541038    0.384640    11.00000   -1.20000
AFIX   0
C17   1    0.760792    0.320453    0.445778    11.00000    0.02534    0.01273 =
         0.02092   -0.00216   -0.00054    0.00333
C24   1    0.398443    0.542821    0.314168    11.00000    0.01894    0.01937 =
         0.01691    0.00402    0.00656    0.00041
C11   1    0.363696    0.121406    0.340717    11.00000    0.02026    0.01708 =
         0.02431   -0.00194    0.00081    0.00409
AFIX  43
H11   2    0.363660    0.121161    0.294730    11.00000   -1.20000
AFIX   0
C21   1    0.884878    0.330657    0.342787    11.00000    0.02466    0.01669 =
         0.02599   -0.00192    0.00479    0.00339
AFIX  43
H21   2    0.877451    0.328664    0.296745    11.00000   -1.20000
AFIX   0
C15   1    0.469551    0.209067    0.444905    11.00000    0.02382    0.01587 =
         0.01950   -0.00156    0.00620    0.00504

C2    1    0.819073    0.916546    0.353888    11.00000    0.02400    0.01872 =
         0.02162    0.00041    0.00611   -0.00067
C22   1    0.753735    0.322172    0.378079    11.00000    0.01906    0.01414 =
         0.02007   -0.00156    0.00012    0.00203
C10   1    0.462434    0.210276    0.377077    11.00000    0.01878    0.01426 =
         0.02068   -0.00064    0.00448    0.00387
C14   1    0.368711    0.120057    0.476096    11.00000    0.02772    0.02003 =
         0.02409    0.00382    0.00797    0.00432
AFIX  43
H14   2    0.370100    0.118071    0.522102    11.00000   -1.20000
AFIX   0
C18   1    0.904052    0.330047    0.478364    11.00000    0.03275    0.01474 =
         0.02456   -0.00146   -0.00538    0.00248
AFIX  43
H18   2    0.912487    0.327938    0.524397    11.00000   -1.20000
AFIX   0
C12   1    0.265024    0.032911    0.372711    11.00000    0.02076    0.01641 =
         0.03471   -0.00217    0.00249    0.00155
AFIX  43
H12   2    0.196615   -0.028623    0.348714    11.00000   -1.20000
AFIX   0
C26   1    0.369268    0.699725    0.318931    11.00000    0.02510    0.01939 =
         0.02712    0.00249    0.00167    0.00278
AFIX 137
H26A  2    0.373600    0.743237    0.275922    11.00000   -1.50000
H26B  2    0.447388    0.743191    0.348550    11.00000   -1.50000
H26C  2    0.267685    0.715632    0.335445    11.00000   -1.50000
AFIX   0
C13   1    0.266921    0.034876    0.440107    11.00000    0.02339    0.01984 =
         0.03662    0.00561    0.00929    0.00361
AFIX  43
H13   2    0.196916   -0.023444    0.461758    11.00000   -1.20000
AFIX   0
C20   1    1.026115    0.342039    0.376106    11.00000    0.02181    0.01695 =
         0.03956   -0.00216    0.00332    0.00230
AFIX  43
H20   2    1.116831    0.349361    0.353022    11.00000   -1.20000
AFIX   0
C19   1    1.034580    0.342706    0.443438    11.00000    0.02318    0.01669 =
         0.03920   -0.00346   -0.00670    0.00345
AFIX  43
H19   2    1.131659    0.352013    0.466049    11.00000   -1.20000
AFIX   0
HKLF 4


REM  1802_auto_a.res in P2(1)/n
REM wR2 = 0.0901, GooF = S = 1.056, Restrained GooF = 1.056 for all data
REM R1 = 0.0355 for 3120 Fo > 4sig(Fo) and 0.0400 for all 3419 data
REM 236 parameters refined using 0 restraints

END

WGHT      0.0427      1.4074

REM Highest difference peak  0.486,  deepest hole -0.598,  1-sigma level  0.065
Q1    1   0.6017  0.5516  0.3625  11.00000  0.05    0.49
Q2    1   0.6724  0.3257  0.3540  11.00000  0.05    0.45
Q3    1   0.9438  0.7654  0.3657  11.00000  0.05    0.37
Q4    1   0.5066  0.2820  0.4744  11.00000  0.05    0.35
Q5    1   0.8167  0.8276  0.3565  11.00000  0.05    0.29
;
_shelx_res_checksum              16583
_shelx_hkl_file                  
;
   0   0  -2 1217.51 85.4436  12
   0   0  -3 24.5378 91.0275  12
   0   0  -4 370671. 14931.6  12
   0   0  -5 37.5385 149.237  12
   0   0  -6 540846. 21789.7  12
   0   0  -7 48.3440 176.070  12
   0   0  -8 5864.13 337.071  12
   0   0  -9-56.3891 187.343  12
   0   0 -10 29552.0 1282.22  12
   0   0 -11 49.1714 193.779  12
   0   0 -12 5807.68 376.686  12
   0   0 -13-62.1427 206.345  12
   0   0 -14 59251.5 2516.99  12
   0   0 -15 202.377 169.149  25
   0   0 -16 6421.47 401.711  25
   0   0 -17 291.406 193.541  25
   0   0 -18 4182.56 336.151  25
   0   0 -19 271.746 420.360  16
   0   0 -19 69.1419 107.907  15
   0   0 -19-101.024 203.440  25
   0   0  20 15611.2 620.885  14
   0   0 -20 13452.2 629.071  15
   0   0 -21 4.33300 104.490  15
   0   0  21 78.2136 79.5292  14
   0   0  22 1024.71 93.9858  14
   0   0 -22 802.358 114.091  15
   0   0 -23-3.43639 89.1715  15
   0   0  23-27.3490 68.8903  14
   0   0 -24 103.629 76.8257  15
   0   0  24 84.6563 60.7536  14
   0   0  25 47.8574 48.7358  14
   0  -1   0 125.043 120.710  22
   0  -1  -1 701.682 128.868  22
   0   1  -2 6453.92 335.865  16
   0   1  -3 2378.25 148.824  12
   0   1  -4 102468. 4148.83  12
   0   1  -5 48895.5 2005.89  12
   0   1  -6 46251.7 1907.98  12
   0   1  -7 3122.91 227.322  12
   0  -1  -7 2966.14 235.115  12
   0  -1  -8 54672.1 2339.19  12
   0   1  -8 58387.9 2340.80  12
   0  -1  -9 9689.04 488.069  12
   0   1  -9 9534.43 483.034  12
   0   1 -10 1903.08 221.364  12
   0  -1 -10 1660.81 234.815  12
   0   1 -11 1599.85 227.818  12
   0  -1 -11 1610.97 249.043  12
   0  -1 -12 11757.0 604.101  12
   0  -1 -13 4863.83 366.934  12
   0  -1 -14 608.395 224.324  12
   0  -1 -15 686.520 244.937  12
   0   1 -15 418.289 390.859  16
   0   1 -15 510.154 170.988  25
   0  -1 -15 377.472 181.681  25
   0  -1 -15 224.972 141.637   7
   0  -1 -16 28016.2 1283.69  25
   0   1 -16 29898.9 1285.97  25
   0  -1 -16 27941.6 1319.06  12
   0   1 -17 5272.14 368.943  25
   0  -1 -17 5437.92 365.783  25
   0   1 -18 40234.9 1744.71  25
   0  -1 -18 39195.6 1746.53  25
   0  -1 -19 3923.41 210.866  15
   0   1 -19 4205.82 209.283  15
   0   1 -19 3448.18 231.344  11
   0   1 -19 3327.68 307.371  25
   0  -1 -19 3166.05 315.753  25
   0  -1  20 63503.5 2338.67  14
   0  -1 -20 58741.4 2348.17  15
   0   1 -20 57252.0 2347.15  15
   0   1 -21 1223.00 120.672  15
   0  -1 -21 1028.29 122.184  15
   0  -1  21 1099.54 102.056  14
   0   1 -22 6140.93 298.108  15
   0  -1  22 6844.27 285.401  14
   0   1  22 6353.99 284.623  14
   0  -1 -22 5894.88 297.134  15
   0   1 -23 3014.58 172.111  15
   0   1  23 3349.56 160.238  14
   0  -1 -23 2973.64 173.354  15
   0  -1  23 3370.81 160.280  14
   0   1 -24 1154.25 99.8182  15
   0  -1 -24 1343.87 102.408  15
   0  -1  24 1495.98 90.5319  14
   0   1  24 1427.19 89.9549  14
   0  -1 -25 397.027 59.7178  10
   0   1 -25 343.265 60.8947  10
   0  -1  25 377.528 51.9718  14
   0   1  25 512.279 52.6007  14
   0  -2   0 126940. 5056.54  22
   0  -2   0 123532. 5022.66  12
   0  -2  -1 13625.8 547.818  25
   0  -2  -1 13170.3 627.611  22
   0  -2  -1 12804.8 571.433  12
   0  -2  -2 47814.9 2012.66  22
   0  -2  -2 48613.6 1976.78  12
   0  -2  -3 6358.61 336.145  12
   0   2  -3 6960.97 405.710  16
   0  -2  -4 1908.44 193.207  12
   0   2  -4 1453.91 283.743  16
   0   2  -5 2525.92 335.033  16
   0  -2  -5 3026.08 221.413  12
   0   2  -6 62792.8 2527.26  16
   0  -2  -6 58169.0 2446.27  12
   0   2  -7 20864.4 962.999  16
   0  -2  -7 19004.7 860.411  12
   0   2  -8 43418.0 1794.83  16
   0  -2  -8 38957.8 1692.57  12
   0   2  -9 13110.2 756.009  16
   0   2 -10 11657.4 728.414  16
   0   2 -11 6988.09 579.681  16
   0   2 -12 2956.69 448.134  16
   0   2 -13 5942.61 565.883  16
   0  -2 -13 6342.04 307.597  18
   0   2 -14 5784.63 345.198  25
   0  -2 -14 5975.50 353.636  25
   0   2 -14 5098.19 544.828  16
   0  -2 -14 4964.00 275.845  18
   0   2 -15 708.481 183.072  25
   0  -2 -15 875.344 190.174  25
   0   2 -15 596.481 394.633  16
   0  -2 -15 796.559 143.585  18
   0  -2 -16 551.569 189.311  25
   0   2 -16 449.352 188.530  25
   0   2 -16-42.5404 407.131  16
   0   2 -17 682.205 187.366  25
   0  -2 -17 316.199 186.597  25
   0   2 -17 178.700 405.084  16
   0  -2 -18 13182.8 729.539  25
   0   2 -18 12992.8 727.881  25
   0   2 -18 14960.3 627.518  15
   0   2 -18 13204.6 944.848  16
   0  -2 -18 15929.3 630.794  15
   0   2 -18 13582.9 656.016  11
   0  -2 -19 18101.2 968.612  25
   0   2 -19 16694.9 958.449  25
   0   2 -19 18963.5 893.538  11
   0  -2  19 22452.9 861.532  14
   0   2 -19 19263.9 869.045  15
   0  -2 -19 20642.3 871.019  15
   0   2  19 22710.9 861.977  14
   0   2 -19 17554.8 1161.24  16
   0   2 -20 1939.40 180.309  11
   0  -2  20 2224.17 131.763  14
   0   2 -20 2355.69 152.075  15
   0   2  20 2441.45 137.708  14
   0  -2 -20 2210.95 157.090  15
   0   2  21 2425.13 136.074  14
   0  -2 -21 2115.71 150.258  15
   0  -2  21 2522.37 134.608  14
   0   2 -21 2115.35 151.280  15
   0   2 -22 130.091 89.0483  15
   0  -2 -22 162.306 87.3777  15
   0   2  22 248.786 68.7376  14
   0  -2  22 340.099 69.9226  14
   0   2 -23 300.839 81.0293  15
   0  -2 -23 383.462 80.8171  15
   0   2  23 357.302 66.7337  14
   0  -2  23 370.212 66.2881  14
   0  -2  24 3451.67 150.374  14
   0   2  24 3449.57 149.302  14
   0  -2 -24 2938.23 155.477  15
   0   2 -24 2899.73 155.903  15
   0  -2 -24 2918.23 153.303  10
   0  -2  25 6389.91 249.718  14
   0   2  25 6820.19 249.862  14
   0  -3   0-244.578 297.570  22
   0  -3   0 64.7811 108.121  12
   0  -3  -1 580907. 22858.5  22
   0  -3   1 573426. 22858.3  22
   0  -3   1 560945. 22804.1  12
   0  -3  -1 564833. 22807.4  12
   0  -3  -2 5434.27 231.859  25
   0  -3  -2 5373.63 414.584  22
   0   3  -2 5196.80 228.249   1
   0  -3  -2 5850.27 231.039   1
   0  -3  -2 5676.94 291.467  12
   0  -3  -3 86250.6 3727.87  22
   0  -3  -3 91347.1 3650.79  25
   0   3  -3 87115.6 3648.15  25
   0  -3  -4 9976.69 471.427  12
   0   3  -4 9858.32 424.828  25
   0  -3  -5 8231.12 407.973  12
   0   3  -6 556.221 331.788  16
   0  -3  -6 951.787 169.913  12
   0   3  -7 28976.1 1285.70  16
   0  -3  -7 26690.1 1175.12  12
   0   3  -8 2162.79 385.288  16
   0  -3  -8 1970.58 225.050  12
   0   3  -9 619.409 364.218  16
   0  -3  -9 832.719 198.700  12
   0  -3 -10 12945.4 642.703  12
   0   3 -10 12824.7 776.574  16
   0   3 -11 28912.0 1228.39  25
   0   3 -11 27231.8 1416.66  16
   0  -3 -11 28648.1 1272.08  12
   0  -3 -12 20570.0 909.982  18
   0  -3 -12 23071.7 971.318  25
   0   3 -12 22689.4 967.309  25
   0   3 -12 21270.5 1159.19  16
   0  -3 -12 22531.9 1015.20  12
   0  -3 -13 10285.5 486.939  18
   0  -3 -13 11783.5 552.328  25
   0   3 -13 11338.4 545.511  25
   0  -3 -13 11670.5 609.324  12
   0   3 -14 825.021 172.411  25
   0  -3 -14 383.734 169.720  25
   0  -3 -14 856.166 147.707  18
   0   3 -14 1025.46 393.579  16
   0  -3 -14 751.420 237.279  12
   0   3 -15 723.309 185.062  11
   0  -3 -15 644.426 149.365  18
   0  -3 -15 690.217 181.906  25
   0   3 -15 818.846 174.852  25
   0   3 -15 801.699 403.103  16
   0  -3 -15 510.807 238.306  12
   0  -3 -16 3923.96 349.322  12
   0   3 -16 3144.05 274.822  25
   0  -3 -16 3496.48 295.903  25
   0   3 -16 3018.67 514.887  16
   0   3 -16 3082.18 249.862  11
   0  -3 -16 3072.60 217.429  18
   0   3 -17 1600.82 201.944  11
   0   3 -17 1013.29 193.331  25
   0  -3 -17 1102.38 214.343  25
   0  -3 -17 1572.92 284.694  12
   0  -3 -17 1498.57 171.539  18
   0   3 -17 1375.42 469.046  16
   0   3 -17 1495.19 118.826  15
   0  -3 -17 1421.26 120.975  15
   0  -3 -18 4119.64 365.461  25
   0   3 -18 3409.48 345.174  25
   0   3 -18 5444.88 328.828  11
   0  -3 -18 5604.23 272.880  15
   0   3 -18 4519.91 577.022  16
   0   3  18 6170.01 260.480  14
   0   3 -18 5471.04 272.751  15
   0  -3  18 6471.84 261.795  14
   0   3 -19 9690.08 516.912  11
   0   3  19 11835.9 474.057  14
   0  -3  19 11914.1 474.599  14
   0   3 -19 10333.6 482.575  15
   0  -3 -19 10578.0 483.326  15
   0  -3 -20 222.751 92.9099  15
   0   3 -20 201.932 90.9287  15
   0  -3  20 281.016 68.4507  14
   0   3  20 372.715 71.8722  14
   0   3 -20 238.737 147.334  11
   0  -3 -21 374.228 86.0036  15
   0   3 -21 311.474 86.7544  15
   0  -3  21 279.831 64.9662  14
   0   3  21 351.415 66.7457  14
   0  -3 -22 73.2797 75.8808  15
   0   3 -22 40.9836 74.3107  15
   0   3  22 126.502 61.1625  14
   0  -3  22-41.3312 59.1592  14
   0   3  23 4590.93 186.758  14
   0  -3  23 4185.04 185.688  14
   0  -3 -24 429.047 70.0874   2
   0   3 -24 306.552 48.5361  10
   0  -3  24 351.450 42.6751  14
   0  -4   0 57877.2 2347.09  12
   0  -4   0 55884.3 2442.53  22
   0  -4  -1 43868.9 1717.01  12
   0  -4   1 39383.9 1702.61  12
   0  -4   1 42208.5 1811.50  22
   0  -4  -1 43425.9 1817.59  22
   0  -4   2 22760.2 1032.92  12
   0  -4   2 25638.2 1157.80  22
   0  -4  -2 24245.6 1151.76  22
   0  -4  -3 3536.73 232.788  12
   0  -4  -3 3265.34 408.202  22
   0   4  -4 30348.0 1256.33  25
   0  -4  -4 34215.0 1310.97  12
   0   4  -4 30906.7 1260.09   1
   0   4  -5 8655.99 386.465  25
   0  -4  -5 9410.49 394.410  25
   0  -4  -5 8524.90 436.699  12
   0   4  -6 62.6327 71.5763  25
   0  -4  -6 99.4687 86.6216  25
   0  -4  -6 71.5126 148.225  12
   0  -4  -7 36618.2 1484.57  25
   0   4  -7 35677.8 1480.69  25
   0  -4  -7 34221.2 1515.35  12
   0   4  -8 93.0121 84.8306  25
   0  -4  -8 7.15823 101.513  25
   0  -4  -8 68.6470 168.485  12
   0   4  -9 7788.20 380.468  25
   0  -4  -9 8187.48 390.246  25
   0  -4  -9 7413.62 433.526  12
   0  -4 -10 716.209 131.686  25
   0   4 -10 726.637 122.980  25
   0   4 -10 963.542 168.211  11
   0  -4 -10 562.637 194.830  12
   0  -4 -10 713.683 141.037  19
   0  -4 -11 86.7895 125.174  25
   0   4 -11 111.775 118.021  25
   0   4 -11-7.24214 161.385  11
   0  -4 -11 80.3189 194.464  12
   0  -4 -11 138.156 144.542  19
   0   4 -12 1968.08 197.543  25
   0  -4 -12 2727.55 219.608  25
   0  -4 -12 2742.87 280.774  12
   0   4 -12 2715.90 220.124  11
   0  -4 -13 32248.8 1248.63  15
   0  -4 -13 30360.3 1372.77  12
   0  -4 -13 29154.4 1268.09  18
   0   4 -13 28199.5 1314.55  25
   0  -4 -13 28772.6 1325.49  25
   0   4 -13 29962.6 1295.68  11
   0  -4 -14 15581.5 638.220  15
   0   4 -14 15181.1 637.548  15
   0  -4 -14 15525.6 780.322  12
   0  -4 -14 14558.0 664.382  18
   0   4 -14 15267.3 694.603  11
   0  -4 -14 14481.2 723.017  25
   0   4 -14 14673.4 717.717  25
   0  -4 -15 18639.0 911.655  25
   0   4 -15 19387.0 875.114  11
   0  -4 -15 20839.0 824.490  15
   0   4  15 20315.3 813.588  14
   0   4 -15 20096.2 823.142  15
   0  -4  15 20103.9 813.143  14
   0  -4 -15 17839.3 843.147  18
   0  -4 -15 19095.3 868.763  23
   0  -4 -15 19808.4 966.225  12
   0  -4 -16 234.746 177.933  25
   0   4 -16 449.195 162.676  25
   0   4 -16 877.660 192.383  11
   0  -4 -16 699.498 93.6793  15
   0   4 -16 904.160 95.4682  15
   0   4  16 901.518 76.2447  14
   0  -4  16 877.307 76.1023  14
   0  -4 -16 721.686 184.045  23
   0  -4 -16 658.528 249.712  12
   0  -4 -16 602.628 159.333  18
   0  -4 -17 1788.90 204.091  23
   0  -4 -17 1661.09 177.034  18
   0   4 -17 1804.58 215.822  11
   0   4 -17 1629.92 120.539  15
   0  -4 -17 1363.48 118.231  15
   0   4  17 1663.81 103.246  14
   0  -4  17 1849.77 105.591  14
   0   4  18 9697.87 392.220  14
   0   4 -18 8707.02 400.990  15
   0  -4  18 9013.90 390.531  14
   0  -4 -18 8945.43 400.713  15
   0   4 -18 9618.15 456.225  11
   0  -4 -18 8924.53 443.976  23
   0   4  19 63398.4 2450.94  14
   0  -4  19 63769.3 2450.92  14
   0   4 -19 57369.4 2456.85  15
   0  -4 -19 59148.1 2457.39  15
   0   4 -19 56926.3 2485.07  11
   0  -4 -19 56945.3 2475.30  23
   0   4  20 8317.14 336.009  14
   0   4 -20 7365.19 342.884  15
   0  -4  20 8006.00 335.519  14
   0   4 -21 2381.66 168.343  11
   0   4 -21 2055.55 127.496  15
   0  -4  21 2523.26 120.415  14
   0   4 -22 5135.59 226.392  10
   0  -4 -23 2362.61 139.325   2
   0  -4 -24 4992.12 218.988   2
   0  -5   0 1838.52 429.565  22
   0  -5   0 1406.19 155.242  12
   0  -5   1 127878. 5240.86  22
   0  -5  -1 131471. 5240.80  22
   0  -5   1 119397. 5106.54  12
   0  -5  -1 134969. 5124.12  12
   0  -5  -2 144951. 5924.93  22
   0  -5   2 142595. 5921.26  22
   0  -5  -2 142996. 5809.85  12
   0  -5   3 45362.6 1896.21  22
   0  -5  -3 45215.7 1899.47  22
   0  -5  -3 40838.1 1754.46  12
   0  -5   4 26517.1 1240.00  22
   0  -5  -4 25433.6 1094.88  12
   0  -5  -5 49980.0 2079.61  12
   0   5  -6 4285.41 256.160  11
   0  -5  -6 4319.38 271.161  12
   0   5  -7 114333. 4639.05  11
   0  -5  -7 113678. 4673.85  12
   0  -5  -8 108540. 4504.81  19
   0   5  -8 115516. 4529.81  11
   0  -5  -8 112843. 4574.19  12
   0  -5  -9 1591.78 200.000  23
   0  -5  -9 1222.14 207.714  12
   0  -5  -9 1308.84 164.228  19
   0  -5 -10 8742.87 417.091  23
   0  -5 -10 7298.27 453.416  12
   0  -5 -10 7678.87 377.527  19
   0  -5 -11 337.176 153.490  19
   0  -5 -11 516.433 205.152  12
   0  -5 -11 341.386 186.468  23
   0  -5 -12 60.0294 201.393  23
   0  -5 -12 111.175 196.558  12
   0   5 -12 25.2281 184.357  11
   0  -5 -13 54846.4 2252.61  23
   0  -5 -13 54899.9 2333.82  12
   0   5 -13 53254.3 2249.65  11
   0  -5 -14 13584.3 716.878  12
   0   5 -14 13711.0 637.916  11
   0  -5 -14 13822.2 639.348  23
   0  -5 -14 13323.0 608.261  18
   0  -5 -15 352.975 162.033  18
   0   5 -15 270.855 201.981  11
   0  -5 -15 387.164 220.077  12
   0  -5 -15 308.627 196.234  23
   0  -5 -16 1157.93 175.174  18
   0  -5 -16 1266.35 209.269  23
   0   5 -16 1286.00 222.200  11
   0  -5 -16 1264.06 254.005  12
   0   5 -17 2382.34 234.194  11
   0  -5 -17 2195.07 195.757  18
   0  -5 -17 2451.27 225.059  23
   0  -5 -18 73.0526 135.191  18
   0   5 -18-7.31729 171.649  11
   0  -5 -18 6.45841 155.169  23
   0   5 -19 11183.8 518.615  11
   0   5 -20 1079.42 152.177  11
   0   5 -21 254.609 101.272  17
   0   5 -21 428.817 115.715  11
   0   5 -22 2125.09 127.440  17
   0  -6   0 213084. 8671.29  22
   0   6   0 210019. 8506.97  11
   0   6   1 824.320 144.360  11
   0   6  -1 1074.03 156.530  11
   0  -6  -1 578.715 404.405  22
   0  -6   1 844.057 418.850  22
   0  -6  -2 4560.19 505.096  22
   0  -6   2 4111.37 492.753  22
   0   6   2 4030.57 231.634  11
   0   6  -2 4230.31 249.156  11
   0  -6  -3 8206.48 638.226  22
   0  -6   3 7934.43 637.546  22
   0   6  -3 8575.55 397.275  11
   0   6   3 7707.36 375.110  11
   0  -6   4 322.798 177.654  23
   0  -6   4 27.9783 401.329  22
   0   6   4 160.619 111.019  11
   0   6  -4 163.210 146.239  11
   0  -6   5 7331.69 603.820  22
   0   6  -5 6806.65 355.476  11
   0  -6  -5 6284.79 347.361  12
   0  -6   5 6581.92 366.761  23
   0  -6  -5 7337.27 378.726  23
   0   6  -6 9689.86 458.596  11
   0  -6  -6 8870.48 465.455  12
   0  -6  -6 9665.17 474.221  23
   0  -6   6 9016.07 469.459  23
   0  -6   7 3581.30 504.251  22
   0   6  -7 3551.52 241.918  11
   0  -6   7 3009.20 253.376  23
   0  -6  -7 2947.25 263.625  23
   0  -6  -7 2577.55 229.562  12
   0   6  -8 2142.15 225.809  11
   0  -6  -8 2335.35 242.976  23
   0  -6   8 2035.46 467.654  22
   0  -6  -8 2085.41 216.228  12
   0  -6  -8 2236.80 192.793  19
   0   6  -9 3323.91 258.992  11
   0  -6  -9 3424.66 279.023  12
   0  -6   9 3227.11 505.864  22
   0  -6  -9 3399.34 230.496  19
   0  -6  -9 3667.04 283.460  23
   0  -6 -10 13916.0 684.552  12
   0   6 -10 14244.0 641.530  11
   0  -6 -10 13200.7 606.543  19
   0  -6 -10 13783.7 654.466  23
   0  -6 -11 1662.11 249.855  23
   0  -6 -11 1444.77 184.247  19
   0  -6 -11 1588.92 228.194  12
   0  -6 -12 7054.66 398.508  23
   0  -6 -12 6512.09 434.901  12
   0  -6 -13 28260.1 1193.60  23
   0  -6 -13 26277.5 1253.88  12
   0   6 -14 1780.35 238.113  11
   0  -6 -14 1680.72 232.270  23
   0  -6 -14 1515.71 191.314  18
   0  -6 -14 1438.33 245.632  12
   0   6 -15 9465.14 487.476  11
   0  -6 -15 9715.27 482.618  23
   0  -6 -15 9391.04 451.297  18
   0  -6 -16 1545.38 206.827  23
   0  -6 -16 1065.19 170.647  18
   0   6 -16 1168.41 142.022  17
   0   6 -16 1275.17 215.511  11
   0  -6 -17 2193.33 206.015  23
   0   6 -17 2306.94 220.099  11
   0  -6 -17 2111.63 181.213  18
   0   6 -17 2151.56 165.357  17
   0  -6 -18 13062.8 594.314  23
   0  -6 -18 13283.2 580.763  18
   0   6 -18 14282.9 611.355  11
   0   6 -19 3984.82 240.907  11
   0   6 -20 483.456 123.078  11
   0  -6 -21 808.857 94.3213   2
   0  -6 -22 100.715 59.2300   2
   0  -7   0 197.701 436.950  22
   0  -7   0 297.764 201.994  23
   0   7   0 128.237 146.328  11
   0  -7  -1 1016.96 220.359  23
   0  -7   1 969.880 224.300  23
   0  -7   1 330.224 422.802  22
   0  -7  -1 568.244 420.997  22
   0   7   1 769.290 158.504  11
   0   7  -1 829.856 161.132  11
   0  -7   2 9625.37 497.841  23
   0  -7  -2 9842.22 495.954  23
   0   7   2 9536.59 454.273  11
   0   7  -2 9497.53 465.968  11
   0  -7   2 9898.38 737.236  22
   0  -7  -2 10275.9 726.181  22
   0  -7   3 3789.18 499.713  22
   0   7  -3 3465.88 238.796  11
   0   7   3 2948.05 213.856  11
   0  -7   3 2856.08 268.896  23
   0  -7  -3 3418.87 282.382  23
   0  -7   4 447.177 429.586  22
   0  -7   4 218.434 198.190  23
   0   7  -4 254.880 169.312  11
   0  -7   5 9432.00 484.816  23
   0   7  -5 9204.33 467.616  11
   0  -7   5 10191.4 726.074  22
   0  -7   6 1219.62 438.726  22
   0  -7  -6 1049.98 232.132  23
   0  -7   6 1056.47 222.647  23
   0   7  -6 949.335 202.891  11
   0   7  -7 2817.88 250.776  11
   0  -7  -7 2772.63 218.244  19
   0  -7   7 2903.89 495.949  22
   0  -7  -7 2652.99 286.034  23
   0   7  -8 42976.6 1705.13  11
   0  -7   8 39743.3 1936.47  22
   0  -7  -8 38971.1 1715.24  23
   0  -7  -8 39852.9 1672.26  19
   0  -7   9 1266.73 481.134  22
   0  -7  -9 1431.37 243.185  23
   0  -7  -9 1539.58 192.809  19
   0   7  -9 1479.17 226.443  11
   0  -7  10 4847.21 578.966  22
   0   7 -10 5292.23 337.400  11
   0  -7 -10 5435.18 363.024  23
   0  -7 -10 5290.32 299.994  19
   0  -7 -11 2190.11 275.055  23
   0  -7  11 2107.15 514.518  22
   0   7 -11 2536.49 260.792  11
   0  -7 -11 2796.54 216.320  19
   0  -7 -12 13867.5 645.852  23
   0   7 -12 13439.9 636.132  11
   0  -7  12 11649.6 868.150  22
   0  -7 -13 2140.08 261.827  23
   0  -7 -14 1394.83 215.624  23
   0  -7 -14 1390.55 188.691  18
   0  -7 -15 994.477 206.635  23
   0  -7 -15 812.190 162.383  18
   0  -7 -16 2018.42 204.490  23
   0   7 -16 2040.39 214.420  11
   0  -7 -16 1966.45 174.902  18
   0  -7 -17 3286.64 224.544  23
   0   7 -17 3388.13 237.890  11
   0  -7 -17 3433.98 200.383  18
   0   7 -18 6290.89 334.481  11
   0  -7 -18 6997.64 310.195   2
   0   7 -19 237.665 112.502  11
   0  -7 -19 38.2429 84.3588   2
   0   7 -20 17525.2 817.700  11
   0  -7 -20 21569.5 813.004   2
   0  -8   0 74973.2 3066.64  23
   0   8   0 74288.5 3039.98  11
   0  -8   0 70326.1 3281.74  22
   0  -8   1 65136.2 2674.03  23
   0  -8  -1 64765.9 2676.57  23
   0  -8   1 61230.9 2889.30  22
   0   8  -1 63894.5 2648.85  11
   0   8   1 64475.2 2644.34  11
   0  -8  -2 1087.55 260.816  23
   0  -8   2 1350.36 499.417  22
   0  -8   2 1462.63 249.365  23
   0   8  -2 1572.33 205.738  11
   0   8   2 1543.40 179.357  11
   0  -8  -3 8761.19 492.423  23
   0  -8   3 8510.53 483.389  23
   0   8  -3 9200.68 453.513  11
   0  -8   3 8175.68 721.502  22
   0  -8   4 429.560 474.208  22
   0  -8   4 672.295 228.060  23
   0   8  -4 565.949 195.027  11
   0  -8   5 19803.8 907.386  23
   0   8  -5 20589.8 892.411  11
   0  -8   5 18146.8 1123.42  22
   0   8  -6 11075.4 535.140  11
   0  -8  -6 10994.1 506.942  19
   0   8  -7 9768.27 469.648  11
   0  -8   7 9427.81 748.782  22
   0  -8  -7 9101.86 501.310  23
   0  -8  -7 8678.91 440.949  19
   0  -8   8 78.9958 427.030  22
   0  -8  -8 473.153 242.167  23
   0  -8  -8 471.374 176.630  19
   0   8  -8 719.350 212.197  11
   0   8  -9 11385.9 562.809  11
   0  -8  -9 11809.6 586.262  23
   0  -8  -9 11850.1 528.472  19
   0  -8 -10 2347.18 281.125  23
   0  -8 -10 2348.87 205.370  19
   0   8 -10 2501.60 257.613  11
   0   8 -11 5956.66 357.062  11
   0  -8 -11 5537.11 360.834  23
   0   8 -12 5580.01 325.803  11
   0  -8 -12 5310.98 334.390  23
   0  -8 -12 4814.90 244.692   2
   0  -8 -13 358.488 198.626  23
   0   8 -13 677.492 194.508  11
   0  -8 -13 495.532 97.6981   2
   0  -8 -14 736.332 100.244   2
   0  -8 -14 508.263 145.575  18
   0  -8 -14 583.499 186.379  23
   0  -8 -15 4886.87 258.995  18
   0  -8 -15 4991.12 235.626   2
   0  -8 -15 4900.91 284.657  23
   0  -8 -16 2058.35 153.850  18
   0  -8 -16 2207.57 176.697  23
   0  -8 -16 2457.22 133.667   2
   0  -8 -17 1121.01 86.4973   2
   0   8 -17 861.059 139.361  11
   0   8 -18 15908.0 617.683  11
   0  -8 -18 14034.1 595.351   2
   0   9   0 227.014 155.108  11
   0  -9   0-168.543 250.022  23
   0  -9  -1 16204.8 779.604  23
   0  -9   1 15677.3 773.339  23
   0   9  -1 16785.2 729.898  11
   0  -9  -2 536.770 248.893  23
   0  -9   2 31.0863 248.241  23
   0   9  -2 325.938 173.829  11
   0  -9  -3 1424.99 283.450  23
   0  -9   3 1358.84 274.411  23
   0   9  -3 1760.59 209.730  11
   0  -9  -4 529.836 255.412  23
   0   9  -4 325.843 177.878  11
   0  -9   4 300.408 234.856  23
   0  -9  -5 9471.86 450.614  19
   0   9  -5 9319.29 467.994  11
   0  -9  -6 422.409 175.362  19
   0   9  -6 730.538 200.003  11
   0  -9  -7 5742.14 303.733  19
   0   9  -7 5313.19 330.515  11
   0   9  -8 576.004 190.112  11
   0  -9  -8 428.297 237.918  23
   0  -9  -8 796.777 164.827  19
   0   9  -9 926.202 205.298  11
   0  -9  -9 537.268 241.219  23
   0  -9  -9 840.711 153.213  19
   0   9 -10 1715.58 213.568  11
   0  -9 -10 1474.28 237.879  23
   0   9 -11 11375.1 525.825  11
   0  -9 -11 10668.3 533.967  23
   0   9 -12 7099.67 351.763  11
   0  -9 -12 5951.72 357.510  23
   0   9 -13 4620.84 258.804  11
   0  -9 -13 4212.23 231.064  18
   0  -9 -13 3886.30 261.596  23
   0  -9 -14 657.478 115.872  18
   0   9 -14 747.815 145.465  11
   0  -9 -14 877.736 146.708  23
   0   9 -15 4210.49 216.201  11
   0  -9 -15 3604.11 185.509  18
   0 -10   0 2857.20 290.990  23
   0 -10  -1 21439.2 925.711  23
   0 -10   1 19575.3 916.665  23
   0 -10  -2 1632.00 268.371  23
   0 -10  -3 13479.9 575.010  19
   0  10  -3 12567.8 580.966  11
   0 -10  -3 12605.1 624.395  23
   0  10  -4 425.110 151.293  11
   0 -10  -4 439.252 158.459  19
   0 -10  -4 171.488 239.343  23
   0  10  -5 22212.0 930.215  11
   0 -10  -5 21381.0 912.234  19
   0  10  -6 3823.79 250.172  11
   0 -10  -6 4219.10 231.868  19
   0  10  -7 18674.3 806.721  11
   0  10  -8 2401.31 190.796  11
   0 -10  -8 2004.63 241.212  23
   0 -10  -9 35929.1 1527.98  23
   0  10  -9 37121.5 1516.47  11
   0  10 -10 539.801 133.330  11
   0 -10 -10 700.253 173.752  23
   0  10 -11 10481.0 445.565  11
   0 -10 -11 10184.8 432.976  18
   0  10 -12 579.419 110.309  11
   0 -10 -12 523.461 95.7468  18
   0 -10 -12 418.869 132.500  23
   0  10 -13-8.74967 79.9093  11
   0 -11   0 159.048 118.627  19
   0 -11  -1 16759.2 709.824  19
   0 -11   1 17210.0 712.667  19
   0 -11  -2 2517.15 159.898  19
   0 -11  -3 1285.43 193.607  23
   0 -11  -4 3261.31 237.936  23
   0 -11  -8 379.580 122.865  23
   0 -11  -9-40.2566 93.0909  23
  -1   0  25 121.253 50.3362  14
   1   0 -25 25.3671 60.5518  15
  -1   0  24 171.205 65.1043  14
   1   0 -24 22.4689 75.5897  15
   1   0 -23 2206.09 148.221  15
  -1   0  23 2672.02 138.191  14
   1   0 -22 105.673 99.6850  15
  -1   0  22-45.0664 79.6066  14
  -1   0  21 49128.9 1971.81  14
   1   0 -21 47411.9 1980.56  15
  -1   0  20 43.8648 81.1264  14
   1   0 -19 35505.7 1754.23  25
   1   0 -19 34908.5 1949.79  16
   1   0 -18 283.145 200.271  25
  -1   0  18 79.2619 80.3830  14
  -1   0  17 68232.7 2768.12  14
   1   0 -16 60.6043 215.407  12
   1   0 -15 90470.4 3781.95  12
   1   0 -14 16.9724 202.534  12
   1   0 -13 395.710 212.243  12
   1   0 -12 231.395 197.643  12
   1   0 -11 55240.8 2317.48  12
   1   0 -10 93.9981 188.051  12
   1   0  -9 9773.43 487.750  12
   1   0  -8 62.0051 162.505  12
   1   0  -7 17162.0 754.221  12
   1   0  -6 191.266 148.219  12
   1   0  -5 470582. 18964.0  12
   1   0  -4 52.5513 151.333  12
   1   0  -3 49937.0 2036.93  12
   1   0  -2 112.349 95.3156  12
  -1   0   1 72828.8 2939.23  13
  -1   0   0 11.3561 42.4819  13
  -1   0   0 28.8257 63.0303  25
  -1   0  -1 268026. 9880.98   9
  -1   0  -1 233585. 9883.56   1
  -1   0  -1 248559. 9885.43  16
  -1   0  -1 229578. 9892.97   3
  -1   0  -1 237327. 9884.02  25
  -1   0  -2-35.3415 108.016   3
  -1   0  -2-32.8821 78.1886  25
  -1   0  -3 77320.6 3135.99  25
  -1   0  -4 58.1179 109.485  25
  -1   0  -5 2445.86 176.895  25
  -1   0  -6-43.3537 118.440  25
  -1   0  -6-26.9249 168.323  12
  -1   0  -7 28118.4 1216.98  25
  -1   0  -7 30260.6 1239.51  12
  -1   0  -8 58.1745 136.240  25
  -1   0  -8-81.2445 183.092  12
  -1   0  -9 507.155 145.822  25
  -1   0  -9 557.728 205.429  12
  -1   0 -10-245.640 154.755  25
  -1   0 -11 8044.20 421.235  25
  -1   0 -12-60.0929 156.424  25
  -1   0 -13 29955.2 1310.25  25
  -1   0 -14 46.0497 150.927   7
  -1   0 -14 44.8772 172.540  25
  -1   0 -15 14198.3 645.087   7
  -1   0 -15 15110.6 722.622  25
  -1   0 -16 110.196 163.589   7
  -1   0 -16 114.351 94.4145  15
  -1   0 -16 128.170 184.947  25
  -1   0 -17 26127.1 1205.73   7
  -1   0 -17 29979.6 1187.35  15
  -1   0 -17 29574.6 1483.33  16
  -1   0 -17 29055.3 1298.08  25
  -1   0 -18-6.73537 172.860   7
  -1   0 -18-85.9779 387.983  16
  -1   0 -18-9.32431 100.818  15
  -1   0 -18 20.3994 193.788  25
  -1   0 -19-259.592 394.776  16
  -1   0 -19 341.993 111.381  15
  -1   0 -19 20.5824 189.950  25
  -1   0 -20 54.6283 103.342  15
  -1   0 -21 1209.65 123.341  15
   1   0  22 112.149 68.0994  14
  -1   0 -22-7.65633 93.6811  15
   1   0  23 18125.1 706.902  14
  -1   0 -23 15645.7 712.856  15
   1   0  24 29.9332 54.1924  14
  -1   0 -24 143.684 72.8224  10
   1   0  25 7648.78 320.845  14
   1  -1 -25 15267.4 678.374  15
   1   1 -25 15689.9 678.228  15
  -1  -1  25 17668.9 675.899  14
  -1   1  25 16904.4 675.500  14
  -1  -1  24 43.0380 58.8507  14
  -1   1  24 146.832 61.4110  14
   1  -1 -24 67.5746 73.7020  15
   1   1 -24 80.6025 72.9710  15
  -1   1  23 8732.89 355.670  14
   1  -1 -23 7494.20 360.091  15
   1   1 -23 7617.84 360.104  15
  -1  -1  23 8571.96 354.711  14
   1  -1 -22 4383.83 227.109  15
  -1   1  22 4322.43 215.180  14
   1   1 -22 4391.76 227.955  15
  -1  -1  22 5056.93 219.816  14
   1   1 -21 106.024 137.570  11
  -1  -1  21 131.993 82.6832  14
   1   1 -21-75.4055 101.191  15
   1  -1 -21 92.5451 100.224  15
  -1  -1  20 4128.37 207.977  14
  -1  -1  19 1071.99 96.9604  14
  -1   1  19 952.197 96.8906  14
   1  -1 -19 904.875 218.086  25
   1   1 -19 737.561 195.425  25
   1   1 -19 416.477 405.764  16
   1  -1 -18 910.467 252.628  12
   1   1 -18 910.697 209.477  25
   1  -1 -18 794.473 206.011  25
   1   1 -18 685.431 430.956  16
  -1  -1  18 1464.48 102.398  14
  -1   1  18 1046.66 101.213  14
  -1  -1  17 52501.3 2114.86  14
  -1   1  17 52565.4 2114.67  14
   1   1 -17 45323.0 2399.08  16
   1  -1 -17 47997.4 2250.72  12
   1  -1 -16 1057.28 271.296  12
   1  -1 -15 15259.5 775.615  12
   1  -1 -14 480.995 215.134  12
   1   1 -14 178.738 197.083  12
   1  -1 -13 2267.11 270.168  12
   1   1 -13 2151.48 246.616  12
   1   1 -12 19366.0 867.412  12
   1  -1 -12 17963.9 869.130  12
   1   1 -11 7345.24 408.019  12
   1  -1 -11 7491.25 432.852  12
   1   1 -10 10052.4 490.819  12
   1  -1 -10 9421.44 501.248  12
   1   1  -9 14554.8 652.927  12
   1  -1  -9 13597.3 657.834  12
   1  -1  -8 52184.9 2283.50  12
   1   1  -8 57691.0 2277.51  12
   1   1  -7 26725.2 1132.24  12
   1  -1  -7 26883.8 1152.12  12
   1  -1  -6 19483.0 813.155  12
   1   1  -6 17293.2 771.417  12
   1   1  -5 2016.96 158.370  12
   1  -1  -5 2439.55 220.113  12
   1   1  -4 40615.8 1663.90  12
   1  -1  -4 40943.7 1687.87  12
   1   1  -3 141327. 5581.56  12
   1  -1  -3 132707. 5598.22  12
   1  -1  -2 53164.0 2361.26  12
   1   1  -2 59841.2 2341.59  12
   1   1  -1 59236.9 2386.10  16
   1   1  -1 57244.0 2371.47  12
   1  -1  -1 63057.0 2393.75  22
  -1   1   1 59628.2 2374.08  13
  -1  -1   1 58010.3 2373.93  13
  -1   1   0 26725.8 1087.72  25
  -1  -1   0 23472.5 1085.78  25
  -1   1   0 27062.3 1082.10   9
  -1  -1   0 27506.5 1082.48   9
  -1   1   0 27281.1 1082.41  13
  -1  -1   0 26936.1 1082.69  13
   1  -1   0 27398.9 1100.25  22
  -1  -1   0 26052.8 1101.59  22
  -1   1  -1 86356.5 3534.82   1
  -1  -1  -1 86298.0 3535.25   1
  -1  -1  -1 82564.0 3546.33  22
  -1  -1  -1 87246.3 3545.04   3
  -1   1  -1 91507.7 3546.73   3
  -1   1  -1 90812.4 3535.57  25
  -1  -1  -1 87324.3 3535.66  25
  -1  -1  -2 17044.3 715.767   1
  -1   1  -2 17056.7 715.635   1
  -1  -1  -2 17075.7 714.922  25
  -1   1  -2 17155.0 715.948  25
  -1  -1  -2 17562.1 717.323  12
  -1   1  -2 16836.1 727.549   3
  -1  -1  -2 17340.7 727.527   3
  -1  -1  -3 15745.5 687.020  12
  -1  -1  -3 16482.3 682.514  25
  -1   1  -3 16189.0 681.023  25
  -1  -1  -4 50016.1 2169.84  12
  -1   1  -4 53937.4 2164.40  25
  -1  -1  -4 54738.1 2165.14  25
  -1   1  -5 144711. 5931.79  25
  -1  -1  -5 148760. 5934.41  25
  -1  -1  -6 784.956 133.671  25
  -1   1  -6 814.482 127.706  25
  -1  -1  -7 224.799 131.550  25
  -1   1  -7 189.551 130.320  25
  -1   1  -8 632.791 139.938  25
  -1  -1  -8 688.091 145.386  25
  -1  -1  -9 40619.1 1631.21  25
  -1   1  -9 37177.5 1625.77  25
  -1  -1 -10 50533.9 2132.67  25
  -1   1 -10 51646.7 2130.29  25
  -1   1 -11 47474.2 2009.51  25
  -1  -1 -11 48244.6 2011.65  25
  -1  -1 -12 10083.3 517.202  25
  -1   1 -12 10207.1 511.918  25
  -1   1 -12 10469.2 672.277  16
  -1   1 -13 5244.24 328.367  25
  -1  -1 -13 5482.35 342.844  25
  -1  -1 -13 5077.73 274.827  18
  -1   1 -13 5958.23 521.900  16
  -1  -1 -14 381.521 159.500   7
  -1   1 -14 483.807 180.499  25
  -1  -1 -14 230.578 170.599  25
  -1  -1 -14 238.163 139.103  18
  -1   1 -14 277.647 354.687  16
  -1   1 -15 15064.8 686.195  25
  -1  -1 -15 14910.2 689.904  25
  -1   1 -15 13319.6 606.097   7
  -1   1 -15 15640.6 894.016  16
  -1   1 -16 18.2199 189.227  25
  -1  -1 -16 184.339 193.518  25
  -1  -1 -16 265.116 171.646   7
  -1   1 -16 156.216 163.864   7
  -1   1 -16 162.440 393.241  16
  -1   1 -16-25.3017 92.9039  15
  -1  -1 -16 135.551 99.3788  15
  -1   1 -17 48713.4 2237.68  25
  -1  -1 -17 50245.4 2245.34  25
  -1   1 -17 48823.8 2154.06   7
  -1  -1 -17 54912.9 2138.02  15
  -1   1 -17 53744.8 2137.80  15
  -1   1 -17 49757.5 2420.75  16
  -1  -1 -18 734.650 213.653  25
  -1   1 -18 241.075 195.829  25
  -1   1 -18 642.620 180.657   7
  -1   1 -18 677.648 116.764  15
  -1  -1 -18 796.560 113.793  15
  -1   1 -18 1055.31 418.604  16
  -1   1 -19 3505.68 311.723  25
  -1  -1 -19 3281.86 310.936  25
  -1   1 -19 3985.58 211.131  15
  -1  -1 -19 4021.83 211.563  15
  -1   1 -19 2953.20 493.545  16
  -1  -1 -19 4174.25 507.072  16
  -1   1 -19 3282.11 253.146   7
  -1   1 -20 10802.5 470.789  15
  -1  -1 -20 11120.5 472.024  15
  -1   1 -21 13531.0 586.956  15
  -1  -1 -21 13672.8 587.751  15
   1  -1  22 2437.32 131.119  14
  -1  -1 -22 2014.05 147.138  15
   1   1  22 2448.29 132.519  14
  -1   1 -22 2345.92 150.622  15
  -1  -1 -22 2154.22 138.893   2
   1   1  23 2463.88 127.199  14
   1  -1  23 2583.69 127.725  14
  -1  -1 -23 2091.91 140.469  15
  -1   1 -23 2107.68 139.251  15
   1   1  24 281.747 55.9639  14
   1  -1  24 189.783 54.6256  14
  -1   1 -24 284.547 68.9745  10
  -1  -1 -24 319.525 68.9564  10
  -1   1 -25 302.845 52.6593  10
  -1  -1 -25 276.363 51.4270  10
   1   1  25 307.183 45.5719  14
   1  -1  25 343.637 45.7461  14
  -1  -2  25 1779.39 83.1744  14
  -1   2  25 1631.69 84.5049  14
   1   2 -25 1641.89 87.8697  10
   1   2 -25 1739.92 89.5347  15
  -1  -2  24 5185.69 224.335  14
   1  -2 -24 4705.93 229.170  15
   1   2 -24 4715.98 229.504  15
  -1   2  23 3110.24 149.592  14
  -1  -2  23 3148.85 149.786  14
   1   2 -23 2796.24 156.913  15
   1  -2 -23 2630.69 156.534  15
  -1  -2  22 1592.97 105.178  14
  -1   2  22 1356.48 105.145  14
   1  -2 -22 1498.42 120.546  15
   1   2 -22 1534.12 118.248  15
  -1   2  21 8950.49 378.976  14
  -1  -2  21 8992.15 378.026  14
   1   2 -21 8305.47 385.907  15
   1  -2 -21 8458.22 387.620  15
   1   2 -21 8222.38 419.090  11
   1   2 -20 1726.47 200.984  11
  -1  -2  20 2043.85 128.577  14
  -1   2  20 2009.28 126.846  14
  -1  -2  19 739.507 87.9038  14
  -1   2  19 767.838 89.8540  14
   1  -2 -19 396.906 185.411  25
   1   2 -19 874.579 198.993  25
   1  -2 -18 2408.67 267.811  25
   1   2 -18 2107.44 252.559  25
   1  -2 -18 2489.48 326.781  12
   1   2 -18 2109.45 458.561  16
  -1  -2  18 2477.55 139.679  14
  -1   2  18 2414.00 139.992  14
   1   2 -17 37393.7 1712.35  25
   1  -2 -17 39160.5 1722.73  25
   1  -2 -17 35800.3 1754.27  12
   1   2 -17 33078.5 1896.22  16
  -1   2  17 40106.2 1611.23  14
  -1  -2  17 40291.2 1612.33  14
   1  -2 -16 6011.96 448.336  12
  -1  -2  16 6619.73 290.203  14
  -1   2  16 6565.42 291.191  14
   1  -2 -15 14314.7 735.093  12
   1   2 -15 12682.1 866.698  16
   1  -2 -14 9437.78 547.768  12
   1   2 -14 9149.39 689.919  16
   1   2 -13 895.881 388.447  16
   1  -2 -13 854.688 244.134  12
   1   2 -12 5448.09 528.171  16
   1  -2 -12 6100.72 391.556  12
   1   2 -11 77090.1 3046.47  16
   1  -2 -11 66900.3 2921.80  12
   1   2 -10 20706.1 1071.07  16
   1   2 -10 21966.2 951.834  12
   1   2  -9 7791.30 558.692  16
   1   2  -9 7825.01 396.893  12
   1   2  -8 3068.06 385.142  16
   1   2  -8 3266.48 226.750  12
   1   2  -7 34365.4 1578.98  16
   1   2  -7 36221.5 1487.21  12
   1   2  -6 77848.6 3234.08  16
   1   2  -6 77519.2 3158.51  12
   1   2  -5 5484.26 388.448  16
   1   2  -5 5222.39 256.846  12
   1   2  -4 55335.8 2249.29  16
   1   2  -4 53345.8 2180.56  12
   1   2  -3 15906.2 744.276  16
   1  -2  -3 16712.9 723.686  12
   1  -2  -2 1203.83 255.032  22
   1  -2  -2 1225.01 186.880  12
  -1   2   1 33741.3 1361.64  13
  -1  -2   1 33428.6 1361.67  13
   1  -2  -1 33398.1 1400.66  12
   1  -2  -1 33499.4 1415.71  22
  -1   2   0 176967. 7152.51  13
  -1  -2   0 175656. 7152.47  13
  -1  -2   0 179372. 7195.16  22
   1  -2   0 189318. 7197.27  22
  -1  -2   0 178381. 7153.20   9
  -1   2   0 177180. 7152.86   9
  -1   2  -1 71242.3 2787.45  25
  -1  -2  -1 68725.5 2787.56  25
  -1  -2  -1 68658.1 2784.69  12
  -1  -2  -1 70845.6 2830.58  22
  -1   2  -1 65629.7 2794.14   3
  -1  -2  -1 68655.1 2794.91   3
  -1  -2  -2 64715.4 2625.60  12
  -1  -2  -2 63266.5 2623.02   1
  -1   2  -2 64086.0 2623.20   1
  -1  -2  -2 66939.3 2624.45  25
  -1   2  -2 64217.5 2622.78  25
  -1  -2  -2 66096.5 2669.87  22
  -1   2  -3 73725.7 2951.46  25
  -1  -2  -3 74370.5 2952.35  25
  -1  -2  -3 69824.4 2954.37  12
  -1   2  -4 11381.2 509.095  25
  -1  -2  -4 12554.9 513.096  25
  -1  -2  -4 10931.5 519.413  12
  -1   2  -5 16365.5 709.577  25
  -1  -2  -5 15081.5 719.787  12
  -1   2  -6 147400. 6044.55  25
  -1  -2  -6 158812. 6048.84  25
  -1  -2  -6 140698. 6055.49  12
  -1   2  -7 18779.1 817.418  25
  -1  -2  -7 19771.1 823.444  25
  -1  -2  -7 18197.0 838.661  12
  -1  -2  -8 435.841 183.658  12
  -1  -2  -8 753.164 147.649  25
  -1   2  -8 556.910 142.339  25
  -1  -2  -9 33332.6 1386.19  25
  -1   2  -9 32638.2 1382.47  25
  -1  -2  -9 31859.4 1405.00  12
  -1   2 -10 6577.91 354.004  25
  -1  -2 -10 6543.56 355.912  25
  -1  -2 -10 5889.64 384.344  12
  -1  -2 -11 86249.2 3549.53  25
  -1   2 -11 87516.9 3544.77  25
  -1  -2 -11 84044.3 3569.09  12
  -1  -2 -12 15158.1 677.971  18
  -1  -2 -12 16670.3 777.622  12
  -1   2 -12 16331.6 742.616  25
  -1  -2 -12 16503.6 744.601  25
  -1   2 -13 20386.0 825.194  11
  -1  -2 -13 17894.0 822.746   7
  -1  -2 -13 18908.7 815.227  18
  -1   2 -13 19763.4 884.019  25
  -1  -2 -13 19234.5 889.916  25
  -1  -2 -13 19461.1 919.891  12
  -1  -2 -14 24935.1 1107.92  25
  -1   2 -14 23908.0 1098.57  25
  -1  -2 -14 22713.6 1025.30  18
  -1  -2 -14 25092.7 1011.27  15
  -1   2 -14 25050.6 1012.21  15
  -1   2 -14 24062.0 1034.19  11
  -1  -2 -15 3833.03 326.736  25
  -1   2 -15 4090.98 319.335  25
  -1  -2 -15 4409.62 263.692  18
  -1  -2 -15 4734.51 231.281  15
  -1   2 -15 4869.21 228.857  15
  -1   2 -15 4471.30 266.419  11
  -1  -2 -16 3934.16 337.600  25
  -1   2 -16 4540.03 336.267  25
  -1  -2 -16 4262.43 270.797  18
  -1   2 -16 4717.63 232.095  15
  -1   2 -16 4122.16 559.332  16
  -1  -2 -16 4914.67 238.390  15
  -1   2 -16 4721.12 270.868  11
  -1   2 -17 11260.6 562.493   7
  -1  -2 -17 11223.4 641.112  25
  -1   2 -17 11463.7 633.524  25
  -1  -2 -17 13297.0 533.238  15
  -1   2 -17 12934.5 534.041  15
  -1   2 -17 10720.8 824.579  16
  -1   2 -17 11317.9 548.422  11
  -1   2 -18 2604.92 227.222   7
  -1   2 -18 2668.25 269.725  25
  -1  -2 -18 2504.91 279.210  25
  -1   2 -18 2785.07 170.644  15
  -1  -2 -18 3099.07 176.059  15
  -1   2 -18 2388.41 481.898  16
  -1   2 -18 2444.46 186.989  11
  -1   2 -19 6311.32 304.325  15
  -1  -2 -19 6351.27 302.466  15
  -1   2 -19 5429.08 617.000  16
  -1   2 -19 6538.80 342.163   7
  -1   2 -20 7672.13 344.981  15
  -1  -2 -20 7372.85 345.187  15
  -1   2 -20 7190.96 370.013   7
   1   2  21 768.365 82.3288  14
   1  -2  21 744.620 79.2008  14
  -1   2 -21 623.314 103.171  15
  -1  -2 -21 642.080 101.847  15
  -1  -2 -22 117.894 93.5159   2
   1  -2  22 177.382 63.8328  14
   1   2  22 198.698 63.5844  14
  -1   2 -22-13.5212 85.0560  15
  -1  -2 -22 111.881 84.7528  15
   1  -2  23 12892.1 495.360  14
   1   2  23 12393.2 494.799  14
  -1  -2 -23 11129.0 498.856   2
  -1   2 -23 11250.0 500.773  10
  -1  -2 -23 11139.7 500.625  10
  -1   2 -24 215.144 59.6813  10
  -1  -2 -24 218.417 57.4806  10
   1   2  24 266.054 50.0470  14
   1  -2  24 252.849 49.0609  14
  -1  -3  24 5014.19 215.902  14
   1  -3 -24 5477.20 228.392   2
   1   3 -24 4869.02 219.617  15
   1  -3 -23 4739.41 227.415  15
   1   3 -23 4519.58 226.240  15
  -1  -3  23 5349.54 222.450  14
  -1   3  23 5388.10 223.168  14
   1   3 -22 725.678 87.3662  15
   1  -3 -22 717.363 86.2002  15
   1   3 -22 725.400 135.293  11
  -1  -3  22 844.357 75.9700  14
  -1   3  22 803.999 76.6678  14
  -1  -3  21 107.064 67.8629  14
  -1   3  21 254.982 71.1411  14
   1   3 -21 162.427 152.618  11
   1   3 -21 180.859 84.1575  15
   1  -3 -21 17.1217 79.8060  15
   1   3 -20 12448.6 616.418  11
   1   3 -20 13343.5 576.249  15
   1  -3 -20 12927.8 575.881  15
  -1   3  20 13805.1 567.727  14
  -1  -3  20 14063.7 568.861  14
  -1  -3  19 322.349 75.2372  14
  -1   3  19 66.0975 71.3377  14
   1  -3 -19 209.644 94.1701  15
   1   3 -19 306.895 91.9511  15
   1   3 -18 61074.2 2632.39  11
   1   3 -18 55372.2 2680.27  25
   1  -3 -18 55871.0 2687.05  25
  -1  -3  18 67920.6 2590.51  14
  -1   3  18 64811.1 2589.37  14
   1   3 -18 55367.8 2883.75  16
   1  -3 -17 5975.16 409.049  25
   1   3 -17 6704.17 408.399  25
  -1   3  17 7167.80 306.840  14
  -1  -3  17 6894.98 304.861  14
   1   3 -16 438.392 404.796  16
   1  -3 -16 504.009 167.378  25
   1   3 -16 843.607 176.052  25
  -1  -3  16 541.247 76.3726  14
  -1   3  16 612.474 77.9759  14
   1   3 -15 207.684 383.064  16
   1   3 -15 134.731 148.561  25
  -1   3  15 342.115 67.4959  14
  -1  -3  15 281.117 63.8031  14
  -1   3  14 47981.8 1936.34  14
  -1  -3  14 47665.1 1935.61  14
   1   3 -14 42888.2 2202.10  16
  -1   3  13 2324.94 119.955  14
  -1  -3  13 2333.50 121.144  14
   1   3 -13 2494.82 435.492  16
   1  -3 -13 2281.45 290.097  12
   1  -3 -12 38133.9 1691.18  12
  -1  -3  12 38978.6 1577.52  14
   1   3 -12 37790.8 1816.35  16
   1   3 -11 707.049 346.397  16
   1  -3 -11 807.754 223.647  12
   1  -3 -10 5942.38 372.914  12
   1   3 -10 5253.53 502.417  16
   1  -3  -9 20330.1 932.056  12
   1   3  -9 21095.5 1044.67  16
   1   3  -8 446.466 328.988  16
   1  -3  -8 740.599 210.347  12
   1   3  -7 113.471 304.127  16
   1  -3  -7 248.272 224.034  12
   1   3  -6 904.284 303.773  16
   1  -3  -6 1201.85 248.855  12
   1  -3  -5 3662.72 287.633  12
   1  -3  -4 140771. 5725.05  12
   1  -3  -3 7763.12 377.317  12
  -1  -3   3 6661.90 295.810  13
   1  -3  -3 7780.76 470.528  22
   1  -3  -2 171698. 6836.70  12
  -1  -3   2 165108. 6792.74  13
  -1   3   2 170545. 6793.01  13
   1  -3  -2 176814. 6872.86  22
   1  -3  -1 79113.7 2906.93  12
   1  -3  -1 79565.1 2947.06  22
  -1   3   1 75254.5 2854.45  13
  -1   3   1 72346.6 2854.68   9
   1  -3   0 163883. 6673.28  22
   1  -3   1 13142.7 635.234  22
  -1  -3  -1 11976.3 508.043  12
  -1  -3  -2 218483. 8280.42  22
  -1  -3  -2 201224. 8212.91  12
  -1   3  -2 203686. 8206.52  25
  -1  -3  -2 202414. 8207.74  25
  -1  -3  -3 17912.0 813.671  12
  -1  -3  -3 20812.5 913.396  22
  -1   3  -3 19294.4 803.441   1
  -1  -3  -3 19618.0 804.781   1
  -1   3  -3 19932.8 803.523  25
  -1  -3  -3 19091.0 804.527  25
  -1  -3  -4 2083.38 179.050  12
  -1   3  -4 2121.11 148.854   1
  -1  -3  -4 2337.98 150.260   1
  -1   3  -4 2451.69 149.426  25
  -1  -3  -4 2451.61 151.023  25
  -1   3  -5 41762.2 1661.43  25
  -1  -3  -5 41353.4 1663.07  25
  -1  -3  -5 37131.5 1672.13  12
  -1  -3  -6 47483.3 1920.69  25
  -1   3  -6 47125.9 1917.42  25
  -1  -3  -6 44489.8 1932.69  12
  -1   3  -7 252.963 117.191  25
  -1  -3  -7 186.538 123.198  25
  -1  -3  -7 137.146 156.244  12
  -1   3  -8 78.5148 118.408  25
  -1  -3  -8 115.382 127.436  25
  -1  -3  -8 334.595 172.533  12
  -1   3  -8 471.730 359.811  16
  -1  -3  -9 12133.2 562.247  25
  -1   3  -9 12470.1 558.835  25
  -1  -3  -9 11522.7 589.112  12
  -1   3 -10 12108.9 565.271  25
  -1  -3 -10 12260.8 571.931  25
  -1  -3 -10 11390.9 595.301  12
  -1   3 -10 10938.0 747.522  16
  -1  -3 -11 3980.39 324.993  12
  -1   3 -11 4028.43 275.779  25
  -1  -3 -11 4207.30 283.182  25
  -1   3 -11 4353.19 253.575  11
  -1   3 -12 74887.0 3140.28  11
  -1  -3 -12 76135.8 3217.10  12
  -1  -3 -12 72673.0 3127.51  18
  -1   3 -12 75615.8 3184.41  25
  -1  -3 -12 77709.3 3194.26  25
  -1  -3 -12 80853.8 3115.58  15
  -1   3 -12 76903.6 3114.44  15
  -1   3 -13 5562.73 313.746  11
  -1  -3 -13 6621.62 418.041  12
  -1  -3 -13 5062.12 301.148  18
  -1   3 -13 5419.98 350.677  25
  -1  -3 -13 5592.20 364.980  25
  -1   3 -13 6099.55 269.354  15
  -1  -3 -13 6114.24 271.075  15
  -1   3 -14 10516.7 469.084  11
  -1  -3 -14 10050.7 459.582  18
  -1  -3 -14 9815.10 568.128  12
  -1  -3 -14 8935.96 521.166  25
  -1   3 -14 8982.49 509.176  25
  -1   3 -14 9592.78 428.118  15
  -1  -3 -14 10003.0 429.297  15
  -1   3 -15-214.590 173.743  25
  -1  -3 -15 330.031 173.904  25
  -1   3 -15 46.5791 80.8829  15
  -1  -3 -15 172.387 90.0221  15
  -1  -3 -15-44.8157 150.914  18
  -1   3 -15 85.8119 159.623  11
  -1   3 -16 6968.24 323.388  15
  -1  -3 -16 7388.85 324.059  15
  -1   3 -16 7306.37 364.921  11
  -1  -3 -16 6633.07 358.044  18
  -1   3 -16 6654.96 417.441  25
  -1  -3 -17 719.775 204.540  25
  -1   3 -17 867.041 207.593  25
  -1   3 -17 623.908 100.122  15
  -1  -3 -17 758.991 105.067  15
  -1  -3 -17 744.761 170.249  18
  -1   3 -17 775.676 158.416  11
  -1  -3 -18 6375.45 440.861  25
  -1   3 -18 6277.15 426.143  25
  -1  -3 -18 6333.99 439.930   1
  -1   3 -18 6722.72 440.130   1
  -1   3 -18 7745.39 336.483  15
  -1  -3 -18 7735.23 336.992  15
  -1   3 -18 7086.99 360.683  11
  -1   3 -18 7220.24 375.960   7
  -1   3 -19 92.9445 160.897   7
  -1  -3 -19-20.3948 88.8837  15
  -1   3 -19 52.7861 91.0108  15
  -1   3 -19 104.525 113.606  11
  -1  -3 -20 1242.84 114.464  15
  -1   3 -20 1216.46 114.835  15
   1   3  20 1403.32 95.4312  14
   1  -3  20 1495.95 96.9973  14
  -1   3 -20 1127.54 165.513   7
   1   3  21 4823.19 217.548  14
  -1  -3 -21 4360.17 228.116  15
  -1   3 -21 4263.69 227.959  15
  -1   3 -22 1133.44 97.9221  10
  -1  -3 -22 1199.82 96.8991  10
  -1  -3 -22 1225.26 123.030   2
   1  -3  22 1482.85 85.9906  14
   1   3  22 1504.96 86.8677  14
  -1   3 -23 107.702 57.0770  10
   1   3  23 11.1564 44.9427  14
   1  -3  23 83.4133 44.0414  14
  -1  -3 -23 47.2716 79.4148   2
  -1  -3 -24 18393.5 733.121   2
  -1   3 -24 17484.9 729.614  10
   1  -4 -24 10492.7 439.128   2
   1   4 -22 495.824 121.863  11
   1   4 -22 353.587 58.5789  15
   1   4 -21 1659.68 109.214  15
  -1  -4  21 1808.09 100.082  14
   1   4 -20 3443.18 182.709  15
   1  -4 -20 3313.66 241.683  23
   1   4 -20 3310.70 248.856  11
  -1   4  20 3847.35 175.084  14
  -1  -4  20 3939.18 176.161  14
   1   4 -19 10991.3 479.841  15
   1  -4 -19 10690.8 478.658  15
   1  -4 -19 10454.3 528.988  23
   1   4 -19 11264.6 539.241  11
  -1  -4  19 11450.1 473.032  14
  -1   4  19 11644.4 473.677  14
   1   4 -18 26837.1 1161.75  11
   1  -4 -18 26651.1 1113.48  15
   1   4 -18 25706.5 1112.76  15
  -1  -4  18 27951.9 1107.73  14
  -1   4  18 27637.2 1107.07  14
   1  -4 -18 25900.5 1160.11  23
   1  -4 -17 2485.70 315.780  12
   1   4 -17 2828.25 265.548  11
  -1   4  17 2579.95 142.932  14
  -1  -4  17 2836.52 145.023  14
   1   4 -17 2758.58 157.420  15
   1  -4 -17 2981.38 157.645  15
   1  -4 -16 27735.1 1246.70  12
   1   4 -16 24243.8 1161.50  25
   1  -4 -16 23572.2 1163.72  25
   1   4 -16 26286.6 1136.15  11
  -1  -4  16 27081.3 1074.60  14
  -1   4  16 25983.4 1073.57  14
   1   4 -15 1513.32 240.737  11
   1  -4 -15 987.699 192.036  25
   1   4 -15 1326.13 186.630  25
   1  -4 -15 990.591 264.554  12
  -1   4  15 1622.88 97.2805  14
  -1  -4  15 1451.93 93.2925  14
  -1   4  14 4858.87 223.597  14
  -1  -4  14 5033.74 224.110  14
   1   4 -14 4984.50 314.041  25
   1  -4 -14 5330.29 323.935  25
   1  -4 -14 4829.52 266.800  18
   1   4 -14 5141.60 331.526  11
   1  -4 -14 5115.46 390.054  12
   1  -4 -13 2542.79 192.402  18
  -1   4  13 2774.88 135.637  14
   1  -4 -13 2947.28 305.798  12
   1  -4 -13 2677.64 225.356  25
   1   4 -13 2773.07 220.931  25
  -1   4  12 9498.44 398.938  14
   1  -4 -12 9526.65 541.608  12
   1  -4 -11 2796.80 283.216  12
   1  -4 -10 2180.83 254.078  12
   1  -4  -9 397.876 194.602  12
   1  -4  -8 14214.9 686.709  12
   1  -4  -7 4319.60 319.562  12
   1  -4  -6 6965.75 427.871  12
   1  -4  -5 2458.98 257.875  12
  -1   4   4 4935.42 215.677  13
  -1  -4   4 4654.49 214.792  13
  -1   4   3 546.299 45.6707   9
  -1   4   3 631.150 44.5979  13
   1  -4  -3 903.253 193.243  12
   1  -4  -3 873.549 353.040  22
   1  -4  -2 40092.4 1690.75  12
   1  -4  -2 40670.5 1765.48  22
   1  -4  -1 762.425 179.613  12
   1  -4  -1 997.488 329.574  22
   1  -4   0 5326.96 311.999  12
   1  -4   0 4782.77 442.315  22
  -1  -4  -1 869.266 74.9344  12
   1  -4   1 575.862 170.630  12
  -1  -4  -2 130.597 81.6431  12
   1  -4   2 60.7051 301.651  22
  -1  -4  -3 5846.15 285.773  12
   1  -4   3 5845.14 476.128  22
  -1  -4  -4 120480. 5087.81  25
  -1   4  -4 125463. 5085.42  25
  -1  -4  -4 137357. 5112.21  12
  -1  -4  -5 19131.4 807.112   1
  -1   4  -5 19341.2 805.560   1
  -1  -4  -5 18595.1 807.293  25
  -1   4  -5 18924.0 802.939  25
  -1  -4  -5 20032.3 833.904  12
  -1   4  -6 16188.0 708.399   1
  -1  -4  -6 16952.8 712.028   1
  -1  -4  -6 16232.6 711.444  25
  -1   4  -6 16052.6 706.049  25
  -1  -4  -6 17499.7 741.734  12
  -1  -4  -7 318.692 142.962  12
  -1   4  -7 403.018 103.378   1
  -1  -4  -7 534.659 114.566   1
  -1   4  -7 257.383 92.9594  25
  -1  -4  -7 571.685 111.978  25
  -1  -4  -8 1144.55 186.869  12
  -1   4  -8 1042.94 138.011   1
  -1   4  -8 1216.69 131.979  25
  -1  -4  -8 1158.87 141.101  25
  -1   4  -9 2806.79 214.599  11
  -1  -4  -9 3197.62 263.127  12
  -1  -4  -9 3174.61 204.314  19
  -1   4  -9 3092.91 208.139  25
  -1  -4  -9 2895.73 212.595  25
  -1   4 -10 11624.4 514.743  11
  -1  -4 -10 11522.0 574.697  12
  -1  -4 -10 10856.2 497.947  19
  -1   4 -10 10633.0 526.001  25
  -1  -4 -10 10928.5 534.558  25
  -1   4 -11 15939.2 707.951  11
  -1  -4 -11 15537.1 734.105  25
  -1   4 -11 15266.2 727.661  25
  -1  -4 -11 16968.8 781.163  12
  -1  -4 -11 16166.4 692.236  19
  -1  -4 -12 53.2614 143.943  25
  -1   4 -12 224.969 140.770  25
  -1  -4 -12 216.056 157.504  23
  -1  -4 -12 17.4268 200.215  12
  -1  -4 -12 146.807 63.1608  15
  -1   4 -12 429.644 165.583  11
  -1   4 -13-27.2500 145.705  25
  -1  -4 -13 87.5083 153.544  25
  -1  -4 -13 235.146 162.630  23
  -1   4 -13 59.2744 159.874  11
  -1  -4 -13 156.479 70.6591  15
  -1   4 -13 133.786 70.4611  15
  -1  -4 -13-44.8456 154.716  18
  -1  -4 -13-151.386 215.386  12
  -1   4 -14 33526.9 1428.54  11
  -1   4 -14 33261.9 1477.96   1
  -1  -4 -14 33932.3 1423.18  23
  -1   4 -14 34966.8 1393.27  15
  -1  -4 -14 35299.7 1393.20  15
  -1   4 -14 30279.8 1465.39  25
  -1  -4 -14 30502.3 1474.37  25
  -1  -4 -14 33606.8 1416.08  18
  -1   4 -15 13422.0 617.484  11
  -1   4 -15 13718.0 666.315   1
  -1  -4 -15 13877.9 674.317   1
  -1   4 -15 13716.7 570.070  15
  -1  -4 -15 13943.9 570.334  15
  -1  -4 -15 11574.0 656.090  25
  -1   4 -15 11132.3 644.318  25
  -1  -4 -15 13260.2 603.271  18
  -1   4 -16 1688.48 196.492  11
  -1   4 -16 1611.25 120.264  15
  -1  -4 -16 1610.68 118.397  15
  -1  -4 -16 1640.78 195.948  18
  -1   4 -16 1361.24 203.401  25
  -1   4 -16 1534.16 219.000   1
  -1   4 -17 5067.53 249.273  15
  -1  -4 -17 5507.59 251.256  15
  -1  -4 -17 4804.61 296.347  18
  -1   4 -17 5434.64 309.495  11
   1   4  18 22091.1 829.982  14
  -1   4 -18 19097.4 837.022  15
   1  -4  18 21712.1 829.086  14
  -1  -4 -18 19384.5 837.284  15
  -1  -4 -18 18164.0 857.413  18
  -1   4 -18 17796.6 862.598   7
  -1   4 -18 18350.3 864.437  11
  -1   4 -19 6786.20 367.475   7
  -1   4 -19 6822.97 362.014  11
   1   4  19 8309.23 325.082  14
   1  -4  19 8081.24 324.401  14
  -1   4 -19 6753.17 332.582  15
  -1  -4 -19 7027.41 332.283  15
   1   4  20 12313.1 488.486  14
   1  -4  20 12054.0 488.301  14
   1  -4  21 847.927 63.1787  14
  -1   4 -21 775.813 75.6084  10
  -1  -4 -22 567.467 100.605   2
  -1  -4 -23 970.025 88.6251   2
  -1   4 -23 716.402 102.346  17
  -1  -4 -24 879.923 60.1804   2
   1   5 -22 845.860 111.865  11
   1   5 -21 233.025 131.037  11
   1  -5 -20 5286.42 292.692  23
   1   5 -20 5734.74 303.673  11
   1  -5 -19 14735.2 683.271  23
   1   5 -19 15971.4 688.486  11
   1  -5 -18 10500.3 494.045  23
   1   5 -18 9417.79 491.315  11
   1   5 -17 1006.85 215.082  11
   1  -5 -17 1189.78 214.959  23
   1   5 -16 2129.58 254.540  11
   1  -5 -16 1792.42 284.046  12
   1  -5 -16 2301.93 256.904  23
   1  -5 -15-22.4408 231.872  12
   1  -5 -15 162.199 227.714  23
   1  -5 -15 282.358 145.588  18
   1  -5 -14 5627.16 419.817  12
   1  -5 -14 5407.27 299.677  18
   1  -5 -14 6208.96 360.611  23
   1  -5 -13 64866.1 2771.56  12
   1  -5 -13 64978.5 2689.41  23
   1  -5 -12 91751.5 3665.63  23
   1  -5 -12 86148.8 3733.54  12
   1   5 -12 88469.4 3661.54  11
   1  -5 -11 13359.2 649.998  23
   1  -5 -11 13605.5 703.647  12
   1   5 -11 14259.8 642.590  11
   1  -5 -10 6910.65 401.348  23
   1  -5 -10 7001.56 439.734  12
   1   5 -10 7705.06 393.054  11
   1  -5  -9 9446.95 493.119  23
   1  -5  -9 9541.10 529.043  12
   1   5  -9 10600.2 486.724  11
   1  -5  -8 28264.3 1203.76  23
   1   5  -8 28864.8 1199.27  11
   1  -5  -8 26984.8 1246.43  12
   1   5  -7 49455.9 2058.77  11
   1  -5  -7 50501.5 2108.37  12
   1   5  -6 57397.7 2401.06  11
   1  -5  -6 61114.7 2465.04  12
   1  -5  -5 967.643 210.452  12
   1  -5  -4 14915.8 713.530  12
   1  -5  -3 76964.5 3353.37  22
   1  -5  -3 80094.0 3266.83  12
   1  -5  -2 43350.4 1922.06  22
   1  -5  -2 43147.5 1816.17  12
   1  -5  -1 20492.8 1010.14  22
   1  -5  -1 19848.0 883.968  12
   1  -5   0 15821.3 840.064  22
   1  -5   0 14947.4 688.928  12
   1  -5   1 73402.8 2977.79  22
   1  -5   1 68179.2 2869.06  12
   1  -5   2 31162.7 1404.34  22
   1  -5   2 29510.2 1278.76  12
   1  -5   3 1689.00 386.155  22
   1  -5   3 1309.27 176.494  12
  -1  -5  -3 1308.33 113.181  12
   1  -5   4 20099.4 993.500  22
  -1  -5  -4 19231.3 830.352  12
   1  -5   5 5118.80 487.786  22
  -1   5  -5 4790.72 268.046  11
  -1  -5  -5 4552.73 260.531  12
  -1  -5  -6 6806.56 355.371  12
  -1  -5  -7 615.144 140.923  12
  -1  -5  -8 1957.27 178.539  19
  -1  -5  -8 1363.83 187.373  12
  -1  -5  -9 838.908 163.228  19
  -1  -5  -9 297.564 163.250  12
  -1  -5  -9 800.085 183.010  23
  -1   5  -9 533.549 165.469  11
  -1  -5 -10 46594.9 1951.06  12
  -1  -5 -10 43855.8 1872.21  19
  -1   5 -10 47273.6 1895.19  11
  -1  -5 -10 45936.1 1895.98  23
  -1  -5 -11 2597.44 221.788  19
  -1  -5 -11 2898.16 239.052  23
  -1   5 -11 2531.16 228.624  11
  -1  -5 -11 2559.60 267.275  12
  -1  -5 -12 7232.40 375.876  23
  -1   5 -12 6929.94 377.872  11
  -1  -5 -12 6734.96 437.235  12
  -1   5 -13 799.971 197.362  11
  -1  -5 -13 1475.53 200.384  23
  -1   5 -14 392.165 184.142  11
  -1  -5 -14 333.387 176.994  18
  -1  -5 -14 310.854 171.550  23
  -1  -5 -15 2194.49 214.767  18
  -1   5 -15 2455.45 230.588  11
  -1  -5 -15 2378.53 210.473  23
  -1   5 -16 2282.60 218.683  11
  -1  -5 -16 2222.60 208.095  18
  -1   5 -17 1014.30 171.914  11
  -1  -5 -17 839.049 172.878  18
  -1   5 -18 1102.08 167.521  11
  -1  -5 -18 1187.68 168.132  18
  -1   5 -19 1948.86 171.893  11
  -1  -5 -20 4781.47 250.516   2
  -1   5 -21 130.708 106.252  17
  -1   5 -22 2612.85 150.669  17
   1  -6 -22 4397.93 199.135   2
   1   6 -21 261.233 101.117  11
   1   6 -20 1605.99 159.509  11
   1   6 -19 29.3556 149.734  11
   1  -6 -19 189.794 152.890  23
   1   6 -18 75.7965 176.477  11
   1  -6 -18 332.332 178.773  23
   1   6 -17 3672.37 272.177  11
   1  -6 -17 3458.50 266.546  23
   1  -6 -16 47287.0 1977.47  23
   1  -6 -15 544.217 149.439  18
   1  -6 -15 668.805 230.801  23
   1  -6 -14 4367.27 311.204  23
   1  -6 -14 4132.21 250.803  18
   1  -6 -14 3707.08 343.088  12
   1  -6 -13 1660.26 267.048  12
   1  -6 -13 1759.08 259.209  23
   1   6 -13 1762.86 233.992  11
   1  -6 -12 4580.32 325.379  23
   1  -6 -12 4084.18 347.850  12
   1   6 -12 4241.28 297.690  11
   1  -6 -11 1033.45 229.112  12
   1  -6 -11 876.327 239.184  23
   1   6 -11 1057.02 222.533  11
   1  -6 -10 19652.4 864.208  23
   1  -6 -10 17821.8 899.944  12
   1   6 -10 19271.7 850.096  11
   1  -6  -9 1335.62 236.584  23
   1   6  -9 1402.68 203.081  11
   1  -6  -9 1277.18 227.207  12
   1  -6  -8 12018.0 634.767  12
   1   6  -8 13354.3 601.594  11
   1  -6  -7 16077.1 774.404  12
   1   6  -7 16605.0 734.650  11
   1  -6  -6 3632.16 279.049  12
  -1  -6   6 4026.13 289.687  23
  -1  -6   6 4012.16 227.916  20
   1   6  -6 4097.30 262.464  11
   1  -6  -5 283.373 150.649  12
   1   6  -5 485.852 152.957  11
  -1  -6   5 531.436 191.025  23
  -1  -6   5 527.359 129.540  20
   1  -6  -5 615.971 194.626  23
   1  -6  -4 13141.5 636.128  12
  -1  -6   4 13581.0 617.971  23
   1  -6  -4 13728.4 615.079  23
  -1  -6   4 12736.4 571.794  20
   1   6  -4 13025.3 590.271  11
   1   6  -3 7641.67 402.175  11
  -1   6   3 8450.56 397.596  11
   1  -6  -3 9648.12 460.766  12
  -1  -6   3 8717.59 434.726  23
   1  -6  -3 8434.25 427.278  23
  -1  -6   3 8049.15 385.994  20
   1  -6  -3 9202.01 638.268  22
  -1   6   2 23583.5 1050.40  11
   1   6  -2 24401.3 1047.48  11
   1  -6  -2 27438.6 1102.39  12
  -1  -6   2 24704.4 1070.45  23
  -1  -6   2 25202.5 1033.98  20
   1  -6  -2 24153.1 1244.70  22
   1   6  -1 6010.03 327.398  11
  -1   6   1 5972.78 339.337  11
   1  -6  -1 6193.99 573.150  22
   1  -6  -1 6538.01 364.566  12
  -1   6   0 10252.1 471.187  11
  -1  -6   0 10208.8 451.111  20
   1  -6   0 10848.5 697.317  22
   1  -6   0 9592.17 488.505  12
  -1   6  -1 16589.7 733.140  11
   1  -6   1 17266.6 939.532  22
  -1   6  -2 559.477 159.984  11
   1  -6   2 535.751 415.210  22
  -1  -6  -2 432.523 185.456  23
  -1   6  -3 569.652 161.833  11
   1  -6   3 435.303 377.213  22
  -1  -6  -3 497.672 189.395  23
  -1  -6  -4 2489.09 225.271  23
   1  -6   4 2125.19 424.044  22
  -1   6  -4 1922.51 196.063  11
   1  -6   5 15660.9 933.013  22
  -1   6  -5 16093.4 745.971  11
   1  -6   5 16891.0 748.690  23
  -1  -6  -5 18021.8 760.895  23
   1  -6   6 7895.82 640.216  22
  -1   6  -6 8153.36 415.738  11
   1  -6   6 8254.25 412.442  23
  -1  -6  -6 8088.60 423.855  23
  -1  -6  -7 35927.3 1490.05  23
   1  -6   7 32740.0 1475.02  23
  -1   6  -7 36737.8 1485.06  11
   1  -6   7 36776.3 1683.80  22
  -1  -6  -7 35435.1 1460.14  19
  -1  -6  -8 38489.0 1560.18  19
   1  -6   8 38831.2 1790.19  22
  -1   6  -8 36031.5 1556.32  17
  -1  -6  -8 38666.0 1587.54  23
  -1  -6  -9 16989.8 763.378  19
  -1  -6  -9 18907.2 794.023  23
   1  -6   9 19038.9 1030.75  22
  -1   6  -9 17084.8 757.964  17
   1  -6  10 809.217 438.857  22
  -1  -6 -10 499.613 202.325  23
  -1   6 -10 363.405 134.483  17
  -1  -6 -10 610.977 180.183  19
  -1  -6 -11 14484.2 661.806  19
  -1   6 -11 16186.5 687.160  11
  -1   6 -11 14277.9 651.840  17
  -1  -6 -11 14902.0 687.681  23
  -1  -6 -12 18333.4 813.675  19
  -1  -6 -12 19905.2 839.968  23
  -1   6 -12 18375.7 813.028  17
  -1   6 -12 18761.6 840.061  11
  -1  -6 -13 49142.8 2024.51  23
  -1   6 -13 47760.9 2008.33  17
  -1   6 -13 49383.9 2029.47  11
  -1  -6 -14 29471.2 1242.90  23
  -1  -6 -14 28613.7 1230.86  18
  -1   6 -14 28418.9 1227.85  17
  -1   6 -14 30608.4 1248.99  11
  -1   6 -15 813.949 150.221  17
  -1  -6 -15 558.868 177.495  18
  -1  -6 -15 701.444 176.298  23
  -1   6 -15 705.153 195.400  11
  -1   6 -16 6625.14 354.145  11
  -1  -6 -16 6043.86 320.993  23
  -1   6 -16 6337.88 320.552  17
  -1  -6 -16 6148.09 333.005  18
  -1   6 -17 177.054 126.496  17
  -1  -6 -17 29.8130 152.013  18
  -1   6 -17 65.8081 160.153  11
  -1  -6 -18 4686.55 263.572  18
  -1   6 -18 4522.43 256.568  17
  -1  -6 -18 5484.77 263.546   2
  -1   6 -18 4908.25 271.410  11
  -1  -6 -19 13846.9 540.545   2
  -1   6 -19 12499.7 544.706  11
  -1   6 -20 4360.07 221.185  17
  -1  -6 -20 4925.69 230.537   2
  -1  -6 -21 425.596 82.5309   2
  -1  -6 -22 196.722 54.3582   2
   1   7 -20 725.337 105.149  11
   1  -7 -20 643.354 73.5218   2
   1   7 -19 6297.85 308.086  11
   1  -7 -18 4741.80 265.422  23
   1  -7 -17 1780.37 199.823  23
   1  -7 -16 436.083 195.477  23
   1  -7 -15 290.893 134.615  18
   1   7 -15 299.428 192.645  11
   1  -7 -15 485.134 206.335  23
   1  -7 -14 372.440 151.380  18
   1  -7 -14 548.989 229.801  23
   1   7 -14 487.826 209.286  11
   1   7 -13 11818.6 584.287  11
   1  -7 -13 12094.4 596.481  23
   1   7 -12 4269.96 314.902  11
   1  -7 -12 4498.42 337.004  23
   1   7 -11 607.903 218.909  11
   1  -7 -11 776.480 252.125  23
  -1  -7  11 635.912 145.344  20
   1   7 -10 3832.28 292.578  11
  -1  -7  10 4132.63 241.429  20
   1  -7 -10 4130.74 324.742  23
  -1  -7   9 23827.8 1013.54  20
   1   7  -9 24663.6 1051.67  11
  -1  -7   8 199.226 143.780  20
   1   7  -8 249.990 180.932  11
  -1  -7   7 53145.3 2176.93  20
   1   7  -7 53209.0 2208.26  11
   1   7  -6 96.1510 170.630  11
   1  -7  -6-138.288 219.486  23
  -1  -7   6 300.090 144.628  20
  -1  -7   5 10029.7 538.246  23
   1  -7  -5 10929.3 540.978  23
  -1  -7   5 10365.2 477.974  20
   1   7  -5 11064.7 509.006  11
   1  -7  -4 15211.7 725.895  23
  -1  -7   4 15988.8 730.669  23
   1   7  -4 16225.7 697.319  11
  -1  -7   4 15056.5 672.431  20
  -1  -7   3 623.380 148.154  20
  -1  -7   3 747.395 221.336  23
   1  -7  -3 1050.59 216.126  23
  -1   7   3 596.995 149.633  11
   1   7  -3 457.161 160.644  11
  -1  -7   2 2169.28 176.786  20
   1   7  -2 2145.46 194.074  11
  -1  -7   2 2294.23 257.878  23
   1  -7  -2 1802.61 242.346  23
   1  -7  -2 2130.49 471.634  22
  -1   7   2 2166.88 201.464  11
   1  -7  -1 12829.3 847.015  22
  -1   7   1 13133.4 595.262  11
   1   7  -1 12722.1 584.267  11
   1  -7  -1 13143.0 620.436  23
  -1  -7   1 12978.0 624.896  23
   1  -7   0 5964.23 591.864  22
   1   7   0 6903.68 344.080  11
  -1   7   0 7289.55 368.870  11
   1  -7   0 6881.66 391.801  23
   1  -7   1 296.527 424.291  22
   1  -7   1-95.2608 185.740  23
  -1   7  -1 15.0822 158.410  11
   1  -7   2 8442.95 646.073  22
  -1   7  -2 7867.42 403.589  11
   1  -7   2 7246.95 416.572  23
   1  -7   3 3430.15 524.806  22
  -1   7  -3 3928.26 274.297  11
   1  -7   3 4148.93 291.251  23
  -1  -7  -3 3995.49 309.715  23
   1  -7   4 22671.5 1197.73  22
  -1   7  -4 22928.0 964.085  11
  -1  -7  -4 21944.5 978.882  23
   1  -7   4 20900.2 963.186  23
   1  -7   5 10739.0 760.908  22
  -1   7  -5 10760.1 508.130  11
   1  -7   5 9469.83 512.407  23
  -1  -7  -5 10735.7 525.819  23
  -1  -7  -6 2161.56 261.111  23
   1  -7   6 2101.28 231.133  23
   1  -7   6 2375.32 489.722  22
  -1   7  -6 2301.79 239.425  11
  -1   7  -7 34679.0 1470.00  11
  -1  -7  -7 35342.7 1478.84  23
   1  -7   7 35225.7 1705.03  22
  -1  -7  -7 34075.8 1444.58  19
  -1  -7  -8 241.038 181.713  19
  -1   7  -8 255.724 205.714  11
  -1  -7  -8 142.733 214.417  23
   1  -7   8 258.491 417.466  22
  -1  -7  -9 1240.27 201.131  19
  -1  -7  -9 1038.68 233.771  23
   1  -7   9 1424.42 447.172  22
  -1   7  -9 1256.64 215.254  11
   1  -7  10 10941.9 811.016  22
  -1  -7 -10 11700.3 548.778  19
  -1  -7 -10 12168.3 579.247  23
  -1  -7 -11 1396.97 202.937  19
  -1  -7 -11 1086.92 222.868  23
   1  -7  11 719.818 443.426  22
   1  -7  12-74.9246 412.684  22
  -1  -7 -12 281.780 207.182  23
  -1  -7 -13 332.472 195.020  23
  -1   7 -13 249.299 195.179  11
  -1  -7 -14 3095.09 243.679  23
  -1   7 -14 3391.54 260.470  11
  -1  -7 -14 3238.21 241.574  18
  -1  -7 -15 1857.59 161.054   2
  -1  -7 -15 1928.28 192.402  18
  -1  -7 -15 2048.79 187.806  23
  -1   7 -15 2021.04 215.993  11
  -1  -7 -16 4429.88 269.763  18
  -1  -7 -16 5109.13 252.774   2
  -1   7 -16 5109.17 289.919  11
  -1  -7 -17 6807.39 336.658  18
  -1   7 -17 7226.88 353.610  11
  -1  -7 -17 7266.94 329.930   2
  -1  -7 -18 246.698 97.1463   2
  -1  -7 -18 134.539 111.424  18
  -1   7 -18 269.417 122.214  11
  -1  -7 -19 2454.58 138.375   2
  -1   7 -19 2438.66 148.618  11
  -1  -7 -20 2560.48 129.579   2
   1  -8 -17 15550.2 632.898   2
   1  -8 -17 14752.8 655.652  23
   1  -8 -16 5390.12 297.145  23
   1  -8 -16 5219.10 246.301   2
   1   8 -16 5992.58 296.593  11
   1   8 -15 2377.59 207.601  11
   1  -8 -15 2302.12 224.833  23
   1  -8 -15 2529.68 145.036   2
   1  -8 -14 3266.47 272.102  23
   1  -8 -14 3466.35 206.011  18
   1   8 -14 3323.67 254.905  11
   1  -8 -13 418.737 217.242  23
   1   8 -13 127.264 173.237  11
   1  -8 -12 1699.54 258.738  23
   1   8 -12 1693.42 221.997  11
   1  -8 -11 12020.8 615.595  23
   1   8 -11 12982.8 598.940  11
   1  -8 -10 10714.5 573.722  23
   1   8 -10 11535.5 552.210  11
   1   8  -9 2945.76 263.102  11
   1   8  -8-8.58138 198.382  11
   1  -8  -7 486.258 260.941  23
   1   8  -7 348.193 186.838  11
   1  -8  -6 13948.7 688.117  23
   1  -8  -6 14494.9 624.461  19
  -1  -8   6 14067.4 617.625  20
   1   8  -6 13906.4 652.666  11
   1   8  -5 12274.0 562.039  11
   1  -8  -5 11147.0 597.721  23
   1   8  -4 15740.1 701.742  11
   1  -8  -4 15398.3 737.331  23
  -1  -8   4 15327.0 744.860  23
   1   8  -3 5487.82 329.723  11
   1  -8  -3 6184.64 387.785  23
  -1  -8   3 5876.65 386.295  23
   1   8  -2 3839.27 257.807  11
  -1  -8   2 3880.85 330.296  23
   1  -8  -2 4403.62 323.476  23
  -1  -8   1 416.659 243.045  23
   1  -8  -1 212.013 233.704  23
   1   8  -1 277.793 150.756  11
  -1   8   1 317.197 169.095  11
   1  -8   0 21298.6 1222.31  22
   1   8   0 21029.6 955.708  11
  -1   8   0 23022.8 973.365  11
   1  -8   0 22838.2 997.731  23
  -1  -8   0 24106.1 1013.30  23
   1  -8   1 22898.3 1267.90  22
  -1   8  -1 23909.0 997.255  11
   1  -8   1 21465.1 1009.71  23
  -1   8  -2 3644.83 257.174  11
   1  -8   2 2568.31 526.645  22
   1  -8   2 2950.67 288.967  23
   1  -8   3 1831.80 474.865  22
  -1  -8  -3 1883.15 276.883  23
   1  -8   3 1932.48 256.519  23
  -1   8  -3 2038.91 227.640  11
   1  -8   4 6570.88 642.153  22
  -1   8  -4 7824.02 420.191  11
  -1  -8  -4 7763.32 437.085  23
   1  -8   4 7237.49 428.028  23
   1  -8   5 5276.17 617.711  22
  -1   8  -5 5995.32 364.546  11
  -1  -8  -5 6034.01 377.805  23
   1  -8   5 5616.42 352.789  23
  -1   8  -6 4121.16 305.773  11
   1  -8   6 3277.44 546.905  22
  -1  -8  -6 3782.13 272.512  19
  -1  -8  -6 4348.37 331.675  23
  -1   8  -7 4639.92 331.536  11
  -1  -8  -7 5548.00 362.290  23
   1  -8   7 4857.17 572.907  22
  -1  -8  -7 5192.98 313.369  19
  -1  -8  -8 135.598 189.198  19
  -1   8  -8 241.934 209.926  11
  -1  -8  -8 137.627 235.282  23
   1  -8   8-229.728 413.500  22
  -1  -8  -9 2123.62 225.619  19
  -1  -8  -9 2709.02 261.826  23
  -1   8  -9 2700.94 267.219  11
  -1   8 -10 3162.19 279.105  11
  -1  -8 -10 2893.62 237.845  19
  -1  -8 -10 2814.63 264.399  23
  -1  -8 -11 11766.9 570.861  23
  -1  -8 -11 11924.6 541.946  19
  -1  -8 -12 556.366 200.761  23
  -1  -8 -12 517.894 97.9556   2
  -1  -8 -13 4354.90 285.459  23
  -1  -8 -13 4849.85 275.792  18
  -1  -8 -13 4579.40 227.642   2
  -1  -8 -14 111.225 89.0129   2
  -1  -8 -14 113.221 151.745  18
  -1  -8 -14 307.960 158.642  23
  -1   8 -14 123.539 169.843  11
  -1   8 -15 3618.06 244.345  11
  -1  -8 -15 3802.95 190.362   2
  -1  -8 -15 3871.50 225.020  18
  -1   8 -16 5820.10 288.696  11
  -1  -8 -16 5363.10 252.942   2
  -1  -8 -16 5790.76 275.104  18
  -1   8 -17 4923.08 250.259  11
  -1  -8 -17 4809.28 220.524   2
  -1  -8 -17 5056.01 235.049  18
  -1   8 -18 1589.44 109.772  11
   1   9 -16 1316.02 116.939  11
   1  -9 -16 1360.46 114.867  23
   1  -9 -15 183.974 131.679  23
   1   9 -15 281.208 115.334  11
   1  -9 -14 714.074 162.249  23
   1   9 -14 676.663 142.847  11
   1  -9 -13 334.833 112.229  18
   1   9 -13 334.941 146.643  11
   1  -9 -13 319.016 177.286  23
   1   9 -12 766.713 169.008  11
   1  -9 -12 939.190 208.290  23
   1   9 -11-97.2446 170.404  11
   1  -9 -11 140.045 213.830  23
   1   9 -10 116.888 170.457  11
   1   9  -9 4220.70 278.688  11
   1   9  -8 4969.73 303.928  11
   1   9  -7 2773.09 237.285  11
   1  -9  -7 2576.30 288.855  23
   1   9  -6 1168.97 200.358  11
   1  -9  -6 2102.32 268.561  23
   1  -9  -5 293.289 255.406  23
   1  -9  -5 265.189 157.448  19
   1   9  -5 147.316 167.605  11
   1   9  -4 5738.18 324.932  11
   1  -9  -4 6069.93 395.493  23
  -1  -9   3 1203.57 284.796  23
   1  -9  -3 1049.88 266.674  23
   1   9  -3 1507.98 184.998  11
  -1  -9   2 321.585 249.811  23
   1   9  -2 193.686 144.610  11
   1  -9  -2 10.1494 244.444  23
  -1  -9   1 17112.2 790.440  23
   1  -9  -1 17627.2 781.332  23
   1   9  -1 15840.0 722.270  11
   1  -9   0 9375.55 511.959  23
  -1  -9   0 9702.22 524.105  23
   1  -9   1 9193.68 505.616  23
  -1   9  -1 9475.67 471.342  11
   1  -9   2 531.487 235.404  23
  -1   9  -2 851.556 186.690  11
   1  -9   3 1073.42 244.104  23
  -1   9  -3 1151.71 212.249  11
   1  -9   4 227.923 213.176  23
  -1   9  -4 298.770 194.410  11
  -1  -9  -4 184.331 247.102  23
  -1   9  -5 3005.71 268.704  11
  -1  -9  -5 3090.22 298.610  23
  -1  -9  -5 3446.73 251.599  19
  -1  -9  -6 17993.1 851.617  23
  -1  -9  -6 18945.9 817.033  19
  -1   9  -6 19209.4 840.630  11
  -1  -9  -7 433.515 228.973  23
  -1  -9  -7 86.8512 180.623  19
  -1   9  -7-16.1448 196.950  11
  -1   9  -8 2027.95 242.916  11
  -1  -9  -8 2588.29 216.643  19
  -1  -9  -8 2441.84 259.358  23
  -1   9  -9 2691.53 251.251  11
  -1  -9  -9 3057.13 219.478  19
  -1  -9  -9 2651.83 262.503  23
  -1   9 -10 2872.22 240.949  11
  -1  -9 -10 2443.68 244.618  23
  -1  -9 -11 1297.25 199.329  23
  -1   9 -11 1094.59 182.464  11
  -1  -9 -12 19847.9 907.957  23
  -1   9 -12 22150.7 915.304  11
  -1  -9 -12 21865.6 900.497  18
  -1  -9 -13 989.067 139.039  18
  -1  -9 -13 650.339 140.407  23
  -1  -9 -14 115.816 114.308  18
  -1  -9 -15 857.312 101.996  18
  -1   9 -15 671.134 113.906  11
  -1   9 -16 2720.08 149.448  11
   1  10 -13 2010.46 122.802  11
   1 -10 -13 2000.27 141.716  23
   1  10 -12 15071.5 638.599  11
   1 -10 -12 15121.5 650.955  23
   1 -10 -11 576.913 101.180  18
   1 -10 -11 569.177 164.086  23
   1  10 -11 522.004 112.499  11
   1  10 -10 25304.7 1056.27  11
   1  10  -9 420.297 128.252  11
   1  10  -8 2700.90 189.526  11
   1  10  -7 1337.17 156.120  11
   1 -10  -7 1422.90 237.736  23
   1  10  -6 31690.6 1341.72  11
   1 -10  -6 33316.6 1373.32  23
   1 -10  -5 565.282 225.917  23
   1  10  -5 509.181 132.616  11
   1 -10  -4 2808.40 269.676  23
   1  10  -4 2289.47 176.643  11
   1 -10  -3 3182.05 285.161  23
   1 -10  -2 1057.33 233.599  23
   1 -10  -2 921.105 151.486  19
   1 -10  -1 3020.28 282.510  23
  -1 -10   0 3576.04 321.853  23
   1 -10   0 3384.96 290.268  23
  -1 -10  -1 9358.03 500.212  23
   1 -10   1 9022.06 480.166  23
   1 -10   2 805.946 221.638  23
  -1 -10  -3 2974.75 229.377  19
  -1  10  -4 38.3599 159.943  11
  -1 -10  -4-4.42483 166.528  19
  -1 -10  -5 738.003 169.538  19
  -1 -10  -5 869.754 217.548  23
  -1  10  -5 886.007 171.658  11
  -1 -10  -6 3086.42 209.550  19
  -1 -10  -6 2524.76 260.561  23
  -1  10  -6 3123.58 229.030  11
  -1 -10  -7 791.660 151.699  19
  -1 -10  -7 641.529 206.636  23
  -1  10  -7 754.514 166.616  11
  -1 -10  -8 3726.96 227.030  19
  -1  10  -8 4288.33 250.065  11
  -1 -10  -8 4313.03 274.139  23
  -1 -10  -9 498.561 167.913  23
  -1  10  -9 306.442 144.974  11
  -1 -10 -10 582.607 156.286  23
  -1  10 -10 1119.67 148.890  11
  -1  10 -11 1039.82 130.916  11
  -1 -10 -11 1011.71 123.733  18
  -1  10 -12 2340.38 156.659  11
  -1 -10 -12 2592.82 151.037  18
  -1  10 -13 391.687 84.6363  11
   1 -11  -8 5822.55 287.436  23
   1 -11  -7 336.360 139.801  23
   1 -11  -6 3225.03 216.967  23
   1 -11  -5 242.602 156.481  23
   1 -11  -4 2629.88 216.729  23
   1 -11  -3 9686.02 460.142  23
   1 -11  -2 5.41611 161.111  23
  -1 -11   1 249.632 133.875  19
  -1 -11   0 20932.8 873.711  19
  -1 -11  -1 11054.5 483.352  19
  -1 -11  -2 673.648 131.203  19
  -1 -11  -3 951.326 129.029  19
  -1 -11  -4 2186.54 152.259  19
  -1 -11  -5 260.735 98.5298  19
  -1 -11  -8 145.140 84.7219  18
   2   0 -25 39.7151 56.6127  15
  -2   0  25-19.3709 47.4265  14
   2   0 -24 366.140 77.9968  15
  -2   0  24 483.487 67.4094  14
   2   0 -23 19.5455 83.8964  15
  -2   0  23 86.0524 71.2594  14
  -2   0  22 5995.19 276.117  14
  -2   0  21 135.075 90.8960  14
  -2   0  20 44730.6 1827.27  14
  -2   0  19-3.51259 85.1158  14
  -2   0  18 10800.0 462.810  14
   2   0 -18 10267.7 611.904  12
   2   0 -17-64.0325 223.447  12
  -2   0  17-59.6672 74.7133  14
  -2   0  16 61474.4 2482.44  14
   2   0 -16 58945.2 2610.59  12
   2   0 -15 37.5559 206.815  12
  -2   0  15-20.0881 66.9597  14
  -2   0  14 15082.3 627.750  14
   2   0 -14 14950.4 748.552  12
  -2   0  13 85.3151 57.4815  14
   2   0 -13-170.624 201.173  12
   2   0 -12 2250.83 255.400  12
  -2   0  12 2086.42 110.479  14
   2   0 -11 36.7144 177.758  12
   2   0 -10 1556.00 211.569  12
   2   0  -9 115.848 170.038  12
   2   0  -8 5791.27 343.251  12
   2   0  -7-105.334 205.816  12
   2   0  -6 159214. 6465.71  12
   2   0  -5 272.079 167.071  12
   2   0  -4 44174.6 1827.74  12
   2   0  -3 203.388 160.884  12
  -2   0   2 295537. 11905.5  13
  -2   0   1-35.2987 84.6560  13
  -2   0   0 2478.35 145.486  13
  -2   0   0 2329.50 145.819   9
  -2   0  -1-2.96715 84.1393   9
  -2   0  -1-93.8047 122.103  25
  -2   0  -1-17.2968 80.1232  13
  -2   0  -2 101504. 3969.04  25
  -2   0  -2 97494.6 3987.94   3
  -2   0  -2 94389.8 3966.86   1
  -2   0  -3 74.3869 177.303  16
  -2   0  -3 26.1357 130.158  25
  -2   0  -3-81.0385 177.359   3
  -2   0  -3-104.292 125.668   1
  -2   0  -4 34745.0 1428.85  16
  -2   0  -4 32501.6 1401.99   1
  -2   0  -4 34100.5 1403.36  25
  -2   0  -5 125.234 135.966   1
  -2   0  -5-26.3653 139.480  25
  -2   0  -6 11119.1 520.807  25
  -2   0  -7-24.6651 161.693  25
  -2   0  -8 22987.9 1002.97  25
  -2   0  -9-41.2873 177.570  25
  -2   0 -10 9565.54 491.588  25
  -2   0 -11 179.364 175.041  25
  -2   0 -12 11456.0 626.687  25
  -2   0 -12 12860.7 536.450  15
  -2   0 -13 31.2389 182.121  25
  -2   0 -13 103.300 158.360   7
  -2   0 -13 180.382 315.551  16
  -2   0 -13-21.7069 82.9017  15
  -2   0 -14-34.0601 187.629  25
  -2   0 -14 78.1908 171.341   7
  -2   0 -14 141.792 86.5319  15
  -2   0 -15-73.5197 196.480  25
  -2   0 -15 55.3190 182.683   7
  -2   0 -15-35.6958 346.722  16
  -2   0 -15-42.3537 94.9767  15
  -2   0 -16 195.976 200.207  25
  -2   0 -16 418.326 348.159  16
  -2   0 -16 85.4628 93.7200  15
  -2   0 -16 79.2391 187.951   7
  -2   0 -17-61.9661 183.724   1
  -2   0 -17-227.319 215.174  25
  -2   0 -17-4.68045 106.057  15
  -2   0 -17 158.625 369.313  16
  -2   0 -17 7.38346 192.094   7
  -2   0 -18 23921.2 1079.45   1
  -2   0 -18 21844.2 943.585   2
  -2   0 -18 21468.0 1067.26  25
  -2   0 -18 21781.8 981.657   7
  -2   0 -18 24130.2 954.648  15
  -2   0 -18 23514.4 1247.24  16
  -2   0 -19 225.827 198.370   7
  -2   0 -19 93.9347 110.103  15
  -2   0 -19 46.0046 84.6097   2
  -2   0 -20 9805.14 409.318  15
  -2   0 -20 8439.13 387.288   2
  -2   0 -21 57.0595 94.4032  15
  -2   0 -22 4680.54 230.505  10
   2   0  23 77.9345 57.9222  14
  -2   0 -23 108.301 79.3945  10
   2   0  24 9642.78 402.676  14
   2   0  25-15.7516 33.9911  14
   2  -1 -25 2580.07 132.322  15
   2   1 -25 2508.78 130.954  15
  -2  -1  25 2646.25 126.195  14
  -2   1  25 2953.92 127.473  14
   2   1 -24 2164.34 126.460  15
   2  -1 -24 2205.71 127.105  15
  -2  -1  24 2164.48 118.507  14
  -2   1  24 2391.25 120.589  14
  -2   1  23 101.265 70.7004  14
  -2  -1  23 196.352 71.0408  14
   2   1 -23 88.1209 82.8708  15
   2  -1 -23 91.4231 78.9108  15
   2   1 -22 6072.03 338.855  11
  -2  -1  22 7209.39 304.183  14
  -2   1  22 6579.87 302.540  14
  -2  -1  21 700.995 96.2461  14
  -2  -1  20 29177.8 1202.00  14
   2  -1 -19-255.616 218.592  12
  -2  -1  19 44.9823 80.3883  14
   2   1 -18 136.001 415.005  16
   2  -1 -18 46.4981 227.247  12
  -2   1  18 92.2815 84.4478  14
  -2  -1  18 85.4747 84.6384  14
   2   1 -17 967.232 443.187  16
   2  -1 -17 926.607 274.265  12
  -2   1  17 983.817 99.1483  14
  -2  -1  17 1007.92 96.6489  14
  -2  -1  16 783.362 93.7600  14
   2  -1 -16 836.401 260.926  12
  -2   1  16 694.868 86.4882  14
   2  -1 -15 397.878 230.502  12
   2   1 -15 247.073 202.822  12
  -2   1  15 392.706 73.4100  14
  -2  -1  15 419.603 75.1132  14
  -2   1  14 48220.1 1996.47  14
  -2  -1  14 50325.0 1997.23  14
   2  -1 -14 48865.1 2121.79  12
   2   1 -14 48199.1 2099.95  12
   2   1 -13 306.599 185.695  12
  -2   1  13 362.626 62.0881  14
  -2  -1  13 418.455 62.8006  14
   2   1 -12 41816.2 1733.80  12
   2  -1 -12 41064.5 1748.50  12
  -2   1  12 39313.6 1642.42  14
  -2  -1  12 41308.9 1643.00  14
   2  -1 -11 5754.62 372.208  12
   2   1 -11 6018.22 356.018  12
   2   1 -10 423.279 165.726  12
   2  -1 -10 958.395 215.048  12
   2  -1  -9 11639.0 596.607  12
   2   1  -9 11992.1 560.413  12
   2  -1  -8 3121.07 298.477  12
   2   1  -8 2393.99 207.311  12
   2  -1  -7 74463.9 2872.85  12
   2   1  -7 66213.6 2829.32  12
   2  -1  -6 101602. 4377.14  12
   2   1  -6 111318. 4360.71  12
   2   1  -5 2427.14 200.640  12
   2  -1  -5 2091.13 244.585  12
   2   1  -4 15884.7 677.429  12
   2  -1  -4 15348.6 708.709  12
   2   1  -3 111328. 4576.02  12
   2  -1  -3 116282. 4603.50  12
  -2   1   2 34468.5 1373.46  13
  -2  -1   2 32876.1 1373.73  13
   2   1  -2 33149.8 1381.00  12
  -2   1   1 22958.9 981.904  13
  -2  -1   1 24640.9 982.551  13
  -2   1   0 119952. 4920.38  13
  -2  -1   0 127079. 4920.95  13
  -2   1   0 124555. 4920.75   9
  -2  -1   0 119310. 4920.34   9
   2  -1   0 121412. 4919.50  22
  -2  -1   0 118443. 4922.94  22
  -2  -1  -1 84917.2 3284.21   9
  -2   1  -1 78851.4 3282.41   9
  -2   1  -1 79833.6 3294.26  25
  -2  -1  -1 79990.7 3293.88  25
  -2   1  -1 79907.2 3280.92  13
  -2  -1  -1 82338.8 3281.70  13
  -2  -1  -2 109775. 4372.28  25
  -2   1  -2 111552. 4372.44  25
  -2   1  -2 110674. 4390.39   3
  -2  -1  -2 104594. 4389.21   3
  -2  -1  -2 104183. 4370.11   1
  -2   1  -2 106263. 4369.99   1
  -2   1  -3 3939.30 231.629  25
  -2  -1  -3 4279.34 237.047  25
  -2  -1  -3 3915.15 230.791   1
  -2   1  -3 3900.33 236.109   1
  -2  -1  -3 4477.90 278.822   3
  -2   1  -3 4344.07 271.111   3
  -2   1  -4 265.360 133.787  25
  -2  -1  -4 273.999 143.124  25
  -2   1  -4 379.305 254.161  16
  -2  -1  -4 247.439 130.895   1
  -2   1  -4 322.702 136.339   1
  -2   1  -5 1907.82 173.274  25
  -2  -1  -5 1521.25 180.442  25
  -2   1  -5 1392.97 285.712  16
  -2   1  -5 1618.95 165.112   1
  -2  -1  -5 1680.88 176.806   1
  -2   1  -6 44349.6 1828.84  16
  -2   1  -6 41199.3 1762.93  25
  -2  -1  -6 42651.4 1764.03  25
  -2   1  -7 80261.8 3268.79  16
  -2   1  -7 75312.4 3197.72  25
  -2  -1  -7 79499.2 3201.07  25
  -2   1  -8-18.3202 292.172  16
  -2   1  -8 110.787 157.418  25
  -2  -1  -8 37.4510 168.259  25
  -2   1  -9 43641.0 1802.51  16
  -2   1  -9 38296.7 1689.03  25
  -2  -1  -9 40351.0 1694.02  25
  -2   1 -10 4061.64 301.354  25
  -2  -1 -10 4495.29 303.828  25
  -2   1 -11 1563.68 363.081  16
  -2  -1 -11 1894.36 211.013  25
  -2   1 -11 1789.58 206.641  25
  -2   1 -12 22466.5 986.516  15
  -2  -1 -12 25183.8 988.537  15
  -2   1 -12 25245.0 1209.05  16
  -2  -1 -12 23262.2 1001.79  18
  -2   1 -12 25209.0 1077.35  25
  -2  -1 -12 24674.0 1075.66  25
  -2  -1 -13 23285.1 985.252  18
  -2   1 -13 21959.5 1057.16  25
  -2  -1 -13 22301.9 1059.66  25
  -2  -1 -13 22413.9 993.725   7
  -2   1 -13 23993.6 969.130  15
  -2  -1 -13 23558.7 969.940  15
  -2   1 -13 25588.5 1215.55  16
  -2  -1 -14 137.627 173.728  25
  -2   1 -14 118.541 181.963  25
  -2  -1 -14 204.145 175.152   7
  -2   1 -14 625.667 381.909  16
  -2   1 -14-11.8152 89.6150  15
  -2  -1 -14 15.8105 87.1991  15
  -2   1 -15 347.524 189.711  25
  -2  -1 -15 799.239 216.457  25
  -2   1 -15 1170.71 196.236   7
  -2  -1 -15 533.110 189.403   7
  -2   1 -15 796.484 108.458  15
  -2   1 -15 1085.44 399.175  16
  -2  -1 -15 722.920 109.076  15
  -2   1 -16 546.159 216.213  25
  -2  -1 -16 475.885 199.371  25
  -2   1 -16 1014.69 207.511   7
  -2  -1 -16 740.316 203.944   7
  -2   1 -16 946.082 114.841  15
  -2  -1 -16 742.718 116.280  15
  -2   1 -16 635.654 371.387  16
  -2   1 -17 1932.50 254.463  25
  -2  -1 -17 2151.48 267.255  25
  -2  -1 -17 2554.65 292.975   1
  -2   1 -17 1935.28 271.416   1
  -2   1 -17 2419.75 239.879   7
  -2  -1 -17 2453.54 248.405   7
  -2   1 -17 2366.23 157.748  15
  -2  -1 -17 2525.43 163.338  15
  -2   1 -17 2146.82 439.044  16
  -2  -1 -17 2913.26 452.148  16
  -2   1 -18 9924.93 594.435  25
  -2  -1 -18 9677.17 590.049  25
  -2   1 -18 10300.6 599.358   1
  -2  -1 -18 10982.3 610.439   1
  -2   1 -18 10238.4 522.994   7
  -2   1 -18 11167.2 479.901  15
  -2  -1 -18 11411.9 482.756  15
  -2  -1 -18 9660.29 741.115  16
  -2   1 -18 10816.6 780.856  16
  -2  -1 -19-22.4734 106.778   2
  -2   1 -19 152.383 192.425   7
  -2   1 -19 59.8812 108.286  15
  -2  -1 -19 9.24944 102.551  15
  -2  -1 -20 500.492 106.135   2
  -2   1 -20 309.594 186.361   7
  -2   1 -20 410.530 108.046  15
  -2  -1 -20 407.712 105.979  15
  -2  -1 -21 1061.38 107.188   2
  -2   1 -21 1248.06 123.609  15
  -2  -1 -21 1156.73 117.790  15
  -2   1 -22 2396.06 156.093  10
  -2  -1 -22 2443.59 155.349  10
   2   1  23 817.965 73.1655  14
   2  -1  23 977.815 73.6467  14
  -2  -1 -23 646.645 88.1784  10
  -2   1 -23 781.615 86.1609  10
  -2  -1 -24 57.3658 58.2402  10
  -2   1 -24-2.14882 57.9763  10
   2   1  24 47.0890 45.8750  14
   2  -1  24-13.5331 44.2599  14
  -2   1 -25 2030.97 102.151  10
  -2  -1 -25 1993.49 110.126  24
  -2   1 -25 2332.65 108.397  24
  -2  -2  24 188.646 52.7378  14
  -2   2  24 112.041 52.4388  14
   2   2 -24 211.272 63.1407  15
   2  -2 -24 191.929 60.5750  15
  -2   2  23 112.211 62.4742  14
  -2  -2  23 135.757 61.9509  14
   2   2 -23 154.386 75.6879  15
   2  -2 -23 165.529 77.0090  15
  -2   2  22 1912.96 119.246  14
  -2  -2  22 2097.48 118.481  14
   2   2 -22 1688.49 185.049  11
   2   2 -22 1775.23 127.989  15
   2  -2 -22 1997.08 130.434  15
  -2  -2  21 112.753 78.6970  14
  -2   2  21 78.3933 76.0739  14
  -2  -2  20 11372.6 474.309  14
  -2   2  20 10673.1 473.810  14
  -2   2  19 9370.66 415.131  14
  -2  -2  19 9633.67 413.948  14
  -2   2  18 352.997 85.7034  14
  -2  -2  18 556.659 89.1414  14
   2  -2 -18 697.042 255.667  12
   2  -2 -17 2401.94 309.723  12
  -2  -2  17 2381.93 142.912  14
   2   2 -17 2368.53 486.561  16
  -2   2  17 2659.06 146.223  14
  -2   2  16 12499.1 534.958  14
  -2  -2  16 12832.2 537.086  14
   2  -2 -16 13529.4 708.681  12
   2  -2 -15 1246.89 261.706  12
  -2   2  15 1333.68 97.9207  14
  -2  -2  15 1344.61 99.7606  14
  -2   2  14 131.811 60.7942  14
  -2  -2  14 47.8545 61.1055  14
   2  -2 -14-136.295 211.863  12
   2   2 -14 36.2938 352.543  16
   2  -2 -13 32928.9 1539.44  12
   2   2 -13 35774.9 1511.12  12
  -2   2  13 34367.9 1422.20  14
  -2  -2  13 35599.0 1422.97  14
   2   2 -13 34555.2 1668.60  16
   2  -2 -12 51833.9 2283.53  12
   2   2 -12 54858.1 2255.90  12
  -2   2  12 53531.6 2177.23  14
  -2  -2  12 54200.4 2177.83  14
   2   2 -12 50967.3 2387.07  16
   2  -2 -11 8634.30 510.566  12
   2   2 -11 9751.24 473.841  12
   2   2 -11 9004.47 611.967  16
   2  -2 -10 577.268 232.972  12
   2   2 -10 439.255 156.468  12
   2  -2  -9 38082.6 1565.47  12
   2   2  -9 34560.4 1498.98  12
   2   2  -8 90517.2 3786.51  12
   2  -2  -8 98346.7 3851.31  12
   2   2  -7 68125.4 2896.11  16
   2  -2  -7 70140.8 2870.34  12
   2   2  -7 68662.4 2815.60  12
   2   2  -6 25136.3 1140.06  16
   2  -2  -6 24569.1 1117.35  12
   2   2  -6 25808.0 1060.47  12
   2   2  -5 51314.4 2046.16  16
   2   2  -5 47648.3 1975.60  12
   2   2  -4 4848.77 309.915  16
   2   2  -4 4295.07 209.008  12
  -2   2   3 5074.78 230.297  13
  -2  -2   3 4890.15 228.292  13
   2   2  -3 4946.28 289.367  16
   2   2  -3 4383.89 213.214  12
   2   2  -2 14444.9 601.433  12
  -2  -2   2 14755.9 617.423  13
  -2   2   2 14794.8 616.452  13
  -2  -2   1 141123. 5722.16   9
   2   2  -1 134690. 5713.78  12
  -2  -2   1 142082. 5754.44  22
   2  -2  -1 151981. 5757.74  22
  -2  -2   1 144714. 5722.71  13
  -2   2   1 146948. 5722.63  13
  -2   2   0 45035.8 1780.28  13
  -2  -2   0 43290.6 1779.61  13
  -2  -2   0 43660.5 1818.23  22
   2  -2   0 45285.3 1817.70  22
  -2   2   0 43184.0 1779.97   9
  -2  -2   0 42722.7 1779.87   9
   2  -2   1 33880.1 1376.36  22
  -2  -2  -1 32299.9 1378.62  22
  -2   2  -1 33965.3 1350.30  25
  -2  -2  -1 30405.0 1346.98  25
  -2  -2  -1 31058.6 1367.86   3
  -2   2  -1 30891.3 1366.26   3
  -2   2  -1 34502.6 1338.14   9
  -2  -2  -2 4939.56 292.798   3
  -2   2  -2 5338.76 302.797   3
  -2   2  -2 5405.44 267.124  25
  -2  -2  -2 4849.93 267.309  25
  -2  -2  -2 5428.45 343.372  22
  -2   2  -3 14079.4 602.009  25
  -2  -2  -3 13975.2 601.600  25
  -2  -2  -3 13542.6 599.861   1
  -2   2  -3 13126.4 599.962   1
  -2   2  -4 53.1710 131.590  25
  -2  -2  -4 72.5157 123.052  25
  -2  -2  -4 29.9301 121.462   1
  -2   2  -4 190.232 118.547   1
  -2  -2  -5 31835.8 1306.24  25
  -2   2  -5 30832.3 1303.23  25
  -2  -2  -5 31679.4 1306.90   1
  -2   2  -5 29881.1 1304.19   1
  -2   2  -6 57598.9 2456.61  25
  -2  -2  -6 60419.2 2460.15  25
  -2   2  -6 60938.7 2544.38  16
  -2  -2  -6 60986.4 2457.47   1
  -2   2  -6 58974.2 2454.99   1
  -2   2  -7 25493.4 1074.27  25
  -2  -2  -7 24207.4 1075.12  25
  -2   2  -7 24079.3 1176.55  16
  -2   2  -7 24493.4 1074.13   1
  -2  -2  -7 26032.7 1076.98   1
  -2   2  -8 19039.3 890.984  25
  -2  -2  -8 21537.5 898.766  25
  -2   2  -8 20322.1 1007.34  16
  -2   2  -9 282.903 153.581  25
  -2  -2  -9 236.215 153.451  25
  -2   2  -9 213.598 328.691  16
  -2   2 -10 20864.6 965.784  25
  -2  -2 -10 22578.2 977.404  25
  -2   2 -10 21977.6 1101.53  16
  -2  -2 -11 5593.77 289.239  18
  -2   2 -11 5431.53 338.807  25
  -2  -2 -11 5506.09 350.760  25
  -2   2 -11 5193.56 255.206  15
  -2  -2 -11 5998.27 256.670  15
  -2   2 -11 5714.28 531.905  16
  -2   2 -12 34972.6 1478.09  25
  -2  -2 -12 34350.1 1480.54  25
  -2  -2 -12 32927.5 1406.72  18
  -2  -2 -12 31696.7 1414.72   7
  -2   2 -12 33842.0 1391.61  15
  -2  -2 -12 35555.4 1393.64  15
  -2   2 -12 35594.6 1641.18  16
  -2   2 -13 373.691 179.165  25
  -2  -2 -13 48.1961 173.873  25
  -2  -2 -13 185.338 151.187  18
  -2  -2 -13 500.903 174.399   7
  -2   2 -13 138.786 366.294  16
  -2   2 -13 244.925 87.2527  15
  -2  -2 -13 356.295 82.5068  15
  -2  -2 -14 556.551 205.149  25
  -2   2 -14 882.664 204.112  25
  -2  -2 -14 682.416 167.150  18
  -2  -2 -14 707.057 187.805   7
  -2  -2 -14 946.691 101.293  15
  -2   2 -14 486.779 399.641  16
  -2   2 -14 898.190 104.348  15
  -2   2 -15 3626.04 305.185  25
  -2  -2 -15 4062.41 319.870  25
  -2   2 -15 4082.35 205.869  15
  -2  -2 -15 3962.90 207.818  15
  -2   2 -15 3028.33 501.088  16
  -2  -2 -15 3708.63 249.962  18
  -2  -2 -15 3499.77 315.924   1
  -2   2 -15 3536.49 306.459   1
  -2   2 -16 1171.54 213.558   1
  -2  -2 -16 726.201 216.554   1
  -2   2 -16 1069.11 116.433  15
  -2  -2 -16 858.065 113.386  15
  -2   2 -16 1127.25 396.959  16
  -2   2 -16 537.948 194.555  25
  -2  -2 -16 672.046 213.804  25
  -2   2 -17 13270.5 555.878  15
  -2  -2 -17 13078.2 556.338  15
  -2   2 -17 12095.6 854.439  16
  -2  -2 -17 13123.1 676.585   1
  -2   2 -17 13189.3 679.551   1
  -2  -2 -17 11939.6 666.423  25
  -2   2 -17 10614.1 655.930  25
  -2   2 -17 12333.4 599.197   7
  -2   2 -18 30945.7 1256.87  15
  -2  -2 -18 27608.2 1497.28  16
  -2  -2 -18 32189.2 1258.98  15
  -2   2 -18 30312.6 1557.44  16
  -2   2 -18 28943.8 1367.03   1
  -2  -2 -18 30379.3 1376.90   1
  -2   2 -18 26508.3 1354.86  25
  -2  -2 -18 27467.6 1361.97  25
  -2   2 -18 30367.1 1284.62   7
  -2   2 -19 1361.02 203.138   7
  -2   2 -19 1243.40 130.098  15
  -2  -2 -19 1458.51 125.597  15
  -2   2 -20 1166.52 191.313   7
  -2  -2 -20 1098.07 132.059   2
  -2   2 -20 969.211 115.547  15
  -2  -2 -20 905.011 116.030  15
  -2  -2 -21 2069.63 146.207   2
  -2   2 -21 1900.49 194.607   7
  -2   2 -21 1994.08 138.376  10
  -2  -2 -21 2180.67 136.960  10
  -2   2 -22 1591.12 114.796  10
  -2  -2 -22 1442.86 111.769  10
  -2  -2 -22 1382.44 113.939   2
   2   2  22 1684.53 99.0485  14
   2  -2  22 1809.62 99.3581  14
  -2  -2 -23 2388.69 129.129  10
   2   2  23 2476.14 120.488  14
   2  -2  23 2603.11 120.684  14
  -2   2 -24 10226.8 453.565  24
  -2  -2 -24 10122.4 454.554  24
   2   2  24 11330.5 447.349  14
   2  -2  24 11109.4 447.402  14
  -2   2 -24 10806.4 451.575  10
  -2  -2 -24 10998.8 451.003  10
   2   3 -24 108.553 42.0669  15
   2   3 -23 2640.93 168.188  11
   2   3 -23 2323.38 131.591  15
  -2   3  23 2751.04 127.313  14
  -2  -3  23 2619.70 126.343  14
   2   3 -22 410.939 144.165  11
   2   3 -22 419.629 76.3711  15
   2  -3 -22 384.305 73.7247  15
   2  -3 -22 464.861 141.894  23
  -2  -3  22 433.934 66.4850  14
  -2   3  22 385.232 65.3665  14
   2   3 -21 6168.29 290.126  15
   2  -3 -21 6201.46 289.797  15
  -2  -3  21 6446.40 282.781  14
  -2   3  21 6664.96 284.491  14
   2   3 -21 6057.61 345.813  11
  -2  -3  20 6623.97 289.433  14
  -2   3  20 6280.26 288.874  14
   2   3 -20 6346.04 363.289  11
  -2  -3  19 53576.5 2146.27  14
  -2   3  19 51938.6 2145.57  14
   2  -3 -18 2165.02 301.176  12
   2   3 -18 1903.99 223.157  25
   2  -3 -18 2065.00 239.828  25
  -2  -3  18 2175.42 131.339  14
  -2   3  18 2133.23 130.067  14
  -2   3  17 10766.8 457.857  14
  -2  -3  17 10712.2 458.804  14
   2  -3 -17 11335.1 641.879  12
  -2   3  16 10773.7 463.715  14
  -2  -3  16 11136.3 464.447  14
   2   3 -16 9083.73 757.512  16
   2  -3 -16 10235.2 628.470  12
  -2   3  15 1719.40 106.480  14
  -2  -3  15 1644.48 108.980  14
   2   3 -15 2100.74 458.522  16
  -2   3  14 10274.8 431.718  14
  -2  -3  14 10007.9 432.461  14
   2   3 -14 11224.6 756.484  16
   2   3 -13 1671.06 411.410  16
  -2   3  13 1587.10 95.0716  14
  -2  -3  13 1466.04 94.7024  14
  -2   3  12 4616.14 208.634  14
   2   3 -12 5208.14 507.866  16
  -2  -3  12 4688.80 210.293  14
   2   3 -11 14323.9 877.776  16
  -2   3  11 15974.2 654.652  14
  -2  -3  11 15861.5 654.406  14
   2   3 -10 12332.2 724.662  16
   2   3  -9 22515.1 1108.98  16
   2   3  -8 1928.98 334.422  16
   2   3  -7 142.629 268.508  16
   2  -3  -7 41.5245 226.783  12
   2  -3  -6 109628. 4466.11  12
   2   3  -6 107332. 4485.23  16
  -2  -3   5 38385.7 1582.57  13
   2  -3  -5 38924.0 1648.69  12
  -2  -3   4 230.247 75.4223  13
  -2   3   4 248.759 75.6028  13
   2  -3  -4 330.276 217.386  12
  -2  -3   3 12469.1 532.750  13
  -2   3   3 12490.7 532.115  13
   2  -3  -3 12583.2 611.632  12
  -2  -3   2 207.091 67.5164   9
  -2  -3   2 661.064 278.628  22
   2  -3  -2 470.254 273.375  22
   2  -3  -2 241.803 218.909  12
  -2  -3   2 218.047 66.1231  13
  -2   3   2 272.533 68.0822  13
  -2  -3   1 13084.6 545.537  13
  -2   3   1 13431.4 545.823  13
  -2  -3   1 12588.3 544.617   9
  -2   3   1 12877.9 545.212   9
   2  -3  -1 12880.4 654.792  22
  -2  -3   1 11936.7 647.245  22
  -2  -3   0 58897.8 2530.41   3
  -2   3   0 58483.0 2530.39   3
  -2   3   0 63973.3 2506.64   9
  -2  -3   0 62726.2 2575.72  22
   2  -3   0 64108.2 2576.13  22
   2  -3   1 21234.4 908.676  22
  -2  -3  -1 21542.6 916.762  22
  -2  -3  -1 19606.5 843.353   3
  -2   3  -1 18258.4 840.119   3
   2  -3   2 8045.97 467.927  22
  -2  -3  -2 7770.51 468.305  22
  -2   3  -2 7827.51 358.919  25
  -2  -3  -2 7494.91 359.584  25
  -2  -3  -3 4270.87 241.465  25
  -2   3  -3 4712.23 242.935  25
  -2  -3  -4 725.782 131.020  25
  -2   3  -4 106.573 110.212  25
  -2  -3  -4 840.345 131.635   1
  -2   3  -4 146.721 109.452   1
  -2  -3  -5 29001.6 1216.80  25
  -2   3  -5 28347.1 1213.59  25
  -2   3  -5 28257.5 1213.88   1
  -2  -3  -5 29879.8 1217.20   1
  -2   3  -6 14767.9 656.719  25
  -2  -3  -6 14303.9 658.038  25
  -2   3  -6 14416.5 655.104   1
  -2  -3  -6 15172.4 658.396   1
  -2   3  -7 32797.1 1408.69  25
  -2  -3  -7 34211.1 1412.56  25
  -2   3  -7 32738.8 1408.12   1
  -2  -3  -7 33559.0 1410.08   1
  -2   3  -8 23331.8 1048.42  25
  -2  -3  -8 23416.5 1051.53  25
  -2   3  -8 24887.2 1054.38   1
  -2  -3  -8 25391.8 1056.58   1
  -2   3  -9 9415.88 475.491  25
  -2  -3  -9 9326.60 476.484  25
  -2  -3  -9 9987.62 480.250   1
  -2   3  -9 9307.95 472.825   1
  -2  -3 -10 13904.8 651.800   1
  -2   3 -10 13781.8 650.016   1
  -2   3 -10 13726.2 646.671  25
  -2  -3 -10 13641.1 652.528  25
  -2  -3 -10 13371.1 595.956  19
  -2   3 -11 2726.08 188.925  11
  -2   3 -11 2589.87 145.237  15
  -2  -3 -11 2589.64 145.470  15
  -2  -3 -11 2453.47 197.564  18
  -2   3 -11 2633.73 236.014   1
  -2  -3 -11 2947.34 245.473   1
  -2  -3 -11 2514.93 232.156  25
  -2   3 -11 2753.39 234.978  25
  -2   3 -12 2207.66 176.254  11
  -2   3 -12 2276.31 141.453  15
  -2  -3 -12 2481.64 142.216  15
  -2  -3 -12 2434.27 199.314  18
  -2   3 -12 2739.93 233.192   1
  -2  -3 -12 2475.76 231.223   1
  -2   3 -12 2182.89 233.172  25
  -2  -3 -12 2727.24 241.599  25
  -2   3 -13 13985.3 640.551  11
  -2   3 -13 14369.2 616.514  15
  -2  -3 -13 15198.3 618.327  15
  -2  -3 -13 14209.4 642.211  18
  -2  -3 -13 15095.4 717.973   1
  -2   3 -13 14060.1 705.643   1
  -2   3 -13 14122.1 706.648  25
  -2  -3 -13 15040.8 722.385  25
  -2   3 -14 11348.9 538.005  11
  -2   3 -14 12179.1 517.989  15
  -2  -3 -14 12816.0 519.919  15
  -2  -3 -14 11692.4 546.211  18
  -2   3 -14 11604.5 620.597   1
  -2  -3 -14 12595.5 628.595   1
  -2   3 -14 10734.4 604.242  25
  -2  -3 -14 11269.3 617.306  25
  -2   3 -15 3238.28 204.470  11
  -2   3 -15 3007.35 174.136  15
  -2  -3 -15 3204.12 177.698  15
  -2  -3 -15 3245.46 234.903  18
  -2   3 -15 2952.99 271.658   1
  -2  -3 -15 2516.91 269.594   1
  -2   3 -15 2616.26 270.582  25
  -2  -3 -15 2952.71 282.940  25
  -2   3 -16 5289.38 273.885  11
  -2  -3 -16 4866.61 298.367  18
  -2   3 -16 5453.79 254.061  15
  -2  -3 -16 5170.36 253.715  15
  -2  -3 -16 4599.09 359.790  25
  -2   3 -16 3910.67 339.077  25
  -2  -3 -16 4912.09 364.376   1
  -2   3 -16 5270.07 367.942   1
  -2  -3 -17 678.388 178.257  18
  -2   3 -17 587.776 103.150  15
  -2  -3 -17 612.580 101.143  15
  -2   3 -17 388.074 206.263   1
  -2  -3 -17 248.270 205.417   1
  -2  -3 -17 408.384 182.533  25
  -2   3 -17 552.610 197.720  25
  -2   3 -17 651.986 112.260  11
  -2   3 -18 1038.57 111.732  15
  -2  -3 -18 814.330 110.323  15
  -2   3 -18 1037.53 211.971   7
  -2   3 -19 26473.9 1076.93  10
  -2  -3 -19 25852.3 1076.64  10
  -2   3 -19 25195.2 1103.52   7
  -2   3 -20 96.3540 85.7384  10
  -2  -3 -20 137.570 82.1736  10
  -2  -3 -20 143.425 117.805   2
  -2   3 -20 70.8573 161.990   7
   2   3  21 1316.98 85.2443  14
  -2   3 -21 1077.54 159.249   7
  -2  -3 -21 1190.93 124.985   2
  -2  -3 -21 1159.51 98.9179  10
  -2   3 -21 948.338 97.1199  10
  -2  -3 -22 280.048 64.4638  10
  -2   3 -22 340.945 67.8717  10
   2   3  22 428.719 53.9304  14
   2  -3  22 412.389 52.3551  14
  -2  -3 -22 230.433 90.2154   2
   2  -3  23 32.1421 38.4917  14
  -2  -3 -23 37.9989 68.5144   2
  -2  -3 -23 86.2720 69.8883  24
  -2   3 -23 65.0111 49.1102  10
  -2   3 -24 985.607 92.8668  17
   2   4 -23 4008.50 203.008  11
   2   4 -22 3034.35 198.166  11
   2   4 -21 2704.77 146.482  15
   2  -4 -21 2645.06 217.365  23
   2   4 -21 3250.04 221.399  11
  -2  -4  21 3022.24 139.581  14
   2   4 -20 292.067 179.660  11
   2   4 -20 572.901 76.8471  15
  -2  -4  20 474.477 66.4683  14
   2  -4 -20 553.422 188.064  23
  -2  -4  19 8630.54 372.815  14
  -2   4  19 8818.70 373.124  14
   2   4 -19 8429.96 379.429  15
   2  -4 -19 8757.63 378.984  15
   2   4 -19 8799.05 454.104  11
   2   4 -18 2264.78 262.705  11
  -2   4  18 2480.75 134.673  14
  -2  -4  18 2437.82 134.052  14
   2  -4 -17 1735.17 296.862  12
  -2   4  17 1752.29 109.726  14
  -2  -4  17 1674.11 109.276  14
   2   4 -17 1696.27 255.256  11
   2  -4 -16 766.074 260.783  12
  -2  -4  16 475.934 75.8204  14
  -2   4  16 637.547 75.5492  14
   2   4 -16 496.035 153.144  25
   2  -4 -15 38628.5 1778.98  12
  -2   4  15 39927.7 1623.68  14
  -2  -4  15 39865.1 1623.52  14
   2  -4 -14 1214.86 273.431  12
  -2   4  14 1263.22 87.9324  14
  -2  -4  14 1050.05 83.8481  14
   2  -4 -13 75165.0 3201.72  12
  -2   4  13 75801.5 3064.05  14
   2  -4 -12 560.022 236.069  12
  -2   4  12 519.961 60.4137  14
   2  -4 -11 5704.84 410.342  12
  -2   4  11 5944.36 257.196  14
   2  -4 -10 1358.07 246.271  12
   2  -4  -9 248.978 229.239  12
   2  -4  -8 2899.25 332.666  12
  -2   4   7 18064.6 791.151  13
  -2  -4   7 18911.1 794.502  13
   2  -4  -7 20240.0 904.430  12
  -2   4   6 313.409 70.9906  13
  -2  -4   6 285.150 79.0943  13
   2  -4  -6 468.457 228.081  12
   2  -4  -5 5289.09 356.913  12
  -2  -4   5 4897.51 241.954  13
  -2   4   5 5218.64 241.144  13
   2  -4  -4 12475.4 611.126  12
  -2  -4   4 11731.5 510.691  13
  -2   4   4 12116.6 510.297  13
  -2  -4   3 45702.4 1809.97  13
  -2   4   3 46795.4 1810.56  13
  -2  -4   3 47327.5 1936.86  22
  -2  -4   3 40709.3 1807.11   9
  -2   4   3 43916.5 1809.67   9
   2  -4  -3 48146.9 1896.12  12
  -2  -4   2 25044.5 1118.26  22
   2  -4  -2 25813.5 1124.81  22
  -2   4   2 23353.7 1003.58   3
  -2  -4   2 22507.7 976.827   9
  -2   4   2 24707.2 978.766   9
   2  -4  -2 25895.6 1073.01  12
  -2  -4   1 137947. 5559.70   3
  -2   4   1 129583. 5558.02   3
  -2  -4   1 141083. 5646.38  22
   2  -4  -1 147250. 5652.72  22
   2  -4  -1 147887. 5623.22  12
   2  -4   0-209.202 309.831  22
  -2  -4   0 418.695 313.827  22
   2  -4   0 362.233 216.368  12
   2  -4   1 8288.91 517.999  22
  -2  -4  -1 7332.69 503.489  22
   2  -4   2 31937.2 1421.40  22
  -2  -4  -2 31672.9 1426.97  22
   2  -4   3 430.633 311.383  22
  -2  -4  -3 293.341 321.555  22
   2  -4   4 1717.40 334.876  22
  -2   4  -4 1933.30 134.369  25
  -2  -4  -4 1507.16 137.937  25
  -2   4  -5 34813.1 1409.09  25
  -2  -4  -5 32726.2 1409.50  25
  -2  -4  -6-45.7389 106.697  25
  -2   4  -6 93.8748 96.7503  25
  -2   4  -6 93.3890 97.6538   1
  -2  -4  -6 175.730 109.740   1
  -2   4  -7 642.635 115.678  25
  -2  -4  -7 363.688 122.748  25
  -2  -4  -7 513.630 125.553   1
  -2   4  -7 428.893 122.562   1
  -2  -4  -8 6401.27 335.078   1
  -2   4  -8 6345.63 332.598   1
  -2   4  -8 6119.51 327.261  25
  -2  -4  -8 5656.18 330.636  25
  -2  -4  -8 6091.02 311.046  19
  -2   4  -8 6149.07 312.638  11
  -2  -4  -9 14814.5 683.811   1
  -2   4  -9 15537.3 683.782   1
  -2   4  -9 14676.0 677.995  25
  -2  -4  -9 13501.5 677.524  25
  -2  -4  -9 14607.9 644.605  19
  -2   4  -9 15550.3 654.303  11
  -2  -4 -10 6672.89 372.551   1
  -2   4 -10 6837.41 371.252   1
  -2   4 -10 7031.53 341.773  11
  -2  -4 -10 6352.80 369.584  25
  -2   4 -10 6271.95 359.691  25
  -2  -4 -10 6577.87 339.018  19
  -2  -4 -11 10139.3 528.740   1
  -2   4 -11 10549.4 530.507   1
  -2   4 -11 10642.7 487.162  11
  -2  -4 -11 10753.8 448.867  15
  -2  -4 -11 10093.4 529.228  25
  -2   4 -11 9382.24 516.242  25
  -2  -4 -11 10690.0 488.435  19
  -2   4 -12 47.0363 148.733  11
  -2  -4 -12 229.663 162.986   1
  -2   4 -12 83.1108 148.079   1
  -2  -4 -12-32.5434 67.6016  15
  -2  -4 -12 154.668 162.967  18
  -2  -4 -12-43.9984 158.781  25
  -2   4 -12 150.487 144.363  25
  -2   4 -13 34.4105 151.992  11
  -2  -4 -13 92.4497 161.326   1
  -2   4 -13-133.989 162.406   1
  -2   4 -13 41.8464 75.3789  15
  -2  -4 -13 121.642 73.9389  15
  -2  -4 -13 125.284 164.439  18
  -2   4 -13 234.743 158.065  25
  -2  -4 -13 78.7167 155.772  25
  -2   4 -14 794.814 158.295  11
  -2   4 -14 658.893 182.183   1
  -2  -4 -14 473.104 177.889   1
  -2   4 -14 656.352 88.9148  15
  -2  -4 -14 368.594 86.0600  15
  -2  -4 -14 567.040 185.834  18
  -2   4 -14 355.585 160.200  25
  -2  -4 -14 498.877 176.752  25
  -2   4 -15 10988.2 516.492  11
  -2  -4 -15 11636.0 483.693  10
  -2   4 -15 10598.1 577.872   1
  -2   4 -15 11423.8 484.037  15
  -2  -4 -15 11652.3 484.763  15
  -2  -4 -15 11365.7 524.755  18
  -2  -4 -15 8950.40 568.150  25
  -2   4 -15 9520.89 564.567  25
  -2  -4 -16 45.1913 76.9560  10
  -2   4 -16 30.8690 81.8349  10
  -2   4 -16 26.0340 139.700  11
  -2   4 -16 228.767 170.152   1
  -2  -4 -16 74.4921 175.774  18
  -2   4 -17 15844.3 646.215  10
  -2  -4 -17 15067.8 644.307  10
  -2  -4 -17 15302.2 680.379  18
  -2   4 -17 14599.9 665.741  11
  -2   4 -18 376.713 101.053  11
  -2  -4 -18 404.034 75.6745  10
  -2   4 -18 463.333 84.3329  10
  -2   4 -19 6349.82 307.148  10
  -2   4 -19 5967.10 355.239   7
   2   4  19 6990.97 297.991  14
   2  -4  19 7454.00 298.461  14
  -2   4 -20 3380.45 179.908  10
  -2  -4 -20 3265.66 213.386   2
  -2   4 -20 3690.88 235.036   7
  -2   4 -21 6.38070 55.7732  10
  -2  -4 -21 206.922 108.143   2
  -2   4 -21 55.9224 120.208   7
  -2   4 -22 453.001 112.202  17
  -2  -4 -22 161.905 85.2002   2
  -2   4 -23 5106.48 241.269  17
  -2  -4 -23 5183.47 229.346   2
   2   5 -22 1759.11 139.445  11
   2  -5 -21 458.166 137.752  23
   2   5 -21 327.084 137.694  11
   2  -5 -20 657.030 174.362  23
   2   5 -20 577.029 172.188  11
   2  -5 -19 14030.1 658.043  23
   2   5 -19 14805.1 657.554  11
   2  -5 -18 34879.9 1479.16  23
   2  -5 -17 195.131 224.959  23
   2  -5 -16 326.973 244.743  12
   2  -5 -16 237.036 223.669  23
   2   5 -15 3825.07 316.563  11
   2  -5 -15 4510.82 376.902  12
   2  -5 -14-91.0799 236.461  12
   2   5 -14 255.719 227.144  11
   2  -5 -13 872.184 247.486  12
   2   5 -13 950.882 234.586  11
   2   5 -12 4388.03 307.373  11
   2  -5 -12 4380.01 365.225  12
   2  -5 -11-19.5300 209.390  12
   2   5 -11 301.324 192.341  11
   2  -5 -10 222.198 206.598  12
   2   5 -10 242.755 183.177  11
   2   5  -9 4871.01 305.922  11
   2  -5  -9 4681.53 372.849  12
   2   5  -8 3277.09 244.755  11
   2  -5  -8 3691.74 332.111  12
   2   5  -7 29415.0 1273.93  11
   2  -5  -7 32667.9 1384.72  12
   2   5  -6 4971.87 295.627  11
  -2  -5   6 5678.71 505.869  22
   2  -5  -6 5685.43 398.167  12
   2  -5  -5 872.306 221.977  12
  -2  -5   5 672.238 345.185  22
  -2  -5   4 4587.50 462.097  22
   2  -5  -4 3929.70 318.984  12
  -2  -5   3 1149.23 370.618  22
   2  -5  -3 886.694 217.104  12
   2  -5  -2 7847.13 562.808  22
  -2  -5   2 7846.89 559.689  22
   2  -5  -2 7737.54 446.587  12
   2  -5  -1 838.938 344.611  22
  -2  -5   1 773.825 339.766  22
   2  -5  -1 595.063 196.352  12
  -2  -5   0 1254.09 359.999  22
   2  -5   0 1178.30 351.025  22
   2  -5   0 954.349 207.590  12
  -2  -5  -1 1887.07 376.886  22
   2  -5   1 1551.61 361.983  22
   2  -5   1 1875.93 247.544  12
   2  -5   2 9741.40 634.073  22
  -2  -5  -2 10136.1 646.823  22
   2  -5   2 10150.1 541.948  12
   2  -5   3 1633.73 374.044  22
   2  -5   4 3390.49 419.116  22
  -2   5  -5 12736.0 557.178  11
   2  -5   5 12164.4 717.431  22
  -2   5  -5 11972.3 542.195  17
  -2   5  -6 6636.98 349.122  11
   2  -5   6 6932.64 538.353  22
  -2   5  -6 7001.76 337.086  17
  -2   5  -7 14995.1 687.183  11
  -2  -5  -7 15539.3 675.188  19
  -2   5  -7 15979.7 677.124  17
  -2   5  -8 9514.80 452.306  11
  -2  -5  -8 9042.53 439.762  19
  -2   5  -8 9409.98 461.761   6
  -2   5  -8 9522.62 440.038  17
  -2   5  -9 20150.6 863.916  11
  -2  -5  -9 19635.8 848.872  19
  -2  -5  -9 19962.1 860.022  23
  -2   5  -9 19421.9 871.019   6
  -2  -5 -10 230.586 156.681  23
  -2   5 -10 269.680 172.361  11
  -2  -5 -10 262.776 178.717  19
  -2   5 -11 8236.93 422.634  11
  -2  -5 -11 8486.01 418.470  19
  -2   5 -12 1062.97 185.542  11
  -2   5 -13 21991.9 965.460  11
  -2  -5 -13 22617.1 962.340  18
  -2  -5 -14-57.4426 181.439  18
  -2   5 -14 276.965 164.366  11
  -2  -5 -15 5446.27 312.107  18
  -2   5 -15 5045.12 302.270  11
  -2  -5 -16 4664.65 283.146  18
  -2   5 -16 4261.96 266.733  11
  -2  -5 -17 2627.80 202.847   2
  -2  -5 -17 2673.55 224.733  18
  -2   5 -17 2753.21 199.872  11
  -2  -5 -18 12518.6 566.882  18
  -2  -5 -18 12766.8 560.274   2
  -2   5 -19 4772.64 272.957   7
  -2   5 -19 4927.98 267.716  17
  -2  -5 -19 4994.14 261.371   2
  -2   5 -20 7588.74 355.172   7
  -2   5 -20 7900.99 365.187  17
  -2   5 -21 202.184 102.115  17
  -2   5 -22 1657.57 116.643  17
   2  -6 -22 834.753 67.8697   2
   2   6 -21 8598.18 385.325  11
   2  -6 -20 3049.60 201.479  23
   2   6 -20 2941.30 201.070  11
   2  -6 -19 807.729 176.410  23
   2  -6 -18 266.800 190.958  23
   2  -6 -17 3046.83 269.933  23
   2   6 -17 2900.52 259.923  11
   2  -6 -16 413.923 226.724  23
   2   6 -16 358.301 200.067  11
   2   6 -15 14147.1 673.301  11
   2  -6 -15 14573.1 686.753  23
   2   6 -14 3385.44 283.717  11
   2  -6 -14 3737.53 340.351  12
   2  -6 -14 3601.17 310.238  23
   2  -6 -13 17945.5 918.161  12
   2   6 -13 18564.3 840.445  11
   2  -6 -13 18760.1 854.747  23
   2   6 -12 26779.3 1140.89  11
   2  -6 -12 24947.0 1209.23  12
   2   6 -11 266.290 190.884  11
   2  -6 -11-40.4693 210.166  12
  -2  -6  11 109.805 431.369  22
   2  -6 -10 9285.58 558.708  12
  -2  -6  10 9034.03 733.231  22
   2   6 -10 10544.7 505.927  11
   2  -6  -9 10819.1 593.923  12
  -2  -6   9 9377.99 741.880  22
   2   6  -9 11314.4 537.350  11
   2  -6  -9 11065.0 556.636  23
   2  -6  -8 18702.7 938.221  12
  -2  -6   8 19239.1 1089.20  22
   2   6  -8 20175.7 874.625  11
   2  -6  -8 20402.4 893.150  23
   2  -6  -7 50080.7 2134.94  12
  -2  -6   7 46976.3 2239.98  22
   2   6  -7 49133.2 2053.45  11
   2  -6  -7 50306.5 2069.01  23
  -2  -6   6 61939.3 2974.45  22
   2  -6  -6 67452.9 2823.46  23
   2   6  -6 67304.9 2808.89  11
  -2  -6   5 2579.24 196.523  20
   2  -6  -5 2063.35 239.042  23
  -2  -6   5 2233.88 428.669  22
  -2  -6   5 2173.75 244.226  23
   2   6  -5 2390.29 203.905  11
   2  -6  -5 2747.94 301.013  12
   2   6  -4 354.272 143.255  11
  -2  -6   4 244.858 147.670  20
  -2  -6   4 28.0271 383.302  22
   2  -6  -4 48.5724 180.472  23
   2  -6  -4 189.868 211.189  12
   2  -6  -3 13348.1 603.343  23
   2   6  -3 12418.4 572.338  11
  -2   6   3 12608.0 583.942  11
   2  -6  -3 13198.0 660.027  12
  -2  -6   3 13433.7 569.380  20
  -2  -6   3 12173.0 782.080  22
  -2   6   2 7915.06 389.796  11
   2   6  -2 7230.85 365.341  11
   2  -6  -2 8497.70 403.035  23
   2  -6  -2 7469.01 444.637  12
  -2  -6   2 7770.40 367.900  20
   2  -6  -2 7677.51 601.274  22
  -2  -6   2 7213.52 584.166  22
  -2   6   1 4445.77 276.339  11
   2  -6  -1 4967.96 292.380  23
  -2  -6   1 4739.30 306.046  23
   2  -6  -1 4287.35 325.068  12
  -2  -6   1 4966.40 264.075  20
   2  -6  -1 5292.71 511.779  22
  -2  -6   1 4310.25 483.692  22
  -2   6   0 5895.03 322.603  11
  -2  -6   0 6054.64 343.915  23
   2  -6   0 6111.62 368.230  12
  -2  -6   0 5609.61 296.289  20
  -2  -6   0 5329.84 513.951  22
   2  -6   0 6882.50 544.916  22
  -2   6  -1 11581.8 543.084  11
  -2  -6  -1 11876.5 557.412  23
   2  -6   1 10157.6 575.813  12
  -2  -6  -1 12300.1 520.879  20
   2  -6   1 11773.6 737.822  22
  -2  -6  -1 11600.5 740.885  22
   2  -6   2 2332.78 239.915  12
   2  -6   2 2754.09 444.637  22
  -2  -6  -2 2730.86 431.348  22
  -2   6  -2 2634.61 216.921  11
  -2  -6  -2 2708.41 236.313  23
   2  -6   3 2274.35 235.935  12
   2  -6   3 2257.57 414.471  22
  -2   6  -3 2621.31 215.434  11
  -2  -6  -3 2621.89 229.303  23
  -2   6  -4 4926.18 310.932   6
  -2   6  -4 5411.21 306.555  11
   2  -6   4 4552.99 343.353  12
   2  -6   4 4528.33 504.317  22
  -2   6  -4 5055.35 274.943  17
  -2  -6  -4 5835.38 318.734  23
  -2  -6  -5 4375.63 288.278  23
   2  -6   5 4372.04 320.856  12
  -2   6  -5 4520.11 252.998  17
  -2   6  -5 4497.40 289.865   6
   2  -6   5 4922.87 504.674  22
  -2   6  -6 11451.0 560.413   6
   2  -6   6 11833.2 762.167  22
  -2  -6  -6 12629.2 562.925  23
  -2   6  -6 12339.6 537.554  17
  -2  -6  -6 11367.0 512.298   2
  -2   6  -7 26555.3 1176.60   6
   2  -6   7 28820.4 1387.30  22
  -2   6  -7 28787.9 1183.73  11
  -2  -6  -7 29468.0 1185.71  23
  -2  -6  -7 27040.5 1147.31   2
  -2   6  -7 27345.9 1166.72  17
  -2  -6  -7 27275.0 1162.77  19
  -2   6  -8 28628.9 1239.12   6
  -2  -6  -8 30233.1 1243.57  23
   2  -6   8 27735.3 1433.48  22
  -2  -6  -8 28890.1 1210.19   2
  -2  -6  -8 28914.6 1225.74  19
  -2   6  -8 30472.6 1245.30  11
  -2   6  -8 28583.7 1227.10  17
   2  -6   9 689.155 412.486  22
  -2  -6  -9 1317.72 196.475  23
  -2   6  -9 756.083 205.794   6
  -2   6  -9 1105.68 164.865  17
  -2  -6  -9 1027.74 200.355  19
  -2   6  -9 831.220 198.081  11
  -2  -6 -10 11254.3 524.453  23
   2  -6  10 10402.5 750.714  22
  -2   6 -10 10172.5 536.204  11
  -2   6 -10 11143.7 513.350  17
  -2  -6 -10 11365.7 523.111  19
   2  -6  11 310.682 402.781  22
  -2  -6 -11 438.212 172.520  23
  -2   6 -11 537.908 194.601  11
  -2  -6 -11 281.637 191.574  19
  -2   6 -11 293.557 149.352  17
  -2  -6 -12 517.451 164.732  23
  -2   6 -12 180.326 185.316  11
  -2   6 -12 340.896 158.651  17
   2  -6  13 1008.79 417.959  22
  -2   6 -13 822.467 181.617  11
  -2  -6 -13 728.767 193.417  18
  -2   6 -13 723.260 166.781  17
  -2   6 -14 10567.3 510.239  11
  -2  -6 -14 10889.7 487.564   2
  -2  -6 -14 10477.1 509.311  18
  -2   6 -14 10652.2 502.959  17
  -2  -6 -15 69.7011 137.615   2
  -2   6 -15 113.221 169.290  11
  -2   6 -15 162.174 148.101  17
  -2  -6 -15 107.513 179.137  18
  -2  -6 -16 357.808 133.386   2
  -2   6 -16 508.063 159.307  11
  -2   6 -16 563.836 154.037  17
  -2  -6 -16 468.701 172.788  18
  -2  -6 -17 1746.67 162.580   2
  -2   6 -17 1668.51 171.589  11
  -2  -6 -17 2231.13 192.467  18
  -2   6 -17 2235.97 179.830  17
  -2   6 -18 400.688 130.555  17
  -2  -6 -18 749.904 146.290  18
  -2  -6 -18 569.028 125.035   2
  -2   6 -19 3927.28 217.346  17
  -2   6 -19 3893.49 216.198   7
  -2  -6 -19 4174.87 210.156   2
  -2  -6 -20 4115.10 199.984   2
  -2   6 -20 3949.27 202.578  17
  -2  -6 -21 1341.00 92.5218   2
   2  -7 -20 1004.80 75.8871   2
   2  -7 -19 5752.14 285.520  23
   2   7 -18 475.711 150.434  11
   2  -7 -18 632.456 165.634  23
   2   7 -17 750.731 168.216  11
   2  -7 -17 600.507 191.411  23
   2  -7 -16 2910.43 260.834  23
  -2  -7  16 2550.33 174.537  20
   2   7 -16 2540.06 234.775  11
   2   7 -15 1020.79 212.370  11
   2  -7 -15 1339.07 227.998  23
  -2  -7  15 1447.28 157.595  20
   2  -7 -14 2859.52 301.010  23
  -2  -7  14 3347.13 214.136  20
   2   7 -14 3212.20 274.711  11
   2   7 -13 60.4927 191.672  11
   2  -7 -13-19.9725 243.111  23
  -2  -7  13 199.417 151.173  20
  -2  -7  12 38372.6 1592.20  20
   2   7 -12 38702.1 1626.67  11
  -2  -7  11 190.778 155.545  20
   2   7 -11 17.8414 197.217  11
   2  -7 -10 11932.3 581.250  23
  -2  -7  10 11400.3 515.551  20
   2   7 -10 10951.9 549.514  11
  -2  -7   9 2147.60 203.670  20
  -2  -7   9 1723.27 459.199  22
   2  -7  -9 2563.31 285.533  23
   2   7  -9 2485.85 235.591  11
  -2  -7   8 1260.72 179.878  20
   2   7  -8 1212.36 194.881  11
  -2  -7   8 1657.36 448.815  22
   2  -7  -8 1408.85 262.601  23
   2  -7  -7 6007.67 385.904  23
   2   7  -7 5950.51 340.810  11
  -2  -7   7 5769.54 315.098  20
   2  -7  -6 13672.9 661.903  23
   2   7  -6 13336.3 624.827  11
  -2  -7   6 14183.5 610.170  20
   2  -7  -5 8957.25 468.782  23
   2   7  -5 8752.50 432.259  11
  -2  -7   5 7549.33 664.505  22
  -2  -7   5 8782.71 418.089  20
  -2  -7   4 407.778 420.445  22
   2  -7  -4 282.591 217.415  23
  -2  -7   4 318.925 242.303  23
   2   7  -4 194.247 150.086  11
  -2  -7   4 454.081 157.678  20
   2   7  -3 1711.61 176.363  11
  -2  -7   3 1655.48 190.195  20
  -2  -7   3 1600.65 447.588  22
   2  -7  -3 1924.08 235.508  23
   2   7  -2 6117.09 310.865  11
  -2  -7   2 5372.53 565.424  22
   2  -7  -2 5871.46 354.080  23
  -2   7   2 6317.01 338.037  11
  -2  -7   2 5551.99 315.448  20
  -2  -7   1 7400.90 404.612  23
   2  -7  -1 6703.56 377.680  23
  -2   7   1 6644.36 365.170  11
  -2  -7   1 5965.09 581.788  22
   2  -7  -1 5761.98 590.145  22
  -2  -7   1 6764.58 339.741  20
   2  -7   0 25592.9 1353.00  22
  -2  -7   0 26336.4 1361.51  22
  -2   7   0 26790.6 1146.87  11
  -2  -7   0 27775.7 1169.24  23
   2  -7   0 26254.1 1150.60  23
  -2  -7  -1 42552.2 2119.74  22
   2  -7   1 44743.5 2126.37  22
  -2   7  -1 48209.9 1932.22  11
  -2  -7  -1 47126.2 1945.61  23
   2  -7   1 45127.4 1931.17  23
  -2  -7  -2 113.404 210.056  23
   2  -7   2-326.204 423.780  22
   2  -7   2-48.7075 173.683  23
  -2   7  -2 238.478 196.374  11
  -2   7  -3 342.509 194.237  11
   2  -7   3 636.107 182.295  23
   2  -7   3 857.232 409.208  22
  -2  -7  -3 827.160 216.425  23
  -2   7  -3 509.604 200.480   6
   2  -7   4 10577.3 782.775  22
  -2   7  -4 12912.4 576.812  11
  -2  -7  -4 12165.1 593.671  23
   2  -7   4 11488.4 566.298  23
   2  -7   5 19446.0 1060.72  22
  -2   7  -5 19597.8 845.573  11
   2  -7   5 17890.9 824.544  23
  -2  -7  -5 18981.9 854.370  23
  -2  -7  -6 8500.34 448.004  23
   2  -7   6 8046.85 661.146  22
  -2  -7  -7 4458.40 310.625  23
   2  -7   7 4311.79 522.111  22
  -2   7  -7 4062.70 249.348  17
  -2  -7  -7 4284.23 284.382  19
  -2  -7  -8 6936.51 378.409  23
  -2  -7  -8 6410.19 309.474   2
   2  -7   8 6052.66 612.296  22
  -2   7  -8 6289.21 335.981  17
  -2  -7  -8 7091.06 368.397  19
   2  -7   9 35.4328 399.448  22
  -2  -7  -9 598.168 204.934  23
  -2  -7  -9 678.059 118.404   2
  -2   7  -9 697.852 151.918  17
  -2  -7  -9 422.504 199.401  19
  -2   7  -9 808.658 214.815  11
  -2  -7 -10 35105.3 1502.15  23
  -2   7 -10 37273.4 1512.91  11
   2  -7  10 31449.8 1700.83  22
  -2  -7 -10 35993.8 1471.16   2
  -2   7 -10 34427.1 1485.78  17
  -2  -7 -10 36203.8 1489.27  19
  -2  -7 -11 13504.0 630.908  23
  -2   7 -11 14475.1 648.011  11
   2  -7  11 11768.4 840.638  22
  -2   7 -11 13201.4 614.570  17
  -2  -7 -11 14152.4 599.240   2
  -2  -7 -11 13795.4 627.532  19
  -2   7 -12 5939.21 329.153  11
  -2   7 -12 5253.06 294.096  17
  -2  -7 -12 5551.17 314.511  23
  -2  -7 -12 5221.30 277.690   2
  -2  -7 -13 160.174 120.835   2
  -2   7 -13-76.5938 182.258  11
  -2  -7 -13 56.0409 142.552  23
  -2  -7 -13-6.09734 186.082  18
  -2   7 -13 106.063 135.959  17
  -2   7 -14 26638.2 1082.08  11
  -2  -7 -14 25306.4 1053.29   2
  -2  -7 -14 25368.8 1069.20  18
  -2   7 -14 23915.1 1061.22  17
  -2  -7 -15 1745.14 154.529   2
  -2   7 -15 2010.04 166.985  17
  -2  -7 -15 2065.27 196.084  18
  -2   7 -15 1985.52 192.348  11
  -2   7 -16 4332.90 252.649  11
  -2  -7 -16 4829.10 232.292   2
  -2  -7 -16 4775.94 257.124  18
  -2  -7 -17 83.5568 100.161   2
  -2   7 -17 304.898 116.495  11
  -2   7 -17 108.087 99.3560  17
  -2  -7 -17 57.9965 131.082  18
  -2   7 -18 7188.86 337.502   7
  -2  -7 -18 7860.30 335.263   2
  -2  -7 -19 679.919 81.2615   2
  -2  -7 -20 2266.09 109.419   2
   2   8 -18 208.731 94.4235  11
   2  -8 -18 334.486 97.8525  23
   2  -8 -17 9122.27 394.532   2
   2  -8 -17 10375.4 436.200  23
   2   8 -17 9988.32 428.790  11
   2   8 -16-5.02997 139.789  11
   2  -8 -16 38.8739 163.657  23
   2   8 -15 4402.17 262.592  11
   2  -8 -15 4421.35 291.545  23
   2   8 -14 15507.7 686.261  11
   2  -8 -14 15217.1 704.259  23
   2   8 -13 3667.33 253.103  11
  -2  -8  13 3487.00 202.877  20
  -2  -8  12 1434.43 154.564  20
   2   8 -12 1368.34 208.150  11
  -2  -8  11 1182.81 153.753  20
   2   8 -11 1028.07 199.241  11
  -2  -8  10 358.815 148.653  20
   2   8 -10 478.469 190.779  11
   2  -8 -10 509.736 257.752  23
  -2  -8   9 485.527 156.299  20
   2   8  -9 249.342 179.516  11
   2  -8  -9 337.995 254.391  23
  -2  -8   8 7585.37 373.291  20
   2  -8  -8 7245.13 450.786  23
   2   8  -8 7703.48 398.013  11
  -2  -8   7 274.995 159.099  20
   2   8  -7-55.0995 164.365  11
  -2  -8   7 189.739 424.006  22
   2  -8  -7 353.882 255.289  23
  -2  -8   6 6662.61 342.418  20
   2  -8  -6 6779.04 408.017  23
  -2  -8   6 6748.22 661.363  22
   2   8  -6 6472.58 360.836  11
  -2  -8   5 64.1778 161.164  20
   2   8  -5 266.209 154.907  11
  -2  -8   5-151.414 427.874  22
   2  -8  -5 41.0356 245.022  23
  -2  -8   4 4679.68 275.587  20
   2  -8  -4 4489.27 335.341  23
   2   8  -4 4843.38 284.746  11
  -2  -8   4 3827.51 560.206  22
   2  -8  -3 19061.7 864.682  23
   2   8  -3 19348.1 823.064  11
  -2  -8   2 1314.59 476.069  22
   2  -8  -2 1496.55 249.948  23
   2  -8  -1 192.216 217.651  23
  -2   8   1 119.670 179.587  11
  -2  -8   0 734.439 254.516  23
  -2   8   0 995.016 203.802  11
   2  -8   0 732.616 229.557  23
  -2  -8   0 261.630 417.785  22
  -2  -8  -1 17264.0 828.066  23
   2  -8   1 17196.0 809.184  23
  -2   8  -1 18915.5 807.372  11
   2  -8   1 17749.8 1045.82  22
  -2  -8  -2 9425.93 503.223  23
   2  -8   2 9279.06 475.975  23
  -2   8  -2 9658.94 481.288  11
   2  -8   2 7989.17 700.709  22
   2  -8   3 3523.13 280.108  23
  -2  -8  -3 3632.93 318.521  23
  -2   8  -3 3732.01 292.337  11
   2  -8   3 3009.00 522.631  22
   2  -8   4 557.192 187.671  23
  -2  -8  -4 407.852 240.275  23
   2  -8   4 982.453 433.570  22
  -2   8  -4-63.1370 213.666  11
   2  -8   5 89.6412 182.196  23
  -2   8  -5-9.04480 201.387  11
  -2  -8  -5-99.6457 214.940  23
   2  -8   5-72.6413 397.116  22
  -2   8  -6 4381.03 308.847  11
  -2  -8  -6 4134.79 291.226  19
   2  -8   6 3873.25 515.053  22
  -2  -8  -6 3873.12 305.694  23
  -2   8  -7 53.5721 196.794  11
   2  -8   7-250.931 393.856  22
  -2  -8  -7-177.698 217.627  23
  -2  -8  -7 190.940 207.967  19
  -2  -8  -8 11625.5 564.667  23
  -2  -8  -8 11525.9 546.339  19
  -2  -8  -9 1614.51 223.215  19
  -2  -8  -9 1357.58 220.782  23
  -2  -8 -10 676.852 195.946  19
  -2  -8 -10 285.896 192.806  23
  -2  -8 -11 995.593 187.540  23
  -2  -8 -11 938.046 105.709   2
  -2   8 -11 978.232 202.220  11
  -2  -8 -11 1017.29 199.737  19
  -2   8 -12 10027.1 474.204  11
  -2  -8 -12 9481.24 416.746   2
  -2  -8 -12 10325.5 458.793  18
  -2  -8 -12 8554.34 447.040  23
  -2  -8 -13 231.958 88.9551   2
  -2  -8 -13 223.743 165.045  18
  -2   8 -13 348.362 169.866  11
  -2   8 -14 5383.60 279.734  11
  -2  -8 -14 4912.05 273.322  18
  -2  -8 -14 4749.81 233.483   2
  -2  -8 -15 817.542 140.999  18
  -2  -8 -15 716.130 87.2467   2
  -2   8 -15 779.702 137.152  11
  -2   8 -16 797.534 121.356  11
  -2  -8 -16 1042.31 128.275  18
  -2  -8 -16 893.667 81.8766   2
  -2  -8 -17 3832.33 173.543   2
   2  -9 -16-59.2347 89.9202  23
   2   9 -15 1317.98 120.030  11
   2  -9 -15 1166.07 147.118  23
   2   9 -14 3897.92 207.303  11
   2  -9 -14 3033.83 231.139  23
   2   9 -13 258.013 131.014  11
   2   9 -12 6659.47 334.154  11
   2   9 -11 7694.91 379.076  11
   2   9 -10 182.565 153.352  11
   2  -9 -10 469.624 219.946  23
   2  -9  -9 13933.6 659.708  23
   2   9  -9 13676.9 617.207  11
   2   9  -8 2158.41 197.114  11
   2  -9  -8 2157.59 272.355  23
   2   9  -7 2540.83 205.077  11
   2  -9  -7 2626.73 283.167  23
   2  -9  -6 23519.1 1055.79  23
   2   9  -6 24079.5 1018.32  11
   2  -9  -5 12115.7 593.815  23
   2   9  -5 11760.7 541.235  11
   2  -9  -4 1493.31 255.063  23
   2   9  -4 1124.70 154.350  11
   2  -9  -3 2835.99 289.210  23
   2  -9  -2 4057.65 319.831  23
   2  -9  -1 453.043 230.392  23
   2  -9   0 5203.75 343.644  23
  -2  -9  -1 4340.90 354.870  23
   2  -9   1 4313.04 316.222  23
  -2   9  -2 334.090 204.686  11
  -2  -9  -2 61.3162 251.829  23
   2  -9   2 205.292 209.208  23
  -2   9  -3-150.242 200.455  11
   2  -9   3 368.345 199.751  23
  -2  -9  -3-29.9227 246.961  23
  -2  -9  -4 6812.65 399.194  23
   2  -9   4 5649.04 358.033  23
  -2  -9  -4 6509.59 360.246  19
  -2   9  -4 6978.28 380.072  11
  -2  -9  -5 2328.46 263.971  23
  -2  -9  -5 2288.02 238.145  19
  -2   9  -5 2150.89 246.191  11
  -2   9  -6 5516.10 329.321  11
  -2  -9  -6 5150.84 317.290  19
  -2  -9  -6 5288.00 354.384  23
  -2   9  -7 5582.99 337.983  11
  -2  -9  -7 5654.13 321.017  19
  -2  -9  -7 5144.38 336.031  23
  -2   9  -8 7112.14 378.458  11
  -2  -9  -8 7004.82 358.824  19
  -2  -9  -8 6146.05 372.181  23
  -2  -9  -9 1140.48 196.351  23
  -2  -9  -9 1270.61 189.613  19
  -2   9  -9 1137.20 187.185  11
  -2  -9 -10-23.9677 162.562  23
  -2  -9 -11 5691.66 301.770  18
  -2   9 -12 2544.35 199.510  11
  -2  -9 -12 2656.03 192.857  18
  -2  -9 -13 579.107 130.936  18
  -2   9 -13 480.273 134.206  11
  -2  -9 -14 635.591 115.404  18
  -2   9 -14 854.252 118.562  11
  -2  -9 -15 422.911 85.2284  18
  -2   9 -15 201.210 84.8603  11
   2 -10 -11 21424.3 818.421  23
   2  10 -11 18009.8 790.066  11
   2 -10 -10 1352.44 178.883  23
   2  10 -10 1512.75 117.760  11
   2  10  -9 77.3164 101.285  11
   2 -10  -9-65.1507 176.482  23
   2 -10  -8 3336.44 245.892  23
   2  10  -8 2585.75 169.982  11
   2 -10  -7 3889.75 279.884  23
   2  10  -7 3930.27 208.960  11
   2 -10  -6 106.396 199.918  23
   2 -10  -5 4863.47 313.166  23
   2 -10  -4 1415.59 217.671  23
   2 -10  -3 337.366 202.546  23
   2 -10  -2 1527.61 213.394  23
   2 -10  -1 338.636 195.527  23
   2 -10   0 1949.95 224.674  23
   2 -10   1 648.599 189.812  23
   2 -10   2 745.455 187.373  23
  -2 -10  -2 1634.52 197.619  19
  -2 -10  -3 3343.03 285.769  23
  -2 -10  -3 4093.34 254.589  19
  -2 -10  -4 225.898 196.629  23
  -2 -10  -4 26.5438 172.642  19
  -2 -10  -5 1392.13 217.303  23
  -2 -10  -5 1539.69 187.676  19
  -2 -10  -6 1789.36 214.412  23
  -2 -10  -6 2015.32 188.853  19
  -2 -10  -7 8766.64 390.079  19
  -2 -10  -7 7467.74 406.062  23
  -2  10  -7 8445.24 403.967  11
  -2  10  -8 242.568 141.810  11
  -2 -10  -8 177.235 149.148  23
  -2 -10  -8-191.226 139.840  19
  -2  10  -9 9691.05 401.171  11
  -2 -10  -9 9021.31 390.366  18
  -2  10 -10 132.866 118.064  11
  -2 -10 -10 173.542 114.240  18
  -2 -10 -11 9645.46 419.689  18
  -2 -10 -12 524.119 87.4333  18
   2 -11  -8 30.3046 95.3753  23
   2 -11  -7 276.891 113.776  23
   2 -11  -6 362.884 128.827  23
   2 -11  -5 19468.9 823.996  23
   2 -11  -4 534.444 143.679  23
   2 -11  -3 508.310 142.262  23
  -2 -11   2 1556.63 151.246  19
  -2 -11   1 8391.19 381.933  19
  -2 -11   0 814.026 139.864  19
  -2 -11  -1 10466.5 459.429  19
  -2 -11  -2 1788.64 155.337  19
  -2 -11  -3 737.996 125.326  19
  -2 -11  -4 167.345 106.848  19
  -2 -11  -5 2955.63 165.495  19
   3   0 -25 2590.39 133.215  15
  -3   0  25 3036.72 130.389  14
   3   0 -24 70.7716 65.5770  15
  -3   0  24 75.0085 57.2958  14
  -3   0  23 5183.15 235.670  14
  -3   0  22 94.4466 79.5545  14
  -3   0  21 289.902 89.7106  14
  -3   0  20 152.675 93.9493  14
  -3   0  19 750.229 107.951  14
  -3   0  18 105.398 90.7209  14
   3   0 -18-64.4331 216.899  12
  -3   0  17 32216.8 1322.74  14
   3   0 -17 31765.1 1456.08  12
  -3   0  16 96.5902 77.4638  14
   3   0 -16-41.0075 220.324  12
  -3   0  15 18668.3 786.349  14
   3   0 -15 20379.4 925.831  12
  -3   0  14-29.6060 71.1332  14
   3   0 -14 71.4153 210.405  12
  -3   0  13 10129.1 444.635  14
   3   0 -13 12779.8 581.542  12
  -3   0  12 57.0244 61.7370  14
   3   0 -12-14.7138 180.578  12
   3   0 -11 5350.17 337.544  12
  -3   0  11 4880.54 221.225  14
   3   0 -10-99.9880 182.834  12
   3   0  -9 30717.2 1346.25  12
   3   0  -8 228.723 217.047  12
   3   0  -7 33758.4 1451.93  12
   3   0  -6 189.781 190.960  12
  -3   0   5 108.907 104.941  13
   3   0  -5 44.2931 176.614  12
  -3   0   4 56.3190 99.3544  13
   3   0  -4 142.954 179.807  12
  -3   0   3 4390.87 232.546  13
   3   0  -3 4351.02 299.145  12
  -3   0   2-4.71628 104.263  13
  -3   0   1 1050.95 120.126  13
  -3   0   1 1056.14 121.040   9
  -3   0   0 17.8301 96.1566  13
  -3   0   0 36.3461 100.142   9
  -3   0  -1 8051.27 373.496   9
  -3   0  -1 8087.94 402.810  25
  -3   0  -1 8159.89 369.046  13
  -3   0  -2-73.5514 153.652  25
  -3   0  -2-199.459 212.823   3
  -3   0  -3 35860.6 1512.48  25
  -3   0  -3 36077.4 1539.64   3
  -3   0  -4 8.08127 140.255   1
  -3   0  -4 266.425 203.598   3
  -3   0  -4-89.5844 159.800  25
  -3   0  -5 71942.4 2911.31  16
  -3   0  -5 70667.5 2896.69  25
  -3   0  -5 68621.4 2896.24   1
  -3   0  -6 98.7109 222.323  16
  -3   0  -6-38.5138 168.242  25
  -3   0  -6-76.8905 141.147   1
  -3   0  -7 43829.6 1806.60  16
  -3   0  -7 42119.6 1768.35  25
  -3   0  -7 40282.1 1763.10   1
  -3   0  -8 100.447 230.689  16
  -3   0  -8-46.3609 178.346  25
  -3   0  -8 103.683 145.995   1
  -3   0  -9 727.836 261.276  16
  -3   0  -9 991.235 196.400  25
  -3   0  -9 807.558 183.212   1
  -3   0 -10 80.3649 77.0509  15
  -3   0 -10 216.780 283.098  16
  -3   0 -10 27.8492 179.974  25
  -3   0 -10 27.5970 157.763   1
  -3   0 -11 13843.5 598.247  15
  -3   0 -11 14269.4 703.091  25
  -3   0 -11 13898.9 688.604   1
  -3   0 -12-66.1702 192.510  25
  -3   0 -12 117.621 81.8924  15
  -3   0 -12-53.8914 289.543  16
  -3   0 -12 31.8145 169.830   7
  -3   0 -12 344.230 186.585   1
  -3   0 -13 44431.0 1905.51  25
  -3   0 -13 42712.6 1799.34  15
  -3   0 -13 47971.7 2017.99  16
  -3   0 -13 45761.6 1828.40   7
  -3   0 -13 43626.1 1798.80   2
  -3   0 -13 44058.0 1902.20   1
  -3   0 -14 19.1067 195.142  25
  -3   0 -14-26.0898 91.8312  15
  -3   0 -14 191.817 308.592  16
  -3   0 -14-50.5560 190.964   7
  -3   0 -14 75.8649 187.064   1
  -3   0 -14 75.0122 93.6133   2
  -3   0 -15 17196.8 864.090  25
  -3   0 -15 17913.4 745.211  15
  -3   0 -15 17584.6 982.042  16
  -3   0 -15 17711.7 785.972   7
  -3   0 -15 17289.2 740.383   2
  -3   0 -15 16744.4 861.116   1
  -3   0 -16 125.637 205.307  25
  -3   0 -16 9.49859 109.067  15
  -3   0 -16 320.188 333.566  16
  -3   0 -16 185.863 205.992   7
  -3   0 -16 83.1640 196.254   1
  -3   0 -16 102.444 93.9786   2
  -3   0 -17 14069.0 770.097  25
  -3   0 -17 15669.1 703.647   7
  -3   0 -17 14962.7 778.327   1
  -3   0 -17 15098.3 647.426   2
  -3   0 -17 16169.7 921.729  16
  -3   0 -17 15405.6 659.057  15
  -3   0 -18 364.025 218.154   7
  -3   0 -18-336.185 222.296  25
  -3   0 -18 85.3578 103.259  15
  -3   0 -18 43.1657 112.094  10
  -3   0 -18 46.0953 87.3883   2
  -3   0 -18 20.9400 203.398   1
  -3   0 -19 15367.7 617.057  10
  -3   0 -19 13563.2 599.037   2
  -3   0 -19 14068.7 656.422   7
  -3   0 -20-16.7151 106.386  10
  -3   0 -21 17475.3 735.917  10
  -3   0 -22 71.1093 80.5192  10
   3   0  23 6622.22 282.430  14
   3   0  24-20.7301 36.8313  14
   3   1 -25 3978.34 183.930  15
   3  -1 -25 4086.36 183.877  15
  -3   1  25 4086.03 181.490  14
  -3  -1  25 4528.66 181.290  14
   3   1 -24 82.6819 65.0187  15
   3  -1 -24 17.8656 62.5475  15
  -3  -1  24 50.1894 53.2606  14
  -3   1  24-1.87310 53.2645  14
  -3  -1  23 2000.24 112.855  14
  -3   1  23 1896.88 112.707  14
   3   1 -23 1835.82 120.369  15
   3  -1 -23 1888.38 120.652  15
   3   1 -23 1644.34 160.326  11
  -3  -1  22 2750.55 144.439  14
  -3   1  22 2467.62 142.184  14
  -3   1  21 10070.5 442.427  14
  -3  -1  21 10472.8 445.245  14
  -3  -1  20 6310.70 293.681  14
  -3  -1  19 22254.0 925.763  14
  -3   1  18 165.725 90.6092  14
  -3  -1  18 79.1792 90.5203  14
   3   1 -18 520.648 408.168  16
   3  -1 -18 184.131 235.132  12
  -3  -1  17 2125.08 135.289  14
  -3   1  17 2003.99 131.803  14
   3  -1 -17 1707.06 278.013  12
  -3   1  16 2785.89 160.949  14
  -3  -1  16 2904.48 160.602  14
   3  -1 -16 2593.13 303.306  12
   3   1 -16 2615.63 289.014  12
   3   1 -15 55833.2 2329.53  12
   3  -1 -15 56513.6 2357.11  12
  -3   1  15 52430.3 2213.36  14
  -3  -1  15 55964.9 2214.93  14
   3   1 -14 26435.5 1136.83  12
   3  -1 -14 25451.3 1155.58  12
  -3   1  14 24344.1 1021.82  14
  -3  -1  14 24941.0 1022.77  14
   3   1 -13 34667.8 1410.58  12
   3  -1 -13 32965.9 1429.30  12
  -3   1  13 30992.7 1302.65  14
  -3  -1  13 32158.7 1304.27  14
   3  -1 -12 12495.2 640.955  12
   3   1 -12 12939.4 611.691  12
  -3   1  12 11982.6 513.140  14
  -3  -1  12 12379.7 514.920  14
   3   1 -11 69353.5 2738.65  12
   3  -1 -11 68921.7 2765.60  12
  -3  -1  11 66575.3 2656.85  14
  -3   1  11 63691.6 2656.09  14
   3  -1 -10 55159.4 2224.53  12
   3   1 -10 50150.5 2175.25  12
   3  -1  -9 31.6894 254.153  12
   3   1  -9 87.7497 143.014  12
   3  -1  -8 37409.3 1581.87  12
   3   1  -8 35583.6 1536.05  12
   3  -1  -7 11388.8 614.321  12
   3   1  -7 13200.1 599.425  12
   3   1  -6 68380.6 2678.58  12
   3  -1  -6 60527.5 2692.25  12
  -3   1   5 98430.7 4128.89  13
  -3  -1   5 104087. 4131.15  13
   3  -1  -5 102863. 4174.70  12
   3   1  -5 102230. 4146.17  12
  -3   1   4 20.5904 100.965  13
  -3  -1   4 25.9557 98.6684  13
   3   1  -4 214.586 151.872  12
   3  -1  -4 203.679 202.262  12
  -3  -1   3 2152.96 157.067  13
  -3   1   3 2001.27 158.916  13
   3  -1  -3 2455.86 279.400  12
   3   1  -3 2571.40 200.517  12
  -3  -1   2 27615.2 1111.42  22
  -3   1   2 29506.9 1119.96  13
  -3  -1   2 28651.2 1118.66  13
  -3  -1   1 7195.42 339.364  22
  -3  -1   1 7525.98 348.498  13
  -3   1   1 7460.44 351.982  13
  -3   1   1 7571.60 351.650   9
  -3  -1   1 8049.32 351.599   9
  -3   1   0 752.729 117.470   9
  -3  -1   0 917.126 117.072   9
  -3   1   0 909.306 113.524  13
  -3  -1   0 1142.77 118.193  13
  -3   1  -1 51273.7 2168.83  25
  -3  -1  -1 49925.9 2165.57  25
  -3   1  -1 55051.5 2148.96   9
  -3  -1  -1 53151.8 2148.88   9
  -3   1  -1 52481.9 2145.52  13
  -3  -1  -1 51881.3 2146.66  13
   3  -1   2 17147.5 738.653  22
  -3   1  -2 18036.3 783.544  25
  -3  -1  -2 18402.2 779.004  25
  -3   1  -2 18332.2 812.441   3
  -3  -1  -2 17543.8 816.901   3
  -3  -1  -3 3498.95 255.843  25
  -3   1  -3 3868.01 252.314  25
  -3   1  -3 4124.01 302.030   3
  -3  -1  -3 4091.99 305.846   3
  -3  -1  -4 29550.5 1201.79  16
  -3  -1  -4 29669.9 1255.09   3
  -3   1  -4 29261.5 1254.79   3
  -3   1  -4 26688.1 1215.68   1
  -3  -1  -4 27538.0 1218.06   1
  -3   1  -4 29441.7 1224.65  25
  -3  -1  -4 28863.3 1223.75  25
  -3   1  -5 76951.2 3176.70   1
  -3  -1  -5 75794.1 3175.46   1
  -3   1  -5 78047.8 3178.64  25
  -3  -1  -5 76829.1 3178.57  25
  -3  -1  -5 78842.7 3173.27  16
  -3   1  -6 12258.3 579.782   1
  -3  -1  -6 12368.8 576.562   1
  -3   1  -6 12311.1 578.563  25
  -3  -1  -6 11818.9 575.583  25
  -3  -1  -6 12052.4 587.239  16
  -3  -1  -7 10403.6 519.541   1
  -3   1  -7 10154.2 518.457   1
  -3   1  -7 10650.1 522.734  25
  -3  -1  -7 11084.7 529.860  25
  -3  -1  -7 10585.3 549.161  16
  -3   1  -7 11214.4 604.109  16
  -3   1  -8 56399.9 2462.61   1
  -3  -1  -8 58986.9 2464.54   1
  -3   1  -8 59048.4 2465.31  25
  -3  -1  -8 59828.4 2467.68  25
  -3   1  -8 63078.5 2540.87  16
  -3   1  -9 10716.0 549.329   1
  -3  -1  -9 11380.9 552.893   1
  -3   1  -9 9967.05 547.300  25
  -3  -1  -9 10720.0 552.850  25
  -3   1  -9 12148.4 647.610  16
  -3   1 -10 11637.6 564.333   1
  -3  -1 -10 11159.6 568.362   1
  -3   1 -10 10591.4 566.447  25
  -3  -1 -10 10549.8 567.953  25
  -3  -1 -10 13022.8 639.577  16
  -3   1 -10 10542.3 474.220  15
  -3  -1 -10 11292.8 474.084  15
  -3   1 -10 11596.7 667.594  16
  -3   1 -11 47145.3 1988.98   1
  -3  -1 -11 47124.4 1988.51   1
  -3  -1 -11 47851.1 1912.03  18
  -3  -1 -11 48701.4 2056.91  16
  -3   1 -11 42470.9 1896.76  15
  -3  -1 -11 49042.5 1899.94  15
  -3   1 -11 49574.8 2096.59  16
  -3   1 -11 45896.8 1986.37  25
  -3  -1 -11 47686.1 1992.04  25
  -3   1 -12 246.786 189.525  25
  -3  -1 -12 316.997 183.505  25
  -3  -1 -12 152.860 94.6870   5
  -3  -1 -12 152.666 149.902  18
  -3   1 -12 180.123 171.165   1
  -3  -1 -12 115.668 165.627   1
  -3   1 -12 200.875 89.2620  15
  -3  -1 -12 220.318 86.2358  15
  -3  -1 -12 152.270 253.441  16
  -3  -1 -12 299.827 168.248   7
  -3   1 -13 8807.18 528.757   1
  -3  -1 -13 9729.08 546.206   1
  -3  -1 -13 9349.00 626.646  16
  -3   1 -13 9885.64 434.465  15
  -3  -1 -13 10423.0 436.970  15
  -3   1 -13 10239.6 681.341  16
  -3  -1 -13 9837.60 479.045   7
  -3  -1 -13 9878.13 432.181   5
  -3   1 -13 9159.93 538.924  25
  -3  -1 -13 8816.70 537.943  25
  -3   1 -14 29133.9 1313.24   1
  -3  -1 -14 28593.2 1204.24   2
  -3  -1 -14 29745.5 1316.42   1
  -3  -1 -14 28131.2 1398.04  16
  -3   1 -14 28261.9 1202.60  15
  -3  -1 -14 31040.8 1204.72  15
  -3   1 -14 29559.0 1437.13  16
  -3  -1 -14 29087.3 1234.25   7
  -3  -1 -14 28609.6 1196.72   5
  -3   1 -14 27408.4 1307.25  25
  -3  -1 -14 28629.2 1312.21  25
  -3   1 -15 5241.70 364.722   1
  -3  -1 -15 4833.12 249.377   2
  -3  -1 -15 4594.14 363.572   1
  -3   1 -15 4788.29 249.205  15
  -3  -1 -15 5047.65 248.772  15
  -3  -1 -15 4505.79 460.491  16
  -3   1 -15 4682.41 521.327  16
  -3   1 -15 4667.04 319.610   7
  -3  -1 -15 4856.82 318.400   7
  -3   1 -15 4486.65 365.530  25
  -3  -1 -15 4899.39 363.316  25
  -3  -1 -16 4324.04 338.777   1
  -3   1 -16 3146.70 328.420   1
  -3  -1 -16 3595.41 213.854   2
  -3   1 -16 3893.07 209.935  15
  -3  -1 -16 3793.98 211.510  15
  -3  -1 -16 3717.11 443.828  16
  -3   1 -16 3725.44 474.673  16
  -3   1 -16 3977.34 292.408   7
  -3  -1 -16 4353.74 299.033   7
  -3   1 -16 3154.94 310.796  25
  -3  -1 -16 3476.95 328.144  25
  -3  -1 -17 21.0772 211.666   1
  -3  -1 -17 238.090 109.353   2
  -3   1 -17-291.826 225.720   1
  -3   1 -17 170.998 104.247  15
  -3  -1 -17 171.641 107.527  15
  -3  -1 -17 135.918 293.179  16
  -3   1 -17-37.9386 336.227  16
  -3  -1 -17 431.037 224.932   7
  -3   1 -17 386.666 218.294   7
  -3   1 -17-20.8556 192.312  25
  -3  -1 -17-190.717 204.611  25
  -3  -1 -18 354.374 111.664  10
  -3   1 -18 297.351 113.632  10
  -3   1 -18 186.774 217.942   7
  -3  -1 -18 356.376 107.404   2
  -3  -1 -19 120.453 110.388  10
  -3   1 -19 62.4101 105.668  10
  -3  -1 -19 77.4081 96.9821   2
  -3   1 -19-13.9980 202.133   7
  -3  -1 -20 12888.4 532.222  10
  -3   1 -20 11623.7 530.182  10
  -3  -1 -20 12027.2 524.155   2
  -3   1 -20 12831.1 573.882   7
  -3   1 -21 1436.36 116.102  10
  -3  -1 -21 1271.05 115.781  10
  -3   1 -22 5576.12 260.930  10
  -3  -1 -22 5769.97 260.864  10
   3   1  23 10156.6 396.733  14
   3  -1  23 10822.0 397.363  14
  -3   1 -23 8676.84 402.353  10
  -3  -1 -23 8830.63 402.244  10
  -3  -1 -23 8574.98 407.751  24
  -3   1 -23 8835.50 406.314  24
   3  -1  24 310.830 39.6522  14
   3   1  24 437.134 41.6942  14
  -3   1 -24 489.898 75.3011  17
  -3   1 -24 310.735 65.7719  24
  -3  -1 -24 307.940 65.8874  24
  -3   1 -24 485.698 51.7483  10
  -3  -1 -24 358.828 49.7413  10
  -3  -2  24 1280.73 73.6326  14
  -3   2  24 1283.91 74.5214  14
   3   2 -24 1125.08 79.7931  15
   3  -2 -24 1160.88 81.9469  15
  -3  -2  23 1523.89 90.2767  14
  -3   2  23 1297.84 90.0456  14
   3   2 -23 1229.00 148.951  11
   3   2 -23 1309.60 99.1867  15
   3  -2 -23 1427.44 97.9775  15
   3   2 -22 753.512 162.523  11
  -3   2  22 542.831 78.5554  14
  -3  -2  22 765.224 78.6210  14
  -3  -2  21 6434.31 284.430  14
  -3   2  21 6128.88 283.397  14
  -3   2  20 1584.86 116.168  14
  -3  -2  20 1702.49 118.265  14
  -3   2  19 56.5172 86.3775  14
  -3  -2  19 148.263 81.8502  14
   3  -2 -18 4202.71 389.427  12
   3   2 -18 4187.07 537.659  16
  -3  -2  18 4860.49 235.179  14
  -3   2  18 4893.70 232.211  14
  -3   2  17 399.034 85.5744  14
  -3  -2  17 510.573 91.3612  14
   3  -2 -17 737.768 252.487  12
   3   2 -17 540.934 370.578  16
   3  -2 -16 9098.72 557.923  12
  -3  -2  16 8925.48 391.128  14
  -3   2  16 8925.44 390.958  14
   3   2 -15 13768.9 878.108  16
  -3  -2  15 14044.4 597.795  14
  -3   2  15 14434.7 597.990  14
   3  -2 -15 13104.5 745.830  12
  -3   2  14 736.288 81.6969  14
  -3  -2  14 634.161 86.6198  14
   3  -2 -14 615.824 241.411  12
   3   2 -14 427.091 367.560  16
   3  -2 -13 7652.99 496.118  12
  -3  -2  13 8154.23 352.488  14
   3   2 -13 7346.07 606.812  16
  -3   2  13 8188.33 352.571  14
   3   2 -12 72681.8 2918.66  12
   3  -2 -12 67009.2 2958.33  12
   3   2 -12 68268.3 3050.08  16
  -3  -2  12 71208.2 2842.63  14
  -3   2  12 69306.9 2842.18  14
   3   2 -11 4049.91 270.044  12
   3  -2 -11 4102.38 356.064  12
  -3  -2  11 4138.90 188.012  14
  -3   2  11 3927.53 186.572  14
   3   2 -11 3438.83 412.356  16
   3   2 -10 8756.06 573.455  16
   3   2 -10 8219.59 437.433  12
   3   2  -9 37511.2 1712.08  16
   3   2  -9 37386.2 1613.29  12
   3  -2  -9 42664.0 1713.50  12
   3   2  -8 4510.81 373.352  16
   3  -2  -8 4956.16 380.824  12
   3   2  -8 4790.48 267.615  12
   3   2  -7 19152.2 890.130  16
   3  -2  -7 19523.3 883.253  12
   3   2  -7 18231.7 803.331  12
  -3   2   6 62046.3 2503.76  13
  -3  -2   6 62763.5 2506.09  13
   3   2  -6 63382.0 2559.64  16
   3   2  -6 58338.3 2496.83  12
   3  -2  -6 60433.4 2566.64  12
  -3   2   5 31501.9 1384.79  13
  -3  -2   5 33762.9 1386.85  13
   3   2  -5 33249.0 1423.81  16
   3   2  -5 35311.4 1388.85  12
   3  -2  -5 32429.1 1450.94  12
  -3   2   4 4801.03 243.680  13
  -3  -2   4 4545.33 244.845  13
   3   2  -4 4038.39 277.028  16
   3   2  -4 5293.30 249.678  12
   3  -2  -4 4435.54 352.928  12
   3  -2  -3 3365.77 310.348  12
   3   2  -3 2994.29 182.840  12
  -3  -2   3 3236.22 187.254  13
  -3   2   3 3497.95 189.608  13
  -3  -2   2-42.8737 85.7790  13
   3   2  -2 142.261 92.5417  12
  -3   2   2 4.68199 88.6162  13
  -3  -2   2 286.935 185.985  22
  -3  -2   2 57.2265 96.8827   9
  -3  -2   1 42622.5 1738.99  13
  -3   2   1 43173.6 1739.49  13
  -3  -2   1 39614.5 1756.09  22
  -3   2   1 42604.0 1738.39   9
  -3  -2   1 42727.8 1738.46   9
  -3   2   0 160144. 6507.63  13
  -3  -2   0 163899. 6509.27  13
  -3  -2   0 149260. 6521.54  22
   3  -2   0 159874. 6519.70  22
  -3   2   0 165172. 6509.13   9
  -3  -2   0 164609. 6509.31   9
  -3  -2  -1 19992.4 909.883   3
  -3   2  -1 19594.0 905.090   3
   3  -2   1 18855.2 873.309  22
  -3   2  -1 21900.0 861.821   9
  -3   2  -2 1253.15 167.193  25
  -3  -2  -2 1259.30 161.623  25
   3  -2   2 1403.63 200.293  22
  -3  -2  -2 1666.06 223.525   3
  -3   2  -2 1426.24 213.596   3
  -3   2  -3 77082.0 3204.80  25
  -3  -2  -3 76725.0 3204.21  25
  -3   2  -3 78186.6 3226.14   3
  -3  -2  -3 81583.8 3230.26   3
  -3  -2  -4 19889.3 879.009  25
  -3   2  -4 20082.1 879.483  25
  -3   2  -5 3176.33 236.845  25
  -3  -2  -5 3206.30 240.497  25
  -3   2  -5 3004.61 225.079   1
  -3  -2  -5 3057.45 227.932   1
  -3   2  -6 74310.0 3020.96  25
  -3  -2  -6 73679.4 3023.36  25
  -3   2  -6 72437.7 3019.94   1
  -3  -2  -6 72525.7 3018.87   1
  -3   2  -7 25009.9 1090.41  25
  -3  -2  -7 24909.8 1088.36  25
  -3   2  -7 24689.6 1086.47   1
  -3  -2  -7 24881.7 1090.42   1
  -3   2  -8 11509.2 552.875  25
  -3  -2  -8 10945.9 557.948  25
  -3   2  -8 11071.1 550.917   1
  -3  -2  -8 11470.8 554.816   1
  -3   2  -9 3643.06 267.111  25
  -3  -2  -9 3773.38 277.494  25
  -3  -2  -9 3864.60 273.258   1
  -3   2  -9 3145.68 262.422   1
  -3   2 -10 37763.9 1644.04  25
  -3  -2 -10 39301.8 1651.74  25
  -3   2 -10 37261.5 1562.61  15
  -3  -2 -10 38282.2 1563.65  15
  -3   2 -10 39284.5 1648.38   1
  -3  -2 -10 41139.6 1655.18   1
  -3  -2 -11 47262.7 2025.37   5
  -3   2 -11 49448.7 2025.26  15
  -3  -2 -11 51762.6 2027.23  15
  -3   2 -11 49081.0 2113.90   1
  -3  -2 -11 50581.8 2118.44   1
  -3   2 -11 49570.2 2114.63  25
  -3  -2 -11 50158.7 2118.74  25
  -3  -2 -11 50613.1 2040.00  18
  -3  -2 -12 21203.0 927.477   7
  -3  -2 -12 21229.9 894.795   5
  -3   2 -12 20607.9 893.729  15
  -3  -2 -12 22399.3 896.635  15
  -3   2 -12 20605.0 991.337   1
  -3  -2 -12 22538.4 997.472   1
  -3   2 -12 22840.5 1002.88  25
  -3  -2 -12 19473.1 987.115  25
  -3  -2 -12 22125.4 915.074  18
  -3  -2 -13 47915.0 1992.77   5
  -3  -2 -13 46712.0 2021.86   7
  -3   2 -13 48915.6 1994.81  15
  -3  -2 -13 50353.3 1995.40  15
  -3  -2 -13 49720.0 2104.02   1
  -3   2 -13 48816.8 2097.04   1
  -3   2 -13 47504.2 2092.52  25
  -3  -2 -13 49641.2 2103.78  25
  -3  -2 -13 49380.6 2011.40  18
  -3  -2 -14 3503.89 272.108   7
  -3   2 -14 3610.25 310.622   1
  -3  -2 -14 3169.30 307.797   1
  -3  -2 -14 3066.62 309.904  25
  -3   2 -14 2975.85 301.874  25
  -3  -2 -14 3584.09 247.368  18
  -3   2 -14 3433.30 191.792  15
  -3  -2 -14 3514.53 191.479  15
  -3  -2 -14 3097.57 376.212  16
  -3   2 -15 3932.35 223.825  15
  -3  -2 -15 4795.70 228.488  15
  -3  -2 -15 4489.82 440.897  16
  -3   2 -15 4387.71 333.027  25
  -3  -2 -15 4027.26 343.259  25
  -3  -2 -15 4238.51 235.950   2
  -3  -2 -15 3937.15 342.677   1
  -3   2 -15 4539.37 343.723   1
  -3   2 -16 5836.78 294.170  15
  -3  -2 -16 6119.12 295.171  15
  -3   2 -16 5824.88 410.707   1
  -3  -2 -16 6393.32 308.873   2
  -3  -2 -16 6396.24 415.484   1
  -3  -2 -16 6559.71 296.413  10
  -3   2 -16 4813.02 397.858  25
  -3  -2 -16 5116.87 404.653  25
  -3   2 -17 2909.29 175.775  10
  -3  -2 -17 2660.30 173.110  10
  -3   2 -17 3197.10 273.002   7
  -3  -2 -17 2384.56 279.988   1
  -3   2 -17 2473.35 292.203   1
  -3  -2 -17 2854.42 188.559   2
  -3   2 -17 2423.38 277.751  25
  -3  -2 -17 2260.68 279.332  25
  -3   2 -18 2878.56 180.077  10
  -3  -2 -18 3106.32 181.318  10
  -3   2 -18 2768.83 267.228   7
  -3  -2 -18 2975.68 188.602   2
  -3   2 -19 15268.1 647.634  10
  -3  -2 -19 15100.4 647.474  10
  -3  -2 -19 15283.7 651.689   2
  -3   2 -19 14846.2 685.057   7
  -3  -2 -20 771.425 108.317   2
  -3   2 -20 624.642 100.157  10
  -3  -2 -20 559.305 98.6353  10
  -3   2 -20 863.612 191.127   7
  -3  -2 -21 321.585 90.1585   2
  -3   2 -21 354.587 164.918   7
  -3   2 -21 318.584 85.3096  10
  -3  -2 -21 311.085 84.5279  10
  -3   2 -22-23.7495 68.7618  10
  -3  -2 -22 5.20118 67.7081  10
  -3   2 -22 109.732 92.6761  24
  -3  -2 -22 147.115 66.3670   2
   3   2  22 75.7648 51.7809  14
   3  -2  22 76.4195 49.9936  14
   3   2  23 1423.79 77.2678  14
   3  -2  23 1615.06 77.2631  14
  -3   2 -23 1106.14 98.5725  24
  -3  -2 -23 1244.80 101.272  24
  -3   2 -23 1345.59 86.3616  10
  -3  -2 -23 1437.61 85.6491  10
  -3   2 -23 1321.42 120.919  17
  -3   2 -24 4824.93 208.057  17
  -3  -2 -24 4313.52 194.973  24
   3   3 -23 132.658 115.362  11
   3  -3 -23 75.2095 111.481  23
  -3  -3  23 2.94680 41.0063  14
   3   3 -23 99.7707 54.3703  15
  -3   3  22 2691.14 133.470  14
  -3  -3  22 2718.04 132.843  14
   3   3 -22 2606.91 139.637  15
   3  -3 -22 2645.08 138.882  15
   3   3 -22 2270.11 199.462  11
   3  -3 -22 2572.35 210.332  23
  -3  -3  21 4492.23 205.522  14
  -3   3  21 4339.81 205.164  14
   3   3 -21 4287.49 278.760  11
  -3   3  20 7097.09 313.283  14
  -3  -3  20 7084.20 313.675  14
   3   3 -20 7118.37 393.567  11
  -3   3  19 7602.64 332.851  14
  -3  -3  19 7396.19 331.471  14
  -3  -3  18 14998.5 642.666  14
  -3   3  18 15603.0 643.964  14
   3   3 -17-80.0102 354.516  16
  -3   3  17 158.439 78.5992  14
  -3  -3  17 60.7938 74.4274  14
   3  -3 -17-243.816 235.371  12
   3   3 -16 24641.0 1409.22  16
   3  -3 -16 26658.9 1302.64  12
  -3  -3  16 28354.2 1151.17  14
  -3   3  16 28011.4 1150.58  14
   3   3 -15 8628.93 700.569  16
   3  -3 -15 9662.73 586.438  12
  -3  -3  15 9575.54 418.157  14
  -3   3  15 9779.24 416.463  14
   3   3 -14 22268.0 1270.64  16
  -3  -3  14 25480.1 1030.83  14
  -3   3  14 24979.9 1029.76  14
   3  -3 -14 23413.0 1172.72  12
   3   3 -13 332.418 332.822  16
  -3   3  13 727.138 80.0138  14
  -3  -3  13 618.741 74.7523  14
   3  -3 -13 477.263 241.286  12
   3   3 -12 4588.44 461.048  16
  -3   3  12 4706.57 215.557  14
  -3  -3  12 4717.95 217.050  14
   3  -3 -12 4409.38 379.540  12
   3   3 -11 38076.9 1843.74  16
  -3  -3  11 40513.3 1658.39  14
  -3   3  11 40873.0 1658.01  14
   3  -3 -11 44507.0 1813.62  12
   3   3 -10 33834.3 1622.21  16
  -3   3  10 35621.7 1451.00  14
  -3  -3  10 35224.4 1450.84  14
   3   3  -9 21.6044 256.212  16
  -3  -3   8 109592. 4470.76  13
  -3   3   8 110360. 4470.61  13
   3   3  -8 108720. 4559.29  16
  -3   3   7 585.577 107.415  13
  -3  -3   7 761.211 113.708  13
   3   3  -7 563.357 221.991  16
  -3  -3   6 11101.7 503.141  13
  -3   3   6 11255.7 504.306  13
  -3  -3   5 50186.1 2072.10  13
  -3   3   5 50603.7 2071.43  13
  -3   3   4 66383.2 2737.31  13
  -3  -3   4 67746.7 2739.50  13
  -3  -3   3 7565.40 454.699  22
  -3   3   3 7306.17 349.834  13
  -3  -3   3 7949.59 353.234  13
  -3  -3   3 7545.61 351.615   9
  -3  -3   2 67099.1 2914.02  22
  -3  -3   2 70612.0 2863.08  13
  -3   3   2 71396.2 2862.56  13
  -3  -3   2 70824.8 2864.74   9
  -3   3   2 69629.8 2863.25   9
   3  -3  -1 10121.9 516.778  22
  -3  -3   1 9268.25 507.538  22
  -3  -3   1 9276.98 424.210   9
  -3   3   1 9551.86 426.295   9
  -3   3   1 9692.00 426.166  13
  -3  -3   1 9621.59 426.084  13
  -3   3   0 757.447 103.879   9
  -3  -3   0 783.137 177.436   3
  -3   3   0 953.372 193.726   3
  -3  -3   0 1099.02 245.012  22
   3  -3   0 980.809 242.427  22
  -3   3  -1 341.886 157.999   3
  -3  -3  -1 481.784 165.746   3
  -3  -3  -1 434.675 234.189  22
   3  -3   1 583.185 231.563  22
  -3   3  -2 668.540 174.772   3
  -3  -3  -2 583.860 170.435   3
   3  -3   2 827.178 232.036  22
   3  -3   3-11.2929 227.276  22
  -3   3  -3 31.9534 124.181  25
  -3  -3  -3 201.775 132.853  25
  -3   3  -4 3453.82 225.480  25
  -3  -3  -4 2804.80 222.417  25
  -3   3  -5 575.852 153.379  25
  -3  -3  -5 272.219 139.754  25
  -3   3  -6 1825.05 189.774   1
  -3  -3  -6 1737.94 180.300   1
  -3  -3  -6 1809.79 188.318  25
  -3   3  -6 2059.67 195.303  25
  -3   3  -7 1411.58 173.832   1
  -3  -3  -7 1193.83 174.827   1
  -3   3  -7 1175.99 171.909  25
  -3  -3  -7 1236.42 167.441  25
  -3   3  -8 17373.2 811.147   1
  -3  -3  -8 17727.2 811.933   1
  -3   3  -8 18196.9 812.566  25
  -3  -3  -8 17898.4 815.549  25
  -3   3  -9 9023.20 392.158  10
  -3   3  -9 9179.97 474.243  25
  -3  -3  -9 8905.91 481.132  25
  -3   3  -9 9602.56 481.135   1
  -3  -3  -9 8961.68 480.410   1
  -3   3 -10 458.767 165.087   1
  -3  -3 -10 610.012 167.724   1
  -3  -3 -10 460.428 109.374   5
  -3   3 -10 587.797 216.000   6
  -3   3 -10 381.122 80.1249  10
  -3   3 -10 372.602 117.364  11
  -3  -3 -10 451.370 78.2506  10
  -3   3 -10 580.733 171.546  25
  -3  -3 -10 157.574 167.202  25
  -3   3 -11 825.978 181.458   1
  -3  -3 -11 938.268 194.835   1
  -3   3 -11 987.610 181.909  25
  -3  -3 -11 543.621 176.225  25
  -3  -3 -11 695.705 87.5626  10
  -3   3 -11 834.444 89.7001  10
  -3   3 -11 685.352 120.864  11
  -3   3 -12 11752.1 592.689  11
  -3  -3 -12 14945.0 614.686  18
  -3   3 -12 14395.7 687.119   1
  -3  -3 -12 15077.3 693.560   1
  -3   3 -12 12979.2 678.268  25
  -3  -3 -12 12694.7 681.990  25
  -3   3 -12 13410.4 583.652  10
  -3  -3 -12 14977.8 586.306  10
  -3  -3 -13 2155.47 206.087  18
  -3  -3 -13 2058.32 250.513   1
  -3   3 -13 2379.59 251.470   1
  -3   3 -13 1637.68 230.483  25
  -3  -3 -13 1777.10 238.842  25
  -3  -3 -13 2167.81 139.163  10
  -3   3 -13 2138.18 138.551  10
  -3  -3 -14 19219.5 843.789  18
  -3   3 -14 18716.2 918.859   1
  -3  -3 -14 19594.1 931.872   1
  -3   3 -14 17471.6 911.730  25
  -3  -3 -14 17917.7 918.992  25
  -3  -3 -14 20217.2 817.360  10
  -3   3 -14 19741.7 816.798  10
  -3  -3 -15 1572.48 202.335  18
  -3   3 -15 1200.88 222.231   1
  -3  -3 -15 1121.42 226.335   1
  -3  -3 -15 1435.02 161.663   2
  -3  -3 -15 1386.45 122.255  10
  -3   3 -15 1328.41 223.742  25
  -3  -3 -15 1351.84 233.034  25
  -3   3 -15 1704.55 129.634  10
  -3  -3 -16 14869.7 654.868  18
  -3   3 -16 12644.4 718.302  25
  -3  -3 -16 12602.4 723.365  25
  -3   3 -16 14904.9 621.285  10
  -3  -3 -16 14960.1 622.049  10
  -3   3 -16 13272.6 725.264   1
  -3  -3 -16 15101.5 745.091   1
  -3  -3 -16 14635.3 639.730   2
  -3  -3 -17 221.065 93.0324  10
  -3   3 -17 365.135 94.3698  10
  -3  -3 -17 318.418 141.335   2
  -3  -3 -18 3157.68 201.188   2
  -3   3 -18 2799.07 168.231  10
  -3  -3 -18 2903.97 169.901  10
  -3   3 -18 2998.66 260.718   7
  -3  -3 -19 2334.61 163.909   2
  -3   3 -19 2190.98 137.910  10
  -3  -3 -19 2148.27 136.497  10
  -3   3 -19 2243.05 225.505   7
  -3  -3 -20 8002.75 367.026   2
  -3   3 -20 8183.01 355.440  10
  -3  -3 -20 7927.47 354.614  10
  -3   3 -20 8167.60 399.420   7
  -3   3 -21 1384.08 166.531   7
  -3  -3 -21 1288.07 96.0270  10
  -3   3 -21 1236.72 98.2277  10
  -3   3 -21 1389.68 110.991  24
  -3  -3 -21 1184.96 117.357  24
  -3  -3 -21 1524.07 118.867   2
   3   3  21 1597.89 84.3306  14
   3  -3  21 1443.66 82.3200  14
   3  -3  22 560.934 48.4307  14
  -3  -3 -22 718.613 77.9873   2
  -3   3 -22 501.297 74.0301  24
  -3  -3 -22 507.395 79.8413  24
  -3   3 -22 507.838 61.0414  10
  -3   3 -22 620.427 120.224  17
  -3  -3 -23 1519.79 85.9510  24
   3   4 -23 6802.56 308.108  11
   3  -4 -22 6801.63 339.495  23
   3   4 -22 7288.24 340.392  11
   3   4 -21 933.326 74.0038  15
   3  -4 -21 832.850 177.128  23
   3   4 -21 884.358 173.364  11
   3   4 -20-145.339 184.841  11
   3   4 -20 39.0753 63.8933  15
  -3  -4  20 59.6751 54.3523  14
   3  -4 -20-51.1081 196.500  23
  -3  -4  19 6716.50 298.374  14
  -3   4  19 6937.85 298.230  14
  -3  -4  18 26380.9 1078.23  14
  -3   4  18 26128.6 1078.01  14
  -3  -4  17 10688.5 465.663  14
  -3   4  17 11209.7 466.603  14
  -3   4  16 10045.1 434.785  14
  -3  -4  16 10299.0 436.015  14
  -3  -4  15 388.111 71.4525  14
  -3   4  15 363.713 71.6579  14
  -3   4  15 381.192 128.924  13
  -3   4  14 6813.24 295.892  14
  -3  -4  14 6494.34 295.176  14
  -3   4  14 6797.46 366.846  13
  -3  -4  13 8969.77 387.079  14
  -3   4  13 9195.12 387.382  14
  -3   4  13 8617.87 450.118  13
  -3  -4  13 8843.88 453.154  13
  -3   4  12 35799.1 1450.79  14
  -3   4  12 34706.1 1508.70  13
  -3  -4  12 36218.0 1514.03  13
   3  -4 -12 34332.2 1593.61  12
  -3  -4  11 2869.49 204.414  13
  -3   4  11 2902.95 200.889  13
   3  -4 -11 2938.43 334.206  12
  -3   4  11 2826.61 140.087  14
   3  -4 -10 571.673 268.445  12
  -3   4  10 674.183 61.6837  14
  -3   4  10 546.413 115.189  13
  -3  -4  10 710.778 119.957  13
  -3   4  10 494.805 150.328  21
  -3   4   9 2067.91 161.226  13
  -3  -4   9 2150.06 169.193  13
  -3   4   9 2279.19 187.457  21
  -3   4   8 6444.38 344.517  21
  -3   4   8 7170.35 343.730  13
  -3  -4   8 7016.24 344.546  13
   3  -4  -7 14777.2 714.843  12
  -3   4   7 12770.8 585.141  21
  -3   4   7 13347.9 587.212  13
  -3  -4   7 13247.0 588.901  13
   3  -4  -6 55589.3 2361.05  12
  -3   4   6 55205.6 2263.78  13
  -3  -4   6 54893.4 2264.82  13
  -3  -4   5 3032.08 181.406   9
  -3  -4   5 3104.43 368.006  22
   3  -4  -5 3152.50 322.107  12
  -3  -4   5 3430.65 188.519  13
  -3   4   5 3399.57 182.726  13
  -3  -4   4 3270.38 171.419   9
  -3   4   4 2846.25 166.766   9
   3  -4  -4 2953.77 314.582  12
  -3  -4   4 2882.75 169.255  13
  -3   4   4 2834.19 164.702  13
  -3  -4   3 22401.4 957.255   9
  -3   4   3 23099.6 958.453   9
  -3  -4   3 22064.5 1068.19  22
   3  -4  -3 22769.3 1063.86  12
  -3  -4   3 23305.0 958.572  13
  -3   4   3 22971.4 957.379  13
  -3  -4   2 306.585 78.8151   9
  -3   4   2 221.794 67.0360   9
  -3  -4   2 356.979 281.633  22
   3  -4  -2 15.6869 225.253  12
  -3   4   2 327.339 67.1161  13
  -3  -4   1 1978.27 186.901   3
  -3   4   1 1888.94 187.473   3
  -3  -4   1 1795.94 306.581  22
   3  -4  -1 2287.54 329.421  22
   3  -4  -1 1754.68 297.971  12
  -3  -4   0 82219.9 3421.45  22
   3  -4   0 84040.1 3422.14  22
  -3  -4   0 84346.5 3370.58   3
  -3   4   0 78703.1 3366.82   3
   3  -4   1 63217.2 2525.72  22
  -3  -4  -1 60581.1 2526.65  22
  -3  -4  -1 60011.5 2464.52   3
  -3   4  -1 56778.4 2462.87   3
   3  -4   2 24067.1 1109.18  22
   3  -4   3 537.101 288.252  22
   3  -4   4 22450.4 1054.03  22
   3  -4   5 988.266 292.096  22
  -3   4  -5 689.738 129.380  17
  -3   4  -5 518.298 124.767  25
  -3  -4  -5 617.377 137.657  25
  -3   4  -6 34632.8 1386.61  17
  -3   4  -6 34608.3 1417.88  25
  -3   4  -7 2921.22 219.761  25
  -3  -4  -7 2718.58 223.536  25
  -3   4  -7 2673.20 199.052  11
  -3  -4  -8 5257.66 267.415   2
  -3   4  -8 5543.38 331.994   6
  -3   4  -8 5487.13 291.786  11
  -3   4  -8 5524.02 320.325  25
  -3  -4  -8 5309.56 321.370  25
  -3  -4  -9 5348.89 331.529  25
  -3   4  -9 5462.83 328.311  25
  -3   4  -9 5323.74 346.699   6
  -3  -4  -9 5947.97 299.895  19
  -3  -4  -9 5325.21 328.626   1
  -3   4  -9 4976.55 289.398  11
  -3   4 -10 5217.76 325.951  25
  -3  -4 -10 4221.57 315.199  25
  -3  -4 -10 5188.58 238.962  10
  -3   4 -10 5467.81 341.494   6
  -3   4 -10 5237.86 283.637  11
  -3   4 -10 5589.73 335.445   1
  -3  -4 -10 5670.75 340.658   1
  -3  -4 -10 5080.86 299.114  19
  -3   4 -11-93.9059 133.936  11
  -3   4 -11 42.8055 155.245   1
  -3  -4 -11-117.639 157.197   1
  -3  -4 -11 36.4497 67.5068  10
  -3   4 -11 91.8904 70.6435  10
  -3  -4 -11-30.1084 148.483  25
  -3   4 -11 100.548 145.049  25
  -3   4 -12 19053.7 805.246  10
  -3  -4 -12 20397.1 806.102  10
  -3   4 -12 18768.7 896.453   1
  -3  -4 -12 18765.6 898.044   1
  -3  -4 -12 20213.1 839.510  18
  -3   4 -12 19009.7 831.470  11
  -3   4 -12 17963.6 890.490  25
  -3  -4 -12 17116.6 890.645  25
  -3   4 -13 191.447 157.016  25
  -3  -4 -13-16.8172 160.929  25
  -3   4 -13 174.352 167.818   1
  -3  -4 -13-65.6615 173.793   1
  -3  -4 -13 200.019 134.504   2
  -3   4 -13 81.4558 131.700  11
  -3  -4 -13 285.132 76.8709  10
  -3   4 -13 179.664 75.7735  10
  -3  -4 -13-18.7778 170.480  18
  -3   4 -14 49.1769 158.726  25
  -3  -4 -14-225.372 168.391  25
  -3   4 -14-48.8697 171.887   1
  -3  -4 -14 133.631 138.592   2
  -3   4 -14 76.5818 76.3237  10
  -3  -4 -14-44.9806 73.2683  10
  -3  -4 -14-31.8239 175.605  18
  -3   4 -14-66.8919 124.388  11
  -3   4 -15 917.379 195.407   1
  -3   4 -15 934.556 98.8272  10
  -3  -4 -15 967.185 96.7733  10
  -3  -4 -15 695.049 196.235  18
  -3   4 -15 925.733 128.981  11
  -3  -4 -16 775.306 89.9404  10
  -3   4 -16 866.428 97.0525  10
  -3  -4 -16 833.026 190.045  18
  -3   4 -17 1932.07 123.452  10
  -3  -4 -17 1736.06 118.363  10
  -3  -4 -17 1684.89 203.753  18
  -3   4 -18 8383.54 429.924   7
  -3   4 -18 8587.58 372.055  24
  -3   4 -18 8267.23 367.107  10
  -3  -4 -18 8335.08 364.488  10
  -3   4 -19 1429.94 175.314  17
  -3  -4 -19 1354.88 135.961   2
  -3   4 -19 1371.68 194.287   7
  -3  -4 -19 1134.64 114.882  24
  -3   4 -19 1142.93 92.0107  10
  -3   4 -20 31.0241 58.0859  10
  -3   4 -20-76.6522 149.504   7
  -3  -4 -20 75.7586 79.9275  24
  -3  -4 -20-46.7043 107.896   2
  -3   4 -20 84.5092 132.078  17
  -3   4 -21 3239.61 190.629   7
  -3  -4 -21 3321.75 168.902   2
  -3   4 -21 3754.27 196.993  17
  -3  -4 -22 2244.68 124.034   2
  -3   4 -22 2250.75 146.086  17
   3  -5 -22 1427.01 120.405  23
   3   5 -22 1399.51 125.569  11
   3  -5 -21 286.238 144.235  23
   3  -5 -20 1174.06 185.439  23
   3  -5 -19-191.762 203.557  23
   3   5 -18 6116.58 353.846  11
   3  -5 -18 5692.02 369.749  23
   3   5 -17 6168.50 372.898  11
   3  -5 -17 5467.67 367.049  23
   3   5 -16 8592.59 473.209  11
   3   5 -15 19.5820 234.513  11
   3  -5 -15-23.7861 228.876  12
   3   5 -14 2437.44 264.892  11
   3  -5 -14 1555.48 287.219  12
   3  -5 -13 5107.40 423.608  12
   3   5 -13 6524.84 372.609  11
   3   5 -12 2180.22 251.308  11
   3  -5 -12 1785.50 284.010  12
   3  -5 -11 14436.7 755.695  12
   3   5 -11 14048.4 665.433  11
  -3   5  10 15651.3 728.076  21
   3  -5 -10 17402.6 865.243  12
   3   5 -10 18163.8 763.309  11
   3   5  -9-97.5232 172.859  11
  -3   5   9 109.000 150.855  21
   3  -5  -9 47.4644 258.844  12
   3  -5  -8 25485.4 1138.22  12
  -3   5   8 22035.6 983.747  21
   3   5  -8 24674.3 1002.21  11
  -3  -5   8 20389.8 1151.81  22
   3  -5  -7 897.240 287.323  12
  -3  -5   7 953.632 360.582  22
  -3   5   7 916.326 160.612  21
   3   5  -7 731.697 175.249  11
   3  -5  -6 8597.45 537.184  12
  -3  -5   6 8034.55 589.217  22
  -3   5   6 8387.25 418.568  21
   3   5  -6 9408.07 427.891  11
   3  -5  -5 8296.03 508.036  12
  -3  -5   5 8091.81 572.656  22
   3   5  -5 7777.25 396.971  11
   3  -5  -5 8823.78 421.245  23
   3  -5  -4 1274.29 259.435  12
  -3  -5   4 1284.13 349.066  22
  -3  -5   3 5823.01 293.770  20
   3  -5  -3 6021.29 420.072  12
  -3  -5   3 5422.35 468.539  22
  -3  -5   2 1119.13 156.617  20
   3  -5  -2 1388.14 253.737  12
  -3   5   2 1068.96 163.542  11
  -3  -5   2 1270.53 338.764  22
  -3  -5   1 8801.55 413.477  20
   3  -5  -1 8506.50 524.416  12
  -3   5   1 9424.31 428.183  11
   3  -5  -1 8774.05 568.881  22
  -3  -5   1 8383.55 579.736  22
  -3  -5   0 3585.08 216.393  20
   3  -5   0 4110.61 348.933  12
  -3  -5   0 2943.69 375.292  22
   3  -5   0 3814.90 398.537  22
  -3  -5  -1 1126.37 152.422  20
   3  -5   1 762.852 262.822  12
  -3  -5  -1 847.986 329.409  22
   3  -5   1 1174.20 332.811  22
  -3  -5  -2 13966.5 603.041  20
   3  -5   2 13988.9 756.236  22
  -3   5  -2 14347.8 617.888  11
  -3   5  -2 13077.1 609.782  17
  -3   5  -3 456.638 151.295  11
   3  -5   3 692.169 314.571  22
  -3   5  -3 241.420 130.841  17
  -3   5  -4 13611.8 657.083   8
  -3   5  -4 14431.9 639.714  17
   3  -5   4 14070.6 788.880  22
  -3   5  -4 15318.2 647.125  11
   3  -5   5 9121.98 586.305  22
  -3   5  -5 8673.25 420.032  11
  -3   5  -5 8851.73 418.433  17
  -3   5  -5 8100.50 446.197   6
  -3   5  -6 53.6938 155.501  11
   3  -5   6 23.5919 315.484  22
  -3   5  -6 102.930 205.690   6
  -3   5  -6 265.981 137.280  17
  -3  -5  -6 219.725 95.9213   2
  -3  -5  -7 3287.12 206.269   2
   3  -5   7 4223.27 432.068  22
  -3   5  -7 4096.52 250.096  11
  -3   5  -7 3967.53 242.993  17
  -3   5  -7 4034.38 286.290   6
  -3  -5  -8 35668.9 1482.53  19
  -3  -5  -8 34064.8 1471.83   2
   3  -5   8 36466.7 1652.68  22
  -3   5  -8 37289.7 1494.72  11
  -3   5  -8 36830.6 1493.42  17
  -3   5  -8 35069.7 1506.04   6
  -3   5  -9 327.203 165.065  11
   3  -5   9-190.791 337.852  22
  -3   5  -9 457.611 239.514   6
  -3   5  -9 352.561 152.331  17
  -3  -5  -9 135.712 186.957  19
  -3  -5  -9 149.628 119.057   2
  -3  -5 -10 13943.4 630.960  19
  -3   5 -10 13669.7 630.663  11
  -3   5 -10 13657.6 664.784   6
  -3  -5 -10 13645.2 611.939   2
  -3   5 -10 14961.5 637.252  17
  -3  -5 -11 28286.5 1190.01   2
  -3   5 -11 26797.1 1202.29  11
  -3  -5 -11 27977.7 1200.33  19
  -3   5 -11 30907.9 1212.07  17
  -3   5 -12 172.559 161.021  17
  -3  -5 -12 96.2556 178.288  18
  -3  -5 -12 46.0629 130.108   2
  -3   5 -12-35.7016 157.114  11
  -3   5 -13 9780.68 486.639  17
  -3  -5 -13 10166.5 485.307  18
  -3  -5 -13 10332.5 462.525   2
  -3   5 -13 9477.34 469.655  11
  -3   5 -14 42378.3 1658.64  17
  -3  -5 -14 40337.0 1647.61  18
  -3  -5 -14 38071.2 1635.98   2
  -3   5 -14 38254.0 1642.43  11
  -3   5 -15 22811.6 933.587  17
  -3  -5 -15 21627.0 923.572  18
  -3  -5 -15 22386.7 913.180   2
  -3   5 -15 19370.1 908.004  11
  -3  -5 -16 8237.19 403.536  18
  -3   5 -16 8603.70 408.167  17
  -3  -5 -16 8890.31 387.381   2
  -3   5 -17 819.708 169.702  17
  -3  -5 -17 512.484 174.461  18
  -3  -5 -17 350.264 139.337   2
  -3   5 -18-232.812 147.662  17
  -3  -5 -18-116.892 127.457   2
  -3   5 -19 7568.42 375.308  17
  -3   5 -19 8133.57 379.769   7
  -3   5 -20 21016.1 864.424  17
  -3   5 -20 20101.4 858.023   7
  -3   5 -21 237.952 91.9034  17
  -3   5 -21 363.001 82.9714   7
  -3  -5 -22 341.227 49.5578   2
   3  -6 -21 4174.26 207.260  23
   3   6 -20 1689.04 152.901  11
  -3  -6  20 1578.82 119.343  20
   3  -6 -20 1383.67 164.344  23
   3   6 -19 6701.12 325.370  11
   3  -6 -19 5660.82 332.321  23
   3   6 -18 8542.58 426.910  11
   3  -6 -18 8679.68 439.734  23
   3   6 -17 611.658 197.973  11
   3  -6 -17 556.854 226.042  23
   3   6 -16 40.6045 205.758  11
   3  -6 -16 199.717 240.669  23
   3   6 -15 14018.8 660.579  11
   3   6 -14 4937.52 343.376  11
   3   6 -13 29704.2 1215.77  11
   3  -6 -13 29291.4 1228.50  23
   3  -6 -13 26580.9 1298.32  12
   3   6 -12 32903.7 1369.38  11
   3  -6 -12 33603.2 1387.10  23
   3  -6 -12 31011.5 1454.97  12
   3   6 -11 11475.8 565.131  11
   3  -6 -11 12361.4 584.824  23
   3  -6 -11 11066.1 635.766  12
   3   6 -10 5402.69 325.738  11
   3  -6 -10 4840.49 403.200  12
  -3  -6  10 4306.59 531.441  22
   3  -6 -10 5570.46 367.347  23
   3  -6  -9 1856.96 268.164  23
  -3  -6   9 1183.17 410.665  22
   3   6  -9 1798.16 210.644  11
  -3   6   9 1724.39 183.758  21
   3  -6  -9 1562.28 280.133  12
   3   6  -8 15495.0 673.299  11
   3  -6  -8 15463.6 696.784  23
   3  -6  -8 16676.3 818.332  12
  -3   6   8 13454.8 652.994  21
  -3  -6   8 13378.3 870.061  22
   3   6  -7 53831.9 2208.70  11
   3  -6  -7 54922.6 2226.70  23
  -3   6   7 50653.3 2197.00  21
  -3  -6   7 50610.5 2384.31  22
   3   6  -6 4229.06 267.390  11
   3  -6  -6 4637.17 306.448  23
   3  -6  -6 4011.95 397.534  12
  -3  -6   6 4450.09 271.808  20
  -3   6   6 4220.31 269.168  21
  -3  -6   6 3695.74 481.344  22
   3   6  -5 18185.4 801.124  11
   3  -6  -5 18843.2 825.034  23
  -3  -6   5 17091.5 986.022  22
  -3  -6   5 18211.2 798.728  20
   3  -6  -5 20263.0 933.600  12
   3  -6  -4 15642.9 709.341  23
  -3  -6   4 15493.2 679.520  20
   3  -6  -4 17052.7 809.622  12
   3  -6  -3 545.047 244.427  12
  -3  -6   3 677.710 224.595  23
  -3  -6   3 670.908 158.272  20
  -3  -6   3 622.385 372.328  22
   3  -6  -3 535.560 189.276  23
  -3   6   3 231.058 181.167   8
  -3  -6   2 7909.18 426.999  23
   3  -6  -2 7657.21 395.078  23
   3  -6  -2 7700.49 484.410  12
  -3  -6   2 6777.49 575.084  22
  -3   6   2 7697.38 401.646   8
  -3  -6   2 7586.10 379.530  20
  -3  -6   1 8780.61 456.414  23
   3  -6  -1 8859.42 437.569  23
  -3  -6   1 7504.47 614.934  22
   3  -6  -1 9239.51 532.472  12
  -3   6   1 8447.37 434.931  11
  -3   6   1 9268.97 450.828   8
  -3  -6   1 8869.91 419.476  20
  -3  -6   0 22793.3 974.802  23
   3  -6   0 22392.1 952.735  23
  -3   6   0 21737.6 958.175  11
  -3   6   0 23356.2 965.167   8
   3  -6   0 20579.2 1042.32  12
  -3  -6   0 22340.5 939.879  20
   3  -6   0 20945.3 1112.35  22
  -3  -6   0 18937.6 1104.37  22
  -3  -6  -1 2461.60 437.721  22
   3  -6   1 2811.02 423.108  22
  -3   6  -1 3343.79 248.788   8
   3  -6   1 2929.94 316.422  12
  -3  -6  -1 3071.34 262.526  23
  -3  -6  -1 3037.77 217.910  20
   3  -6   2 2839.35 304.362  12
  -3  -6  -2 2945.72 246.247  23
  -3   6  -2 2661.77 241.585   8
   3  -6   2 2446.38 402.048  22
   3  -6   3 4071.08 371.052  12
  -3  -6  -3 4658.27 288.490  23
  -3   6  -3 4491.09 304.671   8
  -3   6  -4 38.6797 174.913  11
   3  -6   4 20.7324 227.266  12
  -3   6  -4 185.981 210.183   6
  -3  -6  -4 86.3877 177.262  23
   3  -6   4 134.841 346.697  22
  -3   6  -4 116.062 147.592  17
   3  -6   5 4772.69 492.378  22
  -3   6  -5 5601.75 315.101  11
  -3  -6  -5 5212.28 316.348  23
  -3   6  -5 4864.04 295.236  17
  -3  -6  -5 5279.59 254.976   2
  -3   6  -5 5238.35 338.806   6
   3  -6   6 3840.15 459.250  22
  -3   6  -6 3739.08 266.596  11
  -3  -6  -6 3544.32 258.191  23
  -3   6  -6 3771.52 246.190  17
  -3  -6  -6 3291.67 196.181   2
  -3  -6  -6 3677.59 257.844  19
  -3   6  -6 3546.96 297.868   6
   3  -6   7 7400.50 590.173  22
  -3   6  -7 8572.04 406.349  11
  -3  -6  -7 7268.17 389.705  23
  -3   6  -7 7671.72 387.529  17
  -3  -6  -7 7347.93 354.142   2
  -3  -6  -7 7248.67 390.021  19
  -3   6  -7 7596.94 419.381   6
   3  -6   8 2352.58 427.846  22
  -3   6  -8 3349.56 255.579  11
  -3  -6  -8 2978.10 192.769   2
  -3  -6  -8 3103.81 232.379  23
  -3   6  -8 2704.08 288.579   6
  -3   6  -8 3400.60 234.204  17
  -3  -6  -8 2999.88 253.869  19
  -3   6  -9 1749.98 187.755  17
  -3  -6  -9 1373.74 221.393  19
  -3  -6  -9 1276.92 144.577   2
   3  -6   9 1429.51 397.029  22
  -3   6  -9 1148.72 259.923   6
  -3   6  -9 1372.97 195.020  11
  -3   6 -10 37952.7 1565.62  11
  -3  -6 -10 36965.7 1538.07   2
   3  -6  10 36483.0 1745.24  22
  -3  -6 -10 36161.3 1550.85  19
  -3   6 -10 38010.0 1562.43  17
  -3   6 -11-102.013 155.953  17
  -3  -6 -11 109.187 209.062  19
  -3   6 -11 109.881 177.522  11
  -3  -6 -11-60.7016 128.686   2
  -3  -6 -12 474.408 195.581  18
  -3   6 -12 724.687 170.604  17
  -3   6 -12 885.315 182.743  11
  -3  -6 -12 675.475 144.885   2
  -3   6 -13 14298.2 629.500  17
  -3  -6 -13 13339.4 623.859  18
  -3   6 -13 13307.2 618.937  11
  -3  -6 -13 13781.0 605.942   2
  -3   6 -14 4616.86 281.019  17
  -3  -6 -14 4601.61 292.256  18
  -3   6 -14 4367.74 276.282  11
  -3  -6 -14 4707.70 259.066   2
  -3  -6 -15 220.794 174.362  18
  -3   6 -15 103.054 158.345  17
  -3  -6 -15 261.801 136.696   2
  -3   6 -15 220.496 137.087  11
  -3  -6 -16 4580.41 247.537   2
  -3   6 -16 4531.00 268.369  17
  -3  -6 -16 4319.74 269.336  18
  -3  -6 -17 172.570 117.160   2
  -3   6 -17 55.0709 134.298  17
  -3  -6 -17 342.103 152.328  18
  -3   6 -18 1003.61 158.649   7
  -3  -6 -18 1051.84 123.624   2
  -3   6 -18 1312.75 141.456  17
  -3   6 -19 5351.22 268.722   7
  -3   6 -19 5095.00 267.778  17
  -3   6 -20 3681.08 182.160   7
  -3   6 -20 3328.17 188.545  17
  -3  -6 -21 39.4666 39.6193   2
   3   7 -19 581.071 110.795  11
   3  -7 -19 519.161 128.071  23
   3   7 -18 1191.09 148.369  11
  -3  -7  18 963.462 106.788  20
   3   7 -17 281.236 151.436  11
   3  -7 -17 727.266 192.376  23
  -3  -7  17 387.572 120.572  20
   3   7 -16 4529.85 277.417  11
  -3  -7  16 4417.78 241.186  20
   3   7 -15 1519.54 203.549  11
  -3  -7  15 1230.08 167.356  20
   3   7 -14 4795.91 307.439  11
  -3  -7  14 4657.18 269.690  20
  -3  -7  13 22069.4 926.996  20
   3  -7 -13 21011.0 970.301  23
   3   7 -13 21768.7 952.533  11
   3   7 -12 1079.22 202.482  11
   3  -7 -12 1357.97 265.126  23
  -3  -7  12 933.238 187.015  20
   3   7 -11-67.2341 180.154  11
   3  -7 -11 145.439 244.219  23
  -3  -7  11 136.194 176.473  20
  -3  -7  10 2887.18 231.009  20
   3   7 -10 2807.81 244.111  11
   3  -7 -10 2406.47 286.247  12
   3  -7 -10 2518.67 294.096  23
   3   7  -9 8040.54 405.826  11
  -3  -7   9 8257.59 394.376  20
   3  -7  -9 6810.38 467.298  12
   3  -7  -9 7527.31 449.022  23
  -3  -7   8 487.331 398.375  22
   3  -7  -8 258.384 228.317  23
  -3   7   8 607.448 167.220  21
  -3  -7   8 532.535 180.025  20
   3  -7  -8 418.590 208.969  12
   3   7  -8 427.501 178.943  11
  -3  -7   7 40719.4 2114.85  22
   3   7  -7 48488.7 1927.50  11
  -3   7   7 46099.7 1931.99   8
   3  -7  -7 43732.7 2011.77  12
   3  -7  -7 46813.0 1951.17  23
  -3   7   7 44550.8 1916.55  21
  -3  -7   7 48160.6 1916.43  20
  -3   7   6 660.362 175.718  21
  -3  -7   6 558.899 180.403  20
   3  -7  -6 779.222 244.399  23
  -3  -7   6 1151.75 416.241  22
  -3   7   6 421.490 195.255   8
   3  -7  -6 406.239 244.003  12
   3   7  -6 294.490 159.406  11
  -3  -7   5 332.365 389.916  22
   3  -7  -5 220.176 220.135  23
  -3   7   5 563.615 199.154   8
  -3  -7   5 812.697 187.172  20
   3  -7  -5 886.496 262.311  12
   3   7  -5 565.848 150.782  11
  -3  -7   4 5164.37 545.359  22
  -3   7   4 5491.06 333.722   8
   3  -7  -4 6061.96 435.151  12
   3  -7  -4 5479.44 355.457  23
  -3  -7   4 5917.00 319.696  20
  -3   7   3 660.715 185.272   8
  -3  -7   3 305.633 180.377  20
  -3  -7   3 192.833 389.389  22
   3  -7  -3 618.083 198.559  23
   3  -7  -3 147.004 222.860  12
   3  -7  -2 3519.72 319.239  12
  -3  -7   2 3851.93 243.404  20
  -3  -7   2 2846.73 475.534  22
  -3  -7   2 3244.53 301.093  23
   3  -7  -2 3391.34 264.060  23
  -3   7   2 3532.76 267.113   8
  -3   7   1 36049.3 1591.20   8
   3  -7  -1 37759.2 1667.71  12
  -3  -7   1 38800.0 1572.16  20
  -3  -7   1 41010.4 1617.33  23
   3  -7  -1 36424.9 1590.12  23
  -3  -7   1 36347.1 1780.14  22
  -3  -7   0 257.776 232.496  23
  -3   7   0 213.322 198.438   8
  -3   7   0 230.550 206.489  11
  -3  -7   0-477.170 392.009  22
   3  -7   0 392.597 191.630  23
  -3   7  -1 14707.6 707.960   8
  -3   7  -1 16017.8 709.780  11
   3  -7   1 14558.1 893.726  22
  -3  -7  -1 17272.9 731.493  23
   3  -7   1 14637.9 696.337  23
  -3   7  -2 198.041 197.680  11
  -3  -7  -2 190.490 211.212  23
   3  -7   2 406.387 388.162  22
   3  -7   2 164.081 160.362  23
   3  -7   3 6826.37 576.910  22
  -3  -7  -3 6041.23 373.450  23
  -3   7  -3 6228.40 385.010   6
  -3  -7  -4 246.507 200.781  23
   3  -7   4-218.381 378.376  22
  -3   7  -4 49.3831 226.413   6
  -3  -7  -5 94732.6 3783.39  23
  -3  -7  -5 91642.1 3759.69  19
   3  -7   5 88925.6 3949.74  22
  -3   7  -5 91718.5 3776.75   6
  -3   7  -6 157.669 201.757  11
  -3   7  -6 355.734 229.716   6
   3  -7   6 379.815 368.456  22
  -3  -7  -6 378.270 193.943  23
  -3  -7  -6 306.920 204.113  19
  -3  -7  -7 2870.93 241.649  23
  -3  -7  -7 2299.54 163.659   2
  -3   7  -7 2861.91 276.931   6
  -3   7  -7 2962.52 264.020  11
   3  -7   7 2354.02 432.773  22
  -3  -7  -7 2529.74 247.300  19
  -3   7  -8 1294.89 246.966   6
  -3  -7  -8 1363.90 226.085  19
  -3   7  -8 1436.82 209.105  11
  -3  -7  -8 1462.04 205.455  23
  -3  -7  -8 1251.04 131.842   2
  -3   7  -8 1265.68 171.244  17
  -3  -7  -9 11927.1 545.079  23
  -3  -7  -9 12062.6 552.694  19
  -3   7  -9 11588.4 541.760  17
  -3   7  -9 11985.7 559.129  11
  -3  -7  -9 11002.8 508.924   2
  -3   7 -10 219.653 193.296  11
  -3  -7 -10-53.7844 209.126  19
  -3   7 -10 7.31013 146.084  17
  -3  -7 -10 164.282 117.789   2
  -3  -7 -10 86.7550 147.405  23
  -3   7 -11 38709.3 1641.75  17
  -3  -7 -11 39119.5 1620.54   2
  -3  -7 -11 39204.0 1638.69  19
  -3   7 -11 40649.0 1651.29  11
  -3  -7 -12 54.4277 183.440  18
  -3   7 -12 13.6050 146.743  17
  -3  -7 -12 42.1295 116.404   2
  -3   7 -12 72.2733 161.405  11
  -3  -7 -13 8340.17 379.079   2
  -3   7 -13 7905.43 399.136  17
  -3  -7 -13 8525.66 411.906  18
  -3   7 -13 8043.84 406.245  11
  -3  -7 -14 644.509 169.382  18
  -3   7 -14 500.109 143.274  17
  -3  -7 -14 497.691 120.865   2
  -3   7 -14 522.421 147.036  11
  -3   7 -15 5011.51 280.832  17
  -3  -7 -15 5850.45 296.480  18
  -3   7 -15 4963.94 280.588  11
  -3  -7 -15 5791.87 267.841   2
  -3  -7 -16 206.415 98.4511   2
  -3  -7 -16 327.995 141.907  18
  -3   7 -16 362.985 113.960  17
  -3  -7 -17 1130.49 104.008   2
  -3  -7 -17 1005.53 135.193  18
  -3  -7 -18 417.931 73.4597   2
  -3   7 -18 222.226 95.7620   7
  -3  -7 -19 7955.90 334.030   2
   3  -8 -18 3030.27 164.540  23
   3  -8 -17 111.484 128.636  23
   3   8 -17 257.528 98.6365  11
   3   8 -16 5204.01 265.184  11
   3   8 -15 11718.2 493.142  11
  -3  -8  15 10450.1 467.986  20
  -3  -8  14 178.199 118.048  20
   3   8 -14 150.316 148.031  11
   3  -8 -13 20253.0 909.034  23
   3   8 -13 21273.9 890.387  11
  -3  -8  13 20451.0 867.867  20
   3  -8 -12 7426.11 400.193  23
   3   8 -12 6808.46 344.830  11
   3   8 -11 1126.28 184.840  11
  -3  -8  11 1547.07 176.436  20
   3  -8 -11 1875.85 262.127  23
   3   8 -10 217.040 164.898  11
  -3  -8  10 89.4835 158.342  20
   3  -8 -10-103.468 243.579  23
   3  -8  -9 6485.73 413.491  23
  -3  -8   9 7031.20 354.049  20
   3   8  -9 6782.97 359.612  11
   3   8  -8 34.9760 156.303  11
   3  -8  -8 49.0417 224.874  23
  -3  -8   8-54.1985 164.499  20
  -3  -8   7 17556.0 747.718  20
   3   8  -7 17010.4 749.336  11
   3  -8  -7 16259.0 786.942  23
  -3  -8   6 2845.71 233.442  20
  -3   8   6 3238.67 229.756  21
   3  -8  -6 2915.79 278.401  23
   3   8  -6 2668.50 211.351  11
   3  -8  -5 570.115 235.231  23
  -3  -8   5 1011.65 407.238  22
  -3   8   5 287.467 170.062  21
  -3  -8   5 590.630 183.299  20
   3  -8  -4 398.121 222.342  23
  -3  -8   4-70.0738 391.566  22
  -3  -8   4 219.945 178.229  20
   3  -8  -3 3221.61 288.443  23
  -3  -8   3 2989.12 486.320  22
  -3  -8   2-245.266 401.436  22
   3  -8  -2 117.567 197.886  23
  -3  -8   1 366.358 257.406  23
   3  -8  -1 228.651 194.738  23
  -3  -8   0 6050.40 401.598  23
   3  -8   0 5861.22 344.184  23
  -3  -8  -1 1587.70 266.754  23
  -3   8  -1 1805.96 252.721   6
  -3   8  -1 1557.02 227.802  11
   3  -8   1 1499.59 217.145  23
  -3   8  -2 17650.7 760.381  11
  -3  -8  -2 17004.0 772.859  23
   3  -8   2 14740.5 732.343  23
  -3   8  -2 16860.5 750.197   6
  -3   8  -3 393.962 215.051  11
   3  -8   3 311.876 174.824  23
  -3  -8  -3 423.053 235.589  23
  -3   8  -3 517.451 222.150   6
  -3   8  -4-53.3121 208.236  11
  -3  -8  -4 427.746 224.879  23
  -3   8  -4 231.007 215.349   6
  -3  -8  -5 2055.08 242.612  19
  -3  -8  -5 1826.69 247.987  23
  -3   8  -5 1812.81 238.687   6
  -3  -8  -6 16568.2 724.122  19
  -3   8  -6 15495.7 727.534   6
  -3  -8  -6 16174.1 739.341  23
  -3   8  -7 2125.73 234.799   6
  -3  -8  -7 1867.62 226.214  23
  -3  -8  -7 2018.75 235.088  19
  -3  -8  -8 7941.98 430.136  23
  -3   8  -8 8666.64 446.771  11
  -3  -8  -8 8937.60 436.271  19
  -3  -8  -9 3063.90 240.710  23
  -3   8  -9 3524.91 267.826  11
  -3  -8  -9 3493.43 267.580  19
  -3  -8 -10 4922.26 309.782  19
  -3  -8 -10 5006.36 242.065   2
  -3   8 -10 5372.81 315.447  11
  -3  -8 -11 2294.51 143.381   2
  -3   8 -11 2504.95 213.990  11
  -3  -8 -12 15395.9 658.679  18
  -3  -8 -12 14679.5 629.536   2
  -3   8 -12 15077.6 664.204  11
  -3  -8 -13 7053.30 331.299  18
  -3   8 -13 6708.28 328.375  11
  -3  -8 -13 6203.99 292.832   2
  -3  -8 -14 1413.61 102.543   2
  -3   8 -14 1274.45 141.613  11
  -3  -8 -15 1626.04 103.459   2
  -3  -8 -15 1913.56 149.337  18
  -3  -8 -16 12589.1 540.553   2
  -3  -8 -16 14355.0 558.114  18
   3   9 -14 22879.6 917.208  11
   3  -9 -14 20933.1 933.700  23
   3   9 -13 3627.68 198.066  11
   3  -9 -13 3864.50 248.729  23
   3   9 -12 3109.99 188.151  11
   3  -9 -12 2937.81 241.604  23
   3   9 -11 14035.3 619.404  11
   3  -9 -11 14949.5 656.061  23
   3   9 -10 10586.0 483.196  11
   3  -9 -10 11157.3 527.454  23
   3  -9  -9 337.903 216.343  23
   3   9  -9 113.415 121.388  11
   3   9  -8 12326.2 558.270  11
   3  -9  -8 13333.7 603.230  23
   3  -9  -7 2464.08 254.846  23
   3  -9  -6 5994.13 366.588  23
  -3   9   5 13937.7 625.386  21
   3  -9  -5 14828.7 672.442  23
   3  -9  -4 11161.4 567.833  23
  -3   9   4 12109.1 536.893  21
  -3   9   3 1435.62 184.327  21
   3  -9  -3 1176.18 226.635  23
   3  -9  -2 1127.25 212.615  23
  -3   9   2 1184.27 220.184   6
  -3   9   1 15396.6 670.292   6
   3  -9  -1 14051.4 676.871  23
   3  -9   0 2518.75 244.100  23
  -3   9   0 3293.94 257.861   6
   3  -9   1 197.613 181.113  23
  -3   9  -1 361.793 187.759   6
   3  -9   2 556.117 176.210  23
  -3  -9  -3 959.135 215.446  19
   3  -9   3 615.879 166.187  23
  -3  -9  -3 884.279 230.434  23
  -3   9  -4 3809.35 281.464  11
  -3  -9  -4 3476.90 291.435  23
  -3  -9  -4 3824.59 277.711  19
  -3   9  -5 8531.77 425.774  11
  -3  -9  -5 7843.69 408.357  19
  -3  -9  -5 7413.67 421.685  23
  -3  -9  -6 257.179 193.041  23
  -3  -9  -6 356.584 193.713  19
  -3  -9  -7 2152.37 213.003  23
  -3  -9  -7 1858.06 218.054  19
  -3  -9  -8 468.541 160.209  23
  -3  -9  -8 686.284 182.230  19
  -3   9  -9 2905.29 227.326  11
  -3  -9  -9 3185.43 226.471  19
  -3   9 -10 110.659 149.634  11
  -3   9 -11 10232.8 467.132  11
  -3   9 -12 952.695 131.195  11
  -3  -9 -13 5333.13 258.105  18
  -3  -9 -14 888.967 99.3738  18
   3 -10 -12 260.339 98.2302  23
   3 -10 -11 3562.26 210.107  23
   3 -10 -10 113.639 137.702  23
   3 -10  -9 317.616 151.742  23
   3 -10  -8 7730.31 382.994  23
   3 -10  -7 219.210 165.541  23
   3 -10  -6 2402.66 212.918  23
   3 -10  -5 246.432 172.871  23
   3 -10  -4 994.686 185.030  23
   3 -10  -3 1737.74 197.365  23
  -3  10   2 1842.59 158.183  21
   3 -10  -2 1952.04 200.169  23
  -3  10   1 3116.27 197.283  21
   3 -10  -1 2581.22 216.234  23
  -3 -10   0 7998.15 360.021  19
  -3  10   0 7686.11 348.285  21
  -3 -10  -1 456.883 175.514  19
  -3 -10  -2 831.713 179.241  19
  -3 -10  -3 4753.78 275.126  19
  -3 -10  -4 2505.47 204.421  19
  -3 -10  -5 704.976 165.337  19
  -3 -10  -6 21891.7 919.269  19
  -3 -10  -7 105.970 124.065  18
  -3 -10  -7 176.344 140.540  19
  -3 -10  -8 1383.92 141.179  18
  -3 -10  -9 181.780 108.207  18
  -3 -11   2 1277.66 129.508  19
  -3 -11   1 195.959 111.630  19
  -3 -11   0 1886.91 145.946  19
  -3 -11  -1 584.259 113.944  19
  -3 -11  -2 234.574 106.361  19
  -3 -11  -3 600.779 105.728  19
  -3 -11  -4-24.6660 91.7823  19
  -4   0  24 407.922 51.6795  14
   4   0 -24 353.889 58.2133  15
  -4   0  23-66.8277 61.0506  14
  -4   0  22 40.0394 73.5501  14
  -4   0  21-80.7839 76.0320  14
  -4   0  20 26154.6 1080.77  14
  -4   0  19 44.3780 94.5474  14
  -4   0  18 7791.21 352.487  14
  -4   0  17-80.9020 152.205  13
  -4   0  17 46.0346 90.7048  14
   4   0 -17-124.219 206.029  12
  -4   0  16 6154.68 288.118  14
   4   0 -16 6220.29 427.794  12
  -4   0  15 21.8226 82.7931  14
   4   0 -15 118.902 208.006  12
  -4   0  14 19522.4 828.952  14
   4   0 -14 22144.0 964.927  12
  -4   0  13-6.49163 74.9205  14
   4   0 -13-156.966 195.766  12
  -4   0  12 25861.6 1072.87  14
   4   0 -12 27438.9 1183.49  12
  -4   0  11 97.3827 64.5788  14
   4   0 -11 343.740 192.922  12
  -4   0  10 16314.9 751.211  13
  -4   0  10 16243.9 686.896  14
   4   0  -9 16.6728 224.737  12
  -4   0   9 107.008 133.038  13
  -4   0   9 71.5430 58.0930  14
   4   0  -8 1376.58 251.652  12
  -4   0   8 1470.72 164.562  13
  -4   0   7-25.2536 130.810  13
   4   0  -7-91.8707 201.946  12
  -4   0   6 185088. 7700.26  13
   4   0  -6 198490. 7741.53  12
  -4   0   5 44.8736 121.189  13
   4   0  -5 23.6328 200.646  12
  -4   0   4 2478.40 188.731  13
   4   0  -4 2767.08 267.372  12
  -4   0   3 175.462 117.045  13
   4   0  -3 60.2952 208.964  12
  -4   0   2 32398.8 1363.11  13
  -4   0   2 32781.1 1364.10   9
  -4   0   1 64.3325 122.175   9
  -4   0   1 100.972 111.372  13
  -4   0   0 45681.7 1850.01   9
  -4   0   0 43828.2 1847.65  13
  -4   0  -1 92.2988 126.499   9
  -4   0  -1-28.9085 236.552   3
  -4   0  -2 108445. 4787.27   3
  -4   0  -2 122718. 4765.63  25
  -4   0  -3 87.7327 235.341   3
  -4   0  -3 54.1252 167.812  25
  -4   0  -4 108736. 4532.91   3
  -4   0  -4 110710. 4508.40  25
  -4   0  -5 132.792 185.822  25
  -4   0  -6 171218. 6744.39  25
  -4   0  -6 159774. 6735.56   1
  -4   0  -7-108.397 182.335  25
  -4   0  -7 145.869 157.597   1
  -4   0  -8 16231.2 761.655  25
  -4   0  -8 16353.9 756.815   1
  -4   0  -8 15641.1 664.670  10
  -4   0  -9 169.159 180.480  25
  -4   0  -9 21.3525 76.7095  10
  -4   0  -9 184.429 171.725   1
  -4   0 -10 3142.33 171.615  10
  -4   0 -10 3082.24 188.705   5
  -4   0 -10 3095.37 274.196   1
  -4   0 -10 3041.62 282.247  25
  -4   0 -11 70.5295 183.599   1
  -4   0 -11 91.8432 87.8767   2
  -4   0 -11 304.326 182.541   7
  -4   0 -11-70.9690 176.052  25
  -4   0 -11 46.2640 222.591  16
  -4   0 -11 4.09186 87.8967  10
  -4   0 -11 8.46853 112.816   5
  -4   0 -12 133811. 5613.88  10
  -4   0 -12 145411. 5783.10  16
  -4   0 -12 125003. 5712.55  25
  -4   0 -12 143222. 5615.60   5
  -4   0 -12 139228. 5723.58   1
  -4   0 -12 141691. 5614.22   2
  -4   0 -13 186.463 115.168   5
  -4   0 -13 19.9315 205.279  25
  -4   0 -13 109.078 248.762  16
  -4   0 -13-38.5788 90.5992   2
  -4   0 -13-19.8017 200.535   1
  -4   0 -13 59.4016 98.2074  10
  -4   0 -14 10658.0 460.662   5
  -4   0 -14 10322.5 460.730  10
  -4   0 -14 10875.2 588.160   1
  -4   0 -14 10292.7 457.967   2
  -4   0 -14 9183.38 577.598  25
  -4   0 -15 268.504 225.555   7
  -4   0 -15 148.868 198.729  25
  -4   0 -15-38.6410 111.307  10
  -4   0 -15 55.9960 96.4873   2
  -4   0 -15-42.3206 210.585   1
  -4   0 -15 50.7122 104.829   5
  -4   0 -16 11736.7 683.254  25
  -4   0 -16 13369.7 626.313   7
  -4   0 -16 13277.1 561.344   5
  -4   0 -16 13434.9 574.171  10
  -4   0 -16 13375.7 708.167   1
  -4   0 -16 12811.4 563.654   2
  -4   0 -17-52.1719 108.939  10
  -4   0 -17 185.708 233.285   7
  -4   0 -17 95.6643 85.1223   2
  -4   0 -18 193.585 114.172  10
  -4   0 -18 424.245 229.981   7
  -4   0 -18 300.339 78.8682   2
  -4   0 -19 45.5270 101.454  10
  -4   0 -19 479.881 219.682   7
  -4   0 -20 2372.01 148.656  10
  -4   0 -21 12.3674 81.7855  10
   4   0  23 2.39550 37.0063  14
  -4   1  24 3720.42 167.962  14
   4   1 -24 3362.63 171.872  15
   4  -1 -24 3718.26 171.259  15
  -4   1  23 123.263 59.4193  14
  -4  -1  23 71.4919 58.2055  14
   4   1 -23 131.751 125.495  11
  -4   1  22 1282.43 95.7973  14
  -4  -1  22 1155.29 95.3254  14
  -4  -1  21 156.940 80.0683  14
  -4   1  21 148.133 82.2777  14
  -4   1  20 18225.0 784.563  14
  -4  -1  20 19406.4 785.640  14
  -4  -1  19 3184.55 175.459  14
  -4  -1  18 19122.1 801.136  14
   4  -1 -17 4205.22 365.057  12
  -4   1  17 3482.07 290.567  13
  -4  -1  17 3812.81 297.783  13
  -4   1  17 4064.38 210.526  14
  -4  -1  17 4620.11 215.944  14
   4   1 -16-230.957 341.105  16
  -4  -1  16 15.7453 151.517  13
  -4  -1  16 116.140 90.7569  14
  -4   1  16 15.6884 152.395  13
  -4   1  16 7.46902 83.8087  14
   4  -1 -16 200.286 226.651  12
   4  -1 -15 6621.71 443.932  12
  -4  -1  15 6252.88 278.386  14
  -4   1  15 5605.44 277.658  14
  -4   1  15 5768.00 358.455  13
  -4  -1  15 6201.89 366.350  13
   4   1 -14 66167.7 2689.55  12
   4  -1 -14 63897.2 2713.98  12
  -4   1  14 61863.1 2581.29  14
  -4  -1  14 64749.3 2582.73  14
   4  -1 -13-134.305 217.848  12
   4   1 -13-15.7344 175.788  12
  -4   1  13 12.8926 71.0411  14
  -4  -1  13 25.9109 70.9992  14
   4  -1 -12 863.353 229.406  12
   4   1 -12 405.489 181.847  12
  -4  -1  12 636.807 82.8774  14
  -4   1  12 642.390 81.2468  14
  -4  -1  12 537.535 146.012  13
  -4   1  11 1641.02 104.804  14
  -4  -1  11 1631.07 105.337  14
   4  -1 -11 2223.91 290.574  12
   4   1 -11 1727.31 209.792  12
  -4  -1  11 1767.29 182.886  13
  -4   1  11 1836.28 183.142  13
  -4   1  10 853.795 77.1112  14
  -4  -1  10 692.040 148.612  13
  -4  -1  10 685.849 74.8716  14
  -4   1  10 666.204 142.684  13
   4  -1 -10 1074.90 283.307  12
   4   1 -10 999.146 180.349  12
  -4   1   9 21.4984 56.8741  14
  -4  -1   9 55.3129 59.3521  14
  -4  -1   9 78.5175 129.267  13
  -4   1   9-68.2079 120.279  13
   4  -1  -9-18.4244 252.696  12
   4   1  -9 24.7835 165.397  12
  -4   1   8 1920.09 174.923  13
  -4  -1   8 1898.15 179.729  13
   4  -1  -8 2059.61 283.396  12
   4   1  -8 2212.39 242.564  12
  -4   1   7 13906.2 655.924  13
  -4  -1   7 14674.0 660.523  13
   4  -1  -7 14741.4 730.146  12
   4   1  -7 15540.5 696.964  12
  -4  -1   6 1720.11 162.608  13
   4   1  -6 1735.80 202.316  12
   4  -1  -6 1304.47 251.078  12
  -4   1   5 465.406 122.705  13
  -4  -1   5 598.244 128.553  13
   4   1  -5 438.631 170.333  12
   4  -1  -5 359.581 237.330  12
  -4   1   4 19213.9 835.919  13
  -4  -1   4 18458.8 834.775  13
   4  -1  -4 20067.1 906.310  12
   4   1  -4 20175.7 865.442  12
  -4   1   3 6670.33 300.159  13
  -4  -1   3 6834.59 303.309  13
   4  -1  -3 7091.66 415.512  12
   4   1  -3 6643.76 347.986  12
   4   1  -2 8328.55 470.039  12
  -4  -1   2 8735.25 431.197   9
  -4   1   2 9645.73 437.595   9
  -4   1   2 9459.63 435.452  13
  -4  -1   2 9835.29 435.390  13
  -4  -1   1 16567.3 701.927   9
  -4   1   1 15149.4 698.743   9
  -4   1   1 15843.9 697.840  13
  -4  -1   1 16304.1 698.076  13
  -4  -1   0 1947.94 166.201   9
  -4   1   0 2096.73 171.356   9
  -4   1   0 2225.75 169.903  13
  -4  -1   0 2284.65 164.131  13
  -4  -1  -1 81898.8 3763.27   3
  -4   1  -1 80435.3 3761.22   3
  -4   1  -1 96344.2 3712.09   9
  -4  -1  -1 95840.2 3713.12   9
  -4  -1  -2 562.137 178.259  25
  -4   1  -2 819.524 241.364   3
  -4  -1  -2 490.515 230.574   3
  -4  -1  -3 19166.9 890.075  25
  -4   1  -3 20027.5 886.699  25
  -4  -1  -3 19110.4 918.105   3
  -4   1  -3 20374.9 932.358   3
  -4   1  -4 777.953 190.615  25
  -4  -1  -4 460.128 181.456  25
  -4  -1  -4 565.511 233.791   3
  -4   1  -4 846.589 247.580   3
  -4   1  -5 21909.3 989.664  25
  -4  -1  -5 22315.1 993.199  25
  -4   1  -6 23403.5 1053.53  25
  -4  -1  -6 23569.0 1058.40  25
  -4  -1  -7 122.821 181.023  25
  -4   1  -7 162.330 180.633  25
  -4  -1  -7-26.7084 161.403   1
  -4   1  -7 279.087 158.027   1
  -4  -1  -8 3415.26 200.236  18
  -4   1  -8 3380.22 266.864   1
  -4  -1  -8 3012.32 269.173   1
  -4  -1  -8 2590.42 242.121  16
  -4   1  -8 3331.91 283.664  25
  -4  -1  -8 3057.56 281.931  25
  -4   1  -8 2872.77 167.760  10
  -4  -1  -8 3417.01 168.460  10
  -4   1  -9 567.753 176.723   1
  -4  -1  -9 293.460 181.756   1
  -4  -1  -9 550.070 144.723  18
  -4  -1  -9 420.177 172.339  16
  -4  -1  -9 482.827 87.0182  10
  -4   1  -9 387.198 87.5649  10
  -4   1  -9 339.351 196.638  25
  -4  -1  -9 561.295 197.665  25
  -4  -1 -10 6169.59 316.568   7
  -4  -1 -10 5657.43 298.897  18
  -4   1 -10 5567.86 367.428   1
  -4  -1 -10 6454.71 386.183   1
  -4  -1 -10 5218.15 273.284   2
  -4   1 -10 5526.76 377.735  25
  -4  -1 -10 5058.56 373.456  25
  -4  -1 -10 5725.75 266.108  10
  -4   1 -10 5628.71 267.037  10
  -4   1 -10 5776.25 282.141   5
  -4  -1 -10 5507.32 277.235   5
  -4  -1 -11 374.122 95.1091  10
  -4   1 -11 350.108 91.9948  10
  -4   1 -11 439.706 185.685  25
  -4  -1 -11 373.931 204.540  25
  -4   1 -11 140.435 184.842   1
  -4  -1 -11 548.523 187.288   1
  -4  -1 -11 253.767 100.103   2
  -4   1 -11 537.022 124.593   5
  -4  -1 -11 390.904 118.093   5
  -4  -1 -11 336.650 180.892   7
  -4   1 -12 61452.8 2563.62   1
  -4  -1 -12 59836.1 2566.04   1
  -4  -1 -12 59911.7 2455.97   2
  -4   1 -12 59371.3 2562.11  25
  -4  -1 -12 57831.6 2561.91  25
  -4  -1 -12 63100.7 2454.29  10
  -4   1 -12 56562.9 2451.74  10
  -4  -1 -12 59812.0 2453.61   5
  -4   1 -12 62241.5 2455.24   5
  -4   1 -13 549.680 204.595   1
  -4  -1 -13 792.450 218.338   1
  -4  -1 -13 742.479 123.594   2
  -4   1 -13 511.518 215.805  25
  -4  -1 -13 1059.37 221.308  25
  -4   1 -13 783.162 112.494  10
  -4  -1 -13 869.096 110.926  10
  -4   1 -13 775.451 123.534   5
  -4  -1 -13 780.521 126.856   5
  -4  -1 -14 11332.8 481.276  10
  -4   1 -14 10466.3 480.795  10
  -4   1 -14 10082.5 598.852  25
  -4  -1 -14 10415.2 602.735  25
  -4   1 -14 9793.40 595.939   1
  -4  -1 -14 10218.0 602.154   1
  -4  -1 -14 11090.1 484.568   2
  -4   1 -14 10531.3 476.043   5
  -4  -1 -14 11213.0 480.685   5
  -4   1 -14 11647.4 537.550   7
  -4  -1 -15 331.618 113.297  10
  -4   1 -15 525.857 113.067  10
  -4   1 -15 313.665 201.460  25
  -4  -1 -15 169.825 189.752  25
  -4   1 -15 460.368 204.758   1
  -4  -1 -15 232.533 195.103   1
  -4  -1 -15 407.937 115.652   2
  -4  -1 -15 758.570 115.090   5
  -4   1 -15 603.541 226.617   7
  -4  -1 -15 723.284 229.166   7
  -4   1 -16 7561.54 363.886  10
  -4  -1 -16 7936.20 364.472  10
  -4  -1 -16 7533.69 430.678   7
  -4   1 -16 8128.90 430.917   7
  -4  -1 -16 8154.94 363.242   2
  -4   1 -16 8253.58 495.061   1
  -4  -1 -16 7750.07 482.213   1
  -4   1 -16 6557.25 467.283  25
  -4  -1 -16 7304.04 477.350  25
  -4   1 -17 20121.2 841.921  10
  -4  -1 -17 19911.6 840.077  10
  -4  -1 -17 19700.6 838.813   2
  -4   1 -17 19707.3 885.250   7
  -4  -1 -17 19985.4 886.986   7
  -4   1 -18 17353.4 739.763  10
  -4  -1 -18 17890.0 740.682  10
  -4   1 -18 17410.1 784.438   7
  -4  -1 -18 17034.3 735.274   2
  -4   1 -19 1499.32 228.356   7
  -4   1 -19 1635.85 131.789  10
  -4  -1 -19 1309.29 124.653  10
  -4  -1 -19 1475.29 118.438   2
  -4   1 -20 610.107 125.778  24
  -4  -1 -20 561.167 127.967  24
  -4  -1 -20 610.877 94.0996  10
  -4   1 -20 700.595 102.503  10
  -4   1 -20 820.799 194.969   7
  -4   1 -21 1466.57 128.507  24
  -4  -1 -21 1483.01 129.376  24
  -4   1 -21 1476.33 108.570  10
  -4  -1 -21 1341.13 106.752  10
  -4   1 -21 1543.22 141.147  17
  -4   1 -22 578.416 96.1281  17
  -4   1 -22 718.607 91.9604  24
  -4  -1 -22 684.456 92.4763  24
  -4  -1 -22 402.515 72.5044  10
  -4   1 -22 579.653 73.1380  10
   4   1  23 574.130 44.2747  14
   4  -1  23 556.611 43.9071  14
  -4   1 -23 470.437 53.7325  10
  -4  -1 -23 416.830 53.1255  10
  -4   1 -23 509.550 66.7584  24
  -4  -1 -23 461.786 71.4885  24
  -4  -2  23 1912.08 104.691  14
  -4   2  23 2278.70 104.925  14
   4   2 -23 1812.33 158.379  11
   4   2 -23 1735.32 110.086  15
   4  -2 -23 2086.48 109.760  15
   4   2 -22 27.8701 149.499  11
  -4  -2  22 154.456 62.7198  14
  -4   2  22 128.776 64.2581  14
  -4   2  21 3351.67 165.657  14
  -4  -2  21 3223.60 166.578  14
  -4   2  20 4143.98 207.778  14
  -4  -2  20 4440.18 210.086  14
  -4   2  19 361.507 87.9529  14
  -4  -2  19 337.664 87.1431  14
  -4   2  18 513.940 93.9466  14
  -4  -2  18 493.420 88.1743  14
   4  -2 -17 16785.3 908.956  12
  -4   2  17 18052.7 759.547  14
  -4  -2  17 18911.0 761.105  14
  -4   2  17 17141.6 840.496  13
  -4  -2  17 17278.0 847.179  13
  -4   2  16 30.4331 144.090  13
  -4  -2  16-15.3173 154.233  13
  -4  -2  16 21.8993 84.6682  14
  -4   2  16 72.6109 82.2713  14
   4  -2 -16 23.5128 226.966  12
   4  -2 -15 10469.6 636.711  12
  -4   2  15 10195.5 563.920  13
  -4  -2  15 11184.6 570.413  13
  -4   2  15 11284.4 486.771  14
  -4  -2  15 11756.3 486.649  14
   4  -2 -14 30905.9 1458.04  12
  -4   2  14 31786.8 1315.22  14
  -4  -2  14 32723.4 1316.47  14
  -4   2  14 32003.6 1395.18  13
  -4  -2  14 31156.0 1396.34  13
   4   2 -13 520.773 318.290  16
  -4  -2  13 550.385 161.301  13
  -4  -2  13 670.589 87.8044  14
  -4   2  13 717.576 145.474  13
  -4   2  13 613.564 83.2330  14
   4  -2 -13 846.982 254.007  12
  -4   2  12 17636.2 864.190  13
  -4  -2  12 19841.2 871.779  13
   4  -2 -12 19528.5 952.058  12
  -4   2  12 18920.8 797.353  14
  -4  -2  12 19801.7 797.676  14
   4   2 -12 18365.9 996.027  16
   4   2 -11 920.975 282.033  16
  -4  -2  11 395.968 140.826  13
  -4   2  11 629.780 75.2320  14
  -4  -2  11 798.214 80.5560  14
  -4   2  11 724.842 144.656  13
   4  -2 -11 770.293 286.300  12
  -4   2  10 56408.8 2428.59  13
  -4  -2  10 59577.2 2431.75  13
  -4   2  10 57159.1 2367.85  14
  -4  -2  10 59165.5 2368.59  14
   4   2 -10 55430.7 2510.55  16
   4   2  -9-18.9024 224.783  16
   4  -2  -9 304.782 269.531  12
  -4  -2   9 177.919 59.1527  14
  -4   2   9 253.651 62.9925  14
  -4   2   9 89.4953 119.916  13
  -4  -2   9 302.502 127.568  13
  -4   2   8 74599.8 3160.72  21
  -4  -2   8 76688.4 3133.96  14
  -4  -2   8 80163.2 3190.75  13
  -4   2   8 79442.2 3187.70  13
   4  -2  -8 85794.0 3274.75  12
  -4   2   7 3711.14 237.665  13
  -4  -2   7 4083.99 238.977  13
   4   2  -7 3684.08 236.227  12
   4  -2  -7 4020.13 352.393  12
  -4  -2   6 49630.3 2151.06  13
  -4   2   6 49433.1 2150.28  13
   4   2  -6 57033.4 2162.99  12
   4  -2  -6 53117.4 2224.76  12
   4   2  -5 1736.04 161.956  12
   4  -2  -5 1258.62 280.341  12
  -4  -2   5 1207.25 143.083  13
  -4   2   5 1263.13 149.113  13
   4  -2  -4 11958.8 638.834  12
   4   2  -4 12122.7 535.001  12
  -4  -2   4 11176.0 547.918  22
  -4   2   4 11567.6 530.877  13
  -4  -2   4 11865.6 535.187  13
  -4   2   3 770.742 121.914   9
  -4  -2   3 944.005 124.866   9
  -4  -2   3 698.206 149.309  22
   4   2  -3 537.449 126.633  12
   4  -2  -3 1032.76 273.705  12
  -4   2   3 982.222 120.806  13
  -4  -2   3 965.458 129.343  13
   4   2  -2 40495.1 1676.54  12
  -4  -2   2 36312.0 1660.57  22
  -4   2   2 41453.4 1669.22  13
  -4  -2   2 41619.3 1671.10  13
  -4  -2   2 42197.5 1671.95   9
  -4   2   2 40170.5 1670.10   9
  -4   2   1 342.216 108.108   9
  -4  -2   1 433.835 122.233   9
  -4   2   1 239.815 111.510  13
  -4  -2   1 417.745 107.951  13
  -4   2   0 3291.45 204.903  13
  -4  -2   0 3458.63 205.047  13
  -4   2   0 3420.67 208.484   9
  -4  -2   0 3467.73 212.380   9
  -4  -2  -1 25943.2 1151.24   3
  -4   2  -1 25012.2 1142.17   3
  -4   2  -2 7135.84 430.523   3
  -4  -2  -2 6826.73 426.704   3
  -4  -2  -3 33.3122 161.281  25
  -4   2  -3-54.9358 167.160  25
  -4  -2  -3 29.2398 202.380   3
  -4   2  -3 58.2628 207.404   3
  -4   2  -4 47154.3 1944.54  25
  -4  -2  -4 45583.0 1938.60  25
  -4  -2  -4 46346.8 1967.60   3
  -4   2  -4 44612.2 1963.45   3
  -4   2  -5 1874.10 213.345  25
  -4  -2  -5 2033.73 230.580  25
  -4   2  -6 58966.5 2461.18  25
  -4  -2  -6 58290.5 2460.30  25
  -4   2  -7 294.485 74.3054  10
  -4  -2  -7 84.1159 160.013  25
  -4   2  -8 717.838 184.778  25
  -4  -2  -8 1037.32 199.830  25
  -4  -2  -8 782.831 143.955  18
  -4   2  -8 793.901 88.0309  10
  -4  -2  -8 770.732 89.8564  10
  -4  -2  -8 535.203 169.629   1
  -4   2  -8 629.504 178.570   1
  -4  -2  -9 3984.10 251.446   7
  -4   2  -9 3694.96 307.322  25
  -4  -2  -9 3392.98 308.074  25
  -4  -2  -9 4447.01 236.299  18
  -4   2  -9 4410.95 223.173   5
  -4  -2  -9 3735.13 215.365   5
  -4  -2  -9 3487.69 212.924   2
  -4   2  -9 3831.06 302.786   1
  -4  -2  -9 4221.19 300.940   1
  -4   2  -9 3697.08 198.926  10
  -4  -2  -9 4162.84 198.710  10
  -4  -2 -10 1419.04 188.755   7
  -4   2 -10 1477.58 224.653  25
  -4  -2 -10 985.645 222.223  25
  -4  -2 -10 1410.84 165.955  18
  -4   2 -10 1259.44 140.293   5
  -4  -2 -10 1016.73 129.053   5
  -4  -2 -10 1004.19 129.596   2
  -4   2 -10 1475.79 221.306   1
  -4  -2 -10 880.706 211.497   1
  -4   2 -10 1307.32 110.837  10
  -4  -2 -10 1189.99 108.506  10
  -4  -2 -11 5151.45 291.521   7
  -4  -2 -11 4223.00 233.206   5
  -4   2 -11 4560.51 333.818  25
  -4  -2 -11 4448.86 336.018  25
  -4  -2 -11 4381.44 261.388  18
  -4   2 -11 4512.03 238.890   5
  -4   2 -11 4280.35 219.895  10
  -4  -2 -11 4418.57 219.840  10
  -4   2 -11 4308.73 327.668   1
  -4  -2 -11 4606.43 333.272   1
  -4  -2 -11 3879.17 231.644   2
  -4   2 -12 9800.36 564.551  25
  -4  -2 -12 11144.9 583.590  25
  -4   2 -12 10571.5 467.870   5
  -4   2 -12 10157.3 567.649   1
  -4  -2 -12 10966.6 582.357   1
  -4  -2 -12 9294.44 468.677   2
  -4   2 -12 10417.5 460.286  10
  -4  -2 -12 11061.6 462.757  10
  -4  -2 -12 10835.1 468.146   5
  -4  -2 -12 10390.0 508.481   7
  -4   2 -13 8237.79 490.507  25
  -4  -2 -13 7814.39 496.295  25
  -4   2 -13 8414.97 383.463   5
  -4   2 -13 8096.03 492.562   1
  -4  -2 -13 8517.60 502.784   1
  -4  -2 -13 7351.45 387.940   2
  -4  -2 -13 8730.24 386.916   5
  -4   2 -13 8577.29 380.352  10
  -4  -2 -13 8754.53 381.862  10
  -4  -2 -14 624.873 124.776   5
  -4  -2 -14 679.315 103.084  10
  -4   2 -14 532.971 100.448  10
  -4   2 -14 624.509 214.945  25
  -4  -2 -14 616.043 201.421  25
  -4  -2 -14 323.659 127.651   2
  -4   2 -14 655.897 206.571   1
  -4  -2 -14 769.825 227.522   1
  -4   2 -15 4530.25 358.316  25
  -4  -2 -15 4019.59 359.209  25
  -4   2 -15 4533.01 366.597   1
  -4  -2 -15 4908.85 378.722   1
  -4  -2 -15 4532.73 257.386   2
  -4   2 -15 4958.54 246.104  10
  -4  -2 -15 5042.95 248.856  10
  -4   2 -16 2794.57 272.936   7
  -4   2 -16 1625.61 254.934  25
  -4  -2 -16 2318.68 277.621  25
  -4   2 -16 2734.71 287.532   1
  -4  -2 -16 2507.74 295.851   1
  -4  -2 -16 2593.22 176.945   2
  -4   2 -16 2342.67 163.807  10
  -4  -2 -16 2639.10 166.539  10
  -4   2 -17 11768.2 571.283   7
  -4  -2 -17 11878.7 521.085   2
  -4   2 -17 11139.8 510.840  10
  -4  -2 -17 12231.7 514.523  10
  -4   2 -18 2660.74 264.951   7
  -4   2 -18 2455.86 159.246  10
  -4  -2 -18 2517.41 159.791  10
  -4  -2 -18 2404.64 169.634   2
  -4  -2 -19 3330.43 184.232   2
  -4   2 -19 3336.15 196.932  24
  -4  -2 -19 3465.85 203.133  24
  -4   2 -19 3103.69 181.674  10
  -4  -2 -19 3255.27 180.338  10
  -4   2 -19 3329.74 264.488   7
  -4   2 -20 454.650 181.510   7
  -4   2 -20 236.140 105.910  24
  -4  -2 -20 480.563 113.237  24
  -4   2 -20 410.203 137.294  17
  -4  -2 -20 373.141 84.3459  10
  -4   2 -20 350.369 83.7053  10
  -4  -2 -20 386.438 88.7041   2
  -4   2 -21 12.7821 148.326   7
  -4  -2 -21 35.8036 65.6425   2
  -4   2 -21 51.6606 68.1917  10
  -4  -2 -21 12.7333 66.8351  10
  -4   2 -21 47.5630 88.0618  24
  -4  -2 -21 22.3289 92.0553  24
  -4   2 -21-17.5321 111.842  17
  -4   2 -22 2531.71 134.605  24
  -4  -2 -22 2137.86 138.039  24
  -4   2 -22 2439.51 155.429  17
  -4   2 -22 2244.45 126.995  10
  -4  -2 -22 2389.23 126.694  10
   4   2  22 2700.84 119.702  14
  -4  -2 -23 3202.54 145.886  24
   4   3 -23 996.069 113.851  11
   4  -3 -23 901.723 116.457  23
   4  -3 -22 299.370 151.621  23
  -4   3  22 422.634 55.8086  14
  -4  -3  22 396.531 55.5475  14
   4   3 -22 559.314 63.5554  15
   4   3 -22 440.626 145.636  11
  -4  -3  21 8942.36 385.554  14
  -4   3  21 9252.03 385.952  14
  -4  -3  20 65.1774 65.2626  14
  -4   3  20-7.88494 67.4044  14
  -4   3  19 19762.7 822.872  14
  -4  -3  19 19935.6 823.185  14
  -4   3  18 745.460 89.8142  14
  -4  -3  18 826.621 89.2120  14
  -4  -3  17 2137.81 133.572  14
  -4   3  17 2286.40 135.745  14
   4  -3 -16 218.134 243.449  12
  -4   3  16 115.113 139.540  13
  -4  -3  16 145.035 130.649  13
  -4  -3  16 255.279 76.6453  14
  -4   3  16 161.202 79.7013  14
  -4  -3  15 2131.19 132.316  14
  -4   3  15 2201.78 127.616  14
   4  -3 -15 1483.99 287.533  12
  -4  -3  15 1677.42 199.213  13
  -4   3  15 1916.97 200.896  13
   4  -3 -14 326.706 252.844  12
  -4  -3  14 596.775 81.1192  14
  -4  -3  14 319.771 140.693  13
  -4   3  14 564.345 85.0605  14
  -4   3  14 329.864 152.047  13
   4  -3 -13 30583.5 1452.25  12
  -4   3  13 31849.2 1298.45  14
  -4  -3  13 32200.8 1299.10  14
  -4   3  13 29774.1 1368.70  13
  -4  -3  13 31298.6 1376.07  13
   4  -3 -12 46.0241 245.993  12
  -4  -3  12-87.7770 131.267  13
  -4   3  12 24.0191 68.8764  14
  -4   3  12 61.7558 133.379  13
  -4  -3  12 24.3506 68.0550  14
  -4   3  11 11613.0 572.477  13
  -4  -3  11 11619.6 570.894  13
  -4   3  11 11885.5 504.559  14
  -4  -3  11 11885.7 504.231  14
  -4   3  10 9614.84 417.211  14
  -4  -3  10 10092.5 419.054  14
  -4   3  10 9090.12 475.398  13
  -4  -3  10 9814.31 486.428  13
   4  -3  -9 3308.13 365.500  12
  -4   3   9 2695.54 203.827  13
  -4  -3   9 3081.04 213.605  13
  -4   3   9 2803.98 217.085  21
  -4  -3   9 2649.84 141.976  14
  -4   3   9 2828.26 142.211  14
  -4   3   8 9938.84 478.719  21
  -4   3   8 9813.45 484.817  13
  -4  -3   8 10102.2 487.696  13
   4  -3  -8 10340.1 614.884  12
  -4  -3   8 10229.1 431.767  14
  -4   3   8 10435.8 431.511  14
  -4   3   7 49976.7 2105.64  21
  -4  -3   7 51247.8 2127.45  13
  -4   3   7 51165.4 2125.61  13
   4  -3  -7 55692.1 2227.64  12
  -4   3   6 794.947 166.795  21
  -4   3   6 1158.88 134.221  13
  -4  -3   6 933.025 139.528  13
  -4  -3   5 20964.7 895.395  13
  -4   3   5 20882.8 894.399  13
  -4  -3   5 19084.1 941.495  22
   4  -3  -5 22085.7 1004.41  12
  -4  -3   4 4607.24 324.293  22
  -4  -3   4 4432.09 257.575   9
  -4   3   4 4806.17 254.552   9
  -4   3   4 4875.87 255.296  13
  -4  -3   4 4642.48 255.380  13
  -4  -3   3 5725.22 372.054  22
  -4  -3   3 6448.56 319.254   9
  -4   3   3 6355.04 319.179   9
  -4   3   3 6437.29 315.351  13
  -4  -3   3 6603.08 320.516  13
  -4  -3   2 3004.59 266.154  22
  -4   3   2 3771.65 208.075   9
  -4  -3   2 3524.58 203.186   9
  -4  -3   2 3439.00 202.581  13
  -4   3   2 3368.57 201.177  13
  -4  -3   1 28482.6 1376.45  22
  -4   3   1 31836.0 1349.52  13
  -4  -3   1 32912.1 1352.07  13
  -4   3   1 33918.8 1354.06   9
  -4  -3   1 33547.3 1357.48   9
  -4   3   0 40109.5 1769.58   3
  -4  -3   0 42251.6 1774.74   3
  -4   3  -1 4611.60 339.205   3
  -4  -3  -1 4882.09 345.141   3
  -4   3  -2 9392.10 507.859   3
  -4  -3  -2 9153.36 495.349   3
  -4   3  -3 15505.2 748.263   3
  -4  -3  -3 15600.6 744.584   3
  -4  -3  -4 7916.42 420.256  25
  -4   3  -5 62117.6 2487.21  25
  -4  -3  -5 56765.8 2479.07  25
  -4   3  -6 378.323 165.150  25
  -4  -3  -6 358.456 172.890  25
  -4  -3  -6 389.627 128.872  18
  -4  -3  -6 425.565 143.576  19
  -4  -3  -7 7172.32 322.581  18
  -4   3  -7 6433.61 291.342  10
  -4  -3  -7 6425.74 291.824  10
  -4   3  -7 6802.87 387.225  25
  -4  -3  -7 6155.46 388.858  25
  -4  -3  -7 6685.02 325.691  19
  -4  -3  -7 6108.09 307.777   2
  -4  -3  -8 4093.25 230.169   5
  -4  -3  -8 4807.56 255.356  18
  -4  -3  -8 4757.03 212.727  10
  -4   3  -8 3977.10 210.943  10
  -4   3  -8 4560.87 318.323  25
  -4  -3  -8 4773.84 318.934  25
  -4  -3  -8 4573.02 261.603  19
  -4  -3  -8 4151.46 231.383   2
  -4  -3  -9 3268.72 279.232  25
  -4   3  -9 2657.35 253.061  25
  -4   3  -9 3540.07 180.404  24
  -4   3  -9 3080.54 165.351  10
  -4  -3  -9 3141.75 164.065  10
  -4  -3  -9 3005.01 212.073  18
  -4  -3  -9 2768.02 186.958   2
  -4   3  -9 2350.26 282.885   6
  -4  -3  -9 2913.82 187.020   5
  -4   3 -10 2576.77 284.670   6
  -4  -3 -10 2631.06 173.626   5
  -4   3 -10 2472.51 146.006  10
  -4  -3 -10 2441.86 146.472  10
  -4   3 -10 2482.87 178.060   5
  -4  -3 -10 2298.71 200.520  18
  -4   3 -10 2040.81 243.118  25
  -4  -3 -10 2023.96 238.507  25
  -4   3 -10 2355.84 158.604  24
  -4   3 -11 35021.3 1478.87  10
  -4  -3 -11 36446.8 1479.43  10
  -4   3 -11 34772.3 1485.60   5
  -4  -3 -11 37479.0 1499.95  18
  -4  -3 -11 36739.8 1485.76   5
  -4   3 -11 37502.5 1589.52  25
  -4  -3 -11 34902.6 1584.02  25
  -4   3 -12 11519.0 521.732   5
  -4   3 -12 12021.3 629.799  25
  -4  -3 -12 11287.4 627.661  25
  -4   3 -12 12023.1 515.755  10
  -4  -3 -12 12128.1 514.778  10
  -4  -3 -12 11614.7 624.664   1
  -4   3 -13 7840.27 499.479  25
  -4  -3 -13 8285.52 507.620  25
  -4   3 -13 8556.80 391.825  10
  -4  -3 -13 9175.94 392.870  10
  -4  -3 -13 8640.91 502.481   1
  -4   3 -14 4563.23 344.515  25
  -4  -3 -14 3753.49 342.598  25
  -4   3 -14 4760.56 232.703  10
  -4  -3 -14 4630.17 231.784  10
  -4  -3 -14 4587.98 255.693   2
  -4  -3 -14 4295.04 355.461   1
  -4  -3 -15 324.689 136.893   2
  -4   3 -15 311.696 98.0950  10
  -4  -3 -15 249.345 96.6974  10
  -4   3 -15 191.849 186.097  25
  -4  -3 -15 239.369 194.070  25
  -4  -3 -16 1596.78 163.136   2
  -4   3 -16 1745.18 153.040  24
  -4   3 -16 1897.55 136.615  10
  -4  -3 -16 1872.98 135.870  10
  -4  -3 -17 156.803 125.389   2
  -4  -3 -17 148.522 87.8762  10
  -4   3 -17-3.94678 90.7710  10
  -4  -3 -17 34.9072 119.574  24
  -4   3 -17 8.21823 112.915  24
  -4   3 -17-114.741 223.207   7
  -4   3 -18 3536.80 189.986  10
  -4  -3 -18 3908.88 191.767  10
  -4   3 -18 3627.25 201.300  24
  -4  -3 -18 3464.64 206.752  24
  -4   3 -18 3916.12 282.934   7
  -4  -3 -18 3900.57 217.279   2
  -4   3 -19 2399.27 141.549  10
  -4  -3 -19 2409.14 140.441  10
  -4  -3 -19 2509.32 163.701   2
  -4  -3 -19 2679.74 161.303  24
  -4   3 -19 2546.36 153.699  24
  -4   3 -19 2432.72 228.419   7
  -4  -3 -20 420.004 69.7302  10
  -4   3 -20 479.344 70.2937  10
  -4  -3 -20 406.931 95.2213   2
  -4   3 -20 515.383 162.933   7
  -4   3 -20 399.526 86.3383  24
  -4  -3 -20 292.716 90.8353  24
  -4   3 -21 236.250 68.0280  24
  -4  -3 -21 127.617 75.6080  24
  -4  -3 -21 47.8460 70.1103   2
   4  -3  21 184.795 38.5610  14
  -4   3 -21 174.522 54.2932  10
  -4   3 -22 161.045 85.6379  17
  -4  -3 -22 109.244 50.2968  24
   4  -4 -22 6620.22 322.602  23
   4  -4 -21 7065.80 360.538  23
   4   4 -20 1273.83 187.275  11
   4  -4 -20 771.200 205.749  23
  -4  -4  19 80.7967 56.8966  14
   4   4 -19 38.2321 197.658  11
   4   4 -18 8319.86 440.386  11
  -4   4  18 8123.44 353.384  14
  -4  -4  18 8303.21 354.136  14
  -4  -4  17 27302.0 1133.38  14
  -4   4  17 27951.7 1133.54  14
  -4   4  16 4135.19 193.044  14
  -4  -4  16 3820.40 192.379  14
   4  -4 -15 9264.34 585.836  12
  -4   4  15 9296.36 408.705  14
  -4  -4  15 9729.86 410.293  14
  -4  -4  14 1224.73 97.6732  14
  -4   4  14 1452.52 99.1898  14
  -4   4  14 1341.24 166.022  13
  -4   4  13 9960.69 421.141  14
  -4  -4  13 9849.67 421.852  14
  -4   4  13 9221.76 485.981  13
  -4  -4  12 3296.00 155.297  14
  -4   4  12 2734.16 150.816  14
  -4  -4  12 3302.14 232.560  13
  -4   4  12 2674.30 214.205  13
  -4   4  11 1843.75 110.692  14
  -4  -4  11 2035.58 114.259  14
  -4   4  11 1741.98 176.309  13
  -4  -4  11 1750.62 177.621  13
  -4   4  10 21465.3 865.948  14
  -4   4  10 20910.0 926.419  13
  -4  -4  10 20596.9 927.158  13
  -4   4  10 19947.8 909.371  21
  -4   4   9 12471.6 506.521  14
  -4   4   9 11908.4 563.382  13
  -4  -4   9 11204.6 562.115  13
  -4   4   9 11578.8 557.710  21
  -4   4   8 4385.59 194.805  14
  -4  -4   8 4074.27 248.366  13
  -4   4   8 4292.69 251.945  13
  -4   4   8 3995.10 269.526  21
  -4   4   7 3862.38 222.069  13
  -4  -4   7 3622.57 223.190  13
  -4   4   7 3438.74 248.875  21
  -4  -4   7 3624.90 372.604  22
  -4  -4   7 3701.77 222.882   9
  -4  -4   6 10424.7 498.556   9
  -4   4   6 10765.4 500.245   9
  -4   4   6 11195.1 501.292  13
  -4  -4   6 10507.2 501.106  13
  -4   4   6 11601.6 509.504  21
   4  -4  -6 10857.6 629.533  12
  -4  -4   6 10676.4 612.729  22
  -4   4   5 252.257 163.189  21
  -4   4   5 7.47518 82.5968   9
  -4  -4   5 52.5440 86.8296   9
  -4   4   5 162.760 87.4350  13
  -4  -4   5 82.4622 90.9798  13
   4  -4  -5 61.8679 255.553  12
  -4  -4   5 87.6260 244.836  22
  -4   4   4 455.626 95.8226   9
  -4  -4   4 570.879 101.290   9
  -4   4   4 451.107 92.9279  13
  -4  -4   4 666.554 103.120  13
  -4  -4   4 263.139 235.140  22
  -4  -4   3 4418.43 238.437  13
  -4   4   3 4756.43 236.768  13
   4  -4  -3 4216.02 401.666  12
  -4  -4   3 3619.39 346.674  22
  -4  -4   3 4523.46 241.864   9
  -4   4   3 4415.82 234.276   9
  -4  -4   2 8652.59 517.949  22
  -4  -4   2 9593.80 421.051  20
  -4   4   2 8809.28 495.069   3
  -4  -4   2 8102.72 491.081   3
   4  -4  -2 9811.65 585.999  12
  -4   4   2 9776.65 431.829   9
  -4   4   1 19817.2 902.347   3
  -4  -4   1 19997.4 903.152   3
  -4  -4   1 19659.2 828.268  20
   4  -4  -1 20648.7 987.216  12
  -4  -4   1 18230.6 912.898  22
  -4   4   0 143.864 139.954  11
  -4  -4   0-14.7555 214.630  22
  -4  -4   0 148.051 129.035  20
  -4  -4   0 53.9353 160.594   3
  -4   4   0-79.5603 163.065   3
  -4  -4  -1 15018.7 648.378  20
  -4   4  -1 15875.2 663.391  11
  -4  -4  -1 14215.5 711.926   3
  -4   4  -1 14711.0 713.796   3
  -4   4  -2 870.034 143.340  11
  -4   4  -2 852.843 152.093  17
  -4  -4  -2 670.374 130.749  20
  -4   4  -3 573.620 136.649  11
  -4   4  -3 777.625 149.182  17
  -4   4  -4 948.458 159.924  17
  -4  -4  -4 971.534 153.579  19
  -4   4  -4 938.654 219.300   6
  -4   4  -4 1025.19 143.889  11
  -4   4  -4 1223.17 203.871   8
  -4  -4  -5 237.192 102.837   5
  -4   4  -5 161.853 134.215  11
  -4   4  -5 312.917 201.819   6
  -4  -4  -5 222.681 98.3583   2
  -4  -4  -5 183.256 148.800  19
  -4   4  -5 208.690 146.414  17
  -4   4  -5 259.746 191.318   8
  -4   4  -6 683.193 226.428   6
  -4  -4  -6 913.736 117.433   2
  -4   4  -6 648.042 140.824  11
  -4  -4  -6 774.315 158.843  19
  -4   4  -6 674.166 161.220  17
  -4  -4  -6 862.992 119.848   5
  -4  -4  -6 606.152 159.439  25
  -4   4  -7 18473.2 788.719   6
  -4  -4  -7 17688.4 741.863   2
  -4  -4  -7 19078.0 752.771  19
  -4   4  -7 19593.8 817.440  25
  -4  -4  -7 17954.1 816.636  25
  -4   4  -7 19141.0 765.691  17
  -4   4  -7 17776.7 753.358  11
  -4   4  -8 1919.55 253.255   6
  -4  -4  -8 1419.67 143.435   2
  -4  -4  -8 1456.66 102.013  10
  -4   4  -8 1466.74 200.528  25
  -4  -4  -8 1618.80 210.537  25
  -4   4  -8 1760.33 165.743  11
  -4  -4  -8 1747.70 178.740  18
  -4   4  -8 1704.99 188.296  17
  -4  -4  -8 1665.53 192.247  19
  -4   4  -9 4940.11 346.238   6
  -4  -4  -9 5159.66 266.575   2
  -4  -4  -9 5484.23 300.349  19
  -4  -4  -9 5809.86 292.803  18
  -4   4  -9 5558.93 305.426  17
  -4   4  -9 4923.09 236.788  10
  -4  -4  -9 4878.41 234.366  10
  -4   4  -9 4468.14 268.536  11
  -4   4  -9 5234.28 336.317  25
  -4  -4  -9 4932.88 342.395  25
  -4   4 -10 409.764 169.217  25
  -4  -4 -10 430.047 178.789  25
  -4  -4 -10 588.690 81.8991  10
  -4   4 -10 658.379 87.0567  10
  -4   4 -10 737.895 249.176   6
  -4  -4 -10 408.502 129.404   2
  -4   4 -10 528.750 173.599  17
  -4  -4 -10 491.886 166.343  18
  -4   4 -10 664.529 133.609  11
  -4   4 -10 634.075 100.572  24
  -4   4 -11 19981.4 812.511  24
  -4  -4 -11 20044.8 815.787  24
  -4  -4 -11 19329.1 829.662   2
  -4   4 -11 16270.2 822.540  11
  -4   4 -11 19028.2 822.034   5
  -4   4 -11 19278.6 809.276  10
  -4  -4 -11 19764.2 808.657  10
  -4   4 -11 18606.6 904.880  25
  -4  -4 -11 17651.6 912.106  25
  -4   4 -11 21340.5 856.950  17
  -4  -4 -11 21110.1 843.549  18
  -4   4 -12 2981.11 169.514  10
  -4  -4 -12 3158.26 166.350  10
  -4  -4 -12 3248.83 210.019   2
  -4   4 -12 3103.22 178.334  24
  -4  -4 -12 3167.57 184.398  24
  -4   4 -12 2430.72 254.385  25
  -4  -4 -12 2558.52 271.344  25
  -4   4 -12 3541.97 247.152  17
  -4   4 -13 14363.4 622.972  10
  -4  -4 -13 14525.5 621.881  10
  -4   4 -13 15180.5 626.833  24
  -4  -4 -13 14633.9 628.741  24
  -4  -4 -13 14727.5 644.792   2
  -4   4 -13 16453.7 679.719  17
  -4   4 -14 754.434 94.1257  10
  -4  -4 -14 500.503 85.9920  10
  -4   4 -14 674.780 187.305  17
  -4   4 -14 727.437 108.644  24
  -4  -4 -14 755.424 120.195  24
  -4   4 -15 3228.57 179.284  24
  -4  -4 -15 3033.49 184.607  24
  -4  -4 -15 3280.51 249.789  18
  -4   4 -15 3388.53 252.356  17
  -4   4 -15 3061.74 170.257  10
  -4  -4 -15 3075.59 166.909  10
  -4   4 -16 1777.80 137.010  24
  -4  -4 -16 2181.31 148.829  24
  -4   4 -16 2395.78 209.767  17
  -4   4 -16 1935.90 127.060  10
  -4  -4 -16 2122.96 123.889  10
  -4  -4 -17 21405.4 880.150  24
  -4   4 -17 21550.0 876.870  24
  -4   4 -17 19835.0 874.193  10
  -4   4 -17 23365.9 921.216  17
  -4   4 -18-91.6919 155.972  17
  -4  -4 -18 70.8407 115.722   2
  -4  -4 -18-28.9405 88.3408  24
  -4   4 -18-132.792 189.069   7
  -4   4 -18-5.22293 61.9098  10
  -4   4 -19 8628.25 392.856  17
  -4  -4 -19 9241.55 371.363   2
  -4  -4 -19 7650.51 351.969  24
  -4   4 -19 8585.78 400.319   7
  -4   4 -19 7865.48 345.478  10
  -4   4 -20 5481.62 267.173   7
  -4   4 -20 5418.75 260.493  17
  -4  -4 -20 5872.52 238.989   2
  -4   4 -21 57.9979 93.4828  17
  -4   4 -21 256.686 107.624   7
  -4  -4 -21 179.573 66.4600   2
   4  -5 -21 1024.13 144.178  23
   4   5 -21 1276.87 130.257  11
   4  -5 -20 274.559 165.061  23
   4   5 -20 157.027 142.134  11
   4   5 -19 4296.15 264.588  11
   4  -5 -19 3972.01 287.062  23
   4   5 -18 8512.00 434.281  11
   4   5 -17 1542.24 232.224  11
   4   5 -16 3347.29 282.632  11
   4   5 -15 3877.49 310.002  11
   4   5 -14 17547.4 776.670  11
   4  -5 -14 15632.4 864.912  12
   4  -5 -13 7146.70 508.555  12
  -4  -5  13 5713.96 573.664  22
   4  -5 -12 2514.02 337.848  12
  -4  -5  12 1946.69 405.795  22
   4   5 -11 744.142 209.338  11
   4  -5 -11 1198.45 292.154  12
   4   5 -10 573.648 202.818  11
  -4   5  10 645.619 179.750  21
  -4  -5  10 284.516 348.509  22
   4  -5 -10 444.625 316.310  12
   4   5  -9 1111.81 191.044  11
  -4  -5   9 651.506 340.873  22
   4  -5  -9 1375.34 345.875  12
  -4   5   9 997.932 191.876  21
  -4  -5   8 2305.64 388.253  22
   4   5  -8 4375.55 262.327  11
   4  -5  -8 4009.10 413.643  12
  -4   5   8 3041.05 253.807  21
   4   5  -7 77193.0 3051.90  11
   4  -5  -7 81335.6 3200.48  12
  -4   5   7 73158.5 3050.75  21
   4   5  -6 4695.40 259.899  11
  -4   5   6 3994.36 278.561  21
   4  -5  -6 3973.73 383.714  12
   4  -5  -5 559.105 179.326  23
  -4  -5   5 512.366 297.159  22
   4  -5  -5 251.426 262.234  12
  -4   5   5 104.761 177.771  21
   4  -5  -4 246.261 264.420  12
   4  -5  -4 115.068 164.200  23
  -4  -5   4-64.2773 280.780  22
   4  -5  -3 11271.6 511.538  23
   4  -5  -3 11167.7 642.362  12
  -4  -5   3 9586.05 617.051  22
   4  -5  -2 27958.6 1193.86  12
  -4  -5   2 21912.4 1150.02  22
  -4   5   1 86394.6 3490.01   8
   4  -5  -1 91355.7 3613.20  12
  -4   5   0 1159.93 211.513   8
  -4   5   0 965.591 172.514  11
   4  -5   0 905.878 286.982  12
  -4  -5   0 676.257 282.610  22
   4  -5   1 18661.8 908.765  12
  -4   5  -1 16305.4 769.082   8
  -4  -5  -1 17946.3 759.533  23
  -4   5  -1 16524.2 755.214  11
  -4  -5  -2 61872.3 2686.35   2
  -4  -5  -2 67913.6 2698.15  20
  -4   5  -2 70187.5 2716.90  11
  -4   5  -2 69363.3 2730.84   8
  -4   5  -3 413.026 162.789  11
  -4   5  -3 274.249 159.961  17
  -4   5  -3 491.771 209.338   8
  -4  -5  -3 335.452 96.4085   2
  -4  -5  -4 24011.0 1040.38   2
  -4  -5  -4 24387.4 1051.35  19
  -4   5  -4 25263.6 1083.68   6
  -4   5  -4 25358.6 1088.68   8
  -4   5  -4 26288.8 1068.41  11
  -4   5  -4 25800.0 1070.56  17
  -4   5  -5 66369.0 2776.78  11
  -4  -5  -5 65359.9 2754.76   2
  -4   5  -5 69512.0 2790.11   6
  -4  -5  -5 69027.3 2762.95  19
  -4   5  -5 69575.0 2781.24  17
  -4   5  -6 5481.73 313.841  11
  -4  -5  -6 5479.32 277.978   2
  -4   5  -6 5219.90 355.607   6
  -4  -5  -6 5689.76 310.855  19
  -4   5  -6 5901.45 318.277  17
  -4   5  -7 4314.58 262.498  11
  -4  -5  -7 4130.63 237.795   2
  -4   5  -7 4394.35 323.002   6
  -4  -5  -7 4247.81 275.131  19
  -4   5  -7 4514.22 276.160  17
  -4   5  -8 11842.9 577.536   6
  -4  -5  -8 11009.7 508.614   2
  -4   5  -8 11303.5 531.928  11
  -4   5  -8 11971.0 546.721  17
  -4   5  -9 14898.8 708.557   6
  -4  -5  -9 14108.0 641.951   2
  -4   5  -9 14579.8 659.663  11
  -4   5  -9 14651.0 673.767  17
  -4  -5  -9 15651.1 659.804  18
  -4   5 -10 13331.8 672.898   6
  -4  -5 -10 13781.2 607.761   2
  -4   5 -10 12613.8 615.470  11
  -4   5 -10 14759.0 641.799  17
  -4  -5 -10 14614.8 625.562  18
  -4  -5 -11 7377.53 375.161   2
  -4   5 -11 6999.90 380.100  11
  -4   5 -11 8583.10 408.713  17
  -4  -5 -11 8178.61 398.611  18
  -4  -5 -12 7394.44 354.017   2
  -4   5 -12 7848.81 387.189  17
  -4  -5 -13 10955.1 484.178   2
  -4   5 -13 11752.8 516.847  17
  -4   5 -14 12226.9 576.892  17
  -4  -5 -14 12189.9 549.774   2
  -4   5 -15 4385.57 279.727  17
  -4  -5 -15 4193.07 249.264   2
  -4   5 -16 6256.73 344.653  17
  -4  -5 -16 6159.09 337.006  18
  -4  -5 -16 6648.04 322.747   2
  -4   5 -17 5104.19 291.892  17
  -4  -5 -17 5562.37 274.269   2
  -4   5 -18 137.461 136.211  17
  -4  -5 -18 71.6752 106.093   2
  -4   5 -18 38.2117 165.586   7
  -4   5 -19 117.993 116.895  17
  -4   5 -19 281.262 138.429   7
  -4   5 -20 540.563 101.486  17
  -4   5 -20 471.826 106.141   7
  -4  -5 -21 3130.88 142.220   2
  -4  -6  20 3535.89 181.373  20
   4   6 -20 4008.40 197.481  11
   4  -6 -20 3530.20 213.179  23
   4   6 -19 1881.96 161.732  11
  -4  -6  19 1790.52 143.206  20
   4   6 -18 4946.13 278.356  11
  -4  -6  18 4862.80 256.942  20
   4   6 -17 5282.09 304.161  11
   4  -6 -16 2711.52 270.965  23
   4   6 -16 2513.63 225.633  11
   4  -6 -15 3123.13 289.100  23
   4   6 -15 2853.10 243.007  11
   4   6 -14 24.7411 198.748  11
   4  -6 -14-155.007 240.777  23
   4   6 -13 575.012 190.601  11
   4  -6 -13 383.104 260.463  23
   4  -6 -12 20021.4 925.140  23
   4   6 -12 20672.0 902.144  11
   4  -6 -11 23.3653 239.969  12
   4  -6 -11-10.3299 245.900  23
  -4  -6  11-61.6254 348.262  22
   4   6 -11 17.2295 187.571  11
  -4   6  10 1826.76 199.469  21
   4   6 -10 1600.46 213.212  11
   4  -6 -10 1521.50 289.415  12
   4  -6 -10 1279.03 248.841  23
  -4  -6  10 1282.13 391.959  22
  -4   6   9 4239.19 289.385  21
   4   6  -9 4752.67 296.215  11
   4  -6  -9 4633.52 415.192  12
   4  -6  -9 4790.32 330.951  23
  -4  -6   9 3715.85 460.552  22
  -4   6   8 457.550 189.210  21
   4  -6  -8-28.9275 316.639  12
   4  -6  -8 778.574 221.389  23
  -4  -6   8 204.658 337.538  22
   4   6  -8 253.092 169.911  11
  -4   6   7 899.594 199.724  21
  -4  -6   7 1078.67 192.974  20
   4   6  -7 1088.67 168.667  11
   4  -6  -7 883.003 221.806  23
  -4  -6   7 912.912 375.918  22
   4  -6  -7 858.148 305.990  12
   4  -6  -6 20935.9 910.692  23
  -4  -6   6 21016.1 884.365  20
  -4   6   6 19547.9 896.247  21
  -4  -6   6 17237.2 1038.90  22
   4  -6  -6 23444.6 1065.83  12
   4  -6  -5 24.6733 250.584  12
   4  -6  -5 86.4450 200.841  23
  -4  -6   5-269.008 332.695  22
  -4   6   5 30.7372 187.517  21
  -4  -6   5 215.242 181.127  20
   4  -6  -4 9132.02 593.069  12
   4  -6  -4 9046.32 468.570  23
  -4  -6   4 9392.10 448.768  20
  -4   6   4 9772.36 487.897   8
  -4  -6   4 8840.79 622.008  22
  -4  -6   3 152.356 176.343  20
  -4  -6   3-25.5458 320.808  22
   4  -6  -3 155.540 179.527  23
  -4   6   3 285.700 203.127   8
   4  -6  -3 212.786 256.050  12
   4  -6  -2 8118.36 393.647  23
   4  -6  -2 7025.60 519.995  12
  -4  -6   2 6453.13 542.465  22
  -4   6   2 7794.67 427.362   8
  -4  -6   2 7503.10 387.479  20
   4  -6  -1 4529.43 410.906  12
  -4  -6   1 4152.01 438.978  22
  -4   6   1 4726.79 320.207   8
  -4  -6   1 4778.77 275.360  20
  -4   6   0 788.704 218.374   8
   4  -6   0 353.015 271.974  12
   4  -6   1 6072.09 478.774  12
  -4   6  -1 5828.94 374.922   8
  -4   6  -1 6251.38 348.288  11
  -4  -6  -1 6158.70 350.669  23
  -4   6  -2 3658.07 287.421   8
  -4   6  -2 3342.91 260.854  11
  -4  -6  -2 3424.66 269.350  23
   4  -6   2 2850.90 362.828  12
   4  -6   3 24909.1 1182.69  12
  -4   6  -3 23491.8 1062.40   6
  -4   6  -3 23389.3 1062.29   8
  -4   6  -3 25537.7 1046.51  11
  -4  -6  -3 23701.9 1042.25  23
  -4   6  -4 23931.7 1057.96   6
  -4   6  -4 25015.4 1041.91  11
   4  -6   4 24541.1 1181.20  12
  -4  -6  -4 22729.0 999.672   2
  -4  -6  -4 25375.4 1024.47  19
  -4  -6  -4 23837.9 1033.76  23
  -4   6  -5 13417.9 652.851   6
   4  -6   5 12844.6 756.370  12
  -4  -6  -5 13058.3 586.332   2
  -4  -6  -5 13717.2 616.741  19
  -4   6  -5 13758.8 628.484  17
  -4   6  -5 14703.6 629.731  11
  -4  -6  -6 3697.71 221.653   2
  -4   6  -6 4224.15 335.458   6
  -4   6  -6 3921.65 278.698  11
  -4   6  -6 4337.10 272.898  17
  -4   6  -7 2938.40 313.131   6
  -4   6  -7 2818.43 238.066  17
  -4   6  -7 2663.97 240.193  11
  -4  -6  -7 2994.26 183.699   2
  -4   6  -8 1060.99 178.706  11
  -4   6  -8 885.728 260.333   6
  -4   6  -8 1090.31 187.865  17
  -4  -6  -8 1053.19 140.593   2
  -4   6  -9 2800.47 307.376   6
  -4   6  -9 2904.27 233.171  11
  -4  -6  -9 2615.71 194.352   2
  -4   6  -9 2784.48 242.087  17
  -4  -6  -9 3041.72 235.566  18
  -4   6 -10 21176.4 936.218  11
  -4  -6 -10 21695.2 917.097   2
  -4   6 -10 21372.5 947.255  17
  -4  -6 -10 22172.8 935.484  18
  -4   6 -11 11394.2 557.668  11
  -4  -6 -11 11975.8 547.008   2
  -4   6 -11 13446.8 580.371  17
  -4  -6 -11 12555.4 568.784  18
  -4   6 -12 6810.34 354.378  17
  -4  -6 -12 6296.16 311.811   2
  -4   6 -13 324.173 125.211  11
  -4   6 -13-157.062 173.760  17
  -4  -6 -13-151.174 129.912   2
  -4   6 -14 4845.41 279.502  17
  -4  -6 -14 4501.71 253.041   2
  -4   6 -15 152.344 154.673  17
  -4  -6 -15 121.005 124.339   2
  -4  -6 -16 6510.87 327.264  18
  -4   6 -16 6601.84 332.607  17
  -4  -6 -16 6432.44 307.154   2
  -4  -6 -17 9817.05 414.872   2
  -4   6 -17 8874.14 429.150  17
  -4   6 -18 121.920 124.931   7
  -4   6 -18 157.061 105.947  17
  -4  -6 -18 121.549 84.8577   2
  -4  -6 -19 4381.94 201.905   2
  -4   6 -19 4395.68 215.378   7
  -4  -7  18 12394.4 517.853  20
   4   7 -18 12273.9 531.770  11
  -4  -7  17 174.564 113.836  20
   4   7 -17 155.929 119.917  11
  -4   7  16 1315.91 148.021   8
   4   7 -16 1249.82 159.890  11
   4  -7 -16 1070.93 201.654  23
  -4  -7  16 1126.82 144.265  20
  -4  -7  15 5570.04 292.201  20
   4   7 -15 5844.62 304.999  11
   4  -7 -15 5305.72 340.099  23
  -4  -7  14 11652.0 525.100  20
   4  -7 -14 11532.9 572.074  23
   4   7 -14 11676.1 535.841  11
   4   7 -13 205.353 167.506  11
   4  -7 -13 17.5734 228.471  23
  -4  -7  13 351.880 170.681  20
  -4  -7  12 9061.50 431.210  20
   4  -7 -12 8650.41 469.479  23
   4   7 -12 8431.47 431.120  11
   4   7 -11 152.898 163.324  11
   4  -7 -11 115.267 233.617  23
  -4  -7  11 68.0382 180.899  20
  -4  -7  10 5532.70 334.469  20
   4  -7 -10 5566.23 381.483  23
   4   7 -10 6491.13 332.404  11
   4   7  -9 1144.19 184.758  11
   4  -7  -9 1638.85 259.781  23
  -4   7   9 1164.48 189.197  21
  -4  -7   9 1431.60 209.767  20
  -4  -7   8 1214.45 207.950  20
  -4   7   8 1163.26 195.432  21
   4   7  -8 1228.02 172.542  11
  -4   7   8 1289.31 233.438   8
   4  -7  -8 1057.24 250.795  12
   4  -7  -8 1411.70 256.163  23
  -4  -7   7 1673.58 217.585  20
  -4   7   7 1876.38 216.332  21
  -4   7   7 1912.37 240.473   8
   4   7  -7 1521.88 170.979  11
   4  -7  -7 1457.26 293.531  12
  -4  -7   7 1098.77 369.926  22
   4  -7  -7 1418.05 236.416  23
  -4  -7   6 23249.7 975.045  20
  -4   7   6 23000.7 984.374  21
   4  -7  -6 23027.6 1000.14  23
   4  -7  -6 24086.1 1139.46  12
  -4   7   6 22926.3 1001.83   8
  -4  -7   5 268.921 341.589  22
   4  -7  -5 126.555 209.004  23
  -4  -7   5 117.099 191.031  20
  -4   7   5 7.90697 196.070  21
  -4   7   5-112.329 205.971   8
   4  -7  -4-17.4445 196.286  23
  -4  -7   4 89.2472 338.561  22
   4  -7  -4 247.658 247.932  12
  -4  -7   4 85.7703 189.544  20
  -4   7   4 8.07717 193.291  21
  -4   7   4 121.686 204.711   8
  -4  -7   3 473.926 352.247  22
   4  -7  -3 1095.38 200.102  23
   4  -7  -3 664.402 256.006  12
  -4   7   3 685.319 218.359   8
  -4  -7   3 1022.76 199.154  20
  -4   7   2 575.205 224.485   8
  -4  -7   2 528.078 356.838  22
   4  -7  -2 772.519 198.287  23
   4  -7  -2 919.689 261.877  12
  -4  -7   2 574.549 182.294  20
  -4   7   1 23682.1 983.807   8
   4  -7  -1 21505.6 1067.18  12
   4  -7  -1 22220.2 954.549  23
  -4  -7   1 21020.6 946.821  20
   4  -7   0 40026.0 1871.59  12
  -4   7   0 43631.4 1789.93   8
   4  -7   1 5459.70 419.145  12
  -4   7  -1 5419.34 359.906   8
  -4  -7  -2 8162.67 443.875  23
  -4   7  -2 8072.58 466.007   6
  -4  -7  -3 5961.63 360.360  23
  -4   7  -3 6337.82 356.275  11
  -4   7  -3 5752.91 395.718   6
  -4   7  -4 8230.14 448.809  11
  -4  -7  -4 7976.76 435.850  23
  -4   7  -4 9186.97 474.753   6
  -4  -7  -5 2185.82 223.436  23
  -4   7  -5 2346.71 235.810  11
  -4   7  -5 2431.90 291.043   6
  -4   7  -6 15721.1 716.194   6
  -4   7  -6 14619.2 692.019  11
  -4  -7  -6 15463.9 675.480  23
  -4  -7  -6 14575.2 638.377   2
  -4   7  -7 2509.21 282.041   6
  -4  -7  -7 2288.61 154.158   2
  -4   7  -7 1862.95 224.813  11
  -4   7  -8 827.251 191.690  11
  -4  -7  -8 565.760 116.476   2
  -4   7  -8 681.781 257.469   6
  -4  -7  -9 4386.10 296.993  19
  -4   7  -9 3922.50 281.624  11
  -4  -7  -9 4550.93 283.156  18
  -4  -7  -9 4365.14 233.635   2
  -4  -7 -10 411.086 116.462   2
  -4   7 -10 414.360 168.237  11
  -4  -7 -10 465.174 177.175  18
  -4  -7 -10 612.831 215.016  19
  -4  -7 -11 144.927 112.936   2
  -4   7 -11-109.451 150.518  11
  -4  -7 -11 191.915 169.340  18
  -4   7 -11 194.580 161.495  17
  -4   7 -12 7032.78 363.879  11
  -4  -7 -12 7556.47 374.209  18
  -4   7 -12 7575.52 375.697  17
  -4  -7 -12 7468.04 344.594   2
  -4   7 -13 1533.95 153.109  11
  -4  -7 -13 1550.01 133.466   2
  -4   7 -13 1556.75 171.187  17
  -4  -7 -14 24871.6 1030.86   2
  -4  -7 -15 247.059 93.6892   2
  -4  -7 -16 2166.25 130.750   2
  -4  -7 -17 168.777 63.2001   2
  -4   7 -17 31.4645 107.785   7
  -4   7 -18 974.373 83.9073   7
  -4  -7 -18 1000.45 63.8579   2
   4  -8 -16 171.062 132.828  23
   4   8 -16-54.0189 80.1309  11
   4  -8 -15 17042.1 722.110  23
  -4  -8  15 16762.7 692.945  20
   4   8 -15 16186.3 699.954  11
   4  -8 -14 4126.69 263.610  23
  -4  -8  14 3825.95 215.801  20
   4   8 -14 3981.42 214.102  11
   4   8 -13 376.133 122.290  11
   4  -8 -13-26.6394 188.204  23
  -4  -8  13 143.797 132.740  20
   4  -8 -12 14881.7 684.631  23
   4   8 -12 14825.0 649.145  11
  -4  -8  12 15149.8 648.623  20
   4  -8 -11 1336.17 229.541  23
  -4  -8  11 1497.12 174.672  20
   4   8 -11 1355.37 154.243  11
   4  -8 -10-295.457 215.546  23
  -4  -8  10-14.5061 158.697  20
   4   8 -10 194.544 128.516  11
  -4  -8   9 1744.26 197.812  20
   4   8  -9 1504.32 159.902  11
   4  -8  -9 1550.82 245.504  23
  -4   8   9 1741.11 196.080   8
   4  -8  -8 1674.58 241.388  23
  -4   8   8 1539.48 199.906   8
  -4  -8   8 1518.55 191.667  20
  -4   8   8 1509.83 178.408  21
   4  -8  -7 294.906 216.796  23
  -4   8   7 324.955 179.250   8
  -4  -8   7 209.843 181.262  20
  -4   8   7 324.064 165.936  21
   4  -8  -6 23489.8 1061.73  23
  -4   8   6 25031.2 1053.82   8
  -4   8   6 23351.8 1043.58  21
  -4  -8   6 25487.5 1040.41  20
   4  -8  -5 6564.61 378.068  23
  -4   8   5 6138.62 364.404   8
  -4  -8   5 6544.53 351.571  20
  -4   8   5 6724.29 360.800  21
   4  -8  -4 306.666 196.427  23
  -4   8   4 81.4312 189.334   8
  -4   8   4 270.057 189.311  21
  -4  -8   4 122.421 181.159  20
  -4   8   3 7629.74 417.968  21
  -4   8   3 7628.10 419.895   8
   4  -8  -3 8165.76 418.293  23
  -4   8   2 1901.12 235.863   8
   4  -8  -2 1445.31 211.802  23
   4  -8  -1 4103.14 274.395  23
  -4   8   0 562.454 265.234   6
  -4   8  -1 13892.2 664.298   6
  -4   8  -2 399.024 246.984   6
  -4   8  -3 3289.46 302.414   6
  -4   8  -4 11586.2 574.312   6
  -4   8  -5 530.768 237.736   6
  -4   8  -5 704.036 200.285  11
  -4   8  -6 3745.94 300.443   6
  -4   8  -6 3597.54 266.537  11
  -4   8  -7 4636.73 326.226   6
  -4   8  -7 4935.60 310.554  11
  -4  -8  -8 674.419 176.404  18
  -4  -8  -8 826.574 201.855  19
  -4   8  -8 480.426 172.973  11
  -4  -8  -9 2237.52 228.026  19
  -4  -8  -9 2356.50 208.410  18
  -4   8  -9 2687.14 214.374  11
  -4  -8 -10 1602.37 182.139  18
  -4   8 -10 1721.49 180.969  11
  -4  -8 -10 1767.28 114.922   2
  -4  -8 -11 2311.12 188.099  18
  -4   8 -11 2511.13 184.087  11
  -4  -8 -11 1876.72 126.017   2
  -4  -8 -12 4857.70 227.269   2
  -4  -8 -12 5348.58 267.543  18
  -4  -8 -13 10220.1 430.328   2
  -4  -8 -14 142.533 55.3807   2
  -4   8 -16 1707.69 106.935   7
   4  -9 -14 1173.40 122.375  23
   4  -9 -13 4634.92 250.036  23
   4  -9 -12 4265.32 250.924  23
   4  -9 -11 3287.61 230.926  23
   4  -9 -10 719.021 177.632  23
   4  -9  -9 2724.25 229.766  23
   4  -9  -8 1419.45 199.042  23
   4  -9  -7 4604.47 289.396  23
   4  -9  -6 1800.40 209.539  23
  -4   9   6 1693.03 165.587  21
   4  -9  -5 12011.8 582.915  23
  -4   9   5 13120.1 568.240  21
   4  -9  -4 2286.25 219.004  23
  -4   9   4 2487.66 206.798  21
   4  -9  -3 97.7984 165.656  23
  -4   9   3 369.870 222.350   6
  -4   9   3 104.756 162.780  21
   4  -9  -2 425.758 162.829  23
  -4   9   2 551.430 217.638   6
  -4   9   2 359.439 179.021  21
   4  -9  -1 754.945 161.122  23
  -4   9   1 1314.01 227.795   6
  -4   9   1 1076.92 198.185  21
  -4   9   0 2063.90 243.241   6
  -4   9  -1 925.158 211.263   6
  -4   9  -2 12386.4 577.541   6
  -4   9  -3 2728.53 242.524   6
  -4   9  -4 1036.49 200.510   6
  -4   9  -5 7071.89 366.814   6
  -4  -9  -6 1277.48 191.338  19
  -4  -9  -7-92.9673 136.945  18
  -4  -9  -7 228.554 169.909  19
  -4  -9  -8 167.085 137.710  18
  -4  -9  -8 205.644 162.885  19
  -4  -9  -9 1703.75 158.384  18
  -4  -9 -10 1299.76 140.184  18
  -4  -9 -11 5614.66 268.875  18
  -4  -9 -12 7642.80 338.652  18
  -4  -9 -13 1334.63 98.3890  18
   4 -10 -10 584.416 92.2370  23
   4 -10  -9 16316.3 687.081  23
   4 -10  -8 3137.93 185.745  23
   4 -10  -7 767.057 126.735  23
   4 -10  -6 43.3736 127.001  23
   4 -10  -5 9916.97 445.798  23
   4 -10  -4 243.783 119.565  23
  -4 -10   4 19.9153 138.834  19
  -4  10   3 3185.21 182.303  21
  -4 -10   3 3512.00 208.772  19
  -4  10   2 2104.46 163.919  21
  -4 -10   2 2326.93 183.962  19
  -4 -10   1 1256.29 165.866  19
  -4  10   1 1271.94 148.565  21
  -4  10   0 169.663 133.175  21
  -4  10  -1 15950.9 686.460  21
  -4  10  -2 789.213 144.802  21
  -4  10  -3 11019.2 496.278  21
  -4 -10  -5 2307.28 151.877  18
  -4 -10  -5 2526.34 179.468  19
  -4 -10  -6 1217.34 142.584  19
  -4 -10  -6 1211.55 116.229  18
  -4 -10  -7 28455.9 1164.34  18
  -4 -10  -8 1093.43 95.8785  18
  -5   0  23-4.79902 47.3324  14
  -5   0  22 36.5053 60.1468  14
  -5   0  21 3709.12 180.538  14
  -5   0  20-104.891 84.7284  14
  -5   0  19 28620.6 1179.50  14
  -5   0  18 107.263 95.9049  14
  -5   0  17 463.574 96.3136  14
  -5   0  16-230.698 170.216  13
  -5   0  16-27.4977 92.2676  14
  -5   0  15 211.123 163.624  13
  -5   0  15 124.968 94.4366  14
   5   0 -14-77.0956 203.374  12
  -5   0  14-63.2018 151.071  13
  -5   0  14 22.8852 84.2204  14
  -5   0  13 48034.5 2107.75  13
  -5   0  13 49043.4 2023.17  14
   5   0 -13 54828.9 2152.58  12
   5   0 -12 54.1721 195.488  12
  -5   0  12 14.4812 156.774  13
  -5   0  12 14.0163 80.5198  14
  -5   0  11 31721.6 1354.36  13
  -5   0  11 30412.3 1274.13  14
   5   0 -11 33872.2 1402.48  12
   5   0 -10-39.2414 222.288  12
  -5   0  10 309.600 153.643  13
  -5   0  10 25.0593 72.5836  14
  -5   0   9 11938.4 600.174  13
  -5   0   9 12124.6 524.433  14
   5   0  -8-88.9122 210.898  12
  -5   0   8-11.4568 139.244  13
  -5   0   8-67.0478 65.9929  14
  -5   0   7 59973.4 2509.71  13
   5   0  -7 65224.6 2564.79  12
  -5   0   7 59786.4 2448.01  14
   5   0  -6-172.326 207.021  12
  -5   0   6 10.1815 125.432  13
  -5   0   6 15.0248 57.6357  14
  -5   0   5 56868.4 2344.08  13
   5   0  -5 59567.0 2400.14  12
  -5   0   5 55924.2 2287.92  14
   5   0  -4-122.793 217.932  12
  -5   0   4 9.17635 131.800  13
  -5   0   4-45.9345 121.614   9
   5   0  -3 24767.6 1142.69  12
  -5   0   3 25209.9 1080.21   9
  -5   0   3 25069.9 1081.41  13
  -5   0   2 128.779 125.828  13
   5   0  -2 97.1782 240.145  12
  -5   0   2 123.104 127.455   9
  -5   0   1 8238.50 413.936  13
  -5   0   1 8677.64 417.119   9
  -5   0   0-25.8758 121.752   9
  -5   0  -1 23170.7 1091.87   3
  -5   0  -2 245.643 247.370   3
  -5   0  -3 25959.5 1208.21   3
  -5   0  -4-29.2630 48.0912  14
  -5   0  -4 90.4072 193.010  25
  -5   0  -4 24.4653 70.2312  10
  -5   0  -4 345.076 253.762   3
  -5   0  -5 517.065 84.5158  10
  -5   0  -5 1363.66 223.532  25
  -5   0  -6-14.3112 79.4181  10
  -5   0  -6 225.637 124.004   5
  -5   0  -6-82.6367 205.192  25
  -5   0  -6 101.239 91.5225   4
  -5   0  -7 10171.8 450.841  10
  -5   0  -7 10120.1 456.815  24
  -5   0  -7 10703.4 453.258   2
  -5   0  -7 10010.9 467.453   5
  -5   0  -7 10522.9 456.110   4
  -5   0  -7 10368.2 463.623  17
  -5   0  -7 10781.6 566.977  25
  -5   0  -8 119.373 115.100  17
  -5   0  -8 60.8837 92.7166   2
  -5   0  -8 106.622 153.717   7
  -5   0  -8 112.168 116.311  24
  -5   0  -8 36.6110 204.522  25
  -5   0  -8 16.4031 90.3523   4
  -5   0  -8-9.62010 128.574   5
  -5   0  -8 12.0414 84.5064  10
  -5   0  -9 17227.5 741.689   7
  -5   0  -9 15270.4 716.701  24
  -5   0  -9 17568.6 713.544   2
  -5   0  -9 16930.5 722.804   5
  -5   0  -9 17275.2 835.833  25
  -5   0  -9 16854.0 711.897  10
  -5   0 -10 51.8554 93.4495   2
  -5   0 -10 48.2344 126.947  24
  -5   0 -10 169.380 178.614   7
  -5   0 -10-141.585 206.577  25
  -5   0 -10-57.9442 92.6952  10
  -5   0 -10 59.6085 133.254   5
  -5   0 -11 463.008 107.282   2
  -5   0 -11 120.981 127.548  24
  -5   0 -11 293.779 191.250   7
  -5   0 -11 483.555 218.704  25
  -5   0 -11 386.011 106.184  10
  -5   0 -11 200.374 132.073   5
  -5   0 -12 111.234 95.7323   2
  -5   0 -12 112.271 204.427   7
  -5   0 -12-5.20455 132.797  24
  -5   0 -12-108.920 212.902  25
  -5   0 -12-101.336 129.130   5
  -5   0 -12-62.4749 99.6687  10
  -5   0 -13 8628.13 429.945   7
  -5   0 -13 7076.13 374.464  24
  -5   0 -13 8237.40 361.637   2
  -5   0 -13 8351.58 372.606   5
  -5   0 -13 7159.35 489.086  25
  -5   0 -13 7436.95 364.196  10
  -5   0 -14 47.1185 95.2090   2
  -5   0 -14 46.7902 215.821   7
  -5   0 -14-79.9337 142.837  24
  -5   0 -14 67.4527 221.091  25
  -5   0 -14 102.646 121.991   5
  -5   0 -14-39.4276 113.060  10
  -5   0 -15 2656.96 176.462   5
  -5   0 -15 2634.42 195.221  24
  -5   0 -15 2720.81 181.022  10
  -5   0 -15 2855.90 163.962   2
  -5   0 -15 2245.96 285.194  25
  -5   0 -16 5.02256 140.754  24
  -5   0 -16 170.772 84.7001   2
  -5   0 -16 83.3782 101.521   5
  -5   0 -16 79.2845 113.709  10
  -5   0 -17 28054.5 1123.25   2
  -5   0 -17 27380.4 1135.51  10
  -5   0 -17 27686.9 1141.11  24
  -5   0 -17 25468.5 1143.07  17
  -5   0 -18 19.6434 96.0587  10
  -5   0 -18 8.37526 127.832  24
  -5   0 -18 68.8856 110.209  17
  -5   0 -19 2346.76 144.445  10
  -5   0 -19 2142.57 161.402  24
  -5   0 -20-36.6260 74.6944  10
  -5  -1  23 1657.29 90.4139  14
  -5   1  23 1839.73 91.0416  14
  -5   1  22 595.318 67.4482  14
  -5  -1  22 458.065 66.3163  14
  -5  -1  21 1902.86 115.371  14
  -5   1  21 1933.06 116.072  14
  -5   1  20 155.237 79.7653  14
  -5  -1  20 241.638 78.3560  14
  -5   1  19 5087.62 243.603  14
  -5  -1  19 5231.41 246.023  14
  -5  -1  18 105.053 87.3986  14
  -5  -1  17 5672.96 271.077  14
  -5  -1  16 9129.92 391.444  14
   5  -1 -16 8458.42 528.583  12
  -5   1  16 7779.97 472.328  13
  -5  -1  16 8707.95 482.946  13
  -5   1  15 1690.25 130.414  14
  -5  -1  15 1883.30 130.992  14
   5  -1 -15 1823.53 272.078  12
  -5   1  15 1967.00 212.896  13
  -5  -1  15 1749.40 211.242  13
   5  -1 -14 956.886 250.469  12
  -5   1  14 864.951 183.387  13
  -5  -1  14 442.666 155.926  13
  -5   1  14 721.834 102.834  14
  -5  -1  14 618.991 101.314  14
   5  -1 -13-187.166 215.361  12
  -5   1  13 75.6495 146.966  13
  -5  -1  13-91.3115 153.679  13
  -5  -1  13 25.6791 81.5945  14
  -5   1  13-80.2679 83.6606  14
   5  -1 -12 895.525 245.524  12
  -5   1  12 461.127 156.311  13
  -5  -1  12 507.586 156.905  13
  -5   1  12 386.930 85.5430  14
  -5  -1  12 462.900 84.2991  14
  -5   1  11 1550.62 115.816  14
  -5  -1  11 1833.67 117.819  14
  -5   1  11 1461.21 194.990  13
  -5  -1  11 1498.80 196.178  13
  -5   1  10 5845.24 341.041  13
  -5  -1  10 6014.11 344.552  13
  -5   1  10 5676.33 262.306  14
  -5  -1  10 5620.41 262.448  14
   5   1 -10 5575.78 357.672  12
  -5   1   9 15621.4 706.224  13
  -5  -1   9 14856.0 704.990  13
  -5   1   9 14840.6 631.205  14
  -5  -1   9 14660.3 631.846  14
   5   1  -9 16766.0 743.068  12
  -5   1   8 16125.4 736.199  13
  -5  -1   8 14827.1 732.365  13
  -5   1   8 16170.6 667.848  14
  -5  -1   8 15618.9 668.125  14
   5  -1  -8 17562.4 826.048  12
   5   1  -8 18473.0 796.965  12
  -5   1   7 24416.3 1090.77  13
  -5  -1   7 25025.6 1093.43  13
  -5   1   7 25063.1 1029.38  14
  -5  -1   7 24653.5 1029.37  14
   5   1  -7 28422.8 1139.00  12
   5  -1  -7 25602.5 1163.62  12
  -5   1   6 1315.36 169.949  13
  -5  -1   6 1604.86 174.181  13
  -5  -1   6 1421.31 92.7550  14
  -5   1   6 1241.39 93.7162  14
   5   1  -6 1516.22 216.077  12
   5  -1  -6 1286.73 256.010  12
  -5  -1   5 3435.90 171.616  14
  -5   1   5 3658.20 171.623  14
   5  -1  -5 3822.80 339.202  12
   5   1  -5 3925.68 288.257  12
  -5   1   5 3726.34 237.346  13
  -5  -1   5 3458.43 236.592  13
  -5   1   5 3537.50 236.177  21
  -5   1   4 5596.16 318.407  13
  -5  -1   4 5445.09 316.630  13
   5  -1  -4 6826.96 436.909  12
   5   1  -4 6060.24 363.692  12
  -5  -1   4 6092.88 324.926   9
  -5   1   4 5667.49 322.166   9
  -5   1   3 25069.8 1098.22  13
  -5  -1   3 24839.1 1096.45  13
   5  -1  -3 28102.4 1201.43  12
   5   1  -3 26649.9 1143.20  12
  -5   1   3 24148.3 1098.28   9
  -5  -1   3 26326.6 1102.60   9
  -5   1   2 40119.1 1727.08  13
  -5  -1   2 41597.3 1730.59  13
   5  -1  -2 42482.5 1823.37  12
   5   1  -2 41936.1 1779.68  12
  -5   1   2 40886.0 1730.77   9
  -5  -1   2 42007.9 1733.36   9
  -5   1   1 17465.7 801.864  13
  -5  -1   1 18832.4 806.369  13
  -5   1   1 18436.4 806.809   9
  -5  -1   1 18387.7 809.077   9
  -5   1   0 38031.0 1588.48   9
  -5  -1   0 40200.7 1591.91   9
  -5   1   0 36184.9 1667.23   3
  -5  -1  -1 574.376 266.030   3
  -5   1  -1 571.317 249.749   3
  -5   1  -2 43843.2 1921.26   3
  -5  -1  -2 44242.2 1922.97   3
  -5   1  -3 16128.3 747.823  10
  -5  -1  -3 16297.0 748.122  10
  -5  -1  -3 19011.5 894.780   3
  -5   1  -3 18533.5 894.301   3
  -5   1  -3 19341.6 740.657  14
  -5  -1  -3 18963.9 740.214  14
  -5   1  -4 178.670 75.3259  10
  -5  -1  -4 218.262 73.3965  10
  -5  -1  -4 420.241 254.652   3
  -5   1  -4 114.191 240.845   3
  -5  -1  -4 30.2366 192.424  25
  -5  -1  -5 7337.03 429.685  25
  -5   1  -5 6562.09 333.284  17
  -5   1  -5 6455.09 303.609  10
  -5  -1  -5 6942.44 305.256  10
  -5   1  -6 3202.97 197.708  17
  -5  -1  -6 2714.06 168.398   4
  -5   1  -6 2963.69 191.656   5
  -5   1  -6 2682.05 168.077   4
  -5   1  -6 3350.46 285.745  25
  -5  -1  -6 3517.53 284.980  25
  -5   1  -6 2918.81 173.040  24
  -5  -1  -6 3182.38 176.007  24
  -5  -1  -6 2885.25 172.798   2
  -5   1  -6 2958.97 159.512  10
  -5  -1  -6 2387.30 158.763  10
  -5   1  -7 64224.6 2682.40  10
  -5  -1  -7 65345.9 2682.57  10
  -5   1  -7 66333.8 2684.77   4
  -5  -1  -7 67727.8 2685.38   4
  -5   1  -7 63706.8 2691.37   5
  -5  -1  -7 63535.2 2688.66   5
  -5   1  -7 68245.1 2713.69   6
  -5   1  -7 70672.4 2798.05  25
  -5  -1  -7 67330.4 2794.92  25
  -5   1  -7 65932.4 2685.73  24
  -5  -1  -7 68337.2 2687.10  24
  -5  -1  -7 63976.1 2686.30   2
  -5   1  -7 68955.3 2699.78  17
  -5   1  -8 1670.22 131.461  10
  -5  -1  -8 1641.56 128.083  10
  -5  -1  -8 1841.24 160.711   5
  -5  -1  -8 1558.80 130.676   4
  -5   1  -8 1587.96 132.564   4
  -5   1  -8 1768.84 167.657   5
  -5  -1  -8 1932.90 187.105   7
  -5   1  -8 1570.75 250.000  25
  -5  -1  -8 1897.83 259.041  25
  -5   1  -8 1716.91 148.753  24
  -5  -1  -8 1860.36 150.701  24
  -5   1  -8 1777.48 121.636   2
  -5  -1  -8 1716.35 142.185   2
  -5   1  -8 1991.75 162.218  17
  -5   1  -9 14194.9 638.609  10
  -5  -1  -9 14970.8 640.259  10
  -5  -1  -9 14927.0 648.655   5
  -5   1  -9 15597.3 653.247   5
  -5  -1  -9 15770.1 669.319   7
  -5   1  -9 16805.9 774.077  25
  -5  -1  -9 15692.4 766.269  25
  -5   1  -9 14795.1 645.750  24
  -5  -1  -9 14006.5 644.870  24
  -5  -1  -9 15132.7 646.030   2
  -5   1  -9 14855.6 633.200   2
  -5   1  -9 15540.5 662.849  17
  -5  -1 -10 9898.56 460.759   7
  -5   1 -10 9846.73 551.018  25
  -5  -1 -10 9405.58 545.697  25
  -5   1 -10 9537.84 408.995   2
  -5  -1 -10 9264.01 423.368   2
  -5   1 -10 8614.57 425.595  24
  -5  -1 -10 8988.88 427.477  24
  -5   1 -10 9080.52 417.321  10
  -5  -1 -10 9416.87 416.790  10
  -5  -1 -10 9125.88 427.916   5
  -5   1 -10 9712.75 433.695   5
  -5  -1 -11 7401.89 392.876   7
  -5   1 -11 7069.77 465.863  25
  -5  -1 -11 8189.19 487.481  25
  -5   1 -11 7595.37 334.976   2
  -5  -1 -11 7341.58 347.664   2
  -5   1 -11 7345.56 353.466  24
  -5  -1 -11 7663.05 355.979  24
  -5   1 -11 7066.26 341.535  10
  -5  -1 -11 7206.78 345.671  10
  -5  -1 -11 7719.17 357.090   5
  -5   1 -11 6987.13 358.677   5
  -5  -1 -12 3833.41 279.555   7
  -5   1 -12 3725.52 280.843   7
  -5   1 -12 3004.96 325.603  25
  -5  -1 -12 3112.86 332.043  25
  -5  -1 -12 3711.55 212.424   2
  -5   1 -12 3732.55 190.905   2
  -5   1 -12 3577.37 222.169  24
  -5  -1 -12 3522.02 224.790  24
  -5   1 -12 3346.63 203.145  10
  -5  -1 -12 3573.45 204.069  10
  -5  -1 -12 4008.80 224.542   5
  -5   1 -12 3643.11 220.591   5
  -5  -1 -13 57441.1 2287.32   7
  -5   1 -13 59651.5 2290.29   7
  -5  -1 -13 57351.4 2257.77   5
  -5   1 -13 52836.1 2380.93  25
  -5  -1 -13 51311.5 2376.56  25
  -5  -1 -13 54944.2 2257.85   2
  -5   1 -13 55737.7 2256.26   5
  -5   1 -13 54694.9 2259.80  24
  -5  -1 -13 55063.5 2261.02  24
  -5   1 -13 51764.5 2254.19  10
  -5  -1 -13 54542.6 2256.64  10
  -5  -1 -14 1343.09 240.781   7
  -5   1 -14 1064.50 240.459  25
  -5  -1 -14 1051.29 238.784  25
  -5   1 -14 1093.25 158.782  24
  -5  -1 -14 1425.28 161.495  24
  -5   1 -14 889.410 130.510  10
  -5  -1 -14 1331.86 136.132  10
  -5  -1 -14 1231.72 134.682   2
  -5  -1 -14 1552.32 147.866   5
  -5   1 -14 1346.41 142.969   5
  -5   1 -15 1874.87 148.188   5
  -5  -1 -15 2201.85 155.009   5
  -5   1 -15 1917.48 148.731  10
  -5  -1 -15 1841.72 153.618  10
  -5  -1 -15 2018.77 152.689   2
  -5   1 -15 1311.28 245.235  25
  -5  -1 -15 1264.51 248.014  25
  -5  -1 -15 1916.52 169.983  24
  -5   1 -15 1536.01 167.907  24
  -5   1 -16 10297.1 464.927  10
  -5  -1 -16 10769.4 467.249  10
  -5   1 -16 10845.5 455.836   5
  -5  -1 -16 11037.1 463.163   2
  -5  -1 -16 9350.19 462.384  17
  -5   1 -16 10870.4 491.189  17
  -5   1 -16 10498.9 475.630  24
  -5  -1 -16 9908.92 472.341  24
  -5   1 -17 5119.08 254.374  10
  -5  -1 -17 5093.92 253.449  10
  -5  -1 -17 5320.89 249.660   2
  -5   1 -17 5238.97 268.773  24
  -5  -1 -17 4643.37 268.623  24
  -5   1 -17 4524.45 278.664  17
  -5   1 -17 5280.31 337.108   7
  -5   1 -18 612.301 103.441  10
  -5  -1 -18 482.709 97.6129  10
  -5   1 -18 476.101 136.111  17
  -5   1 -18 555.294 129.374  24
  -5  -1 -18 496.724 129.959  24
  -5  -1 -18 682.361 91.8335   2
  -5   1 -18 590.194 222.993   7
  -5   1 -19 13233.9 581.422  24
  -5  -1 -19 13418.7 583.115  24
  -5   1 -19 12851.0 589.992  17
  -5   1 -19 13705.1 577.979  10
  -5  -1 -19 14072.8 577.659  10
  -5   1 -19 14650.0 618.994   7
  -5   1 -20 109.577 69.0664  10
  -5  -1 -20 23.9508 70.2049  10
  -5   1 -20 39.9472 92.9676  24
  -5  -1 -20-29.2442 95.6231  24
  -5   1 -20 7.63412 96.3947  17
  -5   1 -21 965.787 73.5892  10
  -5  -1 -21 830.021 73.3648  10
  -5  -1 -21 992.800 95.8114  24
  -5   1 -21 995.582 95.0148  24
  -5   1 -22 1632.07 91.3742  24
  -5  -1 -22 1449.66 90.5840  24
  -5   1 -22 1451.15 82.3696  10
  -5  -1 -22 1657.03 82.7584  10
   5  -2 -23 111.518 104.486  23
   5   2 -23 80.0699 89.4758  11
  -5  -2  22 177.309 49.7865  14
  -5   2  22 181.735 51.9060  14
  -5  -2  21 390.196 66.8288  14
  -5   2  21 477.632 68.6929  14
  -5   2  20 8945.19 388.136  14
  -5  -2  20 9105.49 388.722  14
  -5  -2  19 14366.5 595.617  14
  -5   2  19 13890.5 594.096  14
  -5   2  18-33.6534 80.0283  14
  -5  -2  18 50.5901 84.1368  14
  -5   2  17 185.902 88.1858  14
  -5  -2  17 183.082 85.5115  14
  -5   2  16 9969.82 455.840  14
  -5  -2  16 11031.3 456.751  14
  -5   2  15 520.163 93.3761  14
  -5  -2  15 505.360 87.7251  14
  -5   2  15 421.178 166.555  13
  -5  -2  15 298.932 154.002  13
   5  -2 -15 462.662 241.614  12
  -5   2  14 143.205 84.2209  14
  -5  -2  14 29.6382 85.7274  14
  -5   2  14-61.3804 151.366  13
  -5  -2  14 30.9935 147.234  13
   5  -2 -14 69.0003 233.592  12
  -5   2  13 42764.1 1962.43  13
  -5  -2  13 46801.9 1971.85  13
  -5   2  13 45848.4 1885.18  14
  -5  -2  13 47623.6 1885.90  14
   5  -2 -13 44189.1 2030.98  12
  -5   2  12 313.080 84.2838  14
  -5  -2  12 240.092 77.9643  14
  -5   2  12 285.624 147.125  13
  -5  -2  12 404.743 154.158  13
   5  -2 -12 218.083 270.327  12
  -5   2  11 4755.63 309.517  13
  -5  -2  11 4432.93 302.839  13
  -5   2  11 4653.02 227.454  14
  -5  -2  11 4890.26 227.321  14
   5  -2 -11 5299.91 456.328  12
  -5   2  10 1808.03 113.765  14
  -5  -2  10 1639.64 117.598  14
  -5   2  10 1929.85 188.646  13
  -5  -2  10 1944.11 204.317  13
   5  -2 -10 1589.48 340.061  12
  -5  -2   9 11292.7 480.042  14
  -5   2   9 11163.3 478.834  14
   5  -2  -9 12559.1 680.720  12
  -5  -2   9 10856.2 552.487  13
  -5   2   9 11473.4 553.973  13
  -5   2   8 3820.78 181.903  14
  -5  -2   8 3588.94 179.890  14
  -5   2   8 3780.35 258.002  13
  -5  -2   8 3851.88 257.635  13
   5  -2  -8 3883.79 373.188  12
  -5   2   7 4336.77 204.323  14
  -5  -2   7 4358.74 205.160  14
   5  -2  -7 4832.66 400.427  12
  -5   2   7 4704.18 275.946  13
  -5  -2   7 4365.33 276.252  13
  -5   2   7 4147.89 283.032  21
  -5   2   6 4104.14 261.924  13
  -5  -2   6 4215.97 270.599  13
  -5  -2   6 4234.96 201.488  14
  -5   2   6 4386.87 200.291  14
   5  -2  -5 29835.8 1302.63  12
  -5   2   5 27601.4 1140.34  14
  -5  -2   5 28337.7 1140.98  14
  -5   2   5 26211.1 1194.51  13
  -5  -2   5 28392.2 1199.32  13
  -5   2   5 27701.3 1197.68   9
  -5  -2   5 27780.2 1198.35   9
  -5   2   4 7225.92 368.055  21
   5  -2  -4 8797.85 520.427  12
  -5   2   4 7461.80 316.825  14
  -5  -2   4 7015.96 316.950  14
  -5   2   4 7788.72 378.549  13
  -5  -2   4 7118.96 379.299  13
  -5   2   4 7440.21 375.372   9
  -5  -2   4 7361.15 375.150   9
   5  -2  -3 12942.6 708.455  12
  -5   2   3 12052.1 584.687  13
  -5  -2   3 12420.3 588.452  13
  -5   2   3 12723.7 588.939   9
  -5  -2   3 13230.6 591.799   9
  -5   2   3 13438.7 579.220  21
  -5   2   2 157.876 115.179   9
  -5  -2   2 88.2358 113.885   9
   5  -2  -2 208.642 285.732  12
  -5   2   2 197.067 109.024  13
  -5  -2   2 77.7232 114.749  13
   5   2  -2-123.104 140.306  12
  -5   2   2 153.440 152.048  21
  -5   2   1 49398.0 1998.38   9
  -5  -2   1 49958.1 2000.69   9
   5   2  -1 45807.8 2020.50  12
  -5   2   1 46593.1 1994.86  13
  -5  -2   1 47828.0 1996.32  13
  -5   2   0 323.456 121.357   9
  -5   2   0 269.199 232.142   3
  -5  -2   0 310.951 261.394   3
  -5  -2  -1 34181.6 1572.18   3
  -5   2  -1 36204.2 1569.59   3
  -5   2  -2 1307.49 94.1868  10
  -5   2  -2 974.483 72.1637  14
  -5  -2  -2 962.575 71.3253  14
  -5  -2  -2 1420.18 257.490   3
  -5   2  -2 1615.10 266.908   3
  -5   2  -2 1091.68 148.282  17
  -5   2  -3 28970.8 1208.07  10
  -5  -2  -3 26528.9 1206.61  10
  -5   2  -3 29040.4 1199.26  14
  -5  -2  -3 31399.4 1200.03  14
  -5  -2  -3 31715.9 1345.24   3
  -5   2  -3 30984.4 1340.86   3
  -5   2  -3 30772.4 1232.64  17
  -5   2  -4 2492.99 140.860  10
  -5  -2  -4 2419.15 142.728  10
  -5   2  -4 2409.20 185.997  17
  -5  -2  -4 3315.33 306.814   3
  -5   2  -4 3029.21 303.817   3
  -5   2  -5 1137.39 98.4695  10
  -5  -2  -5 1249.98 98.5095  10
  -5  -2  -5 1267.09 136.660  18
  -5   2  -5 1400.68 161.622  17
  -5   2  -5 1384.14 214.581   6
  -5  -2  -5 1194.15 226.103  25
  -5  -2  -5 1101.46 131.985   5
  -5   2  -6 289.553 99.6707  24
  -5  -2  -6 162.162 97.7467  24
  -5   2  -6 507.485 214.019   6
  -5   2  -6 232.754 87.9639   4
  -5  -2  -6 126.811 88.2031   4
  -5   2  -6 112.552 77.7146  10
  -5  -2  -6 171.355 78.2452  10
  -5   2  -6 266.301 182.583  25
  -5  -2  -6 67.2159 181.624  25
  -5  -2  -6 330.704 125.742  18
  -5   2  -6 142.660 135.102  17
  -5   2  -7 2121.76 250.276   6
  -5  -2  -7 2706.33 196.195   7
  -5   2  -7 2633.48 144.787  10
  -5  -2  -7 2259.99 141.874  10
  -5  -2  -7 2111.47 148.630   4
  -5   2  -7 2146.80 145.921   4
  -5   2  -7 2322.58 193.555  17
  -5  -2  -7 2415.16 180.881  18
  -5   2  -7 1892.76 259.234  25
  -5  -2  -7 2327.66 269.240  25
  -5   2  -7 2346.38 157.387  24
  -5  -2  -7 2354.82 157.748  24
  -5  -2  -8 4689.14 256.461   2
  -5   2  -8 4907.23 327.293   6
  -5  -2  -8 4671.41 287.779   7
  -5   2  -8 4950.88 244.799  10
  -5  -2  -8 4998.98 243.231  10
  -5  -2  -8 5351.69 246.091   4
  -5   2  -8 4952.58 271.269   5
  -5  -2  -8 4730.06 260.867   5
  -5   2  -8 5261.59 248.584   4
  -5  -2  -8 4889.51 274.302  18
  -5   2  -8 5121.17 285.451  17
  -5   2  -8 4991.92 368.905  25
  -5  -2  -8 5126.72 373.419  25
  -5   2  -8 4873.79 254.983  24
  -5  -2  -8 5328.10 258.635  24
  -5  -2  -9 29873.9 1274.03   2
  -5  -2  -9 31807.7 1293.13   7
  -5   2  -9 29514.8 1266.64  10
  -5  -2  -9 30530.7 1266.80  10
  -5  -2  -9 30244.1 1273.53   5
  -5   2  -9 30991.9 1279.74   5
  -5  -2  -9 31288.0 1280.66  18
  -5   2  -9 30050.4 1291.63  17
  -5   2  -9 32242.9 1389.34  25
  -5  -2  -9 31171.1 1389.76  25
  -5   2  -9 30856.7 1270.83  24
  -5  -2  -9 31500.3 1272.54  24
  -5  -2 -10 7683.38 381.406   2
  -5  -2 -10 7674.97 382.727   5
  -5  -2 -10 8622.88 418.866   7
  -5   2 -10 8166.37 370.579  10
  -5  -2 -10 8037.58 372.280  10
  -5  -2 -10 8328.62 400.563  18
  -5   2 -10 8845.95 412.154  17
  -5   2 -10 8455.32 496.672  25
  -5  -2 -10 8559.89 502.105  25
  -5   2 -10 8266.60 391.356   5
  -5   2 -10 8272.84 378.943  24
  -5  -2 -10 8245.14 380.832  24
  -5   2 -11-205.328 209.117  25
  -5  -2 -11 251.539 209.220  25
  -5   2 -11 171.678 126.833  24
  -5  -2 -11-24.6120 127.008  24
  -5  -2 -11 76.6962 135.377   5
  -5   2 -11 25.8513 138.360   5
  -5  -2 -11-21.2647 124.908   2
  -5   2 -11 27.1166 98.2263  10
  -5  -2 -11-31.4413 93.3501  10
  -5   2 -11-51.4418 150.954  17
  -5  -2 -11 261.212 194.963   7
  -5  -2 -12 252.735 125.662   2
  -5  -2 -12 516.316 139.604   5
  -5   2 -12 494.381 137.251   5
  -5   2 -12 443.626 133.891  24
  -5  -2 -12 479.015 136.611  24
  -5   2 -12 513.562 106.010  10
  -5  -2 -12 479.867 102.799  10
  -5   2 -12 273.182 213.594  25
  -5  -2 -12 237.094 199.529  25
  -5   2 -12 736.289 165.814  17
  -5  -2 -13 326.606 130.525   2
  -5  -2 -13 355.959 137.219   5
  -5   2 -13 130.655 124.806   5
  -5   2 -13 294.883 132.862  24
  -5  -2 -13 183.377 135.285  24
  -5   2 -13 280.285 105.765  10
  -5  -2 -13 195.803 101.305  10
  -5   2 -13 234.082 204.974  25
  -5  -2 -13 43.7316 208.599  25
  -5   2 -13 151.514 157.924  17
  -5  -2 -14 251.385 133.247   2
  -5   2 -14 228.786 119.643  24
  -5  -2 -14 5.05595 132.712  24
  -5   2 -14 161.144 116.163   5
  -5  -2 -14 129.969 131.234   5
  -5  -2 -14 124.615 105.468  10
  -5   2 -14 92.6891 102.767  10
  -5   2 -14 315.216 166.195  17
  -5   2 -14 21.1866 186.407  25
  -5  -2 -14-196.282 211.898  25
  -5   2 -15 13417.1 576.255  24
  -5  -2 -15 13542.3 579.928  24
  -5   2 -15 12478.0 568.515  10
  -5  -2 -15 12966.9 569.758  10
  -5   2 -15 13617.3 565.268   5
  -5  -2 -15 12943.6 576.082   2
  -5   2 -15 12732.6 603.313  17
  -5   2 -16 181.228 127.299  24
  -5  -2 -16 170.481 132.164  24
  -5   2 -16 371.581 161.139  17
  -5  -2 -16 119.800 108.832   2
  -5   2 -16 195.441 101.178  10
  -5  -2 -16 131.062 98.7919  10
  -5   2 -17 396.183 118.391  24
  -5  -2 -17 609.234 124.523  24
  -5   2 -17 672.032 158.342  17
  -5   2 -17 406.084 222.547   7
  -5  -2 -17 424.134 96.4621  10
  -5   2 -17 424.216 93.0437  10
  -5  -2 -17 403.990 107.995   2
  -5   2 -18 9176.43 462.103  17
  -5   2 -18 10511.9 492.010   7
  -5  -2 -18 10440.2 441.203   2
  -5   2 -18 10632.2 445.885  24
  -5  -2 -18 10696.1 447.446  24
  -5  -2 -18 9947.50 437.342  10
  -5   2 -18 9354.94 436.949  10
  -5   2 -19 260.663 179.965   7
  -5   2 -19 60.2480 70.7334  10
  -5  -2 -19 71.1008 72.9691  10
  -5   2 -19 120.975 93.9306  24
  -5  -2 -19 167.975 100.733  24
  -5  -2 -19 19.4873 78.5167   2
  -5   2 -19 73.0084 121.123  17
  -5  -2 -20 1172.06 108.320  24
  -5   2 -20 1335.42 107.368  24
  -5   2 -20 1203.66 126.985  17
  -5   2 -20 1199.28 168.452   7
  -5   2 -20 1272.63 88.6645  10
  -5  -2 -20 1367.63 87.9073  10
  -5   2 -21 2079.01 142.066  17
  -5  -2 -21 2312.90 128.531  24
  -5   2 -21 2466.38 126.054  24
  -5   2 -21 2691.35 120.438  10
  -5  -2 -21 2423.75 119.059  10
   5  -3 -22 1469.00 152.314  23
   5   3 -21 1644.44 167.409  11
  -5  -3  21 1362.36 79.7619  14
  -5   3  20 3354.51 156.148  14
  -5  -3  20 3153.25 155.575  14
   5   3 -20 3344.55 237.620  11
  -5   3  19 655.779 74.6922  14
  -5  -3  19 549.154 73.7678  14
  -5  -3  18 39157.6 1584.02  14
  -5   3  18 38481.5 1583.57  14
  -5   3  17 359.746 78.7793  14
  -5  -3  17 480.860 81.0923  14
  -5   3  16 8485.98 366.108  14
  -5  -3  16 8138.60 365.888  14
  -5   3  15 1719.47 117.620  14
  -5  -3  15 1931.05 122.103  14
  -5   3  15 1637.69 194.586  13
  -5   3  14 5811.22 270.637  14
  -5  -3  14 6114.23 272.574  14
  -5   3  14 5543.40 349.629  13
  -5  -3  14 5496.42 354.028  13
   5  -3 -14 5498.17 438.022  12
  -5   3  13 227.535 140.744  13
  -5  -3  13 259.707 150.668  13
  -5   3  13 407.922 79.8519  14
  -5  -3  13 519.970 84.0506  14
   5  -3 -13 122.403 244.142  12
  -5   3  12 26317.9 1081.02  14
  -5  -3  12 26314.8 1081.13  14
   5  -3 -12 27969.8 1272.95  12
  -5   3  12 25062.8 1156.29  13
  -5  -3  12 25834.8 1159.45  13
  -5   3  11 3277.22 253.403  13
  -5  -3  11 3497.29 260.456  13
  -5   3  11 3856.52 186.130  14
  -5  -3  11 3763.71 186.038  14
   5  -3 -10 4201.95 437.006  12
  -5   3  10 3719.79 269.856  13
  -5  -3  10 3765.98 276.826  13
  -5   3  10 4159.79 199.455  14
  -5  -3  10 4339.29 202.901  14
  -5  -3   9 1522.96 100.515  14
  -5   3   9 1532.07 101.561  14
  -5  -3   9 1435.14 167.556  13
  -5   3   9 1429.90 171.060  13
  -5   3   9 1415.29 212.302  21
  -5   3   8 2370.38 128.712  14
  -5  -3   8 2328.18 129.981  14
  -5   3   8 2071.20 194.974  13
  -5  -3   8 2287.19 196.538  13
   5  -3  -8 2249.22 341.483  12
  -5   3   8 2489.13 222.397  21
  -5   3   7 4324.89 291.616  21
  -5   3   7 4077.23 269.180  13
  -5  -3   7 4106.76 271.127  13
  -5   3   7 4441.40 270.214   9
  -5  -3   7 4191.09 266.916   9
  -5  -3   7 4562.14 208.480  14
  -5   3   7 4600.82 207.739  14
   5  -3  -6 20798.3 982.232  12
  -5   3   6 17985.8 838.050  21
  -5   3   6 19689.0 852.379  13
  -5  -3   6 19863.0 856.460  13
  -5   3   6 19352.9 850.338   9
  -5  -3   6 20398.4 855.346   9
  -5  -3   6 17965.3 792.831   2
  -5   3   6 19753.3 792.384  14
  -5  -3   6 19354.8 793.114  14
  -5   3   5 5941.95 323.705  21
  -5   3   5 5517.76 316.546  13
  -5  -3   5 6113.43 325.097  13
   5  -3  -5 6383.03 465.162  12
  -5   3   5 5966.13 260.420  14
  -5  -3   5 5701.43 259.744  14
  -5  -3   5 5734.53 318.088   9
  -5   3   5 6014.13 316.811   9
  -5   3   4 1507.42 151.582  13
  -5  -3   4 1779.63 160.042  13
   5  -3  -4 1992.71 311.176  12
  -5   3   4 1620.93 97.4101  14
  -5  -3   4 1657.26 98.3949  14
  -5   3   4 1858.40 168.018   9
  -5  -3   4 1999.00 168.093   9
  -5   3   3 534.344 119.790   9
  -5  -3   3 607.955 117.763   9
   5  -3  -3 361.283 284.741  12
  -5   3   3 399.821 109.771  13
  -5  -3   3 374.418 119.128  13
  -5   3   3 512.175 62.3427  14
  -5  -3   3 523.502 63.5553  14
  -5   3   2 653.002 128.330   9
  -5  -3   2 896.770 128.403   9
  -5   3   2 606.913 63.8758  14
  -5  -3   2 526.656 62.7377  14
   5  -3  -2 691.039 307.391  12
  -5   3   2 530.751 115.933  13
  -5   3   2 581.375 169.472  21
  -5  -3   2 711.395 129.711  20
  -5  -3   1 395.572 116.974  20
  -5   3   1 395.149 56.6647  14
  -5  -3   1 449.584 58.9483  14
  -5   3   1 154.682 213.105   3
  -5  -3   1 353.196 217.805   3
   5  -3  -1 540.747 316.305  12
  -5   3   1 505.815 118.543   9
  -5   3   0 27593.7 1237.22   3
  -5  -3   0 27684.0 1237.62   3
  -5  -3   0 26484.7 1113.28  20
  -5   3   0 27083.6 1097.68  14
  -5  -3   0 26741.0 1097.66  14
  -5   3  -1 1740.48 207.006   8
  -5   3  -1 1516.90 253.576   3
  -5  -3  -1 1551.69 248.800   3
  -5  -3  -1 1570.93 140.287  20
  -5   3  -1 1490.87 88.3718  14
  -5  -3  -1 1617.99 89.5569  14
  -5   3  -2 3948.96 177.902  14
  -5  -3  -2 3917.00 178.525  14
  -5   3  -2 3830.74 247.396  17
  -5   3  -2 4136.61 336.854   3
  -5  -3  -2 4375.72 334.905   3
  -5  -3  -2 3743.69 208.308   2
  -5  -3  -2 3879.70 214.661  20
  -5   3  -2 4218.78 275.004   8
  -5   3  -3 4144.09 285.755   6
  -5  -3  -3 3957.66 210.666   5
  -5   3  -3 3927.42 251.688  17
  -5  -3  -3 3805.82 192.677  10
  -5   3  -3 3752.85 194.368  10
  -5   3  -3 4366.93 279.157   8
  -5  -3  -3 4128.61 213.642   2
  -5  -3  -3 4671.06 342.525   3
  -5   3  -3 3886.06 333.743   3
  -5  -3  -3 4401.25 228.487  19
  -5  -3  -4-4.42223 102.130   2
  -5  -3  -4 197.589 107.664   5
  -5   3  -4 111.841 179.927   8
  -5   3  -4 120.546 72.4988  10
  -5  -3  -4 197.896 68.2479  10
  -5   3  -4 58.1574 194.679   6
  -5   3  -4-13.2934 139.711  17
  -5  -3  -4 215.156 116.242  18
  -5  -3  -4 3.87189 130.172  19
  -5  -3  -5 328.837 110.127   2
  -5   3  -5 334.434 151.556  17
  -5  -3  -5 409.706 126.025  18
  -5  -3  -5 411.701 146.742  19
  -5   3  -5 372.536 94.7929  24
  -5  -3  -5 237.266 98.8639  24
  -5  -3  -5 292.264 74.4265  10
  -5   3  -5 315.103 76.4060  10
  -5   3  -5 505.127 197.904   8
  -5   3  -5 256.804 206.410   6
  -5   3  -5 236.908 83.5764   4
  -5  -3  -5 237.918 80.6755   4
  -5  -3  -5 299.429 114.124   5
  -5   3  -6 1741.49 123.949   4
  -5  -3  -6 1746.05 125.552   4
  -5  -3  -6 1628.01 130.853  24
  -5  -3  -6 1626.82 150.581   5
  -5   3  -6 1904.06 255.686   6
  -5   3  -6 1781.81 115.184  10
  -5  -3  -6 1517.65 115.745  10
  -5   3  -6 1962.48 129.651  24
  -5   3  -6 2017.34 194.301  17
  -5  -3  -6 1861.43 177.312  19
  -5  -3  -6 1797.88 163.192  18
  -5  -3  -6 1648.76 146.285   2
  -5  -3  -7 6548.77 284.073   4
  -5   3  -7 6492.77 286.366   4
  -5   3  -7 6376.87 381.823   6
  -5   3  -7 5434.05 276.986  10
  -5  -3  -7 5970.58 279.588  10
  -5  -3  -7 6135.60 395.558  25
  -5  -3  -7 5986.12 289.090  24
  -5   3  -7 6277.87 288.947  24
  -5  -3  -7 5733.52 300.198   2
  -5   3  -7 6724.94 334.830  17
  -5  -3  -7 6117.48 312.291  18
  -5  -3  -8 14684.8 639.301  24
  -5   3  -8 15817.9 640.612  24
  -5   3  -8 14777.7 633.510  10
  -5  -3  -8 14800.4 633.993  10
  -5   3  -8 15465.0 747.152  25
  -5  -3  -8 15508.7 753.898  25
  -5   3  -8 15862.0 677.443  17
  -5  -3  -8 15303.0 656.558  18
  -5  -3  -8 13792.2 648.713   2
  -5   3  -9 1469.39 169.835   5
  -5  -3  -9 1459.24 155.072   5
  -5   3  -9 1661.01 140.327  24
  -5  -3  -9 1522.79 140.644  24
  -5   3  -9 1532.07 117.451  10
  -5  -3  -9 1647.46 121.207  10
  -5   3  -9 1279.72 224.831  25
  -5  -3  -9 1693.14 247.483  25
  -5  -3  -9 1692.22 180.620  18
  -5   3  -9 1811.59 191.702  17
  -5  -3  -9 1489.61 155.058   2
  -5  -3 -10 2320.08 181.040   5
  -5   3 -10 2347.70 166.676  24
  -5  -3 -10 2429.02 171.243  24
  -5   3 -10 2446.55 151.518  10
  -5  -3 -10 2219.85 148.836  10
  -5   3 -10 2044.52 262.941  25
  -5  -3 -10 2062.50 265.125  25
  -5   3 -10 2491.10 215.714  17
  -5  -3 -10 2599.05 206.135  18
  -5   3 -10 2465.61 193.092   5
  -5  -3 -11 1946.42 171.850   5
  -5   3 -11 1652.54 149.695  24
  -5  -3 -11 1759.94 151.977  24
  -5   3 -11 1655.53 127.735  10
  -5  -3 -11 1708.75 124.939  10
  -5   3 -11 1431.48 242.417  25
  -5  -3 -11 1415.47 246.456  25
  -5   3 -11 2185.18 212.362  17
  -5  -3 -11 2004.72 198.026  18
  -5   3 -11 1750.91 171.376   5
  -5   3 -12 2209.88 168.603  24
  -5  -3 -12 2509.49 173.280  24
  -5   3 -12 2386.25 151.501  10
  -5  -3 -12 2560.71 154.136  10
  -5   3 -12 1896.95 266.572  25
  -5  -3 -12 2086.19 272.867  25
  -5  -3 -12 2589.78 220.637  18
  -5   3 -12 3066.60 234.598  17
  -5   3 -12 2615.86 187.921   5
  -5   3 -13 1782.52 165.761   5
  -5   3 -13 2273.70 164.147  24
  -5  -3 -13 2462.85 169.893  24
  -5   3 -13 2416.96 147.734  10
  -5  -3 -13 2070.97 142.275  10
  -5   3 -13 1657.06 245.398  25
  -5  -3 -13 1679.50 255.596  25
  -5  -3 -13 2004.13 179.935   2
  -5   3 -13 2150.88 219.579  17
  -5   3 -14 7712.40 357.343   5
  -5   3 -14 7709.96 354.893  10
  -5  -3 -14 7579.53 353.664  10
  -5   3 -14 7924.92 362.128  24
  -5  -3 -14 7605.44 365.020  24
  -5  -3 -14 7831.62 374.920   2
  -5   3 -14 8456.53 406.835  17
  -5   3 -15 1582.79 128.815  10
  -5  -3 -15 1754.75 128.199  10
  -5   3 -15 1778.72 149.051  24
  -5  -3 -15 2124.18 155.179  24
  -5  -3 -15 1686.31 166.135   2
  -5   3 -15 1766.34 197.457  17
  -5   3 -16 15773.5 707.318   7
  -5  -3 -16 16077.1 666.610   2
  -5   3 -16 15794.8 657.146  24
  -5  -3 -16 15492.6 659.193  24
  -5   3 -16 15775.5 687.551  17
  -5   3 -16 14887.2 651.219  10
  -5  -3 -16 14868.6 650.072  10
  -5   3 -17 537.447 103.918  24
  -5  -3 -17 509.224 110.933  24
  -5   3 -17 459.491 214.408   7
  -5   3 -17 416.775 158.716  17
  -5  -3 -17 447.092 80.9374  10
  -5   3 -17 641.568 87.0805  10
  -5  -3 -17 553.191 120.442   2
  -5   3 -18 8456.67 386.989   7
  -5  -3 -18 8145.06 338.981   2
  -5   3 -18 7076.83 328.683  24
  -5  -3 -18 7460.16 333.207  24
  -5   3 -18 7124.98 322.804  10
  -5  -3 -18 6935.90 320.755  10
  -5   3 -18 7828.41 363.466  17
  -5   3 -19 1526.56 176.271   7
  -5   3 -19 1142.84 102.426  24
  -5  -3 -19 1380.95 110.603  24
  -5  -3 -19 1515.60 110.770   2
  -5   3 -19 1334.99 88.5768  10
  -5  -3 -19 1275.09 89.3864  10
  -5   3 -19 1518.67 146.464  17
  -5  -3 -20 606.170 71.3442  24
  -5  -3 -20 589.154 70.4712   2
  -5   3 -20 667.983 110.359  17
  -5   3 -20 533.325 56.4822  10
  -5   3 -20 535.399 137.477   7
  -5   3 -21 1441.27 104.774  17
   5  -4 -22 1281.51 111.436  23
   5   4 -21 513.735 119.469  11
   5   4 -20 2457.37 194.761  11
   5   4 -19 359.148 172.995  11
  -5  -4  18 3114.62 150.703  14
   5   4 -18 3388.64 258.671  11
  -5   4  17 308.871 57.6456  14
  -5  -4  17 318.245 63.6802  14
  -5   4  16 502.738 70.7059  14
  -5  -4  16 550.075 73.5967  14
  -5   4  15 3106.28 160.914  14
  -5  -4  15 3247.58 162.450  14
  -5   4  14 1612.45 106.053  14
  -5  -4  14 1556.59 106.625  14
  -5   4  13 475.508 74.3224  14
  -5  -4  13 713.140 80.8228  14
   5  -4 -13 579.878 264.963  12
  -5   4  12-36.8089 132.523  13
  -5  -4  12 304.458 71.6789  14
  -5   4  12 285.575 70.4957  14
   5  -4 -12 340.642 276.662  12
   5  -4 -11 2571.58 365.257  12
  -5   4  11 2253.16 128.480  14
  -5  -4  11 2512.56 131.974  14
  -5   4  10 6058.02 375.934   9
  -5   4  10 6496.21 380.981  13
  -5  -4  10 6620.29 382.559  13
  -5   4  10 7466.30 317.477  14
  -5  -4  10 7640.33 318.580  14
   5  -4 -10 7920.84 579.518  12
  -5   4   9 1513.71 161.000  13
  -5  -4   9 1457.68 165.494  13
   5  -4  -9 1444.57 357.065  12
  -5   4   9 1554.45 97.8303  14
  -5  -4   9 1623.84 100.838  14
  -5   4   9 1237.94 219.348  21
  -5   4   9 1443.14 162.724   9
  -5  -4   9 1349.46 158.198   9
  -5   4   8-10.5959 106.128  13
  -5  -4   8 97.4821 113.440  13
  -5   4   8 71.0097 57.7960  14
  -5  -4   8 77.7916 57.4965  14
  -5   4   8 31.5565 196.282  21
  -5   4   8 74.9498 109.718   9
  -5  -4   8 321.954 110.276   9
  -5   4   7 90.3807 103.828  13
  -5  -4   7 163.397 113.933  13
  -5   4   7 215.548 106.407   9
  -5  -4   7 165.016 112.041   9
  -5   4   7 185.919 191.579  21
  -5   4   7 83.4867 55.4759  14
  -5   4   6 7252.89 370.893   9
  -5  -4   6 6883.54 368.146   9
  -5   4   6 7808.18 395.068  21
  -5   4   6 6710.80 368.329  13
  -5  -4   6 7128.77 371.779  13
  -5   4   6 7282.19 312.103  14
  -5   4   5 4439.93 259.702   9
  -5  -4   5 4530.98 257.469   9
  -5   4   5 4632.81 204.267  14
  -5   4   5 4889.36 298.639  21
  -5   4   5 3788.92 251.846  13
  -5  -4   5 4565.56 261.199  13
  -5   4   4 9006.61 432.268   9
  -5  -4   4 9193.68 433.744   9
  -5   4   4 9142.06 377.001  14
  -5  -4   4 8409.66 416.346  20
  -5   4   4 8685.54 449.420  21
  -5   4   4 8861.39 428.850  13
  -5  -4   4 8287.38 427.213  13
  -5   4   3 423.268 209.361   3
  -5  -4   3 637.108 219.210   3
  -5   4   3 627.826 113.118   9
  -5   4   3 652.462 60.6269  14
  -5   4   3 735.169 180.169  21
  -5  -4   3 960.015 144.469  20
  -5  -4   3 541.478 85.3817   2
  -5  -4   2 5283.44 289.437  20
  -5   4   2 5702.03 238.521  14
  -5  -4   2 5186.65 257.091   2
  -5  -4   2 5274.14 383.930   3
  -5   4   2 5017.05 378.877   3
   5  -4  -1 53156.9 2192.44  12
  -5   4   1 46313.6 2037.67   8
  -5  -4   1 49952.1 2007.06  20
  -5   4   1 50139.6 1982.22  14
  -5  -4   1 46599.9 1994.45   2
  -5  -4   1 48725.1 2106.46   3
  -5   4   1 48752.5 2105.06   3
   5  -4   0 17792.6 933.063  12
  -5   4   0 17843.0 701.009  14
  -5  -4   0 15410.2 717.533   2
  -5  -4   0 15738.5 820.433   3
  -5   4   0 17107.8 831.040   3
  -5  -4   0 17300.3 731.137  20
  -5  -4  -1 658.495 143.683  20
  -5  -4  -1 937.478 102.084   5
  -5  -4  -1 696.824 105.492   2
  -5   4  -1 704.966 199.428   3
  -5  -4  -1 587.472 199.068   3
  -5  -4  -1 807.013 141.845  19
  -5  -4  -2 3937.66 209.575   5
  -5  -4  -2 3805.22 215.375   2
  -5  -4  -3 29063.0 1218.60   5
  -5  -4  -3 29612.1 1224.77   2
  -5  -4  -3 30027.2 1228.44  19
  -5  -4  -4 22223.0 918.396  18
  -5  -4  -4 22981.1 923.426  19
  -5  -4  -4 21292.9 911.859   5
  -5  -4  -4 20996.6 916.580   2
  -5  -4  -5 10927.6 464.698  18
  -5   4  -5 9536.26 467.199  11
  -5  -4  -5 9607.45 466.541  19
  -5  -4  -5 10681.1 454.924   5
  -5  -4  -5 9995.18 457.124   2
  -5  -4  -6 36628.1 1494.86  18
  -5   4  -6 35907.6 1476.52  10
  -5   4  -6 34556.6 1498.93  11
  -5  -4  -6 35385.0 1475.64  10
  -5  -4  -6 36708.6 1497.06  19
  -5  -4  -6 36026.0 1493.77   2
  -5  -4  -6 37645.9 1488.68   5
  -5  -4  -7 2459.90 172.412   5
  -5  -4  -7 1856.37 207.993  19
  -5  -4  -7 2339.96 191.501  18
  -5   4  -7 2049.14 129.629  10
  -5  -4  -7 2379.96 131.961  10
  -5   4  -7 2293.35 143.573  24
  -5   4  -7 2001.20 168.316  11
  -5  -4  -7 2117.84 169.408   2
  -5   4  -8 2180.48 176.026  11
  -5  -4  -8 2575.36 185.894   2
  -5  -4  -8 2887.09 226.801  19
  -5   4  -8 2593.43 147.927  10
  -5  -4  -8 2641.51 144.681  10
  -5  -4  -8 2413.53 160.675  24
  -5   4  -8 2664.65 158.806  24
  -5   4  -8 2766.42 314.483   6
  -5  -4  -8 2724.85 208.651  18
  -5  -4  -9 5164.39 284.455  18
  -5   4  -9 4740.40 228.538  10
  -5  -4  -9 4499.08 228.233  10
  -5  -4  -9 4718.88 241.757  24
  -5   4  -9 4962.52 239.263  24
  -5  -4  -9 4926.80 263.687   2
  -5   4  -9 5088.67 361.761   6
  -5  -4 -10 34893.7 1403.20   2
  -5  -4 -10 36819.9 1410.49  18
  -5  -4 -10 32136.6 1380.78  10
  -5   4 -10 32269.2 1381.52  10
  -5   4 -10 35203.9 1387.00  24
  -5   4 -10 34286.5 1401.02   5
  -5  -4 -10 32641.2 1386.32  24
  -5  -4 -11 2495.78 213.139  18
  -5  -4 -11 1856.85 118.611  10
  -5   4 -11 1135.70 111.220  10
  -5  -4 -11 2015.02 184.364   2
  -5   4 -11 1364.35 168.098   5
  -5  -4 -11 2429.75 155.826  24
  -5   4 -11 1358.29 129.797  24
  -5  -4 -12 9083.09 429.929  18
  -5  -4 -12 8395.33 382.105  10
  -5   4 -12 8517.69 383.449  10
  -5  -4 -12 9129.66 415.918   2
  -5   4 -12 8797.79 404.535   5
  -5   4 -12 8634.10 390.587  24
  -5  -4 -12 9114.99 395.480  24
  -5   4 -13 51.3818 73.3831  10
  -5  -4 -13-27.2586 71.2496  10
  -5  -4 -13-35.8471 172.165  18
  -5   4 -13 66.7873 118.104   5
  -5  -4 -13 138.154 137.928   2
  -5   4 -13 73.7208 96.1921  24
  -5  -4 -13-23.6324 104.148  24
  -5   4 -14 3574.05 187.149  24
  -5  -4 -14 3331.50 172.460  10
  -5   4 -14 3415.69 175.844  10
  -5  -4 -14 3474.41 191.848  24
  -5   4 -15 2693.72 152.047  24
  -5  -4 -15 2287.85 155.715  24
  -5  -4 -15 2488.47 134.952  10
  -5   4 -15 2525.58 139.030  10
  -5   4 -16 3692.32 183.406  24
  -5   4 -16 3573.14 282.694   7
  -5   4 -16 3476.32 177.245  10
  -5  -4 -16 3831.75 190.763  24
  -5  -4 -17 198.305 114.447   2
  -5   4 -17 136.325 60.0879  10
  -5   4 -17-21.9474 187.034   7
  -5  -4 -17 159.559 78.9390  24
  -5   4 -18 5177.05 232.243  10
  -5  -4 -18 5724.23 257.746   2
  -5  -4 -18 5121.03 237.849  24
  -5  -4 -19 2345.94 135.062   2
  -5   4 -19 2277.43 181.617   7
  -5  -4 -20 6173.55 262.498   2
  -5   4 -20 5871.42 282.682   7
  -5  -5  20 5656.50 268.259  20
   5   5 -20 5871.46 279.266  11
   5  -5 -19 9747.20 491.545  23
   5   5 -19 11294.2 480.754  11
   5  -5 -18 9618.41 487.431  23
   5   5 -18 10349.5 470.951  11
   5  -5 -17 14132.2 677.210  23
   5   5 -17 15037.1 659.637  11
   5   5 -16 339.099 187.627  11
   5  -5 -16 212.453 217.235  23
   5   5 -15 163.046 200.003  11
   5   5 -14 866.945 204.998  11
   5   5 -13 5838.15 348.556  11
   5  -5 -12 16891.5 937.891  12
   5   5 -12 19296.7 834.337  11
   5   5 -11 3789.68 272.537  11
   5  -5 -11 3814.69 395.518  12
   5   5 -10 809.599 185.532  11
   5  -5 -10 623.595 332.159  12
  -5   5   9 6704.13 406.850  21
   5   5  -9 7618.05 392.869  11
   5  -5  -8 1339.47 331.142  12
   5   5  -8 1344.78 180.253  11
  -5   5   8 1185.54 223.172  21
   5  -5  -7 4393.28 278.336  23
  -5   5   7 3296.72 285.149  21
   5  -5  -7 3406.99 404.988  12
   5  -5  -6 38975.3 1642.76  23
   5  -5  -6 41505.8 1800.41  12
  -5   5   6 38554.0 1644.37  21
   5  -5  -5 4580.48 282.731  23
  -5  -5   5 4025.88 271.304  20
  -5   5   5 3959.34 289.510  21
   5  -5  -5 4852.45 445.532  12
  -5   5   4 841.393 208.656  21
  -5  -5   4 1025.10 171.515  20
   5  -5  -4 1043.18 314.284  12
  -5  -5   3 3799.76 245.674  20
   5  -5  -3 4645.73 438.072  12
  -5   5   3 3918.42 281.592  21
  -5  -5   2 19502.2 836.289  20
  -5   5   2 18826.9 872.689   8
   5  -5  -2 20165.4 1007.02  12
  -5  -5   1 10887.0 472.836   2
  -5  -5   1 10861.2 507.018  20
  -5   5   1 11005.7 551.570   8
   5  -5  -1 11676.3 682.877  12
  -5  -5   0 68241.0 2866.21   2
  -5  -5   0 71521.8 2880.89  20
  -5   5   0 73047.1 2918.49   8
   5  -5   0 77738.8 3068.09  12
  -5  -5  -1 1157.83 115.893   2
  -5  -5  -1 1001.66 173.965  20
  -5   5  -1 809.229 226.978   8
   5  -5   1 1094.30 333.466  12
  -5  -5  -2 8070.83 377.469   2
  -5  -5  -2 8580.44 402.878  19
  -5   5  -2 8391.24 459.904   8
  -5  -5  -3 11305.6 488.390  19
  -5  -5  -3 9807.15 463.081   2
  -5   5  -3 11235.6 542.074   8
  -5   5  -3 10124.3 542.036   6
  -5   5  -4 633.594 266.164   6
  -5  -5  -4 724.054 174.654  19
  -5   5  -4 755.594 240.833   8
  -5  -5  -4 573.334 118.040   2
  -5   5  -5 172.427 265.491   6
  -5  -5  -5 20.7673 146.487  18
  -5  -5  -5 84.0286 175.538  19
  -5   5  -5 300.742 187.056  17
  -5  -5  -5 25.2045 117.401   2
  -5   5  -5 305.718 159.959  11
  -5   5  -6 3679.23 326.260   6
  -5  -5  -6 3397.51 250.113  19
  -5   5  -6 3074.63 233.768  11
  -5  -5  -6 3352.25 210.235   2
  -5  -5  -6 3255.30 226.703  18
  -5   5  -6 4097.28 271.690  17
  -5  -5  -7 1059.88 143.487   2
  -5   5  -7 528.737 155.670  11
  -5  -5  -7 920.669 164.464  18
  -5  -5  -7 622.549 182.813  19
  -5   5  -7 1219.86 199.219  17
  -5   5  -7 665.851 259.385   6
  -5   5  -8 2800.94 319.810   6
  -5  -5  -8 2729.50 236.699  19
  -5  -5  -8 2712.83 188.705   2
  -5   5  -8 1948.76 196.660  11
  -5   5  -8 2866.32 242.437  17
  -5  -5  -8 2854.22 217.858  18
  -5  -5  -9 474.881 140.372   2
  -5   5  -9 466.398 138.401  11
  -5   5  -9 636.962 288.711   6
  -5  -5  -9 736.437 176.474  18
  -5   5  -9 943.770 206.434  17
  -5   5 -10 6238.16 303.316   5
  -5   5 -10 5925.79 351.391  17
  -5  -5 -10 6033.67 321.317  18
  -5  -5 -10 6375.60 306.171   2
  -5   5 -11 146.391 131.198   5
  -5  -5 -11 398.887 138.870   2
  -5  -5 -11 230.328 172.544  18
  -5   5 -11 159.729 192.125  17
  -5   5 -12 208.747 121.502   5
  -5  -5 -12 326.630 139.469   2
  -5   5 -12 447.230 195.338  17
  -5  -5 -12 342.206 176.567  18
  -5  -5 -13 5582.94 305.650  18
  -5   5 -13 5014.13 324.874  17
  -5  -5 -13 5454.10 283.141   2
  -5   5 -14 2566.13 233.174  17
  -5  -5 -14 2487.67 211.947  18
  -5  -5 -14 2929.27 194.731   2
  -5   5 -15 1951.23 201.244  17
  -5  -5 -15 2441.50 170.092   2
  -5   5 -16 18076.3 802.662  17
  -5  -5 -16 18976.2 785.326   2
  -5   5 -17 8884.98 419.403   7
  -5   5 -17 8041.74 409.427  17
  -5  -5 -17 9355.05 392.300   2
  -5   5 -18 220.846 110.985  17
  -5   5 -18 126.370 133.816   7
  -5   5 -19 2163.77 139.237  17
  -5   5 -19 2389.40 148.760   7
   5  -6 -19 1831.74 153.247  23
  -5  -6  19 1853.53 124.154  20
   5   6 -19 1797.38 125.222  11
   5  -6 -18 364.274 152.481  23
  -5  -6  18 229.604 112.067  20
   5   6 -18 73.4382 111.656  11
   5  -6 -17 2726.68 234.713  23
  -5  -6  17 2865.36 193.254  20
   5   6 -17 3199.73 198.634  11
  -5  -6  16 1623.37 171.380  20
   5  -6 -16 1241.72 219.237  23
   5   6 -16 1197.61 168.454  11
  -5  -6  15 1809.92 194.293  20
   5  -6 -15 2010.08 244.134  23
   5   6 -15 1720.19 189.845  11
  -5  -6  14 1676.14 197.996  20
   5  -6 -14 1199.12 234.317  23
   5   6 -14 1574.48 187.586  11
  -5  -6  13 2376.52 229.783  20
   5  -6 -13 2673.91 281.142  23
   5   6 -13 2605.55 218.598  11
   5  -6 -12 4761.55 328.019  23
  -5  -6  12 4322.27 287.217  20
   5   6 -12 4716.35 285.611  11
   5  -6 -11 28.1543 227.647  23
  -5  -6  11 5.99613 188.152  20
   5   6 -11 117.243 167.360  11
   5   6 -10 21119.9 933.294  11
  -5  -6  10 22131.9 938.074  20
   5  -6 -10 21754.5 965.027  23
   5   6  -9 4594.76 268.857  11
   5  -6  -9 4145.96 436.616  12
   5  -6  -9 4037.49 316.642  23
  -5  -6   9 4756.57 298.755  20
  -5   6   9 4239.59 299.712  21
   5  -6  -8 18.2529 192.909  23
  -5  -6   8 6.20724 200.019  20
  -5   6   8 309.521 207.321  21
   5  -6  -8 185.363 309.290  12
   5  -6  -7 4011.57 289.023  23
  -5   6   7 3548.92 293.908  21
   5  -6  -7 3915.08 444.095  12
   5  -6  -6 3261.44 269.624  23
  -5   6   6 3659.96 282.447  21
   5  -6  -6 3284.42 402.863  12
  -5   6   5 3463.08 284.093  21
   5  -6  -5 3128.24 383.622  12
   5  -6  -5 3610.91 263.858  23
  -5   6   5 3170.31 313.132   8
   5  -6  -4 30594.6 1334.66  23
  -5   6   4 32054.9 1367.14   8
   5  -6  -4 32056.1 1490.52  12
  -5   6   4 32378.4 1353.13  21
  -5   6   3 3602.64 317.336   8
   5  -6  -3 4069.83 403.155  12
  -5   6   3 3415.54 282.089  21
  -5   6   2 7332.59 430.630   8
   5  -6  -2 6956.94 534.828  12
  -5   6   1 28037.6 1217.63   8
   5  -6  -1 27362.6 1337.23  12
  -5   6   0 29228.4 1246.91   8
   5  -6   0 27045.2 1360.50  12
  -5   6  -1 3598.39 320.997   8
   5  -6   1 3688.06 403.090  12
  -5   6  -2 3162.23 325.492   6
  -5  -6  -2 3029.84 233.998  19
   5  -6   2 2458.94 371.948  12
  -5   6  -2 3078.81 307.185   8
  -5  -6  -2 2634.95 162.865   2
  -5   6  -3 37.3177 260.250   6
  -5  -6  -3 208.281 98.9889   2
  -5  -6  -3 109.472 181.663  19
   5  -6   3 310.422 299.415  12
  -5   6  -3 72.3651 247.834   8
  -5   6  -4 823.247 281.705   6
  -5  -6  -4 512.615 191.740  19
  -5  -6  -4 484.804 114.437   2
   5  -6   4 85.9880 282.513  12
  -5   6  -5 26752.8 1127.35   6
  -5  -6  -5 26182.5 1082.07  19
  -5  -6  -5 24514.6 1062.22   2
   5  -6   5 25264.0 1261.52  12
  -5   6  -6 3495.35 327.758   6
  -5  -6  -6 3803.07 264.408  19
  -5  -6  -6 3569.22 236.821  18
   5  -6   6 3422.21 406.005  12
  -5   6  -6 3513.32 252.992  11
  -5  -6  -6 2977.36 202.601   2
  -5  -6  -7 700.074 170.821  18
  -5  -6  -7 868.881 200.417  19
  -5   6  -7 897.231 275.181   6
  -5  -6  -7 626.796 133.086   2
  -5   6  -7 722.653 170.664  11
  -5   6  -8 9210.03 526.338   6
  -5  -6  -8 9667.74 454.566  18
  -5   6  -8 9508.76 482.482  17
  -5   6  -8 8924.20 456.091  11
  -5  -6  -8 9517.84 466.099  19
  -5  -6  -8 9873.03 436.907   2
  -5   6  -9 655.299 199.255  17
  -5   6  -9 496.720 289.262   6
  -5   6  -9 616.373 153.661  11
  -5  -6  -9 697.324 172.952  18
  -5  -6  -9 824.372 131.773   2
  -5   6 -10 12586.4 573.626  17
  -5  -6 -10 12436.1 549.641  18
  -5   6 -10 12418.0 532.380   5
  -5  -6 -10 12523.5 534.585   2
  -5   6 -11 13297.7 589.821  17
  -5  -6 -11 12225.6 565.678  18
  -5   6 -11 12356.7 544.076   5
  -5  -6 -11 12580.6 554.456   2
  -5  -6 -12 799.213 132.225   2
  -5  -6 -12 695.902 162.501  18
  -5   6 -12 757.624 183.648  17
  -5  -6 -13 293.420 117.910   2
  -5  -6 -13 125.968 154.446  18
  -5   6 -13 219.326 159.130  17
  -5  -6 -14 7460.67 354.202  18
  -5   6 -14 7098.92 361.086  17
  -5  -6 -14 7148.14 337.641   2
  -5   6 -15 2159.76 176.893  17
  -5  -6 -15 2240.91 149.769   2
  -5   6 -16 658.721 156.043   7
  -5  -6 -16 611.252 98.1607   2
  -5  -6 -17 17485.4 701.621   2
  -5   6 -17 16056.8 714.010   7
  -5  -6 -18 2861.79 142.383   2
  -5   6 -18 3387.67 164.399   7
   5  -7 -18 3317.66 173.438  23
   5  -7 -17 1521.38 152.206  23
  -5  -7  17 1662.15 116.032  20
  -5  -7  16 2447.84 159.006  20
   5  -7 -16 2293.19 192.565  23
  -5   7  16 2232.87 163.429   8
   5   7 -16 2273.83 148.836  11
  -5  -7  15 2210.63 172.170  20
   5   7 -15 2078.56 155.179  11
  -5   7  15 2389.22 183.706   8
   5  -7 -15 2518.47 212.928  23
  -5   7  14 372.949 170.915   8
  -5  -7  14 350.886 147.729  20
   5  -7 -14 338.863 188.849  23
   5   7 -14 409.228 125.224  11
   5   7 -13 4075.90 239.408  11
  -5   7  13 4724.22 286.708   8
  -5  -7  13 4246.56 253.759  20
   5  -7 -13 4465.14 289.479  23
   5   7 -12 3204.12 207.516  11
  -5   7  12 3152.11 265.812   8
  -5  -7  12 3248.27 235.049  20
   5  -7 -12 3578.02 268.512  23
   5   7 -11 5573.46 302.361  11
   5  -7 -11 6403.96 358.932  23
  -5   7  11 6256.89 356.019   8
  -5  -7  11 6074.40 328.075  20
  -5  -7  10 582.243 193.618  20
  -5   7  10 667.683 213.382   8
   5  -7 -10 680.527 219.923  23
  -5   7   9 875.155 189.861  21
  -5  -7   9 691.107 193.797  20
  -5   7   9 796.824 234.719   8
   5  -7  -9 974.622 210.788  23
  -5   7   8-73.2793 220.861   8
  -5  -7   8 316.807 198.247  20
  -5   7   8 459.891 197.323  21
   5  -7  -8 436.808 188.651  23
  -5   7   7 2702.15 281.879   8
   5  -7  -7 2394.20 236.996  23
  -5  -7   7 2600.64 231.422  20
  -5   7   7 2616.64 250.125  21
  -5  -7   6 14352.4 656.033  20
  -5   7   6 14792.1 669.420  21
  -5   7   6 14704.3 686.256   8
   5  -7  -6 13913.5 662.659  23
  -5  -7   5 6629.09 358.648  20
  -5   7   5 6294.79 375.319  21
  -5   7   5 6901.92 397.378   8
   5  -7  -5 6014.34 354.715  23
  -5   7   4 1297.99 256.874   8
  -5  -7   4 1447.35 216.202  20
  -5   7   4 1482.89 236.799  21
   5  -7  -4 1345.87 194.939  23
  -5  -7   3 2969.99 245.019  20
  -5   7   3 2578.82 274.070  21
   5  -7  -3 2995.58 352.456  12
  -5   7   3 3108.62 287.486   8
   5  -7  -2-151.442 246.853  12
  -5   7   2 231.726 217.300  21
  -5   7   2 683.242 249.277   8
  -5   7   1 1500.32 270.314   8
   5  -7  -1 1274.11 285.939  12
  -5   7   0 4562.86 341.794   8
   5  -7   0 3583.05 373.974  12
  -5   7  -1 330.329 251.691   8
  -5   7  -1 231.523 282.775   6
   5  -7   1 124.234 240.698  12
  -5  -7  -1 104.746 190.465  19
  -5  -7  -2 3775.18 262.455  19
  -5   7  -2 3577.91 328.431   6
  -5   7  -3 975.288 274.336   6
  -5  -7  -3 545.554 197.329  19
  -5   7  -4 1838.91 300.040   6
  -5  -7  -4 1861.02 224.816  19
  -5   7  -5 133.110 263.390   6
  -5  -7  -5 234.837 89.9503   2
  -5  -7  -5 169.129 150.289  18
  -5  -7  -5 84.2456 201.354  19
  -5   7  -6-95.7945 271.861   6
  -5  -7  -6-7.77430 92.5396   2
  -5  -7  -6 42.4884 153.748  18
  -5  -7  -6 262.194 204.717  19
  -5   7  -7 652.115 272.107   6
  -5  -7  -7 579.734 104.713   2
  -5  -7  -7 365.443 160.092  18
  -5  -7  -7 505.387 201.685  19
  -5   7  -8 5723.25 394.460   6
  -5  -7  -8 6653.76 340.297  19
  -5  -7  -8 5915.15 317.519  18
  -5  -7  -8 5816.62 284.081   2
  -5  -7  -9 186.847 151.940  18
  -5  -7  -9 105.739 98.1570   2
  -5   7 -10 652.544 113.599   5
  -5  -7 -10 481.753 104.085   2
  -5  -7 -10 657.869 157.296  18
  -5  -7 -11 209.084 98.7694   2
  -5  -7 -11 208.902 148.140  18
  -5  -7 -12 553.974 103.134   2
  -5  -7 -12 673.632 146.125  18
  -5  -7 -13 4676.79 228.459   2
  -5  -7 -13 4900.26 252.319  18
  -5  -7 -14 7485.17 327.366   2
  -5  -7 -15 1425.26 94.2989   2
  -5   7 -16 3639.59 183.480   7
  -5  -7 -16 3388.42 156.840   2
   5  -8 -15 291.074 106.831  23
  -5  -8  14 2024.08 141.157  20
   5  -8 -14 2397.71 176.514  23
  -5  -8  13 3490.96 198.161  20
   5  -8 -13 3298.31 225.297  23
  -5  -8  12 397.538 132.101  20
  -5   8  12 544.842 121.345   8
   5  -8 -12 461.999 159.147  23
  -5  -8  11 6075.38 305.059  20
  -5   8  11 6120.06 308.805   8
   5  -8 -11 5853.90 326.575  23
  -5  -8  10 1991.02 181.342  20
   5  -8 -10 1732.71 208.061  23
  -5   8  10 1788.29 190.437   8
  -5  -8   9 1729.91 185.389  20
  -5   8   9 1535.38 198.846   8
   5  -8  -9 1633.81 199.646  23
  -5  -8   8 7016.61 350.481  20
   5  -8  -8 6822.51 365.857  23
  -5   8   8 6675.34 367.663   8
  -5   8   7 3255.05 236.766  21
  -5  -8   7 2789.90 233.853  20
  -5   8   7 3271.49 256.641   8
   5  -8  -7 3382.13 244.122  23
  -5  -8   6 2036.11 206.689  20
  -5   8   6 1916.51 207.081  21
  -5   8   6 1809.01 224.760   8
   5  -8  -6 1712.04 203.714  23
  -5   8   5 7247.45 374.498  21
   5  -8  -5 6532.67 359.259  23
  -5   8   5 6965.13 383.038   8
  -5   8   4 3584.64 273.021  21
   5  -8  -4 3627.77 245.281  23
  -5   8   4 3926.64 291.841   8
  -5   8   3 1141.59 230.028   8
  -5   8   3 937.576 215.936  21
  -5   8   2 375.669 216.954   8
  -5   8   2 145.067 202.384  21
  -5   8   1 18401.3 805.975   6
  -5  -8   1 16720.2 754.115  19
  -5   8   1 17569.6 784.174  21
  -5  -8   0 4595.52 286.988  19
  -5   8   0 4893.99 355.229   6
  -5  -8  -1 1070.85 196.825  19
  -5   8  -1 1337.87 268.533   6
  -5  -8  -2 574.637 197.836  19
  -5   8  -2 319.229 245.114   6
  -5  -8  -3 1225.13 200.449  19
  -5   8  -3 1347.80 265.454   6
  -5  -8  -4 8797.53 434.993  19
  -5  -8  -4 9101.01 414.725  18
  -5   8  -4 8760.26 473.558   6
  -5  -8  -5 7583.05 383.651  19
  -5  -8  -5 7442.10 360.998  18
  -5   8  -5 7496.38 424.930   6
  -5  -8  -6 1959.24 211.662  19
  -5  -8  -6 1773.78 169.570  18
  -5   8  -6 1732.73 256.130   6
  -5  -8  -7 3216.01 238.578  19
  -5   8  -7 3201.25 277.435   6
  -5  -8  -7 3176.09 208.641  18
  -5  -8  -8 135.084 133.352  18
  -5  -8  -9 3679.52 216.508  18
  -5   8  -9 3703.53 188.184   5
  -5  -8 -10 591.744 67.5150   2
  -5  -8 -10 806.731 131.205  18
  -5  -8 -11 3266.95 159.088   2
  -5  -8 -11 3961.78 198.596  18
  -5  -8 -12 87.1002 105.805  18
  -5  -8 -12 173.824 47.1963   2
   5  -9 -12 139.261 85.7528  23
   5  -9 -11 423.309 113.337  23
   5  -9 -10 294.061 121.998  23
   5  -9  -9 1774.71 155.701  23
   5  -9  -8 4346.76 241.722  23
   5  -9  -7 217.070 135.563  23
  -5   9   6 538.186 135.593  21
   5  -9  -6 509.552 130.398  23
   5  -9  -5 1386.21 150.504  23
  -5   9   5 1426.97 223.154   6
  -5  -9   5 1571.72 162.024  19
  -5   9   5 1517.14 164.113  21
  -5   9   4 7399.41 379.755   6
  -5   9   4 6815.07 345.980  21
  -5  -9   4 6540.45 331.587  19
  -5  -9   3 413.021 154.109  19
  -5   9   3 478.981 211.269   6
  -5   9   3 520.633 162.429  21
  -5   9   2 15030.9 657.846   6
  -5   9   2 14769.3 642.992  21
  -5  -9   2 13817.8 627.407  19
  -5  -9   1 1050.67 173.346  19
  -5   9   1 921.416 180.600  21
  -5   9   1 659.189 216.739   6
  -5   9   0 5254.19 308.633  21
  -5   9   0 5797.51 330.323   6
  -5  -9   0 5376.87 296.153  19
  -5  -9  -1 575.717 168.502  19
  -5   9  -1 486.617 178.825  21
  -5   9  -1 635.156 207.933   6
  -5   9  -2 14170.3 611.333  21
  -5  -9  -2 13034.6 594.157  19
  -5   9  -2 13542.1 617.095   6
  -5  -9  -3 120.107 157.224  19
  -5   9  -3 212.716 168.522  21
  -5   9  -3 293.695 189.840   6
  -5  -9  -4 2917.70 213.643  19
  -5   9  -4 3151.03 235.551   6
  -5  -9  -5 14.9803 150.341  19
  -5  -9  -6 6976.67 339.076  19
  -5   9  -7 1392.95 100.558   5
  -5   9 -10 209.715 95.3313  21
  -5 -10   4 11797.3 497.663  19
  -5 -10   3 1745.19 128.037  19
  -5  10   3 1398.46 126.718   6
  -5  10   2 4268.91 217.467  21
  -5 -10   2 4714.68 221.819  19
  -5  10   2 4009.67 216.291   6
  -5 -10   1 3796.26 189.904  19
  -5  10   1 3606.57 191.643  21
  -5 -10   0 1846.00 143.756  19
  -5  10   0 1769.17 140.608  21
  -5 -10  -1 413.984 114.391  19
  -5  10  -1 333.306 114.595  21
  -5  10  -2 7303.55 345.490  21
  -5 -10  -2 7737.49 340.144  19
  -5 -10  -3 263.893 108.852  19
  -5  10  -3 26.2386 109.655  21
  -5  10  -4 163.974 96.9796  21
  -5  10  -5 2490.13 148.646  21
  -5  10  -6 126.998 84.7613  21
  -6   0  22 174.734 44.7319  14
  -6   0  21-11.7797 56.3560  14
  -6   0  20 20190.2 832.687  14
  -6   0  19 5.71380 77.2905  14
  -6   0  18 8178.33 361.555  14
  -6   0  17-28.0861 84.7814  14
  -6   0  16 19138.9 802.851  14
  -6   0  15 23.1172 95.0737  14
  -6   0  14 2505.77 258.091  13
  -6   0  14 3629.24 188.022  14
  -6   0  13-49.0786 152.867  13
  -6   0  13 3.88849 88.4032  14
  -6   0  12 17451.7 846.261  13
  -6   0  12 18194.2 758.665  14
  -6   0  11 40.8629 88.1551  14
  -6   0  11-138.691 155.159  13
   6   0 -11 98.0151 204.658  12
  -6   0  10 12286.4 531.105  14
  -6   0  10 11780.6 613.536  13
  -6   0   9-42.2216 140.475  13
  -6   0   9-10.3643 74.9026  14
   6   0  -9-136.004 250.255  12
  -6   0   8 991.864 98.2041  14
  -6   0   8 899.887 170.805  13
  -6   0   8 929.780 165.006   9
   6   0  -8 1362.04 269.920  12
  -6   0   7-51.6851 133.079  13
  -6   0   7 92.6652 72.1168  14
  -6   0   7 12.9355 138.635   9
   6   0  -7-236.403 239.401  12
  -6   0   6 536.305 156.600   9
  -6   0   6 541.257 78.2323  14
  -6   0   6 548.328 141.187  13
   6   0  -6 403.361 229.734  12
  -6   0   5 24.2037 133.286   9
  -6   0   5-3.00263 70.5840  14
  -6   0   5-71.6683 136.851  13
   6   0  -5 171.986 233.598  12
  -6   0   4 884.020 162.453   9
  -6   0   4 846.303 82.2840  14
  -6   0   4 996.117 96.6146   2
  -6   0   4 517.830 146.040  13
   6   0  -4 575.448 241.431  12
   6   0  -3 312.452 233.992  12
  -6   0   3-11.1199 131.051  13
  -6   0   3 13.9051 64.1596  14
  -6   0   3 33.7436 126.550   9
  -6   0   2 88608.8 3636.15   9
  -6   0   2 86847.1 3630.61  13
  -6   0   2 88258.5 3570.39  14
   6   0  -2 90722.4 3714.08  12
  -6   0   1 635.167 170.995   9
  -6   0   1 643.502 77.7524  14
   6   0  -1 463.825 286.004  12
  -6   0   1 619.982 326.721   3
  -6   0   1 890.748 111.681   2
  -6   0   0 5950.64 256.681  14
  -6   0   0 6088.38 466.920   3
  -6   0   0 5555.20 270.800   2
  -6   0   0 5463.03 286.399   5
  -6   0  -1 82.8107 126.834   5
  -6   0  -1-2.43375 58.9462  14
  -6   0  -1-45.9810 89.5486   2
  -6   0  -2 1297.92 87.5515  14
  -6   0  -2 1305.56 115.564   2
  -6   0  -2 1223.44 147.468   5
  -6   0  -3 175.951 93.7801   2
  -6   0  -3 2.35399 52.8608  14
  -6   0  -3 188.601 259.659   3
  -6   0  -3 78.9209 131.364   5
  -6   0  -3 90.1650 83.7876  10
  -6   0  -4 71659.7 2863.31  10
  -6   0  -4 64815.4 2866.92   4
  -6   0  -4 70866.9 2872.41   5
  -6   0  -4 73039.6 2866.34  24
  -6   0  -4 77901.4 3030.50   3
  -6   0  -4 70320.9 2863.01   2
  -6   0  -5 19.3702 102.601   4
  -6   0  -5 79.8083 91.9114   2
  -6   0  -5-108.302 90.9231  10
  -6   0  -5 73.2304 104.495  17
  -6   0  -5 79.5206 112.421  24
  -6   0  -6 4220.78 211.350  10
  -6   0  -6 3693.62 239.179   7
  -6   0  -6 4009.15 215.960   2
  -6   0  -6 4142.46 220.352   4
  -6   0  -6 3645.32 224.713  17
  -6   0  -6 4281.60 225.869  24
  -6   0  -7-43.5908 99.4495   2
  -6   0  -7 68.3862 89.5578  10
  -6   0  -7 61.5314 123.786  24
  -6   0  -7-9.39268 101.186   4
  -6   0  -7 16.2797 145.816   5
  -6   0  -7 140.767 116.947  17
  -6   0  -7 70.5931 150.918   7
  -6   0  -8 36028.6 1642.08  10
  -6   0  -8 41907.5 1666.32   7
  -6   0  -8 41617.0 1652.46  24
  -6   0  -8 40867.7 1647.05   2
  -6   0  -8 40025.1 1657.30   5
  -6   0  -8 40962.0 1649.47   4
  -6   0  -8 39050.0 1656.16  17
  -6   0  -8 46583.4 1800.71  25
  -6   0  -9 166.696 120.558  17
  -6   0  -9 67.1040 222.633  25
  -6   0  -9 31.1903 97.8754   2
  -6   0  -9 95.2718 99.1055  10
  -6   0  -9 150.654 135.101  24
  -6   0  -9 59.8681 171.449   7
  -6   0  -9 153.890 150.107   5
  -6   0 -10 80380.0 3441.65  10
  -6   0 -10 89557.5 3466.88   7
  -6   0 -10 82307.2 3447.64  24
  -6   0 -10 89049.3 3443.13   2
  -6   0 -10 86828.4 3451.80   5
  -6   0 -10 82289.7 3453.35  17
  -6   0 -10 83052.0 3580.83  25
  -6   0 -11 153.093 120.991  17
  -6   0 -11 277.042 219.325  25
  -6   0 -11 56.8409 94.9241   2
  -6   0 -11-28.5161 104.008  10
  -6   0 -11-36.2581 132.355  24
  -6   0 -11 43.0247 194.394   7
  -6   0 -11 10.4970 146.480   5
  -6   0 -12 9127.07 449.931  10
  -6   0 -12 10851.7 502.117   7
  -6   0 -12 9842.03 463.652  24
  -6   0 -12 10674.2 449.152   2
  -6   0 -12 10988.2 466.059   5
  -6   0 -12 10000.0 464.237  17
  -6   0 -12 8502.11 576.985  25
  -6   0 -13 146.679 121.537  17
  -6   0 -13-22.7713 204.044  25
  -6   0 -13 65.8618 141.349  24
  -6   0 -13 43.8448 94.2203   2
  -6   0 -13-18.8710 138.625   5
  -6   0 -13-138.265 198.300   7
  -6   0 -13 121.038 108.758  10
  -6   0 -14 32526.9 1492.98  17
  -6   0 -14 40210.7 1524.89   7
  -6   0 -14 39137.6 1491.87   5
  -6   0 -14 33552.2 1487.11  10
  -6   0 -14 34994.7 1491.88  24
  -6   0 -14 37781.8 1482.33   2
  -6   0 -15-54.2462 207.246   7
  -6   0 -15-8.43997 97.7847  10
  -6   0 -15-60.7927 111.945   5
  -6   0 -15 144.405 81.0078   2
  -6   0 -15 132.666 132.531  24
  -6   0 -15-10.3022 99.1448  17
  -6   0 -16 9606.31 445.143   7
  -6   0 -16 9225.33 386.531   5
  -6   0 -16 8059.59 386.272  10
  -6   0 -16 8288.38 397.857  24
  -6   0 -17 37.1131 111.319  24
  -6   0 -17 36.3680 85.4658  10
  -6   0 -18 22404.0 928.825  10
  -6   0 -18 22593.4 933.841  24
  -6   0 -19-18.1295 87.6460  24
  -6   0 -19 53.7319 67.6782  10
  -6   1  22 12563.1 489.670  14
  -6  -1  22 11254.3 488.701  14
  -6   1  21 308.550 57.5280  14
  -6  -1  21 331.042 57.6371  14
  -6   1  20 12437.8 536.706  14
  -6  -1  20 13288.9 537.967  14
  -6   1  19 2414.40 139.224  14
  -6  -1  19 2543.25 140.414  14
  -6   1  18 218.725 80.7957  14
  -6  -1  18 209.569 85.0932  14
  -6  -1  17 531.669 96.1650  14
  -6  -1  16 17592.3 740.325  14
  -6  -1  15 16168.9 684.432  14
  -6   1  14 18437.3 898.697  13
  -6  -1  14 18438.6 900.249  13
   6  -1 -14 18869.3 944.097  12
  -6  -1  14 20004.3 813.362  14
  -6   1  13 63.8985 151.345  13
  -6  -1  13 257.128 160.479  13
  -6   1  13 45.8904 90.3250  14
  -6  -1  13 184.557 95.3732  14
   6  -1 -13 170.277 216.217  12
  -6   1  12 5321.33 369.579  13
  -6  -1  12 6256.89 380.453  13
   6  -1 -12 6457.16 445.084  12
  -6   1  12 6263.74 288.329  14
  -6  -1  12 6271.25 289.189  14
  -6   1  11 748.952 167.999  13
  -6   1  11 810.281 96.1626  14
  -6  -1  11 824.367 97.6356  14
  -6  -1  11 442.583 158.119  13
   6  -1 -10 26.4888 278.031  12
  -6  -1  10 73.8898 150.509  13
  -6   1  10 42.7673 82.7132  14
  -6  -1  10-10.7672 81.8799  14
  -6   1  10 58.6676 148.955  13
   6  -1  -9 496.412 276.812  12
  -6   1   9 295.526 82.3523  14
  -6  -1   9 114.250 81.0348  14
  -6   1   9 308.050 154.138  13
  -6  -1   9 324.632 156.118  13
   6  -1  -8 107508. 4113.80  12
  -6   1   8 95107.3 4014.99  13
  -6  -1   8 94097.2 4015.93  13
  -6   1   8 98557.8 3942.13  14
  -6  -1   8 98347.3 3942.41  14
  -6   1   8 93064.6 4013.72   9
  -6  -1   8 94250.4 4015.65   9
   6  -1  -7 11960.0 667.363  12
  -6   1   7 11648.0 576.972  13
  -6  -1   7 10945.2 574.214  13
  -6   1   7 11645.1 500.563  14
  -6  -1   7 11894.4 500.930  14
  -6   1   7 11840.5 575.731   9
  -6  -1   7 11811.6 579.681   9
   6  -1  -6 4237.73 382.650  12
  -6   1   6 4181.96 281.837  13
  -6  -1   6 3957.00 278.897  13
  -6   1   6 4412.87 206.694  14
  -6  -1   6 4235.35 205.545  14
  -6   1   6 3980.25 276.085   9
  -6  -1   6 4033.32 279.442   9
  -6   1   5 1145.59 88.7428  14
  -6  -1   5 871.088 90.6908  14
   6  -1  -5 1489.99 292.853  12
  -6   1   5 1001.71 157.767  13
  -6  -1   5 990.581 160.507  13
   6   1  -5 809.174 208.296  12
  -6  -1   5 1056.94 104.206   2
  -6   1   5 892.861 162.682   9
  -6  -1   5 948.382 161.998   9
  -6   1   4 19534.0 804.870  21
  -6   1   4 18481.8 760.889  14
  -6  -1   4 18126.7 760.359  14
   6  -1  -4 19933.1 936.052  12
   6   1  -4 18294.6 869.619  12
  -6   1   4 18143.5 827.789  13
  -6  -1   4 17190.5 825.623  13
  -6  -1   4 18146.5 764.886   2
  -6   1   4 17609.5 827.733   9
  -6  -1   4 18345.0 831.779   9
  -6   1   3 965.174 95.3588   2
  -6  -1   3 819.450 99.5015   2
  -6  -1   3 784.737 82.6900  14
  -6   1   3 820.605 155.408   9
  -6  -1   3 861.984 159.355   9
   6  -1  -3 983.047 287.252  12
  -6   1   3 901.200 150.240  13
  -6  -1   3 987.674 156.546  13
   6   1  -3 1309.81 226.509  12
  -6   1   3 544.288 166.503  21
  -6   1   3 863.093 82.6054  14
  -6   1   2 64820.3 2671.19  14
  -6  -1   2 68152.2 2671.95  14
  -6   1   2 63998.7 2732.71  13
  -6  -1   2 65438.8 2733.41  13
  -6   1   2 66450.9 2675.78   2
  -6  -1   2 62027.7 2678.13   2
   6  -1  -2 68250.1 2842.48  12
   6   1  -2 66379.5 2790.40  12
  -6   1   2 67456.9 2739.05   9
  -6  -1   2 66257.0 2739.19   9
  -6   1   2 68977.1 2702.12  21
  -6   1   1 4440.91 264.708  21
   6  -1  -1 4781.47 434.318  12
   6   1  -1 4340.71 366.805  12
  -6   1   1 4949.55 296.292   9
  -6  -1   1 5115.59 301.364   9
  -6   1   1 4042.80 207.292  14
  -6  -1   1 4643.38 208.939  14
  -6   1   1 4342.43 408.610   3
  -6   1   1 4358.69 218.822   2
  -6  -1   1 4522.01 428.303   3
  -6  -1   1 4565.00 226.049   2
  -6  -1   0 2069.21 139.368   2
  -6  -1   0 1741.32 315.879   3
  -6   1   0 1874.36 315.583   3
  -6   1   0 1951.28 124.468   2
  -6   1   0 1610.43 106.954  14
  -6  -1   0 1905.10 108.905  14
  -6   1   0 1749.82 178.568  21
  -6  -1   0 2006.81 152.873   5
  -6   1  -1 6090.33 312.404  21
  -6   1  -1 6086.76 266.595  14
  -6  -1  -1 6002.42 267.292  14
  -6   1  -1 5489.06 323.051   8
  -6   1  -1 5119.82 452.398   3
  -6  -1  -1 6266.22 471.457   3
  -6   1  -1 6267.65 279.655   2
  -6  -1  -1 6075.05 295.774   5
  -6   1  -2 22090.6 913.546  21
  -6   1  -2 20525.9 925.136   8
  -6   1  -2 22215.3 886.046  14
  -6  -1  -2 21709.3 885.471  14
  -6  -1  -2 22217.4 1059.55   3
  -6   1  -2 22585.1 1066.49   3
  -6   1  -2 21203.9 896.882   2
  -6  -1  -2 20202.3 904.670   5
  -6   1  -3 1924.46 153.076   4
  -6  -1  -3 1784.03 153.605   4
  -6  -1  -3 1923.86 165.476   5
  -6   1  -3 1839.30 175.604   5
  -6   1  -3 2271.44 140.767  10
  -6  -1  -3 2015.36 136.785  10
  -6   1  -3 2009.78 216.204   6
  -6   1  -3 2296.97 115.659  14
  -6  -1  -3 2122.04 113.491  14
  -6   1  -3 1972.81 200.794   8
  -6   1  -3 2103.48 137.733   2
  -6  -1  -3 1468.64 287.385   3
  -6   1  -3 2190.40 302.660   3
  -6  -1  -3 2092.96 149.816   2
  -6   1  -4 10524.1 505.660   4
  -6  -1  -4 11592.5 515.856   5
  -6  -1  -4 10895.8 507.299   4
  -6   1  -4 12121.7 502.279  10
  -6  -1  -4 11621.1 500.384  10
  -6   1  -4 11838.5 508.164  24
  -6  -1  -4 12139.4 508.509  24
  -6   1  -4 11580.9 521.728  17
  -6   1  -4 12068.4 498.534   2
  -6   1  -4 12248.4 667.509   3
  -6  -1  -4 13512.3 678.861   3
  -6  -1  -4 10512.7 504.207   2
  -6   1  -4 11013.3 541.684   6
  -6   1  -5 9439.23 442.823   4
  -6  -1  -5 9896.13 454.710   5
  -6  -1  -5 9318.90 443.066   4
  -6   1  -5 10337.0 438.187  10
  -6  -1  -5 9759.91 438.000  10
  -6   1  -5 10319.0 444.217  24
  -6  -1  -5 10378.4 444.430  24
  -6   1  -5 10269.5 459.865  17
  -6   1  -5 9967.05 433.623   2
  -6  -1  -5 9707.92 442.916   2
  -6   1  -5 9318.04 483.482   6
  -6  -1  -6 9797.62 431.394   4
  -6   1  -6 9158.76 429.826   4
  -6   1  -6 9794.88 448.819   5
  -6   1  -6 9292.69 477.171   6
  -6  -1  -6 8973.05 440.120   7
  -6   1  -6 9504.56 424.948  10
  -6  -1  -6 9814.41 424.731  10
  -6   1  -6 9562.58 434.587  24
  -6  -1  -6 9312.21 434.773  24
  -6  -1  -6 9873.51 431.252   2
  -6   1  -6 9687.42 421.303   2
  -6   1  -6 9616.68 452.670  17
  -6  -1  -7 6090.86 292.055   4
  -6   1  -7 5533.77 289.925   4
  -6   1  -7 5848.79 315.553   5
  -6  -1  -7 5535.04 298.530  24
  -6  -1  -7 6245.54 316.515   7
  -6   1  -7 5563.06 283.769  10
  -6  -1  -7 5902.69 283.127  10
  -6   1  -7 5817.82 297.781  24
  -6  -1  -7 6239.80 293.169   2
  -6   1  -7 6137.46 281.951   2
  -6   1  -7 6443.77 315.960  17
  -6  -1  -8 36100.3 1382.10   4
  -6   1  -8 34680.2 1379.84   4
  -6  -1  -8 32442.8 1386.78   5
  -6   1  -8 33076.5 1390.44   5
  -6   1  -8 34079.7 1382.49  24
  -6  -1  -8 33121.5 1381.72  24
  -6  -1  -8 33619.2 1396.33   7
  -6   1  -8 31071.8 1373.33  10
  -6  -1  -8 31143.3 1374.75  10
  -6   1  -8 35144.3 1514.67  25
  -6  -1  -8 36281.6 1524.62  25
  -6  -1  -8 32481.1 1380.23   2
  -6   1  -8 34200.3 1373.36   2
  -6   1  -8 33863.6 1396.55  17
  -6   1  -9 12359.2 543.930   5
  -6  -1  -9 11877.7 538.006   5
  -6   1  -9 11960.0 532.116  24
  -6  -1  -9 12405.9 534.831  24
  -6   1  -9 12199.3 557.776   7
  -6  -1  -9 13160.6 558.900   7
  -6   1  -9 10482.0 518.342  10
  -6  -1  -9 11819.0 518.888  10
  -6   1  -9 12689.2 671.430  25
  -6  -1  -9 11491.5 663.637  25
  -6   1  -9 11922.9 514.506   2
  -6  -1  -9 12092.1 528.756   2
  -6   1  -9 11956.0 546.430  17
  -6   1 -10-22.5448 221.694  25
  -6  -1 -10-136.686 223.336  25
  -6   1 -10 30.8055 86.5162   2
  -6  -1 -10 139.356 121.396   2
  -6   1 -10 124.963 146.425  17
  -6   1 -10-10.0883 133.439  24
  -6  -1 -10-45.8527 133.074  24
  -6  -1 -10-9.16065 95.4003  10
  -6   1 -10 87.1248 103.317  10
  -6   1 -10 191.448 194.206   7
  -6  -1 -10 144.854 179.541   7
  -6  -1 -10 62.5812 145.878   5
  -6   1 -10 100.540 148.869   5
  -6   1 -11 21171.1 875.779   5
  -6  -1 -11 21303.4 873.941   5
  -6   1 -11 20042.8 869.381  24
  -6  -1 -11 21714.8 873.502  24
  -6  -1 -11 21324.1 898.572   7
  -6   1 -11 20852.0 899.511   7
  -6   1 -11 18947.4 861.079  10
  -6  -1 -11 19962.7 863.050  10
  -6   1 -11 20293.6 1003.12  25
  -6  -1 -11 19769.2 1000.23  25
  -6   1 -11 20537.5 854.254   2
  -6  -1 -11 20815.5 867.468   2
  -6   1 -11 19704.4 882.302  17
  -6   1 -12 4955.92 274.396   5
  -6   1 -12 4914.87 270.295  24
  -6  -1 -12 4213.81 266.271  24
  -6  -1 -12 5076.18 271.803   5
  -6  -1 -12 5300.98 316.148   7
  -6   1 -12 4688.05 319.948   7
  -6   1 -12 4327.83 251.133  10
  -6  -1 -12 5190.54 251.428  10
  -6   1 -12 3963.69 378.726  25
  -6  -1 -12 4242.32 384.590  25
  -6   1 -12 5380.49 237.089   2
  -6  -1 -12 5268.40 258.594   2
  -6   1 -12 4496.73 279.208  17
  -6   1 -13 4579.07 266.173  10
  -6  -1 -13 5520.74 267.333  10
  -6   1 -13 4844.33 282.823  24
  -6  -1 -13 4765.61 286.322  24
  -6   1 -13 5555.21 284.575   5
  -6   1 -13 5702.94 249.330   2
  -6  -1 -13 5819.87 270.610   2
  -6  -1 -13 5971.29 336.719   7
  -6   1 -13 5428.54 337.634   7
  -6  -1 -13 6189.14 286.749   5
  -6   1 -13 4645.24 293.084  17
  -6   1 -14 2076.58 154.419  10
  -6  -1 -14 2215.25 158.308  10
  -6   1 -14 2343.30 170.244   5
  -6  -1 -14 2308.94 175.180   5
  -6   1 -14 2353.44 251.771   7
  -6  -1 -14 2276.39 154.410   2
  -6   1 -14 2155.60 184.346  17
  -6   1 -14 2151.31 172.433  24
  -6  -1 -14 2471.69 180.561  24
  -6   1 -15 87.2431 201.977   7
  -6   1 -15 115.105 131.309  24
  -6  -1 -15 350.839 134.772  24
  -6  -1 -15 288.215 122.790   5
  -6   1 -15 251.217 111.526   5
  -6  -1 -15 197.511 95.8844   2
  -6   1 -15 178.178 100.471  10
  -6  -1 -15 230.797 98.4317  10
  -6   1 -15 124.711 132.420  17
  -6   1 -16 1632.76 128.726  10
  -6  -1 -16 1574.17 125.402  10
  -6   1 -16 1435.92 150.330  24
  -6  -1 -16 1673.98 153.429  24
  -6   1 -16 1902.66 130.875   5
  -6   1 -16 1839.76 230.950   7
  -6  -1 -16 1780.08 123.844   2
  -6   1 -16 1748.17 158.878  17
  -6  -1 -17 306.998 76.6979   2
  -6   1 -17 232.570 189.754   7
  -6   1 -17 333.742 110.513  17
  -6  -1 -17 316.190 86.4016  10
  -6   1 -17 134.267 81.6322  10
  -6   1 -17 312.446 113.855  24
  -6  -1 -17 343.892 117.506  24
  -6   1 -18 613.690 82.7947  10
  -6  -1 -18 569.535 84.0486  10
  -6   1 -18 761.924 107.056  24
  -6  -1 -18 625.005 108.679  24
  -6  -1 -19 294.275 66.8534  10
  -6   1 -19 411.886 68.2452  10
  -6   1 -19 298.134 86.4285  24
  -6  -1 -19 421.103 90.2272  24
  -6   1 -20 537.630 59.8494  10
  -6  -1 -20 542.389 60.1328  10
  -6   1 -20 651.725 72.9786  24
  -6  -1 -20 638.294 76.2716  24
  -6   2  21 6264.92 268.876  14
  -6  -2  21 6346.62 268.451  14
   6   2 -21 6437.85 306.867  11
  -6   2  20 576.674 67.1631  14
  -6  -2  20 623.810 65.8632  14
  -6   2  19 4155.78 210.764  14
  -6  -2  19 5068.35 213.817  14
  -6   2  18 11773.4 508.318  14
  -6  -2  18 12276.1 509.534  14
  -6   2  17 103.549 78.4803  14
  -6  -2  17 176.228 78.3735  14
  -6   2  16 8072.57 361.705  14
  -6  -2  16 8248.69 362.043  14
  -6   2  15 344.194 89.9871  14
  -6  -2  15 439.433 91.5684  14
  -6   2  14 58.2530 86.5765  14
  -6  -2  14 172.562 81.1622  14
  -6   2  13 12596.9 638.630  13
  -6  -2  13 11748.5 638.044  13
   6  -2 -13 13678.6 724.961  12
  -6   2  13 12947.7 554.932  14
  -6  -2  13 13416.4 556.929  14
  -6   2  12 862.530 167.728  13
  -6  -2  12 758.001 167.622  13
  -6   2  12 835.316 95.3172  14
  -6  -2  12 1066.49 103.878  14
   6  -2 -12 612.685 278.704  12
  -6   2  11-132.085 155.313  13
  -6  -2  11-14.8734 146.302  13
   6  -2 -11 377.761 312.240  12
  -6   2  11 146.646 84.0337  14
  -6  -2  11 148.450 81.1837  14
  -6  -2  10 4610.36 326.478  13
  -6   2  10 5224.37 325.577  13
  -6   2  10 5275.12 246.247  14
  -6  -2  10 5298.77 249.499  14
   6  -2 -10 5609.82 485.094  12
  -6  -2  10 5324.96 328.747   9
  -6   2   9 7078.12 392.350  13
  -6  -2   9 6422.07 392.057  13
  -6   2   9 7037.06 311.323  14
  -6  -2   9 6804.70 312.432  14
   6  -2  -9 7381.12 529.840  12
  -6   2   9 6363.41 383.774   9
  -6  -2   9 7503.88 396.532   9
  -6   2   8 11292.5 564.179  13
  -6  -2   8 10452.4 562.790  13
  -6   2   8 11784.1 488.059  14
  -6  -2   8 11413.2 488.856  14
   6  -2  -8 12045.5 678.898  12
  -6   2   8 11161.5 560.327   9
  -6  -2   8 10871.1 564.033   9
  -6   2   7 41921.2 1845.19  13
  -6  -2   7 43237.8 1848.63  13
  -6   2   7 44000.1 1774.82  14
  -6  -2   7 44386.7 1775.25  14
  -6   2   7 41697.7 1844.32   9
  -6  -2   7 40869.8 1842.43   9
   6  -2  -7 46153.8 1958.86  12
  -6   2   6 99.4352 135.451   9
  -6  -2   6 288.960 131.743   9
  -6   2   6 232.595 128.724  13
  -6  -2   6 298.941 134.393  13
   6  -2  -6-197.173 258.809  12
  -6   2   6 202.632 75.3114  14
  -6  -2   6 168.438 70.5706  14
  -6   2   5 230.112 190.227  21
  -6   2   5 296.373 71.2509  14
  -6  -2   5 295.270 72.0240  14
  -6   2   5 265.315 132.753   9
  -6  -2   5 412.031 134.998   9
   6  -2  -5 538.993 276.548  12
  -6   2   5 293.827 125.597  13
  -6  -2   5 239.296 134.864  13
  -6  -2   5 338.021 84.9182   2
   6  -2  -4 4025.52 385.343  12
  -6   2   4 2995.75 248.858  21
  -6   2   4 2666.93 223.060  13
  -6  -2   4 3475.73 236.483  13
  -6   2   4 3392.39 240.908   9
  -6  -2   4 3208.49 234.436   9
  -6  -2   4 3671.96 178.918   2
  -6   2   4 3231.31 165.505  14
  -6  -2   4 3236.07 165.658  14
   6  -2  -3 4615.43 448.890  12
  -6  -2   3 4646.96 245.480  20
  -6   2   3 5361.49 302.424  21
  -6   2   3 4530.61 290.284  13
  -6  -2   3 4912.39 292.195  13
  -6   2   3 4891.22 295.088   9
  -6  -2   3 5546.58 300.465   9
  -6  -2   3 4700.11 237.606   2
  -6   2   3 4761.32 225.059  14
  -6  -2   3 4973.34 225.090  14
  -6   2   2 153.331 59.7648  14
  -6  -2   2 139.723 66.2224  14
  -6  -2   2 311.173 94.5271   2
  -6   2   2 443.706 139.084   9
  -6  -2   2 306.680 136.031   9
  -6  -2   2 236.080 104.433  20
  -6   2   2 336.253 166.972  21
  -6   2   2 474.535 279.826   3
  -6  -2   2 227.821 259.405   3
   6  -2  -2 460.998 311.352  12
   6  -2  -1 1995.12 361.451  12
  -6   2   1 1427.17 100.547  14
  -6  -2   1 1700.05 103.567  14
  -6  -2   1 1719.72 129.981   2
  -6   2   1 1162.17 286.749   3
  -6  -2   1 1471.18 292.022   3
  -6   2   1 1746.97 115.673   2
  -6   2   1 1508.45 200.954   8
  -6  -2   1 1554.64 134.020  20
  -6   2   1 1801.74 198.889  21
  -6  -2   1 1696.62 129.246   5
  -6   2   0 4789.23 219.773  14
  -6  -2   0 4809.02 220.939  14
  -6   2   0 4899.01 303.702   8
  -6   2   0 4980.03 291.150  21
  -6  -2   0 4224.92 238.295   5
  -6  -2   0 4953.31 242.019   2
  -6   2   0 4952.33 415.025   3
  -6   2   0 5217.38 228.978   2
  -6  -2   0 4653.00 412.446   3
  -6  -2  -1 2880.15 177.326   5
  -6   2  -1 2413.18 234.814   6
  -6   2  -1 2790.14 142.229  14
  -6  -2  -1 2830.86 141.365  14
  -6   2  -1 3089.72 237.874   8
  -6   2  -1 2796.03 323.930   3
  -6  -2  -1 2969.04 341.864   3
  -6   2  -1 2906.41 151.833   2
  -6  -2  -1 2459.64 170.158   2
  -6   2  -1 3070.21 218.216  21
  -6   2  -2 2339.33 226.739   6
  -6   2  -2 2335.07 195.347  21
  -6   2  -2 2303.67 120.746  14
  -6  -2  -2 2223.40 123.745  14
  -6   2  -2 2232.64 229.493   8
  -6   2  -2 2092.80 304.792   3
  -6  -2  -2 2818.14 335.680   3
  -6   2  -2 2626.06 134.778   2
  -6  -2  -2 2004.00 157.600   2
  -6  -2  -2 2234.61 162.486   5
  -6  -2  -3 720.414 118.142   4
  -6   2  -3 723.160 122.401   4
  -6   2  -3 985.320 93.6929   2
  -6   2  -3 1153.50 273.796   3
  -6  -2  -3 1163.82 270.980   3
  -6  -2  -3 892.941 122.052   2
  -6   2  -3 1055.93 161.491  21
  -6   2  -3 899.584 207.652   6
  -6  -2  -3 1029.85 133.441   5
  -6   2  -3 1059.70 202.616   8
  -6   2  -4 14586.0 662.046  21
  -6   2  -4 16103.0 644.881  10
  -6  -2  -4 15805.8 644.995  10
  -6  -2  -4 14486.4 651.713   5
  -6   2  -4 13947.4 646.716   4
  -6  -2  -4 14751.4 649.158   4
  -6   2  -4 16030.5 674.653  17
  -6   2  -4 15692.1 636.532   2
  -6  -2  -4 13746.9 648.849   2
  -6   2  -4 16003.7 697.725   6
  -6   2  -4 15933.5 692.964   8
  -6   2  -5 18312.6 732.769   2
  -6   2  -5 18332.0 794.362   6
  -6   2  -5 17212.4 770.107  17
  -6  -2  -5 17058.0 748.313   5
  -6  -2  -5 17373.4 744.261   4
  -6   2  -5 17112.0 743.318   4
  -6   2  -5 17917.5 755.169  21
  -6   2  -5 17811.6 745.339  24
  -6  -2  -5 16408.9 742.779  24
  -6   2  -5 16991.9 739.187  10
  -6  -2  -5 18095.3 740.431  10
  -6   2  -6 7607.83 348.793  10
  -6  -2  -6 7791.97 351.386  10
  -6   2  -6 7623.89 356.425  24
  -6  -2  -6 7604.74 355.757  24
  -6   2  -6 7837.01 390.161  17
  -6  -2  -6 6828.02 363.519   5
  -6  -2  -6 7670.23 355.272   4
  -6   2  -6 7400.56 353.954   4
  -6   2  -6 7495.80 378.997   5
  -6   2  -6 8115.07 340.543   2
  -6   2  -6 7702.57 428.401   6
  -6   2  -7 1277.96 119.778  10
  -6  -2  -7 1347.67 125.455  10
  -6  -2  -7 1545.18 142.829  24
  -6   2  -7 1744.51 191.737  17
  -6   2  -7 1463.78 141.636  24
  -6   2  -7 1520.90 256.975   6
  -6   2  -7 1482.30 105.870   2
  -6  -2  -7 1169.31 131.050   4
  -6   2  -7 1265.90 128.663   4
  -6   2  -7 1469.61 180.391   5
  -6   2  -8 2251.47 156.237  10
  -6  -2  -8 2452.06 155.200  10
  -6   2  -8 2704.68 179.422  24
  -6  -2  -8 2421.96 178.839  24
  -6   2  -8 2278.36 207.190  17
  -6   2  -8 2383.27 208.024   5
  -6  -2  -8 2668.56 181.225   2
  -6   2  -8 2419.02 283.346   6
  -6   2  -9 2429.08 155.059  10
  -6  -2  -9 2431.28 161.492  10
  -6   2  -9 2551.64 179.117  24
  -6   2  -9 2471.51 214.593  17
  -6  -2  -9 2407.27 174.751  24
  -6   2  -9 2688.66 209.045   5
  -6  -2  -9 1963.21 179.766   2
  -6  -2  -9 2559.96 194.315   5
  -6  -2 -10 4423.66 223.993  10
  -6   2 -10 3919.01 215.994  10
  -6  -2 -10 3773.61 347.850  25
  -6   2 -10 4288.55 270.309  17
  -6   2 -10 3968.13 237.358  24
  -6  -2 -10 4400.79 238.763  24
  -6   2 -10 4414.26 260.119   5
  -6  -2 -10 4380.60 245.382   2
  -6  -2 -10 4355.73 249.828   5
  -6   2 -11 4744.73 250.736  10
  -6  -2 -11 4964.46 248.768  10
  -6  -2 -11 4590.97 389.842  25
  -6   2 -11 4946.11 300.505  17
  -6   2 -11 5074.25 268.570  24
  -6  -2 -11 5478.26 274.337  24
  -6   2 -11 5420.16 283.037   5
  -6  -2 -11 4982.56 271.592   2
  -6  -2 -11 5324.20 278.067   5
  -6   2 -12 23215.5 1041.14  10
  -6  -2 -12 24979.1 1043.57  10
  -6   2 -12 24165.7 1173.61  25
  -6  -2 -12 24184.2 1174.29  25
  -6   2 -12 25885.3 1083.58   7
  -6  -2 -12 26883.8 1056.11   5
  -6   2 -12 25205.2 1050.85  24
  -6  -2 -12 25116.2 1051.05  24
  -6   2 -12 26299.0 1056.03   5
  -6   2 -12 24696.3 1072.54  17
  -6  -2 -12 24796.8 1052.76   2
  -6  -2 -13 1258.40 139.218   2
  -6   2 -13 1252.81 119.549  10
  -6   2 -13 1442.65 227.320   7
  -6   2 -13 1224.22 145.090  24
  -6  -2 -13 1197.06 145.891  24
  -6  -2 -13 1113.61 117.564  10
  -6   2 -13 997.143 148.378   5
  -6  -2 -13 1504.18 158.399   5
  -6   2 -13 1307.88 179.453  17
  -6  -2 -14 1376.68 144.491   2
  -6   2 -14 1315.74 123.296  10
  -6  -2 -14 1293.28 118.666  10
  -6   2 -14 1565.30 148.806  24
  -6  -2 -14 1469.92 156.004  24
  -6   2 -14 1552.17 230.675   7
  -6   2 -14 1321.21 141.012   5
  -6   2 -14 1345.73 172.906  17
  -6  -2 -15 284.146 112.266   2
  -6   2 -15 326.376 114.026  24
  -6  -2 -15 66.6714 116.205  24
  -6   2 -15 162.089 205.955   7
  -6   2 -15 149.666 83.6581  10
  -6  -2 -15 193.287 90.6951  10
  -6   2 -15 210.647 104.097   5
  -6   2 -15 417.058 152.209  17
  -6  -2 -16 785.806 110.697   2
  -6   2 -16 812.180 121.454  24
  -6  -2 -16 908.091 125.865  24
  -6   2 -16 631.594 200.043   7
  -6   2 -16 873.251 98.2340   5
  -6   2 -16 875.999 97.2915  10
  -6  -2 -16 798.315 97.8168  10
  -6   2 -16 832.287 144.641  17
  -6  -2 -17 169.717 82.8514   2
  -6   2 -17 100.926 76.4164  10
  -6  -2 -17 116.604 77.5752  10
  -6   2 -17 90.5096 98.4015  24
  -6  -2 -17 166.265 102.591  24
  -6   2 -17 233.900 117.558  17
  -6   2 -18 14154.6 552.133  10
  -6  -2 -18 12403.3 549.979  10
  -6   2 -18 12036.1 564.334  17
  -6  -2 -18 12748.5 548.787   2
  -6   2 -18 13556.2 554.683  24
  -6  -2 -18 13862.9 556.749  24
  -6   2 -19 6618.67 296.438  24
  -6  -2 -19 6529.41 296.917  24
  -6  -2 -19 6888.73 292.150  10
  -6   2 -19 7041.54 292.855  10
  -6   2 -20 433.670 47.4136  10
   6   3 -21 8664.82 367.263  11
   6  -3 -21 7674.71 373.981  23
   6   3 -20 496.440 135.661  11
  -6  -3  20 362.756 46.2328  14
   6   3 -19 3696.77 234.257  11
  -6   3  19 3738.91 165.459  14
  -6  -3  19 3369.24 164.544  14
  -6   3  18 101.043 61.9322  14
  -6  -3  18 116.322 62.2771  14
  -6   3  17 6015.35 258.936  14
  -6  -3  17 5491.00 257.803  14
  -6   3  16 2083.78 124.752  14
  -6  -3  16 2074.18 125.018  14
  -6   3  15 6947.97 317.303  14
  -6  -3  15 7325.02 318.827  14
  -6   3  14 5201.11 237.674  14
  -6  -3  14 4906.08 238.287  14
  -6   3  13 2024.33 129.443  14
  -6  -3  13 1986.79 128.650  14
  -6   3  12-14.0885 127.337   9
  -6  -3  12 112.367 128.311   9
  -6   3  12 229.453 80.2860  14
  -6  -3  12 177.757 78.5868  14
   6  -3 -12 376.313 284.454  12
  -6   3  12 153.134 131.996  13
  -6  -3  12 240.490 135.864  13
  -6   3  11 3059.36 239.965   9
  -6  -3  11 2823.29 242.101   9
  -6   3  11 2978.53 239.440  13
  -6  -3  11 2779.16 238.948  13
  -6   3  11 3462.26 167.807  14
  -6  -3  11 3008.35 166.460  14
  -6   3  10 1647.61 190.479   9
  -6  -3  10 1781.59 188.335   9
   6  -3 -10 2247.00 386.472  12
  -6   3  10 1824.76 121.556  14
  -6  -3  10 2021.00 125.245  14
  -6   3  10 1717.71 192.762  13
  -6  -3  10 1737.30 194.814  13
  -6   3   9 26.5772 130.292   9
  -6  -3   9 53.6316 123.188   9
  -6   3   9 45.4529 73.5534  14
  -6  -3   9 115.724 76.4719  14
   6  -3  -9 264.367 297.471  12
  -6   3   9 39.5969 132.916  13
  -6  -3   9-53.8949 134.105  13
   6  -3  -8 13644.3 764.290  12
  -6   3   8 13065.3 541.989  14
  -6  -3   8 13346.8 543.518  14
  -6   3   8 11374.8 609.031  13
  -6  -3   8 11742.5 610.942  13
  -6  -3   8 12589.2 613.868   9
  -6   3   8 11982.5 609.775   9
  -6   3   7 209.011 207.637  21
  -6   3   7 257.861 124.579  13
  -6  -3   7 449.125 138.265  13
   6  -3  -7 380.627 296.776  12
  -6   3   7 233.077 70.1017  14
  -6  -3   7 345.995 71.7744  14
  -6   3   7 276.649 128.638   9
  -6  -3   7 356.070 139.904   9
  -6   3   6 5905.42 263.665  14
  -6  -3   6 5988.83 263.978  14
   6  -3  -6 6280.62 501.410  12
  -6   3   6 5890.03 333.933   9
  -6  -3   6 5467.42 334.097   9
  -6   3   6 5199.60 326.704  13
  -6  -3   6 5409.24 330.074  13
  -6   3   5 3287.90 236.780  13
  -6  -3   5 3577.99 249.922  13
   6  -3  -5 3668.65 401.146  12
  -6   3   5 3665.40 176.506  14
  -6  -3   5 3640.73 176.460  14
  -6  -3   5 3788.14 189.514   2
  -6   3   5 3256.63 244.980   9
  -6  -3   5 3508.37 248.653   9
  -6   3   4 10993.3 587.842  13
  -6  -3   4 12122.3 593.749  13
  -6   3   4 12936.6 597.782   9
  -6  -3   4 13031.5 602.895   9
  -6  -3   4 12588.5 556.965  20
  -6   3   4 13240.1 595.433  21
  -6   3   4 12853.5 531.164  14
  -6  -3   4 12899.5 531.866  14
  -6  -3   4 12039.8 539.423   2
   6  -3  -4 14049.5 755.254  12
  -6   3   3 3150.38 223.787   9
  -6  -3   3 3302.56 233.228   9
  -6  -3   3 2976.88 195.820  20
  -6   3   3 3314.25 263.036  21
  -6   3   3 3114.63 154.394  14
  -6  -3   3 3095.04 155.052  14
  -6   3   3 2123.37 336.329   3
  -6  -3   3 2825.74 344.106   3
  -6  -3   3 2860.54 171.477   2
   6  -3  -3 3788.35 409.714  12
  -6  -3   2 12303.8 548.468  20
  -6   3   2 12812.5 589.903  21
  -6   3   2 13078.3 525.980  14
  -6  -3   2 13039.4 527.276  14
  -6  -3   2 11030.7 539.712   2
  -6  -3   2 11266.2 698.463   3
  -6   3   2 12565.9 700.743   3
   6  -3  -2 13170.3 757.982  12
  -6   3   1 69260.7 2923.57   8
  -6   3   1 75460.5 2916.25  21
  -6  -3   1 67640.9 2884.26  20
  -6   3   1 72619.6 2871.43  14
  -6  -3   1 71322.1 2871.96  14
  -6  -3   1 68033.8 2884.16   2
  -6   3   1 71731.2 3035.16   3
  -6  -3   1 71990.7 3037.09   3
   6  -3  -1 79652.5 3104.34  12
  -6   3   0 6054.86 251.911  14
  -6  -3   0 5713.72 252.007  14
   6  -3   0 6359.92 524.645  12
  -6   3   0 6112.83 334.436  21
  -6  -3   0 5344.03 276.979   2
  -6   3   0 5592.81 420.777   3
  -6  -3   0 6000.04 443.716   3
  -6   3   0 5372.32 346.899   8
  -6  -3   0 5379.39 269.615   5
  -6  -3   0 5385.09 281.810  20
  -6   3  -1 10041.4 463.104  21
  -6   3  -1 9632.19 397.680  14
  -6  -3  -1 9618.23 397.671  14
  -6  -3  -1 9306.99 421.061   2
  -6  -3  -1 9072.84 565.503   3
  -6   3  -1 9430.76 575.415   3
  -6  -3  -1 8338.19 413.615   5
  -6   3  -1 9091.88 483.988   8
  -6   3  -2 1013.18 219.274   8
  -6   3  -2 766.769 220.207   6
  -6  -3  -2 1045.58 123.117   2
  -6   3  -2 1017.07 116.710   4
  -6  -3  -2 945.721 121.155   4
  -6   3  -2 1384.55 262.574   3
  -6  -3  -2 812.982 249.796   3
  -6  -3  -2 1120.62 125.579   5
  -6   3  -2 1245.69 188.893  21
  -6  -3  -3 1253.96 132.494   2
  -6  -3  -3 1344.26 145.511  19
  -6   3  -3 1215.04 221.869   8
  -6  -3  -3 1278.22 135.685   5
  -6   3  -3 1235.38 237.688   6
  -6  -3  -3 1215.41 122.779   4
  -6   3  -3 1014.06 120.658   4
  -6  -3  -4 1034.96 119.106   4
  -6   3  -4 1275.11 251.541   6
  -6   3  -4 1502.62 229.528   8
  -6  -3  -4 1368.61 137.752   2
  -6  -3  -4 1156.29 143.038   5
  -6   3  -4 1394.10 123.150   4
  -6  -3  -5 25026.8 1056.37  18
  -6   3  -5 26296.6 1091.00  17
  -6  -3  -5 25281.6 1059.81   5
  -6   3  -5 24605.8 1106.11   6
  -6  -3  -5 25184.7 1054.35   4
  -6   3  -5 25381.3 1055.06   4
  -6   3  -5 26129.2 1053.05  10
  -6  -3  -5 24659.2 1061.56   2
  -6  -3  -6 5539.37 295.194  18
  -6   3  -6 5754.48 330.352  17
  -6   3  -6 5927.43 386.064   6
  -6  -3  -6 5981.63 298.122   5
  -6  -3  -6 5835.03 281.192   4
  -6   3  -6 5660.84 280.647   4
  -6  -3  -6 6339.93 278.730  10
  -6   3  -6 5623.54 277.495  10
  -6  -3  -6 5745.90 300.849   2
  -6  -3  -7-10.8850 127.314   2
  -6   3  -7 40.3239 163.382  17
  -6  -3  -7 152.856 138.326  18
  -6  -3  -7 234.848 113.429  24
  -6   3  -7 29.2945 88.7441  10
  -6  -3  -7 86.5674 88.0983  10
  -6   3  -7 215.068 256.239   6
  -6  -3  -7 116.848 135.255   5
  -6  -3  -8 27.5378 132.938   2
  -6   3  -8 237.178 265.249   6
  -6  -3  -8 223.012 145.197  18
  -6   3  -8-24.4494 167.985  17
  -6   3  -8 106.801 86.9980  10
  -6  -3  -8 219.592 87.6279  10
  -6   3  -8 219.033 160.853   5
  -6   3  -8 92.4923 112.859  24
  -6  -3  -8 311.815 118.192  24
  -6   3  -9 1274.43 200.516  17
  -6   3  -9 1634.92 142.662  24
  -6   3  -9 1634.81 128.123  10
  -6  -3  -9 1822.80 131.789  10
  -6   3  -9 1646.10 188.185   5
  -6  -3  -9 1370.30 144.603  24
  -6  -3 -10 7300.68 357.461   5
  -6   3 -10 7091.18 340.988  24
  -6  -3 -10 7356.30 343.622  24
  -6   3 -10 7214.93 391.542  17
  -6   3 -10 6869.63 362.034   5
  -6   3 -10 7292.52 334.297  10
  -6  -3 -10 7515.52 335.646  10
  -6  -3 -11 18981.7 788.133   5
  -6   3 -11 17726.7 812.474  17
  -6  -3 -11 18400.8 779.697  24
  -6   3 -11 18092.7 776.866  24
  -6   3 -11 17841.0 772.489  10
  -6  -3 -11 18556.2 772.605  10
  -6   3 -11 18575.5 789.223   5
  -6   3 -12 909.896 187.090  17
  -6   3 -12 777.697 104.632  10
  -6  -3 -12 737.590 102.201  10
  -6   3 -12 921.588 152.436   5
  -6   3 -12 1015.77 125.378  24
  -6  -3 -12 953.433 128.685  24
  -6   3 -13 1905.91 202.306  17
  -6   3 -13 1965.77 149.912  24
  -6  -3 -13 2017.50 157.114  24
  -6   3 -13 1940.43 161.072   5
  -6   3 -13 2018.83 136.310  10
  -6  -3 -13 1812.34 133.483  10
  -6  -3 -13 1843.46 172.728   2
  -6  -3 -14 50.4410 123.562   2
  -6   3 -14 62.2644 164.092  17
  -6   3 -14 29.7810 101.837  24
  -6  -3 -14 70.5653 107.872  24
  -6   3 -14-7.21474 82.2009  10
  -6  -3 -14-28.8464 82.8577  10
  -6   3 -14-52.6590 210.189   7
  -6   3 -14 67.6960 106.793   5
  -6  -3 -15 204.316 114.766   2
  -6   3 -15 83.7624 96.2606  24
  -6  -3 -15-17.7586 103.474  24
  -6   3 -15 183.103 151.573  17
  -6   3 -15 6.53090 75.1858  10
  -6  -3 -15 143.223 75.2364  10
  -6   3 -15 139.439 193.503   7
  -6   3 -15 45.3529 88.8378   5
  -6  -3 -16 1206.11 121.028   2
  -6   3 -16 1218.19 198.424   7
  -6   3 -16 972.480 156.733  17
  -6   3 -16 1174.88 109.701  24
  -6   3 -16 1081.69 93.6768  10
  -6  -3 -16 927.714 90.9210  10
  -6  -3 -16 1300.86 115.966  24
  -6  -3 -17 11045.9 436.945   2
  -6   3 -17 9204.11 454.865  17
  -6  -3 -17 9770.56 427.313  10
  -6   3 -17 10484.2 428.774  10
  -6  -3 -17 9703.84 432.372  24
  -6   3 -18 165.648 55.2882  10
  -6   3 -18 125.834 103.413  17
  -6  -3 -18 269.964 69.7490   2
  -6   3 -19 4431.49 209.026  17
  -6  -3 -19 4296.35 192.658   2
   6   4 -20 9838.41 420.177  11
  -6  -4  20 9524.05 413.835  20
   6  -4 -20 9471.95 431.397  23
   6  -4 -19 5005.72 282.130  23
   6   4 -19 4921.26 260.563  11
   6  -4 -18 2772.69 233.982  23
   6   4 -18 2844.36 206.813  11
   6   4 -17 94.5653 164.200  11
  -6  -4  16 19500.3 810.765  14
   6   4 -16 20722.0 862.788  11
  -6   4  15 12579.3 518.569  14
  -6  -4  15 12171.5 518.784  14
  -6   4  14 1944.02 113.406  14
  -6  -4  14 1836.52 112.470  14
  -6   4  13 2260.11 127.341  14
  -6  -4  13 2185.24 126.360  14
  -6   4  12 1890.29 113.646  14
  -6  -4  12 1749.78 112.562  14
  -6   4  11 2019.65 118.376  14
  -6  -4  11 1855.39 117.637  14
   6  -4 -11 2185.53 362.459  12
   6  -4 -10 3640.42 442.615  12
  -6   4  10 3395.25 161.841  14
  -6  -4  10 3200.36 161.614  14
  -6   4  10 2608.97 218.072  13
  -6   4  10 2947.43 225.321   9
  -6   4   9 29603.6 1399.80   9
  -6   4   9 33428.9 1339.03  14
  -6  -4   9 33179.3 1339.14  14
  -6   4   9 30444.4 1399.38  13
  -6   4   8 4415.37 323.342  21
   6  -4  -8 3830.97 456.095  12
  -6   4   8 4563.57 206.248  14
  -6  -4   8 4436.20 206.394  14
  -6   4   8 3985.46 264.369  13
  -6   4   8 4055.23 267.789   9
  -6   4   7 39868.6 1772.50   9
  -6   4   7 43032.6 1711.17  14
  -6  -4   7 42312.0 1711.45  14
   6  -4  -7 43870.3 1929.42  12
  -6   4   7 38588.7 1768.51  13
  -6   4   7 42119.6 1769.02  21
  -6   4   6 8366.38 434.962   9
  -6   4   6 8938.48 371.702  14
  -6  -4   6 8606.71 371.987  14
   6  -4  -6 9630.43 621.676  12
  -6   4   6 8053.40 431.391  13
  -6  -4   6 8663.53 414.927  20
  -6   4   6 8047.49 455.642  21
  -6   4   5 28755.6 1162.79   9
  -6  -4   5 27294.0 1160.84   9
  -6  -4   5 26255.8 1119.81  20
  -6   4   5 27094.5 1153.17  21
   6  -4  -5 27926.6 1314.24  12
  -6  -4   5 25315.9 1096.31   2
  -6  -4   5 22136.7 1238.91   3
  -6   4   5 21272.7 1231.30   3
  -6   4   5 27753.9 1092.02  14
  -6  -4   5 27122.6 1091.92  14
  -6  -4   4 344.382 84.1689   2
  -6   4   4 237.538 59.9583  14
  -6  -4   4 295.126 60.6493  14
  -6  -4   4 260.628 148.005  20
  -6   4   4 163.823 213.786   3
  -6  -4   4 191.344 221.522   3
  -6  -4   3 14436.9 644.449  20
  -6  -4   3 14404.2 621.995   2
  -6   4   3 13713.2 756.668   3
  -6  -4   3 14368.9 772.133   3
  -6   4   3 14693.9 608.575  14
  -6  -4   3 14895.2 608.460  14
  -6  -4   2 3301.87 217.829  20
  -6   4   2 3489.35 266.246  21
  -6  -4   2 2726.07 325.343   3
  -6  -4   2 3019.21 175.552   2
  -6   4   2 3167.24 149.429  14
  -6  -4   2 3149.76 149.952  14
  -6  -4   1 60181.0 2438.38  20
  -6   4   1 63309.3 2468.69  21
  -6  -4   1 56250.1 2429.69   2
  -6   4   1 57378.3 2554.78   3
  -6  -4   1 56124.2 2557.29   3
  -6   4   1 60548.1 2415.20  14
  -6  -4   1 60072.2 2415.01  14
  -6  -4   0 10798.2 503.308   4
  -6  -4   0 11191.4 506.884   2
  -6   4   0 11334.3 632.133   3
  -6  -4   0 10637.2 632.172   3
  -6   4   0 13337.3 561.111  21
  -6  -4   0 12509.8 520.789  20
  -6  -4  -1 39581.1 1581.26  19
  -6  -4  -1 36648.0 1577.45   4
  -6  -4  -1 39348.0 1583.40   2
  -6  -4  -2-53.7508 90.7662   4
  -6   4  -2 148.303 237.618   6
  -6  -4  -2 165.113 138.465  19
  -6   4  -2-68.1148 220.853   8
  -6  -4  -2 75.7614 105.447   2
  -6  -4  -2 117.290 107.594   5
  -6   4  -3 459.371 263.237   6
  -6   4  -3 579.500 239.777   8
  -6  -4  -3 287.380 150.329  19
  -6  -4  -3 220.853 118.030   2
  -6   4  -3 71.3626 85.3609   4
  -6  -4  -3 191.346 85.6636   4
  -6  -4  -3 157.356 115.412   5
  -6  -4  -4 15962.6 685.611   5
  -6   4  -4 16504.4 748.856   6
  -6  -4  -4 16355.4 693.827  19
  -6   4  -4 17089.3 757.479   8
  -6  -4  -4 15657.3 689.704   2
  -6   4  -4 15657.3 675.426   4
  -6  -4  -4 15886.9 675.441   4
  -6  -4  -5 25750.4 1041.23   5
  -6   4  -5 25455.9 1100.34   6
  -6  -4  -5 24717.4 1046.88  19
  -6  -4  -5 24303.5 1039.62  18
  -6  -4  -5 24676.4 1045.21   2
  -6  -4  -5 24857.3 1030.63   4
  -6   4  -5 24663.7 1030.30   4
  -6  -4  -6 1450.91 155.460   5
  -6  -4  -6 1439.80 161.390  18
  -6   4  -6 1481.65 214.617  17
  -6  -4  -6 1520.63 153.473   2
  -6   4  -6 1804.84 296.561   6
  -6  -4  -7 5753.76 304.849  18
  -6  -4  -7 5369.76 302.301   2
  -6   4  -8 676.007 188.252  17
  -6  -4  -8 900.481 161.501  18
  -6   4  -8 934.802 96.6238  10
  -6  -4  -8 827.487 145.480   2
  -6   4  -8 995.050 175.431   5
  -6   4  -9 14578.6 632.990   5
  -6  -4  -9 14567.2 628.209  18
  -6   4  -9 14986.5 658.614  17
  -6  -4  -9 13475.5 623.766   2
  -6   4  -9 13891.1 601.672  10
  -6   4 -10 10502.6 489.916   5
  -6  -4 -10 10423.7 490.810  18
  -6   4 -10 11180.0 523.026  17
  -6  -4 -10 10510.4 485.910   2
  -6   4 -10 10836.5 461.423  10
  -6  -4 -10 10515.4 459.541  10
  -6   4 -11 18326.9 782.315   5
  -6   4 -11 18992.3 813.552  17
  -6  -4 -11 18244.0 785.413   2
  -6  -4 -11 17897.7 761.012  10
  -6   4 -11 18227.4 763.291  10
  -6   4 -12 1248.09 147.911   5
  -6   4 -12 1046.37 199.494  17
  -6  -4 -12 1132.09 152.106   2
  -6  -4 -12 1180.23 93.1688  10
  -6   4 -12 1208.77 100.170  10
  -6   4 -13 1101.73 178.685  17
  -6   4 -13 1086.18 130.079   5
  -6   4 -13 1014.04 91.3252  10
  -6  -4 -13 848.437 81.6389  10
  -6   4 -14 3366.90 233.349  17
  -6   4 -14 3619.51 185.404   5
  -6   4 -14 3427.52 172.260  10
  -6   4 -14 3444.39 266.399   7
  -6   4 -15 330.560 64.3871  10
  -6   4 -15 499.685 150.177  17
  -6   4 -16 746.025 142.880  17
  -6  -4 -17 102.487 81.4665   2
  -6   4 -17 129.972 115.807  17
  -6  -4 -18 1290.92 90.0020   2
  -6  -4 -19 6851.45 286.666   2
   6  -5 -19 3534.45 201.567  23
   6   5 -18 5378.88 264.355  11
   6  -5 -18 5525.98 292.783  23
   6   5 -17 10809.8 464.847  11
   6  -5 -17 9751.28 483.802  23
   6  -5 -16 1386.80 203.636  23
   6   5 -16 1531.77 163.523  11
   6   5 -15 5630.67 310.610  11
   6  -5 -15 6056.30 347.162  23
   6  -5 -14 189.005 199.587  23
   6   5 -14 628.653 165.098  11
   6  -5 -13 340.303 215.357  23
   6   5 -13 589.684 169.306  11
   6  -5 -12 10419.4 542.489  23
   6   5 -12 11717.1 525.353  11
   6  -5 -11 4990.97 337.439  23
   6   5 -11 5654.50 306.282  11
   6  -5 -10-8.62260 204.340  23
  -6  -5  10 193.760 187.207  20
   6  -5  -9 16540.3 749.664  23
  -6  -5   9 16574.2 733.931  20
  -6   5   8 713.714 232.196  21
  -6  -5   8 715.550 194.879  20
   6  -5  -8 759.750 196.382  23
   6  -5  -7 30.5227 300.152  12
  -6  -5   7 182.022 175.158  20
  -6   5   7 8.81670 217.893  21
   6  -5  -7 62.2688 173.034  23
   6  -5  -6 10863.4 674.980  12
  -6  -5   6 10217.5 488.347  20
  -6   5   6 10093.9 523.254  21
   6  -5  -5 472.256 310.988  12
  -6  -5   5 749.962 175.041  20
  -6   5   5 655.198 231.740  21
   6  -5  -4 295.583 305.753  12
  -6   5   4 367.428 259.124   8
  -6  -5   4 423.071 167.814  20
  -6   5   4 573.862 221.758  21
  -6   5   3 30933.0 1306.02  21
  -6  -5   3 30941.0 1275.60  20
  -6  -5   3 29941.9 1249.02   2
  -6   5   3 29525.5 1317.95   8
   6  -5  -3 32900.9 1477.93  12
  -6  -5   2-59.8936 155.341  20
   6  -5  -2-29.9478 309.278  12
  -6  -5   2 66.1133 131.222  19
  -6   5   2 217.136 253.904   8
  -6  -5   2-21.8647 82.9405   2
  -6  -5   1 11275.2 502.734   2
   6  -5  -1 12689.1 746.841  12
  -6  -5   1 11619.6 534.556  20
  -6  -5   1 11537.4 516.924  19
  -6   5   1 13046.7 605.411   8
  -6   5   0 39758.3 1651.20  21
  -6  -5   0 37849.4 1612.23  19
  -6  -5   0 38934.2 1608.30   2
  -6   5   0 40867.7 1669.12   8
   6  -5   0 43391.6 1842.89  12
  -6  -5  -1 236.100 103.481   2
  -6  -5  -1 344.203 151.320  19
  -6   5  -1 165.360 249.108   8
   6  -5   1-155.374 331.461  12
  -6  -5  -2 3489.25 237.353  19
   6  -5   2 4047.23 463.992  12
  -6   5  -2 3876.60 333.674   8
  -6  -5  -2 3707.38 205.670   2
  -6  -5  -3 3567.49 210.596   2
   6  -5   3 3486.18 450.305  12
  -6  -5  -3 3721.20 243.017  19
  -6  -5  -4 12067.2 544.040  18
  -6  -5  -4 12713.9 548.493   2
   6  -5   4 11805.3 766.279  12
  -6  -5  -4 12746.1 562.298  19
  -6  -5  -5 19164.2 819.276  18
  -6  -5  -5 18893.1 830.506  19
  -6  -5  -5 19779.5 823.125   2
  -6  -5  -6 15943.1 715.976  18
  -6  -5  -6 17336.0 730.052  19
  -6  -5  -6 16835.6 717.709   2
  -6  -5  -7 4728.46 260.761   2
  -6  -5  -7 4775.10 265.719  18
  -6  -5  -8 1514.83 172.529  18
  -6  -5  -8 1517.38 159.278   2
  -6   5  -8 1564.17 305.201   6
  -6   5  -9 1553.29 306.136   6
  -6  -5  -9 1278.42 170.895  18
  -6  -5  -9 1135.19 155.717   2
  -6   5  -9 1445.45 171.243   5
  -6  -5 -10 3176.65 207.512   2
  -6  -5 -10 3300.84 220.079  18
  -6   5 -10 3279.06 215.891   5
  -6  -5 -11 36558.9 1498.34   2
  -6  -5 -11 36043.0 1499.25  18
  -6   5 -11 36037.6 1492.71   5
  -6   5 -12 3955.20 216.698   5
  -6  -5 -12 4127.24 228.435   2
  -6   5 -13 254.059 91.8552   5
  -6  -5 -13 20.1829 119.389   2
  -6  -5 -14 1445.49 135.791   2
  -6   5 -15 425.050 162.021   7
  -6  -5 -15 586.320 103.338   2
  -6  -5 -16 6169.19 278.084   2
   6  -6 -18 2069.93 132.383  23
   6  -6 -17 1611.51 152.265  23
  -6   6  17 1709.83 154.601   8
  -6  -6  17 1827.75 129.500  20
   6   6 -16 2473.46 153.020  11
   6  -6 -16 2865.84 200.611  23
  -6   6  16 3110.86 214.745   8
   6  -6 -15 2015.10 200.354  23
   6   6 -15 2160.27 152.575  11
   6  -6 -14 138.677 176.287  23
   6   6 -14 350.663 118.230  11
   6  -6 -13 1055.23 201.115  23
   6   6 -13 1097.34 139.900  11
   6  -6 -12 7809.95 407.354  23
   6  -6 -11 233.186 191.642  23
   6  -6 -10 5129.19 319.136  23
   6  -6  -9 6640.04 367.580  23
  -6   6   8 2081.96 281.010   8
  -6   6   8 1521.95 230.527  21
   6  -6  -8 1732.18 207.542  23
  -6  -6   7 5166.90 296.622  20
  -6   6   7 4346.39 322.047  21
   6  -6  -7 4370.85 289.182  23
  -6   6   7 4939.29 356.804   8
  -6  -6   6 17427.8 734.878  20
  -6   6   6 15894.7 754.994  21
  -6   6   6 15816.4 781.484   8
  -6  -6   5 363.572 187.542  20
  -6   6   5 416.978 229.718  21
  -6   6   5 206.385 262.238   8
   6  -6  -4 5639.68 482.036  12
  -6   6   4 5642.63 360.713  21
  -6  -6   4 5397.55 320.924  20
  -6   6   4 5561.14 388.995   8
   6  -6  -3 2414.37 374.921  12
  -6  -6   3 2420.03 183.368  19
  -6  -6   3 2559.17 228.057  20
  -6   6   3 2344.65 277.686  21
  -6   6   3 2135.77 307.259   8
  -6   6   2 4515.25 329.395  21
   6  -6  -2 4101.56 433.842  12
  -6   6   2 4569.31 352.902   8
  -6  -6   2 4501.17 260.324  19
  -6  -6   2 4831.06 281.245  20
  -6  -6   1 379.776 155.392  19
   6  -6  -1 319.906 304.872  12
  -6   6   1 551.376 271.607   8
  -6  -6   0 52704.6 2229.49   2
   6  -6   0 56582.1 2437.40  12
  -6   6   0 58655.5 2300.50   8
  -6  -6   0 56221.0 2245.32  19
  -6   6  -1 2078.47 325.832   6
  -6   6  -1 2746.14 311.919   8
  -6  -6  -1 2559.48 156.471   2
   6  -6   1 1829.03 354.023  12
  -6  -6  -1 2983.58 216.096  19
  -6   6  -2 2211.72 288.416   8
   6  -6   2 1490.14 332.749  12
  -6  -6  -2 1945.95 138.706   2
  -6   6  -2 1826.81 307.191   6
  -6  -6  -2 2059.85 200.071  19
   6  -6   3 1778.26 353.411  12
  -6   6  -3 1090.48 288.934   6
  -6  -6  -3 1220.35 119.520   2
  -6  -6  -3 1101.91 185.529  19
  -6  -6  -4 245.922 103.718   2
  -6  -6  -4 420.711 106.759  18
  -6  -6  -4 167.985 171.201  19
  -6   6  -4 369.677 289.295   6
  -6   6  -5 9917.31 514.163   6
  -6  -6  -5 8680.40 416.251  18
  -6  -6  -5 9539.39 443.751  19
  -6  -6  -5 9291.90 416.493   2
  -6   6  -6 22404.2 967.536   6
  -6  -6  -6 21145.8 895.129  18
  -6  -6  -6 21568.4 908.631  19
  -6  -6  -6 20621.0 892.092   2
  -6   6  -7 131.666 271.502   6
  -6  -6  -7 111.215 107.006   2
  -6  -6  -7 161.702 140.989  18
  -6   6  -8 236.657 279.248   6
  -6  -6  -8 340.778 142.111  18
  -6  -6  -8 379.731 118.221   2
  -6  -6  -9 2002.19 159.142   2
  -6  -6  -9 2166.66 178.748  18
  -6   6  -9 2339.84 180.274   5
  -6  -6 -10 352.008 138.443  18
  -6  -6 -10 286.604 112.299   2
  -6   6 -10 430.594 129.103   5
  -6  -6 -11 1707.83 140.592   2
  -6  -6 -11 1684.35 164.329  18
  -6   6 -11 1707.31 135.733   5
  -6   6 -12 6348.05 295.550   5
  -6  -6 -12 7106.50 310.078   2
  -6  -6 -13 652.868 101.994   2
  -6  -6 -14 332.702 86.4997   2
  -6  -6 -15 106.873 69.5717   2
  -6  -6 -16 3.18040 51.9751   2
   6  -7 -16 83.1652 81.1053  23
  -6  -7  15 740.834 103.251  20
   6  -7 -15 745.999 116.959  23
  -6   7  15 802.113 115.912   8
  -6  -7  14 2527.14 163.189  20
   6  -7 -14 2098.12 172.907  23
  -6   7  14 2341.54 185.328   8
  -6  -7  13 1316.18 146.685  20
   6  -7 -13 1130.61 163.162  23
  -6   7  13 1566.43 181.692   8
  -6  -7  12 861.580 154.067  20
  -6   7  12 843.772 189.860   8
   6  -7 -12 640.396 162.602  23
  -6   7  11 508.628 198.923   8
   6  -7 -11 527.557 163.762  23
  -6   7  10 1037.07 220.679   8
   6  -7 -10 770.936 170.840  23
  -6   7   9 1275.08 230.850   8
   6  -7  -9 1419.25 180.776  23
   6  -7  -8 16525.8 765.046  23
  -6   7   8 19565.1 804.414   8
  -6   7   7 257.663 241.532   8
   6  -7  -7 298.873 152.880  23
  -6   7   7 200.152 196.056  21
  -6   7   6-44.3280 240.144   8
  -6   7   6 120.037 209.847  21
  -6   7   5 390.750 250.427   8
  -6   7   5 962.200 220.129  21
  -6   7   4 1267.32 269.911   8
  -6  -7   4 1634.38 157.069  19
  -6   7   4 1838.69 248.346  21
  -6   7   3 6152.18 384.698   8
  -6   7   3 5788.96 365.144  21
  -6  -7   3 5989.85 304.636  19
  -6   7   2 12918.7 633.545   8
  -6   7   2 12988.7 610.953  21
  -6  -7   2 12457.1 563.282  19
  -6   7   1 2971.31 280.814  21
  -6   7   1 3000.97 316.270   8
  -6   7   1 3574.40 344.879   6
  -6  -7   1 3052.10 219.571  19
  -6   7   0 4857.02 330.293  21
  -6   7   0 4229.04 344.104   8
  -6   7   0 4348.44 361.403   6
  -6  -7   0 4567.98 269.531  19
  -6   7  -1 4441.13 361.115   6
  -6  -7  -1 4504.17 267.891  19
  -6   7  -2 317.710 278.099   6
  -6  -7  -2 429.476 170.903  19
  -6   7  -3 1198.54 294.129   6
  -6  -7  -3 1005.60 181.955  19
  -6  -7  -4 1450.70 190.598  19
  -6  -7  -4 1312.78 106.589   2
  -6   7  -4 1313.49 297.178   6
  -6   7  -5 4208.22 349.176   6
  -6  -7  -5 3929.59 252.958  19
  -6  -7  -5 3804.83 194.865   2
  -6   7  -6 348.332 261.560   6
  -6  -7  -6 192.371 86.6489   2
  -6  -7  -6 50.3380 165.690  19
  -6  -7  -7 3461.93 182.073   2
  -6   7  -7 3219.55 314.265   6
  -6   7  -8 14024.7 620.089   5
  -6  -7  -8 14709.4 609.075   2
  -6   7  -9 542.950 116.432   5
  -6  -7  -9 265.216 120.336  18
  -6  -7  -9 620.723 90.6926   2
  -6  -7 -10 4727.92 242.204  18
  -6   7 -10 4465.67 227.594   5
  -6  -7 -10 5094.62 226.698   2
  -6  -7 -11 1208.53 97.5761   2
  -6  -7 -12 61.9013 65.9355   2
  -6  -7 -13 1173.11 80.4113   2
  -6   7 -14 1530.93 116.960   7
  -6  -7 -14 1318.52 75.3259   2
   6  -8 -12 5949.58 273.580  23
   6  -8 -11 592.099 112.163  23
  -6   8  11 579.788 117.785   8
   6  -8 -10 1339.94 137.169  23
  -6   8  10 1165.93 153.108   8
   6  -8  -9 296.609 117.679  23
  -6   8   9 497.632 157.529   8
   6  -8  -8 150.440 115.547  23
  -6   8   8 377.006 167.223   8
  -6   8   7 247.143 179.287   8
  -6   8   6 4346.58 286.935   8
  -6   8   6 4476.02 270.161  21
  -6   8   5 1640.59 214.000   8
  -6   8   5 1665.31 200.908  21
  -6   8   4 147.528 245.699   6
  -6   8   4 322.501 200.263   8
  -6   8   4 384.216 177.922  21
  -6   8   3 755.077 259.453   6
  -6   8   3 897.076 197.404  21
  -6   8   2 325.542 192.631  21
  -6   8   2 487.411 259.101   6
  -6  -8   2 229.803 142.943  19
  -6   8   1 21620.3 908.605   6
  -6  -8   1 19069.4 857.354  19
  -6   8   1 21866.3 892.238  21
  -6   8   0 22141.5 935.041   6
  -6   8   0 20866.1 917.794  21
  -6  -8   0 20819.4 890.041  19
  -6   8  -1 659.343 204.005  21
  -6  -8  -1 273.895 154.068  19
  -6   8  -1 685.502 251.506   6
  -6  -8  -2 7450.38 365.610  19
  -6   8  -2 8445.36 427.565   6
  -6   8  -2 7173.48 395.076  21
  -6   8  -3 15556.1 719.825   6
  -6  -8  -3 15882.4 680.756  19
  -6   8  -4 364.032 227.021   6
  -6  -8  -4 402.106 155.418  19
  -6   8  -5 776.791 173.890  21
  -6   8  -5 852.449 223.679   6
  -6   8  -6 9121.47 448.865   6
  -6   8  -6 8686.76 420.532  21
  -6   8  -7 6612.36 338.988  21
  -6   8  -7 6896.18 311.271   5
  -6   8  -8 678.449 135.757  21
  -6   8  -8 711.236 93.8369   5
  -6   8  -9 6688.09 314.058  21
  -6   8 -10 2962.54 164.150  21
  -6   8 -12 2365.89 127.946   7
  -6   9   9 7414.67 341.148   6
  -6   9   8 7132.42 336.896   6
  -6   9   7 27019.5 1122.80   6
  -6   9   6 2072.39 197.260   6
  -6   9   5 2086.96 200.857   6
  -6   9   4 1034.61 183.964   6
  -6   9   4 893.647 137.119  21
  -6   9   3 17765.9 736.203   6
  -6   9   3 16308.6 723.708  21
  -6   9   2 11051.3 499.026   6
  -6   9   2 10487.6 482.161  21
  -6   9   1 10756.3 494.026   6
  -6   9   1 10603.9 481.693  21
  -6   9   0 646.337 180.203   6
  -6   9   0 323.654 142.112  21
  -6   9  -1 15808.5 662.646   6
  -6  -9  -1 14559.8 636.711  19
  -6   9  -1 15457.5 656.901  21
  -6   9  -2-35.2678 137.876  21
  -6   9  -2 425.992 166.102   6
  -6  -9  -2 193.496 115.419  19
  -6   9  -3 12207.2 548.756   6
  -6   9  -3 12562.3 544.854  21
  -6   9  -5 777.344 86.3459   5
  -6   9  -6 212.153 110.017  21
  -6   9  -6 211.825 60.0123   5
  -6   9  -7 5989.18 276.248  21
  -7   0  20 25.1787 45.8197  14
  -7   0  19 6624.99 287.367  14
  -7   0  18-2.47838 65.8035  14
  -7   0  17 247.291 79.5284  14
  -7   0  16 63.0189 80.6908  14
  -7   0  15 819.476 101.289  14
  -7   0  14-28.7177 87.7267  14
  -7   0  13 4144.32 212.553  14
  -7   0  12 45.5638 85.8508  14
  -7   0  11 12979.9 542.766  14
  -7   0  11 11521.8 624.779  13
  -7   0  11 12175.6 623.552   9
  -7   0  10 31.3012 147.227  13
  -7   0  10 45.8525 90.1193  14
  -7   0  10 15.6526 146.758   9
  -7   0   9-15.2957 148.575  13
  -7   0   9 86.9841 90.3150  14
  -7   0   9-46.4743 141.816   9
  -7   0   8-104.662 151.412  13
  -7   0   8 62.8911 87.5630  14
  -7   0   8-76.0239 140.639   9
  -7   0   7 33086.0 1338.56  14
  -7   0   7 29845.1 1413.74  13
  -7   0   7 33313.2 1422.95   9
   7   0  -6-43.4150 229.658  12
  -7   0   6 98.7471 142.042  13
  -7   0   6 17.4114 75.2687  14
  -7   0   6 57.7292 137.996   9
  -7   0   5 29830.7 1383.30  13
   7   0  -5 32640.9 1461.10  12
  -7   0   5 32126.0 1310.59  14
  -7   0   5 32785.0 1395.24   9
  -7   0   4-69.6524 142.275   9
  -7   0   4 6.55104 76.7971  14
   7   0  -4-22.2578 237.930  12
  -7   0   4-26.6313 132.513  13
  -7   0   3 35959.6 1540.96   5
  -7   0   3 37979.4 1533.22  14
  -7   0   3 41732.4 1629.70   9
  -7   0   3 34659.5 1735.77   3
   7   0  -3 38203.8 1693.69  12
  -7   0   2-88.7245 281.894   3
  -7   0   2 97.9527 77.0155  14
  -7   0   2 124.543 118.036   5
   7   0  -2 256.674 263.767  12
  -7   0   1 2502.06 180.690   5
  -7   0   1 1966.59 355.801   3
  -7   0   1 2287.60 157.713   2
  -7   0   1 2329.71 135.385  14
   7   0  -1 2777.72 348.488  12
  -7   0   0 156.911 137.308   5
  -7   0   0 162.731 69.5094  14
  -7   0   0 512.315 302.729   3
  -7   0   0 63.4239 99.3185   2
   7   0   0-281.095 284.198  12
  -7   0  -1 22516.6 928.808  14
  -7   0  -1 24428.1 1139.59   3
  -7   0  -1 22712.6 943.140   2
  -7   0  -1 21909.6 953.170   5
  -7   0  -2-24.6615 64.6934  14
  -7   0  -2 86.3021 141.780   5
  -7   0  -2-132.388 102.579   2
  -7   0  -3 4153.40 246.925   4
  -7   0  -3 4279.61 259.417   5
  -7   0  -3 4952.92 416.331   3
  -7   0  -3 4358.65 231.581   2
  -7   0  -4-90.6024 155.303   5
  -7   0  -4-103.307 124.771   4
  -7   0  -4-63.9808 110.623   2
  -7   0  -5 12422.9 558.384   4
  -7   0  -5 12254.0 569.582   5
  -7   0  -5 13018.3 552.438   2
  -7   0  -6-54.8677 107.768   2
  -7   0  -6 62.4971 103.960  10
  -7   0  -6-30.8781 120.011   4
  -7   0  -7 10866.5 486.696  10
  -7   0  -7 11067.3 483.501   2
  -7   0  -7 10145.9 495.945   7
  -7   0  -7 11358.2 490.418   4
  -7   0  -8 128.276 132.951  24
  -7   0  -8-5.57353 157.955   5
  -7   0  -8 97.2709 114.134   4
  -7   0  -8 11.7184 153.192   7
  -7   0  -8 73.1536 105.314  10
  -7   0  -8 115.943 99.5198   2
  -7   0  -9 12561.6 565.093  24
  -7   0  -9 12474.5 558.599  10
  -7   0  -9 13632.2 552.554   2
  -7   0  -9 11879.8 575.412   7
  -7   0  -9 12500.9 571.563   5
  -7   0 -10 60.2557 135.629  24
  -7   0 -10-10.4341 155.651   5
  -7   0 -10 161.234 170.105   7
  -7   0 -10-14.3747 101.453  10
  -7   0 -10-20.6856 94.2692   2
  -7   0 -11 10746.6 529.712  24
  -7   0 -11 11350.5 524.249  10
  -7   0 -11 12635.9 519.628   2
  -7   0 -11 12387.0 553.459   7
  -7   0 -11 12780.5 541.231   5
  -7   0 -12 88.4427 133.581  24
  -7   0 -12-22.8432 142.079   5
  -7   0 -12 156.309 88.0348   2
  -7   0 -12 158.293 173.905   7
  -7   0 -12 222.396 113.467  10
  -7   0 -13 11488.5 544.185  24
  -7   0 -13 11186.4 538.419  10
  -7   0 -13 13473.9 530.590   2
  -7   0 -13 13107.7 546.494   5
  -7   0 -13 12669.3 568.866   7
  -7   0 -14 7.18114 114.752   5
  -7   0 -14 28.6989 66.7467   2
  -7   0 -14 114.747 98.8116  10
  -7   0 -14 203.812 121.131  24
  -7   0 -15 1213.15 117.514   5
  -7   0 -15 1099.44 109.959  10
  -7   0 -15 890.746 129.907  24
  -7   0 -16 116.974 102.038  24
  -7   0 -16-88.3850 78.9382  10
  -7   0 -17 414.486 71.8203  10
  -7   1  20 8555.16 362.751  14
  -7  -1  20 8826.59 362.640  14
  -7   1  19 30216.3 1265.41  14
  -7  -1  19 32010.2 1266.08  14
  -7   1  18 537.567 74.9257  14
  -7  -1  18 634.608 75.5568  14
  -7   1  17 1526.11 105.979  14
  -7  -1  17 1480.73 107.037  14
  -7   1  16 302.386 81.7084  14
  -7  -1  16 315.276 82.4137  14
  -7   1  15 135.740 84.3344  14
  -7  -1  15 126.208 80.3298  14
  -7  -1  14 4481.75 224.445  14
  -7  -1  13 24746.7 1026.94  14
  -7  -1  12 15556.7 660.724  14
  -7   1  11 310.476 149.753   9
  -7  -1  11 233.429 145.803   9
  -7   1  11 244.753 87.5071  14
  -7  -1  11 212.151 91.2698  14
  -7   1  11 325.166 147.479  13
  -7  -1  11 389.770 152.745  13
  -7  -1  10 13810.6 683.865   9
  -7   1  10 13383.6 682.679   9
  -7   1  10 13377.3 679.539  13
  -7  -1  10 12631.1 677.229  13
  -7   1  10 13894.2 597.519  14
  -7  -1  10 14705.1 600.466  14
  -7   1   9 15746.0 785.080   9
  -7  -1   9 16637.2 790.851   9
  -7   1   9 15530.8 783.338  13
  -7  -1   9 15350.5 781.906  13
  -7   1   9 16805.3 704.319  14
  -7  -1   9 17379.2 704.372  14
   7  -1  -9 18280.6 913.113  12
  -7   1   8 1145.29 188.051   9
  -7  -1   8 1257.77 187.221   9
   7  -1  -8 1638.93 311.689  12
  -7   1   8 1263.91 180.343  13
  -7  -1   8 889.085 176.297  13
  -7   1   8 1440.08 115.031  14
  -7  -1   8 1720.65 119.854  14
  -7   1   7 34108.3 1490.45   9
  -7  -1   7 34486.3 1491.44   9
   7  -1  -7 35330.0 1584.97  12
  -7   1   7 32747.1 1485.39  13
  -7  -1   7 32465.0 1484.26  13
  -7   1   7 34907.9 1407.33  14
  -7  -1   7 34371.1 1407.59  14
  -7   1   6 20370.0 913.096   9
  -7  -1   6 18871.7 907.664   9
   7  -1  -6 20824.7 1008.78  12
  -7   1   6 19698.1 908.055  13
  -7  -1   6 18309.9 903.473  13
  -7   1   6 20297.9 829.370  14
  -7  -1   6 19907.4 829.196  14
  -7   1   5 9396.68 484.249   9
  -7  -1   5 9377.36 485.986   9
  -7   1   5 9331.74 401.100  14
  -7  -1   5 9107.27 401.179  14
   7  -1  -5 8864.85 587.708  12
  -7   1   5 8562.49 475.368  13
  -7  -1   5 8736.91 479.991  13
  -7   1   4 1489.88 111.597  14
  -7  -1   4 1741.63 113.670  14
  -7   1   4 1301.23 183.922   9
  -7  -1   4 1702.66 192.499   9
  -7   1   4 1701.41 152.241   5
   7  -1  -4 1645.66 324.211  12
  -7   1   4 1626.56 187.951  13
  -7  -1   4 1388.28 180.200  13
  -7  -1   4 1573.76 133.022   2
  -7   1   3 8589.08 374.251  14
  -7  -1   3 8747.80 373.967  14
  -7   1   3 9383.87 467.320   9
  -7  -1   3 9136.83 466.904   9
  -7   1   3 8169.44 435.162   8
  -7   1   3 7954.71 396.572   5
   7  -1  -3 7494.99 556.690  12
  -7  -1   3 8880.48 386.734   2
  -7   1   3 6661.54 563.998   3
  -7  -1   3 7631.12 584.372   3
  -7   1   2 9157.02 394.534  14
  -7  -1   2 9016.31 395.128  14
  -7   1   2 8841.20 453.588   8
  -7  -1   2 8545.19 405.873   5
  -7   1   2 8677.01 419.707   5
   7  -1  -2 9815.62 610.464  12
  -7   1   2 10040.2 408.298   2
  -7  -1   2 8861.95 407.778   2
  -7   1   2 9825.46 629.887   3
  -7  -1   2 9096.78 618.542   3
  -7   1   1 42042.5 1695.03  14
  -7  -1   1 42100.5 1694.62  14
  -7   1   1 40202.6 1735.77   8
  -7  -1   1 38434.3 1704.42   5
  -7   1   1 39490.1 1713.47   5
   7  -1  -1 44054.8 1899.84  12
  -7   1   1 45049.4 1703.71   2
  -7  -1   1 41756.4 1706.74   2
  -7   1   1 41031.3 1893.11   3
  -7  -1   1 41947.4 1893.63   3
  -7   1   0 1566.03 101.796  14
  -7  -1   0 1199.46 99.9522  14
  -7   1   0 1688.44 197.170   8
  -7   1   0 1814.57 181.304   5
  -7  -1   0 1357.81 150.256   5
   7  -1   0 1907.05 373.458  12
  -7   1   0 1460.55 326.778   3
  -7  -1   0 1583.34 323.848   3
  -7   1   0 1947.37 134.683   2
  -7  -1  -1 24031.3 1081.20   5
  -7   1  -1 25543.4 1090.72   5
  -7   1  -1 27310.3 1075.92   2
  -7   1  -1 27203.3 1270.10   3
  -7  -1  -1 25785.1 1265.55   3
  -7   1  -1 26419.8 1064.40  14
  -7  -1  -1 25318.1 1064.04  14
  -7   1  -1 24319.8 1104.11   8
  -7   1  -1 27639.3 1096.97  21
  -7   1  -2 1581.78 207.112   6
  -7   1  -2 1550.66 187.060   5
  -7  -1  -2 2229.53 173.965   5
  -7   1  -2 1985.66 329.609   3
  -7  -1  -2 1860.55 315.163   3
  -7   1  -2 1541.56 166.912   4
  -7  -1  -2 1331.85 162.793   4
  -7   1  -2 2190.89 135.462   2
  -7   1  -2 2041.92 114.969  14
  -7  -1  -2 2012.88 115.250  14
  -7   1  -2 1822.97 209.412   8
  -7   1  -2 1903.23 172.857  21
  -7  -1  -3 1609.10 149.949   2
  -7  -1  -3 1241.65 149.645   4
  -7   1  -3 1755.78 154.468   4
  -7   1  -3 1797.71 129.887   2
  -7   1  -3 2054.76 316.956   3
  -7  -1  -3 1114.56 284.137   3
  -7  -1  -3 1642.76 168.353   5
  -7   1  -3 1409.64 184.197   5
  -7   1  -3 1521.51 211.427   6
  -7  -1  -4 547.627 121.810   2
  -7   1  -4 492.483 101.064   2
  -7   1  -4 478.439 200.522   6
  -7  -1  -4 471.958 147.430   5
  -7   1  -4 709.539 165.890   5
  -7   1  -4 604.079 125.242   4
  -7  -1  -4 612.747 126.713   4
  -7   1  -5 2976.73 264.866   6
  -7  -1  -5 3283.40 199.649   2
  -7   1  -5 3539.82 181.132   2
  -7  -1  -5 2821.94 215.199   5
  -7  -1  -5 2757.79 195.568   4
  -7   1  -5 3139.93 196.911   4
  -7  -1  -6 7659.23 367.641   2
  -7   1  -6 8043.65 356.826   2
  -7  -1  -6 7683.93 380.080   5
  -7   1  -6 7757.04 365.198   4
  -7  -1  -6 7666.27 364.786   4
  -7   1  -6 7831.51 363.411  10
  -7  -1  -6 7711.51 360.538  10
  -7   1  -7 5344.41 297.684   7
  -7  -1  -7 5542.23 277.171  10
  -7   1  -7 5440.83 271.843  10
  -7  -1  -7 5772.01 279.527   4
  -7   1  -7 5675.82 276.333   4
  -7   1  -7 4848.78 306.340   5
  -7  -1  -7 5310.63 278.421   2
  -7   1  -7 5481.16 263.931   2
  -7   1  -8 1553.57 126.731   2
  -7   1  -8 1653.15 188.666   7
  -7  -1  -8 1539.80 149.513   2
  -7   1  -8 1335.13 134.225  10
  -7  -1  -8 1578.13 139.613  10
  -7   1  -8 1484.26 189.958   5
  -7  -1  -9 7244.29 367.317   5
  -7   1  -9 7576.01 373.882   5
  -7  -1  -9 7402.40 351.189   2
  -7   1  -9 7846.64 335.655   2
  -7   1  -9 7151.84 375.860   7
  -7   1  -9 6861.51 364.320  17
  -7   1  -9 6835.88 356.719  24
  -7  -1  -9 7445.92 357.113  24
  -7   1  -9 7261.05 346.336  10
  -7  -1  -9 7631.77 350.756  10
  -7   1 -10 681.693 143.295  17
  -7  -1 -10 937.288 163.021   5
  -7   1 -10 1002.04 168.978   5
  -7   1 -10 808.526 146.553  24
  -7  -1 -10 861.802 152.756  24
  -7   1 -10 895.672 127.313  10
  -7  -1 -10 993.578 127.044  10
  -7  -1 -10 1062.48 125.783   2
  -7   1 -10 1076.07 102.745   2
  -7   1 -10 927.735 186.995   7
  -7  -1 -11 1595.41 145.611   2
  -7   1 -11 1700.03 116.896   2
  -7   1 -11 1976.73 166.407  24
  -7   1 -11 1865.29 207.862   7
  -7  -1 -11 1785.91 179.773   5
  -7   1 -11 1574.61 180.660   5
  -7  -1 -11 1531.88 163.848  24
  -7   1 -11 1655.01 145.263  10
  -7  -1 -11 1923.33 148.498  10
  -7   1 -11 1681.77 160.396  17
  -7   1 -12-91.3227 177.557   7
  -7  -1 -12 66.6902 142.614   5
  -7   1 -12 118.183 138.959   5
  -7   1 -12 49.6680 130.012  24
  -7  -1 -12-4.57548 121.625  24
  -7   1 -12 112.948 104.469  10
  -7  -1 -12 134.635 108.288  10
  -7  -1 -12 137.547 100.637   2
  -7   1 -12 81.4663 59.9707   2
  -7   1 -12 33.6082 114.216  17
  -7   1 -13 1516.74 154.128  24
  -7   1 -13 1591.89 202.770   7
  -7  -1 -13 2103.32 162.335   5
  -7   1 -13 1997.85 160.964   5
  -7  -1 -13 1714.89 134.193   2
  -7   1 -13 1575.18 136.167  10
  -7  -1 -13 1797.88 139.392  10
  -7  -1 -13 2082.12 164.181  24
  -7  -1 -14 424.938 89.6001   2
  -7   1 -14 367.134 171.565   7
  -7   1 -14 291.674 118.432  24
  -7  -1 -14 514.906 126.378  24
  -7   1 -14 252.192 95.8174  10
  -7  -1 -14 321.202 96.1886  10
  -7  -1 -14 561.514 123.139   5
  -7   1 -14 454.807 114.508   5
  -7   1 -15 11617.6 517.009  24
  -7  -1 -15 11221.3 517.401  24
  -7   1 -15 11779.0 512.475  10
  -7  -1 -15 12237.8 513.938  10
  -7   1 -15 12901.7 513.000   5
  -7   1 -15 12106.3 542.369   7
  -7  -1 -15 11924.7 505.931   2
  -7   1 -16 857.365 88.0206   5
  -7   1 -16 784.192 88.5618  10
  -7  -1 -16 705.964 86.8809  10
  -7   1 -17 13480.8 565.981  10
  -7  -1 -17 13638.0 566.003  10
   7   2 -20 2675.58 155.692  11
  -7   2  19 806.558 65.1652  14
  -7  -2  19 899.151 64.3799  14
  -7   2  18 3643.28 173.883  14
  -7  -2  18 3841.94 173.987  14
  -7   2  17 4922.38 224.964  14
  -7  -2  17 4935.06 224.754  14
  -7   2  16 27.6347 71.3702  14
  -7  -2  16 21.9383 70.7608  14
  -7   2  15 312.508 79.8205  14
  -7  -2  15 277.397 80.4588  14
  -7   2  14 10682.3 469.048  14
  -7  -2  14 11178.6 470.527  14
  -7   2  13 15202.6 653.066  14
  -7  -2  13 15766.2 653.113  14
  -7   2  12 7350.91 335.756  14
  -7  -2  12 7590.32 337.146  14
  -7   2  11 1423.21 115.851  14
  -7  -2  11 1478.51 114.760  14
  -7   2  10 204.074 138.938  13
  -7  -2  10 264.183 142.991  13
  -7   2  10 704.539 92.8404  14
  -7  -2  10 572.511 89.4288  14
  -7   2  10 760.334 161.743   9
  -7  -2  10 538.918 151.952   9
   7  -2  -9 28494.9 1319.11  12
  -7   2   9 26991.2 1094.20  14
  -7  -2   9 27654.8 1094.19  14
  -7   2   9 23195.9 1165.62  13
  -7  -2   9 24828.9 1171.05  13
  -7   2   9 24967.9 1172.56   9
  -7  -2   9 26033.0 1174.94   9
   7  -2  -8 1917.62 342.197  12
  -7   2   8 1681.70 117.983  14
  -7  -2   8 1731.70 120.747  14
  -7   2   8 1403.65 188.519  13
  -7  -2   8 1539.36 190.960  13
  -7   2   8 1382.77 184.713   9
  -7  -2   8 1715.28 193.668   9
  -7   2   7 30764.1 1379.16   9
  -7  -2   7 32148.9 1385.91   9
  -7   2   7 29566.0 1376.57  13
  -7  -2   7 30582.5 1379.30  13
  -7   2   7 32293.3 1302.79  14
  -7  -2   7 32942.5 1303.56  14
  -7  -2   7 30326.2 1310.00  20
   7  -2  -7 34283.7 1507.94  12
  -7   2   6 19368.9 882.365   9
  -7  -2   6 17759.1 878.079   9
  -7  -2   6 17557.4 877.511  13
  -7   2   6 19064.0 879.820  13
  -7   2   6 20374.3 804.313  14
  -7  -2   6 19658.9 804.388  14
  -7  -2   6 18225.9 810.992  20
   7  -2  -6 21648.0 1019.28  12
  -7   2   5 3732.81 269.040   9
  -7  -2   5 4217.73 284.466   9
  -7  -2   5 3684.79 214.288  20
  -7   2   5 3916.79 269.763  13
  -7  -2   5 3664.82 272.530  13
  -7   2   5 4121.83 195.215  14
  -7  -2   5 3889.71 196.551  14
   7  -2  -5 3779.37 414.013  12
  -7   2   4-181.125 287.704   3
  -7  -2   4 122.535 274.481   3
  -7  -2   4 158.969 96.5359   2
  -7   2   4 42.2441 139.722   9
  -7  -2   4-142.943 142.257   9
   7  -2  -4-250.890 300.279  12
  -7   2   4-28.0827 73.4778  14
  -7  -2   4-98.2473 70.9513  14
  -7   2   3 63993.8 2710.27   8
  -7   2   3 68187.6 2708.31  21
  -7  -2   3 64311.8 2672.84   2
  -7   2   3 59796.3 2846.93   3
  -7  -2   3 61917.2 2856.13   3
  -7   2   3 66035.2 2664.37  14
  -7  -2   3 66833.8 2664.67  14
   7  -2  -3 67929.2 2872.51  12
  -7   2   2 10983.3 553.595   8
  -7  -2   2 11497.6 501.129   2
  -7   2   2 11159.0 691.150   3
  -7  -2   2 11742.6 706.790   3
  -7   2   2 11827.2 549.271  21
   7  -2  -2 11699.0 714.806  12
  -7   2   2 11467.0 485.879  14
  -7  -2   2 11332.0 487.149  14
  -7  -2   1 255.794 101.570   5
   7  -2  -1 147.856 307.947  12
  -7   2   1 130.775 65.2068  14
  -7  -2   1 87.6718 66.6567  14
  -7   2   1-361.888 288.330   3
  -7  -2   1-112.790 273.095   3
  -7   2   1 311.452 201.938   8
  -7  -2   1 174.672 109.647   2
  -7   2   1 211.508 195.731   6
  -7   2   1 376.303 186.309  21
  -7   2   0 26486.5 1074.68  14
  -7  -2   0 26948.2 1075.35  14
  -7   2   0 25498.7 1262.13   3
  -7  -2   0 25342.8 1260.74   3
  -7  -2   0 26490.2 1093.31   2
  -7   2   0 26397.6 1131.54   8
  -7   2   0 24411.4 1118.37   6
  -7  -2   0 24824.6 1086.62   5
  -7   2   0 26357.0 1118.65  21
   7  -2   0 29358.7 1331.22  12
  -7   2  -1 14001.7 557.755  14
  -7  -2  -1 13049.5 557.238  14
   7  -2   1 13903.3 816.957  12
  -7   2  -1 14279.4 608.591  21
  -7  -2  -1 12978.9 578.491   2
  -7   2  -1 14266.7 566.305   2
  -7   2  -1 12529.0 742.966   3
  -7  -2  -1 13187.3 759.685   3
  -7   2  -1 12445.4 620.667   8
  -7   2  -1 12368.3 617.714   6
  -7  -2  -1 11655.2 574.693   5
  -7  -2  -2 68.9454 117.229   2
  -7   2  -2 192.845 79.3464   2
  -7   2  -2 267.900 164.237  21
  -7   2  -2-59.4271 119.836   4
  -7  -2  -2 180.270 119.280   4
  -7   2  -2 26.2656 242.172   3
  -7  -2  -2 159.255 238.746   3
  -7   2  -2-77.6149 198.340   8
  -7   2  -2 252.527 204.845   6
  -7  -2  -2 188.155 126.287   5
  -7  -2  -3 239.412 119.025   2
  -7   2  -3-6.88916 79.0456   2
  -7   2  -3 6.20315 145.084  21
  -7  -2  -3 235.430 114.664   4
  -7   2  -3 63.5510 112.983   4
  -7   2  -3 34.6404 190.328   8
  -7   2  -3-18.1550 165.061   5
  -7  -2  -3 162.603 132.447   5
  -7   2  -3 23.4412 199.759   6
  -7   2  -4 17927.8 793.032   6
  -7   2  -4 18393.7 730.978   2
  -7  -2  -4 17723.3 750.343   5
  -7   2  -4 16400.9 744.496   4
  -7  -2  -4 16963.5 745.813   4
  -7   2  -4 16842.1 753.038  21
  -7   2  -5 130.268 232.224   6
  -7  -2  -5 136.140 143.270   5
  -7   2  -5-68.6964 110.525   4
  -7  -2  -5 34.6425 108.865   4
  -7   2  -5 163.619 79.3520   2
  -7  -2  -6 1086.77 159.341   5
  -7   2  -6 1025.68 129.692   4
  -7  -2  -6 907.921 121.980   4
  -7   2  -6 876.783 189.764   5
  -7   2  -6 988.875 158.761   7
  -7   2  -6 799.895 230.017   6
  -7   2  -6 1075.13 95.4836   2
  -7  -2  -7 38525.3 1526.84   4
  -7   2  -7 37633.3 1525.58   4
  -7   2  -7 36380.9 1540.61   5
  -7  -2  -7 36433.0 1531.68   5
  -7   2  -7 34454.2 1536.49   7
  -7   2  -7 37498.6 1512.48   2
  -7  -2  -8 189.232 129.408   2
  -7   2  -8 266.290 69.5003   2
  -7   2  -8 152.921 167.389   5
  -7   2  -8 110.023 104.215  10
  -7  -2  -8 319.592 104.146  10
  -7   2  -8 221.191 165.146   7
  -7   2  -9 179.071 156.015  17
  -7   2  -9 225.353 167.037   7
  -7   2  -9 108.454 100.736  10
  -7  -2  -9 238.780 104.097  10
  -7   2  -9 276.987 167.234   5
  -7  -2  -9 75.2538 129.798   2
  -7  -2 -10 6902.97 326.236   5
  -7   2 -10 5790.22 339.497   7
  -7   2 -10 6225.51 299.417  10
  -7  -2 -10 6565.53 297.929  10
  -7  -2 -10 6459.89 309.065   2
  -7   2 -10 6105.66 329.076   5
  -7   2 -11 1590.30 177.179   5
  -7   2 -11 1603.44 205.292   7
  -7  -2 -11 1882.78 177.635   5
  -7   2 -11 1376.49 174.875  17
  -7  -2 -11 1882.58 159.563  24
  -7   2 -11 1706.36 135.716  10
  -7  -2 -11 1774.09 134.855  10
  -7  -2 -11 1609.52 153.859   2
  -7   2 -12 842.146 189.074   7
  -7  -2 -12 1080.27 138.752  24
  -7  -2 -12 1124.51 132.867   2
  -7   2 -12 951.029 114.702  10
  -7  -2 -12 1195.78 114.941  10
  -7  -2 -12 1089.13 156.772   5
  -7   2 -12 1036.14 147.422   5
  -7   2 -12 810.257 154.420  17
  -7   2 -13 8937.78 431.555   7
  -7   2 -13 9035.29 403.570   5
  -7   2 -13 8920.28 393.937  10
  -7  -2 -13 9330.90 395.834  10
  -7  -2 -13 9324.23 398.774   2
  -7   2 -14 3426.90 227.913   7
  -7   2 -14 2815.30 172.633   5
  -7   2 -14 2814.79 160.481  10
  -7  -2 -14 3076.56 162.584  10
  -7  -2 -14 3088.97 169.995   2
  -7   2 -15 1688.18 125.573   5
  -7   2 -15 1826.36 185.259   7
  -7  -2 -15 2145.55 127.450   2
  -7   2 -15 1816.48 120.474  10
  -7  -2 -15 2006.02 123.110  10
  -7   2 -16 9251.51 420.278   7
  -7   2 -16 8985.58 385.304   5
  -7   2 -16 9091.90 391.082  10
  -7  -2 -16 9344.33 389.932   2
  -7  -2 -17 113.641 50.8785   2
  -7  -3  19 4354.02 204.320  20
   7  -3 -19 4379.97 234.738  23
   7   3 -19 4283.52 217.038  11
   7   3 -18 50.1060 113.297  11
  -7  -3  18 262.349 99.6049  20
  -7  -3  18 189.481 42.7889  14
   7   3 -17 331.782 137.367  11
  -7   3  17 319.332 53.6930  14
  -7  -3  17 290.465 52.1137  14
  -7   3  16 6138.53 267.458  14
  -7  -3  16 6114.85 267.876  14
  -7   3  15 49.5394 63.8187  14
  -7  -3  15 76.8687 62.7778  14
  -7   3  14 407.632 73.7704  14
  -7  -3  14 467.071 73.3547  14
  -7   3  13 7350.77 319.878  14
  -7  -3  13 7094.88 319.053  14
  -7   3  12 103.801 72.8090  14
  -7  -3  12-12.3441 73.7107  14
  -7   3  11 3705.85 186.871  14
  -7  -3  11 3772.64 187.757  14
  -7   3  10 6686.85 308.411  14
  -7  -3  10 7060.01 308.760  14
   7  -3  -9 5952.72 495.203  12
  -7   3   9 4330.31 304.029   9
  -7  -3   9 4664.84 308.601   9
  -7   3   9 5478.77 239.235  14
  -7  -3   9 5464.05 241.830  14
  -7   3   9 4539.57 304.844  13
  -7  -3   9 4215.53 308.837  13
   7  -3  -8 89.6478 292.064  12
  -7   3   8-67.0618 126.193   9
  -7  -3   8-27.1192 124.153   9
  -7  -3   8 196.348 150.281  20
  -7   3   8 77.7560 125.119  13
  -7  -3   8 105.856 119.019  13
  -7   3   8 113.929 73.1667  14
  -7  -3   8 57.9290 71.8305  14
   7  -3  -7 2701.20 389.889  12
  -7   3   7 2565.66 215.499   9
  -7  -3   7 2511.84 223.281   9
  -7   3   7 2783.96 147.124  14
  -7  -3   7 2647.39 145.308  14
  -7   3   7 2307.11 209.568  13
  -7  -3   7 2230.56 209.466  13
  -7  -3   7 2809.90 200.145  20
  -7  -3   6 12137.1 546.557  20
  -7   3   6 12546.2 523.174  14
  -7  -3   6 12410.6 523.613  14
  -7   3   6 11299.8 594.470   9
  -7  -3   6 13130.4 610.018   9
  -7   3   6 10107.8 699.955   3
  -7  -3   6 11887.8 727.100   3
   7  -3  -6 13643.7 757.086  12
  -7   3   5 2770.58 274.225  21
  -7  -3   5 3301.33 205.904  20
  -7  -3   5 3029.18 156.239  14
  -7   3   5 2950.62 155.517  14
  -7   3   5 2657.28 232.994   9
  -7   3   5 2154.71 340.830   3
  -7  -3   5 2932.74 359.202   3
   7  -3  -5 2867.76 390.389  12
  -7  -3   4 14727.2 659.045  20
  -7   3   4 15508.2 709.536  21
  -7   3   4 15806.1 640.185  14
  -7  -3   4 15464.9 639.950  14
  -7   3   4 15093.7 717.208   8
   7  -3  -4 15642.5 874.297  12
  -7  -3   4 15401.4 651.487   2
  -7   3   4 13834.9 820.050   3
  -7  -3   4 12402.8 816.838   3
  -7   3   3-461.436 270.917   3
  -7  -3   3-248.882 272.744   3
  -7  -3   3 8.54624 121.121  20
  -7   3   3-25.1321 208.199  21
  -7  -3   3 24.7151 94.6007   2
  -7   3   3 135.720 229.813   8
  -7   3   3-25.0471 62.1165  14
  -7  -3   3 8.37097 61.7646  14
   7  -3  -3-210.013 323.170  12
  -7   3   2 11502.4 551.868  21
  -7  -3   2 10401.5 494.111  20
  -7  -3   2 11858.7 494.645   2
  -7   3   2 9988.50 661.433   3
  -7  -3   2 10408.6 660.233   3
  -7   3   2 11223.4 475.602  14
  -7  -3   2 11558.0 476.312  14
  -7   3   2 11145.4 560.700   8
   7  -3  -2 10776.6 719.351  12
  -7   3   1 750.112 237.467   8
  -7   3   1 756.339 263.318   3
  -7  -3   1 874.759 278.076   3
  -7   3   1 1306.12 241.017   6
  -7   3   1 1026.73 215.340  21
  -7  -3   1 1156.32 85.1794  14
  -7   3   1 1093.33 84.8763  14
  -7  -3   1 1151.23 132.944   2
   7  -3  -1 1467.92 380.628  12
  -7   3   0 31145.4 1486.11   3
  -7  -3   0 31503.1 1495.31   3
  -7  -3   0 32996.4 1335.82   2
  -7  -3   0 30015.3 1324.53   5
  -7   3   0 31968.3 1374.48   6
  -7   3   0 34582.2 1369.95  21
  -7   3   0 33708.5 1316.78  14
  -7  -3   0 34070.9 1317.06  14
  -7   3   0 31112.6 1383.36   8
  -7   3   0 27828.4 1332.93   4
   7  -3   0 35724.9 1581.03  12
  -7  -3  -1 10111.7 449.033   5
  -7   3  -1 10328.4 521.844   6
  -7   3  -1 9005.53 456.444   4
  -7  -3  -1 10034.8 458.313   4
  -7  -3  -1 10779.5 462.494   2
  -7   3  -1 10392.3 614.471   3
  -7  -3  -1 9162.80 606.213   3
  -7   3  -1 10426.8 522.527   8
  -7   3  -1 10972.9 499.121  21
   7  -3   1 12533.3 735.678  12
  -7  -3  -2 9001.70 393.263   5
  -7   3  -2 8362.53 460.611   6
  -7   3  -2 8013.50 391.372   4
  -7  -3  -2 8050.37 393.500   4
  -7  -3  -2 9239.39 402.040   2
  -7   3  -2 7748.85 467.310   8
  -7   3  -2 9293.38 436.035  21
   7  -3   2 8951.04 649.351  12
  -7   3  -3 6654.00 397.598   8
  -7   3  -3 6450.95 350.890  21
  -7  -3  -3 6360.14 318.930   2
  -7   3  -3 5961.11 310.664   4
  -7  -3  -3 6431.20 313.633   4
  -7   3  -3 6860.42 392.196   6
  -7  -3  -3 6864.15 316.627   5
  -7   3  -4 8014.62 381.958  21
  -7  -3  -4 6759.11 354.111   2
  -7  -3  -4 7315.28 347.211   4
  -7   3  -4 7180.46 345.806   4
  -7   3  -4 7801.97 430.694   6
  -7  -3  -4 7893.43 357.191   5
  -7   3  -5 4742.32 277.490  21
  -7  -3  -5 4982.24 264.169   2
  -7  -3  -5 5106.85 250.076   4
  -7   3  -5 4779.87 246.181   4
  -7   3  -5 4384.14 293.227   5
  -7  -3  -5 4914.31 264.740   5
  -7   3  -5 4757.82 355.075   6
  -7   3  -6 22958.2 1018.97  21
  -7  -3  -6 24406.2 1016.24   5
  -7   3  -6 23496.3 1066.31   6
  -7  -3  -6 23810.9 1018.17   2
  -7  -3  -6 24772.2 1009.71   4
  -7   3  -6 24853.4 1008.66   4
  -7   3  -6 24005.4 1032.07   5
  -7  -3  -7 212.388 145.734   5
  -7   3  -7 325.754 178.493   5
  -7   3  -7 619.094 249.738   6
  -7  -3  -7 334.380 128.152   2
  -7  -3  -8 4413.23 250.727   5
  -7   3  -8 4069.05 270.395   5
  -7   3  -9 4160.82 261.032   5
  -7   3 -10 9580.44 464.576   7
  -7   3 -10 9662.20 449.763   5
  -7   3 -11 1199.25 191.505   7
  -7   3 -11 959.710 159.048   5
  -7   3 -12 31347.0 1280.32   7
  -7  -3 -12 29595.8 1263.06   2
  -7   3 -12 30840.2 1262.99   5
  -7   3 -13 4488.89 273.060   7
  -7  -3 -13 4585.76 234.119   2
  -7   3 -13 4458.68 232.802   5
  -7   3 -14 3804.11 236.948   7
  -7  -3 -14 3536.79 190.928   2
  -7   3 -14 3402.07 183.413   5
  -7  -3 -15 3387.21 167.468   2
  -7   3 -15 3176.18 206.092   7
  -7   3 -15 2856.06 154.039   5
  -7  -3 -16 310.055 70.8377   2
  -7   3 -16 416.303 129.307   7
  -7  -3 -17 979.590 71.0013   2
  -7   4  19-8.57167 88.1432   8
  -7  -4  18 6459.10 279.270  20
   7  -4 -18 5705.85 297.935  23
  -7  -4  17 5397.57 254.425  20
   7   4 -17 4991.01 255.813  11
   7  -4 -17 5486.10 277.711  23
  -7  -4  16 4666.97 237.458  20
   7  -4 -16 4263.97 264.775  23
   7   4 -16 4487.87 241.850  11
   7  -4 -15 1360.21 186.456  23
   7   4 -15 1116.21 149.054  11
  -7  -4  15 1308.64 156.056  20
  -7  -4  14 10346.1 448.341  20
   7   4 -14 9632.09 452.864  11
  -7  -4  14 9662.40 410.159  14
  -7  -4  13 795.423 160.985  20
  -7  -4  13 640.884 66.7323  14
   7   4 -13 631.875 144.446  11
   7   4 -12 19387.5 812.974  11
  -7   4  12 18350.8 775.711  14
  -7  -4  12 18813.4 776.353  14
  -7  -4  12 19614.4 806.987  20
  -7   4  11 9461.47 406.878  14
  -7  -4  11 9694.08 407.827  14
  -7  -4  11 9500.27 448.901  20
  -7   4  10 19206.4 783.063  14
  -7  -4  10 18447.4 782.598  14
  -7  -4  10 19430.8 814.343  20
  -7   4   9 3674.08 176.568  14
  -7  -4   9 3608.62 176.975  14
  -7  -4   9 3776.71 240.368  20
  -7  -4   8 13514.1 563.469  14
  -7   4   8 13404.6 563.101  14
  -7  -4   8 13350.0 598.896  20
   7  -4  -7 2846.50 379.084  12
  -7  -4   7 2865.55 209.235  20
  -7   4   7 2555.45 140.277  14
  -7  -4   7 2875.56 142.128  14
   7  -4  -6 63909.8 2663.99  12
  -7   4   6 61716.1 2436.25  14
  -7  -4   6 58562.9 2435.31  14
  -7  -4   6 59372.9 2458.21  20
  -7  -4   5 6507.98 339.069  20
   7  -4  -5 7115.83 547.319  12
  -7   4   5 6417.49 422.364   8
  -7   4   5 6700.93 292.291  14
  -7  -4   5 6816.24 292.788  14
  -7  -4   5 5877.18 460.945   3
  -7  -4   4 6043.30 311.539  20
  -7   4   4 6248.07 380.584  21
   7  -4  -4 6237.75 519.307  12
  -7   4   4 5802.51 394.887   8
  -7   4   4 6039.43 264.639  14
  -7  -4   4 6095.43 265.273  14
  -7  -4   4 5981.67 279.414   2
  -7  -4   4 4580.70 410.038   3
  -7  -4   3 338.558 207.732   3
  -7  -4   3 649.785 152.881  20
  -7   4   3 739.079 229.887  21
  -7   4   3 603.488 65.9715  14
  -7  -4   3 665.876 66.9483  14
  -7  -4   3 698.755 99.1989   2
  -7   4   3 754.203 248.541   8
   7  -4  -3 495.134 324.960  12
   7  -4  -2 17686.0 913.124  12
  -7   4   2 15800.5 754.037   8
  -7   4   2 16470.0 659.513  14
  -7  -4   2 15592.0 658.764  14
  -7  -4   2 15822.1 677.196   2
  -7  -4   2 13941.8 812.967   3
  -7   4   2 16174.9 735.344  21
  -7  -4   2 15569.5 687.504  20
  -7   4   1 10735.4 514.823   6
  -7   4   1 8373.70 416.635   4
  -7  -4   1 8751.66 417.429   4
  -7   4   1 10129.7 487.155  21
  -7  -4   1 7991.95 544.233   3
  -7  -4   1 10169.7 420.617   2
  -7   4   1 9915.22 513.952   8
   7  -4  -1 10230.9 662.000  12
  -7   4   0 10671.7 530.001   6
  -7   4   0 9053.25 437.929   4
  -7  -4   0 9332.61 438.741   4
  -7  -4   0 10608.2 446.240   2
  -7   4   0 10486.0 504.104  21
  -7   4   0 10390.6 522.253   8
   7  -4   0 10678.6 681.442  12
  -7   4  -1 1302.71 273.231   6
  -7   4  -1 1377.71 216.592  21
  -7  -4  -1 1573.70 144.157   2
  -7   4  -1 1243.05 120.875   4
  -7  -4  -1 1157.54 123.524   4
   7  -4   1 1659.09 384.500  12
  -7   4  -1 1072.42 260.893   8
  -7   4  -2 391.629 259.372   6
  -7   4  -2 262.605 190.106  21
  -7   4  -2 220.123 93.5484   4
  -7  -4  -2 276.567 93.2786   4
  -7   4  -2 70.0602 242.969   8
  -7  -4  -2 247.816 121.340   2
  -7   4  -3 6582.56 347.371  21
  -7  -4  -3 6117.74 304.732   2
  -7   4  -3 6551.98 397.924   6
  -7  -4  -3 6005.18 285.206   4
  -7   4  -3 5817.05 285.081   4
  -7   4  -4 6681.77 384.688  21
  -7  -4  -4 7775.37 361.908   2
  -7  -4  -4 7887.00 339.550   4
  -7   4  -4 7237.01 337.971   4
  -7   4  -4 7238.38 445.972   6
  -7   4  -5 1055.57 181.382  21
  -7  -4  -5 1075.59 138.814   2
  -7   4  -5 759.817 262.826   6
  -7   4  -6 9419.89 485.821  21
  -7  -4  -6 11114.8 474.804   2
  -7   4  -6 10542.1 494.069   5
  -7   4  -6 10837.4 552.228   6
  -7   4  -7 880.104 143.471  21
  -7  -4  -7 618.279 142.140   2
  -7   4  -7 629.214 280.842   6
  -7   4  -7 630.398 175.587   5
  -7  -4  -8 3758.36 225.355   2
  -7   4  -8 3963.14 251.970   5
  -7  -4  -9 2194.60 171.353   2
  -7   4  -9 1692.38 186.365   5
  -7  -4 -10 13.4905 127.939   2
  -7   4 -10 209.652 147.101   5
  -7  -4 -11 88.0468 124.965   2
  -7   4 -11 176.115 131.689   5
  -7   4 -11 346.391 170.424   7
  -7   4 -12 779.772 123.116   5
  -7   4 -12 916.054 171.964   7
  -7   4 -13 1371.28 118.234   5
  -7   4 -13 1631.76 177.948   7
  -7   4 -14 242.527 72.8026   5
  -7   4 -14 324.848 142.687   7
  -7   4 -15 160.034 123.020   7
  -7   4 -16 6153.05 293.882   7
  -7  -4 -16 6568.90 278.367   2
  -7  -4 -17 2299.73 108.139   2
  -7  -5  17 897.137 95.6066  20
   7  -5 -17 765.851 106.563  23
  -7   5  17 959.987 138.207   8
  -7  -5  16 136.077 108.262  20
  -7   5  16-44.0008 155.732   8
   7  -5 -16 283.886 125.206  23
  -7  -5  15 7096.10 327.793  20
   7  -5 -15 6851.57 340.195  23
  -7  -5  14 223.958 132.214  20
   7  -5 -14 237.103 151.049  23
  -7  -5  13 40.1509 141.821  20
   7  -5 -13 202.804 162.623  23
  -7  -5  12 701.264 158.617  20
   7  -5 -12 417.875 163.079  23
  -7  -5  11 847.296 166.951  20
   7  -5 -11 1024.13 175.186  23
  -7  -5  10 9790.18 463.822  20
   7  -5 -10 10163.1 472.808  23
  -7  -5   9 255.263 158.151  20
  -7   5   9 199.642 267.373   8
   7  -5  -9 498.038 156.187  23
  -7  -5   8 3583.51 237.692  20
  -7   5   8 2936.42 331.365   8
  -7  -5   7 1461.21 183.034  20
  -7   5   7 1096.91 286.164   8
  -7  -5   6 5469.72 307.225  20
  -7   5   6 6074.15 369.373  21
  -7  -5   5 10160.9 477.420  20
  -7   5   5 10414.4 528.711  21
  -7  -5   4 12929.9 580.622  20
  -7  -5   3 4069.36 265.515  20
  -7  -5   3 4893.27 226.003   2
  -7  -5   2 176.903 86.5805   2
  -7   5   2 471.151 236.135  21
  -7  -5   1 21563.4 908.179   2
  -7   5   1 22300.1 965.004  21
  -7   5   1 22110.8 981.287   6
  -7  -5   0 2051.95 147.240   2
  -7   5   0 2149.44 251.424  21
  -7   5   0 2301.15 311.570   6
  -7  -5  -1 1133.14 122.504   2
  -7   5  -1 954.300 221.809  21
  -7   5  -1 1409.37 295.614   6
  -7  -5  -2 1341.90 136.692   2
  -7   5  -2 1463.64 222.619  21
  -7   5  -2 1353.06 285.264   6
  -7  -5  -3 3406.17 197.302   2
  -7   5  -3 2983.23 256.958  21
  -7   5  -3 3167.72 328.472   6
  -7   5  -4 185.240 270.592   6
  -7  -5  -4 144.736 115.989   2
  -7   5  -4 164.925 180.749  21
  -7   5  -5 5899.43 410.755   6
  -7  -5  -5 6655.68 297.065   2
  -7  -5  -6 12058.1 489.907   2
  -7   5  -6 9527.37 505.289  21
  -7   5  -7 273.219 167.819   5
  -7   5  -7 267.664 148.068  21
  -7  -5  -7 333.063 123.576   2
  -7  -5  -8 301.694 114.757   2
  -7   5  -8 107.508 151.172   5
  -7  -5  -9 49.1799 110.881   2
  -7   5  -9-145.661 136.799   5
  -7  -5 -10 858.508 124.713   2
  -7   5 -10 638.368 131.771   5
  -7  -5 -11 3535.72 199.849   2
  -7   5 -11 3789.90 202.504   5
  -7   5 -12 7330.22 353.770   7
  -7  -5 -12 7507.71 333.054   2
  -7   5 -12 7288.81 326.463   5
  -7   5 -13 1799.92 161.254   7
  -7  -5 -13 1958.45 123.747   2
  -7   5 -13 1763.02 107.047   5
  -7   5 -14 3008.88 187.922   7
  -7  -5 -14 3472.11 166.257   2
  -7  -5 -15 143.855 57.7501   2
  -7   5 -15-27.6929 86.7660   7
  -7   6  16 555.404 93.0357   8
  -7  -6  15 7043.16 292.434  20
  -7   6  15 7293.02 318.459   8
  -7  -6  14 1523.28 130.581  20
   7  -6 -14 1272.02 131.846  23
  -7  -6  13 281.457 122.259  20
  -7   6  13 458.778 179.721   8
   7  -6 -13 230.584 111.962  23
  -7  -6  12 11419.4 497.921  20
   7  -6 -12 10493.4 497.859  23
  -7  -6  11 4184.61 238.172  20
   7  -6 -11 3749.20 230.503  23
  -7   6  10 335.940 229.265   8
  -7  -6  10 58.9160 147.881  20
   7  -6 -10 434.568 131.761  23
  -7  -6   9 5008.96 281.865  20
  -7   6   9 5665.25 355.406   8
  -7  -6   8 7723.21 384.563  20
  -7   6   8 8470.79 456.298   8
  -7  -6   7 255.835 157.653  20
  -7   6   7 343.197 254.096   8
  -7  -6   6 11136.5 518.066  20
  -7   6   6 11669.3 552.949  21
  -7   6   6 11430.3 579.024   8
  -7   6   5 3086.52 275.931  21
  -7  -6   5 2914.97 222.501  20
  -7   6   5 3047.72 308.700   8
  -7   6   4 4156.77 316.697  21
  -7   6   4 4415.18 349.202   8
  -7   6   3 8030.25 469.839   8
  -7   6   2 7612.51 445.807   8
  -7  -6   1 5452.73 251.099   2
  -7   6   1 5978.29 382.732   8
  -7  -6   0 6626.85 295.847   2
  -7   6   0 6405.59 384.643  21
  -7   6   0 6697.56 426.189   8
  -7   6  -1 15063.4 685.969  21
  -7  -6  -1 14910.8 629.635   2
  -7   6  -2 4208.56 297.446  21
  -7  -6  -2 4263.76 212.409   2
  -7   6  -3 1796.96 223.178  21
  -7  -6  -3 2161.65 140.294   2
  -7   6  -4 762.529 187.178  21
  -7  -6  -4 1028.03 110.461   2
  -7   6  -5 137.627 163.879  21
  -7  -6  -5 118.893 96.9320   2
  -7   6  -6 462.804 157.833   5
  -7   6  -6 350.458 160.124  21
  -7  -6  -6 344.196 101.503   2
  -7  -6  -7 4489.55 228.566   2
  -7   6  -7 4920.63 259.595   5
  -7   6  -7 4423.49 262.155  21
  -7  -6  -8 5531.21 263.854   2
  -7   6  -8 5523.03 281.363   5
  -7  -6  -9 126.529 92.2609   2
  -7   6  -9 178.240 117.140   5
  -7  -6 -10 9095.36 395.874   2
  -7   6 -10 9099.05 398.686   5
  -7  -6 -11 5016.52 225.367   2
  -7   6 -11 4894.31 222.176   5
  -7   6 -12 1316.50 130.507   7
  -7  -6 -12 1347.08 96.3793   2
  -7   6 -13 1511.39 117.498   7
  -7  -6 -13 1537.97 95.1925   2
  -7  -6 -14 620.219 53.0332   2
  -7   7  13 3444.37 189.750   8
  -7   7  12 295.609 132.841   8
  -7  -7  11 1291.94 130.854  20
  -7   7  11 1488.89 176.101   8
  -7  -7  10 2922.25 185.243  20
  -7   7  10 2967.60 228.640   8
  -7   7   9 1878.83 211.693   8
  -7   7   8 4824.61 310.627   8
  -7   7   7 23748.5 1026.63   8
  -7   7   6 303.377 215.851   8
  -7   7   5 178.857 194.095  21
  -7   7   5 217.019 222.744   8
  -7   7   4 1042.65 205.313  21
  -7   7   4 1077.10 232.327   8
  -7   7   3 1425.96 208.617  21
  -7   7   3 1168.23 239.378   8
  -7   7   2 2155.06 230.609  21
  -7   7   2 2275.85 269.105   8
  -7   7   1 35590.3 1506.55   6
  -7   7   0 4389.81 338.675   6
  -7   7  -1 929.409 199.616  21
  -7   7  -1 1029.48 269.679   6
  -7   7  -2 1720.37 202.892  21
  -7   7  -2 1354.93 272.778   6
  -7   7  -3 680.839 181.084  21
  -7   7  -3 622.516 257.229   6
  -7   7  -4 7097.29 364.489  21
  -7   7  -4 7606.18 411.572   6
  -7  -7  -4 7129.39 308.327   2
  -7   7  -5 29269.4 1228.20  21
  -7  -7  -5 29045.2 1198.40   2
  -7   7  -5 31027.8 1253.06   6
  -7   7  -6 1254.01 158.564  21
  -7   7  -6 1114.60 140.877   5
  -7  -7  -6 979.963 83.6121   2
  -7   7  -6 1081.28 232.081   6
  -7   7  -7 297.777 116.282   5
  -7  -7  -7 395.958 64.0660   2
  -7   7  -7 369.769 128.752  21
  -7  -7  -8 610.661 71.1571   2
  -7   7  -8 782.714 105.486   5
  -7  -7  -9 148.367 56.2548   2
  -7   7  -9 223.680 76.6544   5
  -7   7 -10 1703.52 90.5817   5
  -7   7 -10 1659.58 120.572   7
  -7  -7 -10 1485.01 88.4138   2
  -7   7 -11 2168.55 120.575   7
  -7   8   9 7484.28 357.751   6
  -7   8   8 659.078 167.622   6
  -7   8   7 4647.70 277.060   6
  -7   8   6 4805.40 290.908   6
  -7   8   5 528.498 190.241   6
  -7   8   4 4253.46 248.053  21
  -7   8   4 4331.72 282.906   6
  -7   8   3 6157.30 313.905  21
  -7   8   3 5753.21 340.633   6
  -7   8   2 7837.45 375.909  21
  -7   8   2 7492.86 398.774   6
  -7   8   1 267.297 154.773  21
  -7   8   1 282.106 208.054   6
  -7   8   0 14321.9 645.903   6
  -7   8  -1 5590.59 326.281   6
  -7   8  -2 4837.21 299.729   6
  -7   8  -3 818.191 147.816  21
  -7   8  -3 1009.48 196.904   6
  -7   8  -4 3267.73 177.645   5
  -7   8  -4 3132.57 193.882  21
  -7   8  -4 2664.08 230.837   6
  -7   8  -5 2396.43 148.062   5
  -7   8  -5 2573.65 170.660  21
  -7   8  -6 1417.49 105.667   5
  -7   8  -6 1221.98 120.204  21
  -7   8  -7 4241.16 191.314   5
  -7   9   4 381.623 97.0080   6
  -7   9   3 488.831 108.038   6
  -7   9   2 19538.1 813.274   6
  -7   9   1 12811.9 545.305   6
  -7   9   0 413.978 86.2393  21
  -7   9   0 307.676 105.048   6
  -7   9  -1 1442.40 95.5204   5
  -7   9  -2 8031.88 339.253   5
  -8   0  18 5136.04 221.588  14
  -8   0  17 28.9419 52.3026  14
  -8   0  16 3288.80 160.335  14
  -8   0  15 29.8816 67.1895  14
  -8   0  14 15896.1 663.749  14
  -8   0  13 2.98108 78.6558  14
  -8   0  12 3799.80 194.124  14
  -8   0  11-46.3798 81.4502  14
  -8   0  10 2533.45 152.855  14
  -8   0   9-20.5925 80.2114  14
  -8   0   8 16638.5 703.208  14
  -8   0   8 16724.3 732.091   8
  -8   0   7 55.3749 83.5281  14
  -8   0   7 91.8719 136.216   9
  -8   0   6 5095.63 242.058  14
  -8   0   6 5474.54 338.452   9
  -8   0   5-36.5742 80.1753  14
  -8   0   5 32.4964 286.889   3
  -8   0   4 5179.45 481.744   3
  -8   0   4 5569.56 258.459  14
  -8   0   3 186.152 109.591   5
  -8   0   3 9.45090 74.6739  14
  -8   0   3-188.423 284.451   3
  -8   0   2 11062.8 457.461  14
  -8   0   2 10132.0 472.178   5
  -8   0   2 9750.41 661.951   3
  -8   0   1 90.0486 131.695   5
  -8   0   1 110.618 109.373   2
  -8   0   1 62.2516 68.2890  14
  -8   0   1-90.5815 270.552   3
  -8   0   0 15027.5 641.550  14
  -8   0   0 16439.5 657.674   2
  -8   0   0 15339.8 850.872   3
  -8   0   0 14533.3 664.206   5
  -8   0  -1-147.933 134.933   4
  -8   0  -1 174.222 258.279   3
  -8   0  -1 93.1960 140.936   5
  -8   0  -1 169.838 107.194   2
  -8   0  -2 3819.19 207.073   2
  -8   0  -2 3423.46 228.069   4
  -8   0  -2 3435.25 231.453   5
  -8   0  -3 137.749 136.583   4
  -8   0  -3 70.0865 153.626   5
  -8   0  -3 158.720 108.296   2
  -8   0  -4 47.7924 127.247   4
  -8   0  -4 301.326 152.226   5
  -8   0  -4 196.072 107.698   2
  -8   0  -5 265.571 121.236   4
  -8   0  -5 85.3940 156.950   5
  -8   0  -5 58.9564 104.349   2
  -8   0  -6 452.024 159.545   5
  -8   0  -6 413.395 130.238   4
  -8   0  -6 524.311 110.061   2
  -8   0  -7 75.0039 94.0674   2
  -8   0  -8 4714.66 235.514   2
  -8   0  -9 125.405 150.318   5
  -8   0  -9 34.4076 87.0293   2
  -8   0 -10 2725.29 152.292   2
  -8   0 -10 2417.10 197.073   5
  -8   0 -11 31.0986 130.672   5
  -8   0 -11 40.1896 71.0365   2
  -8   0 -12 48.1725 121.035   5
  -8   0 -12 44.0826 60.6279   2
  -8   0 -13 206.065 107.236   5
  -8   0 -14 11021.7 469.434   5
  -8   1  18 7665.16 309.509  14
  -8  -1  18 7113.12 308.768  14
  -8   1  17 197.293 51.7671  14
  -8  -1  17 242.380 52.7881  14
  -8   1  16 171.921 59.6456  14
  -8  -1  16 171.962 59.1668  14
  -8   1  15 1542.85 102.763  14
  -8  -1  15 1670.20 103.510  14
  -8   1  14-29.2910 70.2682  14
  -8  -1  14 92.5543 71.2643  14
  -8   1  13 693.847 85.9890  14
  -8  -1  13 667.186 83.6972  14
  -8   1  12 5681.70 267.614  14
  -8  -1  12 5978.40 269.894  14
  -8  -1  11 1511.53 116.059  14
  -8  -1  10 1944.79 132.547  14
  -8  -1   9 148.732 83.7022  14
  -8  -1   8 338.199 89.1065  14
  -8   1   7 8853.20 392.833  14
  -8  -1   7 9030.29 393.712  14
  -8   1   7 8682.19 447.790   8
  -8   1   6 957.562 100.305  14
  -8  -1   6 801.066 96.5840  14
  -8   1   6 842.346 297.779   3
  -8  -1   6 653.062 299.046   3
  -8   1   6 1101.61 176.349   9
  -8  -1   6 969.802 168.961   9
  -8   1   6 981.203 190.907   8
  -8   1   5 2705.13 236.191   8
  -8   1   5 2309.39 141.180  14
  -8  -1   5 2412.90 140.573  14
  -8   1   5 2303.96 361.099   3
  -8  -1   5 2128.24 351.764   3
  -8   1   4 939.275 297.619   3
  -8  -1   4 693.977 286.904   3
  -8   1   4 932.742 191.239   8
  -8   1   4 1022.93 127.079   5
  -8   1   4 900.320 94.2496  14
  -8  -1   4 789.559 89.6679  14
   8  -1  -4 1074.37 292.611  12
  -8   1   3 276.152 276.832   3
  -8  -1   3 1154.08 309.341   3
  -8   1   3 847.396 139.270   5
  -8   1   3 768.773 179.780   8
  -8   1   3 809.809 89.8640  14
  -8  -1   3 810.023 85.6397  14
   8  -1  -3 915.668 284.373  12
  -8  -1   2 3370.94 195.610   5
  -8   1   2 3458.82 220.343   5
  -8   1   2 3651.60 181.176  14
  -8  -1   2 3599.55 181.698  14
  -8   1   2 3087.49 250.359   8
   8  -1  -2 3878.28 381.876  12
  -8   1   2 2921.84 379.086   3
  -8  -1   2 3310.20 403.811   3
  -8  -1   2 4028.63 209.408   2
  -8   1   1 178.721 266.964   3
  -8  -1   1-179.928 278.397   3
  -8  -1   1 135.415 111.459   5
  -8   1   1 317.978 143.125   5
  -8   1   1 385.125 171.518   8
  -8   1   1 128.479 71.3498  14
  -8  -1   1 120.698 72.4913  14
   8  -1  -1 382.766 287.036  12
  -8   1   0 2480.56 191.092   4
  -8  -1   0 2568.55 179.862   5
  -8   1   0 2930.30 205.985   5
  -8   1   0 2580.10 142.818  14
  -8  -1   0 2462.60 140.821  14
  -8   1   0 2361.94 221.470   8
  -8   1   0 2253.66 345.643   3
  -8  -1   0 2857.29 362.703   3
   8  -1   0 2859.76 371.288  12
  -8   1  -1 840.073 110.133   2
   8  -1   1 317.976 284.422  12
  -8   1  -1 514.825 146.069   4
  -8  -1  -1 523.983 146.312   4
  -8   1  -1 369.130 258.332   3
  -8  -1  -1 399.944 271.588   3
  -8  -1  -1 634.639 137.056   5
  -8   1  -1 502.100 166.248   5
  -8   1  -2 856.459 107.374   2
  -8   1  -2 426.222 138.330   4
  -8  -1  -2 592.474 139.417   4
  -8  -1  -2 635.434 141.550   5
  -8   1  -2 718.467 169.371   5
  -8   1  -3 346.697 99.9912   2
  -8  -1  -3 257.014 122.289   2
   8  -1   3 91.3974 297.202  12
  -8  -1  -3 536.771 131.156   4
  -8   1  -3 432.294 132.004   4
  -8  -1  -3 378.362 139.902   5
  -8   1  -3 319.051 163.791   5
  -8   1  -4 21646.0 848.470   2
  -8  -1  -4 21394.1 858.529   2
  -8  -1  -4 19559.3 861.611   5
  -8   1  -4 19049.3 869.497   5
  -8  -1  -4 20173.6 861.362   4
  -8   1  -4 18899.4 859.163   4
  -8   1  -5 395.985 95.4607   2
  -8  -1  -5 232.617 119.507   2
  -8  -1  -5 19.7682 121.625   4
  -8   1  -5 299.995 122.779   4
  -8  -1  -5 109.571 145.603   5
  -8   1  -5 50.7466 163.580   5
  -8   1  -6 2247.41 142.584   2
  -8  -1  -6 2426.52 170.147   2
  -8  -1  -6 2310.69 170.046   4
  -8   1  -6 2449.57 169.187   4
  -8  -1  -6 2173.34 193.078   5
  -8   1  -7 2222.88 133.455   2
  -8  -1  -7 1941.38 157.650   2
  -8  -1  -7 1943.03 185.840   5
  -8   1  -8 9.09955 74.4984   2
  -8  -1  -8 107.757 109.087   2
  -8   1  -8 25.1504 159.887   5
  -8   1  -9 125.525 72.5848   2
  -8  -1  -9 73.6726 104.804   2
  -8   1  -9 9.37451 153.836   5
  -8   1 -10 27149.5 1143.58   5
  -8  -1 -10 28145.3 1143.02   5
  -8   1 -10 27179.4 1121.54   2
  -8  -1 -10 27491.3 1133.14   2
  -8  -1 -11 108.359 87.8535   2
  -8  -1 -11 33.7948 127.307   5
  -8   1 -11-46.4936 124.868   5
  -8   1 -12 1747.29 147.200   5
  -8  -1 -12 1765.94 150.059   5
  -8  -1 -12 1624.76 116.382   2
  -8   1 -13 301.648 104.679   5
  -8  -1 -13 322.726 71.4711   2
  -8   1 -14 2579.71 145.656   5
  -8   2  17-8.12395 39.7896  14
  -8  -2  17 90.7633 38.6624  14
  -8  -2  16 556.041 59.3996  14
  -8   2  16 637.196 59.4881  14
  -8   2  15 796.116 71.4391  14
  -8  -2  15 682.271 69.9781  14
  -8   2  14 4171.90 198.970  14
  -8  -2  14 4357.38 199.062  14
  -8   2  13 6820.03 302.950  14
  -8  -2  13 6960.37 304.084  14
  -8   2  12 4322.31 207.127  14
  -8  -2  12 4382.93 206.567  14
  -8   2  11 1423.51 106.767  14
  -8  -2  11 1352.64 102.627  14
  -8   2  10 2721.41 145.906  14
  -8  -2  10 2590.54 148.241  14
  -8   2   9 3405.51 169.551  14
  -8  -2   9 3021.12 167.130  14
  -8   2   8 37184.3 1526.21  14
  -8  -2   8 37454.2 1527.28  14
  -8   2   7 3587.01 186.724  14
  -8  -2   7 3870.26 187.424  14
  -8   2   7 3529.41 292.365   8
  -8   2   6 1257.44 217.442   8
  -8   2   6 1402.44 104.346  14
  -8  -2   6 1273.82 104.489  14
  -8   2   5 338.601 208.431   8
  -8   2   5 286.044 76.0260  14
  -8  -2   5 222.884 70.0929  14
  -8   2   5 291.709 116.304   5
  -8   2   4 5601.78 298.849   5
  -8   2   4 6060.82 267.975  14
  -8  -2   4 5724.30 267.200  14
  -8   2   4 6433.28 361.175   8
   8  -2  -4 5890.87 478.950  12
  -8   2   4 5912.51 475.766   3
  -8  -2   4 5393.48 472.476   3
  -8   2   3 487.806 77.4829  14
  -8  -2   3 454.241 73.0135  14
  -8   2   3 755.344 185.959   6
  -8   2   3 464.596 143.967   5
  -8   2   3-87.7538 263.782   3
  -8  -2   3-88.9485 281.434   3
  -8  -2   3 664.924 116.437   2
  -8   2   3 787.445 209.772   8
   8  -2  -3 513.390 290.322  12
  -8   2   2 21305.9 996.244   6
  -8   2   2 23475.6 984.804   5
  -8  -2   2 24550.5 975.205   2
  -8   2   2 21256.5 1146.75   3
  -8  -2   2 21446.4 1152.20   3
  -8   2   2 23899.8 959.741  14
  -8  -2   2 22819.5 959.418  14
  -8   2   2 23224.2 1016.34   8
   8  -2  -2 24911.5 1183.27  12
  -8   2   1 6157.39 348.210   6
  -8  -2   1 5592.43 281.855   5
  -8   2   1 6030.43 321.114   5
  -8  -2   1 5983.32 297.684   2
  -8   2   1 6108.46 488.488   3
[truncated: 29,502 more chars]
