# Supplementary material for: Impacts of Chalcogen Bonding on the Stability and Reactivity of 5‐Iminothianthrene Platform: Toward Electrophilic Nitrogen Sources
Source: Chemistry. 2025 May 13;31(33):e202501045. doi: 10.1002/chem.202501045 (PMC12160997; doi:10.1002/chem.202501045)
Supplement: Supplementary file 2 — Supporting Information [file CHEM-31-e202501045-s002.zip › 2428013.(6a)cif.cif]

####################################################################### 
# 
# This file contains crystal structure data downloaded from the 
# Cambridge Structural Database (CSD) hosted by the Cambridge 
# Crystallographic Data Centre (CCDC).
# 
# Full information about CCDC data access policies and citation 
# guidelines are available at http://www.ccdc.cam.ac.uk/access/V1 
# 
# Audit and citation data items may have been added by the CCDC. 
# Please retain this information to preserve the provenance of 
# this file and to allow appropriate attribution of the data. 
# 
#######################################################################

data_exp230_auto
_database_code_depnum_ccdc_archive 'CCDC 2428013'
loop_
_audit_author_name
_audit_author_address
'Yusuke Kobayashi'
;Kyoto Pharmaceutical University
Japan
;
_audit_update_record             
;
2025-03-01 deposited with the CCDC.	2025-03-27 downloaded from the CCDC.
;
_audit_creation_date             2025-03-01
_audit_creation_method           
;
Olex2 1.5-ac5-024
(compiled 2022.04.12 svn.rca3783a0 for Rigaku Oxford Diffraction, GUI svn.r6498)
;
_shelx_SHELXL_version_number     2018/3
_audit_contact_author_address    ?
_audit_contact_author_email      ?
_audit_contact_author_phone      ?
_publ_contact_author_id_orcid    ?
_publ_section_references         
;
Dolomanov, O.V., Bourhis, L.J., Gildea, R.J, Howard, J.A.K. & Puschmann, H.
 (2009), J. Appl. Cryst. 42, 339-341.

Sheldrick, G.M. (2015). Acta Cryst. A71, 3-8.

Sheldrick, G.M. (2015). Acta Cryst. C71, 3-8.
;
_chemical_name_common            ?
_chemical_name_systematic        ?
_chemical_formula_moiety         'C19 H14 N2 O S2'
_chemical_formula_sum            'C19 H14 N2 O S2'
_chemical_formula_weight         350.44
_chemical_absolute_configuration syn
_chemical_melting_point          ?
_chemical_oxdiff_formula         CNSO
loop_
_atom_type_symbol
_atom_type_description
_atom_type_scat_dispersion_real
_atom_type_scat_dispersion_imag
_atom_type_scat_source
C C 0.0181 0.0091 'International Tables Vol C Tables 4.2.6.8 and 6.1.1.4'
H H 0.0000 0.0000 'International Tables Vol C Tables 4.2.6.8 and 6.1.1.4'
N N 0.0311 0.0180 'International Tables Vol C Tables 4.2.6.8 and 6.1.1.4'
O O 0.0492 0.0322 'International Tables Vol C Tables 4.2.6.8 and 6.1.1.4'
S S 0.3331 0.5567 'International Tables Vol C Tables 4.2.6.8 and 6.1.1.4'

_shelx_space_group_comment       
;
The symmetry employed for this shelxl refinement is uniquely defined
by the following loop, which should always be used as a source of
symmetry information in preference to the above space-group names.
They are only intended as comments.
;
_space_group_crystal_system      orthorhombic
_space_group_IT_number           19
_space_group_name_H-M_alt        'P 21 21 21'
_space_group_name_Hall           'P 2ac 2ab'
loop_
_space_group_symop_operation_xyz
'x, y, z'
'-x+1/2, -y, z+1/2'
'-x, y+1/2, -z+1/2'
'x+1/2, -y+1/2, -z'

_cell_length_a                   5.04550(10)
_cell_length_b                   11.1663(2)
_cell_length_c                   28.8009(6)
_cell_angle_alpha                90
_cell_angle_beta                 90
_cell_angle_gamma                90
_cell_volume                     1622.63(5)
_cell_formula_units_Z            4
_cell_measurement_reflns_used    3949
_cell_measurement_temperature    100.01(10)
_cell_measurement_theta_max      75.4130
_cell_measurement_theta_min      3.0270
_shelx_estimated_absorpt_T_max   0.914
_shelx_estimated_absorpt_T_min   0.751
_exptl_absorpt_coefficient_mu    3.034
_exptl_absorpt_correction_T_max  1.00000
_exptl_absorpt_correction_T_min  0.79133
_exptl_absorpt_correction_type   multi-scan
_exptl_absorpt_process_details   
;
CrysAlisPro 1.171.42.63a (Rigaku Oxford Diffraction, 2022)
Empirical absorption correction using spherical harmonics,
implemented in SCALE3 ABSPACK scaling algorithm.
;
_exptl_absorpt_special_details   ?
_exptl_crystal_colour            'clear light colourless'
_exptl_crystal_colour_lustre     clear
_exptl_crystal_colour_modifier   light
_exptl_crystal_colour_primary    colourless
_exptl_crystal_density_diffrn    1.435
_exptl_crystal_density_meas      ?
_exptl_crystal_density_method    ?
_exptl_crystal_description       block
_exptl_crystal_F_000             728
_exptl_crystal_preparation       Recrytst
_exptl_crystal_recrystallization_method dcm-hexnae
_exptl_crystal_size_max          0.1
_exptl_crystal_size_mid          0.05
_exptl_crystal_size_min          0.03
_exptl_transmission_factor_max   ?
_exptl_transmission_factor_min   ?
_diffrn_reflns_av_R_equivalents  0.0287
_diffrn_reflns_av_unetI/netI     0.0365
_diffrn_reflns_Laue_measured_fraction_full 0.999
_diffrn_reflns_Laue_measured_fraction_max 0.942
_diffrn_reflns_limit_h_max       6
_diffrn_reflns_limit_h_min       -5
_diffrn_reflns_limit_k_max       13
_diffrn_reflns_limit_k_min       -13
_diffrn_reflns_limit_l_max       35
_diffrn_reflns_limit_l_min       -35
_diffrn_reflns_number            6160
_diffrn_reflns_point_group_measured_fraction_full 0.947
_diffrn_reflns_point_group_measured_fraction_max 0.871
_diffrn_reflns_theta_full        67.684
_diffrn_reflns_theta_max         77.660
_diffrn_reflns_theta_min         3.069
_diffrn_ambient_environment      N~2~
_diffrn_ambient_temperature      100.01(10)
_diffrn_detector                 'Hybrid Pixel Array Detector'
_diffrn_detector_area_resol_mean 10.0000
_diffrn_detector_type            HyPix
_diffrn_measured_fraction_theta_full 0.999
_diffrn_measured_fraction_theta_max 0.942
_diffrn_measurement_details      
;
List of Runs (angles in degrees, time in seconds):

  # Type    Start    End  Width  t~exp~   \w     \q     \k     \f   Frames
#--------------------------------------------------------------------------
  1  \w    -84.00 -14.00   0.50    0.24    --  -47.86 125.00  90.00  140
  2  \w    -61.00 -36.00   0.50    0.96    -- -103.00  57.00   0.00   50
  3  \w    -61.00 -34.00   0.50    0.96    -- -103.00  57.00 -30.00   54
  4  \w   -166.00-120.00   0.50    0.96    -- -103.00 -84.00 129.00   92
  5  \w   -174.00 -95.00   0.50    0.96    -- -103.00 -44.00 -30.00  158
  6  \w   -152.00 -87.00   0.50    0.96    -- -103.00-103.00-122.00  130
  7  \w    -80.00 -54.00   0.50    0.24    --  -47.86 -44.00 -30.00   52
  8  \w    -12.00  31.00   0.50    0.24    --   47.86 -19.00-150.00   86
  9  \w     67.00 105.00   0.50    0.96    --  108.95 -99.00-180.00   76
 10  \w     37.00  62.00   0.50    0.96    --  108.95 -57.00 -90.00   50
 11  \w    -26.00  29.00   0.50    0.24    --   47.86 -19.00 120.00  110
 12  \w     37.00  71.00   0.50    0.96    --  108.95 -57.00 150.00   68
;
_diffrn_measurement_device       'four-circle diffractometer'
_diffrn_measurement_device_type  'XtaLAB Synergy R, DW system, HyPix'
_diffrn_measurement_method       '\w scans'
_diffrn_orient_matrix_type       
'CrysAlisPro convention (1999,Acta A55,543-557)'
_diffrn_orient_matrix_UB_11      -0.1195195000
_diffrn_orient_matrix_UB_12      -0.1199236000
_diffrn_orient_matrix_UB_13      0.0162851000
_diffrn_orient_matrix_UB_21      -0.1196130000
_diffrn_orient_matrix_UB_22      -0.0196550000
_diffrn_orient_matrix_UB_23      -0.0486108000
_diffrn_orient_matrix_UB_31      0.2542560000
_diffrn_orient_matrix_UB_32      -0.0653816000
_diffrn_orient_matrix_UB_33      -0.0152119000
_diffrn_radiation_monochromator  mirror
_diffrn_radiation_probe          x-ray
_diffrn_radiation_type           'Cu K\a'
_diffrn_radiation_wavelength     1.54184
_diffrn_source                   'Rotating-anode X-ray tube'
_diffrn_source_type              'Rigaku (Cu) X-ray Source'
_reflns_Friedel_coverage         0.563
_reflns_Friedel_fraction_full    0.868
_reflns_Friedel_fraction_max     0.768
_reflns_number_gt                2854
_reflns_number_total             3019
_reflns_special_details          
;
 Reflections were merged by SHELXL according to the crystal
 class for the calculation of statistics and refinement.
 
 _reflns_Friedel_fraction is defined as the number of unique
 Friedel pairs measured divided by the number that would be
 possible theoretically, ignoring centric projections and
 systematic absences.
;
_reflns_threshold_expression     'I > 2\s(I)'
_computing_cell_refinement       'CrysAlisPro 1.171.42.63a (Rigaku OD, 2022)'
_computing_data_collection       'CrysAlisPro 1.171.42.63a (Rigaku OD, 2022)'
_computing_data_reduction        'CrysAlisPro 1.171.42.63a (Rigaku OD, 2022)'
_computing_molecular_graphics    'Olex2 1.5-ac5-024 (Dolomanov et al., 2009)'
_computing_publication_material  'Olex2 1.5-ac5-024 (Dolomanov et al., 2009)'
_computing_structure_refinement  'SHELXL 2018/3 (Sheldrick, 2015)'
_computing_structure_solution    'SHELXT 2018/2 (Sheldrick, 2018)'
_refine_diff_density_max         0.343
_refine_diff_density_min         -0.235
_refine_diff_density_rms         0.048
_refine_ls_abs_structure_details 
;
 Flack x determined using 1003 quotients [(I+)-(I-)]/[(I+)+(I-)]
 (Parsons, Flack and Wagner, Acta Cryst. B69 (2013) 249-259).
;
_refine_ls_abs_structure_Flack   0.018(11)
_refine_ls_extinction_coef       .
_refine_ls_extinction_method     none
_refine_ls_goodness_of_fit_ref   1.033
_refine_ls_hydrogen_treatment    mixed
_refine_ls_matrix_type           full
_refine_ls_number_parameters     221
_refine_ls_number_reflns         3019
_refine_ls_number_restraints     0
_refine_ls_R_factor_all          0.0327
_refine_ls_R_factor_gt           0.0303
_refine_ls_restrained_S_all      1.033
_refine_ls_shift/su_max          0.001
_refine_ls_shift/su_mean         0.000
_refine_ls_structure_factor_coef Fsqd
_refine_ls_weighting_details     
'w=1/[\s^2^(Fo^2^)+(0.0513P)^2^+0.0699P] where P=(Fo^2^+2Fc^2^)/3'
_refine_ls_weighting_scheme      calc
_refine_ls_wR_factor_gt          0.0773
_refine_ls_wR_factor_ref         0.0785
_refine_special_details          ?
_olex2_refinement_description    
;
1. Fixed Uiso
 At 1.2 times of:
  All C(H) groups
2.a Aromatic/amide H refined with riding coordinates:
 C24(H24), C22(H22), C4(H4), C3(H3), C23(H23), C20(H20), C10(H10), C5(H5),
 C21(H21), C6(H6), C13(H13), C11(H11), C12(H12)
;
_atom_sites_solution_hydrogens   mixed
_atom_sites_solution_primary     dual
_atom_sites_solution_secondary   ?
loop_
_atom_site_label
_atom_site_type_symbol
_atom_site_fract_x
_atom_site_fract_y
_atom_site_fract_z
_atom_site_U_iso_or_equiv
_atom_site_adp_type
_atom_site_occupancy
_atom_site_site_symmetry_order
_atom_site_calc_flag
_atom_site_refinement_flags_posn
_atom_site_refinement_flags_adp
_atom_site_refinement_flags_occupancy
_atom_site_disorder_assembly
_atom_site_disorder_group
S1 S 0.49628(13) 0.57731(5) 0.59490(2) 0.01885(15) Uani 1 1 d . . . . .
S8 S 0.81806(14) 0.36692(6) 0.55073(2) 0.02675(17) Uani 1 1 d . . . . .
O17 O 0.5391(4) 0.7736(2) 0.65010(8) 0.0387(6) Uani 1 1 d . . . . .
N18 N 0.0968(5) 0.7987(2) 0.65900(7) 0.0193(4) Uani 1 1 d . . . . .
N15 N 0.2383(4) 0.6538(2) 0.60978(8) 0.0222(5) Uani 1 1 d . . . . .
C16 C 0.3109(6) 0.7434(2) 0.64037(8) 0.0207(5) Uani 1 1 d . . . . .
C19 C 0.1026(5) 0.8890(2) 0.69338(8) 0.0195(5) Uani 1 1 d . . . . .
C24 C -0.0972(6) 0.9754(2) 0.69343(9) 0.0218(5) Uani 1 1 d . . . . .
H24 H -0.232179 0.972792 0.670452 0.026 Uiso 1 1 calc R U . . .
C2 C 0.4292(5) 0.4274(2) 0.61351(8) 0.0203(5) Uani 1 1 d . . . . .
C22 C 0.0965(6) 1.0704(3) 0.76035(9) 0.0279(6) Uani 1 1 d . . . . .
H22 H 0.097793 1.133109 0.782654 0.033 Uiso 1 1 calc R U . . .
C4 C 0.2150(6) 0.2917(3) 0.66482(9) 0.0277(6) Uani 1 1 d . . . . .
H4 H 0.087162 0.275513 0.688209 0.033 Uiso 1 1 calc R U . . .
C14 C 0.4679(5) 0.5533(2) 0.53384(8) 0.0206(5) Uani 1 1 d . . . . .
C9 C 0.6253(6) 0.4629(2) 0.51506(9) 0.0238(6) Uani 1 1 d . . . . .
C3 C 0.2394(5) 0.4063(3) 0.64719(9) 0.0233(6) Uani 1 1 d . . . . .
H3 H 0.128314 0.469162 0.657954 0.028 Uiso 1 1 calc R U . . .
C23 C -0.1005(6) 1.0657(2) 0.72690(9) 0.0254(6) Uani 1 1 d . . . . .
H23 H -0.237879 1.123858 0.726770 0.030 Uiso 1 1 calc R U . . .
C20 C 0.2954(6) 0.8923(3) 0.72809(8) 0.0233(6) Uani 1 1 d . . . . .
H20 H 0.429213 0.832498 0.729243 0.028 Uiso 1 1 calc R U . . .
C10 C 0.6359(6) 0.4502(3) 0.46694(9) 0.0287(6) Uani 1 1 d . . . . .
H10 H 0.742087 0.389230 0.453393 0.034 Uiso 1 1 calc R U . . .
C5 C 0.3762(6) 0.2000(3) 0.64856(10) 0.0278(6) Uani 1 1 d . . . . .
H5 H 0.360998 0.121997 0.661482 0.033 Uiso 1 1 calc R U . . .
C21 C 0.2910(6) 0.9835(3) 0.76104(9) 0.0281(6) Uani 1 1 d . . . . .
H21 H 0.424042 0.986023 0.784363 0.034 Uiso 1 1 calc R U . . .
C6 C 0.5589(6) 0.2214(3) 0.61368(10) 0.0266(6) Uani 1 1 d . . . . .
H6 H 0.665246 0.157861 0.602070 0.032 Uiso 1 1 calc R U . . .
C7 C 0.5860(5) 0.3368(2) 0.59563(9) 0.0220(5) Uani 1 1 d . . . . .
C13 C 0.3135(6) 0.6271(2) 0.50647(9) 0.0268(6) Uani 1 1 d . . . . .
H13 H 0.200971 0.685580 0.520075 0.032 Uiso 1 1 calc R U . . .
C11 C 0.4911(7) 0.5266(3) 0.43912(9) 0.0332(7) Uani 1 1 d . . . . .
H11 H 0.503760 0.519733 0.406321 0.040 Uiso 1 1 calc R U . . .
C12 C 0.3267(7) 0.6137(3) 0.45831(10) 0.0334(7) Uani 1 1 d . . . . .
H12 H 0.223853 0.663906 0.438693 0.040 Uiso 1 1 calc R U . . .
H18 H -0.050(6) 0.781(2) 0.6508(9) 0.004(6) Uiso 1 1 d . . . . .

loop_
_atom_site_aniso_label
_atom_site_aniso_U_11
_atom_site_aniso_U_22
_atom_site_aniso_U_33
_atom_site_aniso_U_23
_atom_site_aniso_U_13
_atom_site_aniso_U_12
S1 0.0195(3) 0.0181(3) 0.0189(3) -0.0033(2) -0.0001(2) -0.0002(3)
S8 0.0255(3) 0.0299(3) 0.0249(3) -0.0019(3) 0.0037(3) 0.0068(3)
O17 0.0185(11) 0.0477(13) 0.0500(12) -0.0301(11) 0.0032(9) -0.0035(10)
N18 0.0177(11) 0.0197(11) 0.0204(10) -0.0022(8) -0.0016(9) -0.0013(9)
N15 0.0203(11) 0.0201(11) 0.0263(10) -0.0051(9) 0.0006(8) 0.0005(9)
C16 0.0224(12) 0.0182(12) 0.0214(11) -0.0021(9) 0.0030(10) -0.0020(11)
C19 0.0229(12) 0.0179(12) 0.0177(10) 0.0009(9) 0.0046(10) -0.0023(10)
C24 0.0243(13) 0.0192(12) 0.0219(11) 0.0010(9) 0.0013(10) -0.0014(11)
C2 0.0211(12) 0.0213(12) 0.0184(10) -0.0021(9) -0.0041(10) -0.0004(11)
C22 0.0353(15) 0.0270(13) 0.0214(12) -0.0077(11) 0.0067(11) -0.0063(13)
C4 0.0300(15) 0.0305(14) 0.0225(12) 0.0044(11) -0.0025(11) -0.0042(13)
C14 0.0236(14) 0.0190(11) 0.0191(10) -0.0004(9) 0.0014(10) -0.0059(10)
C9 0.0277(15) 0.0227(12) 0.0208(11) -0.0005(10) 0.0009(11) -0.0026(11)
C3 0.0256(14) 0.0245(13) 0.0198(11) -0.0015(10) -0.0020(10) 0.0007(11)
C23 0.0281(14) 0.0200(12) 0.0281(12) -0.0014(10) 0.0076(11) 0.0012(12)
C20 0.0234(13) 0.0281(14) 0.0185(11) -0.0007(10) 0.0023(10) 0.0019(12)
C10 0.0367(17) 0.0265(14) 0.0228(12) -0.0049(10) 0.0064(12) -0.0070(12)
C5 0.0330(16) 0.0206(13) 0.0298(13) 0.0058(10) -0.0070(12) -0.0010(12)
C21 0.0306(15) 0.0352(15) 0.0185(12) -0.0027(11) 0.0008(11) -0.0037(13)
C6 0.0287(15) 0.0210(13) 0.0302(13) -0.0026(10) -0.0070(11) 0.0055(12)
C7 0.0224(12) 0.0238(12) 0.0197(11) -0.0014(10) -0.0033(10) 0.0033(11)
C13 0.0320(14) 0.0211(12) 0.0273(13) 0.0019(10) -0.0014(11) -0.0021(12)
C11 0.0528(19) 0.0289(13) 0.0180(12) -0.0007(10) -0.0007(13) -0.0146(16)
C12 0.0446(17) 0.0286(15) 0.0269(13) 0.0082(11) -0.0068(13) -0.0088(14)

_geom_special_details            
;
 All esds (except the esd in the dihedral angle between two l.s. planes)
 are estimated using the full covariance matrix.  The cell esds are taken
 into account individually in the estimation of esds in distances, angles
 and torsion angles; correlations between esds in cell parameters are only
 used when they are defined by crystal symmetry.  An approximate (isotropic)
 treatment of cell esds is used for estimating esds involving l.s. planes.
;
loop_
_geom_bond_atom_site_label_1
_geom_bond_atom_site_label_2
_geom_bond_distance
_geom_bond_site_symmetry_2
_geom_bond_publ_flag
S1 N15 1.615(2) . ?
S1 C2 1.790(3) . ?
S1 C14 1.785(2) . ?
S8 C9 1.775(3) . ?
S8 C7 1.777(3) . ?
O17 C16 1.232(3) . ?
N18 C16 1.355(4) . ?
N18 C19 1.414(3) . ?
N15 C16 1.383(3) . ?
C19 C24 1.395(4) . ?
C19 C20 1.396(4) . ?
C24 C23 1.395(4) . ?
C2 C3 1.384(4) . ?
C2 C7 1.383(4) . ?
C22 C23 1.385(4) . ?
C22 C21 1.380(5) . ?
C4 C3 1.383(4) . ?
C4 C5 1.389(4) . ?
C14 C9 1.393(4) . ?
C14 C13 1.381(4) . ?
C9 C10 1.394(4) . ?
C20 C21 1.392(4) . ?
C10 C11 1.380(4) . ?
C5 C6 1.384(4) . ?
C6 C7 1.397(4) . ?
C13 C12 1.397(4) . ?
C11 C12 1.392(5) . ?

loop_
_geom_angle_atom_site_label_1
_geom_angle_atom_site_label_2
_geom_angle_atom_site_label_3
_geom_angle
_geom_angle_site_symmetry_1
_geom_angle_site_symmetry_3
_geom_angle_publ_flag
N15 S1 C2 105.23(12) . . ?
N15 S1 C14 106.04(12) . . ?
C14 S1 C2 98.01(11) . . ?
C9 S8 C7 100.04(12) . . ?
C16 N18 C19 125.9(2) . . ?
C16 N15 S1 109.76(18) . . ?
O17 C16 N18 122.1(2) . . ?
O17 C16 N15 126.2(2) . . ?
N18 C16 N15 111.7(2) . . ?
C24 C19 N18 118.6(2) . . ?
C24 C19 C20 119.0(2) . . ?
C20 C19 N18 122.3(2) . . ?
C23 C24 C19 120.6(3) . . ?
C3 C2 S1 120.0(2) . . ?
C7 C2 S1 117.7(2) . . ?
C7 C2 C3 122.2(3) . . ?
C21 C22 C23 119.6(2) . . ?
C3 C4 C5 120.4(3) . . ?
C9 C14 S1 116.5(2) . . ?
C13 C14 S1 121.2(2) . . ?
C13 C14 C9 122.1(2) . . ?
C14 C9 S8 121.7(2) . . ?
C14 C9 C10 118.8(3) . . ?
C10 C9 S8 119.5(2) . . ?
C4 C3 C2 118.4(3) . . ?
C22 C23 C24 120.0(3) . . ?
C21 C20 C19 119.7(3) . . ?
C11 C10 C9 119.6(3) . . ?
C6 C5 C4 120.5(3) . . ?
C22 C21 C20 121.1(3) . . ?
C5 C6 C7 119.6(3) . . ?
C2 C7 S8 120.6(2) . . ?
C2 C7 C6 118.7(3) . . ?
C6 C7 S8 120.7(2) . . ?
C14 C13 C12 118.4(3) . . ?
C10 C11 C12 121.1(2) . . ?
C11 C12 C13 119.8(3) . . ?

_shelx_res_file                  
;
TITL exp230_auto_a.res in P2(1)2(1)2(1)
    exp230_auto.res
    created by SHELXL-2018/3 at 14:07:12 on 01-Mar-2025
REM Old TITL exp230_auto in P2(1)2(1)2(1)
REM SHELXT solution in P2(1)2(1)2(1): R1 0.071, Rweak 0.029, Alpha 0.002
REM <I/s> 0.528 for 26 systematic absences, Orientation as input
REM Flack x = 0.011 ( 0.011 ) from 1014 Parsons' quotients
REM Formula found by SHELXT: C12 N15 O S8
CELL 1.54184 5.0455 11.1663 28.8009 90 90 90
ZERR 4 0.0001 0.0002 0.0006 0 0 0
LATT -1
SYMM 0.5-X,-Y,0.5+Z
SYMM -X,0.5+Y,0.5-Z
SYMM 0.5+X,0.5-Y,-Z
SFAC C H N O S
UNIT 76 56 8 4 8

L.S. 4
PLAN  1
SIZE 0.1 0.05 0.03
TEMP -173.14(10)
fmap 2
ACTA
REM <olex2.extras>
REM <HklSrc "%.\\exp230_auto.hkl">
REM </olex2.extras>

WGHT    0.051300    0.069900
FVAR       0.67537
S1    5    0.496278    0.577313    0.594903    11.00000    0.01951    0.01810 =
         0.01893   -0.00334   -0.00013   -0.00017
S8    5    0.818056    0.366915    0.550727    11.00000    0.02546    0.02994 =
         0.02485   -0.00189    0.00368    0.00683
O17   4    0.539131    0.773585    0.650096    11.00000    0.01850    0.04771 =
         0.04995   -0.03013    0.00315   -0.00345
N18   3    0.096806    0.798655    0.659003    11.00000    0.01770    0.01969 =
         0.02044   -0.00225   -0.00160   -0.00129
N15   3    0.238267    0.653755    0.609782    11.00000    0.02029    0.02009 =
         0.02629   -0.00506    0.00063    0.00047
C16   1    0.310917    0.743405    0.640375    11.00000    0.02241    0.01816 =
         0.02145   -0.00209    0.00301   -0.00199
C19   1    0.102567    0.889030    0.693375    11.00000    0.02293    0.01787 =
         0.01771    0.00095    0.00464   -0.00235
C24   1   -0.097206    0.975446    0.693427    11.00000    0.02430    0.01917 =
         0.02189    0.00099    0.00131   -0.00137
AFIX  43
H24   2   -0.232179    0.972792    0.670452    11.00000   -1.20000
AFIX   0
C2    1    0.429239    0.427360    0.613507    11.00000    0.02115    0.02132 =
         0.01841   -0.00208   -0.00407   -0.00041
C22   1    0.096540    1.070445    0.760345    11.00000    0.03529    0.02697 =
         0.02145   -0.00770    0.00667   -0.00634
AFIX  43
H22   2    0.097793    1.133109    0.782654    11.00000   -1.20000
AFIX   0
C4    1    0.215014    0.291675    0.664819    11.00000    0.02998    0.03054 =
         0.02253    0.00444   -0.00255   -0.00424
AFIX  43
H4    2    0.087162    0.275513    0.688209    11.00000   -1.20000
AFIX   0
C14   1    0.467923    0.553304    0.533836    11.00000    0.02360    0.01900 =
         0.01912   -0.00040    0.00144   -0.00593
C9    1    0.625305    0.462931    0.515058    11.00000    0.02774    0.02274 =
         0.02081   -0.00049    0.00094   -0.00260
C3    1    0.239360    0.406315    0.647191    11.00000    0.02558    0.02445 =
         0.01977   -0.00149   -0.00196    0.00066
AFIX  43
H3    2    0.128314    0.469162    0.657954    11.00000   -1.20000
AFIX   0
C23   1   -0.100513    1.065674    0.726901    11.00000    0.02807    0.01998 =
         0.02807   -0.00144    0.00764    0.00121
AFIX  43
H23   2   -0.237879    1.123858    0.726770    11.00000   -1.20000
AFIX   0
C20   1    0.295446    0.892297    0.728094    11.00000    0.02345    0.02809 =
         0.01850   -0.00075    0.00231    0.00187
AFIX  43
H20   2    0.429213    0.832498    0.729243    11.00000   -1.20000
AFIX   0
C10   1    0.635884    0.450170    0.466944    11.00000    0.03674    0.02648 =
         0.02283   -0.00485    0.00641   -0.00701
AFIX  43
H10   2    0.742087    0.389230    0.453393    11.00000   -1.20000
AFIX   0
C5    1    0.376221    0.199974    0.648562    11.00000    0.03303    0.02060 =
         0.02980    0.00583   -0.00705   -0.00099
AFIX  43
H5    2    0.360998    0.121997    0.661482    11.00000   -1.20000
AFIX   0
C21   1    0.291036    0.983542    0.761036    11.00000    0.03064    0.03522 =
         0.01852   -0.00273    0.00083   -0.00372
AFIX  43
H21   2    0.424042    0.986023    0.784363    11.00000   -1.20000
AFIX   0
C6    1    0.558887    0.221362    0.613676    11.00000    0.02870    0.02096 =
         0.03020   -0.00264   -0.00705    0.00553
AFIX  43
H6    2    0.665246    0.157861    0.602070    11.00000   -1.20000
AFIX   0
C7    1    0.585980    0.336830    0.595630    11.00000    0.02238    0.02376 =
         0.01973   -0.00143   -0.00334    0.00335
C13   1    0.313514    0.627100    0.506465    11.00000    0.03200    0.02110 =
         0.02732    0.00188   -0.00143   -0.00214
AFIX  43
H13   2    0.200971    0.685580    0.520075    11.00000   -1.20000
AFIX   0
C11   1    0.491075    0.526638    0.439122    11.00000    0.05283    0.02890 =
         0.01797   -0.00070   -0.00070   -0.01464
AFIX  43
H11   2    0.503760    0.519733    0.406321    11.00000   -1.20000
AFIX   0
C12   1    0.326724    0.613723    0.458307    11.00000    0.04462    0.02857 =
         0.02692    0.00821   -0.00684   -0.00875
AFIX  43
H12   2    0.223853    0.663906    0.438693    11.00000   -1.20000
AFIX   0
H18   2   -0.050261    0.781359    0.650812    11.00000    0.00419
HKLF 4


REM  exp230_auto_a.res in P2(1)2(1)2(1)
REM wR2 = 0.0785, GooF = S = 1.033, Restrained GooF = 1.033 for all data
REM R1 = 0.0303 for 2854 Fo > 4sig(Fo) and 0.0327 for all 3019 data
REM 221 parameters refined using 0 restraints

END

WGHT      0.0513      0.0699

REM Highest difference peak  0.343,  deepest hole -0.235,  1-sigma level  0.048
Q1    1   0.4588  0.4969  0.6026  11.00000  0.05    0.34
;
_shelx_res_checksum              4587
_shelx_hkl_file                  
;
   0   0   2  546.43   15.65
   0   0   3    3.61    2.60
   0   0   4 1146.01   32.58
   0   0   5    4.02    4.29
   0   0   6   93.89    6.84
   0   0   7    1.23    5.08
   0   0   8  620.12   21.72
   0   0   9    6.30    6.00
   0   0  10 1771.06   52.97
   0   0  11   13.26    6.88
   0   0  12   14.80    7.40
   0   0  13    0.86    7.15
   0   0  14 1054.72   37.02
   0   0  15   -0.52    7.48
   0   0  16 2037.93   64.91
   0   0 -17    0.31    3.95
   0   0 -18  467.97   18.45
   0   0 -18  461.86   14.67
   0   0 -19    1.67    2.91
   0   0 -19    0.36    3.97
   0   0 -20 3599.03   99.91
   0   0 -20 3453.15   94.68
   0   0 -21   -0.59    3.08
   0   0 -21    2.85    3.85
   0   0 -22  426.32   18.51
   0   0 -22  414.95   14.33
   0   0 -23    2.47    3.49
   0   0 -23    0.45    4.39
   0   0 -24  607.74   19.54
   0   0 -24  597.33   23.92
   0   0 -25    2.99    3.81
   0   0 -26   60.62    5.39
   0   0 -27    0.71    3.53
   0   0 -28  418.50   14.74
   0   0 -29   -1.50    3.58
   0   0 -30    5.00    3.51
   0   0 -31    0.43    3.29
   0   0 -32    5.89    3.22
   0   0 -33   -0.22    2.65
   0   0 -34   15.04    2.73
   0   1   0    0.87    2.09
   0   1   1   56.47    3.15
   0  -1  -1   52.09    2.20
   0  -1  -2 1921.81   51.99
   0   1  -2 2016.64   52.85
   0  -1  -3  508.25   14.56
   0   1  -3  547.26   15.62
   0  -1  -4 4952.43  131.39
   0  -1  -5  355.24   10.79
   0  -1  -6 2339.65   63.24
   0  -1   7  274.70   12.76
   0   1   7  286.84   12.25
   0  -1  -7  285.80    9.58
   0  -1   8  258.24   13.61
   0  -1  -8  290.55   10.09
   0  -1   9  434.63   18.63
   0   1   9  468.86   18.00
   0  -1  -9  472.63   14.83
   0   1  10  335.62   14.96
   0  -1 -10  349.79   12.11
   0   1  11  203.14   11.97
   0  -1 -11  181.88    8.17
   0   1  12  779.54   28.57
   0  -1 -12  836.71   25.17
   0   1  13  528.10   21.78
   0  -1 -13  543.29   18.05
   0   1  14 1110.35   38.19
   0  -1 -14 1105.08   33.54
   0   1  15    5.01    6.89
   0  -1 -15    0.48    3.32
   0  -1 -16  290.60   12.34
   0   1  16  284.49   16.61
   0  -1 -17  443.34   16.80
   0   1  17  424.42   21.52
   0   1  18  229.07   16.18
   0  -1 -18  258.12   12.01
   0   1 -18  239.53    8.97
   0  -1 -18  249.33    9.05
   0  -1 -19  119.81    6.16
   0  -1 -19  141.70    8.69
   0   1  19  144.44   13.23
   0   1 -19  124.30    6.17
   0  -1 -20    4.57    3.64
   0   1 -20    1.25    2.87
   0  -1 -20    0.98    2.99
   0   1 -21   75.74    8.06
   0  -1 -21   60.25    6.51
   0  -1 -21   69.84    5.05
   0   1 -21   71.53    5.01
   0  -1 -22  521.02   20.59
   0   1 -22  527.65   17.11
   0  -1 -22  521.51   17.14
   0   1 -22  517.92   21.89
   0   1 -23   52.62    4.65
   0  -1 -23   53.18    4.82
   0  -1 -23   51.25    6.26
   0   1 -23   46.10    7.08
   0   1 -24  495.02   21.39
   0   1 -24  490.97   16.61
   0  -1 -24  492.60   16.54
   0  -1 -25    2.48    3.70
   0   1 -25   -0.50    4.69
   0   1 -25    0.18    3.46
   0  -1 -26  397.79   13.87
   0   1 -26  382.44   13.69
   0  -1 -27   27.69    4.47
   0   1 -27   21.04    4.34
   0   1 -28  162.63    7.93
   0  -1 -28  152.75    7.82
   0   1 -29  112.47    6.58
   0  -1 -29  110.01    6.28
   0   1 -30  122.03    6.38
   0  -1 -30  107.15    6.23
   0  -1 -31  277.23   10.40
   0   1 -31  277.50   10.44
   0   1 -32  247.28    9.45
   0  -1 -32  265.41    9.55
   0   1 -33   10.24    2.89
   0   1 -34   94.31    4.57
   0   2   0 1403.86   39.85
   0   2   1  814.84   24.27
   0   2  -1  816.63   24.64
   0   2  -2  331.26   12.66
   0  -2  -3   53.97    3.03
   0   2  -3   54.57    4.65
   0   2  -4 9999.00  265.05
   0  -2  -4 9941.24  263.41
   0   2  -5   28.23    4.65
   0  -2  -5   28.98    2.69
   0   2  -6 4233.45  115.12
   0  -2  -6 4223.06  112.98
   0  -2  -7 5946.92  158.51
   0  -2  -8  110.87    5.37
   0  -2  -9   79.14    4.67
   0  -2 -10 1132.43   33.00
   0   2  10 1173.06   36.65
   0   2  11 1205.32   38.70
   0  -2 -11 1196.05   34.71
   0  -2 -12   74.70    5.10
   0   2  12   69.16    8.48
   0  -2 -13 2564.10   70.85
   0   2  13 2503.12   75.48
   0  -2 -14  819.35   25.95
   0   2  14  861.72   30.78
   0  -2 -15  720.21   23.40
   0   2  15  720.05   28.18
   0  -2 -16   66.97    5.56
   0   2  16   75.53    9.48
   0   2  17   51.73    9.56
   0   2 -17   38.19    3.58
   0  -2 -17   39.35    4.71
   0  -2 -17   47.75    3.81
   0  -2 -18  237.31   10.94
   0   2 -18  214.34    8.59
   0  -2 -18  225.74    8.75
   0   2  18  241.89   15.87
   0  -2 -19    2.70    3.39
   0  -2 -19    2.34    2.97
   0   2 -19    0.53    2.90
   0   2  19    4.12    7.89
   0  -2 -20   57.99    4.69
   0   2  20   47.97    9.58
   0  -2 -20   51.08    5.53
   0   2 -20   48.98    4.35
   0   2  21  135.36   14.09
   0  -2 -21  143.76    7.03
   0   2 -21  149.51    7.04
   0   2 -22  139.13    7.00
   0  -2 -22  142.08    7.05
   0   2 -23   65.97    7.97
   0   2 -23   59.53    5.06
   0  -2 -23   63.36    5.01
   0  -2 -24   41.61    4.69
   0   2 -24   45.86    7.12
   0   2 -24   50.15    4.77
   0   2 -25   24.35    5.93
   0  -2 -25   23.30    4.05
   0   2 -25   19.70    4.09
   0  -2 -26   27.88    4.34
   0   2 -26   23.81    5.96
   0   2 -26   25.08    4.30
   0   2 -27  533.09   17.90
   0  -2 -27  548.76   17.99
   0  -2 -28   56.97    5.13
   0   2 -28   50.75    5.00
   0   2 -29   31.80    4.34
   0  -2 -29   38.94    4.46
   0  -2 -30  157.42    7.35
   0   2 -30  158.61    7.37
   0   2 -31   21.91    3.58
   0   2 -32   86.55    5.03
   0   2 -33  173.33    6.85
   0   2 -34   16.21    2.53
   0   2 -35  373.06   11.25
   0   3   0    2.70    5.47
   0   3   1   81.13    6.95
   0   3  -1   96.82    7.81
   0   3  -2  192.10   10.78
   0   3   2  200.47    9.72
   0   3  -3   36.72    7.23
   0   3  -4 2092.37   59.39
   0   3  -4 2104.76   61.22
   0   3  -5  114.78    7.89
   0  -3  -5  125.93    5.41
   0  -3  -6  488.49   15.07
   0   3  -6  495.58   17.71
   0   3  -7 2710.22   76.19
   0  -3  -7 2697.15   73.41
   0  -3  -8  122.04    5.73
   0  -3  -9 1636.80   45.88
   0  -3 -10  518.56   16.65
   0  -3 -11 3564.63   97.07
   0   3  12  231.65   13.39
   0  -3 -12  227.37    9.32
   0   3  13  313.91   16.44
   0  -3 -13  340.12   12.44
   0   3  14 1193.60   41.83
   0  -3 -14 1263.46   36.82
   0  -3 -15  409.47   14.81
   0   3  15  398.85   19.62
   0  -3 -16  249.34   10.45
   0   3 -16  220.93    8.66
   0   3  16  250.74   15.62
   0  -3 -16  240.51    8.79
   0   3  17   -2.41    6.60
   0  -3 -17    2.70    2.80
   0  -3 -17    5.65    2.95
   0   3 -17    3.23    2.69
   0   3 -18   42.60    3.84
   0  -3 -18   37.73    3.88
   0   3  18   48.46    9.31
   0  -3 -19   65.57    4.73
   0   3  19   52.06    9.54
   0   3 -19   65.46    4.71
   0   3 -20  100.78    5.73
   0  -3 -20  108.90    6.07
   0  -3 -21  166.47    7.77
   0   3 -21  162.73    7.62
   0  -3 -22   26.66    4.12
   0   3 -22   28.70    3.95
   0  -3 -23   18.73    4.15
   0   3 -23   27.06    3.93
   0   3 -24  473.93   16.28
   0  -3 -24  492.42   16.36
   0   3 -24  469.12   21.73
   0   3 -25    5.96    3.71
   0   3 -25    7.22    5.50
   0  -3 -25    4.81    3.82
   0   3 -26   28.60    4.54
   0  -3 -26   27.42    4.53
   0   3 -26   23.98    5.96
   0   3 -27  144.74    7.43
   0  -3 -27  135.86    7.23
   0   3 -28    2.30    3.63
   0   3 -29   93.64    5.91
   0   3 -30   32.43    4.15
   0   3 -31  629.65   19.31
   0   3 -32    2.13    2.70
   0   3 -33   79.32    4.26
   0   3 -34   87.05    4.07
   0   3 -35   35.30    2.28
   0   4   0  848.45   28.26
   0   4   1  302.23   13.88
   0   4  -1  322.36   14.44
   0   4   2 1554.28   46.81
   0   4  -2 1573.71   47.68
   0   4  -3  121.28   10.26
   0   4  -4  519.05   20.80
   0   4  -4  505.53   18.70
   0   4  -5  795.94   28.47
   0   4  -5  750.13   25.85
   0   4  -6 1868.76   56.64
   0   4  -6 1770.53   53.45
   0   4  -7    5.80    5.30
   0   4  -7    7.03    8.50
   0   4  -8  277.28   13.43
   0  -4  -9   17.89    3.07
   0  -4 -10  266.40   10.01
   0  -4 -11  452.85   15.15
   0  -4 -12  443.22   15.10
   0  -4 -13 1046.05   31.17
   0   4  13 1027.46   36.83
   0  -4 -14  281.81    9.82
   0  -4 -14  282.71   11.00
   0   4  14  300.92   16.34
   0   4 -14  260.86    9.63
   0   4 -15  369.09   12.53
   0  -4 -15  375.72   12.56
   0   4 -16    1.04    2.65
   0   4  16    7.82    7.12
   0  -4 -16    4.64    2.91
   0   4  17 1104.19   40.54
   0  -4 -17 1099.63   31.78
   0   4 -17 1089.69   31.68
   0   4  18  457.99   23.03
   0  -4 -18  469.04   15.70
   0   4 -18  484.55   15.54
   0  -4 -19  717.85   21.83
   0   4 -19  694.79   21.69
   0  -4 -20  475.87   15.75
   0   4 -20  460.40   15.56
   0   4 -21  355.93   13.14
   0  -4 -21  387.01   13.38
   0   4 -22  961.72   28.53
   0  -4 -22  933.42   28.52
   0   4 -23   16.31    3.93
   0   4 -24   41.98   13.41
   0   4 -24   29.34    4.52
   0   4 -25  366.88   27.33
   0   4 -25  364.75   13.10
   0   4 -25  324.41   17.97
   0   4 -26   10.03    3.59
   0   4 -27   57.55    5.00
   0   4 -28  103.64    6.08
   0   4 -29  744.55   22.65
   0   4 -30   64.11    4.67
   0   4 -31   11.09    3.03
   0   4 -32    9.71    2.64
   0   4 -33  289.52    9.40
   0   4 -34    9.17    1.86
   0   5   0    3.98    6.45
   0   5   1  506.60   20.10
   0   5  -1  492.35   20.53
   0   5  -2 2888.31   84.23
   0   5  -3   57.67    8.83
   0   5  -4  518.69   22.38
   0   5  -4  511.33   20.03
   0   5  -5  747.93   26.64
   0   5  -5  762.09   29.59
   0   5  -6 1341.45   43.03
   0   5  -6 1397.63   46.49
   0   5  -7  696.99   28.43
   0   5  -7  620.19   24.43
   0   5  -8  105.85   11.81
   0   5  -8  129.35    9.61
   0   5  -9 2173.62   66.90
   0   5  -9 2329.88   71.90
   0   5 -10  164.23   14.26
   0   5 -11   38.24   10.79
   0   5 -12   39.91   11.37
   0   5 -13    3.33    9.47
   0   5 -14    5.30   10.14
   0   5 -14    3.38    2.76
   0   5  14   -1.75    6.60
   0   5  15   -3.67    7.16
   0   5 -15   10.31   10.18
   0   5 -15    0.69    2.90
   0   5 -16   23.54    3.53
   0   5 -16   21.83   10.75
   0   5  16   25.49    7.85
   0   5 -17  322.25   11.81
   0   5 -17  366.02   24.82
   0   5 -18  784.27   37.79
   0   5 -18  733.22   22.74
   0   5 -19  137.93   17.36
   0   5 -19  146.12    7.14
   0   5 -20   29.00   12.23
   0   5 -20   32.77    4.26
   0   5 -21 1367.65   39.51
   0   5 -21 1337.91   57.47
   0   5 -22  453.64   30.47
   0   5 -22  474.29   16.11
   0   5 -23  132.04    7.14
   0   5 -23  127.28   18.14
   0   5 -24   57.17   14.02
   0   5 -24   64.28    5.27
   0   5 -25  201.68    8.92
   0   5 -26   -3.23    3.54
   0   5 -27  647.35   20.34
   0   5 -28    5.70    3.26
   0   5 -29    5.18    3.06
   0   5 -30   21.73    3.29
   0   5 -31   44.64    3.47
   0   5 -32  216.28    7.53
   0   5 -33   91.78    3.90
   0   6   0 1162.62   39.13
   0   6  -1   15.58    6.83
   0   6   1    6.75    6.00
   0   6  -2   81.98    9.84
   0   6  -3  348.34   18.36
   0   6  -4  300.75   17.60
   0   6  -4  314.18   15.60
   0   6  -5 2170.40   66.66
   0   6  -5 1999.92   63.16
   0   6  -6   30.97    8.52
   0   6  -6   23.81    6.81
   0   6  -7   39.48    7.02
   0   6  -7   31.13    9.86
   0   6  -8  336.05   17.34
   0   6  -8  377.12   21.41
   0   6  -9  127.30   10.51
   0   6  -9  114.04   13.54
   0   6 -10   15.39   10.03
   0   6 -11  167.74   16.48
   0   6 -12   31.52   11.47
   0   6 -13  354.74   23.80
   0   6 -14    6.94   10.82
   0   6 -15  441.48   14.86
   0   6 -15  461.75   28.19
   0   6 -16  607.84   33.56
   0   6 -16  636.04   20.03
   0   6 -17  427.19   14.88
   0   6 -17  478.21   28.94
   0   6 -18  180.16    8.22
   0   6 -18  178.74   20.04
   0   6 -19  630.36   20.01
   0   6 -19  583.79   34.38
   0   6 -20   19.91   11.62
   0   6 -20   17.85    3.85
   0   6 -21  347.24   27.18
   0   6 -21  408.40   14.21
   0   6 -22  150.86   18.63
   0   6 -22  167.36    7.98
   0   6 -23  128.22    6.94
   0   6 -24   19.33    4.02
   0   6 -25    4.08    3.60
   0   6 -26    2.97    3.33
   0   6 -27    4.80    3.13
   0   6 -28    0.75    2.93
   0   6 -29    4.31    2.74
   0   6 -30   26.89    2.91
   0   6 -31    7.66    2.27
   0   6 -32   44.15    2.68
   0  -7   0    0.29    3.07
   0  -7   1   79.07    5.23
   0   7  -1   62.45    8.94
   0   7  -2    9.99    6.70
   0  -7   2    7.21    3.31
   0  -7  -3    6.94    3.34
   0   7  -3    1.57    5.79
   0   7  -3    8.29    6.99
   0  -7   3    5.75    3.30
   0   7  -4   -3.16    7.11
   0  -7   4    0.30    3.23
   0  -7  -4    3.11    3.18
   0   7  -4   -1.06    5.98
   0   7  -5  122.29   12.83
   0   7  -5  111.18   10.74
   0  -7   5  120.82    6.32
   0  -7  -5  112.60    6.16
   0  -7  -6  102.48    5.74
   0  -7   6   94.99    5.73
   0   7  -6  117.61   10.95
   0   7  -6   98.67   12.24
   0   7  -7   58.79    8.49
   0   7  -7   54.44   10.16
   0  -7   7   60.89    4.76
   0  -7  -7   50.17    4.57
   0   7  -8  567.97   24.98
   0  -7  -8  598.20   18.65
   0  -7   8  568.64   18.50
   0  -7  -9  481.18   15.51
   0  -7   9  430.08   15.87
   0   7  -9  510.03   23.07
   0  -7   9  463.45   15.36
   0   7  -9  528.62   27.24
   0  -7  10  175.76    8.59
   0  -7  10  179.16    7.95
   0   7 -10  183.74   17.42
   0  -7 -10  199.92    8.20
   0  -7  11   41.49    4.12
   0  -7  11   46.89    4.70
   0   7 -11   35.60   11.41
   0  -7 -11   47.35    4.27
   0  -7 -12  721.34   21.91
   0  -7  12  703.96   22.62
   0   7 -12  768.18   36.29
   0  -7 -13  210.18    8.43
   0  -7  13  207.16    9.31
   0   7 -13  230.43   20.00
   0   7 -14  222.90   20.13
   0  -7  14  210.32    9.25
   0   7 -15  101.38    6.21
   0   7 -15  116.45   16.58
   0   7 -16   93.89    6.01
   0   7 -16  124.55   16.47
   0   7 -17  152.05    7.56
   0   7 -17  146.79   18.06
   0   7 -18    8.89    3.82
   0   7 -18   14.60   11.36
   0   7 -19  123.99    6.90
   0   7 -19  130.63   17.59
   0   7 -20  259.06   10.49
   0   7 -20  253.73   22.26
   0   7 -21  104.99    6.40
   0   7 -22   37.17    4.39
   0   7 -23   31.82    4.04
   0   7 -24   -0.60    3.57
   0   7 -25   -0.84    3.18
   0   7 -26    9.66    3.27
   0   7 -27    9.17    3.04
   0   7 -28  409.45   13.00
   0   7 -29    3.15    2.32
   0   7 -30   31.64    2.62
   0   7 -31   22.60    2.01
   0  -8   0   10.04    4.12
   0  -8   1    8.78    3.81
   0  -8   2   33.73    4.64
   0   8  -2   29.60    7.77
   0   8  -2   25.21    7.76
   0  -8   3  215.03    9.25
   0   8  -3  179.41   14.30
   0  -8  -3  211.15    9.15
   0   8  -3  192.72   14.27
   0   8  -4  272.08   17.83
   0  -8  -4  303.92   11.68
   0  -8   4  292.46   11.68
   0   8  -4  313.60   17.93
   0   8  -5  579.26   25.87
   0   8  -5  561.57   26.89
   0  -8  -5  539.80   18.46
   0  -8   5  585.35   18.70
   0   8  -6  113.59   11.17
   0   8  -6  113.31   12.61
   0  -8   6  112.22    6.78
   0  -8  -6  129.61    6.91
   0  -8   7  251.90   10.30
   0  -8  -7  242.39   10.25
   0   8  -7  259.17   18.35
   0   8  -7  271.36   16.62
   0  -8  -8  302.97   11.82
   0   8  -8  314.24   18.49
   0   8  -8  308.08   21.13
   0  -8   8  321.34   11.96
   0  -8  -9  357.24   13.21
   0   8  -9  347.07   20.07
   0   8  -9  368.88   23.09
   0  -8   9  373.80   13.31
   0   8 -10  308.40   22.12
   0  -8  10  336.07   12.10
   0  -8 -10  309.39   11.95
   0   8 -11   -3.02    9.64
   0  -8 -11    2.45    3.64
   0  -8  11    4.12    3.71
   0   8 -12  378.86   25.21
   0  -8  12  371.65   13.55
   0  -8 -12  399.42   13.69
   0  -8 -13   67.91    5.12
   0   8 -13   49.62   12.70
   0  -8 -14  136.23    6.69
   0   8 -14  127.22   16.11
   0   8 -15   15.78    4.08
   0   8 -15   10.16   10.29
   0   8 -16  865.10   41.45
   0   8 -16  879.40   26.89
   0   8 -17   38.83    4.74
   0   8 -17   42.61   12.72
   0   8 -18   87.44   14.82
   0   8 -18  105.41    6.37
   0   8 -19   34.82    4.39
   0   8 -20  100.69    6.01
   0  -8  21   25.16    4.83
   0   8 -21   28.96    4.10
   0   8 -22   62.96    4.92
   0   8 -23  404.81   13.62
   0   8 -24   14.20    3.29
   0   8 -25  353.32   11.82
   0   8 -26   18.27    2.94
   0   8 -27   12.10    2.61
   0   8 -28   14.53    2.33
   0   8 -29  138.53    5.05
   0   9   0   -2.93    6.80
   0  -9   0    1.26    4.25
   0   9  -1  152.51   13.57
   0  -9   1  155.54    8.49
   0  -9   2  537.97   18.38
   0   9  -2  524.64   26.00
   0  -9   3  328.96   12.92
   0   9  -3  331.41   19.68
   0  -9  -3  330.34   13.11
   0   9  -4    9.49    7.30
   0  -9  -4   10.95    4.37
   0  -9   4   22.41    4.85
   0   9  -5  140.51   13.13
   0  -9  -5  116.59    7.57
   0  -9   5  129.76    7.54
   0   9  -6   73.34   10.31
   0  -9  -6   75.09    6.18
   0  -9   6   77.93    6.19
   0   9  -7  539.92   26.35
   0  -9  -7  537.38   18.71
   0  -9   7  562.89   18.77
   0  -9  -8  157.39    8.24
   0   9  -8  144.88   13.60
   0  -9   8  144.92    7.93
   0  -9   9    7.15    4.23
   0  -9  -9    4.65    3.96
   0  -9  10   25.98    4.35
   0  -9 -10   25.00    4.62
   0  -9  11   23.64    4.40
   0  -9 -11   12.74    3.97
   0  -9  12  294.60   11.48
   0  -9 -12  296.40   11.63
   0  -9 -13   -0.35    3.35
   0  -9  13    4.20    3.51
   0  -9 -14   21.86    3.55
   0   9 -15  485.41   16.51
   0   9 -16   19.71    4.18
   0   9 -17    8.43    3.67
   0   9 -18   76.48    5.48
   0   9 -19   40.62    4.48
   0  -9  20    7.38    4.41
   0   9 -20    4.57    3.10
   0  -9  21  327.81   12.29
   0   9 -21  336.96   11.73
   0   9 -22   60.10    4.25
   0   9 -23  153.37    6.52
   0   9 -24   49.13    3.66
   0   9 -25   12.63    2.52
   0   9 -26   15.47    2.31
   0   9 -27  674.60   19.03
   0  10   0   11.08    8.88
   0 -10   0   22.91    5.25
   0  10   1  719.50   32.63
   0 -10   1  747.57   24.03
   0  10  -1  702.47   32.15
   0 -10   2  398.52   15.04
   0  10   2  381.66   22.19
   0  10  -2  349.73   21.54
   0 -10   3  115.81    7.66
   0  10  -3   94.02   12.26
   0  10   3   83.77   12.09
   0 -10   4   76.32    6.69
   0 -10  -4   80.97    6.96
   0  10  -5  647.27   30.20
   0 -10  -5  656.18   22.14
   0 -10   5  678.42   22.18
   0 -10  -6   84.81    6.80
   0 -10   6   96.46    6.87
   0  10  -6   76.02   10.68
   0  10  -7   76.91   10.63
   0 -10   7   65.88    6.23
   0 -10  -7   71.38    6.16
   0 -10   8   -0.42    4.22
   0 -10  -8    6.89    4.57
   0 -10   9   39.59    5.10
   0 -10  -9   34.99    5.24
   0 -10 -10   12.54    4.19
   0 -10  10    4.10    4.12
   0 -10  11   83.51    6.00
   0 -10 -11   73.45    5.90
   0 -10 -12  163.82    7.99
   0 -10  12  165.77    7.90
   0 -10  13   30.20    4.03
   0 -10 -13   22.73    3.86
   0  10 -14   88.90    5.88
   0  10 -15    7.05    3.65
   0  10 -16    6.90    3.49
   0  10 -17  131.59    6.68
   0  10 -18   12.95    3.31
   0 -10  19  297.00   11.70
   0  10 -19  311.38   10.75
   0 -10  20   10.40    3.66
   0  10 -20    4.75    2.91
   0  10 -21   -0.10    2.48
   0 -10  21    0.59    3.05
   0  10 -22    4.21    2.34
   0  10 -23  372.69   11.56
   0  10 -24    1.41    1.86
   0  10 -25   63.97    2.95
   0 -11   0    2.93    4.95
   0 -11  -1   50.46    6.20
   0 -11   1   48.55    6.06
   0 -11   2   31.08    5.29
   0 -11   3    5.10    4.42
   0 -11   4   27.53    5.33
   0 -11  -4   28.24    5.35
   0 -11  -5  345.71   13.58
   0 -11   5  336.69   13.37
   0 -11  -6  359.03   13.96
   0 -11   6  365.62   13.91
   0 -11  -7   43.37    5.70
   0 -11   7   40.39    5.42
   0 -11  -8  271.31   11.23
   0 -11   8  262.00   11.00
   0 -11  -9    7.05    4.27
   0 -11   9   11.40    4.24
   0 -11 -10    7.39    3.91
   0 -11  10    8.27    3.83
   0 -11  11   14.43    3.85
   0 -11 -11   14.40    4.03
   0 -11  12   60.56    4.69
   0  11 -12   62.54    4.90
   0 -11 -12   63.33    4.95
   0  11 -13   25.20    3.95
   0  11 -14  185.81    7.89
   0  11 -15  168.35    7.26
   0  11 -16   19.51    3.30
   0  11 -17   41.38    3.60
   0 -11  18   34.40    4.40
   0  11 -18   35.72    3.25
   0 -11  19    4.40    2.91
   0  11 -19    6.84    2.35
   0  11 -20   65.93    3.55
   0  11 -21   39.04    2.68
   0  11 -22    1.03    1.46
   0 -12   0   57.54    5.83
   0 -12   1  383.91   14.27
   0 -12   2   95.03    6.74
   0 -12   3   10.85    4.51
   0 -12   4  405.42   14.63
   0 -12  -4  409.42   14.63
   0 -12   5   44.61    5.21
   0 -12  -5   51.13    5.34
   0 -12  -6  571.68   18.85
   0 -12   6  578.30   18.76
   0 -12   7   37.03    4.63
   0 -12  -7   43.60    4.90
   0 -12   8  159.27    7.58
   0 -12  -8  156.07    7.65
   0 -12   9    1.85    3.35
   0 -12  -9    7.74    3.65
   0 -12  10  423.53   13.86
   0 -12 -10  409.70   13.91
   0  12 -10  428.28   13.75
   0  12 -11   81.24    4.75
   0 -12  11   76.45    4.55
   0  12 -12  145.33    6.27
   0  12 -13  100.42    4.96
   0  12 -14   11.15    2.63
   0 -12  15    5.76    3.51
   0  12 -15    1.62    2.18
   0 -12  16   91.10    5.25
   0  12 -16   89.84    4.21
   0 -12  17    3.23    2.61
   0  12 -17    0.20    1.76
   0  12 -18   91.04    3.71
   0 -13   0    5.32    3.53
   0 -13   1   91.03    5.64
   0 -13   2  528.08   16.88
   0 -13  -3    8.12    3.42
   0 -13   3    7.53    3.62
   0 -13  -4   24.70    3.75
   0 -13   4   30.19    3.85
   0 -13  -5   -1.64    3.18
   0 -13   5    5.22    3.20
   0 -13   6   43.86    3.95
   0 -13  -6   35.57    3.84
   0  13  -7  108.28    4.99
   0 -13  -7  114.87    5.54
   0  13  -8  180.32    6.70
   0  13  -9   68.23    3.71
   0  13 -10   13.21    2.28
   0  13 -11   61.25    3.28
   0  13 -12   38.51    2.57
   0 -13  12   48.85    3.88
   0 -13  13   67.76    4.02
   0  13 -13   68.31    3.07
   1   0   0    1.05    1.90
   1   0   1   90.70    3.98
   1   0  -1   95.80    5.92
   1   0  -1   86.43    4.26
   1   0  -2 1241.98   35.74
   1   0  -3 5584.30  150.11
   1   0  -4 3547.60   96.93
   1   0  -5 1879.71   53.51
   1   0  -6 4885.99  131.49
   1   0  -7 6026.84  161.85
   1   0  -8  722.32   22.79
   1   0   8  748.02   27.30
   1   0   9   26.53    8.70
   1   0  -9   26.70    4.57
   1   0  10    5.47    8.54
   1   0 -10    3.74    4.09
   1   0  11 1267.46   43.35
   1   0 -11 1246.39   37.67
   1   0  12  132.31   12.64
   1   0 -12  124.50    7.71
   1   0  13 2138.26   67.41
   1   0 -13 2099.86   61.04
   1   0 -14  691.38   24.44
   1   0  14  742.33   31.19
   1   0  15 1594.45   54.18
   1   0 -15 1504.53   46.63
   1   0 -16  764.50   27.09
   1   0  16  815.18   34.85
  -1   0 -17  182.42    7.44
   1   0 -17  207.38    7.56
   1   0 -17  190.21   11.21
   1   0  17  187.33   17.00
   1   0 -18   16.90    5.13
   1   0 -18   25.94    3.16
  -1   0 -18   23.33    3.26
  -1   0 -19  235.09    8.87
   1   0  19  226.80   19.69
   1   0 -19  226.50    8.87
   1   0 -19  244.77   13.16
   1   0  20  132.97   16.33
   1   0 -20  117.39    9.64
   1   0 -20  119.53    6.04
  -1   0 -20  128.94    6.18
  -1   0 -20  125.19    8.16
   1   0 -21   -0.48    4.63
  -1   0 -21    2.07    3.07
   1   0 -21   -0.15    3.09
   1   0  21    4.29    9.83
   1   0 -22  120.90    9.99
  -1   0 -22  110.84    6.28
   1   0 -22  117.39    6.26
   1   0 -23  169.19    7.77
  -1   0 -23  169.30    7.70
  -1   0 -24  348.66   12.51
   1   0 -24  346.93   12.65
   1   0 -24  337.68   17.58
  -1   0 -25   22.86    3.94
   1   0 -25   17.62    5.61
   1   0 -25   23.83    4.09
  -1   0 -26  586.43   18.65
   1   0 -26  572.77   18.63
   1   0 -26  556.38   23.92
  -1   0 -27  231.84    9.75
   1   0 -27  245.92    9.87
  -1   0 -28    5.35    3.39
   1   0 -28   -0.49    3.45
   1   0 -29    4.16    3.47
  -1   0 -29    1.38    3.16
   1   0 -30    3.70    3.08
  -1   0 -30   -1.13    3.12
  -1   0 -31    2.68    3.00
   1   0 -31    3.34    3.10
  -1   0 -32  114.06    5.47
   1   0 -32  115.47    5.51
  -1   0 -33   13.96    2.64
   1   0 -33   10.97    2.69
   1   0  35  341.71   10.85
   1  -1  35   71.26    3.74
   1   1 -34   -0.80    1.91
   1   1 -33   64.85    3.87
   1   1 -32   14.48    2.88
   1   1 -31  571.79   17.49
  -1  -1 -31  549.39   17.39
  -1  -1 -30   12.32    3.46
   1   1 -30   13.74    3.51
  -1  -1 -29    2.13    3.34
   1   1 -29    2.44    3.21
  -1  -1 -28  258.39   10.33
   1   1 -28  273.72   10.48
   1   1 -27   88.26    5.79
  -1  -1 -27   88.01    5.68
   1   1 -26   64.06    8.27
  -1  -1 -26   63.73    5.02
   1   1 -26   62.41    5.00
   1   1 -25  108.64   10.29
   1   1 -25  113.58   16.03
   1   1 -25  134.83    7.07
  -1  -1 -25  140.19    7.16
   1   1 -24  357.87   12.70
   1   1 -24  343.41   17.98
  -1  -1 -24  355.09   12.81
   1   1 -23  435.83   20.21
   1   1 -23  404.99   14.18
  -1  -1 -23  400.86   14.15
   1   1 -22   60.94    4.83
  -1  -1 -22   64.02    4.99
   1   1 -21  188.16    8.00
   1   1 -21  191.00   12.30
  -1  -1 -21  187.93    8.09
   1   1 -20  172.71    7.58
  -1  -1 -20  176.24    7.64
  -1  -1 -19   46.13    3.92
   1   1 -19   46.63    6.90
   1   1 -19   39.07    3.89
  -1  -1 -18  116.86    5.78
   1   1 -18  114.57    5.69
  -1  -1 -17  464.30   14.62
   1   1 -17  473.06   14.54
   1   1 -17  515.89   19.62
   1  -1  17  459.35   26.11
  -1  -1 -17  412.89   15.92
  -1  -1 -16   13.83    3.25
   1  -1  16   27.79   11.25
   1   1 -16   17.73    5.32
   1   1 -15  689.40   24.84
   1  -1  15  726.26   32.31
   1  -1  14  156.36   15.11
   1   1 -14  131.55    8.89
   1   1 -13  452.47   17.40
   1  -1  13  461.08   23.61
   1  -1  12  252.78   17.21
   1   1 -12  250.41   11.58
   1  -1  11 1686.69   55.38
   1  -1  10  880.01   32.97
   1  -1   9  738.56   28.49
   1   1  -7 1047.73   33.96
   1   1  -6  966.84   31.45
   1  -1   5 1164.62   37.27
   1   1  -5 1220.29   37.09
   1  -1   4 2660.12   75.88
   1   1  -4 2695.84   73.28
   1   1  -4 2713.44   75.88
   1   1  -3  558.31   16.77
   1   1  -3  551.95   19.71
   1  -1   3  554.40   19.24
   1   1  -2   52.66    3.27
   1   1  -2   44.60    3.37
   1   1  -2   41.78    6.35
   1  -1   2   45.06    5.41
   1  -1   1 7243.39  191.30
   1   1  -1 7134.82  189.55
   1   1  -1 7142.56  189.80
   1   1   0  224.83    7.29
   1  -1   0  232.59    8.70
   1   1   1 6409.83  175.36
  -1   1  -1 6804.90  175.71
   1  -1  -1 6811.58  176.14
  -1   1  -2   41.93    2.95
   1   1   2   47.64    2.25
   1  -1  -3  458.26   14.53
   1  -1  -3  461.81   13.82
   1  -1  -4 2302.72   62.46
   1  -1  -4 2288.22   62.96
   1  -1  -5 1030.65   29.28
   1  -1  -5  979.34   28.98
   1  -1  -6  863.26   25.93
   1  -1  -7 1100.89   32.43
   1  -1  -8  145.12    7.30
   1   1   9  730.70   27.40
   1  -1  -9  739.78   23.32
   1   1  10  783.92   29.73
   1  -1 -10  806.98   25.38
   1   1  11 1776.20   54.72
   1  -1 -11 1669.51   49.42
   1  -1 -12  271.54   11.79
   1   1  12  281.36   16.69
   1  -1 -13  412.32   15.70
   1   1  13  383.27   20.43
   1  -1 -14  129.19    8.32
   1   1  14  125.66   13.12
   1   1  15  681.56   29.69
   1  -1 -15  646.21   23.27
   1  -1 -16   26.21    4.92
   1   1  16   40.90    9.82
  -1   1 -17  425.65   13.62
   1  -1 -17  422.51   13.56
   1   1  17  451.45   24.57
   1  -1 -17  433.91   17.86
  -1   1 -18   82.47    4.77
   1   1  18   71.92   12.71
   1  -1 -18   89.55    4.78
   1  -1 -18   82.10    7.55
   1   1  19   41.52   11.22
   1  -1 -19   45.24    6.38
   1  -1 -19   37.59    3.83
  -1   1 -19   36.32    3.66
   1  -1 -20  161.94    7.12
  -1   1 -20  163.23    7.08
   1  -1 -20  161.83   10.74
   1   1  20  136.37   16.56
   1   1  21  207.87   18.91
  -1   1 -21  189.54    8.16
   1  -1 -21  196.47    8.15
   1  -1 -21  194.21   11.95
   1  -1 -22   52.30    7.26
   1   1  22   50.28   12.82
   1  -1 -22   53.94    4.58
  -1   1 -22   55.18    4.72
  -1   1 -23  427.63   14.48
   1  -1 -23  407.02   19.22
   1  -1 -23  424.82   14.52
   1   1  23  439.19   27.90
   1  -1 -24  364.05   12.88
   1  -1 -24  348.65   17.26
  -1   1 -24  332.83   12.53
   1  -1 -25  141.86    7.02
   1  -1 -25  118.59    9.88
  -1   1 -25  129.33    6.97
   1  -1 -26   71.85    5.34
  -1   1 -26   67.98    5.32
   1  -1 -26   61.02    7.54
  -1   1 -27   75.51    5.42
   1  -1 -27   74.23    5.58
   1  -1 -28  263.49   10.29
  -1   1 -28  263.02   10.31
  -1   1 -29    0.30    3.31
   1  -1 -29    2.15    3.42
   1  -1 -30   17.91    3.50
  -1   1 -30   14.78    3.38
  -1   1 -31  578.42   17.91
   1  -1 -31  578.04   17.93
  -1   1 -32   14.78    2.94
  -1   1 -33   66.50    3.88
  -1   1 -34    1.54    1.89
   1   1  35   94.84    4.36
   1   2 -34    8.11    1.99
   1  -2  34   11.75    2.57
   1   2 -33   49.25    3.34
   1   2 -32  127.51    5.71
   1   2 -31  143.02    6.34
   1   2 -30   11.52    3.20
  -1  -2 -29   35.70    4.16
   1   2 -29   38.08    4.16
  -1  -2 -28  119.00    6.59
   1   2 -28  136.44    6.80
   1   2 -27   42.14    4.53
  -1  -2 -27   43.99    4.69
   1   2 -26  170.99   18.80
   1   2 -26  141.65    7.45
  -1  -2 -26  161.17    7.57
   1   2 -25  208.88   20.61
   1   2 -25  230.57   14.49
  -1  -2 -25  236.17    9.92
   1   2 -25  253.80   10.04
   1   2 -24   21.15   11.37
   1   2 -24   16.80    3.97
   1   2 -24   12.69    5.96
  -1  -2 -24   14.84    3.85
  -1  -2 -23  176.67    8.19
   1   2 -23  179.51    8.20
   1   2 -23  162.74   18.55
   1   2 -23  182.79   12.92
   1   2 -22  228.87    9.34
   1   2 -22  223.97   14.11
  -1  -2 -22  240.06    9.42
  -1  -2 -21  310.84   11.40
   1   2 -21  309.16   16.52
   1   2 -21  306.26   11.22
   1   2 -20  790.28   29.67
   1   2 -20  785.92   23.65
  -1  -2 -20  780.19   23.74
   1   2 -19  487.44   15.74
   1   2 -19  506.55   21.23
  -1  -2 -19  487.11   15.81
  -1  -2 -18  122.35    5.88
   1   2 -18  114.42    5.85
   1   2 -18  111.38    9.47
   1   2 -17  178.39    7.31
  -1  -2 -17  178.27    7.42
   1  -2  13 2226.58   72.76
   1  -2  12  159.07   15.05
  -1  -2 -11  310.54    9.73
   1  -2  11  317.08   18.94
  -1  -2 -10   13.44    1.71
   1   2  -9  591.75   24.17
  -1  -2  -9  548.91   15.28
   1  -2   7   15.93    8.47
   1  -2   6  115.48   10.53
   1  -2   5  246.17   13.28
   1  -2   4 1821.22   54.38
   1   2  -4 1843.07   51.53
   1   2  -3 4965.89  133.52
   1   2  -2 1663.91   46.43
   1   2   0 1943.72   57.02
   1   2   1 4917.15  134.16
   1  -2  -1 4906.10  131.03
   1   2   1 4865.87  129.27
   1  -2  -2 1649.06   42.80
  -1   2  -2 1637.33   42.70
  -1   2  -3 4672.01  125.61
   1  -2  -3 4661.96  125.74
   1  -2  -4 1863.94   52.53
  -1   2  -4 1905.11   52.73
   1  -2  -5  218.65    6.97
   1  -2  -5  261.96    9.52
   1  -2  -6   97.93    5.94
   1  -2  -7   23.17    3.85
   1  -2  -8 1509.63   43.59
   1  -2  -9  595.00   19.82
   1  -2 -10   22.97    4.25
   1  -2 -11  266.27   11.57
   1  -2 -12  149.32    8.33
   1   2  12  151.85   12.99
   1  -2 -13 2176.38   62.48
   1   2  13 2144.01   68.70
   1   2  14  371.20   20.07
   1  -2 -14  357.03   14.73
   1   2  15   69.88   11.36
   1  -2 -15   56.26    6.04
   1   2  16   72.45   11.23
   1  -2 -16   67.45    6.44
  -1   2 -17  173.27    6.97
   1  -2 -17  173.54    6.92
   1  -2 -17  147.33    9.54
   1   2  17  175.39   15.47
  -1   2 -18  121.53    5.84
   1  -2 -18  127.75    6.02
   1  -2 -18  122.41    8.87
  -1   2 -19  537.90   17.13
   1  -2 -19  552.09   21.60
   1   2  19  571.92   29.45
   1  -2 -19  550.16   17.18
  -1   2 -20  754.83   23.09
   1  -2 -20  772.46   27.87
   1  -2 -20  776.63   23.11
   1   2  20  735.68   36.04
   1  -2 -21  284.11   14.60
  -1   2 -21  291.38   10.84
   1   2  21  302.12   22.62
   1  -2 -21  296.61   10.90
   1  -2 -22  268.82   14.54
   1  -2 -22  287.92   10.79
   1   2  22  289.36   22.71
  -1   2 -22  281.91   10.68
   1  -2 -23  151.16    7.34
   1   2  23  139.32   17.37
   1  -2 -23  148.77   10.61
  -1   2 -23  147.46    7.17
   1  -2 -24   12.39    4.75
   1  -2 -24   19.17    3.83
  -1   2 -24   13.99    3.56
   1  -2 -25  245.56   10.04
  -1   2 -25  248.52   10.00
   1  -2 -26  122.33    6.83
  -1   2 -26  122.84    6.58
   1  -2 -27   48.42    4.58
  -1   2 -27   46.27    4.56
  -1   2 -28  140.10    7.02
   1  -2 -28  137.99    6.97
  -1   2 -29   45.76    4.39
   1  -2 -29   52.53    4.48
  -1   2 -30   17.45    3.22
  -1   2 -31  133.53    6.19
  -1   2 -32  126.59    5.63
  -1   2 -33   38.78    3.09
  -1   2 -34    8.51    1.95
   1   2  34    8.52    2.58
   1   3 -34   95.87    3.84
   1   3 -33    0.08    2.00
   1  -3  33    5.67    2.40
   1   3 -32   37.64    3.21
   1   3 -31   21.41    3.10
   1   3 -30  258.04    9.54
   1   3 -29   41.19    3.97
   1   3 -28  259.61    9.94
   1   3 -27  191.04    8.39
   1   3 -26    9.22    3.69
   1   3 -25  118.87    6.58
  -1  -3 -25  118.55    6.65
   1   3 -25  126.76   17.52
   1   3 -25  123.45   10.96
   1   3 -24  380.62   13.61
   1   3 -24  416.33   28.39
   1   3 -24  411.85   19.80
  -1  -3 -24  375.74   13.68
   1   3 -23  205.91    8.85
   1   3 -23  169.77   19.33
   1   3 -23  208.79   14.04
  -1  -3 -23  202.42    8.82
   1   3 -22  197.53   13.46
  -1  -3 -22  196.17    8.58
   1   3 -22  199.62    8.57
   1   3 -22  213.12   20.54
   1   3 -21   21.85    6.49
   1   3 -21   24.90   12.25
  -1  -3 -21   23.37    3.93
   1   3 -21   18.38    3.60
   1   3 -20  234.40   14.57
   1   3 -20  242.91    9.68
  -1  -3 -20  250.59    9.77
   1   3 -19  233.95   20.25
   1   3 -19  268.33   14.65
  -1  -3 -19  222.32    9.10
   1   3 -19  227.35    8.99
   1   3 -18  751.15   34.76
   1   3 -18  687.66   20.36
  -1  -3 -18  686.24   20.53
   1   3 -17   76.01   12.88
   1  -3  17   91.40    6.29
   1   3 -17   87.49    4.95
  -1  -3 -17   79.51    4.93
   1   3 -16  187.49   17.31
   1   3 -16  181.57    7.38
  -1  -3 -16  188.78    7.58
   1   3 -15   15.89   10.42
  -1  -3 -15    8.03    2.83
  -1   3   8 1736.37   47.50
   1   3  -7  136.71   12.66
   1   3  -6   15.99    8.73
   1   3  -6   23.30    5.15
   1   3  -5  791.17   29.38
   1   3  -5  787.99   25.31
   1   3  -4 1757.12   49.98
   1   3  -4 1691.73   53.89
   1   3  -3  277.51   15.05
   1   3  -3  276.75   11.29
   1   3  -2  412.18   18.52
   1   3  -1 1564.07   48.65
   1   3   0   11.22    7.34
  -1   3   0   12.22    2.65
   1   3   1 1496.28   46.67
   1  -3  -2  300.05   11.45
   1  -3  -3  257.89   10.08
  -1   3  -3  224.34   10.15
  -1   3  -4 1584.83   47.01
   1  -3  -4 1665.77   46.49
  -1   3  -5  733.13   23.83
   1  -3  -5  737.45   23.14
  -1   3  -6   22.42    4.95
   1  -3  -6   22.42    4.05
   1  -3  -7  155.19    7.89
   1  -3  -8 2383.83   67.05
   1  -3  -9  191.86    9.33
   1  -3 -10  422.76   15.81
   1  -3 -11  554.54   19.53
   1  -3 -12  423.53   16.15
   1  -3 -13   81.86    6.46
   1  -3 -14  789.24   26.62
   1   3  14  812.15   32.69
   1   3  15   20.94    9.17
   1  -3 -15   19.02    4.50
  -1   3 -15   14.88    2.89
   1  -3 -16  207.65    7.76
   1   3  16  200.91   16.34
   1  -3 -16  205.23   10.82
  -1   3 -16  196.45    7.73
   1   3  17   91.55   12.37
   1  -3 -17   93.97    5.18
   1  -3 -17  103.85    7.86
  -1   3 -17   97.99    5.16
  -1   3 -18  714.57   21.79
   1  -3 -18  749.74   26.15
   1  -3 -18  723.01   21.78
   1   3  18  739.10   34.08
  -1   3 -19  244.87    9.29
   1  -3 -19  246.30   12.77
   1  -3 -19  237.17    9.18
   1   3  19  251.84   19.42
   1  -3 -20  248.43    9.62
   1  -3 -20  240.85   12.86
   1   3  20  253.43   20.00
  -1   3 -20  245.18    9.50
   1  -3 -21   23.45    5.29
   1  -3 -21   25.97    3.86
  -1   3 -21   26.19    3.85
   1  -3 -22  240.74   13.18
   1  -3 -22  262.75   10.11
   1   3  22  244.65   20.34
  -1   3 -22  253.51   10.09
   1  -3 -23  227.84    9.27
   1   3  23  229.66   20.36
  -1   3 -23  219.87    9.23
  -1   3 -24  340.12   12.56
   1  -3 -24  361.34   12.79
  -1   3 -25  129.08    6.85
   1  -3 -25  122.09    6.63
  -1   3 -26    6.56    3.27
   1  -3 -26    5.98    3.41
  -1   3 -27  167.09    7.81
  -1   3 -28  280.49   10.59
  -1   3 -29   52.69    4.45
  -1   3 -30  255.20    9.52
  -1   3 -31   22.30    3.18
  -1   3 -32   43.61    3.43
  -1   3 -33    1.16    2.05
   1   3  33    3.13    2.51
   1   3  34   90.70    4.01
  -1   3 -34   92.10    3.75
   1   4 -33   88.19    3.78
   1   4 -32  311.34    9.97
   1   4 -31   54.49    3.73
   1   4 -30  162.48    6.82
   1   4 -29  180.35    7.50
   1   4 -28   21.92    3.63
   1   4 -27   91.40    5.71
   1   4 -26  531.55   17.38
   1   4 -25   78.85    9.13
   1   4 -25   82.45    5.62
   1   4 -24  353.92   26.75
   1   4 -24  336.92   12.26
   1   4 -24  315.53   17.80
   1   4 -23   34.83    4.25
   1   4 -23   24.78    6.57
   1   4 -23   31.86   13.36
   1   4 -22  484.59   16.14
   1   4 -22  472.44   30.96
   1   4 -22  470.44   22.20
   1   4 -21  214.92   21.23
   1   4 -21  213.63    8.81
   1   4 -21  202.06   13.82
   1  -4  20  364.37   14.30
   1   4 -20  397.41   13.39
   1   4 -20  385.47   27.08
   1   4 -19   23.66    3.73
   1  -4  19   20.25    4.89
   1   4 -18  856.85   25.32
   1  -4  18  831.25   26.68
   1  -4  17   21.81    4.75
   1   4 -17   14.49    3.18
   1   4 -16  446.11   14.42
   1  -4  16  440.33   15.92
   1   4 -15  107.99    5.48
   1   4 -14  483.17   15.19
   1   4 -13  350.61   22.40
   1   4 -12  412.81   23.68
   1   4 -11  192.06   16.11
   1   4 -10 1058.12   40.57
   1   4  -9 1168.38   43.23
   1   4  -8 1868.86   61.32
   1   4  -7  316.12   14.02
   1   4  -7  321.84   18.77
   1   4  -6  920.23   30.40
   1   4  -6  959.82   35.53
   1   4  -5  484.42   22.66
   1   4  -5  483.90   18.23
   1   4  -4 1661.08   53.61
   1   4  -4 1648.86   48.98
   1   4  -3  274.98   16.17
   1   4  -3  271.33   12.19
   1   4  -2  748.79   28.86
   1   4  -1   87.10   10.61
  -1   4   0   16.21    3.27
   1   4   0   10.09    8.37
   1   4   1   62.68    9.31
  -1   4  -1   60.33    5.09
  -1   4  -2  741.43   23.79
  -1   4  -3  263.15   12.04
  -1   4  -3  276.37   12.07
  -1   4  -4 1682.40   49.77
   1  -4  -5  431.36   15.74
  -1   4  -5  423.42   16.70
  -1   4  -6  911.98   30.07
   1  -4  -6  937.97   29.13
   1  -4  -7  303.44   12.33
  -1   4  -7  283.61   13.45
   1  -4  -8 1748.20   50.98
   1  -4  -9 1212.45   37.00
   1  -4 -10 1021.92   32.27
   1  -4 -11  259.62   11.95
   1  -4 -12  510.28   18.94
   1  -4 -13  348.14   14.76
  -1   4 -14  460.81   14.59
   1  -4 -14  468.15   18.03
  -1   4 -15   94.93    5.05
   1   4  15   93.36   12.35
   1  -4 -15   92.82    7.41
   1   4  16  459.86   24.58
   1  -4 -16  449.05   18.08
  -1   4 -16  447.15   14.54
  -1   4 -17   14.66    3.11
   1  -4 -17   18.15    4.73
   1   4  17    6.83    8.40
   1  -4 -18  876.04   30.55
  -1   4 -18  890.89   26.54
   1  -4 -19   25.90    5.11
  -1   4 -19   23.82    3.49
   1   4  19   27.38   10.27
   1   4  20  421.32   25.85
  -1   4 -20  430.72   14.35
   1  -4 -20  394.93   17.60
  -1   4 -21  210.04    8.79
   1   4  21  196.18   18.81
  -1   4 -22  552.21   17.74
   1   4  22  501.37   30.06
   1   4  23   19.05   10.67
  -1   4 -23   35.41    4.36
  -1   4 -24  334.43   12.28
  -1   4 -25   74.32    5.20
  -1   4 -26  460.21   15.47
  -1   4 -27  103.15    5.97
  -1   4 -28   12.99    3.44
  -1   4 -29  195.14    7.94
  -1   4 -30  170.65    6.97
   1   4  31   65.18    4.23
  -1   4 -31   65.99    4.05
  -1   4 -32  314.53    9.82
   1   4  32  294.44    9.86
  -1   4 -33   79.80    3.61
   1   5 -32  113.30    4.46
   1   5 -31   35.39    2.91
   1   5 -30   84.30    4.47
   1   5 -29    0.11    2.64
   1  -5  28  180.71    8.69
   1   5 -28  190.97    7.72
   1   5 -27  110.88    5.86
   1   5 -26  106.25    5.86
   1  -5  25   43.42    4.73
   1   5 -25   39.61    4.34
   1   5 -24   35.10    4.24
   1   5 -23   48.54    4.61
   1   5 -23   31.65    7.11
   1  -5  22   62.85    6.20
   1   5 -22   68.23    5.05
   1  -5  21  237.06   10.84
   1   5 -21  240.19    9.61
   1  -5  20  444.39   16.64
   1   5 -20  451.90   15.17
   1   5 -19    9.06    3.38
   1  -5  19    5.29    4.87
   1  -5  18  873.72   27.67
   1   5 -18  842.81   41.20
   1   5 -18  856.89   25.87
   1  -5  17  472.87   17.48
   1   5 -17  494.96   15.82
   1   5 -16  115.48    5.93
   1   5 -16   90.84   14.99
   1   5 -15  478.09   15.47
   1   5 -15  453.08   27.77
   1   5 -14  941.00   27.44
   1   5 -14  918.72   41.32
   1   5 -13   38.95   12.25
   1   5 -12  277.56   20.88
   1   5 -11  223.85   18.75
   1   5 -10   12.83   10.46
   1   5  -9  535.42   27.53
   1   5  -8  545.99   21.74
   1   5  -8  557.91   27.33
   1   5  -7  140.43    9.83
   1   5  -7  140.98   14.23
   1   5  -6  156.66   14.59
   1   5  -6  145.89   10.14
   1   5  -5  670.78   29.29
   1   5  -5  651.45   24.00
   1   5  -4   20.43    9.33
   1   5  -4    5.49    4.90
   1   5  -3  831.28   33.49
   1   5  -3  873.36   29.18
   1   5  -2  388.20   20.15
   1   5  -1  643.31   26.98
   1   5   0    9.11    8.23
   1   5   1  626.89   25.88
  -1   5  -1  582.09   19.66
  -1   5  -2  329.23   13.44
  -1   5  -3  766.92   26.76
  -1   5  -3  845.71   28.10
  -1   5  -4   16.95    5.84
  -1   5  -4   15.31    5.55
  -1   5  -5  697.23   24.91
  -1   5  -5  673.42   25.32
  -1   5  -6  139.69    9.88
  -1   5  -6  166.02   11.62
  -1   5  -7  101.92    8.54
  -1   5  -8  640.70   24.52
   1  -5 -10   12.93    4.34
   1  -5 -11  258.26   12.22
   1  -5 -12  236.55   11.81
  -1   5 -13   39.13    3.65
   1  -5 -13   46.39    5.72
   1  -5 -14  921.44   30.31
  -1   5 -14  886.19   26.33
   1  -5 -15  533.90   20.60
  -1   5 -15  544.40   17.12
   1  -5 -16   95.56    7.66
   1   5  16   93.82   13.05
  -1   5 -16   98.66    5.55
   1   5  17  512.21   27.63
   1  -5 -17  487.97   19.41
  -1   5 -17  485.88   15.98
  -1   5 -18  872.82   26.29
   1   5  18  898.71   39.39
  -1   5 -19    7.19    3.38
   1   5  19   24.41   10.98
  -1   5 -20  497.67   16.52
   1   5  20  500.08   28.25
  -1   5 -21  256.97   10.16
   1   5  21  234.44   19.99
  -1   5 -22   74.75    5.39
  -1   5 -23   39.67    4.32
  -1   5 -24   36.40    4.18
  -1   5 -25   43.91    4.44
  -1   5 -26  106.72    5.97
  -1   5 -27   91.43    5.41
  -1   5 -28  211.98    8.35
  -1   5 -29   -0.11    2.65
  -1   5 -30   75.07    4.23
  -1   5 -31   28.33    2.75
  -1   5 -32  113.08    4.50
   1   6 -31   77.87    3.52
   1   6 -30   68.84    3.66
   1   6 -29   80.68    4.26
   1  -6  28    6.26    4.09
   1   6 -28    9.89    2.80
   1   6 -27   73.75    4.64
   1   6 -26    2.66    3.05
   1   6 -25   82.74    5.11
   1   6 -24   29.19    3.94
   1  -6  24   26.27    4.42
   1  -6  23  264.75   11.40
   1  -6  23  270.50   11.05
   1   6 -23  261.96   10.33
   1  -6  22  142.07    8.25
   1  -6  22  134.75    7.89
   1   6 -22  142.29    7.13
   1   6 -22  139.02   11.49
   1   6 -22  140.61   18.33
   1   6 -21   32.63   13.56
   1  -6  21   47.42    6.00
   1   6 -21   36.50    7.38
   1  -6  21   42.25    5.28
   1   6 -21   33.88    4.33
   1  -6  20  106.94    7.82
   1  -6  20  112.88    7.44
   1   6 -20  102.31    6.09
   1   6 -20   94.73   17.20
   1  -6  19  762.17   25.76
   1   6 -19  776.95   23.85
   1   6 -19  747.75   39.90
   1  -6  19  792.12   25.19
   1   6 -18    0.48    3.24
   1  -6  18    8.03    5.48
   1   6 -18   -3.75   11.82
   1   6 -17  613.58   19.38
   1   6 -17  580.86   34.50
   1   6 -16  122.08    6.39
   1   6 -16  120.43   16.82
   1   6 -15   50.21   14.11
   1   6 -15   43.25    4.42
   1   6 -14   42.86   12.98
   1   6 -14   24.12    3.57
   1   6 -13  139.47   16.67
  -1  -6 -12  129.89    6.13
   1   6 -12  148.26   16.97
  -1  -6 -11   57.92    4.35
   1   6 -11   70.88   13.38
   1  -6  11   75.81    5.60
  -1  -6 -10   32.07    3.57
   1   6 -10   35.29   11.19
   1  -6  10   28.05    3.60
   1  -6  10   29.79    4.37
  -1  -6  -9  469.22   15.15
   1  -6   9  459.56   15.19
   1   6  -9  511.03   27.09
   1   6  -8   39.10   11.07
   1   6  -8   43.22    7.02
   1   6  -7  110.11    9.68
   1   6  -7   83.09   12.39
   1   6  -6   47.02    7.11
   1   6  -6   40.64   11.28
   1   6  -5  211.53   13.05
   1   6  -5  238.55   17.47
   1   6  -4  616.37   28.53
   1   6  -4  577.46   23.38
   1   6  -3 1702.71   57.62
   1   6  -3 1635.95   51.97
   1   6  -2  217.13   16.37
   1   6  -1  582.60   27.14
   1   6   0   -3.22    8.18
  -1   6  -3 1680.46   52.85
  -1   6  -4  555.09   22.26
  -1   6  -4  638.99   23.99
  -1   6  -5  219.34   13.07
  -1   6  -5  237.94   13.59
  -1   6  -6   31.30    7.21
  -1   6  -6   44.85    7.35
  -1   6  -7   92.21    8.95
  -1   6  -7   92.68   10.34
  -1   6  -8   51.07    9.08
  -1   6  -8   64.16    8.27
  -1  -6   9  433.48   14.30
  -1   6  -9  464.81   22.73
   1  -6  -9  444.93   14.62
  -1   6 -10   37.96    9.15
  -1  -6  10   33.59    3.69
   1  -6 -10   30.19    3.89
   1  -6 -11   57.72    4.58
  -1   6 -11   52.01    9.89
   1  -6 -12  120.17    5.96
  -1   6 -12  126.27   13.75
  -1   6 -13  170.56   16.01
  -1   6 -14   15.70    3.52
  -1   6 -14   20.55    9.84
  -1   6 -15   49.91   12.12
  -1   6 -15   52.11    4.37
  -1   6 -16   98.76   14.63
  -1   6 -16   88.89    5.56
   1   6  16  111.56   14.14
   1   6  17  617.03   31.40
  -1   6 -17  591.44   31.93
  -1   6 -17  630.53   19.82
  -1   6 -18    6.41   10.51
   1   6  18    7.77    9.71
  -1   6 -18    9.07    3.64
  -1   6 -19  794.57   39.62
  -1   6 -19  842.63   25.31
   1   6  19  779.31   37.60
  -1   6 -20  103.41   14.99
  -1   6 -20  102.07    6.13
  -1   6 -21   58.81    4.97
  -1   6 -21   47.74   12.54
  -1   6 -22  111.40   15.89
  -1   6 -22  144.31    7.10
  -1   6 -23  233.29    9.44
  -1   6 -24   30.86    3.97
  -1   6 -25   66.31    4.88
  -1   6 -26    0.27    2.85
  -1   6 -27   61.15    4.39
  -1   6 -28   10.79    2.86
  -1   6 -29   79.43    4.29
  -1   6 -30   66.31    3.61
  -1   6 -31   77.53    3.56
   1   7 -30   84.58    3.48
   1   7 -29   27.37    2.50
   1   7 -28   83.97    4.32
   1  -7  28   97.01    5.68
   1   7 -27   89.75    4.58
   1   7 -26   69.90    4.38
   1   7 -25   58.20    4.38
   1   7 -24  127.88    6.17
   1  -7  24  124.65    6.63
   1  -7  23  181.00    9.03
   1  -7  23  180.67    8.59
   1   7 -23  192.70    8.07
   1   7 -22  366.19   12.76
   1  -7  22  352.98   13.55
   1  -7  22  365.23   14.08
   1  -7  21   66.26    6.05
   1   7 -21   74.31    5.10
   1  -7  21   63.18    6.56
   1  -7  20   87.44    7.48
   1   7 -20   77.52    5.50
   1  -7  20   94.90    6.77
   1   7 -20   81.71   15.17
   1  -7  19   78.64    7.35
   1   7 -19   84.66   15.68
   1  -7  19   81.47    6.72
   1   7 -19   84.07    5.63
   1  -7  18  122.51    8.72
   1   7 -18  118.96   17.42
   1  -7  18  115.29    7.65
   1   7 -18   96.71    6.21
   1   7 -17   67.16   15.27
   1   7 -17   84.26    5.65
   1  -7  17   80.11    6.78
   1  -7  16   26.91    4.98
   1   7 -16   30.46    4.01
   1   7 -15  501.96   16.43
   1  -7  15  485.51   17.84
   1   7 -15  502.82   31.37
   1   7 -14  117.13   17.17
   1   7 -14  108.96    6.20
   1  -7  14  106.35    7.51
  -1  -7 -13  194.14    8.11
   1   7 -13  188.64   19.53
   1  -7  13  190.17    9.47
  -1  -7 -12  152.83    7.11
   1   7 -12  164.13   18.08
   1  -7  12  153.25    8.30
   1  -7  12  136.60    6.99
   1  -7  11   60.03    4.92
  -1  -7 -11   50.28    4.63
   1   7 -11   41.64   13.26
   1  -7  11   65.21    5.89
  -1  -7 -10  422.27   14.65
   1  -7  10  443.05   14.84
   1  -7  10  425.00   15.82
  -1  -7  -9   41.10    4.32
   1  -7   9   52.47    4.62
   1  -7   9   46.27    5.36
   1   7  -9   50.11   12.53
   1   7  -8  177.49   13.12
   1   7  -8  198.96   18.73
   1  -7   8  205.64    8.68
   1  -7   8  192.37    9.33
  -1  -7  -8  177.05    8.23
   1   7  -7  331.95   17.19
  -1  -7  -7  318.01   11.63
   1  -7   7  289.35   11.46
   1  -7   7  298.94   12.16
  -1  -7  -6  121.05    6.55
   1   7  -6  106.98   10.43
   1  -7   6  123.72    6.76
   1  -7   6  139.06    7.47
   1   7  -6  110.16   14.69
   1  -7   5  231.45   10.04
   1  -7   5  219.93    9.43
   1   7  -5  224.22   18.15
  -1  -7  -5  227.69    9.31
   1   7  -5  253.04   14.96
   1   7  -4    5.88    5.86
   1  -7   4   11.29    4.07
   1  -7   4    8.69    3.66
   1   7  -4    3.37    8.29
  -1  -7  -4   11.59    3.51
   1  -7   3   65.05    5.21
   1   7  -3   63.32   12.13
   1  -7   3   62.06    5.57
  -1  -7  -3   61.72    4.95
   1   7  -3   67.59    8.35
   1   7  -2  346.32   21.28
   1  -7   2  325.87   12.85
   1  -7   2  346.13   12.44
   1   7  -2  362.39   18.09
   1  -7   1  354.56   13.07
   1   7  -1  445.04   23.19
  -1  -7   0  250.56    9.95
   1  -7   0  257.36   10.14
  -1  -7   1  382.07   13.45
  -1  -7   2  308.75   11.46
  -1   7  -2  322.17   17.21
   1  -7  -3   62.41    4.95
  -1   7  -3   56.20    8.45
  -1  -7   3   55.63    4.73
  -1   7  -4   12.46    6.12
  -1  -7   4   10.38    3.57
   1  -7  -4   10.99    3.72
  -1  -7   5  250.12    9.80
   1  -7  -5  238.94    9.86
  -1   7  -5  271.41   15.24
  -1   7  -6  129.09   11.38
   1  -7  -6  117.80    6.53
  -1  -7   6  107.53    6.27
  -1  -7   7  301.65   11.11
   1  -7  -7  287.87   11.27
  -1   7  -7  302.44   16.98
  -1   7  -8  205.51   13.62
   1  -7  -8  195.71    8.41
  -1  -7   9   34.69    4.15
   1  -7  -9   38.85    4.31
  -1   7  -9   41.53    8.65
  -1  -7  10  414.88   14.27
   1  -7 -10  426.86   14.58
  -1   7 -10  414.26   22.81
  -1  -7  11   54.85    4.60
   1  -7 -11   64.19    4.98
  -1   7 -11   52.87   10.03
   1  -7 -12  132.75    6.79
  -1  -7  12  124.40    6.41
  -1   7 -12  110.76   13.48
   1  -7 -13  189.27    8.11
  -1   7 -13  173.67   16.41
  -1   7 -14   87.83   13.62
  -1   7 -14  122.86    6.42
  -1   7 -15  464.28   27.13
  -1   7 -15  492.05   16.31
  -1   7 -16   17.72    9.59
  -1   7 -16   23.68    4.11
   1   7  16   18.06    9.36
  -1   7 -17   67.49    5.25
   1   7  17   45.72   10.89
  -1   7 -17   74.89   13.06
  -1   7 -18   77.44   13.23
  -1   7 -18   98.30    6.05
  -1   7 -19   85.04    5.52
  -1   7 -19   68.05   12.63
  -1   7 -20   63.82    4.99
  -1   7 -21   42.35    4.55
  -1   7 -22  362.63   12.82
  -1   7 -23  191.48    8.10
  -1   7 -24  122.63    6.23
  -1   7 -25   61.95    4.40
  -1   7 -26   71.86    4.44
  -1   7 -27   76.02    4.31
  -1   7 -28   93.92    4.47
  -1   7 -29   30.88    2.59
  -1   7 -30   71.00    3.21
   1   8 -28   40.32    2.52
   1  -8  27   23.24    3.85
   1   8 -27   18.83    2.42
   1   8 -26   99.94    4.66
   1   8 -25   45.33    3.48
   1   8 -24    5.32    2.75
   1  -8  23  209.39    9.23
   1   8 -23  220.45    8.41
   1   8 -22   33.08    3.82
   1  -8  22   28.96    4.84
   1  -8  22   34.81    4.54
   1  -8  21   20.01    5.05
   1  -8  21   21.99    4.50
   1   8 -21   20.99    3.67
   1  -8  20   43.56    5.95
   1  -8  20   48.57    5.49
   1   8 -20   40.95    4.39
   1   8 -19  306.02   11.18
   1  -8  19  280.43   12.17
   1  -8  19  299.64   13.27
   1  -8  18  256.46   12.18
   1   8 -18  242.19    9.80
   1  -8  18  252.98   11.32
   1  -8  17  152.60    8.90
   1   8 -17  156.46    7.45
   1   8 -17  149.49   18.35
   1   8 -16  509.47   32.51
   1   8 -16  567.92   18.23
   1  -8  16  554.25   19.78
   1   8 -15  145.06    7.20
   1  -8  15  116.99    8.33
   1   8 -15  157.27   18.90
  -1  -8 -14  191.37    8.45
   1   8 -14  215.99   21.05
   1  -8  14  214.54   10.66
   1   8 -14  216.21    9.04
   1   8 -13   32.06   12.34
  -1  -8 -13   28.85    4.07
   1  -8  13   26.43    5.67
   1   8 -12  186.73   19.60
  -1  -8 -12  164.45    7.88
   1  -8  12  159.64    7.83
   1  -8  12  167.68    9.25
  -1  -8 -11  185.40    8.74
   1  -8  11  193.85    8.83
   1  -8  11  222.72   10.46
   1   8 -11  214.81   20.62
   1  -8  10  400.23   14.34
   1   8 -10  420.89   27.96
  -1  -8 -10  398.76   14.26
   1  -8  10  383.34   15.37
  -1  -8  -9  298.70   11.37
   1  -8   9  273.03   11.26
   1  -8   9  276.88   12.29
   1   8  -9  278.63   22.97
  -1  -8  -8  383.59   13.74
   1  -8   8  356.71   14.70
   1   8  -8  381.36   25.68
   1  -8   8  368.17   13.85
   1   8  -8  405.57   20.79
   1  -8   7   20.58    4.42
   1   8  -7   18.96   11.45
   1   8  -7   17.59    7.46
   1  -8   7   16.03    4.77
  -1  -8  -7   18.73    4.18
  -1  -8  -6  198.69    9.04
   1   8  -6  170.89   13.84
   1   8  -6  177.79   17.39
   1  -8   6  180.94    9.71
   1  -8   6  198.85    9.03
  -1  -8  -5   86.36    6.04
   1   8  -5   91.17   10.27
   1  -8   5   80.62    6.05
   1   8  -5  109.56   15.16
   1  -8   5   89.68    7.05
   1   8  -4  415.45   25.70
  -1  -8  -4  431.59   15.31
   1  -8   4  440.77   15.67
   1   8  -4  436.18   21.92
  -1  -8  -3  986.54   29.75
   1  -8   3  970.26   29.84
   1   8  -3  994.81   42.08
   1   8  -3  992.57   37.63
   1  -8   2  176.27    8.50
   1   8  -2  132.68   12.44
   1  -8   1  445.33   16.20
   1   8  -1  509.53   23.32
   1  -8   0  254.99   10.47
  -1  -8   0  221.10   10.01
  -1  -8   1  530.21   17.83
  -1   8  -1  519.59   24.37
  -1  -8   2  159.66    8.18
  -1   8  -2  207.52   14.56
  -1   8  -3  924.11   35.77
  -1  -8   3  926.84   27.83
   1  -8  -3  886.30   27.88
  -1   8  -4  431.80   21.96
  -1  -8   4  415.62   15.19
   1  -8  -4  451.74   15.54
  -1   8  -5   97.67   10.77
   1  -8  -5   99.07    6.60
  -1  -8   5   95.98    6.31
  -1  -8   6  192.79    9.01
   1  -8  -6  210.73    9.50
  -1   8  -7   29.75    7.83
  -1  -8   7   25.32    4.42
   1  -8  -7   27.20    4.58
  -1   8  -8  395.42   20.78
  -1  -8   8  380.21   13.82
   1  -8  -8  373.72   14.01
  -1  -8   9  244.02   10.22
   1  -8  -9  258.07   10.68
   1  -8 -10  395.26   14.46
  -1  -8  10  407.70   14.28
  -1  -8  11  209.33    8.98
   1  -8 -11  217.91    9.51
  -1  -8  12  154.35    7.40
   1  -8 -12  147.29    7.65
   1  -8 -13   31.97    4.26
  -1   8 -14  230.65    9.56
  -1   8 -15  120.57    6.61
  -1   8 -16  584.53   18.92
  -1   8 -17  134.95    7.07
  -1   8 -18  240.57    9.84
  -1   8 -19  294.47   11.16
  -1   8 -20   35.63    4.20
  -1   8 -21   20.01    3.71
  -1   8 -22   42.92    4.11
  -1   8 -23  194.78    7.87
  -1   8 -24   11.60    3.01
  -1   8 -25   56.64    3.84
  -1   8 -26  102.98    4.80
  -1   8 -27   17.42    2.35
  -1   8 -28   39.12    2.51
   1  -9  26   15.51    3.27
   1   9 -26   13.44    1.84
   1   9 -25  102.81    4.42
   1   9 -24  205.44    7.35
   1  -9  23  145.30    6.69
   1   9 -23  157.42    6.21
   1   9 -22   24.98    3.18
   1  -9  22   24.74    4.21
   1  -9  21  117.19    7.00
   1   9 -21  120.17    5.79
   1  -9  20   74.67    6.39
   1   9 -20   72.54    4.75
   1  -9  19   33.57    5.74
   1   9 -19   29.66    3.80
   1  -9  18   71.07    7.11
   1   9 -18   73.52    4.96
   1  -9  17   47.01    6.50
   1   9 -17   35.63    4.20
   1   9 -16   49.93    4.67
   1   9 -15  241.76    9.87
  -1  -9 -14  145.82    6.94
   1  -9  14  140.67    8.80
   1   9 -14  143.25    7.24
  -1  -9 -13   43.67    4.62
   1   9 -13   40.62   12.32
   1  -9  13   62.88    6.58
  -1  -9 -12  339.81   12.53
   1  -9  12  325.16   12.44
   1  -9  11   37.05    4.91
  -1  -9 -11   27.57    4.34
   1   9 -11   21.27   11.06
  -1  -9 -10   74.11    5.74
   1   9 -10   44.18   13.01
   1  -9  10   55.86    5.57
  -1  -9  -9  295.21   12.09
   1   9  -9  277.56   22.93
   1  -9   9  319.97   12.46
  -1  -9  -8  721.53   22.96
   1  -9   8  693.44   22.91
   1   9  -8  694.16   36.39
   1   9  -7    1.09    9.67
   1   9  -7    3.65    6.69
  -1  -9  -7    4.79    4.40
   1  -9   7    3.42    4.55
  -1  -9  -6  122.48    7.53
   1  -9   6  125.46    7.58
   1   9  -6  110.02   12.09
   1   9  -6  135.94   15.89
   1   9  -5  215.03   15.64
  -1  -9  -5  220.33   10.09
   1  -9   5  204.71    9.88
  -1  -9  -4  100.53    6.77
   1  -9   4  101.20    7.19
   1   9  -3  256.78   16.89
  -1  -9  -3  225.99   10.44
   1  -9   3  244.59   10.91
   1   9  -2  125.01   12.93
   1  -9   2  144.36    8.37
  -1   9   1  505.68   25.45
   1   9  -1  480.12   25.31
   1  -9   1  533.45   18.20
  -1   9   0   -6.68    7.53
  -1  -9   0    5.70    4.47
   1  -9   0    1.32    4.44
   1   9   0   -8.11    8.60
  -1  -9   1  491.65   17.65
  -1   9  -1  522.60   25.40
   1   9   1  510.20   25.39
  -1  -9   2  101.65    6.91
  -1   9  -2  112.95   12.22
  -1  -9   3  260.06   10.79
   1  -9  -3  235.96   10.77
  -1   9  -3  212.57   16.44
  -1   9  -4  101.40   11.92
  -1  -9   4   91.75    6.82
   1  -9  -4  106.72    7.20
  -1   9  -5  186.47   14.81
   1  -9  -5  165.04    8.95
  -1  -9   5  174.13    8.77
  -1   9  -6  150.41   13.49
   1  -9  -6  157.99    8.58
  -1  -9   6  148.16    8.06
  -1   9  -7    5.93    6.70
  -1  -9   7    6.31    4.16
   1  -9  -7    6.64    4.50
  -1  -9   8  730.33   22.84
   1  -9  -8  685.47   22.94
  -1  -9   9  303.67   11.84
   1  -9  -9  288.74   12.02
  -1  -9  10   54.69    5.25
   1  -9 -10   53.25    5.34
  -1  -9  11   36.00    4.57
   1  -9 -11   35.29    4.81
  -1  -9  12  298.82   11.53
   1  -9 -12  313.16   11.98
  -1  -9  13   58.98    4.91
   1  -9 -13   62.61    5.15
  -1   9 -14  137.96    7.18
  -1   9 -15  296.80   11.29
  -1   9 -16   50.52    4.66
  -1   9 -17   51.65    4.74
  -1   9 -18   61.61    4.79
  -1   9 -19   26.21    3.79
  -1   9 -20   88.24    5.11
  -1   9 -21  108.11    5.56
  -1   9 -22   32.16    3.35
  -1   9 -23  154.10    6.29
  -1   9 -24  228.80    7.96
  -1   9 -25  103.30    4.41
  -1   9 -26   11.43    1.84
   1  10 -24   19.25    1.84
   1  10 -23   26.68    2.33
   1 -10  22  102.88    5.22
   1  10 -22  110.48    4.67
   1 -10  21  162.47    7.26
   1  10 -21  167.92    6.36
   1  10 -20   24.48    2.97
   1 -10  20   30.38    4.29
   1  10 -19   15.61    3.01
   1 -10  19   28.64    4.84
   1  10 -18  149.39    6.54
   1 -10  18  143.77    8.13
   1 -10  17   79.99    6.83
   1  10 -17   53.20    4.33
   1 -10  16  493.66   17.97
   1  10 -16  491.56   15.90
   1  10 -15   11.69    3.42
   1  10 -14   35.40    4.21
  -1 -10 -13   23.62    3.75
   1  10 -13   29.06    4.17
  -1 -10 -12  371.85   13.42
   1 -10  11  212.18    9.23
  -1 -10 -11  184.33    8.85
  -1 -10 -10  185.32    8.78
   1 -10  10  177.96    8.74
   1 -10   9   31.37    5.04
  -1 -10  -9   33.76    5.18
  -1 -10  -8   60.57    5.91
   1 -10   8   56.40    5.69
  -1 -10  -7   55.20    5.94
   1 -10   7   81.32    6.58
   1  10  -6   78.21   10.52
  -1 -10  -6   91.09    6.89
   1 -10   6   78.43    6.59
  -1 -10  -5   83.53    6.84
   1  10  -5   73.77   10.56
   1 -10   5   95.37    6.92
  -1  10   4  118.93   12.99
  -1 -10  -4  153.07    8.15
   1 -10   4  129.26    8.26
   1  10  -4  114.69   12.68
  -1  10   3   83.51   11.87
   1 -10   3   85.17    6.89
   1  10  -3   65.42   10.88
  -1  10   2   64.41   11.08
   1  10  -2   49.60   10.40
  -1  10   1  243.45   17.83
   1  10  -1  257.69   18.34
  -1 -10  -1  248.07   11.31
   1 -10   1  263.65   11.74
   1  10   0   54.14   10.25
  -1 -10   0   61.56    6.34
   1 -10   0   51.99    6.17
   1  10   1  246.05   18.06
  -1 -10   1  247.56   11.11
  -1  10  -1  233.72   17.46
   1  10   2   46.53   10.18
  -1 -10   2   75.69    6.71
  -1  10  -2   72.51   11.48
   1  10   3   50.01   10.40
  -1 -10   3   74.99    6.36
  -1  10  -3   60.26   10.74
  -1  10  -4  144.08   13.94
  -1 -10   4  182.74    9.20
   1 -10  -4  167.83    9.02
   1  10   4  139.44   14.09
  -1  10  -5   74.60   10.76
  -1 -10   5   93.70    6.74
   1 -10  -5   85.69    7.13
  -1 -10   6   58.74    5.79
   1 -10  -6   74.15    6.55
  -1  10  -6   53.74    9.80
  -1 -10   7   79.47    6.39
   1 -10  -7   93.01    6.91
  -1 -10   8   62.11    5.58
   1 -10  -8   47.31    5.57
   1 -10  -9   33.11    5.20
  -1 -10   9   26.89    4.67
  -1 -10  10  145.77    7.42
   1 -10 -10  122.41    7.58
  -1 -10  11  191.42    8.68
   1 -10 -11  189.94    8.89
  -1 -10  12  338.80   12.30
  -1 -10  13   37.11    3.96
  -1  10 -13   29.78    4.20
  -1  10 -14   31.00    4.12
  -1  10 -15   10.97    3.61
  -1  10 -16  481.36   15.69
  -1  10 -17   72.94    4.77
  -1  10 -18  134.51    6.18
  -1  10 -19   26.00    3.32
  -1  10 -20   36.24    3.32
  -1  10 -21  165.21    6.37
  -1  10 -22  136.81    5.35
  -1  10 -23   29.01    2.40
   1 -11  20   53.69    3.63
   1  11 -20   49.62    2.85
   1 -11  19  124.75    5.95
   1  11 -19  122.38    4.92
   1 -11  18  100.64    5.94
   1  11 -18  114.41    4.85
   1 -11  17   24.68    4.34
   1  11 -17   18.73    2.74
   1 -11  16   14.16    4.53
   1  11 -16   13.23    2.78
   1 -11  15   31.80    5.29
   1  11 -15   23.50    3.30
   1 -11  14   51.72    6.02
   1  11 -14   48.48    4.10
   1  11 -13    4.73    2.86
  -1 -11 -12  100.00    5.50
   1  11 -12  103.53    5.60
  -1 -11 -11   35.52    4.41
   1  11 -11   38.11    4.13
  -1 -11 -10  134.43    7.13
  -1 -11  -9   10.24    4.11
  -1 -11  -8  151.42    8.00
   1 -11   8  146.19    7.95
  -1 -11  -7   50.12    5.50
   1 -11   7   30.69    5.22
  -1 -11  -6   21.81    4.88
   1 -11   6   26.19    5.16
  -1 -11  -5  355.24   13.88
   1 -11   5  370.66   14.13
  -1 -11  -4   16.80    4.70
   1 -11   4   14.15    5.14
   1 -11   3  182.23    9.55
   1 -11   2  437.10   16.20
  -1 -11  -1   71.15    6.54
   1 -11   1   67.96    6.45
  -1 -11   0   15.92    5.10
   1 -11   0   24.05    5.46
  -1 -11   1   66.32    6.40
  -1 -11   2  452.87   16.34
  -1 -11   3  163.63    8.59
   1 -11  -4    9.42    5.22
  -1 -11   4   14.37    5.00
  -1 -11   5  345.75   13.40
   1 -11  -5  347.73   13.62
   1 -11  -6   20.39    5.10
  -1 -11   6   13.92    4.43
  -1 -11   7   57.52    5.62
   1 -11  -7   55.07    5.49
  -1 -11   8  111.43    6.88
   1 -11  -8  111.63    7.11
  -1 -11   9    5.03    3.90
   1 -11  -9    9.66    4.10
  -1 -11  10  133.66    7.03
  -1 -11  11   43.32    4.35
  -1  11 -11   41.86    4.11
  -1 -11  12  113.40    5.83
  -1  11 -12  108.03    5.91
  -1  11 -13    6.33    3.20
  -1  11 -14   50.88    4.06
  -1  11 -15   30.42    3.35
  -1  11 -16   18.91    3.04
  -1  11 -17   16.80    2.68
  -1  11 -18   86.99    4.27
  -1 -11  18   85.40    4.69
  -1  11 -19  122.82    4.95
  -1  11 -20   48.49    2.81
   1 -12  17  112.70    5.09
   1 -12  16   31.66    3.50
   1  12 -16   31.58    2.34
   1 -12  15    2.45    3.30
   1  12 -15    3.29    1.95
   1 -12  14  183.65    8.10
   1  12 -14  181.70    6.57
   1 -12  13   63.96    5.40
   1  12 -13   52.52    3.52
   1 -12  12   11.39    4.45
   1  12 -12    8.28    2.52
   1  12 -11   15.20    2.83
   1 -12  11   12.45    4.77
  -1 -12 -10   42.98    4.06
   1  12 -10   46.62    3.75
   1  12  -9  237.53    8.82
  -1 -12  -9  240.46    9.20
  -1 -12  -8   25.93    4.04
  -1 -12  -7   27.23    4.28
  -1 -12  -6   34.59    4.38
  -1 -12  -5   12.79    4.08
  -1 -12  -4  110.55    6.86
   1 -12   4  126.50    7.14
   1 -12   3  298.51   11.71
   1 -12   2  136.92    7.64
   1 -12   1  181.14    8.87
  -1 -12   0   28.87    4.87
   1 -12   0   27.43    4.93
  -1 -12   1  181.20    8.80
  -1 -12   2  117.63    7.05
  -1 -12   3  302.72   11.79
  -1 -12   4  112.09    6.84
   1 -12  -4  122.47    6.98
  -1 -12   5   14.71    4.11
  -1 -12   6   51.73    5.09
  -1 -12   7   23.64    4.12
  -1 -12   8   19.32    3.80
  -1 -12   9  240.31    9.08
  -1  12  -9  227.76    8.64
  -1 -12  10   46.73    3.89
  -1  12 -10   47.98    3.86
  -1 -12  11    8.81    2.71
  -1  12 -11   10.39    2.74
  -1  12 -12   11.31    2.68
  -1  12 -13   66.10    3.83
  -1  12 -14  169.88    6.28
  -1  12 -15    4.95    1.95
  -1  12 -16   22.50    2.18
   1  13 -10    1.82    1.65
   1  13  -9   92.18    3.94
   1 -13   9   88.38    5.17
  -1 -13  -8   23.39    2.69
   1 -13   8   25.87    3.82
   1  13  -8   23.74    2.49
   1  13  -7   99.99    4.48
  -1 -13  -7  101.96    5.04
   1 -13   6  161.76    7.45
  -1 -13  -6  186.06    7.00
   1  13  -6  168.41    6.35
   1 -13   5  336.84   11.92
  -1 -13  -5  354.15   11.64
   1 -13   4   60.56    4.83
  -1 -13  -4   70.99    4.67
   1 -13   3   57.04    4.50
  -1 -13  -3   60.63    4.53
   1 -13   2   17.20    3.47
  -1 -13   0  103.24    5.64
  -1 -13   1   26.87    3.82
  -1 -13   2   16.44    3.48
  -1 -13   3   53.35    4.34
  -1 -13   4   78.48    4.86
  -1 -13   5  358.07   11.85
  -1  13  -6  145.85    5.88
  -1 -13   6  183.16    6.77
  -1 -13   7  107.16    5.09
  -1  13  -7  108.60    4.58
  -1 -13   8   21.03    2.79
  -1  13  -8   22.81    2.31
  -1  13  -9   80.37    3.68
  -1  13 -10    1.54    1.62
   2   0   0   41.40    3.85
   2   0   1  106.93    5.50
   2   0  -1  100.75    5.76
   2   0  -2    6.84    2.94
   2   0  -3  196.80    8.80
   2   0  -4 1403.35   42.83
   2   0  -4 1397.43   40.81
   2   0   4 1414.53   44.20
   2   0  -5   43.13    4.61
   2   0  -5   37.40    6.29
   2   0   5   38.06    7.86
   2   0  -6  624.09   20.85
   2   0  -6  616.59   22.62
   2   0   6  632.86   25.20
   2   0  -7  738.18   24.28
   2   0   7  763.64   29.01
   2   0  -7  733.28   26.08
   2   0  -8   19.72    6.03
   2   0  -8   20.96    4.82
   2   0   8   18.55    8.14
   2   0   9   10.62    7.95
   2   0  -9    3.01    5.57
   2   0 -10 1913.46   58.49
   2   0  10 1899.59   62.11
   2   0  11 1879.73   63.24
   2   0 -11 1954.17   59.49
   2   0 -12  308.92   16.16
   2   0 -13    5.37    4.95
   2   0 -13    5.09    6.03
   2   0 -14  125.57   11.20
   2   0 -14   97.74    8.37
   2   0 -15  101.70    8.40
   2   0  15   78.71    6.50
   2   0 -15   87.68   10.30
   2   0 -16  500.90   20.59
   2   0  16  487.69   17.45
   2   0 -16  486.58   14.86
   2   0  16  477.39   27.40
   2   0 -16  460.20   23.03
   2   0 -17  455.40   19.47
   2   0  17  412.84   15.97
   2   0 -17  433.76   13.54
   2   0 -17  410.63   21.84
   2   0  17  404.84   26.33
   2   0 -18  348.89   11.39
   2   0  18  324.99   13.70
   2   0 -18  323.92   19.61
   2   0 -18  339.07   16.93
  -2   0 -18  340.54   11.44
   2   0  18  357.83   24.26
   2   0 -19   22.67    3.19
   2   0  19   19.88   11.45
   2   0 -19   18.33    5.53
   2   0 -19   22.02    8.20
   2   0  19   27.89    5.49
  -2   0 -19   16.43    3.05
  -2   0 -20   28.24    3.45
   2   0 -20   26.04    6.18
   2   0 -20   33.88    3.61
   2   0 -20   42.00    8.91
   2   0  20   33.22    5.83
   2   0  20   43.86   13.33
   2   0  21  540.05   33.08
  -2   0 -21  555.06   17.48
   2   0 -21  550.25   23.82
   2   0 -21  556.77   17.46
  -2   0 -22    9.54    3.18
   2   0 -22    4.59    3.03
   2   0 -22    0.56    5.29
   2   0 -23  140.46    6.54
  -2   0 -23  132.05    6.41
   2   0 -24   48.84    7.73
   2   0 -24   53.82    4.29
  -2   0 -24   59.90    4.54
   2   0 -25    4.19    2.85
  -2   0 -25    9.96    3.22
   2   0 -25    0.56    5.25
   2   0 -26  107.38    5.68
  -2   0 -26  108.91    5.63
  -2   0 -27   12.08    3.11
   2   0 -27   11.12    2.98
   2   0 -28   12.83    2.90
  -2   0 -28   15.12    3.00
  -2   0 -29   23.72    3.05
   2   0 -29   28.36    3.10
   2   0  30  159.42    7.68
   2   0  31  107.13    6.07
   2   0  32  727.49   21.66
   2   0  33   22.25    3.01
   2   0  34   21.25    2.40
   2  -1  34  131.10    4.92
   2  -1  33   55.20    3.62
   2  -1  32   72.40    4.62
   2  -1  31   29.23    3.93
   2  -1  30  215.24    9.09
   2   1 -29   61.20    3.97
   2   1 -28  215.92    8.17
   2   1 -27  228.27    8.64
  -2  -1 -27  222.70    8.63
  -2  -1 -26   43.96    4.00
   2   1 -26   39.11    3.86
   2   1 -25    8.95    3.15
  -2  -1 -25   10.82    3.06
   2   1 -25    5.16    5.25
   2   1 -24   83.12    5.07
   2   1 -24   66.86    8.42
  -2  -1 -24   82.88    5.14
   2   1 -23   47.69   11.18
   2   1 -23   61.46    4.43
   2   1 -23   58.22    8.04
  -2  -1 -23   58.80    4.47
   2  -1  23   52.76    6.41
   2   1 -22  212.56   13.45
   2   1 -22  178.77   17.19
   2  -1  22  175.31    9.95
   2   1 -22  180.65    7.60
  -2  -1 -22  167.83    7.55
   2   1 -21  181.26   13.16
   2  -1  21  203.93   10.83
   2   1 -21  209.04    8.19
  -2  -1 -21  208.18    8.32
   2   1 -21  187.32   17.53
   2  -1  20  370.60   15.59
   2   1 -20  360.94   23.16
   2   1 -20  390.60   12.84
  -2  -1 -20  395.64   12.94
   2  -1  20  358.36   26.39
   2   1 -20  371.51   18.73
   2   1 -19  186.67    7.50
   2   1 -19  170.74   15.97
   2  -1  19  194.08   10.09
   2   1 -19  180.40   12.55
  -2  -1 -19  191.71    7.56
   2  -1  19  150.61   18.48
   2  -1  18  401.33   15.77
   2  -1  18  426.67   27.14
   2   1 -18  397.47   23.10
   2   1 -18  423.51   13.06
  -2  -1 -18  367.32   12.87
   2   1 -18  450.08   19.38
   2   1 -17  261.44   18.48
   2   1 -17  264.21    9.03
  -2  -1 -17  236.04    8.80
   2   1 -17  265.20   14.27
   2  -1  17  257.92   11.65
   2   1 -16   -5.14    7.72
   2  -1  16    2.61    4.83
   2   1 -16    2.82    2.28
   2   1 -15  560.10   26.09
   2  -1  15  527.31   18.93
   2   1 -14  746.32   31.43
   2   1 -13  302.53   17.81
   2  -1  13  259.09   19.57
   2  -1  12 1057.67   41.95
   2   1 -12 1079.19   39.25
   2   1 -11   26.18    5.24
   2   1 -11   24.74    7.30
   2  -1  11   30.72    9.75
   2  -1  10  684.65   29.65
   2   1 -10  681.86   27.20
   2   1 -10  681.35   23.98
   2   1  -9 2022.04   62.46
   2   1  -9 2001.70   58.59
   2  -1   9 2047.51   64.92
   2   1  -8 1280.94   43.73
   2  -1   8 1304.79   45.28
   2   1  -8 1372.39   40.24
   2   1  -7   86.39    9.65
   2   1  -7   88.64    6.55
   2  -1   7   91.17   10.88
   2   1  -6  369.81   17.22
   2  -1   6  364.12   17.60
   2   1  -6  366.54   14.02
   2   1  -5  107.51    6.43
   2   1  -5  117.88    9.92
   2  -1   5  124.29   10.00
   2   1  -4  449.06   15.54
   2   1  -4  451.23   19.22
   2  -1   4  444.94   18.97
   2   1  -3  656.22   20.97
   2   1  -3  691.04   25.20
   2  -1   3  690.03   24.30
   2   1  -2   69.80    4.80
   2  -1   2   67.63    7.29
   2   1  -2   74.61    8.32
   2   1  -1  271.24   10.07
   2  -1   1  266.72   10.64
   2  -1   1  285.51   12.46
   2   1   0   20.45    2.95
   2  -1   0   14.94    3.49
   2  -1   0   19.33    4.74
   2  -1  -1  300.38   11.37
   2   1   1  303.39   10.22
   2  -1  -1  284.30   11.53
   2   1   2   40.30    3.32
   2  -1  -2   43.89    4.48
   2  -1  -2   39.92    4.14
   2  -1  -3  662.59   19.88
   2  -1  -3  561.91   17.51
   2  -1  -4  439.91   15.73
   2  -1  -5  154.44    8.21
   2  -1  -6  280.30   11.62
   2  -1  -7   94.79    6.80
   2  -1  -8 1219.34   37.74
   2   1   8 1301.46   43.07
   2  -1  -9 1828.86   53.85
   2   1   9 1843.76   59.29
   2  -1 -10  702.44   23.90
   2  -1 -10  652.98   23.59
   2  -1 -11   32.59    5.44
   2  -1 -11   32.61    5.54
   2  -1 -12 1037.43   33.33
   2  -1 -12  973.35   33.37
   2  -1 -13  231.12   12.09
   2  -1 -13  210.40   12.36
   2  -1 -14  774.30   27.23
   2  -1 -14  710.88   27.50
   2   1  14  800.86   34.41
   2  -1 -15  544.63   21.15
   2  -1 -15  488.89   21.56
   2   1  15  504.73   17.86
   2   1  15  536.26   27.83
   2  -1 -16    3.88    2.18
   2  -1 -16    0.43    4.70
   2  -1 -16    0.51    5.16
   2   1  16    3.46    4.49
   2   1  16    3.54    9.57
   2  -1 -17  292.80   14.97
   2  -1 -17  262.47   15.55
   2  -1 -17  269.16    9.40
  -2   1 -17  276.82    9.56
   2   1  17  260.47   11.66
   2   1  17  309.83   21.67
   2  -1 -18  412.94   18.87
  -2   1 -18  408.38   13.05
   2  -1 -18  392.17   12.97
   2   1  18  407.62   25.66
   2  -1 -19  198.54   12.56
   2  -1 -19  197.91    7.71
  -2   1 -19  188.60    7.72
   2   1  19  218.36   19.45
   2  -1 -20  412.44   19.29
   2  -1 -20  390.48   12.95
   2   1  20  387.40   26.37
  -2   1 -20  382.64   12.93
   2  -1 -21  210.24   13.44
  -2   1 -21  196.92    8.16
   2  -1 -21  201.37    8.01
   2   1  21  222.93   20.19
   2   1  22  175.04   19.30
   2  -1 -22  183.85   12.70
   2  -1 -22  197.26    8.08
  -2   1 -22  195.67    8.09
   2  -1 -23   74.23    8.69
  -2   1 -23   72.65    4.95
   2  -1 -23   76.61    4.91
   2   1  23   68.16   14.60
   2  -1 -24   51.10    7.80
  -2   1 -24   67.20    4.69
   2  -1 -24   73.11    4.77
   2   1  24   74.40   14.11
  -2   1 -25   16.68    3.35
   2  -1 -25   18.91    3.37
   2  -1 -26   28.13    3.47
  -2   1 -26   33.69    3.65
   2  -1 -27  209.09    8.25
  -2   1 -27  215.44    8.29
  -2   1 -28  232.43    8.61
   2   1  29   71.62    5.67
  -2   1 -29   72.24    4.20
   2   1  30  225.85    9.24
  -2   1 -30  215.29    7.64
   2   1  31   23.47    3.86
   2   1  32   78.58    4.79
   2   1  33   47.34    3.51
   2   1  34  129.38    4.92
   2  -2  33    3.23    2.16
   2  -2  32   90.42    4.70
   2  -2  31   92.04    5.17
   2  -2  30  111.57    6.16
   2  -2  29  132.61    6.82
   2   2 -29  119.58    5.34
   2  -2  28   49.77    5.08
   2   2 -28   41.12    3.55
   2   2 -27   11.68    2.98
   2   2 -26  176.60    7.39
   2   2 -25  293.86   10.45
   2  -2  25  271.91   12.34
   2   2 -24   49.67    7.57
   2   2 -24   50.24    4.23
  -2  -2 -24   50.89    4.27
   2  -2  24   52.37    6.58
   2   2 -24   41.25   11.33
   2  -2  23  321.15   13.91
   2   2 -23  300.05   10.95
  -2  -2 -23  314.87   11.15
   2   2 -23  332.43   17.60
   2   2 -22   88.57   14.26
   2  -2  22   88.39    7.99
   2   2 -22   89.58    5.24
  -2  -2 -22   78.14    5.09
   2   2 -22   88.07    9.40
   2   2 -21  131.91    6.39
   2   2 -21  143.80   16.46
   2  -2  21  131.85    9.23
  -2  -2 -21  129.28    6.34
   2   2 -21  142.72   11.40
   2   2 -20   34.15    6.85
   2   2 -20   41.05   11.88
  -2  -2 -20   28.18    3.31
   2  -2  20   23.23    6.30
   2   2 -20   26.86    3.39
   2   2 -19  504.17   28.55
   2   2 -19  529.66   16.46
  -2  -2 -19  524.14   16.51
   2   2 -18   40.23    3.61
   2   2 -18   52.98   11.63
  -2  -2 -18   43.02    3.72
   2   2 -17  616.45   30.97
   2   2 -17  633.46   18.73
  -2  -2 -17  605.45   18.64
   2   2 -16  643.48   30.86
   2  -2  16  617.23   21.12
   2   2 -16  620.20   18.55
   2  -2  15  140.13    8.50
   2   2 -15  140.50   15.09
   2   2 -15  151.42   10.56
   2  -2  15  165.10   17.77
   2  -2  14 1249.65   38.59
   2   2 -14 1326.31   48.60
   2   2 -14 1341.80   42.16
   2  -2  14 1427.85   52.00
   2   2 -13   15.01    4.84
   2  -2  13   10.27    4.63
   2   2 -13   20.84    9.17
   2  -2  13   10.25   10.61
   2   2 -12   23.76    5.26
   2   2 -12   25.78    8.95
   2  -2  12   20.66   10.70
   2   2 -11  282.15   18.01
   2   2 -11  281.40   13.45
   2  -2  11  298.15   19.81
   2   2 -10  367.10   20.04
   2   2 -10  394.46   15.80
   2  -2  10  397.45   22.01
   2   2  -9   47.18    9.64
   2   2  -9   45.21    5.48
   2  -2   9   36.22   10.30
   2   2  -8  267.68   16.38
   2   2  -8  303.04   12.71
   2  -2   8  300.17   17.84
   2   2  -7  238.70   15.41
   2  -2   7  231.72   15.14
   2   2  -7  230.97   10.63
   2   2  -6  629.87   26.29
   2   2  -6  637.47   21.04
   2  -2   6  615.88   25.59
   2   2  -5 1161.94   39.52
   2  -2   5 1086.73   38.20
   2   2  -5 1148.87   34.03
   2   2  -4 1834.42   56.24
   2  -2   4 1718.61   54.33
   2   2  -4 1775.23   50.37
   2   2  -3 1139.92   39.00
   2  -2   3 1110.87   36.90
   2   2  -3 1164.28   33.56
   2   2  -2  528.93   16.93
   2   2  -2  538.27   22.50
   2  -2   2  526.33   19.89
   2   2  -1  427.90   13.49
   2   2  -1  420.76   19.59
   2  -2   1  432.43   16.20
  -2   2   1  396.17   12.54
   2   2   0  457.15   13.87
  -2   2   0  439.06   13.69
   2   2   0  487.99   14.48
   2  -2  -1  413.83   15.75
   2   2   1  443.65   13.47
   2   2   1  431.12   13.24
   2   2   2  566.46   16.60
   2  -2  -7  232.11   11.28
   2  -2  -8  249.87   11.82
   2  -2  -9   40.02    5.77
   2  -2 -10  319.27   13.97
   2  -2 -11  299.66   13.70
   2  -2 -12   31.81    5.53
   2   2  12   44.37   10.15
   2  -2 -13    9.84    4.55
   2   2  13    5.18    8.96
   2  -2 -14 1220.66   39.95
   2   2  14 1242.83   46.88
   2  -2 -15  156.12   10.09
   2   2  15  126.02   14.84
   2  -2 -16  593.14   22.48
   2  -2 -16  535.06   16.53
   2   2  16  583.29   29.23
  -2   2 -17  568.75   17.26
   2  -2 -17  578.83   23.06
   2  -2 -17  553.00   17.06
   2   2  17  553.50   30.42
  -2   2 -18   32.38    3.46
   2  -2 -18   37.03    3.35
   2  -2 -18   35.74    6.48
   2  -2 -19  530.87   22.14
  -2   2 -19  501.68   15.90
   2  -2 -19  498.79   15.79
   2   2  19  500.07   29.16
   2  -2 -20   24.28    3.42
   2  -2 -20   31.55    6.20
   2   2  20   27.29   11.98
  -2   2 -20   24.32    3.40
   2  -2 -21  128.56   10.60
   2  -2 -21  124.08    6.06
  -2   2 -21  130.15    6.32
   2   2  21  118.83   16.28
   2  -2 -22   99.93    9.50
  -2   2 -22  111.92    5.85
   2  -2 -22  112.22    5.79
   2   2  22   98.84   15.33
   2  -2 -23  272.54   15.83
  -2   2 -23  296.13   10.62
   2   2  23  268.82   23.25
   2  -2 -23  284.87   10.47
   2  -2 -24   44.38    7.09
  -2   2 -24   44.15    4.15
   2  -2 -24   47.16    4.05
   2   2  24   50.42   13.61
  -2   2 -25  324.07   11.44
  -2   2 -26  156.34    6.93
  -2   2 -27    9.47    2.94
  -2   2 -28   45.50    3.55
   2   2  29  151.18    7.46
  -2   2 -29  131.76    5.71
   2   2  30  101.59    5.85
  -2   2 -30   96.18    4.44
   2   2  31   72.15    4.76
  -2   2 -31   69.45    3.39
   2   2  32   86.81    4.66
   2   2  33    4.17    2.18
   2  -3  32   51.76    3.17
   2  -3  31   32.38    3.19
   2  -3  31   23.01    2.59
   2  -3  30   54.55    4.21
   2  -3  29    9.43    3.48
   2  -3  28   79.38    5.52
   2   3 -28   68.88    4.18
   2  -3  27  459.76   15.82
   2   3 -27  470.14   14.75
   2  -3  26   18.49    5.26
   2   3 -26   20.46    3.19
   2  -3  25  264.42   12.25
   2   3 -25  274.34    9.95
   2   3 -24   17.38    6.14
   2  -3  24   18.15    6.11
   2   3 -24   17.73    3.21
   2   3 -23  104.77   15.14
   2  -3  23  104.71    8.69
   2   3 -23  110.53    5.80
   2   3 -22   26.63    3.54
   2  -3  22   19.90    6.20
   2   3 -21  991.39   28.72
   2   3 -21  890.13   43.19
   2   3 -20   84.81   14.39
   2   3 -20  104.47    5.55
   2   3 -19   31.09    6.93
   2   3 -19   18.23   10.40
   2   3 -19   32.41    3.55
   2  -3  18  351.20   14.33
   2   3 -18  320.43   23.91
   2   3 -18  345.98   11.70
   2   3 -18  329.62   17.44
   2  -3  17  376.12   14.98
   2   3 -17  385.20   25.04
   2   3 -17  374.70   12.39
   2   3 -17  378.27   18.36
   2  -3  16  345.36   14.08
   2   3 -16  341.85   11.45
   2   3 -16  339.27   16.87
   2  -3  15  121.46    8.03
   2   3 -15  123.46   14.66
   2   3 -15  130.47    5.68
   2   3 -15  135.04   10.01
   2   3 -14   21.21    5.67
   2   3 -14   11.33    9.57
   2  -3  14   25.95    5.12
   2   3 -14   22.36    2.81
   2  -3  13  285.99   12.26
   2   3 -13  306.04   14.55
   2   3 -13  316.76   20.62
   2  -3  12  398.26   15.06
   2   3 -12  439.93   23.72
   2   3 -12  412.70   17.37
   2  -3  11   48.68    5.61
   2   3 -11   66.97    6.44
   2   3 -11   50.79   11.31
   2   3 -10  150.56    9.01
   2   3 -10  153.17   15.01
   2   3  -9    7.57    4.03
   2   3  -9   16.92    9.36
   2   3  -8  563.70   19.97
   2   3  -8  548.54   26.32
   2   3  -7  873.91   34.68
   2   3  -7  888.96   28.21
   2   3  -6  395.44   21.49
   2   3  -6  420.11   15.35
   2   3  -5  925.80   28.51
   2   3  -5  921.79   35.08
   2   3  -4  535.17   24.56
   2   3  -4  524.97   17.63
   2   3  -3   90.73    5.66
   2   3  -3   87.34   10.78
   2   3  -3   88.05    5.28
   2   3  -2  770.17   24.30
   2   3  -2  795.26   31.26
   2   3  -2  813.13   23.90
   2   3  -1 1075.60   32.16
   2   3  -1 1101.47   31.28
   2   3   0  123.37    5.36
   2   3   0  125.17    6.53
  -2   3  -1 1108.40   31.84
   2   3   1 1067.85   30.00
  -2   3  -2  734.40   20.66
   2   3   2  619.79   17.71
   2  -3  -3   51.04    5.63
   2  -3  -4  445.57   16.81
   2  -3  -5  897.60   28.98
   2  -3  -6  349.90   14.46
   2  -3  -7  770.96   26.23
   2  -3  -8  582.11   21.20
   2  -3  -9   13.31    4.89
   2  -3 -10  157.60    9.63
   2  -3 -11   56.76    6.68
   2  -3 -12  439.53   18.28
   2  -3 -13  292.51   14.46
   2   3  13  303.68   20.13
   2  -3 -14   23.20    5.49
   2   3  14   28.83   10.62
   2  -3 -15  137.78    9.81
   2   3  15  141.35   14.90
  -2   3 -16  304.90   10.54
   2  -3 -16  337.69   15.87
   2   3  16  297.44   21.23
   2  -3 -17  312.30   15.75
  -2   3 -17  319.04   10.86
   2   3  17  304.55   22.35
   2   3  18  296.91   22.74
   2  -3 -18  318.72   16.45
  -2   3 -18  338.08   11.41
   2  -3 -19   49.87    7.16
  -2   3 -19   51.95    4.11
   2   3  19   45.47   12.50
   2  -3 -20   96.73    9.00
   2   3  20  102.04   14.99
  -2   3 -20   92.37    5.29
  -2   3 -21 1015.43   29.42
   2  -3 -21  986.88   35.98
   2   3  21  979.75   44.96
   2  -3 -22   14.97    5.48
   2   3  22   27.84   11.67
  -2   3 -22   24.63    3.49
   2  -3 -23  115.57    9.77
  -2   3 -23  130.13    6.30
   2   3  23  128.04   16.76
  -2   3 -24    9.36    3.12
  -2   3 -25  276.70   10.06
  -2   3 -26   14.01    3.05
   2   3  27  436.27   14.89
  -2   3 -27  404.10   13.33
   2   3  28  102.36    6.07
  -2   3 -28   83.85    4.57
  -2   3 -29   10.01    2.35
   2   3  29    7.91    3.58
   2   3  30   71.05    4.73
  -2   3 -30   71.16    3.54
   2   3  31   27.98    3.30
   2   3  32   52.88    3.37
   2  -4  30  125.27    5.33
   2  -4  29   99.39    5.34
   2  -4  28    1.91    2.92
   2  -4  28   -0.33    3.80
   2  -4  27   70.58    5.04
   2  -4  27   65.56    6.28
   2   4 -27   71.78    4.21
   2  -4  26  150.91    7.45
   2  -4  26  149.45    8.86
   2   4 -26  160.44    6.61
   2   4 -25   35.78    3.52
   2  -4  25   37.00    4.55
   2  -4  25   30.47    6.11
   2  -4  24   49.02    5.05
   2   4 -24   47.68    4.01
   2  -4  24   42.36    6.71
   2  -4  23  308.32   12.18
   2   4 -23  335.59   11.42
   2  -4  23  321.88   14.62
   2   4 -23  320.44   17.42
   2   4 -22   11.70    5.98
   2  -4  22   16.06    4.06
   2   4 -22   11.85   10.44
   2   4 -22   14.27    3.16
   2   4 -21   34.99    7.22
   2   4 -21   24.79    3.39
   2   4 -21   29.70   12.33
   2  -4  20   96.63    7.86
   2   4 -20   93.18    5.31
   2   4 -20   96.54   15.50
   2   4 -20   86.71    9.45
   2  -4  19  972.19   31.49
   2   4 -19  967.53   45.04
   2   4 -19 1001.78   28.90
   2   4 -19  991.05   36.42
   2  -4  18  713.96   24.18
   2   4 -18  699.45   21.32
   2   4 -18  722.06   28.30
   2   4 -18  719.14   37.08
   2   4 -17  556.96   23.07
   2  -4  17  495.47   19.24
   2   4 -17  533.33   30.96
   2   4 -17  535.94   16.59
   2   4 -16   51.53    3.88
   2   4 -16   57.42   12.95
   2  -4  16   54.46    6.54
   2   4 -16   58.22    7.64
   2  -4  15  628.09   21.85
   2   4 -15  652.97   25.24
   2   4 -15  638.60   19.28
   2   4 -15  701.23   34.45
   2  -4  14   12.82    3.41
   2   4 -14   17.69   10.68
   2  -4  14   21.32    5.48
   2   4 -14   20.08    5.83
   2   4 -14   17.00    2.78
   2  -4  13  629.41   21.82
   2  -4  13  629.34   19.89
   2   4 -13  658.76   19.24
   2   4 -13  703.39   33.62
   2   4 -13  647.12   24.48
   2  -4  12  436.28   14.34
   2  -4  12  458.42   16.54
   2   4 -12  422.18   18.20
   2   4 -12  459.14   26.52
   2  -4  11  481.96   17.96
   2   4 -11  552.57   20.27
   2   4 -11  533.56   27.63
   2  -4  10  579.62   20.07
   2   4 -10  594.19   21.86
   2  -4   9   93.22    6.75
   2   4  -9   97.83   12.98
   2   4  -9  102.33    7.52
   2   4  -8  383.46   22.54
   2   4  -8  380.55   15.23
   2   4  -7  552.01   19.55
   2   4  -6  297.02   12.21
   2   4  -5   66.01    5.19
   2   4  -4   53.00    5.46
   2   4  -4   61.26    4.77
   2   4  -3  934.37   28.99
   2   4  -3  888.18   27.31
   2   4  -2  826.66   27.08
   2   4  -2  853.27   25.24
   2   4  -1 1393.04   39.55
   2   4  -1 1443.64   42.15
   2   4   0 1210.78   34.73
   2   4   0 1329.16   38.17
  -2   4   0 1293.80   37.89
  -2   4  -1 1398.38   41.66
  -2   4  -2  831.01   26.69
  -2   4  -3  791.71   25.75
  -2   4  -4   72.74    6.06
   2  -4  -5   57.66    6.30
   2  -4  -6  286.13   13.48
   2  -4  -7  626.05   23.01
   2  -4  -8  414.81   17.09
   2  -4  -9   57.05    6.44
   2  -4 -10  559.16   21.48
   2  -4 -11  532.85   20.89
   2   4  12  431.21   14.42
   2  -4 -12  462.59   18.75
   2  -4 -13  589.15   22.91
   2   4  13  577.43   18.31
   2   4  14   19.15    3.63
  -2   4 -14   14.57    2.76
   2  -4 -14   19.66    5.38
   2   4  14   19.48    9.88
  -2   4 -15  688.42   20.38
   2  -4 -15  672.81   25.88
   2   4  15  650.19   32.72
  -2   4 -16   51.05    3.82
   2  -4 -16   47.07    6.92
   2   4  16   46.76   11.39
  -2   4 -17  520.77   16.39
   2  -4 -17  511.22   21.97
   2   4  17  573.30   30.23
  -2   4 -18  779.85   23.03
   2  -4 -18  748.44   28.78
   2   4  18  745.32   36.89
  -2   4 -19  964.88   27.83
   2   4  19  966.67   43.60
   2  -4 -19  892.03   33.48
  -2   4 -20   90.80    5.22
   2  -4 -20   70.57    7.96
   2   4  20   75.81   14.61
   2  -4 -21   10.79    4.94
  -2   4 -21   16.57    3.16
   2  -4 -22   13.57    5.14
   2   4  22    8.01   10.02
  -2   4 -22   20.25    3.41
  -2   4 -23  320.42   11.40
   2   4  23  341.55   12.73
   2   4  24   50.47    5.22
  -2   4 -24   48.12    3.95
   2   4  25   28.13    4.50
  -2   4 -25   30.36    3.36
   2   4  26  169.46    7.82
  -2   4 -26  150.20    6.51
   2   4  27   69.70    5.10
  -2   4 -27   68.73    4.13
  -2   4 -28    5.07    2.34
   2   4  28    6.75    3.22
   2   4  29  103.41    5.31
  -2   4 -29  100.42    4.42
   2   4  30  121.08    5.25
  -2   4 -30  110.57    4.41
   2   4  31   94.54    4.11
   2  -5  29   82.76    4.40
   2  -5  28  125.49    6.08
   2  -5  28  127.72    6.83
   2  -5  27   21.20    3.84
   2  -5  27   30.18    5.28
   2  -5  26   14.50    5.28
   2   5 -26   14.74    2.78
   2   5 -25   32.94    3.43
   2  -5  25   31.77    6.16
   2  -5  24    9.01    2.95
   2  -5  24    3.84    5.77
   2   5 -24    5.31    2.68
   2  -5  23  103.72    5.74
   2   5 -23   98.53    5.32
   2  -5  22   12.97    3.55
   2   5 -22   11.15    2.97
   2  -5  21  118.14    6.40
   2  -5  21  135.79    8.65
   2   5 -21  117.97    5.93
   2   5 -21  118.14   10.87
   2  -5  20   92.65    5.62
   2  -5  20   87.68    7.83
   2   5 -20   86.07   15.69
   2   5 -20   85.22    9.43
   2   5 -20   80.91    5.04
   2   5 -19   46.48    7.61
   2  -5  19   48.26    4.46
   2   5 -19   52.72    4.16
   2   5 -19   47.72   13.23
   2  -5  19   39.08    6.54
   2  -5  18   76.52    5.19
   2   5 -18   66.09    8.26
   2  -5  18   83.26    7.40
   2   5 -18   71.31    4.73
   2   5 -18   68.91   14.82
   2  -5  17  343.90   12.46
   2  -5  17  360.10   15.02
   2   5 -17  354.24   12.03
   2   5 -17  370.02   18.29
   2   5 -17  373.97   26.38
   2  -5  16  206.62    8.79
   2  -5  16  223.18   11.30
   2   5 -16  231.34    8.60
   2   5 -16  250.62   21.62
   2   5 -16  226.56   13.58
   2   5 -15  504.87   15.74
   2  -5  15  492.97   16.05
   2  -5  15  470.94   18.33
   2   5 -15  510.77   21.51
   2   5 -15  537.21   31.06
   2  -5  14  556.43   19.69
   2  -5  14  529.20   16.87
   2   5 -14  535.96   22.18
   2   5 -14  538.97   30.98
   2   5 -14  521.78   16.50
   2  -5  13   57.10    6.80
   2   5 -13   47.81   12.42
   2   5 -13   50.52    3.71
   2   5 -13   54.75    6.68
   2  -5  12  228.25   11.38
   2   5 -12  234.14   12.83
   2   5 -12  232.05    8.52
   2  -5  11  476.34   17.30
   2   5 -11  458.78   14.42
   2   5 -11  453.99   18.91
   2  -5  10  288.85   12.44
   2   5 -10  281.98    9.64
   2   5 -10  277.31   13.51
   2   5  -9  264.14   12.67
   2   5  -8  408.93   16.40
   2   5  -7   47.30    5.21
   2   5  -6  121.85    7.29
   2   5  -5  178.36   10.37
   2   5  -5  179.33    8.74
   2   5  -5  185.82   16.78
   2   5  -4  160.91    9.88
   2   5  -4  186.73   16.59
   2   5  -4  172.62    8.10
   2   5  -3   20.15    4.86
   2   5  -3   17.66    9.70
   2   5  -3   17.37    2.95
   2   5  -2 1107.51   35.14
   2   5  -2 1118.54   42.86
   2   5  -2 1065.05   31.52
   2   5  -1  562.05   27.73
   2   5  -1  526.11   20.25
   2   5   0  638.90   23.42
  -2   5   0  663.61   23.41
  -2   5  -1  492.29   18.95
  -2   5  -2 1036.74   33.63
  -2   5  -3   34.23    5.49
   2  -5  -3   35.46    4.38
  -2   5  -4  167.39    9.82
  -2   5  -5  172.75   10.13
   2  -5  -9  254.56   13.29
   2  -5 -10  312.58   15.38
   2  -5 -11  504.12   21.14
  -2   5 -12  180.86    7.20
   2  -5 -12  195.25   11.87
  -2   5 -13   61.59    4.04
   2  -5 -13   87.39    8.17
  -2   5 -14  503.61   15.88
   2  -5 -14  525.05   21.45
   2  -5 -15  498.24   21.12
  -2   5 -15  484.52   15.38
   2   5  15  475.88   27.72
   2  -5 -16  236.26   13.54
  -2   5 -16  241.63    9.01
   2   5  16  262.65   21.01
   2   5  17  312.24   11.42
   2  -5 -17  293.12   15.60
  -2   5 -17  309.44   10.83
   2   5  17  297.75   22.86
   2   5  18  101.67    6.04
   2  -5 -18  104.55    9.09
  -2   5 -18   98.04    5.45
   2   5  18   89.42   14.89
   2   5  19   51.04    4.83
   2  -5 -19   46.94    6.91
  -2   5 -19   55.31    4.18
   2   5  19   58.45   12.87
   2   5  20   75.37    5.41
   2  -5 -20   73.28    7.62
  -2   5 -20   80.06    4.84
   2   5  20   59.84   13.32
   2   5  21  129.20    6.86
  -2   5 -21  123.28    6.02
   2   5  21  131.05   16.30
   2   5  22   13.79    3.85
  -2   5 -22    8.74    2.86
   2   5  23  106.80    6.11
  -2   5 -23   97.36    5.26
   2   5  24    2.43    3.27
  -2   5 -24    1.70    2.63
   2   5  25   24.19    3.78
  -2   5 -25   23.61    3.05
   2   5  26   17.21    3.23
  -2   5 -26   20.74    2.87
  -2   5 -27   14.28    2.51
  -2   5 -28  130.06    5.19
  -2   5 -29   79.26    3.56
   2  -6  28   51.02    3.56
   2  -6  28   57.14    4.76
   2  -6  27   28.09    3.57
   2  -6  27   30.29    4.73
   2  -6  26  107.42    7.33
   2  -6  26  109.22    6.09
   2  -6  25    6.01    3.82
   2  -6  25    3.46    5.34
   2   6 -25    2.79    2.30
   2  -6  24   96.83    8.02
   2   6 -24   93.45    4.85
   2  -6  24   93.99    6.56
   2   6 -23   97.85    5.12
   2  -6  23  115.24    7.17
   2   6 -22   72.57    4.57
   2  -6  22   91.59    6.95
   2  -6  21   15.47    5.82
   2   6 -21   14.65    3.15
   2  -6  20  170.40   10.07
   2   6 -20  164.79    7.21
   2   6 -19   40.34    7.21
   2   6 -19   26.35   12.44
   2  -6  19   38.14    6.71
   2   6 -19   34.57    3.83
   2  -6  18  107.51    8.72
   2   6 -18  118.24   17.45
   2   6 -18  111.66    5.81
   2   6 -18  111.95    9.92
   2  -6  17   32.12    6.15
   2   6 -17   24.05    3.48
   2   6 -17   28.02    6.35
   2  -6  16  269.52   13.60
   2   6 -16  311.20   10.82
   2   6 -16  302.58   16.02
   2  -6  15  176.38   10.60
   2   6 -15  172.84   11.71
   2   6 -15  176.21    7.44
   2  -6  14  625.84   22.11
   2   6 -14  608.06   18.94
   2   6 -14  623.21   24.82
   2  -6  13  735.71   25.05
  -2  -6 -13  715.51   22.17
   2   6 -13  749.89   27.68
   2   6 -13  718.48   21.76
   2  -6  12  913.84   29.79
  -2  -6 -12  891.14   27.42
   2   6 -12  968.86   32.66
   2   6 -12  927.13   26.88
   2  -6  11  260.63   11.79
  -2  -6 -11  202.01    9.21
   2   6 -11  233.39   12.64
   2   6 -11  240.85    8.70
   2   6 -11  206.61   20.25
   2   6 -10  405.59   17.31
   2   6 -10  414.36   27.52
   2   6  -9  300.34   22.68
   2   6  -9  259.12   12.82
   2   6  -8  454.10   27.95
   2   6  -8  450.43   17.80
   2   6  -7  274.12   12.46
   2   6  -7  274.92   21.48
   2   6  -6  672.34   26.06
   2   6  -6  719.57   34.50
   2   6  -6  701.03   23.45
   2  -6   6  682.32   22.11
   2   6  -5  101.97    9.07
   2   6  -5  113.70    6.80
   2  -6   5  120.93    6.99
   2   6  -4  205.73   11.97
   2  -6   4  183.42    8.74
   2  -6   4  182.74    8.83
   2   6  -3   43.50    6.54
   2  -6   3   53.10    5.02
   2  -6   3   47.37    5.00
   2   6  -3   57.55   12.29
   2   6  -2  327.49   15.83
   2  -6   2  315.69   12.09
   2  -6   2  325.35   12.30
   2   6  -2  342.70   22.53
   2   6  -1   33.45    6.30
   2  -6   1   50.41    5.18
   2  -6   1   47.78    4.97
   2  -6   0  805.63   25.22
   2   6   0  833.20   29.80
  -2   6   0  840.61   29.61
  -2   6  -1   53.21    7.17
  -2   6  -2  290.34   14.54
  -2   6  -3   49.03    6.78
   2  -6  -3   56.81    5.18
  -2   6  -4  165.30   11.02
   2  -6  -4  194.27    8.69
  -2   6  -5  105.85    8.88
   2  -6  -5  100.32    6.42
  -2  -6  11  235.50    9.71
  -2   6 -11  260.99    9.16
  -2  -6  12  920.10   27.22
  -2   6 -12  911.45   26.72
  -2   6 -13  705.53   21.25
  -2   6 -14  713.83   21.49
  -2   6 -15  216.91    8.46
   2   6  16  313.09   23.01
  -2   6 -16  262.03    9.79
  -2   6 -17   22.29    3.30
   2   6  17   17.73   10.23
  -2   6 -18  104.89    5.58
   2   6  18  103.24   15.33
  -2   6 -19   34.12    3.66
   2   6  19   46.02   12.33
  -2   6 -20  157.33    6.90
  -2   6 -21   14.65    3.15
  -2   6 -22   57.43    4.14
  -2   6 -23   97.93    5.05
  -2   6 -24   94.33    4.85
  -2   6 -25    1.46    2.31
  -2   6 -26  127.66    5.24
  -2   6 -27   22.41    2.38
   2  -7  27   29.16    4.05
   2  -7  27   24.17    2.74
   2  -7  26   70.24    4.46
   2  -7  26   68.68    5.75
   2  -7  25  116.13    7.58
   2  -7  25  119.84    6.24
   2  -7  24  195.38   10.02
   2  -7  24  188.93    8.58
   2   7 -23  196.53    7.34
   2  -7  23  191.39    9.13
   2  -7  22  171.59    9.08
   2   7 -22  164.57    6.81
   2  -7  22  184.61    8.95
   2  -7  21   27.80    5.84
   2   7 -21   30.25    3.38
   2  -7  21   32.82    5.38
   2  -7  20   73.28    7.43
   2   7 -20   66.99    4.49
   2  -7  20   81.94    6.84
   2  -7  19   95.79    8.04
   2   7 -19   87.70    5.04
   2  -7  19   97.02    7.45
   2  -7  18   94.52    8.08
   2   7 -18  101.01    5.48
   2  -7  18  101.57    7.81
   2   7 -17   83.39    5.04
   2  -7  17   88.28    8.07
   2  -7  17   80.00    7.21
   2   7 -17   79.36    8.26
   2  -7  16  283.02   13.19
   2   7 -16  248.03    9.63
   2   7 -16  252.56   23.07
   2  -7  16  278.95   12.12
   2   7 -16  232.17   14.31
   2  -7  15    8.29    6.19
   2   7 -15    6.35   11.03
   2  -7  15    7.46    5.11
   2   7 -15   10.96    5.25
   2   7 -15   13.84    3.16
  -2  -7 -14  111.35    6.15
   2   7 -14  103.59   17.03
   2   7 -14  125.89    9.92
   2  -7  14  135.02    8.45
   2  -7  14  124.10    9.31
   2   7 -14  127.63    6.14
   2  -7  13  282.34   13.13
  -2  -7 -13  243.96   10.01
   2  -7  13  267.31   11.85
   2   7 -13  232.95   22.11
   2   7 -13  257.91    9.71
   2   7 -13  254.12   13.89
   2  -7  12  310.61   14.22
  -2  -7 -12  321.14   11.98
   2   7 -12  323.92   25.27
   2  -7  12  329.88   13.54
   2   7 -12  325.20   15.75
   2   7 -12  324.51   11.44
  -2  -7 -11  138.21    7.43
   2   7 -11  166.70   19.05
   2   7 -11  143.77    9.93
   2  -7  11  155.12    8.74
   2   7 -11  153.20    6.85
  -2  -7 -10   67.02    5.27
   2   7 -10   75.16   14.66
   2   7 -10   74.40    7.10
   2  -7  10   60.46    6.46
  -2  -7  -9    7.80    4.05
   2   7  -9   -1.17   10.57
   2  -7   9    7.17    4.71
   2   7  -9    7.72    3.62
  -2  -7  -8  674.18   21.63
   2   7  -8  673.15   35.62
  -2  -7  -7  206.15    9.53
   2   7  -7  203.09   19.73
   2   7  -6   79.60   14.58
  -2  -7  -6   89.91    6.29
   2   7  -5  221.21   13.88
   2  -7   5  210.98    9.89
   2   7  -5  241.44   20.80
   2  -7   5  205.65   10.17
   2   7  -4 1151.72   40.37
   2  -7   4 1173.72   34.89
   2   7  -4 1195.35   49.19
   2  -7   4 1154.19   35.22
   2   7  -3   20.37    6.67
   2  -7   3   26.15    4.99
   2  -7   3   26.81    4.95
   2   7  -2  260.90   15.20
   2  -7   2  263.13   11.31
   2  -7   2  281.01   11.62
  -2   7   1   67.46    8.73
   2   7  -1   52.42    8.30
   2  -7   1   66.69    5.92
   2  -7   1   66.05    6.11
   2  -7   0  148.27    7.97
   2  -7   0  146.55    8.11
   2   7   0  147.47   11.38
  -2   7   0  140.72   11.37
   2   7   1   44.89    7.58
  -2   7  -1   51.38    7.78
  -2   7  -2  242.75   14.58
  -2   7  -3   33.23    7.04
   2  -7  -3   39.22    5.33
  -2   7  -4 1181.61   40.14
   2  -7  -4 1140.69   34.68
  -2   7  -5  216.88   13.90
   2  -7  -5  250.14   10.58
  -2  -7   6   97.38    6.49
  -2  -7   7  183.75    8.74
  -2  -7   8  680.42   21.81
  -2  -7   9    7.20    3.76
  -2  -7  10   61.61    5.26
  -2  -7  11  150.31    7.35
  -2   7 -11  154.01    6.81
  -2  -7  12  325.85   11.63
  -2   7 -12  302.45   11.04
  -2   7 -13  261.40    9.77
  -2   7 -14  105.78    5.62
  -2   7 -15    4.28    2.75
  -2   7 -16  259.49    9.67
   2   7  16  257.16   21.79
  -2   7 -17   71.26    4.66
   2   7  17   67.04   13.05
  -2   7 -18  129.21    6.14
  -2   7 -19   96.54    5.26
  -2   7 -20   67.98    4.32
  -2   7 -21   25.44    3.20
  -2   7 -22  155.63    6.44
  -2   7 -23  187.42    7.05
  -2   7 -24  169.34    6.41
  -2   7 -25  108.58    4.62
  -2   7 -26   62.87    3.18
   2  -8  26   21.05    3.66
   2  -8  25    6.62    4.13
   2  -8  24   30.40    3.67
   2  -8  24   30.96    5.16
   2  -8  23  174.21    7.93
   2  -8  23  181.38    9.41
   2  -8  22  326.91   12.35
   2  -8  21   24.54    5.06
   2   8 -21   26.13    2.98
   2  -8  21   28.97    4.78
   2  -8  20  205.95   10.49
   2   8 -20  216.11    8.08
   2  -8  20  233.75   10.36
   2  -8  19  128.84    8.59
   2   8 -19  121.39    5.69
   2  -8  19  112.79    7.75
   2  -8  18   59.12    7.10
   2   8 -18   57.91    4.18
   2  -8  18   66.12    6.47
   2  -8  17   68.76    7.48
   2   8 -17   72.78    4.71
   2  -8  17   86.84    7.02
   2   8 -16  110.39    5.65
   2  -8  16  109.75    8.00
   2  -8  15   37.76    7.29
   2   8 -15   32.68    3.72
   2  -8  15   36.13    6.09
   2  -8  14  119.95    9.23
  -2  -8 -14  122.39    6.30
   2   8 -14  106.88   16.34
   2  -8  14  114.54    8.34
   2   8 -14  123.85    6.19
   2  -8  13  245.55   12.57
   2   8 -13  241.11    9.26
  -2  -8 -13  227.98    9.57
   2   8 -13  218.49   21.34
   2  -8  13  237.98   11.51
  -2  -8 -12   78.31    5.67
   2  -8  12   58.77    7.74
   2   8 -12   74.52   15.19
   2  -8  12   70.40    7.25
   2   8 -12   73.25    4.95
   2  -8  11   80.87    8.33
  -2  -8 -11   88.87    6.14
   2   8 -11   90.35    5.39
   2  -8  11   87.47    7.63
   2   8 -11   65.46   15.03
  -2  -8 -10   86.22    6.32
   2   8 -10   78.74   15.09
   2  -8  10   93.24    7.44
  -2  -8  -9  480.80   16.37
   2   8  -9  487.98   30.76
   2  -8   9  438.00   17.44
  -2  -8  -8  168.68    8.44
   2   8  -8  183.80   19.61
   2  -8   8  144.65    9.23
  -2  -8  -7  330.61   12.93
   2   8  -7  323.00   25.23
  -2  -8  -6  348.03   13.25
   2   8  -6  294.44   24.53
   2   8  -5   14.08    6.35
  -2  -8  -5   15.76    4.39
   2   8  -4  122.13   11.43
  -2  -8  -4  125.40    7.72
   2  -8   4  119.29    7.75
   2  -8   4  117.66    8.06
   2   8  -3  396.68   20.76
  -2  -8  -3  389.67   15.16
   2  -8   3  457.41   15.90
   2  -8   3  408.23   16.04
  -2   8   3  402.67   21.55
   2  -8   2  234.07   10.61
  -2   8   2  235.69   16.01
   2   8  -1  385.65   20.21
   2  -8   1  391.22   14.62
   2   8   0 1263.03   46.50
  -2   8   0 1369.77   47.20
  -2  -8   0 1380.70   39.67
   2  -8   0 1310.51   39.90
  -2   8  -1  372.30   20.80
  -2  -8   1  436.31   15.41
   2   8   1  403.25   21.14
  -2   8  -2  220.84   15.20
  -2  -8   2  215.30   10.07
   2   8   2  195.43   14.94
  -2   8  -3  408.91   20.69
  -2  -8   3  412.84   15.17
   2  -8  -3  396.20   15.18
   2   8   3  409.58   21.37
  -2   8  -4  130.33   11.59
  -2  -8   4  155.09    8.22
   2  -8  -4  139.65    8.20
  -2   8  -5   13.93    6.41
  -2  -8   5   14.84    4.50
  -2  -8   6  328.83   12.87
  -2  -8   7  356.22   13.63
  -2  -8   8  156.24    8.16
  -2  -8   9  463.66   16.25
  -2  -8  10   80.91    5.97
  -2  -8  11   70.10    5.52
  -2   8 -11   71.40    4.86
  -2   8 -12   62.94    4.69
  -2  -8  12   72.57    5.36
  -2  -8  13  200.93    8.79
  -2   8 -13  238.35    8.90
  -2   8 -14  129.02    6.34
  -2   8 -15   29.99    3.57
  -2   8 -16   83.08    4.94
  -2   8 -17   60.99    4.26
  -2   8 -18   57.02    4.10
  -2   8 -19  130.92    5.91
  -2   8 -20  194.65    7.44
  -2   8 -21   30.84    3.04
  -2   8 -22  306.99   10.00
  -2   8 -23  151.53    5.76
  -2   8 -24   26.33    2.33
   2  -9  25   43.41    3.49
   2  -9  24   39.78    4.16
   2  -9  23  119.53    6.75
   2  -9  22   65.95    5.95
   2  -9  21  107.43    6.43
   2  -9  20   22.34    4.88
   2  -9  19    3.01    4.27
   2  -9  19   11.35    5.02
   2   9 -18  142.65    5.92
   2  -9  18  150.31    8.21
   2  -9  17  389.37   14.97
   2   9 -17  365.03   12.14
   2  -9  17  380.02   14.48
   2  -9  16   17.37    5.88
   2  -9  16   16.31    5.23
   2   9 -16   22.78    3.18
   2  -9  15  142.17    9.23
   2   9 -15  141.34    6.42
   2  -9  15  152.40    9.06
   2  -9  14   64.76    7.78
   2   9 -14   71.48    4.66
   2  -9  14   67.45    6.90
   2  -9  13   90.09    8.44
  -2  -9 -13   84.17    5.43
   2   9 -13   86.81    5.17
   2  -9  13   94.35    7.66
  -2  -9 -12   42.82    4.65
   2  -9  12   41.56    7.42
   2   9 -12   36.84    3.95
   2  -9  12   39.25    6.44
  -2  -9 -11  441.79   15.52
   2  -9  11  438.71   17.25
   2   9 -11  451.91   14.77
  -2  -9 -10   91.97    6.34
   2  -9  10   80.29    7.71
  -2  -9  -9  299.47   12.01
   2   9  -9  271.79   23.38
   2  -9   9  298.45   13.34
  -2  -9  -8  198.45    9.36
   2  -9   8  170.52   10.25
  -2  -9  -7  105.43    6.93
  -2  -9  -6  214.21   10.09
  -2  -9  -5  222.38   10.23
   2   9  -4   20.51    7.32
  -2  -9  -4   32.72    5.48
  -2   9   3  185.46   15.37
   2   9  -3  164.56   13.71
  -2   9   2  307.94   18.93
   2   9  -2  233.05   16.58
  -2   9   1   52.35   10.35
   2   9  -1   64.70    9.76
  -2  -9  -1   71.70    6.24
   2   9   0   90.76   11.00
  -2   9   0   86.57   11.84
  -2  -9   0  111.98    7.27
   2   9   1   74.24   10.72
  -2   9  -1   57.16   10.36
   2   9   2  296.92   18.88
  -2   9  -2  292.61   18.88
  -2  -9   2  335.97   13.17
  -2   9  -3  184.59   14.47
  -2  -9   3  198.19    9.65
   2   9   3  161.82   14.11
   2   9   4   20.55    7.54
  -2  -9   4   28.56    5.43
  -2  -9   5  253.66   10.75
   2   9   5  203.05   15.44
  -2  -9   6  251.75   10.70
   2   9   6  212.39   15.25
  -2  -9   7   99.91    6.92
  -2  -9   8  177.15    8.78
  -2  -9   9  269.06   11.12
  -2  -9  10   97.93    6.28
  -2   9 -10   79.46    5.17
  -2  -9  11  460.38   16.12
  -2   9 -11  490.67   15.62
  -2  -9  12   34.06    4.24
  -2   9 -12   28.62    3.60
  -2  -9  13   86.47    5.47
  -2   9 -13   97.00    5.30
  -2   9 -14   75.54    4.76
  -2   9 -15  128.01    6.00
  -2   9 -16   18.27    3.04
  -2   9 -17  351.39   11.58
  -2   9 -18  134.53    5.77
  -2   9 -19   -1.39    2.31
  -2   9 -20   14.88    2.39
  -2   9 -21  118.22    4.73
   2 -10  19  156.24    7.55
   2 -10  18   30.50    4.90
   2 -10  17   62.42    6.00
   2 -10  16  202.91    9.68
   2 -10  15  306.97   12.91
   2  10 -14   59.71    3.86
   2 -10  14   46.96    6.34
   2 -10  13  121.95    8.52
   2  10 -13  107.55    5.38
  -2 -10 -12   58.64    4.73
   2  10 -12   54.49    4.07
  -2 -10 -11   20.09    3.94
   2  10 -11   18.45    3.17
  -2 -10 -10   25.88    4.34
   2  10 -10   23.76    3.43
   2 -10   9  143.08    9.58
  -2 -10  -9  150.43    7.65
   2  10  -9  150.07    6.86
   2 -10   8   24.53    6.33
  -2 -10  -8   20.14    4.78
   2 -10   7   77.47    7.57
  -2 -10  -7   76.46    6.04
  -2 -10  -6  165.83    8.70
  -2 -10  -5   39.79    5.17
  -2 -10  -4  160.70    8.69
  -2 -10  -1   42.16    5.59
  -2 -10   0    7.19    4.57
  -2 -10   1   40.70    5.66
   2 -10  -2   62.24    5.65
  -2 -10   2   81.09    6.70
   2 -10  -3   85.88    5.90
  -2 -10   3  109.72    7.31
  -2 -10   4  154.04    8.52
  -2 -10   5   35.28    5.39
  -2 -10   6  178.44    8.93
  -2 -10   7   89.34    6.48
  -2 -10   8   12.15    4.42
  -2 -10   9  153.07    7.93
  -2  10  -9  168.28    7.26
  -2 -10  10   25.57    4.32
  -2  10 -10   21.24    3.41
  -2 -10  11   12.51    3.73
  -2  10 -11    9.43    2.99
  -2 -10  12   56.46    4.49
  -2  10 -12   52.22    4.03
  -2  10 -13  120.06    5.71
  -2  10 -14   46.08    3.63
  -2  10 -15  323.90   10.66
  -2  10 -16  190.72    6.99
  -2  10 -17   52.08    3.26
  -2  10 -18   35.53    2.65
   2 -11  18   77.29    4.75
   2 -11  17  116.37    5.97
   2 -11  17  101.45    5.80
   2 -11  16   63.59    5.20
   2 -11  16   65.29    5.16
   2 -11  15  107.74    6.48
   2 -11  15  102.01    6.22
   2 -11  14    7.16    4.30
   2 -11  10   74.90    6.81
  -2 -11 -10   78.23    5.09
   2 -11   9  109.90    7.52
  -2 -11  -9   98.48    5.87
   2 -11   8   65.17    6.57
  -2 -11  -8   71.35    5.41
   2  11  -8   71.08    4.28
   2 -11   7   53.87    6.43
  -2 -11  -7   64.25    5.42
   2  11  -7   69.57    4.27
  -2 -11  -6    9.78    3.93
   2 -11   6    6.24    5.10
   2 -11   5   57.27    6.37
  -2 -11  -5   75.00    5.77
   2 -11   4  196.69    9.86
  -2 -11  -4  190.04    8.98
   2 -11   3  142.70    8.32
   2 -11   2  220.82   10.17
  -2 -11  -1   39.14    5.25
   2 -11   1   24.85    4.91
  -2 -11   0    9.49    4.57
   2 -11   0    6.99    3.96
  -2 -11   1   29.60    4.95
  -2 -11   2  233.12   10.31
  -2 -11   3  189.45    9.12
  -2 -11   4  158.35    8.20
  -2 -11   5   81.26    6.09
  -2 -11   6   14.09    4.26
  -2 -11   7   69.87    5.56
  -2  11  -7   66.75    4.44
  -2 -11   8   74.79    5.49
  -2  11  -8   74.53    4.52
  -2 -11   9   88.89    5.69
  -2  11  -9  101.62    5.10
  -2 -11  10   84.46    5.15
  -2  11 -10   74.36    4.37
  -2 -11  11   63.91    4.42
  -2  11 -11   71.87    4.09
  -2  11 -12   10.98    2.50
  -2  11 -13   52.61    3.27
  -2  11 -14    0.28    1.99
   2 -12  12   71.05    4.95
   2 -12  11    6.59    3.51
   2 -12  10   80.00    5.38
   2 -12   9   82.16    5.61
  -2 -12  -9   97.45    4.68
   2 -12   8   43.11    4.69
  -2 -12  -8   41.82    3.81
   2 -12   7   55.02    5.00
  -2 -12  -7   64.99    4.45
   2 -12   6  133.27    6.96
  -2 -12  -6  134.12    6.41
   2 -12   5   68.51    5.39
  -2 -12  -5   83.03    5.18
  -2 -12  -4   28.29    4.20
   2 -12   4   15.99    4.00
  -2 -12  -3  104.84    6.08
  -2 -12   0  150.17    7.30
  -2 -12   1   16.79    4.01
  -2 -12   2   84.45    5.55
  -2 -12   3  139.23    6.95
  -2 -12   4   20.31    3.95
  -2  12  -4    8.97    2.44
  -2 -12   5   87.55    5.37
  -2  12  -5   73.85    3.98
  -2 -12   6  156.89    7.00
  -2  12  -6  150.84    5.76
  -2 -12   7   74.43    4.81
  -2 -12   8   46.74    3.89
  -2 -12   9   79.24    4.43
  -2 -12  10   90.45    4.24
  -2 -13  -5    3.24    2.02
  -2 -13  -4   46.28    3.20
  -2 -13  -3    9.51    2.47
  -2 -13   0  121.11    5.39
  -2 -13   1   20.64    2.97
  -2 -13   2   55.79    3.77
  -2 -13   3    8.30    2.62
  -2 -13   4   55.28    3.50
   3   0   0    1.24    3.20
   3   0   0   -0.37    4.39
   3   0  -1  640.98   21.18
   3   0   1  609.83   23.79
   3   0  -1  579.15   22.10
   3   0  -2  216.47   10.22
   3   0  -2  190.90   10.36
   3   0   2  210.67   12.81
   3   0   3 1929.65   54.72
   3   0   3 1984.69   61.66
   3   0  -3 2064.26   57.84
   3   0   4   92.09    5.54
   3   0  -4  108.43    7.34
   3   0   4   83.42    9.80
   3   0   5  276.77   10.43
   3   0  -5  300.56   13.18
   3   0   5  281.92   16.54
   3   0   6  190.04    8.11
   3   0  -6  200.20   10.46
   3   0   6  186.36   10.00
   3   0   6  187.88   14.51
   3   0   7  154.27    7.39
   3   0  -7  190.58   10.22
   3   0   7  147.46    9.22
   3   0   7  175.01   13.84
   3   0   8  289.41   11.02
   3   0  -8  320.56   14.54
   3   0   8  292.20   12.87
   3   0   8  286.76   18.56
   3   0   9   69.75    5.24
   3   0  -9   70.32    7.12
   3   0   9   62.30    7.05
   3   0   9   79.24   11.49
   3   0  10  126.28    6.86
   3   0 -10  141.45    9.56
   3   0  10  116.46    8.44
   3   0  10  121.76   13.97
   3   0  11   67.10    5.42
   3   0 -11   75.46    7.53
   3   0  11   71.18    7.32
   3   0  11   55.17   11.11
   3   0 -12    6.17    4.74
   3   0  12    4.50    3.59
   3   0  12    7.99    9.10
   3   0  12   11.74    6.05
   3   0  13   78.24    5.97
   3   0  13   65.67    7.37
   3   0 -13   67.13    8.13
   3   0  13   88.44   13.50
   3   0  14  204.45    9.48
   3   0 -14  207.38   12.64
   3   0  14  214.92   11.52
   3   0  14  222.29   19.05
   3   0  15  230.48   10.37
   3   0 -15  247.39   14.26
   3   0  15  243.68   12.47
   3   0  15  237.88   20.59
   3   0  16   19.18    4.63
   3   0  16   30.68   11.25
   3   0  16   18.58    6.28
   3   0 -16   13.48    5.82
   3   0  17 1438.36   41.88
   3   0  17 1391.89   43.61
   3   0  17 1433.81   57.28
   3   0  18   55.12    5.71
   3   0  18   41.21   12.52
   3   0  18   56.54    7.49
   3   0  19  752.72   24.55
   3   0  19  773.11   26.25
   3   0  19  733.45   38.42
   3   0  20   29.54    5.57
   3   0  20   30.36   12.29
   3   0 -21    3.42    5.06
   3   0  21    7.91    4.36
   3   0  22  133.01    7.91
   3   0  23   34.67    5.72
   3   0  24   29.56    5.08
   3   0  25  165.59    8.31
   3   0  26   34.74    4.97
   3   0  27   21.36    4.29
   3   0  28   -1.27    3.45
   3   0  29   73.05    4.84
   3   0  30    7.00    2.79
   3   0  31   59.63    3.56
   3  -1  31   45.16    3.07
   3  -1  30   14.49    2.86
   3  -1  29  104.06    5.44
   3  -1  28   34.16    4.01
   3  -1  27  163.14    7.71
   3  -1  22   32.78    6.77
   3  -1  21  256.35   12.89
   3  -1  20   80.48    8.31
   3   1 -20   70.42    8.64
   3   1 -19  294.13   16.23
   3  -1  19  301.25   14.37
   3  -1  19  295.32   24.49
   3   1 -18  153.53   11.80
   3  -1  18  164.06   10.55
   3  -1  18  166.46   18.98
   3   1 -17   21.72    5.99
   3  -1  17   20.80   11.44
   3  -1  17   24.87    6.75
   3   1 -16  132.73   10.62
   3  -1  16  121.80    9.26
   3  -1  16  118.44   16.58
   3  -1  15  234.15   10.31
   3   1 -15  254.04   14.05
   3  -1  15  232.11   12.51
   3  -1  15  247.38   21.21
   3  -1  14  411.47   14.94
   3   1 -14  443.89   19.33
   3   1 -14  399.67   21.64
   3  -1  14  425.40   17.34
   3  -1  14  472.74   27.64
   3  -1  13  151.40    7.70
   3   1 -13  149.03   10.51
   3   1 -13  152.22   13.03
   3  -1  13  134.78    9.63
   3  -1  13  157.07   16.83
   3  -1  12  357.66   13.23
   3   1 -12  369.62   17.09
   3   1 -12  341.36   19.32
   3  -1  12  366.21   15.39
   3  -1  12  385.16   23.43
   3  -1  11    8.05    3.78
   3   1 -11    1.85    6.23
   3   1 -11    3.67    4.08
   3  -1  11    1.41    4.15
   3  -1  11   -2.96    5.58
   3  -1  11   -0.85    9.23
   3  -1  10   37.53    4.49
   3   1 -10   29.43    7.55
   3  -1  10   43.20    5.25
   3   1 -10   40.95    5.93
   3  -1  10   33.15    6.40
   3  -1  10   47.94   10.63
   3  -1   9  204.08    8.67
   3   1  -9  209.34   11.30
   3   1  -9  198.82   14.17
   3  -1   9  189.10   10.46
   3  -1   9  207.24   16.05
   3  -1   8  101.66    5.88
   3   1  -8   97.39   10.31
   3   1  -8  110.56    7.85
   3  -1   8   93.33    7.81
   3  -1   8   99.55   11.88
   3  -1   7  606.78   19.16
   3   1  -7  619.94   22.36
   3  -1   7  594.63   26.97
   3  -1   6  404.73   13.89
   3   1  -6  415.10   16.54
   3  -1   6  424.06   21.17
   3  -1   5  989.19   29.70
   3   1  -5 1060.27   32.76
   3  -1   5 1015.81   31.57
   3  -1   5 1045.54   37.17
   3  -1   4  107.54    5.76
   3   1  -4  106.50    7.17
   3  -1   4  104.63    7.53
   3  -1   4  116.42   10.26
   3  -1   3   24.20    3.64
   3   1  -3   23.23    4.08
   3  -1   3   21.27    5.97
   3  -1   2   35.52    4.02
   3  -1   2   43.16    6.45
   3   1  -2   44.71    4.59
   3   1  -1  584.15   19.47
   3  -1   1  553.91   21.58
   3   1   0    4.74    2.67
   3  -1   0    5.67    3.97
   3  -1  -1  564.43   20.29
   3   1   2   31.43    3.92
   3  -1  -2   35.83    4.85
   3   1   3   22.98    3.78
   3  -1  -3   19.42    4.49
   3  -1  -4  112.24    7.69
   3   1   4   98.84    5.74
   3   1   4  118.47   11.50
   3   1   5 1053.04   30.78
   3   1   5 1052.47   38.85
   3  -1  -5 1054.26   34.12
   3   1   6  477.53   15.90
   3  -1  -6  502.53   19.36
   3   1   6  475.17   23.72
   3   1   7  567.67   18.31
   3  -1  -7  585.78   22.11
   3   1   7  574.69   26.69
   3   1   8  123.01    6.60
   3  -1  -8  123.61    8.84
   3   1   8  108.35    7.73
   3   1   8  128.69   13.26
   3   1   9  190.57    8.47
   3  -1  -9  191.49   11.38
   3   1   9  195.88   16.43
   3   1  10   44.02    4.68
   3  -1 -10   41.59    6.51
   3   1  10   27.66   10.15
   3  -1 -11   -2.20    4.64
   3   1  11    2.82    3.75
   3   1  11    5.15    8.79
   3   1  12  330.46   12.52
   3  -1 -12  346.23   16.56
   3   1  12  318.15   21.52
   3   1  13  142.61    7.67
   3   1  13  129.21   14.91
   3   1  14  423.21   15.12
   3   1  14  408.39   25.58
   3   1  15  229.70   10.44
   3   1  15  269.98   21.03
   3   1  16  137.21    7.85
   3   1  16  117.13   16.09
   3   1  17   28.36    5.10
   3   1  17   27.92   12.04
   3   1  18  168.47    8.83
   3  -1 -18  150.35   11.96
   3   1  18  147.91   17.61
   3   1  19  304.66   12.64
   3  -1 -19  302.95   16.93
   3   1  20   84.89    6.98
   3  -1 -20   96.44    9.77
   3   1  21  272.21   11.58
   3  -1 -21  259.37   15.51
   3   1  22   28.94    5.19
   3   1  23   65.28    6.23
   3   1  24   55.80    5.71
   3   1  25  191.88    8.93
   3   1  26   46.47    5.13
   3   1  27  182.63    8.27
   3   1  28   37.95    4.20
   3   1  29  114.06    5.66
   3   1  30   15.93    2.87
   3   1  31   37.90    2.97
   3  -2  30  317.86   10.20
   3  -2  29   18.42    3.13
   3  -2  28   18.75    3.54
   3  -2  27   59.83    4.90
   3  -2  26   73.14    5.50
   3  -2  25   98.80    6.20
   3  -2  24  100.44    6.59
   3  -2  24   91.91    7.76
   3  -2  23   54.51    5.17
   3  -2  23   47.65    6.75
   3  -2  22   34.59    5.20
   3  -2  22   42.26    7.36
   3  -2  21  138.50    7.92
   3   2 -21  122.46   10.48
   3  -2  21  144.93    9.98
   3  -2  20  237.11   10.44
   3   2 -20  232.09   14.33
   3  -2  20  233.17   12.70
   3  -2  19  433.19   15.61
   3   2 -19  405.13   20.00
   3  -2  19  424.53   17.90
   3  -2  18  251.93   10.97
   3   2 -18  275.72   15.32
   3  -2  18  263.42   13.47
   3  -2  17  465.17   16.39
   3   2 -17  485.89   21.24
   3  -2  17  465.87   18.55
   3  -2  16  578.15   19.62
   3   2 -16  616.10   24.93
   3   2 -16  558.31   28.69
   3  -2  16  612.08   22.30
   3  -2  15   42.97    4.95
   3   2 -15   38.91    9.96
   3   2 -15   36.05    6.42
   3  -2  15   30.54    7.15
   3  -2  14   57.29    5.53
   3   2 -14   70.98    7.54
   3   2 -14   60.00   10.87
   3  -2  14   68.04    8.12
   3  -2  14   84.84   14.01
   3  -2  13  243.06   10.20
   3   2 -13  233.46   13.43
   3   2 -13  237.26   17.66
   3  -2  13  243.36   12.30
   3  -2  13  241.17   19.96
   3  -2  12  409.77   14.72
   3   2 -12  423.65   18.42
   3   2 -12  453.17   23.94
   3  -2  12  418.81   17.10
   3  -2  12  463.67   26.19
   3  -2  11  170.14    8.17
   3   2 -11  187.49   11.31
   3   2 -11  194.52   15.34
   3  -2  11  180.43   10.52
   3  -2  11  168.15   16.01
   3  -2  10 1078.51   31.98
   3   2 -10 1113.76   36.00
   3   2 -10 1091.36   41.91
   3  -2  10 1066.65   34.12
   3  -2  10 1074.96   32.94
   3  -2  10 1104.05   43.54
   3  -2   9   99.60    5.87
   3   2  -9  112.86    8.18
   3   2  -9   99.90   11.89
   3  -2   9   98.55    6.84
   3  -2   9   87.00   12.22
   3  -2   8  286.75   10.79
   3   2  -8  296.98   13.43
   3   2  -8  305.92   18.67
   3  -2   8  271.08   11.59
   3  -2   8  303.35   18.76
   3  -2   7  101.71    5.82
   3   2  -7  112.26    7.69
   3   2  -7   92.48   11.46
   3  -2   7  111.14    8.04
   3  -2   7   90.88   11.01
   3  -2   6  897.79   27.04
   3   2  -6  938.19   29.83
   3  -2   6  913.62   29.06
   3  -2   6  915.51   35.01
   3   2  -5   -1.39    3.03
   3  -2   5    2.13    3.00
   3  -2   5    6.27    5.22
   3  -2   5    3.82    6.03
   3  -2   4  180.40    7.75
   3   2  -4  181.14    9.16
   3  -2   4  189.97    9.76
   3  -2   4  178.64   12.28
   3  -2   3  128.10    6.35
   3   2  -3  139.62    7.52
   3  -2   3  137.65    8.37
   3  -2   3  132.27   10.18
   3  -2   2  234.84    9.08
   3   2  -2  242.97   10.21
   3   2  -1   27.38    3.45
   3  -2   1   35.46    3.88
   3   2  -1   33.43    3.72
   3   2   0   28.09    3.20
   3   2   0   27.89    3.76
   3  -2   0   29.33    3.65
   3   2   1   40.97    3.95
   3  -2  -1   37.60    3.87
   3   2   2  266.55    9.94
   3   2   3  121.83    6.27
   3  -2  -3  133.13    8.66
   3   2   4  225.48    9.02
   3  -2  -4  230.61   11.88
   3   2   5    3.11    3.22
   3  -2  -5   -1.08    3.98
   3  -2  -6  874.51   30.37
   3   2   6  890.86   26.53
   3  -2  -7  126.50    9.07
   3   2   7  122.66    6.63
   3   2   7  135.57    8.13
   3   2   8  292.77   11.09
   3   2   8  285.53   12.44
   3   2   8  317.82   19.64
   3  -2  -8  282.27   14.54
   3   2   9   84.14    5.82
   3  -2  -9   76.07    7.83
   3   2   9   94.67   12.37
   3   2  10 1069.76   31.64
   3   2  10 1058.02   43.37
   3   2  11  186.95    8.56
   3   2  11  189.68   16.92
   3   2  12  396.25   14.27
   3   2  12  400.37   24.81
   3   2  13  211.34    9.37
   3   2  13  198.72   18.32
   3   2  14   58.85    5.67
   3  -2 -14   63.25    7.98
   3   2  14   64.90   13.28
   3   2  15   47.08    5.29
   3  -2 -15   28.37    6.42
   3   2  15   44.05   12.51
   3   2  16  540.28   18.44
   3  -2 -16  543.52   23.48
   3   2  16  496.76   30.35
   3   2  17  454.05   16.20
   3  -2 -17  442.26   20.80
   3   2  18  245.71   11.01
   3  -2 -18  241.75   14.86
   3   2  19  427.91   15.71
   3  -2 -19  390.23   19.73
   3   2  20  235.75   10.59
   3  -2 -20  220.55   14.22
   3   2  20  233.46   21.60
   3   2  21  148.52    8.40
   3  -2 -21  151.18   11.73
   3   2  21  140.93   17.49
   3   2  22   39.40    5.51
   3   2  23   46.84    5.41
   3   2  24   99.04    6.74
   3   2  25  123.03    7.12
   3   2  26   71.46    5.40
   3   2  27   55.46    4.83
   3   2  28   18.45    3.53
   3   2  29   19.33    3.18
   3   2  30  265.15    8.95
   3   2  31   36.21    2.53
   3  -3  30   52.02    3.15
   3  -3  29   77.54    3.99
   3  -3  28  234.63    8.47
   3  -3  27   77.45    4.80
   3  -3  26   39.35    4.14
   3  -3  26   31.78    5.04
   3  -3  25    8.11    3.66
   3  -3  25    7.93    4.96
   3  -3  24   50.27    4.77
   3  -3  24   49.90    6.65
   3  -3  23  138.42    7.41
   3  -3  23  128.99    9.21
   3  -3  22   31.86    4.92
   3  -3  22   35.70    6.67
   3  -3  21   39.98    5.09
   3  -3  21   57.84    7.80
   3  -3  20  314.16   12.29
   3   3 -20  292.40   16.52
   3  -3  20  334.49   15.09
   3   3 -19  180.08   12.54
   3  -3  19  192.74    9.00
   3  -3  19  192.12   11.72
   3   3 -18   87.23    9.16
   3  -3  18   91.69    6.46
   3   3 -18   92.30   13.42
   3  -3  18   88.94    8.94
   3   3 -17  145.82   11.05
   3  -3  17  149.81    7.90
   3   3 -17  133.44   15.57
   3  -3  17  140.25   10.84
   3  -3  16   57.25    5.19
   3   3 -16   57.06    7.71
   3   3 -16   57.08   11.69
   3  -3  16   60.05    8.26
   3   3 -15  387.30   18.65
   3  -3  15  415.42   14.59
   3   3 -15  402.75   24.64
   3  -3  15  404.90   17.43
   3   3 -14  289.13   15.19
   3  -3  14  288.95   11.34
   3   3 -14  261.53   20.24
   3  -3  14  275.15   13.67
   3   3 -13   68.46    7.40
   3  -3  13   69.40    5.54
   3   3 -13   59.03   11.94
   3  -3  13   74.32    8.10
   3   3 -12  834.80   30.17
   3  -3  12  848.27   25.70
   3   3 -12  841.37   37.28
   3  -3  12  829.04   28.38
   3   3 -11  177.66   10.87
   3  -3  11  169.90    8.00
   3   3 -11  187.49   16.93
   3   3 -10   82.51    7.67
   3  -3  10   86.86    5.58
   3   3 -10   99.09   12.85
   3  -3  10   93.04    6.89
   3   3  -9   96.00    7.67
   3  -3   9   83.65    5.59
   3   3  -9  107.32   12.78
   3  -3   9   84.11    6.64
   3   3  -8  500.48   19.08
   3  -3   8  499.50   16.25
   3  -3   8  484.73   17.88
   3   3  -8  519.21   26.76
   3  -3   8  479.91   18.32
   3  -3   8  477.80   17.35
   3  -3   7  170.86    7.72
   3   3  -7  195.25    9.91
   3  -3   7  176.21    9.63
   3   3  -7  169.11   15.60
   3  -3   7  179.72    9.88
   3  -3   7  173.58    9.14
   3  -3   6  256.11    9.85
   3  -3   6  253.90   11.33
   3   3  -6  264.71   11.74
   3   3  -6  260.43   18.62
   3  -3   6  249.31   11.73
   3  -3   6  236.29   10.93
   3  -3   5  123.78    6.30
   3  -3   5  118.21    7.71
   3   3  -5  115.79    7.14
   3  -3   5  125.88    8.27
   3  -3   5  121.56    7.83
   3  -3   4  226.93   10.51
   3  -3   4  240.69    9.23
   3   3  -4  249.34   10.63
   3  -3   4  250.05   11.38
   3  -3   4  242.39   10.73
   3   3  -3   12.38    2.80
   3  -3   3    8.86    4.42
   3  -3   3   11.35    3.16
   3  -3   3    7.78    4.60
   3  -3   3    9.51    4.89
   3  -3   2  348.01   13.07
   3  -3   2  356.05   11.85
   3  -3   2  343.47   13.64
   3   3  -2  316.33   12.38
   3  -3   1   46.48    4.16
   3  -3   1   49.36    5.60
   3  -3   0  617.66   19.24
   3   3   0  636.33   19.35
   3   3   1   42.93    4.03
   3   3   2  305.89   10.98
   3   3   3   11.53    3.32
   3   3   4  230.70    9.16
   3   3   4  229.97   10.58
   3  -3  -4  237.23   10.52
   3   3   5  132.50    6.56
   3  -3  -5  119.35    9.28
   3   3   5  130.50    7.99
   3   3   6  259.01    9.98
   3   3   6  269.13   11.78
   3  -3  -6  233.46   13.17
   3   3   7  215.22   10.61
   3   3   7  215.22    8.92
   3   3   8  483.77   16.44
   3   3   8  514.12   18.32
   3   3   9   88.86    5.88
   3   3   9   97.06    7.66
   3   3  10   75.53    5.47
   3   3  10   59.86   11.91
   3  -3 -11  157.17   11.20
   3   3  11  179.02    8.25
   3   3  11  175.90   16.76
   3  -3 -12  867.57   32.12
   3   3  12  889.47   27.17
   3   3  12  890.80   39.66
   3   3  13   65.73    5.38
   3  -3 -13   57.61    7.66
   3   3  13   68.68   13.56
   3   3  14  255.47   10.62
   3  -3 -14  248.23   14.50
   3   3  15  377.73   14.14
   3  -3 -15  402.28   19.24
   3  -3 -16   52.13    7.62
   3   3  16   53.36    5.52
   3   3  17  110.88    7.03
   3  -3 -17  116.77   10.13
   3   3  18   83.98    6.45
   3   3  18   79.96   14.35
   3  -3 -18   85.08    9.29
   3  -3 -19  193.60   13.24
   3   3  19  218.95    9.82
   3   3  19  187.54   20.39
   3  -3 -20  255.50   15.42
   3   3  20  281.09   11.57
   3   3  20  248.38   22.04
   3   3  21   62.20    5.73
   3   3  22   32.92    4.89
   3   3  23  124.57    7.22
   3   3  24   48.83    5.00
   3   3  25    4.14    3.59
   3   3  26   34.79    4.15
   3   3  27   71.49    4.81
   3   3  28  256.03    9.11
   3   3  29   76.04    4.10
   3  -4  29    6.91    2.26
   3  -4  28   65.66    4.26
   3  -4  26  124.82    7.24
   3  -4  25  196.77    7.82
   3  -4  25  189.88    9.68
   3  -4  24   33.80    3.87
   3  -4  24   32.03    6.07
   3  -4  23  263.43   10.29
   3  -4  23  284.01   12.72
   3  -4  22  142.49    7.09
   3  -4  22  140.14    9.78
   3  -4  21   52.91    4.98
   3  -4  21   57.67    7.71
   3  -4  20  103.45    6.22
   3  -4  20  111.27    9.22
   3   4 -19  201.37   13.12
   3  -4  19  223.25    9.51
   3  -4  19  219.65   12.48
   3  -4  18   20.07    4.30
   3   4 -18   19.79    5.88
   3   4 -18    3.18    9.95
   3  -4  18   21.93    7.63
   3   4 -17   81.53    8.53
   3  -4  17   91.92    6.03
   3   4 -17   74.86   13.33
   3  -4  17   84.06    9.21
   3   4 -16  561.43   23.75
   3  -4  16  566.49   18.70
   3   4 -16  555.26   31.22
   3  -4  16  599.53   22.26
   3   4 -15  267.01   14.72
   3  -4  15  272.15   10.75
   3   4 -15  239.15   21.03
   3  -4  15  260.71   13.55
   3   4 -14  256.18   14.17
   3  -4  14  241.91   10.08
   3  -4  14  266.82   12.64
   3   4 -14  226.03   20.14
   3  -4  14  229.37   13.00
   3   4 -13  245.66   13.49
   3  -4  13  244.71    9.96
   3  -4  13  244.84   12.55
   3   4 -13  256.85   20.79
   3  -4  13  225.40   12.75
   3   4 -12  143.36    9.88
   3  -4  12  147.35    7.38
   3  -4  12  133.60    9.42
   3   4 -12  129.92   15.66
   3   4 -11   24.19    5.19
   3  -4  11   29.18    6.59
   3   4 -11   31.02   10.49
   3  -4  11   30.59    4.03
   3  -4  10   38.52    4.40
   3   4 -10   39.47    5.70
   3   4 -10   30.36   11.33
   3  -4  10   36.35    6.76
   3  -4   9   59.19    4.65
   3   4  -9   48.90   12.34
   3   4  -9   46.20    5.69
   3  -4   9   46.35    7.07
   3   4  -8   59.92    5.97
   3  -4   8   65.87    7.02
   3  -4   8   64.60    4.78
   3   4  -8   59.16   12.55
   3  -4   8   65.27    7.14
   3  -4   8   68.79    6.50
   3   4  -7   56.66    5.37
   3  -4   7   62.18    4.67
   3  -4   7   48.23    6.20
   3   4  -7   63.69   12.32
   3  -4   7   65.62    7.14
   3  -4   7   55.47    6.44
   3  -4   6  157.17    9.26
   3   4  -6  146.69    8.30
   3  -4   6  156.38    7.26
   3   4  -6  159.39   15.89
   3  -4   6  166.07    9.59
   3  -4   6  162.70    9.17
   3  -4   5  549.81   19.38
   3  -4   5  540.94   17.28
   3   4  -5  540.12   18.94
   3  -4   5  555.88   19.63
   3  -4   4   31.25    5.38
   3  -4   4   31.55    3.82
   3  -4   4   40.21    6.01
   3  -4   3  673.36   22.70
   3  -4   3  687.77   21.04
   3  -4   3  716.78   23.26
   3  -4   2  122.67    6.29
   3  -4   2  129.80    7.86
   3  -4   2  128.06    7.84
   3  -4   2  135.88    8.08
   3  -4   1  178.38    8.98
   3  -4   1  187.15    9.46
   3  -4   1  182.32    9.65
   3  -4   0 1782.31   50.64
   3  -4   0 1798.30   50.88
   3  -4   0 1744.26   51.24
   3   4   0 1742.53   51.05
   3  -4  -1  216.85    9.44
   3   4   1  201.24    9.98
   3  -4  -1  198.59    9.40
   3  -4  -1  207.61   10.07
   3  -4  -2  146.45    7.41
   3   4   2  143.80    6.73
   3   4   2  145.43    8.44
   3  -4  -2  150.72    8.63
   3   4   3  707.17   21.45
   3   4   3  709.25   23.28
   3  -4  -3  697.61   23.38
   3   4   4   45.20    4.25
   3   4   4   49.38    5.92
   3  -4  -4   44.99    5.98
   3   4   5  564.54   17.98
   3  -4  -5  569.36   19.74
   3   4   5  570.49   19.84
   3   4   6  127.90    6.72
   3   4   6  142.76    8.61
   3  -4  -6  148.03    8.49
   3   4   7   73.67    6.97
   3   4   7   82.18    5.36
   3  -4  -7   73.46    6.37
   3   4   8   63.46    5.05
   3   4   8   62.60    6.79
   3  -4  -8   64.70    7.74
   3  -4  -8   64.42    6.27
   3  -4  -9   59.90    7.74
   3   4   9   67.59    5.02
   3   4   9   57.91    6.54
   3  -4  -9   52.94    5.94
   3  -4 -10   19.59    6.04
   3   4  10   18.96    4.07
   3  -4 -10   18.62    5.14
   3   4  11   27.07    4.18
   3  -4 -11   25.02    6.11
   3  -4 -11   26.32    5.26
   3   4  12  175.46    7.99
   3  -4 -12  142.22   11.24
   3  -4 -12  148.64    8.66
   3   4  13  258.70   10.40
   3  -4 -13  251.56   14.47
   3  -4 -13  253.77   11.24
   3   4  14  268.09   10.68
   3  -4 -14  280.15   15.45
   3  -4 -14  259.66   11.50
   3   4  15  261.26   10.63
   3  -4 -15  269.41   15.28
   3  -4 -15  238.99   11.01
   3   4  16  549.91   18.09
   3  -4 -16  536.12   23.46
   3  -4 -16  521.12   18.40
   3   4  16  537.16   31.19
   3   4  17  116.07    6.83
   3  -4 -17  108.08    9.87
   3  -4 -17   91.54    6.76
   3   4  17   92.26   15.91
   3   4  18   16.64    4.08
   3   4  18   21.94   12.38
   3  -4 -18   15.23    5.51
   3   4  19  209.83    9.26
   3  -4 -19  204.24   13.45
   3   4  19  177.62   18.70
   3   4  20  110.01    6.70
   3   4  21   41.64    4.60
   3   4  22  151.62    7.48
   3   4  23  246.46    9.80
   3   4  24   38.11    4.22
   3   4  25  190.36    7.83
   3   4  26  123.53    5.77
   3   4  27   16.21    2.83
   3   4  28   58.87    3.34
   3  -5  28   17.46    2.52
   3  -5  27  102.42    5.12
   3  -5  27   94.39    5.53
   3  -5  26  195.26    8.00
   3  -5  26  186.10    8.67
   3  -5  25   52.49    4.80
   3  -5  25   63.12    6.07
   3  -5  24  228.08   10.81
   3  -5  23   11.53    5.68
   3  -5  22  207.41   10.97
   3  -5  21  263.48   13.11
   3  -5  20   51.19    4.21
   3  -5  20   54.64    7.41
   3  -5  19  168.83    7.41
   3  -5  19  152.68   10.66
   3  -5  18  310.05   11.38
   3  -5  18  321.85   15.24
   3   5 -17   76.55    8.20
   3  -5  17   94.18    5.61
   3   5 -17   79.83   14.20
   3  -5  17  101.51    9.67
   3   5 -16  299.34   15.95
   3  -5  16  326.25   11.74
   3   5 -16  300.58   24.05
   3  -5  16  341.99   15.73
   3   5 -15  161.25   11.08
   3  -5  15  149.00    7.20
   3  -5  15  149.87   10.32
   3   5 -15  160.34   18.00
   3  -5  15  152.88   11.07
   3  -5  14   44.68    4.29
   3   5 -14   33.32    6.14
   3  -5  14   43.74    7.14
   3   5 -14   26.29   10.98
   3   5 -13    4.82    4.63
   3  -5  13    7.94    6.31
   3  -5  13    3.45    2.97
   3   5 -13    7.95   10.80
   3   5 -12   24.65    5.03
   3  -5  12   26.73    3.80
   3   5 -12   23.67   11.16
   3  -5  12   22.65    6.35
   3  -5  12   27.68    7.21
   3  -5  11   50.01    4.33
   3   5 -11   44.69    5.81
   3   5 -11   64.53   12.83
   3  -5  11   46.60    7.82
   3   5 -10   28.92    4.79
   3  -5  10   23.51    3.51
   3   5 -10   20.82   10.79
   3  -5  10   31.29    7.17
   3  -5   9   93.66    8.08
   3  -5   9   87.91    5.28
   3   5  -9  112.24   15.68
   3  -5   9   95.01    8.49
   3  -5   8    7.66    5.44
   3  -5   8    2.13    2.75
   3   5  -8    7.45   10.40
   3  -5   8    0.87    5.95
   3  -5   7  123.76    8.51
   3  -5   7  103.12    5.68
   3   5  -7  117.72   15.83
   3  -5   7  133.70    9.09
   3  -5   6  130.83    8.79
   3  -5   6  132.90    6.31
   3  -5   6  139.45    9.03
   3  -5   5  264.32   12.51
   3  -5   5  298.68   13.00
   3  -5   5  304.01   11.68
   3  -5   5  289.03   10.38
   3  -5   5  291.69   12.78
   3  -5   4  303.42   13.06
   3  -5   4  303.85   13.30
   3  -5   4  314.21   12.06
   3  -5   4  331.45   13.72
   3  -5   3   56.13    5.98
   3  -5   3   66.20    6.70
   3  -5   3   65.41    5.52
   3  -5   3   70.30    7.06
   3  -5   2  216.07   10.22
   3  -5   2  213.92    9.43
   3  -5   2  219.49   10.52
   3  -5   2  219.26   10.84
   3  -5   1  213.69    9.92
   3   5  -1  208.17   10.40
   3  -5   1  197.46    8.88
   3  -5   1  194.13    9.86
   3  -5   1  219.01   10.68
   3  -5   0   19.85    4.58
   3   5   0   18.27    5.17
   3  -5   0   15.98    3.81
   3  -5   0   18.02    5.47
   3  -5   0   11.28    4.50
   3  -5  -1  227.03   10.33
   3   5   1  243.18   11.13
   3  -5  -1  246.99    9.82
   3  -5  -1  241.54   11.23
   3  -5  -2  161.68    8.33
   3  -5  -2  185.07    9.76
   3   5   2  194.84    9.60
   3   5   3   59.20    6.33
   3  -5  -3   55.82    6.39
   3   5   4  333.49   13.58
   3  -5  -4  338.34   13.84
   3   5   5  297.28   12.98
   3  -5  -5  324.18   13.15
   3   5   6  147.84    8.81
   3  -5  -6  140.69    8.54
   3   5   7  118.92    7.88
   3  -5  -7  122.61    8.06
   3   5   8    1.23    5.07
   3  -5  -8    8.40    4.75
   3  -5  -9   89.48    7.07
   3  -5 -10   25.69    5.30
   3   5  11   40.41    4.27
   3  -5 -11   37.04    5.52
   3   5  12   27.00    3.87
   3  -5 -12   20.93    4.96
   3   5  13    3.77    3.40
   3  -5 -13    4.87    4.24
   3   5  14   35.55    4.43
   3   5  14   41.62   12.95
   3   5  15  173.95    7.98
   3   5  15  142.40   17.83
   3   5  16  265.15   10.40
   3   5  16  279.40   22.54
   3   5  17   71.61    5.24
   3   5  17   74.03   14.48
   3   5  18  348.60   12.55
   3   5  19  128.20    6.68
   3   5  20   52.12    4.55
   3   5  21  254.35    9.66
   3   5  22  193.97    7.88
   3   5  23    5.56    2.95
   3  -6  27    7.41    2.22
   3  -6  26   25.30    3.30
   3  -6  26   28.95    3.97
   3  -6  25   16.28    3.43
   3  -6  25   12.62    4.27
   3  -6  24   16.58    3.86
   3  -6  24   19.23    5.26
   3  -6  23   20.48    4.44
   3  -6  23   23.17    5.59
   3  -6  22  100.64    6.73
   3  -6  22  112.32    8.25
   3  -6  21   40.95    5.45
   3  -6  21   36.12    6.82
   3  -6  20  131.95    9.54
   3  -6  20  126.13    7.74
   3  -6  19  161.90   10.70
   3  -6  19  179.02    9.29
   3  -6  18   75.33    8.59
   3  -6  18   67.45    6.68
   3  -6  17  147.76   10.77
   3  -6  16   39.84    6.86
   3  -6  15  138.64   10.00
   3   6 -15  109.04   15.94
  -3  -6 -14  208.86    8.59
   3  -6  14  204.35   11.92
   3   6 -14  188.67   19.48
  -3  -6 -13  599.08   19.07
   3  -6  13  557.81   21.55
   3   6 -13  551.40   33.05
   3  -6  13  609.18   22.54
   3   6 -12 1019.40   47.20
   3  -6  12 1053.94   32.52
   3   6 -11   21.49   11.76
   3  -6  11   28.37    5.18
   3  -6  10   32.91    6.96
   3   6 -10   27.34   12.10
   3  -6  10   39.26    5.74
   3  -6   9  212.24   11.31
   3   6  -9  193.84   19.98
   3  -6   9  216.17   10.45
   3  -6   8  202.63   11.15
   3   6  -8  197.56   20.04
   3  -6   8  211.87   11.58
   3  -6   8  211.10   10.25
   3  -6   7  162.60   10.19
   3  -6   7  179.48   10.71
   3  -6   7  192.76    9.32
   3  -6   6  137.62    8.82
   3  -6   6  144.97    9.05
   3  -6   5  121.70    8.49
   3  -6   5  114.70    8.31
   3  -6   5  111.67    7.41
   3  -6   4  434.11   16.74
   3  -6   4  453.40   17.03
   3  -6   4  436.26   15.92
   3  -6   3  279.69   12.60
   3  -6   3  308.70   13.16
   3  -6   3  322.77   12.63
   3  -6   3  314.81   13.47
   3  -6   2  859.92   28.30
   3   6  -2  898.56   28.72
   3  -6   2  887.54   27.97
   3  -6   2  906.68   28.51
   3  -6   2  952.11   29.43
   3  -6   1  270.82   11.69
   3  -6   1  286.82   11.47
   3  -6   1  264.91   11.64
   3  -6   1  283.78   12.68
   3   6  -1  271.88   12.22
   3  -6   0  753.47   24.54
   3   6   0  783.03   25.25
   3  -6   0  746.49   24.21
   3  -6   0  770.32   25.36
   3  -6  -1  298.57   12.27
   3  -6  -1  310.00   12.17
   3  -6  -1  321.64   13.33
   3   6   1  301.51   13.11
   3  -6  -2  886.13   28.53
   3   6   2  953.74   29.63
   3  -6  -2  976.50   29.95
   3   6   3  344.15   13.98
   3  -6  -3  349.02   14.28
   3   6   4  463.32   17.14
   3  -6  -4  476.48   17.49
   3   6   5  126.84    7.98
   3  -6  -5  127.09    8.23
   3   6   6  117.62    8.01
   3  -6  -6  127.27    8.11
   3  -6  -7  180.89    9.47
   3  -6  -8  255.07   11.33
   3  -6  -9  250.22   11.08
   3  -6 -10   38.74    5.26
  -3  -6  13  519.39   17.08
   3   6  13  517.33   30.56
   3   6  14  209.28   19.76
   3   6  15  137.89   17.36
   3  -7  26    5.98    1.82
   3  -7  25   61.80    3.85
   3  -7  25   59.80    4.53
   3  -7  24   33.80    3.82
   3  -7  24   42.35    4.81
   3  -7  23    6.83    3.43
   3  -7  23    9.58    4.57
   3  -7  22   51.04    4.79
   3  -7  22   43.97    5.82
   3  -7  21   54.64    5.24
   3  -7  21   48.36    6.47
   3  -7  20   26.33    4.51
   3  -7  20   35.51    6.42
   3  -7  19   89.65    8.21
   3  -7  19   92.31    6.66
   3  -7  18   67.79    6.37
   3  -7  17  265.86   11.66
   3  -7  16   -0.55    5.93
   3  -7  16    6.42    5.01
   3  -7  15  297.05   13.93
   3  -7  15  312.27   14.26
  -3  -7 -14   26.46    3.46
   3  -7  14   34.67    7.03
   3  -7  14   31.27    7.44
  -3  -7 -13  109.08    6.14
   3  -7  13   97.00    9.18
  -3  -7 -12  137.65    7.18
   3   7 -12  108.23   15.93
   3  -7  12  126.07    9.41
  -3  -7 -11  747.23   23.84
   3   7 -11  709.93   39.01
   3  -7  11  787.49   26.59
   3  -7  11  766.93   25.04
  -3  -7 -10  519.84   18.46
   3  -7  10  575.55   20.86
   3  -7  10  585.55   21.06
   3  -7  10  543.44   19.61
   3  -7   9  405.61   16.62
   3  -7   9  412.68   16.89
   3  -7   9  418.64   15.89
   3  -7   8  137.93    9.55
   3  -7   8  153.51    9.97
   3  -7   8  139.11    8.60
   3  -7   7    5.18    4.93
   3  -7   7    8.00    5.96
   3  -7   7   10.12    5.73
   3  -7   6  102.24    8.37
   3  -7   6  103.14    8.23
   3  -7   6  106.64    7.68
   3  -7   5   63.61    7.13
   3  -7   5   60.80    6.89
   3  -7   5   71.02    6.64
   3  -7   4   64.96    7.07
   3  -7   4   73.48    6.88
   3  -7   4   87.48    6.77
   3  -7   3   44.39    6.22
   3   7  -3   58.64    6.55
   3  -7   3   44.45    5.73
   3  -7   3   52.99    6.16
   3  -7   2   46.77    6.11
   3   7  -2   53.79    6.46
   3  -7   2   54.65    5.83
   3  -7   2   48.96    5.66
   3  -7   1    6.68    4.82
   3   7  -1    0.49    4.90
   3  -7   1    6.69    4.52
   3  -7   0   10.47    4.71
   3   7   0   13.57    5.05
   3  -7  -1    9.19    4.36
   3   7   1    9.32    4.81
   3   7   2   53.84    6.17
   3  -7  -2   37.98    4.93
   3  -7  -3   56.35    6.21
   3  -7  -4   82.29    6.82
   3  -7  -5   69.59    6.47
   3  -7  -6  120.55    7.63
   3  -7  -7    5.81    4.38
  -3  -7  10  560.95   18.88
  -3  -7  11  824.75   25.56
  -3  -7  12  118.67    6.69
  -3  -7  13   95.80    5.77
   3  -8  24   22.81    3.08
   3  -8  23    9.82    2.70
   3  -8  23    7.43    3.48
   3  -8  22  124.95    6.04
   3  -8  22  125.10    6.84
   3  -8  21   58.20    4.76
   3  -8  21   53.87    5.59
   3  -8  20   58.24    5.14
   3  -8  19   36.33    4.69
   3  -8  18   41.85    5.29
   3  -8  17    3.93    4.25
   3  -8  17   -0.49    5.66
   3  -8  16   32.09    6.15
   3  -8  16   34.52    5.29
   3  -8  16   29.53    6.49
   3  -8  15  241.02   11.82
   3  -8  15  269.15   12.53
   3  -8  15  250.04   11.27
   3  -8  14   30.74    6.64
   3  -8  14   34.83    6.67
  -3  -8 -13  515.78   16.67
   3  -8  13  533.35   19.58
  -3  -8 -12   16.34    3.78
   3  -8  12   17.45    6.30
  -3  -8 -11  144.56    7.50
   3  -8  11  148.02    9.83
   3  -8  11  156.83    9.95
  -3  -8 -10  193.29    9.12
   3  -8  10  201.37   11.20
   3  -8  10  214.97   11.28
   3  -8  10  210.69   10.57
  -3  -8  -9   60.29    5.33
   3  -8   9   47.26    6.74
   3  -8   9   47.07    6.20
   3  -8   9   58.82    7.08
  -3  -8  -8   60.67    5.82
   3  -8   8   60.96    7.29
   3  -8   8   70.68    7.35
   3  -8   8   75.66    6.86
  -3  -8  -7  408.96   14.84
   3  -8   7  378.31   15.75
   3  -8   7  395.98   15.72
   3  -8   7  389.97   15.46
  -3  -8  -6  372.77   14.30
   3  -8   6  356.78   15.08
   3  -8   6  386.20   15.14
   3  -8   6  404.15   15.39
   3   8  -6  365.63   14.89
  -3  -8  -5   55.04    5.77
   3  -8   5   50.15    6.54
   3  -8   5   51.26    6.28
   3   8  -5   52.22    6.28
   3  -8   5   53.33    6.16
  -3  -8  -4   26.24    5.64
   3  -8   4   22.68    5.33
   3  -8   4   18.31    5.55
   3  -8   4   20.63    4.98
   3   8  -4   25.86    5.39
   3  -8   3   13.39    5.10
   3   8  -3   12.58    5.05
   3  -8   3    8.75    4.10
   3  -8   2   54.02    6.11
   3   8  -2   50.69    5.92
  -3  -8  -1   67.05    6.51
   3  -8   1   54.46    5.90
  -3  -8   0    3.55    4.67
   3  -8   0    0.22    4.20
  -3  -8   1   78.25    6.85
   3  -8  -1   62.45    5.72
  -3  -8   2   40.72    6.06
   3  -8  -2   36.88    4.41
  -3  -8   3   11.30    5.19
  -3  -8   4   21.13    5.38
  -3  -8   5   48.35    5.95
  -3  -8   6  405.26   15.28
  -3  -8   7  488.09   17.44
  -3  -8   8  100.16    6.87
  -3  -8   9   56.21    5.60
  -3  -8  10  206.44    9.26
  -3  -8  11  189.39    8.62
  -3  -8  12   13.88    3.55
  -3  -8  13  452.53   14.85
   3   9 -21   38.75    3.16
   3   9 -20   33.62    3.51
   3  -9  20   30.87    4.21
   3  -9  19   11.09    4.19
   3  -9  18  229.78    9.88
   3  -9  17   69.81    6.13
   3  -9  16   15.11    4.38
   3  -9  16   15.22    4.98
   3  -9  15    0.20    4.75
   3  -9  15    7.81    4.33
   3  -9  15    2.29    4.81
   3  -9  14   26.73    5.02
   3  -9  14   18.82    5.33
   3  -9  13   26.33    5.62
  -3  -9 -12   20.38    3.36
   3  -9  12   16.09    5.78
   3  -9  12   23.46    5.72
  -3  -9 -11   60.83    4.85
   3  -9  11   76.16    6.81
   3  -9  11   61.35    6.46
  -3  -9 -10   56.54    4.94
   3  -9  10   44.41    6.52
   3   9 -10   44.25    5.51
   3  -9  10   49.93    6.20
  -3  -9  -9   36.29    4.68
   3  -9   9   40.11    6.30
   3   9  -9   37.27    5.45
   3  -9   9   39.45    5.95
  -3  -9  -8   67.99    5.48
   3   9  -8   65.10    6.01
   3  -9   8   51.39    6.57
   3  -9   8   50.53    6.05
  -3  -9  -7   80.20    6.03
   3  -9   7   75.42    7.02
   3   9  -7   71.25    6.19
   3  -9   7   72.76    6.22
  -3  -9  -6   85.82    6.21
   3  -9   6   85.35    7.38
   3   9  -6   79.34    6.46
   3  -9   6   77.55    6.05
  -3  -9  -5   41.79    5.30
   3  -9   5   46.15    6.31
  -3  -9  -4  452.61   15.99
   3  -9   4  412.81   16.10
   3  -9   3   31.56    5.59
   3  -9   2  355.03   13.87
  -3  -9  -1  126.86    7.92
   3  -9   1  136.11    7.79
  -3  -9   0    4.82    4.78
   3  -9   0    7.31    3.93
  -3  -9   1  141.08    8.32
  -3  -9   2  430.83   15.97
  -3  -9   3   30.60    5.59
  -3  -9   4  475.91   17.06
  -3  -9   5   57.57    6.00
  -3  -9   6   98.96    6.93
  -3  -9   7   81.38    6.32
  -3  -9   8   90.14    6.34
  -3  -9   9   41.86    4.77
  -3  -9  10   63.46    5.14
  -3  -9  11   59.50    4.79
  -3  -9  12   17.93    3.42
   3 -10  17   43.59    3.90
   3 -10  16  113.18    5.84
   3  10 -15   24.75    2.88
   3 -10  15   26.17    3.97
   3 -10  14   53.00    4.65
   3  10 -14   40.77    3.56
   3 -10  13   30.53    4.83
   3 -10  13   22.89    4.28
   3 -10  12   13.91    4.55
   3 -10  11    6.60    4.68
  -3 -10 -10   11.02    3.23
   3 -10  10    6.63    4.82
  -3 -10  -9   25.08    3.84
   3 -10   9   28.40    5.15
  -3 -10  -8   78.66    5.35
   3 -10   8   65.94    6.33
  -3 -10  -7   10.75    3.78
   3 -10   7    7.84    4.64
  -3 -10  -6   70.28    5.44
   3 -10   6   67.29    6.14
  -3 -10  -5  129.34    7.15
   3 -10   5  125.02    7.54
  -3 -10  -4   67.00    5.56
   3 -10   4   56.51    5.69
   3 -10   3   19.93    4.43
  -3 -10  -1    1.71    4.48
  -3 -10   0  699.72   22.45
  -3 -10   1    9.18    4.57
  -3 -10   2  213.18    9.72
  -3 -10   3   19.38    4.78
  -3 -10   4   72.11    5.96
  -3 -10   5  142.87    7.69
  -3 -10   6   90.27    6.18
  -3 -10   7   10.83    3.89
  -3 -10   8   75.10    5.42
  -3 -10   9   28.48    4.08
  -3 -10  10    5.23    3.11
  -3 -10  11    8.33    2.93
  -3 -11  -9  207.07    7.45
  -3 -11  -8  146.56    6.19
  -3 -11  -7   52.19    4.10
  -3 -11  -6    2.33    3.01
   3 -11   6    0.92    3.24
  -3 -11  -5   65.24    4.79
  -3 -11  -4  180.68    7.76
  -3 -11  -3   82.54    5.43
  -3 -11   0   40.91    4.50
  -3 -11   1   17.66    4.01
  -3 -11   2   58.45    4.92
  -3 -11   3   81.53    5.47
  -3 -11   4  172.89    7.68
  -3 -11   5   80.63    5.25
  -3 -11   6    3.32    3.29
  -3 -11   7   52.01    4.19
  -3 -11   8  141.63    6.18
  -3 -11   9  218.30    7.87
  -3 -11  10   70.91    3.65
  -3 -12  -5   21.25    2.42
  -3 -12  -4   25.67    2.75
  -3 -12  -3   14.68    2.62
  -3 -12   0    6.27    2.64
  -3 -12   1   26.39    3.07
  -3 -12   2   36.76    3.31
  -3 -12   3   21.83    2.85
  -3 -12   4   21.33    2.67
  -3 -12   5   16.51    2.40
   4   0   0   77.57    7.58
   4   0   0   86.29    7.40
   4   0   1  491.10   18.18
   4   0  -1  452.09   17.78
   4   0   1  466.89   17.58
   4   0  -1  488.86   17.79
   4   0   2   80.87    7.65
   4   0   2   70.22    5.98
   4   0  -2   86.03    7.26
   4   0   2   80.96    7.18
   4   0   3   24.71    6.23
   4   0  -3   21.52    5.56
   4   0   3   19.10    4.44
   4   0   3   19.42    5.47
   4   0   4  553.57   18.63
   4   0   4  529.10   20.32
   4   0   4  546.02   19.53
   4   0  -4  567.96   19.95
   4   0  -5    3.11    5.32
   4   0   5   -4.36    4.10
   4   0  -5    2.04    4.24
   4   0   5    4.80    4.98
   4   0   6  411.60   15.17
   4   0  -6  428.21   16.45
   4   0  -6  415.45   18.25
   4   0   6  424.18   15.87
   4   0  -7    3.47    4.19
   4   0  -7    4.60    5.03
   4   0   7    1.43    4.08
   4   0   7   10.22    4.98
   4   0   7   10.12    7.61
   4   0  -8   42.68    6.16
   4   0   8   42.20    5.17
   4   0  -8   49.96    6.93
   4   0   8   39.07    5.70
   4   0   8   44.55    9.84
   4   0  -9  259.84   14.40
   4   0   9  293.63   11.75
   4   0  -9  258.10   12.40
   4   0   9  286.19   12.04
   4   0   9  283.41   19.85
   4   0 -10   72.54    7.99
   4   0  10   76.12    6.11
   4   0 -10   56.00    6.55
   4   0  10   59.52    6.04
   4   0  10   57.75   11.66
   4   0 -11  167.97   11.60
   4   0  11  179.91    9.15
   4   0 -11  171.86    9.50
   4   0  11  159.15   15.88
   4   0 -12   85.65    8.68
   4   0  12   84.67    6.82
   4   0 -12   90.98    7.11
   4   0  12   92.74   13.75
   4   0 -13   -1.01    4.46
   4   0 -13   -0.72    4.71
   4   0  13   -2.15    4.31
   4   0  13    3.09    8.94
   4   0 -14   26.79    6.01
   4   0 -14   41.65    5.79
   4   0  14   32.42    5.34
   4   0  15   74.72    6.15
   4   0 -15   57.84    6.21
   4   0 -15   64.79    7.75
   4   0  16  213.28    9.92
   4   0 -16  189.52    9.53
   4   0 -17    2.04    4.21
   4   0  17    5.60    4.62
   4   0 -18    4.74    4.01
   4   0  18    5.24    4.72
   4   0  19  358.99   13.40
   4   0 -19  322.46   12.34
   4   0  20   58.62    5.45
   4   0  21  255.84   10.54
   4   0  22   55.36    5.08
   4   0  23  122.22    6.61
   4   0  24    1.87    3.15
   4   0  25   21.48    3.41
   4   0  26  142.23    6.04
   4   0  27    3.01    2.23
   4  -1  27    7.32    2.24
   4  -1  26   80.72    4.39
   4  -1  25  236.12    8.73
   4  -1  24    7.82    3.41
   4  -1  23  111.23    6.12
   4  -1  22   15.68    4.07
   4   1 -21   62.93    5.16
   4   1 -20  301.54   11.79
   4   1 -19   14.95    4.63
   4   1 -18  446.90   16.24
   4   1 -17   31.02    5.46
   4   1 -16   52.03    6.13
   4   1 -15   63.19    7.46
   4   1 -15   72.43    6.55
   4   1 -14  229.60   11.11
   4   1 -14  219.30   13.52
   4   1 -13  131.46    8.60
   4   1 -13  133.24   10.41
   4  -1  13  108.80   14.70
   4   1 -12  360.06   14.60
   4  -1  12  331.36   22.89
   4   1 -12  340.13   16.76
   4   1 -11   14.98    5.29
   4   1 -11    9.76    4.53
   4  -1  11   12.81    8.75
   4   1 -10   16.64    4.87
   4   1 -10    9.53    5.61
   4  -1  10   12.08    5.07
   4  -1  10    8.71    7.78
   4   1  -9  175.39   11.24
   4   1  -9  186.35   10.37
   4  -1   9  186.11    9.63
   4   1  -8  204.86   12.01
   4   1  -8  220.65   11.15
   4  -1   8  213.55   10.64
   4   1  -7  178.73   10.90
   4   1  -7  192.03   10.40
   4  -1   7  197.37   10.19
   4   1  -6  479.70   20.07
   4   1  -6  525.56   19.00
   4  -1   6  519.80   18.60
   4   1  -5  309.78   13.39
   4   1  -5  291.15   13.94
   4  -1   5  295.89   13.01
   4   1  -4   32.12    6.28
   4  -1   4   31.45    5.66
   4   1  -3   63.97    7.13
   4  -1   3   52.50    6.67
   4  -1   2  727.67   25.16
   4   1  -2  774.69   25.41
   4  -1   2  726.55   24.91
   4  -1   1  285.37   13.16
   4   1  -1  297.79   13.47
   4  -1   1  288.42   12.86
   4  -1   0   13.20    5.77
   4   1   0   12.20    5.86
   4  -1   0    5.77    5.35
   4   1   0   12.43    5.00
   4  -1  -1  255.49   12.16
   4   1   1  254.99   12.40
   4  -1  -1  236.88   11.82
   4   1   1  269.90   11.79
   4  -1  -2  745.50   24.73
   4   1   2  710.12   23.53
   4   1   2  753.91   24.44
   4  -1  -2  754.62   25.07
   4  -1  -3   54.15    6.63
   4   1   3   55.18    5.37
   4   1   3   59.66    6.32
   4  -1  -3   49.73    6.89
   4  -1  -4   22.06    5.71
   4   1   4   20.45    4.67
   4   1   4   18.47    4.91
   4   1   5  315.48   12.67
   4  -1  -5  330.84   13.61
   4   1   5  321.80   13.19
   4   1   5  302.19   19.34
   4   1   6  446.37   16.00
   4   1   6  419.19   17.62
   4  -1  -6  449.04   16.81
   4  -1  -6  486.26   19.95
   4   1   6  450.40   16.32
   4   1   6  391.33   23.40
   4   1   7  175.22    8.71
   4  -1  -7  172.89    9.24
   4  -1  -7  163.66   11.42
   4   1   7  180.19    9.08
   4   1   7  162.49   15.48
   4   1   8  206.45    9.73
   4  -1  -8  204.44   10.30
   4  -1  -8  216.05   12.79
   4   1   8  208.27   17.51
   4   1   9  158.89    8.38
   4  -1  -9  154.43   11.03
   4  -1  -9  153.84    8.88
   4   1   9  167.25   16.02
   4  -1 -10   16.78    4.98
   4   1  10   20.24    4.57
   4  -1 -10   16.53    5.46
   4   1  10   18.91    9.56
   4  -1 -11   13.96    4.72
   4  -1 -11   12.77    5.33
   4   1  11    9.67    4.68
   4   1  11   14.72    9.50
   4  -1 -12  387.01   18.22
   4   1  12  365.30   14.10
   4  -1 -12  339.75   13.74
   4   1  12  371.41   24.70
   4  -1 -13  130.27   10.75
   4   1  13  135.68    8.06
   4  -1 -13  134.37    7.93
   4   1  13  136.52   16.08
   4  -1 -14  310.68   16.51
   4   1  14  323.52   12.69
   4  -1 -14  278.41   11.91
   4   1  14  309.35   22.99
   4   1  15   65.78    5.86
   4  -1 -15   54.22    7.41
   4   1  15   47.87   11.81
   4   1  16   68.70    6.21
   4   1  17   29.52    5.22
   4   1  18  475.04   16.81
   4   1  19   17.57    4.65
   4   1  20  314.39   12.20
   4   1  21   73.66    5.66
   4   1  22   17.47    4.12
   4   1  23  112.93    6.19
   4   1  24    4.19    3.27
   4  -1 -24    6.60    3.41
   4   1  25  249.28    9.09
   4   1  26   82.07    4.42
   4   1  27    2.96    2.14
   4  -2  28    2.35    1.53
   4  -2  27    3.38    1.78
   4  -2  26   90.35    4.32
   4  -2  25   96.21    4.86
   4  -2  24   88.62    5.05
   4  -2  23  154.44    6.83
   4   2 -23  135.12    6.70
   4  -2  22   78.57    5.28
   4   2 -22   69.91    5.35
   4  -2  21   79.68    5.57
   4   2 -21   90.56    6.29
   4  -2  20  214.04    9.18
   4   2 -20  210.62    9.75
   4  -2  19   83.00    6.08
   4  -2  18  160.98    8.17
   4  -2  17   39.08    5.11
   4  -2  16  370.42   13.69
   4  -2  16  351.38   16.50
   4  -2  15   38.97    5.28
   4  -2  15   46.77    8.51
   4  -2  14   29.92    4.80
   4   2 -14   37.64    6.27
   4  -2  13  268.46   11.42
   4   2 -13  257.54   14.30
   4  -2  13  282.52   14.09
   4  -2  12  194.40    9.21
   4   2 -12  188.52   11.77
   4  -2  12  176.03   11.82
   4  -2  11  317.35   12.38
   4   2 -11  302.65   13.48
   4   2 -11  276.88   14.67
   4   2 -10    6.92    5.73
   4  -2  10    8.28    4.22
   4  -2  10    2.75    5.21
   4   2 -10    4.21    4.16
   4  -2   9  439.91   15.69
   4   2  -9  431.08   17.23
   4  -2   9  438.13   16.72
   4   2  -9  415.52   18.21
   4  -2   8   35.29    7.17
   4   2  -8   17.22    4.30
   4   2  -8   24.21    6.38
   4  -2   8   25.00    4.83
   4  -2   8   36.03    6.09
   4  -2   7  120.70    7.07
   4   2  -7  107.57    8.55
   4  -2   7   99.94    7.81
   4  -2   6  670.21   21.70
   4   2  -6  655.46   23.21
   4  -2   6  677.99   23.08
   4   2  -5   35.71    6.32
   4  -2   5   31.37    4.83
   4  -2   5   35.08    5.95
   4  -2   4  412.54   14.50
   4   2  -4  394.93   16.11
   4  -2   4  361.81   15.37
   4  -2   3  672.10   21.56
   4  -2   3  654.10   22.84
   4  -2   2  227.96   11.71
   4  -2   1  305.31   13.45
   4  -2   0   11.73    5.40
   4  -2  -1  330.15   13.88
   4   2   1  330.70   14.53
   4  -2  -1  343.92   14.48
   4   2   1  335.68   13.49
   4  -2  -2  219.66   10.97
   4  -2  -2  255.26   12.07
   4   2   2  226.26   10.65
   4   2   2  230.66   12.16
   4   2   3  659.83   23.41
   4  -2  -3  618.83   21.79
   4   2   3  675.62   21.41
   4   2   3  649.55   21.67
   4  -2  -3  653.60   22.83
   4   2   3  622.77   29.36
   4   2   4  394.19   16.36
   4  -2  -4  398.62   15.09
   4   2   4  378.86   14.60
   4   2   4  391.14   14.30
   4   2   5   31.32    6.76
   4  -2  -5   28.46    5.46
   4   2   5   27.96    4.65
   4   2   5   10.59    8.21
   4   2   6  712.18   21.96
   4   2   6  702.77   24.12
   4  -2  -6  612.94   21.91
   4   2   6  627.87   31.16
   4  -2  -7   86.35    6.69
   4   2   7   88.35    6.72
   4   2   7   90.74   12.52
   4  -2  -8   29.67    4.98
   4   2   8   29.89    4.88
   4   2   9  436.03   15.71
   4  -2  -9  420.77   20.03
   4   2   9  419.10   26.10
   4  -2 -10   13.90    5.47
   4   2  10   17.08    4.71
   4   2  10   11.82    9.74
   4   2  11  310.99   12.42
   4  -2 -11  299.31   16.27
   4   2  11  300.05   22.06
   4   2  12  208.72    9.68
   4  -2 -12  179.33   12.74
   4   2  12  183.32   18.16
   4   2  13  273.64   11.46
   4  -2 -13  283.66   15.81
   4  -2 -14   42.08    7.03
   4   2  14   40.93    5.52
   4   2  14   36.56   11.25
   4   2  15   41.88    5.50
   4   2  16  368.80   14.11
   4   2  17   55.99    5.45
   4   2  18  165.68    8.48
   4   2  19  104.04    6.55
   4   2  20  195.99    8.97
   4   2  21   90.43    6.02
   4  -2 -21   80.84    6.29
   4   2  22   86.57    5.57
   4  -2 -22   77.08    5.63
   4   2  23  123.53    6.31
   4   2  24   80.74    4.95
   4   2  25  112.22    5.33
   4   2  26   97.24    4.54
   4   2  27    2.25    1.77
   4  -3  27   84.30    3.80
   4  -3  26  115.78    5.12
   4  -3  25  228.31    7.73
   4   3 -24   24.53    3.58
   4  -3  24   20.27    2.91
   4  -3  23  204.30    7.80
   4   3 -23  202.57    8.50
   4   3 -22   20.04    4.41
   4  -3  22   22.84    3.49
   4  -3  21    4.94    3.30
   4  -3  20  313.74   11.44
   4  -3  19   53.49    7.49
   4  -3  19   53.64    4.87
   4  -3  18   21.67    4.24
   4  -3  18   25.60    7.17
   4  -3  17   33.30    4.59
   4  -3  17   32.40    7.63
   4  -3  16   17.94    3.95
   4  -3  16   26.85    7.49
   4  -3  15  505.13   17.43
   4  -3  15  533.15   20.70
   4  -3  14   15.50    4.04
   4  -3  14   12.33    7.56
   4  -3  13   22.00    4.59
   4  -3  12    1.92    3.88
   4  -3  11  182.92    8.88
   4  -3  10  408.77   14.86
   4  -3  10  411.28   17.85
   4  -3   9  139.33    7.58
   4   3  -9  140.15    9.45
   4  -3   9  126.57    8.99
   4  -3   9  130.44    9.87
   4  -3   8  189.43    9.11
   4  -3   8  201.91   10.69
   4  -3   8  193.45   11.60
   4  -3   7  141.77    7.63
   4  -3   7  144.82    8.99
   4  -3   7  142.65   10.24
   4  -3   6   83.86    6.11
   4  -3   6   70.35    7.17
   4  -3   6   70.78    8.30
   4  -3   5  594.75   19.69
   4  -3   5  585.75   21.19
   4  -3   5  621.27   22.37
   4   3  -4   47.52    7.22
   4  -3   4   47.65    6.88
   4   3  -3  152.47    9.75
   4  -3   3  160.97    9.59
   4   3  -2   56.44    7.05
   4  -3   2   62.00    7.32
   4   3  -1  370.32   15.62
   4  -3   1  368.23   15.52
   4   3   0   48.03    6.86
   4  -3   0   48.14    7.14
   4   3   1  419.54   16.85
   4   3   1  409.21   15.14
   4   3   2   43.88    6.85
   4   3   2   43.96    9.27
   4   3   3  209.88   11.33
   4   3   3  178.79   15.64
   4   3   4   59.02    7.20
   4   3   4   54.70    5.39
   4  -3  -4   53.74    7.37
   4   3   4   51.29   10.64
   4   3   5  632.24   20.84
   4  -3  -5  635.50   22.55
   4   3   5  651.15   22.99
   4   3   5  594.52   30.41
   4   3   6   83.94    6.20
   4   3   6   77.05    8.22
   4  -3  -6   76.86    7.86
   4   3   6   78.87   12.75
   4   3   7  140.94    7.75
   4   3   7  132.92    9.44
   4  -3  -7  124.69    9.17
   4   3   7  131.68   15.21
   4   3   8  209.33    9.63
   4  -3  -8  222.36   11.56
   4   3   8  194.77   18.12
   4   3   9  150.07    8.01
   4  -3  -9  151.78    9.52
   4   3  10  400.09   14.71
   4  -3 -10  395.02   16.25
   4   3  10  393.20   25.48
   4   3  11  163.86    8.49
   4  -3 -11  172.71   10.10
   4   3  12    3.82    4.44
   4  -3 -12   -0.27    5.39
   4   3  12   -3.18    9.83
   4   3  13   21.73    4.61
   4  -3 -13   18.16    5.71
   4   3  13   20.28   10.51
   4   3  14   14.95    4.45
   4  -3 -14    9.97    5.44
   4   3  15  537.14   18.37
   4  -3 -15  558.04   19.64
   4   3  16   15.62    4.36
   4  -3 -16   16.92    5.31
   4   3  17   32.06    4.61
   4  -3 -17   30.17    5.57
   4   3  18   22.00    4.37
   4  -3 -18   18.14    4.92
   4   3  19   61.91    5.16
   4  -3 -19   62.69    5.70
   4   3  20  298.90   11.11
   4  -3 -20  289.76   11.31
   4   3  21   -0.29    3.13
   4   3  22   19.15    3.59
   4   3  23  207.03    7.97
   4   3  24   17.42    2.92
   4   3  25  239.27    8.12
   4  -4  26    1.87    1.97
   4   4 -25   97.56    4.53
   4  -4  25   89.03    4.60
   4   4 -24   16.75    3.32
   4   4 -23  117.56    6.28
   4   4 -22   55.61    5.34
   4  -4  20   28.91    6.23
   4  -4  20   27.18    3.45
   4  -4  19  219.91    8.68
   4  -4  19  230.41   11.51
   4  -4  18   21.02    3.59
   4  -4  18   19.70    6.58
   4  -4  17  154.62    7.21
   4  -4  17  158.85   10.55
   4  -4  16   88.45    5.63
   4  -4  16   84.97    8.86
   4  -4  15   51.29    4.68
   4  -4  14   30.34    4.20
   4  -4  13  176.80    8.28
   4  -4  12    6.26    3.63
   4  -4  12   12.07    7.36
   4  -4  11   91.05    6.02
   4  -4  11   84.86    9.21
   4  -4  10  132.73    7.19
   4  -4  10  134.77   10.20
   4  -4   9  241.97    9.91
   4   4  -9  222.12   12.19
   4  -4   9  225.45   12.59
   4  -4   8   59.98    5.29
   4   4  -8   59.83    7.64
   4  -4   8   55.67    7.65
   4  -4   7  325.45   12.32
   4   4  -7  321.50   14.53
   4  -4   7  328.73   14.34
   4  -4   7  331.43   15.22
   4   4  -6   46.32    6.94
   4  -4   6   41.34    4.83
   4  -4   6   38.76    6.90
   4  -4   6   44.55    7.38
   4   4  -5  152.86    9.98
   4  -4   5  152.19    7.83
   4  -4   5  165.14    9.92
   4  -4   5  168.94   10.45
   4   4  -4   40.62    6.75
   4  -4   4   36.20    4.38
   4  -4   4   32.89    6.32
   4  -4   4   38.50    6.84
   4   4  -3  527.37   20.08
   4  -4   3  531.44   19.70
   4   4  -2   36.38    7.09
   4   4  -1  188.43   11.04
   4   4   0   19.96    6.39
   4   4   1  211.88   11.44
   4  -4  -1  192.43   11.19
   4   4   2   28.42    6.47
   4  -4  -2   32.17    6.48
   4   4   3  580.79   21.56
   4  -4  -3  588.28   21.39
   4   4   4   41.64    6.87
   4  -4  -4   29.24    6.52
   4   4   5  179.06   10.88
   4  -4  -5  182.66   10.61
   4   4   5  176.54   16.82
   4   4   6   49.81    7.45
   4  -4  -6   61.52    7.27
   4   4   6   47.74   10.60
   4   4   7  417.80   16.72
   4   4   7  375.70   14.09
   4  -4  -7  400.00   16.21
   4   4   7  372.81   24.45
   4   4   8   66.25    5.56
   4  -4  -8   60.52    7.07
   4   4   8   56.28   12.28
   4   4   9  228.15    9.90
   4  -4  -9  231.54   11.64
   4   4   9  210.72   19.27
   4   4  10  123.68    7.07
   4  -4 -10  125.59    8.74
   4   4  10  120.39   14.84
   4   4  11  109.33    6.68
   4  -4 -11  102.36    7.89
   4   4  11  114.62   15.03
   4   4  12   10.30    3.88
   4  -4 -12   10.82    5.31
   4   4  13  180.96    8.42
   4  -4 -13  170.69    9.58
   4   4  14   30.04    4.29
   4  -4 -14   34.29    5.71
   4   4  15   47.39    4.68
   4  -4 -15   44.48    5.91
   4   4  16   81.04    5.64
   4  -4 -16   82.54    6.56
   4   4  17  129.41    6.70
   4  -4 -17  131.87    7.50
   4   4  18   26.48    3.82
   4  -4 -18   24.77    4.41
   4   4  19  225.78    8.95
   4   4  20   34.35    3.77
   4   4  21  209.33    7.94
   4   4  22   46.64    3.58
   4   4  23  134.07    5.35
   4   4  24   10.16    1.92
   4  -5  25   65.27    3.36
   4   5 -24  113.71    5.36
   4   5 -23   30.50    3.90
   4   5 -22   46.96    4.85
   4   5 -21   49.95    5.39
   4  -5  20  118.44    6.60
   4  -5  20  117.12    7.86
   4  -5  19   26.85    4.36
   4  -5  19   18.06    6.06
   4  -5  18  147.82    7.73
   4  -5  18  145.34    9.46
   4  -5  17  170.95    8.48
   4  -5  16   52.41    5.48
   4  -5  15   65.46    5.91
   4  -5  14   23.19    3.19
   4  -5  14   22.82    4.79
   4  -5  14   21.68    7.08
   4  -5  13    3.22    2.65
   4  -5  13    6.42    4.13
   4  -5  13    7.55    6.48
   4  -5  12  164.21    7.26
   4  -5  12  166.71    8.39
   4  -5  12  155.23   10.77
   4  -5  11  102.87    7.01
   4  -5  11   98.89    9.14
   4  -5  11   91.75    5.44
   4   5 -10  228.80   12.14
   4  -5  10  233.60   10.35
   4  -5  10  234.59   12.32
   4   5  -9   62.13    7.68
   4  -5   9   60.50    5.64
   4  -5   9   53.47    7.62
   4   5  -8  162.36   10.24
   4  -5   8  138.69    7.84
   4  -5   8  134.27    9.66
   4   5  -7   48.03    7.00
   4  -5   7   54.91    5.39
   4  -5   7   48.17    7.25
   4   5  -6   52.54    7.49
   4  -5   6   47.70    5.26
   4  -5   6   54.49    7.31
   4   5  -5    5.60    6.22
   4  -5   5    3.32    3.77
   4  -5   5    3.98    5.67
   4   5  -4  180.20   10.47
   4  -5   4  168.70    8.29
   4  -5   4  184.61   10.35
   4   5  -3   68.96    7.79
   4  -5   3   52.07    5.03
   4  -5   3   63.52    6.93
   4   5  -2   95.55    8.42
   4  -5   2   87.66    8.18
   4   5  -1  171.02   10.58
   4  -5   1  176.04   10.17
   4   5   0  238.03   12.22
   4  -5   0  223.17   11.71
   4   5   1  182.86   10.48
   4  -5  -1  157.88    9.97
   4   5   2  102.54    8.35
   4  -5  -2  100.73    8.23
   4   5   3   73.99    7.55
   4  -5  -3   80.24    7.85
   4   5   4  213.38   11.71
   4  -5  -4  233.82   11.66
   4   5   5    2.61    5.98
   4  -5  -5    2.70    5.70
   4   5   6   41.84    6.79
   4  -5  -6   38.88    6.51
   4  -5  -7   67.72    6.97
   4   5   7   49.32   11.53
   4  -5  -8  154.42    9.11
   4   5   8  149.09   16.56
   4  -5  -9   49.18    6.16
   4  -5 -10  228.73   11.02
   4   5  11  125.14    6.49
   4  -5 -11  123.71    8.12
   4   5  12  147.85    7.06
   4  -5 -12  155.24    8.56
   4   5  13    5.23    3.17
   4  -5 -13    8.25    4.58
   4   5  14   21.75    3.48
   4  -5 -14   19.92    4.50
   4   5  15   63.65    4.53
   4  -5 -15   64.10    5.44
   4   5  16   49.35    4.03
   4   5  17  149.91    6.48
   4   5  18  129.93    5.73
   4   6 -23    5.34    2.74
   4  -6  20  137.49    7.69
   4   6 -19   20.22    4.89
   4  -6  19   26.38    4.11
   4  -6  19   23.87    5.15
   4   6 -18   90.43    6.82
   4  -6  18   85.29    5.71
   4   6 -17    1.85    4.98
   4  -6  17   -2.31    3.63
   4   6 -16  573.14   19.62
   4  -6  16  563.55   18.65
   4  -6  16  572.82   20.21
   4  -6  15   56.72    5.40
   4  -6  15   66.13    7.21
   4   6 -14  266.83   12.48
   4  -6  14  282.77   11.35
   4  -6  14  282.41   12.96
   4   6 -13   81.55    7.75
   4  -6  13   72.42    6.02
   4  -6  13   71.63    7.52
   4   6 -12  132.21    9.32
   4  -6  12  151.85    7.95
   4  -6  12  138.31    9.57
   4   6 -11   36.26    6.53
   4  -6  11   32.09    5.02
   4  -6  11   35.91    6.66
   4   6 -10  112.38    8.70
   4  -6  10  108.31    6.97
   4  -6  10  106.38    8.81
   4   6  -9    5.80    5.93
   4  -6   9    4.14    4.13
   4  -6   9    9.41    5.87
   4   6  -8    4.75    5.83
   4  -6   8    1.86    4.07
   4  -6   8    2.74    5.79
   4   6  -7   33.54    6.31
   4  -6   7   32.87    4.88
   4  -6   7   31.59    6.35
   4   6  -6  160.83   10.14
   4  -6   6  160.01    8.20
   4  -6   6  145.80    9.42
   4   6  -5   35.97    6.86
   4  -6   5   30.71    4.67
   4  -6   5   32.60    6.13
   4   6  -4  377.66   15.32
   4  -6   4  348.64   13.34
   4  -6   4  353.42   14.45
   4   6  -3   60.14    7.54
   4  -6   3   54.61    5.30
   4   6  -2  171.88   10.35
   4   6  -1   40.61    6.92
   4  -6   1   41.85    6.72
   4  -6   0  132.17    9.23
   4   6   0  152.61    9.45
   4   6   1   34.49    6.72
   4  -6  -1   39.84    6.25
   4   6   2  176.67   10.27
   4  -6  -2  165.42    9.80
   4   6   3   69.35    7.47
   4  -6  -3   65.33    7.14
   4   6   4  381.17   15.31
   4  -6  -4  346.33   14.67
   4   6   5   32.32    6.14
   4  -6  -5   34.07    5.71
   4  -6  -6  110.05    7.81
   4  -6  -7   31.07    5.60
   4  -6  -8    2.88    4.70
   4  -6  -9    9.07    4.76
   4  -6 -10  108.51    7.05
   4  -6 -11   39.67    5.01
   4  -6 -12  138.20    7.28
  -4  -6  13   88.87    5.29
   4   7 -22   15.87    2.34
   4   7 -21  103.00    5.08
   4   7 -20   22.56    3.66
   4   7 -19    7.99    3.78
   4  -7  19    6.07    3.10
   4   7 -18  312.30   11.48
   4  -7  18  311.00   10.88
   4  -7  18  291.12   11.68
   4   7 -17  129.21    7.12
   4  -7  17  121.75    6.37
   4  -7  17  123.43    7.35
   4   7 -16    6.30    4.58
   4  -7  16    7.67    3.70
   4  -7  16    2.73    4.69
   4   7 -15   82.51    6.42
   4  -7  15   70.48    5.44
   4  -7  15   71.62    6.78
   4   7 -14  276.64   11.56
   4  -7  14  260.95   10.55
   4  -7  14  266.20   11.75
   4   7 -13   20.60    5.49
   4  -7  13   19.52    4.40
   4  -7  13   21.71    5.47
   4   7 -12    8.73    5.33
   4  -7  12    6.91    3.94
   4  -7  12    9.19    5.38
  -4  -7 -11   11.05    3.43
   4   7 -11   14.37    5.68
   4  -7  11   16.42    4.24
   4  -7  11   14.47    5.54
  -4  -7 -10   74.48    5.38
   4   7 -10   71.35    7.00
   4  -7  10   75.65    6.01
   4  -7  10   65.59    6.77
  -4  -7  -9   19.06    4.24
   4   7  -9   15.85    5.45
   4  -7   9   14.96    4.48
   4  -7   9   13.85    5.33
   4   7  -8   35.99    6.24
   4  -7   8   28.81    4.82
   4  -7   8   25.84    5.51
   4   7  -7   78.05    7.36
   4  -7   7   75.26    5.97
   4  -7   7   73.22    6.84
   4   7  -6   25.81    5.85
   4  -7   6   29.75    4.77
   4  -7   6   28.26    5.40
   4   7  -5   22.39    5.95
   4  -7   5   26.42    4.56
   4  -7   5   28.87    4.80
   4   7  -4   93.47    7.80
   4   7  -3  324.32   13.89
   4   7  -2  261.59   12.25
   4   7  -1  199.26   10.52
   4   7   0   68.59    6.99
   4   7   1  171.36    9.60
   4   7   2  277.88   12.33
   4   7   3  289.26   12.53
   4   7   4   92.75    7.29
  -4  -7   9   21.10    4.38
  -4  -7  10   82.46    5.74
  -4  -7  11   13.19    3.72
  -4  -7  12    1.94    2.90
   4   8 -19   39.71    3.10
   4   8 -18   30.15    3.34
   4   8 -17   58.61    4.33
   4   8 -16   32.86    4.15
   4  -8  16   30.66    4.11
   4   8 -15   17.14    4.03
   4  -8  15   24.83    4.21
   4   8 -14   73.71    5.54
   4  -8  14   64.01    4.78
   4  -8  14   61.79    5.36
   4   8 -13   35.25    4.79
   4  -8  13   45.49    4.49
   4  -8  13   40.90    4.94
   4   8 -12   24.40    4.73
   4  -8  12   22.37    4.66
   4   8 -11  183.51    8.72
   4  -8  11  166.87    8.46
  -4  -8 -10  152.20    6.80
   4   8 -10  157.35    8.22
   4  -8  10  147.15    7.79
  -4  -8  -9  128.04    6.45
   4   8  -9  134.25    7.88
  -4  -8  -8   71.42    5.30
   4   8  -8   67.35    6.24
  -4  -8  -7   21.69    4.17
   4   8  -7   20.57    5.10
  -4  -8  -6   94.22    6.24
   4   8  -6   85.89    6.79
  -4  -8  -5   81.13    6.07
   4   8  -5   76.50    6.56
  -4  -8  -4  152.78    8.14
   4   8  -4  154.40    8.52
   4   8  -3   61.57    6.13
   4   8  -2   95.36    6.89
   4   8  -1  396.86   14.73
  -4  -8   0   18.97    4.84
   4   8   0   14.90    4.78
  -4  -8   1  492.70   16.60
   4   8   1  439.15   16.06
  -4  -8   2  110.88    7.41
  -4  -8   3   75.18    6.46
  -4  -8   4  168.90    8.61
  -4  -8   5  101.79    6.93
  -4  -8   6   75.98    6.03
  -4  -8   7   19.39    4.39
  -4  -8   8   66.94    5.30
  -4  -8   9  120.86    6.42
  -4  -8  10  171.02    7.37
  -4  -8  11  186.65    7.43
   4   9 -14   13.49    2.59
   4   9 -13    2.21    2.67
   4   9 -12   63.36    4.35
   4   9 -11  101.37    5.24
   4   9 -10   57.29    4.40
  -4  -9  -9   92.80    4.76
   4   9  -9   86.69    5.18
  -4  -9  -8  148.56    6.43
   4   9  -8  143.00    6.71
  -4  -9  -7   90.91    5.21
   4   9  -7   84.37    5.36
  -4  -9  -6    3.21    3.26
   4   9  -6    3.95    3.41
  -4  -9  -5   87.13    5.50
   4   9  -5   71.29    5.17
  -4  -9  -4  107.79    6.05
  -4  -9  -3   23.61    4.26
  -4  -9   0  122.23    6.74
  -4  -9   1   81.03    5.77
  -4  -9   2   37.01    4.59
  -4  -9   3   29.47    4.32
  -4  -9   4  103.59    6.22
  -4  -9   5   88.04    5.69
  -4  -9   6    5.30    3.51
  -4  -9   7  101.92    5.61
  -4  -9   8  161.17    6.93
  -4  -9   9   95.35    4.94
  -4  -9  10   78.40    4.09
  -4 -10  -7  150.06    5.82
  -4 -10  -6   36.67    3.25
  -4 -10  -5    9.39    2.70
  -4 -10  -4   50.68    3.84
  -4 -10  -3  215.99    8.13
  -4 -10   0    4.51    3.12
  -4 -10   1   15.24    3.34
  -4 -10   2    8.20    3.08
  -4 -10   3  240.66    8.79
  -4 -10   4   54.89    3.96
  -4 -10   5   12.60    2.86
  -4 -10   6   43.75    3.43
  -4 -10   7  170.93    6.35
   5   0   0    4.87    5.60
   5   0   1  351.87   14.60
   5   0  -1  352.87   14.82
   5   0  -2   38.95    6.87
   5   0   2   34.55    5.96
   5   0  -2   32.22    6.47
   5   0  -3  205.46   10.74
   5   0   3  185.06   10.05
   5   0  -3  198.94   10.95
   5   0  -4  138.75    9.10
   5   0   4  146.52    8.69
   5   0  -4  151.82    9.67
   5   0  -5   12.91    5.75
   5   0   5   10.37    5.02
   5   0  -5   10.66    6.15
   5   0  -6   56.69    6.67
   5   0   6   49.25    5.65
   5   0  -6   59.09    7.18
   5   0  -7  275.32   12.14
   5   0   7  248.41   11.09
   5   0  -7  276.73   12.71
   5   0  -8    6.76    5.04
   5   0  -8   -1.56    5.84
   5   0  -9   61.66    6.31
   5   0  -9   65.99    7.49
   5   0 -10   12.02    4.84
   5   0 -10    6.72    5.86
   5   0 -11    8.11    4.57
   5   0 -11    9.92    5.93
   5   0 -12   16.29    4.49
   5   0  12   16.44    4.25
   5   0 -12    3.28    5.23
   5   0 -13  268.51   10.80
   5   0  13  283.27   10.86
   5   0 -13  285.71   12.36
   5   0  14   30.99    4.45
   5   0  15  248.36    9.85
   5   0  16  100.65    5.83
   5   0  17   27.09    3.81
   5   0 -17   31.75    4.98
   5   0  18   10.46    3.17
   5   0 -18    3.10    3.95
   5   0  19  172.79    7.00
   5   0 -19  175.85    7.80
   5   0 -20   20.69    3.53
   5   0 -21   77.14    4.42
   5   1 -22  130.83    5.21
   5   1 -21   44.96    3.81
   5   1 -20   16.85    3.68
   5  -1  18  121.55    5.76
   5  -1  17   54.79    4.34
   5  -1  16   20.31    3.61
   5   1 -16   22.67    5.24
   5   1 -15   81.27    5.81
   5  -1  15   81.77    5.34
   5   1 -14   52.67    5.23
   5   1 -13  122.06    7.29
   5   1 -12   57.42    5.92
   5   1 -11  217.95   10.39
   5   1 -11  224.91   11.00
   5   1 -10   17.01    5.23
   5   1 -10   16.32    5.83
   5   1  -9  101.47    7.76
   5   1  -9   98.39    8.07
   5   1  -8   16.79    5.59
   5   1  -8   18.38    6.09
   5   1  -7   80.28    7.59
   5  -1   7   89.48    6.98
   5   1  -7   95.95    7.99
   5   1  -6    6.33    5.67
   5  -1   6   -2.03    4.79
   5   1  -6    0.26    5.42
   5   1  -5  269.08   12.74
   5  -1   5  261.12   11.88
   5   1  -5  261.96   12.35
   5   1  -4   37.78    6.82
   5  -1   4   27.02    5.91
   5   1  -4   23.96    6.28
   5   1  -3   16.26    6.01
   5  -1   3   15.12    5.78
   5   1  -3   21.32    6.14
   5   1  -2  840.24   27.22
   5  -1   2  810.36   26.43
   5   1  -2  757.26   26.09
   5   1  -1    6.90    6.25
   5  -1   1   18.45    5.90
   5   1  -1    3.96    5.25
   5   1   0  348.88   14.69
   5  -1   0  315.46   13.93
   5   1   0  307.66   13.45
   5   1   1    3.30    4.93
   5  -1  -1    8.03    5.79
   5   1   2  748.73   25.29
   5  -1  -2  836.96   26.62
   5   1   3   21.50    5.19
   5  -1  -3   20.13    6.20
   5   1   4   17.64    4.91
   5  -1  -4   21.24    6.55
   5   1   5  229.88   10.26
   5  -1  -5  233.37   12.03
   5   1   6    2.45    4.10
   5  -1  -6    7.28    6.22
   5  -1  -7   89.03    6.94
   5   1   7   96.75    6.27
   5  -1  -7   97.41    8.33
   5  -1  -8   23.79    4.87
   5  -1  -8   17.78    6.08
   5  -1  -9   81.31    6.31
   5  -1  -9   97.91    8.38
   5  -1 -10   16.43    4.12
   5   1  13  124.43    6.74
   5   1  14   57.91    5.17
   5  -1 -14   63.46    6.57
   5   1  15   99.83    6.04
   5  -1 -15  117.34    7.42
   5   1  16   21.72    3.82
   5  -1 -16   35.38    5.20
   5   1  17   66.65    4.59
   5  -1 -17   71.32    5.70
   5   1  18  134.94    6.21
   5  -1 -18  135.19    7.00
   5  -1 -19   11.02    3.66
   5  -1 -20   20.19    3.20
   5  -1 -21   39.22    3.02
   5   2 -22  168.74    6.04
   5   2 -19  109.86    6.15
   5   2 -17   63.38    4.88
   5   2 -16   84.98    5.68
   5   2 -15   15.58    4.43
   5   2 -14   81.27    6.28
   5   2 -13  128.83    7.69
   5   2 -12    6.91    4.91
   5   2 -11  105.42    7.58
   5   2 -10   20.97    5.73
   5   2  -9  156.80    9.36
   5   2  -8   14.11    5.83
   5   2  -8   17.16    5.75
   5   2  -7   84.54    7.91
   5   2  -7   88.71    7.48
   5   2  -6  322.47   14.06
   5  -2   6  300.45   12.94
   5   2  -6  321.25   13.39
   5   2  -5  152.03    9.67
   5  -2   5  133.87    8.57
   5   2  -5  137.13    8.65
   5   2  -4    5.58    6.04
   5  -2   4    3.44    5.50
   5   2  -4    2.61    5.13
   5   2  -3    9.62    6.25
   5  -2   3    8.29    5.61
   5   2  -3    7.53    5.10
   5   2  -2  607.21   22.04
   5  -2   2  599.69   21.22
   5   2  -2  607.62   20.83
   5  -2   1  215.20   11.19
   5   2  -1  200.18   10.14
   5  -2   0  643.64   22.46
   5   2   0  628.48   21.30
   5  -2  -1  193.59   10.70
   5   2   1  178.06    9.26
   5   2   2  514.62   18.24
   5  -2  -2  571.95   20.17
   5   2   3   17.90    4.65
   5  -2  -3   22.43    6.55
   5   2   4    3.07    3.94
   5  -2  -4    5.12    6.26
   5  -2  -5  147.57    9.73
   5  -2  -6  309.46   13.82
   5  -2 -11  115.50    8.23
   5  -2 -12    5.77    5.35
   5  -2 -13  138.54    8.40
   5  -2 -14   90.01    6.77
   5  -2 -15   17.62    4.76
   5  -2 -16   89.51    6.14
   5  -2 -17   70.10    5.37
   5  -2 -18   65.05    4.80
   5  -2 -19  105.46    5.35
   5   3 -21   87.17    4.21
   5   3 -20   92.27    4.80
   5   3 -19   83.61    4.49
   5   3 -19  101.84    5.46
   5   3 -18   67.39    4.58
   5   3 -17   24.30    4.13
   5   3 -16   30.49    4.53
   5   3 -15  138.08    7.39
   5   3 -14   18.68    4.95
   5   3 -13   27.95    5.26
   5   3 -12  248.47   11.11
   5   3 -11   40.68    6.10
   5   3 -10   41.69    6.35
   5   3  -9   87.66    7.74
   5   3  -8  282.13   12.63
   5   3  -8  275.32   11.95
   5   3  -7   86.88    8.00
   5   3  -7  104.67    7.41
   5   3  -6   50.04    6.00
   5   3  -5   60.90    6.11
   5  -3   5   49.26    6.60
   5  -3   4  265.58   12.14
   5   3  -4  259.00   11.35
   5  -3   3   31.68    6.49
   5   3  -3   17.39    4.90
   5  -3   2  133.34    9.01
   5   3  -2  131.59    7.79
   5   3  -1  143.84    9.63
   5  -3   1  138.35    9.00
   5   3  -1  120.49    7.52
   5   3   0   34.60    6.90
   5  -3   0   38.65    6.85
   5   3   0   28.31    4.70
   5   3   1  136.95    9.50
   5  -3  -1  140.95    9.46
   5   3   2  143.85    9.93
   5  -3  -2  157.50    9.67
   5  -3  -3   13.98    6.06
   5  -3  -7   80.64    7.72
   5  -3  -8  305.95   13.29
   5  -3  -9   98.36    7.70
   5  -3 -10   35.81    6.19
   5  -3 -11   56.16    6.32
   5  -3 -12  243.47   10.81
   5  -3 -13   23.91    4.98
   5  -3 -14    5.33    4.31
   5  -3 -15  141.67    7.22
   5  -3 -16   31.08    4.27
   5  -3 -17   26.84    3.83
   5   4 -20   19.76    2.45
   5   4 -19   49.96    3.31
   5   4 -19   53.35    3.73
   5   4 -18   36.44    3.62
   5   4 -18   40.64    3.82
   5   4 -17   31.02    3.91
   5   4 -16  258.43    9.96
   5   4 -15  107.43    6.52
   5   4 -14   58.44    5.68
   5   4 -13  126.98    7.47
   5   4 -12  113.27    7.44
   5   4  -9  118.85    7.29
   5   4  -8   93.10    6.52
   5   4  -7   87.24    6.41
   5   4  -6   67.61    7.45
   5   4  -6   66.57    5.85
   5   4  -5   23.61    6.47
   5   4  -5   19.47    4.54
   5   4  -4  108.50    8.63
   5   4  -4   96.02    6.50
   5   4  -3   55.88    7.07
   5   4  -3   51.29    5.05
   5  -4   3   46.35    6.46
   5   4  -2  230.97   11.56
   5  -4   2  225.69   11.25
   5   4  -1   21.15    6.47
   5  -4   1   19.00    6.05
   5   4   0  366.94   15.47
   5  -4   0  365.74   14.84
   5   4   1   21.88    6.46
   5   4   2  232.27   11.71
   5  -4  -4  115.86    8.34
   5  -4  -5   10.89    5.37
   5  -4  -6   81.64    7.15
   5  -4  -7   99.02    7.33
   5  -4  -8  102.79    7.33
   5  -4  -9  133.08    7.99
   5  -4 -10   39.88    5.44
   5  -4 -11   28.06    4.89
   5  -4 -12   94.31    6.30
   5  -4 -13  129.80    6.86
   5  -4 -14   46.46    4.58
   5  -4 -15  103.39    5.53
   5   5 -18   14.93    2.64
   5   5 -17   92.78    5.07
   5   5 -17   93.86    4.44
   5   5 -16   45.54    4.21
   5   5 -16   39.79    3.53
   5   5 -15  105.92    5.46
   5   5 -14   77.24    4.94
   5   5 -13   23.64    3.81
   5   5 -12  154.17    7.10
   5   5 -11  361.87   13.46
   5   5 -11  336.56   12.04
   5   5 -10    7.53    5.07
   5   5 -10    8.95    3.58
   5   5  -9   11.02    5.30
   5   5  -9   10.60    3.65
   5   5  -8   45.93    6.08
   5   5  -8   53.76    4.79
   5   5  -7   72.45    7.11
   5   5  -7   55.92    4.88
   5   5  -6  259.60   12.01
   5   5  -5  179.71    9.83
   5   5  -4   16.68    6.02
   5   5  -3   12.51    5.97
   5   5  -2   50.79    6.87
   5   5  -1   52.97    6.93
   5   5   0    6.27    5.45
   5   5   1   71.56    6.96
   5  -5  -1   63.06    6.47
   5  -5  -2   65.76    6.64
   5  -5  -3    5.23    4.88
   5  -5  -4   14.74    5.04
   5  -5  -5  183.82    9.24
   5  -5  -6  261.41   11.11
   5  -5  -7   72.62    6.18
   5  -5  -8   43.61    5.28
   5  -5  -9    8.02    4.15
   5  -5 -10   -0.15    3.77
   5  -5 -11  326.87   11.67
   5  -5 -12  149.82    6.73
   5   6 -15   44.15    3.87
   5   6 -14    5.36    3.38
   5   6 -13   48.38    4.63
   5   6 -12   15.44    4.10
   5   6 -11   69.35    5.53
   5   6 -10  112.71    6.89
  -5  -6  -9  114.76    5.46
   5   6  -9  115.28    7.23
   5   6  -8   32.34    5.21
   5   6  -7  134.74    7.87
   5   6  -6   25.04    5.32
   5   6  -5   70.37    6.33
   5   6  -4   -3.02    4.90
   5   6  -3  237.17   10.71
   5   6  -2   42.25    5.90
   5   6  -1  181.13    9.34
   5   6   0   18.00    5.23
  -5  -6   8   34.78    3.69
  -5  -6   9  144.81    6.20
  -5  -6  10  113.52    4.96
   5   7 -13   66.05    3.80
   5   7 -12   31.32    3.36
   5   7 -11   35.63    3.70
   5   7 -10   18.17    3.52
   5   7  -9   25.63    4.00
  -5  -7  -8   69.55    3.81
   5   7  -8   67.10    5.10
  -5  -7  -7  172.31    6.50
   5   7  -7  143.95    7.36
  -5  -7  -6   18.00    3.09
   5   7  -6   26.03    4.39
  -5  -7  -5  217.45    8.12
   5   7  -5  200.13    8.75
  -5  -7  -4   35.39    3.87
   5   7  -4   32.21    4.65
  -5  -7  -3   34.63    3.98
   5   7  -3   31.72    4.57
  -5  -7   0   53.56    4.53
  -5  -7   1  216.06    8.57
  -5  -7   2   24.99    3.81
  -5  -7   3   29.43    3.76
  -5  -7   4   28.39    3.63
  -5  -7   5  198.47    7.71
  -5  -7   6   27.88    3.22
  -5  -7   7  144.00    5.97
  -5  -7   8   68.98    3.69
  -5  -7   9   20.95    2.30
  -5  -8  -5  174.34    6.23
  -5  -8  -4   63.23    3.64
  -5  -8  -3  161.39    6.24
  -5  -8   0    1.62    2.41
  -5  -8   1   24.77    2.91
  -5  -8   2   20.29    2.75
  -5  -8   3  147.90    5.77
  -5  -8   4   59.94    3.45
  -5  -8   5  153.78    5.61
   6   0   0   32.21    3.61
   6   0  -1   95.35    5.18
   6   0  -2  357.51   12.07
   6   0  -3  196.36    7.93
   6   0  -4    9.24    3.50
   6   0  -5   10.00    3.43
   6   0  -6   89.05    5.18
   6   0  -7   22.57    3.53
   6   0  -8   54.88    4.19
   6   0  -9    2.51    2.79
   6   0 -10   17.10    2.94
   6   0 -11    1.76    2.45
   6   0 -12    1.38    2.01
   6   1 -12   28.28    2.46
   6   1 -11   65.03    3.55
   6   1 -10   30.97    3.04
   6   1  -9  110.97    5.07
   6   1  -8   41.29    3.56
   6   1  -7   26.95    3.27
   6   1  -6   55.22    3.98
   6   1  -5   53.50    4.02
   6   1  -4   23.17    3.24
   6   1  -3   69.53    4.29
   6   1  -2   82.25    4.56
   6   1  -1    7.96    2.71
   6   1   0   13.60    2.73
   6  -1   0   14.81    3.44
   6  -1  -1    2.67    3.37
   6  -1  -2  111.66    5.94
   6  -1  -3   94.64    5.50
   6  -1  -4   30.03    3.96
   6  -1  -5   58.20    4.60
   6  -1  -6   57.09    4.43
   6  -1  -7   27.26    3.66
   6  -1  -8   42.70    4.00
   6  -1  -9  112.57    5.39
   6  -1 -10   27.23    3.26
   6  -1 -11   55.64    3.54
   6   2  -9   83.48    3.91
   6   2  -8    8.71    2.25
   6   2  -7   87.13    4.23
   6   2  -6   46.19    3.25
   6   2  -5  120.06    5.05
   6   2  -4   38.71    3.02
   6   2  -3   18.85    2.44
   6  -2  -2   74.30    4.95
   6  -2  -3   28.47    3.89
   6  -2  -4   39.11    4.09
   6  -2  -5  146.16    6.50
   6  -2  -6   51.85    4.21
   6  -2  -7   86.04    4.89
   6  -2  -8    4.81    2.82
   0   0   0    0.00    0.00


TITL exp230_auto in P2(1)2(1)2(1)
REM P2(1)2(1)2(1) (#19 in standard setting)
CELL 1.54184   5.045533  11.166310  28.800892  90.0000  90.0000  90.0000
ZERR   23.00   0.000109   0.000227   0.000573   0.0000   0.0000   0.0000
LATT -1
SYMM -x+1/2,-y, z+1/2
SYMM -x, y+1/2,-z+1/2
SYMM  x+1/2,-y+1/2,-z
SFAC C N O S
UNIT 23.00 23.00 23.00 23.00
REM  CrysAlisPro recorded range (K): Min=100.0; max=100.0; aver:100.0
TEMP -173
TREF
HKLF 4
END
_computing_structure_solution     'SHELXT 2018/2 (Sheldrick, 2018)'
;
_shelx_hkl_checksum              89072
_olex2_submission_special_instructions 'No special instructions were received'
_oxdiff_exptl_absorpt_empirical_details 
;
Empirical correction (ABSPACK) includes:
- Absorption correction using spherical harmonics
- Frame scaling
;
_oxdiff_exptl_absorpt_empirical_full_max 1.487
_oxdiff_exptl_absorpt_empirical_full_min 0.561
