# Supplementary material for: Impacts of Chalcogen Bonding on the Stability and Reactivity of 5‐Iminothianthrene Platform: Toward Electrophilic Nitrogen Sources
Source: Chemistry. 2025 May 13;31(33):e202501045. doi: 10.1002/chem.202501045 (PMC12160997; doi:10.1002/chem.202501045)
Supplement: Supplementary file 2 — Supporting Information [file CHEM-31-e202501045-s002.zip › 2428014(7a).cif]

####################################################################### 
# 
# This file contains crystal structure data downloaded from the 
# Cambridge Structural Database (CSD) hosted by the Cambridge 
# Crystallographic Data Centre (CCDC).
# 
# Full information about CCDC data access policies and citation 
# guidelines are available at http://www.ccdc.cam.ac.uk/access/V1 
# 
# Audit and citation data items may have been added by the CCDC. 
# Please retain this information to preserve the provenance of 
# this file and to allow appropriate attribution of the data. 
# 
#######################################################################

data_exp231_auto
_database_code_depnum_ccdc_archive 'CCDC 2428014'
loop_
_audit_author_name
_audit_author_address
'Yusuke Kobayashi'
;Kyoto Pharmaceutical University
Japan
;
_audit_update_record             
;
2025-03-01 deposited with the CCDC.	2025-03-27 downloaded from the CCDC.
;
_audit_creation_date             2025-03-01
_audit_creation_method           
;
Olex2 1.5-ac5-024
(compiled 2022.04.12 svn.rca3783a0 for Rigaku Oxford Diffraction, GUI svn.r6498)
;
_shelx_SHELXL_version_number     2018/3
_audit_contact_author_address    ?
_audit_contact_author_email      ?
_audit_contact_author_phone      ?
_publ_contact_author_id_orcid    ?
_publ_section_references         
;
Dolomanov, O.V., Bourhis, L.J., Gildea, R.J, Howard, J.A.K. & Puschmann, H.
 (2009), J. Appl. Cryst. 42, 339-341.

Sheldrick, G.M. (2015). Acta Cryst. A71, 3-8.

Sheldrick, G.M. (2015). Acta Cryst. C71, 3-8.
;
_chemical_name_common            ?
_chemical_name_systematic        ?
_chemical_formula_moiety         'C19 H14 N2 S3'
_chemical_formula_sum            'C19 H14 N2 S3'
_chemical_formula_weight         366.50
_chemical_melting_point          ?
_chemical_oxdiff_formula         CNS
loop_
_atom_type_symbol
_atom_type_description
_atom_type_scat_dispersion_real
_atom_type_scat_dispersion_imag
_atom_type_scat_source
C C 0.0181 0.0091 'International Tables Vol C Tables 4.2.6.8 and 6.1.1.4'
H H 0.0000 0.0000 'International Tables Vol C Tables 4.2.6.8 and 6.1.1.4'
N N 0.0311 0.0180 'International Tables Vol C Tables 4.2.6.8 and 6.1.1.4'
S S 0.3331 0.5567 'International Tables Vol C Tables 4.2.6.8 and 6.1.1.4'

_shelx_space_group_comment       
;
The symmetry employed for this shelxl refinement is uniquely defined
by the following loop, which should always be used as a source of
symmetry information in preference to the above space-group names.
They are only intended as comments.
;
_space_group_crystal_system      monoclinic
_space_group_IT_number           14
_space_group_name_H-M_alt        'P 1 21/c 1'
_space_group_name_Hall           '-P 2ybc'
loop_
_space_group_symop_operation_xyz
'x, y, z'
'-x, y+1/2, -z+1/2'
'-x, -y, -z'
'x, -y-1/2, z-1/2'

_cell_length_a                   11.2221(12)
_cell_length_b                   11.6933(13)
_cell_length_c                   13.8415(13)
_cell_angle_alpha                90
_cell_angle_beta                 108.261(10)
_cell_angle_gamma                90
_cell_volume                     1724.9(3)
_cell_formula_units_Z            4
_cell_measurement_reflns_used    3175
_cell_measurement_temperature    100.00(10)
_cell_measurement_theta_max      73.4440
_cell_measurement_theta_min      4.1400
_shelx_estimated_absorpt_T_max   0.962
_shelx_estimated_absorpt_T_min   0.827
_exptl_absorpt_coefficient_mu    3.936
_exptl_absorpt_correction_T_max  1.00000
_exptl_absorpt_correction_T_min  0.72464
_exptl_absorpt_correction_type   multi-scan
_exptl_absorpt_process_details   
;
CrysAlisPro 1.171.42.63a (Rigaku Oxford Diffraction, 2022)
Empirical absorption correction using spherical harmonics,
implemented in SCALE3 ABSPACK scaling algorithm.
;
_exptl_absorpt_special_details   ?
_exptl_crystal_colour            'clear light colourless'
_exptl_crystal_colour_lustre     clear
_exptl_crystal_colour_modifier   light
_exptl_crystal_colour_primary    colourless
_exptl_crystal_density_diffrn    1.411
_exptl_crystal_density_meas      ?
_exptl_crystal_density_method    ?
_exptl_crystal_description       plate
_exptl_crystal_F_000             760
_exptl_crystal_preparation       recryst
_exptl_crystal_recrystallization_method dcm-hexane
_exptl_crystal_size_max          0.05
_exptl_crystal_size_mid          0.05
_exptl_crystal_size_min          0.01
_exptl_transmission_factor_max   ?
_exptl_transmission_factor_min   ?
_diffrn_reflns_av_R_equivalents  0.0954
_diffrn_reflns_av_unetI/netI     0.0819
_diffrn_reflns_Laue_measured_fraction_full 0.997
_diffrn_reflns_Laue_measured_fraction_max 0.942
_diffrn_reflns_limit_h_max       14
_diffrn_reflns_limit_h_min       -14
_diffrn_reflns_limit_k_max       14
_diffrn_reflns_limit_k_min       -13
_diffrn_reflns_limit_l_max       17
_diffrn_reflns_limit_l_min       -16
_diffrn_reflns_number            11147
_diffrn_reflns_point_group_measured_fraction_full 0.997
_diffrn_reflns_point_group_measured_fraction_max 0.942
_diffrn_reflns_theta_full        67.684
_diffrn_reflns_theta_max         79.207
_diffrn_reflns_theta_min         4.148
_diffrn_ambient_environment      N~2~
_diffrn_ambient_temperature      100.00(10)
_diffrn_detector                 'Hybrid Pixel Array Detector'
_diffrn_detector_area_resol_mean 10.0000
_diffrn_detector_type            HyPix
_diffrn_measured_fraction_theta_full 0.997
_diffrn_measured_fraction_theta_max 0.942
_diffrn_measurement_details      
;
List of Runs (angles in degrees, time in seconds):

  # Type    Start    End  Width  t~exp~   \w     \q     \k     \f   Frames
#--------------------------------------------------------------------------
  1  \w    147.00 174.00   0.50    2.12    --  108.95 125.00 120.00   54
  2  \w     80.00 130.00   0.50    2.12    --  108.95 125.00 120.00  100
  3  \w    105.00 130.00   0.50    2.12    --  108.95 125.00  75.00   50
  4  \w    131.00 178.00   0.50    2.12    --  108.95  38.00  60.00   94
  5  \w     68.00  93.00   0.50    0.53    --   47.73 148.00-120.00   50
  6  \w     34.00 120.00   0.50    0.53    --   47.73  57.00   0.00  172
  7  \w     37.00  71.00   0.50    2.12    --  108.95 -57.00-120.00   68
  8  \w     37.00  62.00   0.50    2.12    --  108.95 -57.00   0.00   50
  9  \w     38.00  71.00   0.50    2.12    --  108.95 -57.00  60.00   66
 10  \w     38.00  67.00   0.50    2.12    --  108.95 -57.00  30.00   58
 11  \w     44.00 106.00   0.50    0.53    --   47.73-148.00-168.00  124
 12  \w     71.00 119.00   0.50    2.12    --  108.95-148.00-168.00   96
 13  \w     36.00  68.00   0.50    2.12    --  108.95-148.00-168.00   64
 14  \w     39.00 110.00   0.50    2.12    --  108.95-125.00  -3.00  142
 15  \w     66.00 105.00   0.50    2.12    --  108.95 -99.00  30.00   78
 16  \w     55.00  97.00   0.50    2.12    --  108.95 -99.00-180.00   84
 17  \w     33.00  59.00   0.50    0.53    --   47.73-125.00  -3.00   52
 18  \w    -21.00  26.00   0.50    0.53    --  -47.73  19.00   0.00   94
 19  \w    -17.00  17.00   0.50    0.53    --  -47.73  19.00-120.00   68
 20  \w    -60.00 -30.00   0.50    2.12    -- -103.00  57.00-120.00   60
 21  \w    -60.00 -32.00   0.50    2.12    -- -103.00  57.00 -90.00   56
 22  \w    -60.00 -30.00   0.50    2.12    -- -103.00  57.00 -60.00   60
 23  \w   -125.00 -89.00   0.50    2.12    -- -103.00 -57.00  90.00   72
 24  \w   -168.00-137.00   0.50    2.12    -- -103.00 -57.00  90.00   62
 25  \w   -102.00 -74.00   0.50    2.12    -- -103.00-125.00  -3.00   56
 26  \w    -93.00 -62.00   0.50    0.53    --  -47.73-148.00-168.00   62
;
_diffrn_measurement_device       'four-circle diffractometer'
_diffrn_measurement_device_type  'XtaLAB Synergy R, DW system, HyPix'
_diffrn_measurement_method       '\w scans'
_diffrn_orient_matrix_type       
'CrysAlisPro convention (1999,Acta A55,543-557)'
_diffrn_orient_matrix_UB_11      -0.0688599000
_diffrn_orient_matrix_UB_12      -0.1063637000
_diffrn_orient_matrix_UB_13      0.0217576000
_diffrn_orient_matrix_UB_21      0.1045849000
_diffrn_orient_matrix_UB_22      -0.0768822000
_diffrn_orient_matrix_UB_23      -0.0139378000
_diffrn_orient_matrix_UB_31      0.0726400000
_diffrn_orient_matrix_UB_32      0.0107701000
_diffrn_orient_matrix_UB_33      0.1142880000
_diffrn_radiation_monochromator  mirror
_diffrn_radiation_probe          x-ray
_diffrn_radiation_type           'Cu K\a'
_diffrn_radiation_wavelength     1.54184
_diffrn_source                   'Rotating-anode X-ray tube'
_diffrn_source_type              'Rigaku (Cu) X-ray Source'
_reflns_Friedel_coverage         0.000
_reflns_Friedel_fraction_full    .
_reflns_Friedel_fraction_max     .
_reflns_number_gt                2736
_reflns_number_total             3515
_reflns_special_details          
;
 Reflections were merged by SHELXL according to the crystal
 class for the calculation of statistics and refinement.
 
 _reflns_Friedel_fraction is defined as the number of unique
 Friedel pairs measured divided by the number that would be
 possible theoretically, ignoring centric projections and
 systematic absences.
;
_reflns_threshold_expression     'I > 2\s(I)'
_computing_cell_refinement       'CrysAlisPro 1.171.42.63a (Rigaku OD, 2022)'
_computing_data_collection       'CrysAlisPro 1.171.42.63a (Rigaku OD, 2022)'
_computing_data_reduction        'CrysAlisPro 1.171.42.63a (Rigaku OD, 2022)'
_computing_molecular_graphics    'Olex2 1.5-ac5-024 (Dolomanov et al., 2009)'
_computing_publication_material  'Olex2 1.5-ac5-024 (Dolomanov et al., 2009)'
_computing_structure_refinement  'SHELXL 2018/3 (Sheldrick, 2015)'
_computing_structure_solution    'SHELXT 2018/2 (Sheldrick, 2018)'
_refine_diff_density_max         1.013
_refine_diff_density_min         -0.544
_refine_diff_density_rms         0.134
_refine_ls_extinction_coef       .
_refine_ls_extinction_method     none
_refine_ls_goodness_of_fit_ref   1.046
_refine_ls_hydrogen_treatment    constr
_refine_ls_matrix_type           full
_refine_ls_number_parameters     217
_refine_ls_number_reflns         3515
_refine_ls_number_restraints     0
_refine_ls_R_factor_all          0.0996
_refine_ls_R_factor_gt           0.0789
_refine_ls_restrained_S_all      1.046
_refine_ls_shift/su_max          0.000
_refine_ls_shift/su_mean         0.000
_refine_ls_structure_factor_coef Fsqd
_refine_ls_weighting_details     
'w=1/[\s^2^(Fo^2^)+(0.1571P)^2^+0.5011P] where P=(Fo^2^+2Fc^2^)/3'
_refine_ls_weighting_scheme      calc
_refine_ls_wR_factor_gt          0.2192
_refine_ls_wR_factor_ref         0.2345
_refine_special_details          ?
_olex2_refinement_description    
;
1. Fixed Uiso
 At 1.2 times of:
  All C(H) groups, All N(H) groups
2.a Aromatic/amide H refined with riding coordinates:
 N18(H18), C3(H3), C13(H13), C4(H4), C6(H6), C24(H24), C10(H10), C20(H20),
 C12(H12), C5(H5), C11(H11), C22(H22), C23(H23), C21(H21)
;
_atom_sites_solution_hydrogens   geom
_atom_sites_solution_primary     dual
_atom_sites_solution_secondary   ?
loop_
_atom_site_label
_atom_site_type_symbol
_atom_site_fract_x
_atom_site_fract_y
_atom_site_fract_z
_atom_site_U_iso_or_equiv
_atom_site_adp_type
_atom_site_occupancy
_atom_site_site_symmetry_order
_atom_site_calc_flag
_atom_site_refinement_flags_posn
_atom_site_refinement_flags_adp
_atom_site_refinement_flags_occupancy
_atom_site_disorder_assembly
_atom_site_disorder_group
S1 S 0.59611(9) 0.57180(9) 0.75958(7) 0.0300(3) Uani 1 1 d . . . . .
S8 S 0.35224(10) 0.70818(11) 0.65265(8) 0.0387(3) Uani 1 1 d . . . . .
S17 S 0.81570(11) 0.58588(10) 0.95119(8) 0.0382(3) Uani 1 1 d . . . . .
N15 N 0.7177(3) 0.4926(3) 0.7634(3) 0.0325(8) Uani 1 1 d . . . . .
N18 N 0.8994(4) 0.4136(3) 0.8667(3) 0.0352(8) Uani 1 1 d . . . . .
H18 H 0.964842 0.421080 0.921606 0.042 Uiso 1 1 calc R U . . .
C2 C 0.4802(4) 0.5079(4) 0.6538(3) 0.0304(8) Uani 1 1 d . . . . .
C14 C 0.6104(4) 0.7066(4) 0.7033(3) 0.0308(8) Uani 1 1 d . . . . .
C9 C 0.4993(4) 0.7653(4) 0.6568(3) 0.0344(9) Uani 1 1 d . . . . .
C3 C 0.4954(4) 0.3971(4) 0.6222(3) 0.0332(9) Uani 1 1 d . . . . .
H3 H 0.573198 0.358373 0.648758 0.040 Uiso 1 1 calc R U . . .
C13 C 0.7276(4) 0.7515(4) 0.7129(3) 0.0352(9) Uani 1 1 d . . . . .
H13 H 0.801773 0.708866 0.743960 0.042 Uiso 1 1 calc R U . . .
C19 C 0.9038(4) 0.3205(4) 0.8030(3) 0.0330(9) Uani 1 1 d . . . . .
C7 C 0.3688(4) 0.5675(4) 0.6134(3) 0.0329(9) Uani 1 1 d . . . . .
C4 C 0.3951(5) 0.3448(4) 0.5516(3) 0.0382(10) Uani 1 1 d . . . . .
H4 H 0.403910 0.269406 0.529192 0.046 Uiso 1 1 calc R U . . .
C6 C 0.2681(4) 0.5125(5) 0.5418(3) 0.0395(10) Uani 1 1 d . . . . .
H6 H 0.190854 0.551736 0.513347 0.047 Uiso 1 1 calc R U . . .
C24 C 0.9596(4) 0.2205(4) 0.8498(4) 0.0404(10) Uani 1 1 d . . . . .
H24 H 0.994220 0.217247 0.921812 0.048 Uiso 1 1 calc R U . . .
C10 C 0.5067(5) 0.8743(4) 0.6178(3) 0.0407(10) Uani 1 1 d . . . . .
H10 H 0.432460 0.915750 0.584103 0.049 Uiso 1 1 calc R U . . .
C16 C 0.8081(4) 0.4927(4) 0.8548(3) 0.0341(9) Uani 1 1 d . . . . .
C20 C 0.8588(5) 0.3255(5) 0.6970(4) 0.0411(10) Uani 1 1 d . . . . .
H20 H 0.823996 0.394657 0.664191 0.049 Uiso 1 1 calc R U . . .
C12 C 0.7334(5) 0.8611(5) 0.6755(4) 0.0438(11) Uani 1 1 d . . . . .
H12 H 0.812626 0.894731 0.682124 0.053 Uiso 1 1 calc R U . . .
C5 C 0.2812(5) 0.4018(5) 0.5130(3) 0.0438(11) Uani 1 1 d . . . . .
H5 H 0.211878 0.364005 0.466303 0.053 Uiso 1 1 calc R U . . .
C11 C 0.6244(6) 0.9216(4) 0.6288(4) 0.0455(12) Uani 1 1 d . . . . .
H11 H 0.629813 0.996479 0.603803 0.055 Uiso 1 1 calc R U . . .
C22 C 0.9181(5) 0.1303(5) 0.6862(4) 0.0472(12) Uani 1 1 d . . . . .
H22 H 0.922839 0.065208 0.646515 0.057 Uiso 1 1 calc R U . . .
C23 C 0.9647(5) 0.1253(5) 0.7913(4) 0.0468(12) Uani 1 1 d . . . . .
H23 H 1.000594 0.056192 0.823683 0.056 Uiso 1 1 calc R U . . .
C21 C 0.8647(5) 0.2300(5) 0.6396(4) 0.0473(12) Uani 1 1 d . . . . .
H21 H 0.831656 0.233385 0.567477 0.057 Uiso 1 1 calc R U . . .

loop_
_atom_site_aniso_label
_atom_site_aniso_U_11
_atom_site_aniso_U_22
_atom_site_aniso_U_33
_atom_site_aniso_U_23
_atom_site_aniso_U_13
_atom_site_aniso_U_12
S1 0.0325(5) 0.0286(5) 0.0268(5) -0.0011(4) 0.0060(4) 0.0014(4)
S8 0.0356(6) 0.0423(7) 0.0381(6) -0.0032(4) 0.0112(4) 0.0064(4)
S17 0.0402(6) 0.0412(7) 0.0285(5) -0.0065(4) 0.0041(4) 0.0090(4)
N15 0.0339(17) 0.0309(19) 0.0313(17) -0.0017(14) 0.0080(13) 0.0041(14)
N18 0.0325(18) 0.033(2) 0.0369(18) 0.0005(15) 0.0061(15) 0.0026(14)
C2 0.0331(19) 0.033(2) 0.0235(17) -0.0009(15) 0.0070(15) -0.0025(16)
C14 0.040(2) 0.028(2) 0.0240(17) -0.0029(15) 0.0092(15) 0.0023(16)
C9 0.046(2) 0.033(2) 0.0266(18) -0.0020(16) 0.0148(17) 0.0047(18)
C3 0.042(2) 0.030(2) 0.0264(18) 0.0010(15) 0.0099(16) 0.0004(17)
C13 0.042(2) 0.036(2) 0.0302(19) -0.0027(17) 0.0148(17) -0.0019(18)
C19 0.0304(19) 0.031(2) 0.040(2) -0.0037(17) 0.0152(17) -0.0018(16)
C7 0.038(2) 0.033(2) 0.0281(19) 0.0030(16) 0.0110(16) -0.0008(17)
C4 0.048(3) 0.035(2) 0.031(2) -0.0055(18) 0.0112(18) -0.007(2)
C6 0.033(2) 0.051(3) 0.032(2) -0.0001(19) 0.0071(17) 0.0029(19)
C24 0.032(2) 0.036(3) 0.052(3) 0.001(2) 0.0110(19) 0.0020(18)
C10 0.057(3) 0.035(2) 0.034(2) 0.0015(18) 0.021(2) 0.010(2)
C16 0.040(2) 0.032(2) 0.032(2) -0.0021(17) 0.0143(17) -0.0059(17)
C20 0.040(2) 0.040(3) 0.046(2) -0.004(2) 0.0174(19) -0.0002(19)
C12 0.054(3) 0.039(3) 0.043(2) -0.004(2) 0.022(2) -0.006(2)
C5 0.039(2) 0.054(3) 0.033(2) -0.009(2) 0.0047(18) -0.010(2)
C11 0.075(3) 0.029(2) 0.043(2) 0.0008(19) 0.033(2) 0.001(2)
C22 0.047(3) 0.036(3) 0.064(3) -0.014(2) 0.026(2) -0.003(2)
C23 0.041(2) 0.035(3) 0.066(3) 0.001(2) 0.018(2) 0.006(2)
C21 0.047(3) 0.051(3) 0.047(3) -0.011(2) 0.020(2) -0.005(2)

_geom_special_details            
;
 All esds (except the esd in the dihedral angle between two l.s. planes)
 are estimated using the full covariance matrix.  The cell esds are taken
 into account individually in the estimation of esds in distances, angles
 and torsion angles; correlations between esds in cell parameters are only
 used when they are defined by crystal symmetry.  An approximate (isotropic)
 treatment of cell esds is used for estimating esds involving l.s. planes.
;
loop_
_geom_bond_atom_site_label_1
_geom_bond_atom_site_label_2
_geom_bond_distance
_geom_bond_site_symmetry_2
_geom_bond_publ_flag
S1 N15 1.636(4) . ?
S1 C2 1.789(4) . ?
S1 C14 1.788(4) . ?
S8 C9 1.765(5) . ?
S8 C7 1.761(5) . ?
S17 C16 1.703(4) . ?
N15 C16 1.352(6) . ?
N18 C19 1.412(6) . ?
N18 C16 1.351(6) . ?
C2 C3 1.395(6) . ?
C2 C7 1.387(6) . ?
C14 C9 1.392(6) . ?
C14 C13 1.383(6) . ?
C9 C10 1.397(7) . ?
C3 C4 1.381(6) . ?
C13 C12 1.391(7) . ?
C19 C24 1.387(7) . ?
C19 C20 1.394(7) . ?
C7 C6 1.404(6) . ?
C4 C5 1.391(7) . ?
C6 C5 1.376(7) . ?
C24 C23 1.389(7) . ?
C10 C11 1.395(8) . ?
C20 C21 1.384(7) . ?
C12 C11 1.386(8) . ?
C22 C23 1.385(8) . ?
C22 C21 1.376(8) . ?

loop_
_geom_angle_atom_site_label_1
_geom_angle_atom_site_label_2
_geom_angle_atom_site_label_3
_geom_angle
_geom_angle_site_symmetry_1
_geom_angle_site_symmetry_3
_geom_angle_publ_flag
N15 S1 C2 100.1(2) . . ?
N15 S1 C14 109.0(2) . . ?
C14 S1 C2 98.79(19) . . ?
C7 S8 C9 100.1(2) . . ?
C16 N15 S1 113.8(3) . . ?
C16 N18 C19 128.7(4) . . ?
C3 C2 S1 121.1(3) . . ?
C7 C2 S1 116.9(3) . . ?
C7 C2 C3 121.5(4) . . ?
C9 C14 S1 116.5(3) . . ?
C13 C14 S1 120.4(3) . . ?
C13 C14 C9 122.9(4) . . ?
C14 C9 S8 121.4(4) . . ?
C14 C9 C10 118.4(4) . . ?
C10 C9 S8 120.1(4) . . ?
C4 C3 C2 118.8(4) . . ?
C14 C13 C12 117.9(4) . . ?
C24 C19 N18 117.2(4) . . ?
C24 C19 C20 119.2(4) . . ?
C20 C19 N18 123.6(4) . . ?
C2 C7 S8 120.9(3) . . ?
C2 C7 C6 118.7(4) . . ?
C6 C7 S8 120.4(4) . . ?
C3 C4 C5 120.4(5) . . ?
C5 C6 C7 120.0(4) . . ?
C19 C24 C23 119.9(5) . . ?
C11 C10 C9 119.2(5) . . ?
N15 C16 S17 124.9(4) . . ?
N18 C16 S17 119.5(3) . . ?
N18 C16 N15 115.5(4) . . ?
C21 C20 C19 120.3(5) . . ?
C11 C12 C13 120.4(5) . . ?
C6 C5 C4 120.5(4) . . ?
C12 C11 C10 121.0(5) . . ?
C21 C22 C23 119.6(5) . . ?
C22 C23 C24 120.5(5) . . ?
C22 C21 C20 120.4(5) . . ?

_shelx_res_file                  
;
TITL exp231_auto_a.res in P2(1)/c
    exp231_auto.res
    created by SHELXL-2018/3 at 14:11:49 on 01-Mar-2025
REM Old TITL exp231_auto in P2(1)/c
REM SHELXT solution in P2(1)/c: R1 0.141, Rweak 0.084, Alpha 0.044
REM <I/s> 0.473 for 185 systematic absences, Orientation as input
REM Formula found by SHELXT: C21 N18 S17
CELL 1.54184 11.2221 11.6933 13.8415 90 108.261 90
ZERR 4 0.0012 0.0013 0.0013 0 0.01 0
LATT 1
SYMM -X,0.5+Y,0.5-Z
SFAC C H N S
UNIT 76 56 8 12

L.S. 4
PLAN  2
SIZE 0.05 0.05 0.01
TEMP -173.15(10)
fmap 2
ACTA
REM <olex2.extras>
REM <HklSrc "%.\\exp231_auto.hkl">
REM </olex2.extras>

WGHT    0.157100    0.501100
FVAR       0.46446
S1    4    0.596107    0.571797    0.759578    11.00000    0.03246    0.02856 =
         0.02678   -0.00112    0.00605    0.00138
S8    4    0.352241    0.708184    0.652652    11.00000    0.03559    0.04226 =
         0.03805   -0.00316    0.01123    0.00642
S17   4    0.815697    0.585876    0.951189    11.00000    0.04021    0.04121 =
         0.02853   -0.00652    0.00413    0.00896
N15   3    0.717687    0.492565    0.763402    11.00000    0.03390    0.03089 =
         0.03128   -0.00168    0.00804    0.00408
N18   3    0.899377    0.413590    0.866745    11.00000    0.03246    0.03298 =
         0.03687    0.00049    0.00605    0.00261
AFIX  43
H18   2    0.964842    0.421080    0.921606    11.00000   -1.20000
AFIX   0
C2    1    0.480232    0.507938    0.653780    11.00000    0.03314    0.03307 =
         0.02353   -0.00087    0.00695   -0.00254
C14   1    0.610432    0.706600    0.703292    11.00000    0.04037    0.02750 =
         0.02403   -0.00292    0.00915    0.00230
C9    1    0.499328    0.765349    0.656801    11.00000    0.04595    0.03288 =
         0.02664   -0.00205    0.01485    0.00466
C3    1    0.495352    0.397133    0.622187    11.00000    0.04225    0.03028 =
         0.02636    0.00098    0.00989    0.00040
AFIX  43
H3    2    0.573198    0.358373    0.648758    11.00000   -1.20000
AFIX   0
C13   1    0.727592    0.751522    0.712863    11.00000    0.04235    0.03556 =
         0.03015   -0.00270    0.01477   -0.00192
AFIX  43
H13   2    0.801773    0.708866    0.743960    11.00000   -1.20000
AFIX   0
C19   1    0.903789    0.320499    0.802972    11.00000    0.03043    0.03142 =
         0.04017   -0.00371    0.01522   -0.00184
C7    1    0.368795    0.567453    0.613414    11.00000    0.03782    0.03331 =
         0.02807    0.00297    0.01099   -0.00079
C4    1    0.395066    0.344813    0.551565    11.00000    0.04807    0.03501 =
         0.03084   -0.00547    0.01118   -0.00702
AFIX  43
H4    2    0.403910    0.269406    0.529192    11.00000   -1.20000
AFIX   0
C6    1    0.268062    0.512511    0.541846    11.00000    0.03314    0.05090 =
         0.03232   -0.00009    0.00711    0.00287
AFIX  43
H6    2    0.190854    0.551736    0.513347    11.00000   -1.20000
AFIX   0
C24   1    0.959594    0.220542    0.849831    11.00000    0.03181    0.03587 =
         0.05193    0.00056    0.01098    0.00202
AFIX  43
H24   2    0.994220    0.217247    0.921812    11.00000   -1.20000
AFIX   0
C10   1    0.506695    0.874320    0.617758    11.00000    0.05707    0.03501 =
         0.03430    0.00146    0.02052    0.01035
AFIX  43
H10   2    0.432460    0.915750    0.584103    11.00000   -1.20000
AFIX   0
C16   1    0.808125    0.492725    0.854848    11.00000    0.04038    0.03241 =
         0.03166   -0.00208    0.01434   -0.00588
C20   1    0.858809    0.325475    0.697044    11.00000    0.04034    0.03975 =
         0.04598   -0.00365    0.01743   -0.00023
AFIX  43
H20   2    0.823996    0.394657    0.664191    11.00000   -1.20000
AFIX   0
C12   1    0.733389    0.861129    0.675522    11.00000    0.05403    0.03862 =
         0.04318   -0.00359    0.02168   -0.00609
AFIX  43
H12   2    0.812626    0.894731    0.682124    11.00000   -1.20000
AFIX   0
C5    1    0.281168    0.401808    0.512970    11.00000    0.03948    0.05418 =
         0.03296   -0.00860    0.00466   -0.00973
AFIX  43
H5    2    0.211878    0.364005    0.466303    11.00000   -1.20000
AFIX   0
C11   1    0.624361    0.921624    0.628761    11.00000    0.07451    0.02911 =
         0.04279    0.00079    0.03275    0.00084
AFIX  43
H11   2    0.629813    0.996479    0.603803    11.00000   -1.20000
AFIX   0
C22   1    0.918052    0.130292    0.686213    11.00000    0.04664    0.03616 =
         0.06435   -0.01374    0.02550   -0.00330
AFIX  43
H22   2    0.922839    0.065208    0.646515    11.00000   -1.20000
AFIX   0
C23   1    0.964750    0.125301    0.791330    11.00000    0.04059    0.03473 =
         0.06602    0.00076    0.01791    0.00641
AFIX  43
H23   2    1.000594    0.056192    0.823683    11.00000   -1.20000
AFIX   0
C21   1    0.864673    0.230021    0.639554    11.00000    0.04676    0.05113 =
         0.04741   -0.01105    0.01963   -0.00490
AFIX  43
H21   2    0.831656    0.233385    0.567477    11.00000   -1.20000
AFIX   0
HKLF 4


REM  exp231_auto_a.res in P2(1)/c
REM wR2 = 0.2345, GooF = S = 1.046, Restrained GooF = 1.046 for all data
REM R1 = 0.0789 for 2736 Fo > 4sig(Fo) and 0.0996 for all 3515 data
REM 217 parameters refined using 0 restraints

END

WGHT      0.1571      0.5011

REM Highest difference peak  1.013,  deepest hole -0.544,  1-sigma level  0.134
Q1    1   0.6400  0.5984  0.7321  11.00000  0.05    1.01
Q2    1   0.3835  0.6574  0.6345  11.00000  0.05    0.96
;
_shelx_res_checksum              23188
_shelx_hkl_file                  
;
   0   0   1    0.62    1.32
   0   0   1    0.16    2.15
   0   0   2 3979.63  313.20
   0   0   2 4042.81  313.28
   0   0   2 4961.89  313.22
   0   0   3    1.74    3.90
   0   0   3    2.64    6.07
   0   0   3   -0.82    4.76
   0   0   4  694.25   54.56
   0   0   4  705.53   54.96
   0   0   4  811.95   54.52
   0   0   5    0.89    5.33
   0   0   5    4.43    7.80
   0   0   6  416.52   31.99
   0   0   7   -0.23    5.96
   0   0   8  147.37   13.98
   0   0   9   -0.74    3.34
   0   0   9    5.91    6.47
   0   0   9    2.64    4.40
   0   0   9    0.38    1.62
   0   0  10 1267.47   85.67
   0   0  10 1209.93   84.96
   0   0 -10 1101.54   86.65
   0   0  10 1104.46   84.58
   0   0  10 1211.06   85.19
   0   0  11    5.33    6.44
   0   0  11   10.97    8.00
   0   0  11    0.44    2.01
   0   0  11    1.73    5.92
   0   0  11    1.75    4.09
   0   0  12   78.66    6.31
   0   0  12   76.84    9.16
   0   0  12   61.96    9.01
   0   0  13    0.79    1.96
   0   0  13    2.62    6.57
   0   0  13   -2.97    5.91
   0   0  14    0.61    1.93
   0   0  14    0.23    4.92
   0   0  14    9.77    6.16
   0   0  15    0.09    5.11
   0   0  16    9.76    3.76
   0   1   0   -0.25    1.46
   0  -1   1   26.60    3.76
   0   1   1   23.90    3.76
   0   1   1   40.78    3.33
   0  -1   1   44.35    3.34
   0   1  -1   47.81    3.71
   0   1   2 2723.43  192.01
   0  -1   2 2771.07  192.01
   0   1   2 2572.45  191.91
   0  -1   2 2566.73  191.90
   0   1  -2 2685.80  192.00
   0  -1   3  166.27   16.14
   0   1   3  220.88   15.56
   0  -1   4 2848.13  217.16
   0   1   4 2863.09  216.97
   0  -1   4 3127.24  216.98
   0   1   4 3050.21  216.48
   0   1   5   14.44    5.50
   0  -1   5   21.27    6.09
   0  -1   5    8.05    7.99
   0   1   6  375.33   29.06
   0  -1   6  375.64   28.41
   0   1   7  161.35   14.65
   0   1  -8   14.56    5.32
   0   1   9    3.42    7.23
   0   1   9    2.40    1.59
   0   1  -9    1.11    5.11
   0  -1   9    0.32    3.37
   0   1   9    3.38    3.45
   0   1   9    0.99    4.46
   0  -1   9   -2.24    4.48
   0   1  10    7.56    1.82
   0   1  10    4.33    5.28
   0  -1  10   10.87    6.81
   0   1  10   -3.54    7.79
   0  -1  10    5.43    3.83
   0   1  10    3.57    3.91
   0  -1  10    7.75    5.19
   0   1  11  192.47   17.46
   0   1  11  201.08   16.29
   0   1  11  192.67   15.38
   0   1  11  194.75   14.60
   0  -1  11  192.68   16.14
   0   1  12    7.51    8.82
   0   1  12   13.50    6.06
   0  -1  12    5.72    6.92
   0  -1  12    6.36    6.42
   0   1  12    5.23    2.22
   0  -1  13   10.82    6.62
   0  -1  13    2.86    6.34
   0   1  13    1.30    5.28
   0  -1  13    4.60    2.28
   0   1  13    7.76    2.14
   0  -1  14   30.10    6.76
   0  -1  14   27.62    7.06
   0  -1  14   45.15    3.94
   0  -1  15   10.95    5.15
   0  -1  16   36.50    4.68
   0   2   0   42.98    4.60
   0   2   1  213.61   16.33
   0  -2   1  230.26   16.34
   0   2  -1  231.45   16.94
   0   2   2  685.92   53.01
   0  -2   2  736.17   53.04
   0   2  -2  676.65   53.26
   0   2   2  752.94   53.24
   0  -2   2  811.73   53.27
   0  -2   3  676.78   52.05
   0   2   3  668.05   52.05
   0   2  -3  699.83   52.35
   0   2   3  743.86   52.41
   0  -2   3  815.21   52.47
   0  -2   4  582.85   44.07
   0   2   4  591.36   44.09
   0   2   4  559.59   44.56
   0  -2   4  605.58   44.52
   0   2  -4  645.90   44.41
   0   2  -5 1135.16   73.57
   0   2   5 1056.40   73.38
   0  -2   5 1060.61   73.32
   0   2   5 1039.64   73.05
   0   2  -5  865.99   72.65
   0   2  -6 1069.48   74.18
   0  -2   6 1001.52   73.95
   0   2   6  973.20   74.12
   0  -2   6  981.02   74.02
   0  -2   7   12.18    5.57
   0   2   7   11.68    6.01
   0   2  -7    5.92    5.06
   0   2  -8  332.81   26.45
   0   2   9   99.33   10.71
   0   2  -9   84.45    8.59
   0   2   9   55.55    5.34
   0  -2   9   79.59    7.35
   0   2   9   72.77    7.40
   0   2   9   75.46    6.44
   0  -2   9   80.08    6.38
   0   2  10   84.71    7.50
   0   2  10  112.46    9.55
   0   2  10  112.04   11.57
   0   2  10  110.55    9.66
   0  -2  10  111.81    9.54
   0  -2  10  104.59    8.51
   0   2  10  100.05    8.58
   0   2  11  245.80   20.68
   0   2  11  229.43   18.93
   0   2  11  235.30   17.76
   0   2  11  245.36   19.22
   0  -2  11  255.81   19.16
   0   2  12    1.66    9.03
   0  -2  12    2.21    6.39
   0   2  12    6.97    6.49
   0   2  12    1.87    1.85
   0   2  12   -2.74    5.00
   0  -2  13    7.64    7.03
   0  -2  13    2.24    6.39
   0   2  13   -4.45    6.31
   0  -2  14  104.45   11.02
   0  -2  14  122.20   11.02
   0   2  14  123.90   10.98
   0  -2  15   10.30    4.73
   0   2  15   13.23    4.79
   0  -2  15    7.12    4.60
   0   3   0   -1.10    4.29
   0   3   1   60.72    6.75
   0   3  -1   58.93    6.27
   0   3  -2  248.22   17.61
   0   3   2  207.32   16.63
   0  -3   2  232.06   16.71
   0   3  -3   82.97    7.99
   0  -3   3   85.06    7.15
   0   3   3   72.52    7.12
   0   3  -4   46.84    6.11
   0   3   4   35.64    5.24
   0  -3   4   34.94    5.13
   0   3  -5   48.44    6.27
   0   3   5   35.59    5.85
   0  -3   5   38.71    5.73
   0   3  -5   38.27    7.63
   0   3   5   26.16    8.16
   0   3   6  866.96   73.86
   0  -3   6 1043.12   74.06
   0   3   6 1032.86   74.09
   0   3  -6 1110.94   74.23
   0   3  -7    1.77    4.73
   0   3  -8  113.29   11.51
   0   3   8  132.13   12.16
   0   3   8  123.30   13.83
   0   3  -9    6.71    4.79
   0   3   9    8.32    1.69
   0   3   9   20.86    8.80
   0   3   9   21.86   10.63
   0  -3   9    8.05    3.34
   0   3   9   11.71    3.55
   0  -3   9   10.88    4.73
   0   3   9   13.56    4.93
   0   3   9   17.88    8.23
   0   3  10    7.90    8.30
   0   3  10   15.78   10.78
   0  -3  10    6.35    5.25
   0   3  10    1.93    5.30
   0  -3  10    1.43    3.13
   0   3  10    0.36    1.58
   0  -3  10    2.14    3.55
   0   3  10    2.31    3.77
   0  -3  11   70.93    6.74
   0  -3  11   79.13    8.50
   0   3  11   78.63    8.66
   0  -3  12  210.02   15.31
   0   3  12  189.58   16.66
   0  -3  12  192.46   16.59
   0  -3  13   84.79    6.36
   0   3  13   50.49    8.45
   0  -3  13   72.01    8.51
   0  -3  13   60.40    9.66
   0  -3  14   17.92    6.18
   0  -3  14   21.53    6.99
   0   3  14   25.31    6.09
   0  -3  15    0.93    1.55
   0  -3  15    4.47    4.13
   0  -3  15    5.54    4.77
   0   3  15    2.95    4.07
   0   4   0   35.20    5.87
   0   4  -1   42.41    6.21
   0   4   1   36.38    6.06
   0   4  -2  293.20   22.65
   0   4  -3  292.54   22.77
   0   4  -4   98.72    9.74
   0   4  -5 2630.85  191.29
   0   4   6  140.94   14.69
   0   4  -6  164.97   13.71
   0   4  -7    4.08    4.66
   0   4   7    2.79    9.94
   0   4   7   15.54    9.42
   0   4   8   49.37   10.51
   0   4   8   32.94   11.61
   0   4   8   40.98    8.28
   0   4  -8   34.07    6.26
   0  -4   8   33.81    3.29
   0   4  -9    6.82    4.96
   0   4   9   12.78   10.21
   0   4   9    5.71   11.56
   0   4   9    9.90    4.79
   0  -4   9    5.37    4.54
   0   4   9    4.45    8.24
   0  -4   9    0.54    3.09
   0   4   9    5.39    3.28
   0   4   9   -0.69    5.17
   0   4  10   81.21   12.15
   0   4  10   73.50   13.99
   0   4  10   88.41   11.74
   0   4  10   86.13    8.63
   0  -4  10   77.33    8.38
   0   4  11    9.86    8.82
   0   4  11   12.03    5.76
   0  -4  11    8.89    5.51
   0  -4  11    2.83    3.58
   0   4  11    7.56    9.49
   0  -4  12   52.82    5.82
   0   4  12   46.84    7.53
   0  -4  12   50.53    7.48
   0   4  12   37.64   10.86
   0  -4  13   16.41    2.76
   0   4  13   21.35    5.64
   0  -4  13   22.39    5.70
   0  -4  14   59.79    9.53
   0  -4  14   75.42    8.45
   0   4  14   78.48    8.45
   0  -4  15  304.94   19.70
   0  -4  15  166.53   20.27
   0   5   0   -0.18    5.52
   0   5   1  898.04   68.35
   0   5  -1  948.87   68.29
   0   5  -2  345.30   26.76
   0   5  -3  294.44   23.27
   0   5  -4   59.64    7.56
   0   5  -5   10.83    5.28
   0   5   6   77.61   11.72
   0   5  -6   85.90    9.18
   0  -5   7    0.56    1.51
   0   5   7   -2.64    6.90
   0   5  -7    6.78    4.92
   0   5   7   12.10    8.09
   0   5   7   10.00   10.51
   0   5   7   -2.35   11.31
   0  -5   8   44.73    3.92
   0   5   8   33.04    8.74
   0   5   8   39.68   13.03
   0   5   8   37.86   11.69
   0   5   8   27.72    8.95
   0   5  -8   48.35    6.91
   0   5   9  286.06   25.31
   0   5   9  291.94   24.40
   0   5   9  314.38   27.64
   0   5   9  327.65   26.67
   0   5   9  331.46   23.74
   0   5  10    3.84    9.07
   0   5  10    5.90    5.58
   0   5  10   15.04   11.32
   0   5  10    6.58    5.00
   0  -5  10   10.63    4.90
   0   5  11  210.92   18.46
   0   5  11  198.92   15.84
   0  -5  11  182.00   15.63
   0  -5  11  202.60   15.43
   0   5  11  200.93   18.57
   0   5  12    4.78    4.87
   0  -5  12    6.35    4.83
   0  -5  12    0.66    3.35
   0  -5  12   -0.59    2.35
   0   5  12    7.26    9.52
   0   5  13    5.38    4.26
   0  -5  13   -0.08    4.20
   0  -5  13    1.39    1.97
   0  -5  14    6.74    6.04
   0  -5  14    1.30    1.66
   0  -5  15    1.71    4.34
   0  -5  15   15.54    1.68
   0   6   0 1127.63   83.38
   0   6   1  754.25   56.39
   0   6  -1  748.25   56.22
   0   6  -2   37.59    6.94
   0   6  -3  179.15   15.62
   0   6  -4   -1.56    5.06
   0   6  -5  217.26   17.89
   0   6   5  234.41   18.80
   0   6   5  229.82   19.93
   0   6  -5  169.10   20.43
   0   6   5  168.89   21.11
   0   6   6  124.31   16.78
   0   6  -6  136.72   14.06
   0  -6   7    6.32    1.80
   0   6   7   25.58   12.10
   0   6   7   19.80    7.31
   0   6  -7    9.50    5.46
   0   6   7   32.43    9.44
   0   6  -8  232.62   19.86
   0   6   8  255.63   20.98
   0   6   8  238.52   20.07
   0   6   8  278.77   23.89
   0   6   8  275.29   22.57
   0  -6   8  230.11   17.67
   0   6   9  269.03   21.76
   0   6   9  270.79   23.73
   0   6   9  242.23   20.79
   0   6  10   86.37    9.81
   0   6  10   99.91   14.30
   0   6  10   91.35   12.18
   0   6  11   20.29    9.79
   0  -6  11   29.35    4.56
   0   6  11   17.33   10.86
   0  -6  12   16.70    4.08
   0  -6  12   24.56    2.94
   0   6  12   19.74    9.12
   0  -6  13    4.15    1.83
   0  -6  14    4.20    1.45
   0  -6  15    2.12    3.08
   0   7   0    8.66    6.33
   0   7  -1   32.43    7.33
   0   7   1   26.38    7.57
   0   7  -2   30.65    7.03
   0   7  -3  479.91   34.00
   0   7   3  390.34   33.40
   0   7  -4   74.20    9.25
   0   7   4   56.69   12.49
   0  -7   5    1.21    1.30
   0   7   5   -0.86    9.67
   0   7   5    3.94   11.23
   0   7   5    4.96   11.60
   0   7  -5   -8.89   11.27
   0   7   5    9.09   12.78
   0   7  -5    0.33    5.96
   0   7  -6   26.37    6.66
   0   7   6    8.35   11.40
   0   7   6   20.41    6.93
   0   7   6   16.23    9.83
   0   7   6   13.37   12.78
   0   7   6   30.37   13.13
   0  -7   6   26.45    2.64
   0   7   7  135.64   16.21
   0   7  -7  208.85   17.15
   0   7   7  125.57   18.00
   0  -7   7  202.78   14.14
   0   7   8   45.48    9.06
   0   7   8   44.81   13.89
   0   7   8   37.90   11.03
   0   7   9   36.11   13.55
   0   7   9   20.19    7.58
   0   7   9   12.93    9.07
   0   7  10   19.66   12.35
   0   7  10    8.87    6.69
   0   7  10    9.28    8.83
   0   7  11  140.81   17.40
   0   7  11  137.10   15.96
   0  -7  12    3.29    1.87
   0  -7  12    5.42    3.52
   0  -7  13   13.11    1.85
   0  -7  13    9.56    2.72
   0  -7  14    3.22    1.03
   0   8   0    1.10    6.83
   0   8  -1  472.77   35.75
   0   8   1  431.02   34.61
   0   8   2   23.80   10.07
   0   8  -2   11.66    6.53
   0   8   2    9.67    9.86
   0   8   3    5.45   10.26
   0   8   3   12.11   10.97
   0   8  -3    7.74    6.54
   0   8  -4   57.31   15.38
   0   8   4   72.12   16.97
   0   8  -4   82.40   10.26
   0   8   4   92.83   13.76
   0   8   5  103.65   17.79
   0   8  -5   78.61   15.75
   0   8   5  156.73   16.50
   0   8   5  148.59   15.14
   0   8  -5   98.94   12.13
   0   8   6   93.44   12.85
   0  -8   6   69.81    5.76
   0   8   6  101.78   15.13
   0   8  -6   81.91    9.78
   0   8   7   51.37   12.82
   0   8   7   48.86    9.52
   0   8  -7   83.69    9.87
   0  -8   7   86.82    6.48
   0   8   8   25.21   10.89
   0   8   8   10.65    7.92
   0   8   9   21.47   13.37
   0   8   9   17.49    7.54
   0   8   9   16.39    7.98
   0   8  10   23.30   12.15
   0   8  10   19.23    8.23
   0  -8  10   17.86    4.91
   0   8  10    9.34    6.86
   0  -8  11  106.18    9.79
   0  -8  11  123.24    8.81
   0  -8  12    2.62    3.27
   0  -8  12    2.49    1.45
   0  -8  13   14.78    2.40
   0  -8  13   11.21    5.14
   0  -8  13   14.19    1.58
   0  -8  14   12.14    2.86
   0   9   0    4.43    9.83
   0   9   0   19.21   15.99
   0   9  -1    7.55   14.86
   0   9   1   11.04   10.61
   0   9  -1   15.58    9.47
   0   9  -1    0.86    6.50
   0   9   1   11.71    9.44
   0   9   2    2.28   10.30
   0   9  -2    8.69    8.68
   0   9   2   -4.77   15.84
   0   9  -2    7.42   15.08
   0   9   2   -5.44   10.91
   0   9  -2   -4.72    6.96
   0   9   3   11.85   16.22
   0   9  -3   33.48   14.92
   0   9  -3   37.30    8.21
   0   9   3   14.19   11.64
   0   9   3   13.35   11.56
   0   9   4   32.75   16.53
   0   9  -4   19.45   14.08
   0   9  -4   56.86    8.86
   0   9   4   42.47   12.30
   0   9   4   42.39   13.03
   0   9  -5   12.63   12.82
   0   9   5   23.68   14.83
   0   9  -5   42.77    8.02
   0   9   5   48.57   13.83
   0   9   6  224.88   22.47
   0   9   6  201.37   21.16
   0   9   7   17.62   13.75
   0   9   7   24.85   11.94
   0   9   8   10.50    7.77
   0   9   9   11.15    6.89
   0   9   9   -1.93    7.18
   0  -9  10   26.50    2.63
   0   9  10   21.38    6.67
   0   9  10   19.81   11.39
   0  -9  11    2.26    3.69
   0  -9  11    5.18    1.36
   0  -9  12   15.55    3.20
   0  -9  12   16.39    1.52
   0  -9  13   12.44    3.34
   0  10   0  173.54   27.51
   0  10   0  293.18   22.98
   0  10  -1    6.92   10.12
   0  10   1   15.73   11.46
   0  10  -1   15.40   15.98
   0  10   1    7.58    9.16
   0  10  -2   10.02    9.13
   0  10   2    1.32   11.36
   0  10   2    9.88   10.39
   0  10  -2    3.14   15.40
   0  10   2   -5.03   15.43
   0  10  -3    3.28    7.12
   0  10   3   20.33   12.00
   0  10   3   29.36   11.40
   0  10  -3   11.15   14.53
   0  10   3   20.42   15.83
   0  10  -4   37.32    8.20
   0  10   4   38.62   12.81
   0  10   4   34.77   16.27
   0  10  -4   10.12   14.55
   0  10   4   69.65   12.91
   0  10  -5  357.49   25.00
   0  10   5  288.39   25.44
   0  10   6   30.92   12.64
   0  10   6   42.57   13.58
   0  10   7   73.71   13.03
   0  10   7   76.88   14.78
   0  10   8    7.73   12.68
   0  10   8    5.88    7.42
   0  10   9   56.19    8.52
   0 -10   9   65.81    6.68
   0  10  10   38.23    6.22
   0 -10  12    2.88    2.72
   0  11   0    9.02   10.24
   0  11   0    5.70   14.82
   0  11   1   26.53   11.28
   0  11  -1   12.80    9.45
   0  11  -1   29.46   15.40
   0  11  -2   43.16    9.74
   0  11   2   67.50   12.83
   0  11   2   51.56   16.85
   0  11  -2   34.74   15.54
   0  11   2   61.49   10.37
   0  11   3   15.01   10.27
   0  11   3   -2.86   11.56
   0  11   4   19.46   11.06
   0  11   4    9.60   12.10
   0  11   5    7.27   11.17
   0  11   5   11.12   12.09
   0  11   6   33.10   11.54
   0  11   7    5.67   11.05
   0 -11   7   22.66    4.24
   0 -11   8   24.94    4.03
   0  11   8   20.96    6.91
   0 -11   9    2.58    3.36
   0  11   9   12.20    5.45
   0 -11  10    5.11    2.76
   0  11  10    3.54    3.86
   0  12   0   84.57   11.77
   0  12  -1   63.14   10.22
   0  12   1   64.77   11.48
   0  12   2    2.64   10.25
   0 -12   3   32.75    3.96
   0  12   3   10.50   10.78
   0 -12   4   81.28    6.86
   0  12   4   49.76   12.33
   0  12   5    9.31    7.00
   0 -12   5    0.62    3.09
   0  12   6   59.16    9.14
   0 -12   6   83.06    6.88
   0 -12   7   92.48    7.75
   0  12   8    6.31    5.08
   0 -12   8    9.59    2.82
   0 -12   9   26.09    2.97
   0  12   9   20.83    4.10
   0  13   1   31.22    5.47
   0  13   1   22.35    8.23
   0  13   2   37.70    6.18
   0  13   3   15.36    5.65
   0  13   4    8.00    5.56
   0 -13   5    7.11    2.15
   0  13   5    5.34    5.30
   0 -13   6    1.88    1.93
   0  13   6    3.36    4.69
   0 -13   7    1.61    1.53
   0  13   7   -1.74    3.83
   0  14   3    4.77    3.03
  -1   0  16   58.85    6.38
  -1   0  15   -1.13    5.46
  -1   0  14   34.00    7.38
  -1   0  14   47.71    8.82
  -1   0  13    0.60    2.03
  -1   0  13    6.82    6.76
  -1   0  13    3.02    5.84
  -1   0  12  578.42   48.99
  -1   0  12  703.76   48.16
  -1   0  12  632.98   48.99
  -1   0  11   -0.75    1.96
  -1   0  11    3.49    4.28
  -1   0  11   -1.98    7.89
   1   0 -11   -0.39    6.10
  -1   0  11    5.62    5.58
  -1   0  10  620.75   44.83
  -1   0  10  574.66   43.99
  -1   0  10  604.66   43.96
  -1   0  10  603.91   44.26
  -1   0   9    1.23    4.34
  -1   0   9    0.46    3.23
  -1   0   8   31.48   10.86
  -1   0   7    6.36    9.59
  -1   0   6  316.47   26.88
  -1   0   6  341.31   26.48
  -1   0   5    5.92    8.29
  -1   0   5    1.56    8.20
  -1   0   4 4369.22  316.40
  -1   0   3    3.15    7.32
  -1   0   3    0.24    8.83
  -1   0   2 3381.82  244.60
  -1   0   1   -1.11    3.96
  -1   0   0 2023.24  146.29
   1   0   1    1.70    2.01
  -1   0  -1    1.10    2.27
   1   0   2  577.15   42.33
   1   0   3    2.32    4.36
   1   0   4  687.28   50.82
   1   0   5    0.18    5.83
   1   0   6    6.72    6.41
   1   0   7    1.30    6.49
   1   0   8 2288.25  167.45
   1   0   9    7.74    6.82
   1   0   9   -1.29    4.71
   1   0   9    2.73    3.47
   1   0   9    3.89    6.44
   1   0  10    5.87    4.12
   1   0  10   -2.01    5.52
   1   0  10    6.91    7.57
   1   0  10    6.77    6.14
   1   0  11    0.84    4.27
   1   0  11    1.73    6.35
   1   0  11   -2.77    6.33
   1   0  11    7.48    7.99
   1   0  12   37.95    7.95
   1   0  12   49.12    8.20
   1   0  12   51.01    6.25
   1   0  12   36.43    9.03
   1   0  12   52.66    4.59
   1   0  13    1.71    6.45
   1   0  13    0.14    6.00
   1   0  13    1.63    2.01
   1   0  14    0.65    4.93
   1   0  14    3.37    5.90
   1   0  15    0.63    4.44
  -1  -1  16    7.70    4.18
  -1  -1  15    0.81    5.49
  -1  -1  15    0.99    1.63
  -1  -1  14   25.32    6.11
  -1  -1  14   26.26    6.92
  -1   1  14   26.00    2.81
  -1  -1  14   24.74    3.00
  -1  -1  13   74.18    9.56
  -1   1  13   85.80    6.87
  -1  -1  13   87.92    6.94
  -1  -1  13   81.78    9.60
  -1   1  12   20.57    2.78
  -1  -1  12   27.31    3.06
  -1  -1  12   24.33    6.71
  -1   1  12   13.82    5.78
  -1   1  12   23.98    4.77
  -1   1  11  129.39   11.28
   1   1 -11  122.88   13.22
  -1   1  11  133.17   10.68
  -1   1  11  119.43    9.51
  -1   1  11  134.83   13.19
  -1  -1  11  122.41   11.38
   1   1 -10   36.08    7.53
  -1   1  10   44.92    3.65
  -1   1  10   33.85    8.25
  -1  -1  10   28.22    5.99
  -1   1  10   27.82    6.10
  -1  -1  10   39.64    5.23
  -1   1  10   37.74    5.40
  -1   1   9   23.34    7.61
  -1   1   9   23.88    5.25
  -1  -1   9   37.12    5.36
   1   1  -9   23.96    6.68
  -1   1   9   33.47    4.34
  -1  -1   9   31.69    4.22
  -1  -1   8  276.54   24.39
  -1  -1   7   11.33    7.15
  -1  -1   7   -2.90    9.53
  -1  -1   6   98.83   11.84
  -1  -1   6   96.46   12.02
  -1  -1   5  792.18   54.19
  -1  -1   5  661.30   53.80
  -1  -1   4 3893.07  281.87
  -1   1   3 1139.90   91.02
  -1   1   3 1362.56   91.18
  -1   1   2  363.52   24.59
   1   1  -2  284.03   24.13
   1   1  -1 3494.75  252.71
   1   1   0    1.02    1.97
  -1   1   0    2.52    1.66
   1   1   1  120.75    8.75
   1  -1   1  115.72    8.74
   1   1   1  101.58    8.50
  -1   1  -1  102.35    8.29
   1   1   2 1704.54  116.54
  -1   1  -2 1618.88  116.10
   1   1   2 1511.75  116.29
  -1   1  -3  190.13   15.11
   1   1   3  213.64   15.77
  -1   1  -4  565.47   42.27
   1   1   4  588.91   42.75
  -1   1  -5  984.16   72.70
   1   1   5 1010.26   73.31
  -1   1  -6  678.96   51.01
   1   1   6  707.34   51.81
  -1   1  -7  383.69   28.81
   1   1   7  364.56   29.67
   1   1   8    4.86    6.53
  -1   1  -8   12.54    4.67
   1   1   9  446.56   30.83
   1   1   9  440.06   30.47
   1  -1   9  398.69   29.28
   1   1   9  378.00   29.21
   1  -1   9  403.11   30.42
   1  -1   9  395.15   29.63
   1   1   9  389.70   29.64
   1   1   9  401.78   32.17
   1  -1   9  398.65   29.95
   1   1   9  417.73   30.05
   1   1  10   12.36    5.91
   1   1  10    7.68    4.15
   1  -1  10    7.84    4.13
   1   1  10    3.50    8.03
   1  -1  10   14.12    7.08
   1  -1  10    5.48    5.58
   1  -1  10    4.36    2.23
   1   1  10    7.45    2.05
   1   1  11   50.57    7.79
   1  -1  11   34.61    8.23
   1   1  11   51.26    6.02
   1  -1  11   42.13    8.50
   1   1  11   46.78    9.71
   1   1  11   50.79    4.45
   1  -1  11   34.32    7.44
   1   1  12   29.92    3.24
   1   1  12   34.43    9.14
   1  -1  12   25.95    7.89
   1  -1  12   24.55    7.08
   1   1  12   31.63    6.89
   1  -1  13    3.38    6.46
   1  -1  13    4.54    6.41
   1   1  13    6.35    5.51
   1  -1  14   27.55    6.18
   1  -1  14   16.83    5.83
   1  -1  15   81.37    7.88
  -1  -2  16   53.26    5.86
  -1   2  16   59.16    5.80
  -1  -2  15    6.36    5.11
  -1   2  15    3.69    5.20
  -1  -2  15   12.22    5.04
  -1  -2  15    9.10    1.98
  -1   2  14    8.03    6.05
  -1  -2  14    7.61    6.14
  -1  -2  14   -1.81    6.00
  -1  -2  14    1.75    2.07
  -1   2  13   38.23    3.47
  -1  -2  13   36.38    3.87
  -1   2  13   33.50    7.14
  -1  -2  13   32.08    7.17
  -1   2  12   33.98    5.19
  -1   2  12   44.49   10.07
  -1   2  12   30.09    3.19
  -1  -2  12   34.64    6.94
  -1   2  12   32.78    6.86
   1   2 -11  296.02   23.81
  -1  -2  11  297.63   22.10
  -1   2  11  280.62   22.05
  -1   2  11  230.50   23.70
  -1   2  11  275.07   20.82
  -1   2  11  306.13   21.67
   1   2 -10  106.12   11.54
  -1  -2  10  108.82    9.63
  -1   2  10  104.38    9.72
  -1   2  10  125.94   12.99
  -1   2  10   98.22    8.01
  -1   2  10  119.08    9.33
  -1  -2   9   49.37    6.32
  -1   2   9   56.69    6.54
  -1   2   9   70.15   10.35
  -1   2   9   52.17    5.58
  -1  -2   9   60.58    5.55
   1   2  -9   69.66    8.50
   1   2  -8  375.44   29.60
   1   2  -7  190.90   15.33
  -1  -2   7  196.48   16.57
  -1   2   7  156.06   17.01
  -1  -2   7  142.67   16.62
  -1  -2   6 1758.01  117.61
   1   2  -6 1565.10  116.94
  -1   2   6 1567.02  117.30
  -1  -2   6 1536.12  117.24
   1   2  -5    9.30    5.35
  -1  -2   5    9.07    7.50
  -1   2   5   10.26    7.79
   1   2  -4   -1.18    5.30
  -1  -2   4    2.66    6.76
  -1   2   4   11.49    7.33
   1   2  -4    4.57    7.14
   1   2  -3 3304.24  257.96
   1   2  -3 3855.39  258.09
   1   2  -2 1613.91  126.97
   1   2  -2 1872.87  127.46
  -1   2   2 1685.88  126.95
  -1  -2   2 1869.46  126.95
   1   2  -1  371.72   27.66
  -1   2   0  171.63   12.85
   1  -2   0  162.48   12.33
   1   2   0  169.67   12.35
   1   2   1  398.92   27.47
   1   2   1  340.61   25.89
   1  -2   1  343.67   25.62
   1   2   1  365.92   25.66
  -1   2  -1  328.78   25.68
   1  -2   2   14.98    3.79
   1   2   2   11.49    3.63
   1   2   2   10.04    7.57
  -1   2  -2   16.83    3.45
   1   2   3  322.80   24.00
   1  -2   3  303.83   23.92
   1   2   3  342.31   25.12
  -1   2  -3  312.58   23.69
   1   2   4   90.90    9.43
   1  -2   4  109.26    9.54
  -1   2  -4  111.61    8.96
   1   2   4   84.67   10.66
   1   2   5   16.58    5.77
   1  -2   5   12.18    5.65
  -1   2  -5   15.26    4.32
   1  -2   5   20.12    4.08
   1  -2   6   92.60    9.92
   1   2   6   87.82    9.95
  -1   2  -6   90.45    8.67
   1  -2   7   34.49    6.94
   1   2   7   34.87    7.12
  -1   2  -7   36.23    5.45
   1   2   8    9.48    1.73
   1   2   8    7.38    6.35
   1  -2   8   11.59    6.13
   1   2   9  175.80   14.11
   1   2   9  189.52   15.52
   1  -2   9  178.63   13.28
   1   2   9  165.78   13.24
   1   2   9  154.77   12.58
   1  -2   9  180.36   13.94
   1   2   9  185.65   14.01
   1  -2   9  165.73   13.06
   1  -2  10  149.62   12.33
   1   2  10  154.43   12.43
   1   2  10  159.01   11.60
   1  -2  10  152.46   11.74
   1   2  10  151.31   13.28
   1  -2  10  139.48   13.12
   1   2  10  152.01   13.32
   1   2  10  145.13   14.77
   1   2  11   13.52    4.31
   1  -2  11    5.73    4.17
   1  -2  11    8.46    6.20
   1   2  11    6.08    6.38
   1   2  11   11.80    5.94
   1   2  11    1.10    8.86
   1   2  11    5.83    2.13
   1  -2  11    6.95    2.31
   1   2  12    2.61    6.64
   1  -2  12    3.15    7.55
   1  -2  12    8.37    6.49
   1   2  12    7.69    5.67
   1   2  12    2.86    9.07
   1  -2  12   -0.13    2.22
   1   2  13   52.16    7.38
   1  -2  13   50.97    7.43
   1  -2  13   47.69    8.41
   1   2  13   50.07    9.77
   1   2  13   36.90    6.12
   1  -2  13   47.52    4.41
   1  -2  14   70.77    5.25
   1  -2  14   47.87    7.77
   1   2  14   47.40    7.24
   1  -2  14   51.84    7.46
   1  -2  15   36.74    5.14
  -1   3  16   12.80    3.24
  -1  -3  16   13.93    3.39
  -1  -3  15    8.31    4.64
  -1   3  15    0.40    4.32
  -1  -3  15    3.60    4.99
  -1   3  14   21.00    5.79
  -1  -3  14   19.28    6.03
  -1  -3  14   25.27    6.74
  -1   3  13    7.12    6.05
  -1  -3  13   10.44    6.08
  -1   3  12   37.76    5.33
  -1   3  12   32.57    6.75
  -1  -3  12   39.11    6.88
  -1   3  11  120.11    8.57
  -1  -3  11  100.81   10.45
  -1   3  11   95.80   10.44
  -1   3  11  105.99    9.86
  -1   3  11   78.14   14.59
  -1   3  10  292.20   23.14
  -1   3  10  321.56   21.99
  -1   3  10  225.29   19.01
  -1  -3  10  279.27   20.13
  -1   3  10  294.36   20.22
  -1   3  10  296.97   21.85
  -1   3  10  281.43   19.99
   1   3 -10  271.02   21.81
  -1  -3   9  191.90   14.35
  -1   3   9  217.55   14.55
   1   3  -9  209.37   16.38
  -1   3   9  180.84   15.82
  -1   3   9  161.19   13.31
  -1   3   9  193.61   17.87
  -1   3   9  228.11   17.04
  -1  -3   9  184.31   13.51
  -1   3   8   32.27    9.62
   1   3  -8    3.60    5.34
  -1   3   7   32.99    9.52
  -1  -3   7   36.15    9.36
  -1  -3   7   40.53    8.79
   1   3  -7   23.13    6.21
  -1   3   6   -0.89    8.15
  -1  -3   6    4.02    7.62
   1   3  -6    4.21    5.70
   1   3  -5  388.48   30.13
  -1  -3   5  354.24   29.79
  -1   3   5  356.24   29.95
   1   3  -5  448.64   29.98
   1   3  -4  378.57   28.69
  -1  -3   4  346.91   27.70
  -1   3   4  348.45   27.84
   1   3  -4  380.53   27.96
   1   3  -3   16.65    9.36
  -1   3   3   29.43    6.14
  -1  -3   3   19.07    5.84
   1   3  -3   37.95    6.09
   1   3  -2  691.98   51.12
   1   3  -1  368.52   29.32
  -1   3   1  400.00   28.96
  -1  -3   1  403.22   28.86
  -1   3   1  377.05   29.34
   1   3   0 1687.91  122.17
  -1   3   0 1704.88  122.78
   1   3   1  693.22   49.08
   1  -3   1  677.75   49.06
   1   3   1  616.97   49.59
  -1   3  -1  682.67   49.52
  -1   3  -2    7.87    3.67
   1   3   2    5.42    3.33
   1  -3   2    8.89    3.08
  -1   3  -3    3.37    3.84
   1   3   3    4.80    3.90
   1  -3   3    4.40    3.80
   1   3   3    0.99    8.77
  -1   3  -4  791.99   59.89
   1  -3   4  794.64   59.99
   1   3   4  827.39   60.06
   1   3   4  879.71   60.99
  -1   3  -5   24.04    4.76
   1   3   5   26.40    5.84
   1  -3   5   25.12    5.64
   1   3   5   34.82    8.13
   1   3   6   16.17    5.48
   1  -3   6   12.86    5.33
  -1   3  -6   11.39    4.18
   1   3   7   51.64    7.70
  -1   3  -7   54.71    6.55
   1  -3   7   61.69    7.85
   1   3   8    2.56    4.59
   1  -3   8    4.47    4.40
   1   3   8    3.46    3.07
   1  -3   8    5.78    2.99
   1   3   8    7.88    4.96
   1   3   8   14.69    8.56
   1   3   8    3.09    9.30
   1   3   8    3.02    1.39
   1  -3   8   11.83    6.05
   1   3   8    3.38    6.07
   1   3   9   89.52    8.89
   1  -3   9   81.61    8.56
   1   3   9   85.47    7.76
   1  -3   9   84.13    7.71
   1   3   9  114.56   11.39
   1  -3   9   89.40    7.70
   1   3   9   91.45    8.61
   1  -3  10  738.19   52.73
   1  -3  10  715.18   52.95
   1   3  10  708.87   52.99
   1  -3  10  732.29   53.35
   1   3  10  761.78   53.46
   1  -3  10  698.23   52.96
   1   3  10  716.36   53.35
   1  -3  11  165.30   12.77
   1   3  11  162.79   12.84
   1  -3  11  145.30   12.46
   1  -3  11  175.98   12.24
   1   3  11  131.41   13.26
   1  -3  11  153.21   13.67
   1   3  11  157.22   13.79
   1   3  12  111.23   14.14
   1  -3  12   99.20   12.95
   1   3  12   95.83   11.00
   1   3  12  123.86   11.98
   1  -3  12  118.84   11.85
   1   3  13   15.48    8.87
   1  -3  13    8.25    2.40
   1  -3  13    4.61    5.61
   1   3  13    5.95    5.84
   1  -3  13    9.91    6.94
   1  -3  14   86.12   10.84
   1  -3  14   93.58   10.19
   1   3  14   98.58   10.15
   1  -3  15    8.24    3.99
  -1  -4  15   24.64    2.63
  -1  -4  15   34.09    5.48
  -1   4  15   29.41    4.28
  -1  -4  15   27.98    4.42
  -1  -4  14    9.69    2.26
  -1   4  14    2.23    4.71
  -1  -4  14   11.99    4.97
  -1  -4  14    0.83    6.24
  -1  -4  13    4.25    2.57
  -1  -4  13    9.65    5.41
  -1   4  13    5.28    5.45
  -1   4  12   10.18    9.80
  -1   4  12   10.52    5.68
  -1  -4  12    6.57    5.62
  -1  -4  12    4.45    3.15
  -1   4  12   12.50    4.24
  -1   4  11  354.84   25.53
  -1  -4  11  333.53   25.71
  -1   4  11  346.25   25.76
  -1   4  11  306.64   27.18
  -1   4  11  321.09   28.84
  -1   4  11  316.98   27.29
  -1   4  10    2.11   12.34
  -1   4  10    8.95   10.45
  -1   4  10    4.50    4.30
  -1   4  10   -0.36    8.81
  -1   4  10    3.42    4.90
  -1  -4  10    4.05    4.89
   1   4 -10   13.15    5.63
  -1   4   9  115.18   16.07
  -1   4   9  141.25   15.14
   1   4  -9  135.70   13.02
  -1   4   9  124.99   11.31
  -1  -4   9  123.22   11.21
  -1  -4   9  149.42   10.40
  -1   4   9  111.86   13.43
  -1  -4   8  477.05   35.97
   1   4  -8  528.91   38.21
  -1   4   8  535.98   38.80
  -1   4   8  516.73   37.39
   1   4  -7 1435.70   95.90
  -1   4   7 1610.47   95.77
   1   4  -6  610.46   43.96
   1   4  -6  545.95   44.07
   1   4  -5   84.96   10.20
   1   4  -5  125.63   12.82
  -1   4   5  114.83   11.08
  -1  -4   5  105.84   10.78
   1   4  -4  513.97   39.97
  -1  -4   4  481.29   38.03
  -1   4   4  444.75   38.07
   1   4  -3  107.37   10.05
  -1   4   3   98.29    9.28
  -1  -4   3   99.47    9.14
   1   4  -2  638.09   41.81
  -1  -4   2  558.68   40.72
  -1   4   2  530.73   40.71
  -1   4   1  262.46   21.13
   1   4  -1  277.95   21.11
  -1   4   0  144.83   12.42
  -1   4  -1   75.50    7.64
   1   4   1   71.93    5.78
   1  -4   1   70.42    5.75
  -1   4  -2   46.82    5.88
   1   4   2   42.00    6.66
   1  -4   2   46.24    4.57
   1   4   2   42.12    4.61
  -1   4  -3  537.99   41.33
   1  -4   3  574.38   41.03
   1   4   3  550.41   41.04
   1   4   3  558.37   43.40
  -1   4  -4  102.67    9.30
   1  -4   4  101.06    9.14
   1   4   4  103.08    9.21
   1   4   4   91.46   12.99
   1   4   5  194.60   17.09
  -1   4  -5  168.09   14.28
   1  -4   5  174.92   14.29
   1   4   5  167.96   14.44
   1   4   6    0.26    6.93
   1   4   6    4.05    4.74
   1  -4   6    1.23    4.50
  -1   4  -6    5.07    4.26
   1   4   7    3.35    5.23
   1  -4   7    5.70    4.96
   1   4   7   12.74   10.09
   1   4   7    6.64    9.11
   1   4   7    4.47    5.37
   1   4   7    0.54    6.34
  -1   4  -7    1.69    4.09
   1   4   8   22.72    9.86
   1   4   8   28.46    5.16
   1  -4   8   27.72    4.90
   1  -4   8   28.08    3.75
   1   4   8   26.81    3.79
   1   4   8   17.90    7.66
   1   4   8   25.20    6.28
   1   4   9   97.71   11.41
   1   4   9   94.23    9.26
   1   4   9   90.72    8.74
   1  -4   9   88.45    8.45
   1  -4   9   75.51    7.78
   1   4   9   92.11    7.65
   1  -4   9   75.44    7.44
   1   4  10   33.23    6.48
   1  -4  10   29.15    6.14
   1  -4  10   40.23    5.14
   1   4  10   38.77    4.98
   1  -4  10   38.16    4.88
   1   4  10   44.99   10.15
   1  -4  11    6.26    3.56
   1  -4  11    7.04    5.56
   1   4  11    5.72    5.68
   1  -4  11    6.71    2.38
   1  -4  12    0.50    3.00
   1  -4  12   -0.34    5.14
   1   4  12    8.72    5.69
   1  -4  12    3.72    2.22
   1  -4  13  203.41   17.48
   1   4  13  201.09   17.45
   1  -4  13  247.85   16.68
   1  -4  13  193.93   18.51
   1  -4  14  102.19    7.47
   1  -4  14   65.43    9.49
   1  -4  15    3.50    3.90
  -1  -5  15    1.03    4.56
  -1  -5  15    0.29    1.31
  -1  -5  14    6.97    3.69
  -1  -5  14    6.54    2.02
  -1  -5  13  127.86   11.01
  -1   5  13  139.07   11.74
  -1  -5  13  132.37   11.75
  -1  -5  13  163.39   11.03
  -1   5  12   12.28    8.36
  -1   5  12   13.38    9.75
  -1  -5  12    4.68    3.49
  -1   5  12    1.87    3.66
  -1  -5  12   -1.23    4.80
  -1   5  12    0.31    4.84
  -1   5  11  125.72   14.10
  -1   5  11  133.18   10.88
  -1   5  11  126.92   11.05
  -1  -5  11  122.08   11.03
  -1   5  11  130.42   15.04
  -1   5  11  110.01   17.24
  -1   5  10    7.62    5.38
  -1   5  10   11.91    9.08
  -1   5  10    6.44    4.91
   1   5 -10    8.30    5.61
  -1   5  10   14.29   13.49
  -1   5  10    7.44   11.53
  -1   5   9  151.44   10.92
   1   5  -9  141.30   12.93
  -1  -5   9  105.51    9.81
  -1   5   9  185.67   13.90
  -1   5   9  200.16   17.64
  -1   5   9  189.64   16.19
   1   5  -8   93.99    9.67
  -1   5   8   82.94   10.23
  -1  -5   8   74.08    6.28
  -1   5   8   82.84   10.23
  -1   5   8  112.48   14.19
  -1   5   7   20.21    9.67
  -1  -5   7   74.22    5.45
  -1   5   7   29.33    9.36
   1   5  -7   71.91    8.66
   1   5  -6   63.53   11.62
   1   5  -6   92.60    9.61
   1   5  -5    5.43    9.56
   1   5  -5   17.24    6.32
   1   5  -4  256.60   26.19
   1   5  -4  326.17   24.35
   1   5  -3 1541.67  112.90
   1   5  -2  572.94   43.16
   1   5  -1   14.32    6.05
  -1   5   1    8.57    5.47
  -1   5   0   11.13    5.47
  -1   5  -1    7.47    4.86
   1   5   2    5.60    5.44
  -1   5  -2   12.44    4.98
  -1   5  -3   30.44    5.51
   1   5   3   24.63    3.62
   1   5   4  437.17   34.30
   1  -5   4  460.72   34.31
   1   5   4  448.99   37.19
  -1   5  -4  510.46   35.12
   1   5   5  220.32   20.23
  -1   5  -5  213.37   17.50
   1   5   6   85.46   10.49
  -1   5  -6   67.56    7.97
   1   5   6  107.08   11.92
   1   5   6   80.90   12.69
   1   5   6   54.06   11.07
   1   5   7   90.69   10.56
  -1   5  -7   97.15    9.30
   1   5   7   85.50   12.80
   1   5   8   29.56   11.21
   1  -5   8   26.99    3.62
   1   5   8   24.63    4.87
   1   5   8   30.33    7.10
   1   5   8   29.97    8.66
   1   5   9  157.54   16.96
   1   5   9  161.74   12.67
   1   5   9  161.25   15.80
   1   5   9  159.17   14.44
   1   5   9  165.47   13.33
   1   5  10   -3.37   10.79
   1   5  10    3.93    5.06
   1  -5  10    4.79    4.96
   1  -5  10   -0.47    3.80
   1   5  10    8.76    9.70
   1   5  10    8.09    5.56
   1  -5  11  197.64   13.33
   1   5  11  167.15   17.05
   1   5  11  156.91   14.19
   1  -5  11  150.16   14.05
   1  -5  11  170.57   13.93
   1  -5  12    7.66    2.22
   1  -5  12    1.99    3.27
   1   5  12    7.57    4.63
   1  -5  12    6.22    4.56
   1  -5  13   11.45    2.14
   1   5  13    5.43    8.38
   1  -5  14   30.06    2.77
   1  -5  15   17.03    3.51
  -1  -6  15   17.99    5.05
  -1  -6  15   44.81    3.36
  -1  -6  14    4.47    1.64
  -1  -6  13    9.78    3.21
  -1  -6  13   13.91    2.38
  -1  -6  12   13.52    3.84
  -1   6  12   12.58    3.41
  -1   6  11   12.29    9.36
  -1   6  11    4.64    4.20
  -1   6  11   20.06   11.18
  -1   6  10   23.45    6.51
  -1   6  10   23.63    9.32
  -1   6  10   25.28   14.59
  -1   6  10   37.73   12.69
   1   6  -9   -2.39    5.45
  -1   6   9    1.75    8.40
  -1   6   9    0.24   12.63
  -1   6   9    6.69   14.33
  -1   6   9    8.65    8.59
  -1  -6   9    3.61    1.99
   1   6  -8   56.36    7.96
  -1  -6   8   45.50    4.40
   1   6  -7   71.06    8.91
  -1   6   7   41.20   11.27
  -1   6   7   66.25    8.88
  -1  -6   7   68.87    5.57
  -1   6   7   74.61   10.75
   1   6  -6  214.06   18.21
  -1   6   6  235.88   18.72
  -1   6   6  202.76   19.91
   1   6  -6  167.71   19.91
   1   6  -5    1.75    5.61
  -1   6   5   11.56    8.66
  -1   6   5    9.61   10.03
   1   6  -5   19.31   10.62
   1   6  -4    6.79   11.20
   1   6  -4   11.26    6.16
   1   6  -3   20.61   12.82
   1   6  -3   36.52    7.09
   1   6  -2  593.44   45.13
   1   6  -1 1385.31  101.90
  -1   6   0   91.66   10.07
   1   6   0   93.04   10.23
  -1   6  -1  296.26   23.65
  -1   6  -2  322.00   25.44
  -1   6  -3    2.82    5.00
   1   6   3   12.23   12.36
   1   6   4  457.47   33.17
   1   6   4  505.41   33.00
   1   6   4  337.29   34.98
  -1   6  -4  366.55   32.41
   1   6   5   14.57   11.35
   1   6   5    9.36    8.71
  -1   6  -5    5.89    4.97
   1  -6   6    1.33    1.31
  -1   6  -6    2.10    4.58
   1   6   6    5.11    9.86
   1   6   6    6.45    6.78
   1   6   6   13.13    9.41
   1   6   7  120.10   14.90
   1   6   7  104.14   11.83
   1   6   8  201.85   16.58
   1   6   8  203.78   19.38
   1   6   8  162.63   16.87
   1   6   9   13.42    7.25
   1   6   9    7.93   11.88
   1   6   9   13.13    9.16
   1   6  10   14.58    6.57
   1   6  10   20.74    9.77
   1  -6  10   23.57    4.81
   1   6  10    8.15   11.42
   1  -6  11   29.93    3.28
   1  -6  11   29.87    4.80
   1   6  11   35.40    9.98
   1  -6  11   26.10    3.97
   1  -6  12   35.28    3.30
   1  -6  12   31.44    4.42
   1  -6  13   23.64    2.49
   1  -6  13   11.01    6.56
  -1  -7  14    2.15    1.27
  -1  -7  13   48.71    5.72
  -1  -7  13   70.25    5.18
  -1  -7  12    5.33    3.70
  -1   7  12    7.62    9.31
  -1   7  11   15.00    8.63
  -1   7  11   12.70    4.17
  -1   7  11    9.85   11.34
  -1   7  11    9.98    4.82
  -1   7  10    1.48    6.41
  -1   7  10   -3.27    8.36
  -1   7  10    0.23   12.78
   1   7  -9    1.07    5.39
  -1   7   9    1.01    8.13
  -1   7   9    7.94   13.45
  -1  -7   9    5.49    2.20
  -1   7   9    8.75    9.32
  -1   7   8   30.80   10.60
   1   7  -8   48.74    7.74
  -1   7   8   28.68    8.59
  -1   7   8   31.51   14.19
  -1  -7   8   47.33    4.19
  -1   7   7   85.09   12.26
   1   7  -7   95.84   10.26
  -1   7   7   67.24    9.45
  -1   7   7   52.87   12.94
  -1   7   7   83.34   15.49
  -1  -7   7   79.29    6.39
   1   7  -6    3.93    6.13
   1   7  -6    4.46   11.13
  -1   7   6   26.40   10.07
  -1   7   6   10.70   12.37
  -1  -7   6    5.01    1.71
  -1   7   5  629.09   38.06
   1   7  -5  486.06   40.04
   1   7  -5  544.42   38.11
  -1  -7   5  445.09   35.13
  -1   7   5  630.70   38.66
  -1   7   4   22.44   10.68
   1   7  -4   15.84   12.35
   1   7  -4   27.00    7.34
  -1   7   3   45.68   10.18
   1   7  -3   32.48   13.78
   1   7  -3   35.31    7.53
   1   7  -2   10.58   13.38
   1   7  -2    0.62    6.10
  -1   7   1   57.68    9.86
   1   7  -1   29.40    7.60
   1   7  -1   26.50   14.91
   1   7   0  486.39   36.39
  -1   7   0  442.14   36.10
  -1   7  -1   32.47    6.77
   1   7   1   13.51    8.23
   1   7   2    5.01   13.70
   1   7   2    2.53    8.76
   1   7   2   14.01    9.25
  -1   7  -2    3.18    5.61
   1   7   3    9.47   13.04
   1   7   3   18.22    9.02
  -1   7  -3    2.62    5.37
   1   7   3   13.28    9.95
   1   7   4   99.82   17.44
  -1   7  -4  136.42   12.64
   1   7   4  140.49   15.18
  -1   7  -5  886.55   66.31
   1   7   5  892.63   65.12
   1   7   5  937.60   66.33
   1   7   5  945.04   66.62
   1   7   6   47.62   10.89
   1   7   6   44.19    7.87
   1  -7   6   27.67    2.82
   1   7   6   43.14   12.76
  -1   7  -6   41.43    6.54
   1   7   7   36.66    8.55
   1   7   8   12.33   12.91
   1   7   8   18.64    7.93
   1   7   8   12.32    8.70
   1   7   9   16.34   12.73
   1   7   9   15.99    9.09
   1  -7   9    8.11    4.67
   1   7   9    4.15    7.32
   1   7  10   25.50    9.36
   1  -7  10   27.09    2.99
   1  -7  10   23.11    5.04
   1   7  10   26.69    7.04
   1  -7  11    6.23    3.27
   1   7  11    1.89    8.55
   1  -7  11    5.36    4.13
   1  -7  11   -0.05    1.76
   1  -7  12    7.82    3.34
   1  -7  12   11.95    1.83
   1  -7  13   39.24    6.86
   1  -7  13   49.98    3.91
   1  -7  14    1.66    3.32
  -1  -8  14    1.26    3.64
  -1  -8  14    3.17    0.75
  -1  -8  13   29.32    2.53
  -1  -8  13   20.65    3.27
  -1  -8  12   29.28    3.01
  -1  -8  12   31.02    4.41
  -1   8  11  153.65   17.48
  -1   8  11  164.01   13.55
  -1  -8  11  201.16   14.14
  -1   8  10    2.93    6.69
  -1   8  10   10.54    7.35
  -1   8  10    9.56   12.37
  -1   8   9   50.44    8.73
  -1   8   9   63.74   14.94
  -1   8   8   29.75   11.16
  -1   8   8   27.22    7.71
   1   8  -8   16.73    6.73
  -1  -8   8   26.03    2.98
   1   8  -7   30.28    7.37
  -1   8   7   30.17   11.06
  -1   8   7   43.82   14.74
  -1   8   7   43.03   14.42
  -1  -8   7   26.99    3.06
   1   8  -6  120.65   12.06
  -1   8   6  163.04   14.75
  -1   8   6   96.23   17.72
  -1  -8   6   89.97    7.65
  -1   8   6  137.18   16.31
  -1   8   6  131.53   16.31
   1   8  -5    2.83    6.59
   1   8  -5   -4.21   13.05
  -1   8   5   -4.35   10.56
  -1   8   5    5.44   12.13
  -1  -8   5    0.32    1.55
   1   8  -4  126.40   18.70
  -1   8   4  172.03   16.72
   1   8  -4  179.66   15.08
  -1  -8   4  141.06   10.89
   1   8  -3  130.09   13.28
   1   8  -3  119.36   18.33
   1   8  -2  326.08   34.87
   1   8  -2  388.27   30.27
   1   8  -2  426.66   31.87
   1   8  -1  145.57   21.13
   1   8  -1  164.06   15.65
   1   8  -1  164.30   15.34
   1   8   0   24.70   15.52
   1   8   0   23.68    9.08
   1   8   0   33.13    8.21
   1   8   0   42.40    8.65
   1   8   1   43.60   10.52
   1   8   1   48.99   10.13
  -1   8  -1   61.50    8.84
   1   8   2   21.22   14.70
   1   8   2   16.44   10.02
   1   8   2   12.44    9.96
  -1   8  -2   18.60    6.85
   1   8   3   27.72   14.59
   1   8   3   46.46   11.28
  -1   8  -3   39.31    7.62
   1   8   3   43.26   11.49
   1   8   4   29.77   14.42
   1   8   4   39.92   12.32
  -1   8  -4   33.21    7.17
   1   8   5   56.54   15.83
  -1   8  -5   19.85   12.85
   1   8   5   47.68   12.22
   1   8   5   40.78   13.17
  -1   8  -5   30.66    7.03
   1   8   6   30.55   13.25
   1   8   6   15.05   12.79
   1   8   6   32.24    7.79
   1   8   6   42.81   12.36
   1   8   7   10.29    7.66
   1   8   7   -4.94    7.93
   1   8   8   46.70    9.01
   1   8   8   35.42    8.88
   1   8   8   40.79   14.21
   1   8   9   69.48   10.22
   1   8   9   62.23    9.65
   1   8   9   85.72   14.41
   1  -8  10    7.71    1.80
   1   8  10   14.94    8.03
   1  -8  10   11.48    4.60
   1   8  10    9.93    6.46
   1  -8  11   47.55    3.88
   1   8  11   43.19    8.38
   1  -8  11   42.09    5.47
   1  -8  12    7.28    5.69
   1  -8  12    5.99    2.95
   1  -8  12    7.48    1.26
   1  -8  13    4.99    4.29
  -1  -9  13    2.20    1.76
  -1  -9  13    5.84    4.08
  -1  -9  12   12.60    3.41
  -1  -9  12   15.87    1.79
  -1  -9  11    6.13    3.72
  -1   9  11   13.64    9.86
  -1   9  10   23.09   11.67
  -1   9  10   25.41    6.72
  -1   9   9    6.99    7.11
  -1   9   8    6.43   14.10
  -1  -9   8   11.73    2.16
  -1   9   8   -2.15   10.61
   1   9  -7   -2.05    6.21
  -1   9   7    8.33   11.28
  -1  -9   7    0.87    1.76
  -1   9   7    5.60   14.12
   1   9  -6  209.28   17.65
  -1   9   6  156.30   19.80
  -1  -9   6  182.29   13.47
  -1   9   6  181.59   18.85
  -1   9   5    4.62   15.11
   1   9  -5   -0.68   13.37
  -1   9   5   17.19   13.59
  -1  -9   5   38.24    3.38
   1   9  -5   33.38    8.54
  -1   9   4   66.73   13.45
   1   9  -4   72.08   10.00
   1   9  -4   25.04   15.08
  -1   9   4   52.39   13.16
  -1   9   3   17.01   11.68
  -1   9   3    9.51   11.31
   1   9  -3   12.18    7.31
   1   9  -3   16.61   14.08
  -1   9   2   35.51   11.20
   1   9  -2   54.80    9.60
   1   9  -2   55.94    9.84
   1   9  -2   38.44   15.68
  -1   9   1   15.69    9.40
   1   9  -1   12.93    7.43
   1   9  -1   13.27   15.09
   1   9  -1   18.59    9.27
   1   9   0   63.00   17.23
   1   9   0   85.23   12.08
   1   9   1   66.10   12.23
   1   9   1   68.77   11.20
   1   9   2   20.20   10.68
  -1   9  -2   34.46    7.92
   1   9   2   20.47   11.20
   1   9   2   20.44   15.63
   1   9   3   80.67   13.30
   1   9   3   73.38   13.16
  -1   9  -3   80.00   10.11
   1   9   3   42.92   17.05
   1   9   4  255.76   23.54
   1   9   4  272.58   23.50
   1   9   4  179.20   27.03
  -1   9  -4  173.70   25.76
  -1   9  -4  319.50   22.73
  -1   9  -5   -1.12    5.78
   1   9   5   -2.25   14.47
   1   9   5   -0.48   12.96
   1   9   6   26.82   13.79
   1   9   6   43.41   12.82
   1   9   7   37.26    7.63
   1   9   7   23.46    8.89
   1   9   7   30.05   13.93
   1  -9   8   25.17    5.18
   1   9   8   29.29    7.72
   1   9   8   31.65    8.70
   1   9   9   15.91    7.26
   1   9   9   22.76    7.45
   1   9  10   67.51    8.63
   1   9  10   68.24    8.08
   1  -9  11   15.44    3.66
   1  -9  12    5.24    3.96
  -1 -10  12   42.53    4.06
  -1 -10  11   21.31    1.90
  -1  10  10    2.45    5.55
  -1  10   9   22.46    7.12
  -1  10   8   13.58   12.91
  -1  10   8   28.39   10.52
  -1  10   7  167.34   20.53
  -1  10   7  127.35   19.21
  -1  10   6   14.79   13.18
  -1  10   6    7.52   11.70
  -1  10   5   12.89   14.03
  -1  10   5   11.71   12.82
   1  10  -5    6.00    6.85
   1  10  -4    0.48    7.36
  -1  10   4    4.15   11.89
  -1  10   4   11.50   16.35
   1  10  -4   -1.53   14.26
  -1  10   4    4.93   11.79
   1  10  -3   61.15   10.10
  -1  10   3   41.87   12.03
   1  10  -3   34.36   16.40
  -1  10   3   41.95   17.52
  -1  10   3   57.01   13.17
  -1  10   2  170.96   18.03
   1  10  -2  180.61   17.51
  -1  10   2  202.62   19.63
  -1  10   2  138.84   23.88
   1  10  -2  131.62   22.79
   1  10  -1  317.32   36.19
  -1  10   1  400.64   32.02
   1  10  -1  410.42   31.36
   1  10   0   -2.48   15.35
  -1  10   0    7.58   10.50
   1  10   0    6.40   10.52
   1  10   1  124.16   15.15
  -1  10  -1  115.36   13.93
   1  10   1  131.01   13.75
   1  10   2   68.25   11.91
   1  10   2   31.46   17.16
  -1  10  -2   39.14   16.81
  -1  10  -2   73.77   10.74
   1  10   2   56.69   13.04
   1  10   3  162.56   16.83
  -1  10  -3   82.39   18.63
   1  10   3  104.22   21.24
   1  10   3  145.43   15.80
   1  10   4   45.12   13.10
   1  10   4   37.33   12.62
  -1  10  -4   16.63   13.58
   1  10   4   17.45   16.06
   1  10   5   22.92   13.12
   1  10   6   50.19   13.97
   1  10   7   10.34   13.04
   1  10   7    3.91    8.05
   1 -10   7   10.81    4.47
   1  10   8   76.33   10.80
   1 -10   8  106.87    8.91
   1  10   9    5.82    6.28
   1 -10   9    2.56    3.98
   1  10  10    6.74    4.70
   1 -10  11   22.60    4.10
   1 -10  11   29.50    3.46
  -1  11  10   53.05    8.25
  -1 -11  10  121.82    7.86
  -1  11   9   -2.61    9.19
  -1  11   9    1.34    5.65
  -1 -11   9    5.46    3.41
  -1  11   8    7.62    6.72
  -1  11   8    8.08   10.35
  -1  11   7   19.54   10.48
  -1  11   7   27.86   11.36
  -1  11   6   18.60   11.26
  -1  11   5   -2.93   10.94
  -1  11   4   -9.75   11.79
  -1  11   4   15.67   10.56
  -1  11   3   15.48   11.87
  -1  11   3   22.55    9.96
   1  11  -2    0.83   15.08
  -1  11   2    9.95   15.70
   1  11  -2   14.50    8.79
  -1  11   2   22.61   11.58
  -1  11   2   16.90    9.18
  -1  11   1  302.67   23.57
   1  11  -1  270.56   22.62
  -1  11   1  195.81   27.78
   1  11  -1  217.33   28.63
   1  11   0  179.57   17.31
  -1  11   0  186.81   17.31
  -1  11   0  126.98   22.12
   1  11   0  143.49   23.02
  -1  11  -1   15.10   15.15
  -1  11  -1   37.86   10.30
   1  11   2   38.49   12.31
  -1  11  -2   38.53    9.47
   1 -11   3   23.16    4.12
   1  11   3   23.44   12.42
   1 -11   4   39.56    4.95
   1  11   4   19.49   12.48
   1  11   5   14.39    8.36
   1 -11   5   12.49    4.02
   1  11   6   25.44    8.18
   1 -11   6   19.79    4.29
   1 -11   7    4.88    3.69
   1  11   8   11.98    6.15
   1 -11   8    6.27    3.47
   1 -11   9   21.11    3.52
   1 -11   9   20.26    3.77
   1  11   9   17.26    5.17
   1 -11  10   79.96    7.15
   1 -11  10  110.00    7.42
  -1 -12  10    6.08    1.65
  -1  12   9   28.16    5.09
  -1 -12   9   41.70    3.89
  -1  12   8   -0.66    5.23
  -1 -12   8    5.43    2.82
  -1 -12   7   49.30    4.98
  -1  12   6   92.54   10.02
  -1  12   6   90.60   11.51
  -1  12   5   61.17   11.65
  -1  12   5   61.72   10.14
  -1  12   4    7.57   10.40
  -1  12   4    3.78    8.26
  -1  12   3   31.68   10.95
  -1  12   3   31.91    8.33
  -1  12   2   37.74   10.82
   1  12  -1    3.39    8.25
  -1  12   1    2.27    9.58
  -1  12   0    6.75    9.17
   1  12   0   -0.20    9.20
   1  12   0    2.07    5.68
   1  12   1   13.15    9.75
  -1  12  -1   -1.92    7.98
   1  12   1   -0.61    6.12
  -1  12  -2   16.31    7.51
   1  12   2   12.94   10.40
   1  12   2   10.74    6.74
   1 -12   3   -0.07    2.84
   1  12   3    4.61    6.97
   1 -12   4  141.73   10.62
   1  12   4  103.39   12.71
   1 -12   5   31.52    4.04
   1  12   5   17.96    7.36
   1 -12   6   11.75    3.16
   1  12   6   11.61    6.52
   1 -12   7   80.88    6.85
   1 -12   8   13.35    2.63
   1  12   8    7.91    4.58
   1 -12   9    4.74    1.87
  -1 -13   7    0.56    1.63
  -1  13   7   -1.25    4.24
  -1 -13   6    6.40    1.95
  -1  13   6    1.01    4.85
  -1 -13   5    9.36    2.16
  -1  13   5    5.88    5.35
  -1  13   4   27.18    8.55
  -1  13   4   16.17    5.78
  -1  13   3    7.45    8.31
  -1  13   3   -5.30    5.29
  -1  13   2   42.29    9.01
  -1  13   1   19.81    8.00
  -1  13   0   -2.06    6.92
  -1  13  -1    7.71    6.27
   1  13   1   11.68    4.93
   1  13   2   -2.68    5.12
   1  13   3   28.40    5.83
   1  13   4   -0.88    5.21
   1 -13   5   49.39    4.15
   1  13   5   41.88    6.32
   1  13   6   22.51    4.73
   1  13   7    4.22    3.26
  -1  14   4   12.07    3.40
  -1  14   3   11.57    3.33
  -2   0  17    2.53    2.78
  -2   0  16   33.09    5.41
  -2   0  15    0.44    5.80
  -2   0  15    0.55    1.55
  -2   0  14  280.93   19.95
  -2   0  14  227.53   21.24
  -2   0  13    4.36    6.30
  -2   0  13    3.10    5.21
  -2   0  13    0.06    1.82
  -2   0  12  134.24   10.76
   2   0 -12  108.95   12.98
  -2   0  12  139.85   10.18
  -2   0  12   96.38    8.52
  -2   0  11   -1.83    5.54
  -2   0  11    3.19    4.54
  -2   0  10   11.37   10.98
  -2   0  10   23.68    5.87
  -2   0  10   41.90    5.21
  -2   0   9   -0.39   10.57
  -2   0   8   88.61   13.25
  -2   0   7   -8.13    9.67
  -2   0   7   -4.99   10.11
  -2   0   6  105.41   13.98
  -2   0   5    7.33   10.62
  -2   0   5    1.78   11.71
  -2   0   4 1598.03  122.53
  -2   0   4 1738.23  122.39
  -2   0   3    6.13   10.21
  -2   0   2 1860.26  135.60
  -2   0   1    6.74    7.04
  -2   0   0  145.05    7.11
   2   0   0    3.45    2.13
  -2   0  -1    1.51    5.03
   2   0   1    0.36    3.21
   2   0   2  337.33   25.47
   2   0   3    2.30    4.92
   2   0   4 2145.89  156.08
   2   0   5   -0.79    5.54
   2   0   6   44.99    7.75
   2   0   7   -4.74    6.42
   2   0   8  185.00   14.17
   2   0   8  172.74   13.57
   2   0   8  208.55   15.45
   2   0   8  191.29   15.52
   2   0   8  181.87   14.69
   2   0   8  186.67   16.87
   2   0   9    0.85    3.72
   2   0   9    1.49    1.86
   2   0   9    5.62    7.13
   2   0   9    3.40    5.41
   2   0   9    1.17    6.30
   2   0   9    5.70    6.86
   2   0  10   44.31    5.63
   2   0  10   42.20    4.15
   2   0  10   38.94    7.13
   2   0  10   50.07    8.34
   2   0  10   43.82    9.01
   2   0  10   52.93    9.02
   2   0  11    0.21    4.25
   2   0  11   -0.98    6.37
   2   0  11   -1.27    7.06
   2   0  11    5.71    8.00
   2   0  12    5.18    4.50
   2   0  12   14.59    7.75
   2   0  12    4.47    6.51
   2   0  12    4.66    6.60
   2   0  13    5.80    5.97
   2   0  13   -0.47    6.19
   2   0  14  163.21   14.15
   2   0  14  194.48   14.50
  -2  -1  17   11.40    2.83
  -2  -1  16   24.76    5.09
  -2  -1  15    3.12    5.83
  -2  -1  15    1.26    1.71
  -2  -1  14    6.07    5.40
  -2  -1  14    2.82    2.02
  -2   1  14    6.37    1.82
  -2  -1  14    0.77    6.56
  -2  -1  13  158.74   15.75
  -2  -1  13  192.95   14.20
  -2   1  13  187.68   14.09
  -2   1  13  198.60   15.22
  -2   1  12   28.02    5.56
   2   1 -12   25.87    7.91
  -2  -1  12   16.62    6.40
  -2   1  12   28.51    3.09
  -2  -1  12   32.46    3.34
  -2  -1  11  207.79   16.16
  -2   1  11  178.66   14.73
   2   1 -11  227.55   18.89
  -2   1  11  219.24   15.92
  -2  -1  11  221.99   15.79
   2   1 -10  145.99   14.22
  -2   1  10  149.93   14.20
  -2  -1  10  138.39   11.93
  -2   1  10  141.20   12.02
  -2  -1  10  146.56   11.55
  -2   1  10  152.08   11.71
  -2   1  10  147.37   13.37
  -2   1  10  130.34   10.49
  -2  -1   9  174.20   17.15
  -2  -1   9  126.08   14.15
  -2  -1   8   55.14   10.49
  -2  -1   8   77.46   12.14
  -2  -1   7  587.10   41.77
  -2  -1   7  474.15   40.95
  -2  -1   6   15.16    9.55
  -2   1   6    5.69    9.73
  -2  -1   6   11.69   10.48
  -2  -1   5  670.48   47.75
  -2   1   5  618.38   47.78
  -2   1   5  573.64   47.23
  -2  -1   4  211.22   20.99
  -2   1   4  214.23   20.83
  -2   1   3 9314.62  672.92
  -2   1   2 2647.28  192.31
  -2   1   1    8.67    7.51
   2   1  -1    1.99    3.64
   2   1   0 2050.85  154.62
  -2   1   0 2388.05  155.31
   2   1   1  200.14   14.63
   2   1   1  189.03   14.98
  -2   1  -2  282.25   20.95
   2   1   2  338.54   22.12
  -2   1  -3 1226.29   90.63
   2   1   3 1356.21   91.53
  -2   1  -4  519.58   39.13
   2   1   4  583.80   40.23
  -2   1  -5  335.94   24.92
   2   1   5  329.61   26.20
   2   1   6   25.17    7.12
   2   1   7  263.19   22.16
   2  -1   8   26.74    5.28
   2   1   8   24.46    5.36
   2   1   8   30.05    7.49
   2   1   8   30.63    6.10
   2   1   8   39.74    7.07
   2   1   8   27.51    4.23
   2  -1   8   28.41    4.19
   2  -1   8   24.66    2.83
   2   1   9   40.61    8.11
   2  -1   9   30.16    3.51
   2  -1   9   48.52    7.56
   2   1   9   45.37    8.26
   2   1   9   45.33    7.41
   2  -1   9   38.90    6.32
   2  -1   9   39.13    4.99
   2   1   9   41.37    5.05
   2  -1  10  102.48    7.51
   2   1  10   84.03    8.38
   2   1  10   84.35   10.27
   2  -1  10   98.48   10.80
   2   1  10   82.79   11.30
   2  -1  10   87.51    9.63
   2  -1  10   76.57   10.30
   2  -1  11    0.07    2.32
   2   1  11    9.56    6.88
   2  -1  11   -1.37    6.35
   2  -1  11   -1.14    7.24
   2   1  11    9.32    4.42
   2  -1  11    8.75    7.33
   2   1  11    3.48    8.37
   2  -1  12   30.36    3.14
   2   1  12    8.04    6.43
   2  -1  12   12.19    7.34
   2  -1  12    8.12    6.78
   2   1  12    7.62    8.42
   2   1  12   15.90    4.76
   2  -1  13  114.28   11.03
   2   1  13  103.43   10.35
   2  -1  13  114.85   10.81
   2  -1  14    6.37    5.20
   2  -1  14   13.29    5.29
  -2  -2  17   13.34    2.60
  -2   2  17   20.64    2.68
  -2  -2  16   12.56    4.44
  -2   2  16   10.01    4.51
  -2  -2  16   19.11    1.96
  -2   2  15    4.15    5.29
  -2  -2  15    6.40    5.47
  -2  -2  15    4.54    1.82
  -2   2  14    3.85    5.96
  -2  -2  14    6.11    6.10
  -2  -2  14   -1.38    5.73
  -2  -2  14   -0.06    1.97
  -2   2  13  356.64   26.30
  -2  -2  13  383.21   26.49
  -2   2  13  359.52   27.08
  -2  -2  13  333.81   27.54
  -2   2  13  325.32   27.44
  -2   2  12   22.76    2.64
   2   2 -12   27.46    7.39
  -2   2  12   26.55    5.25
  -2  -2  12   22.28    6.45
  -2   2  12   16.67    6.16
  -2   2  11   11.55    5.78
  -2  -2  11   10.91    5.73
   2   2 -11   20.10    7.21
  -2   2  11   17.69    4.94
  -2   2  11   14.36    2.01
  -2   2  11   14.96   10.07
  -2  -2  10   15.70    5.11
  -2   2  10   18.33    5.28
   2   2 -10   15.24    6.74
  -2   2  10   17.48    4.77
  -2   2  10    7.45    1.61
  -2   2   9   28.34    7.56
  -2  -2   9   22.68   10.64
  -2  -2   9    9.45    8.19
  -2   2   9   13.93   10.48
  -2  -2   9   25.13    4.27
   2   2  -9   21.27    6.47
  -2  -2   9   17.50    2.30
  -2  -2   9   16.34    4.90
  -2   2   9   25.90    5.04
  -2  -2   8  827.55   65.12
  -2  -2   8  927.24   65.65
  -2   2   8  776.52   65.12
   2   2  -8  906.80   64.51
  -2   2   7  650.75   50.32
  -2  -2   7  641.32   50.21
  -2  -2   7  762.82   51.27
   2   2  -7  615.48   49.45
   2   2  -6  382.34   30.92
  -2  -2   6  397.58   31.78
  -2   2   6  390.19   31.97
  -2  -2   6  461.92   33.23
   2   2  -5  148.64   13.18
   2   2  -4    3.55    5.60
  -2   2   4    3.07   10.09
  -2  -2   4    0.71   10.20
   2   2  -3 9177.50  694.67
   2   2  -3 9758.24  694.96
  -2   2   3 9615.00  694.78
  -2  -2   3 9999.00  694.83
   2   2  -2  214.87   19.19
   2   2  -1  121.06   11.93
   2   2  -1   59.67    6.86
   2   2   0  336.18   23.36
   2  -2   0  295.02   23.07
   2   2   1   33.92    4.40
  -2   2  -1   33.72    3.75
   2   2   1   30.98    9.49
   2   2   1   35.30    4.21
   2  -2   1   34.21    4.19
   2   2   2 2235.61  142.75
   2  -2   2 1904.99  141.83
   2   2   2 2033.71  141.89
  -2   2  -2 1881.76  141.40
   2   2   3   11.40    4.77
   2  -2   3   12.84    4.61
  -2   2  -3   11.66    2.62
   2   2   4  149.65   12.35
   2  -2   4  139.94   12.23
  -2   2  -4  134.24   10.90
   2  -2   5   37.39    6.64
   2   2   5   29.89    6.56
  -2   2  -5   30.34    3.94
   2  -2   6  177.20   15.61
   2   2   6  170.20   15.53
   2   2   7  238.15   20.83
   2  -2   7  249.12   20.65
   2  -2   8  332.20   25.84
   2  -2   8  298.34   23.29
   2   2   8  307.36   23.34
   2   2   8  313.68   25.71
   2  -2   8  321.30   22.98
   2   2   8  306.61   22.89
   2  -2   8  315.24   23.33
   2  -2   8  297.47   23.65
   2   2   8  308.84   23.73
   2   2   8  331.39   24.62
   2   2   8  323.68   24.04
   2   2   9  252.34   18.97
   2   2   9  252.11   20.05
   2   2   9  239.95   18.15
   2  -2   9  237.15   18.10
   2  -2   9  222.69   20.50
   2   2   9  245.30   20.82
   2  -2   9  236.77   17.60
   2   2   9  236.32   17.53
   2  -2   9  213.62   18.53
   2   2   9  247.56   18.81
   2  -2   9  226.08   17.94
   2   2  10   85.32   10.95
   2   2  10   76.82    8.97
   2   2  10   64.28    7.42
   2  -2  10   80.61    7.53
   2  -2  10   87.53    6.51
   2  -2  10   81.12    8.74
   2   2  10   74.86    8.93
   2  -2  10   69.35    6.95
   2   2  11    5.27    9.07
   2  -2  11    9.44    8.12
   2   2  11    2.14    6.07
   2   2  11   -3.04    6.38
   2  -2  11    0.53    6.18
   2  -2  11    2.67    2.24
   2   2  11    3.92    4.25
   2  -2  11    0.20    4.23
   2   2  12   62.01    8.45
   2   2  12   71.99   10.81
   2  -2  12   78.65    8.89
   2   2  12   74.66    8.91
   2  -2  12   65.03    9.96
   2  -2  12   78.41    6.41
   2   2  12   83.23    7.50
   2  -2  12   77.00    7.42
   2  -2  13   12.50    5.89
   2  -2  13    0.30    6.65
   2   2  13   -0.89    5.75
   2   2  13    9.07    4.87
   2   2  13   17.99    7.86
   2  -2  13   -1.00    2.09
   2  -2  14   15.46    5.50
   2  -2  15   37.64    4.42
  -2  -3  16   -2.52    3.55
  -2  -3  16    0.26    1.28
  -2  -3  15    1.35    4.94
  -2   3  15    1.29    4.78
  -2  -3  15   -2.15    4.82
  -2  -3  15    3.49    1.73
  -2  -3  14   42.59    4.04
  -2   3  14   39.24    6.50
  -2  -3  14   35.84    6.83
  -2  -3  13   44.43    7.17
  -2   3  13   36.26    6.84
  -2   3  13   43.25   10.04
  -2   3  13   47.94    5.88
  -2  -3  12  189.72   16.22
  -2   3  12  199.59   16.16
  -2   3  12  213.08   15.91
  -2   3  12  158.80   19.21
  -2   3  11   70.89   12.65
   2   3 -11   70.22    8.94
  -2   3  11   41.44    4.15
  -2   3  11   61.49    7.01
  -2  -3  11   76.36    7.22
  -2   3  11   65.83    6.77
  -2   3  11   70.93   10.52
   2   3 -10  168.85   16.18
  -2   3  10  149.93   12.89
  -2   3  10  200.22   16.21
  -2  -3  10  207.61   14.33
  -2   3  10  219.71   14.40
  -2   3  10  197.20   14.25
  -2   3  10  264.51   18.27
  -2   3   9   37.07    5.48
  -2   3   9   42.04   10.93
  -2   3   9   27.94    7.90
  -2  -3   9   40.37    5.48
  -2  -3   9   15.93   10.21
  -2   3   9   32.30   10.90
   2   3  -9   29.30    7.16
  -2   3   8  667.03   51.75
  -2  -3   8  723.84   52.46
  -2  -3   8  667.56   51.61
   2   3  -8  644.44   50.86
  -2  -3   7  254.11   22.12
  -2  -3   7  241.45   20.83
  -2   3   7  234.50   21.10
   2   3  -7  228.25   19.98
  -2  -3   6  218.91   18.29
  -2   3   6  193.79   18.24
   2   3  -6  194.27   17.34
   2   3  -5   38.32    9.45
  -2  -3   5   40.67    8.71
  -2   3   5   44.06    9.18
   2   3  -5   61.47    8.10
  -2   3   4  253.01   22.72
  -2  -3   4  264.95   22.58
   2   3  -4  285.04   23.24
   2   3  -4  273.21   21.68
  -2   3   3  532.29   42.49
  -2  -3   3  573.22   42.50
   2   3  -3  623.75   43.72
   2   3  -3  549.33   42.20
  -2  -3   2 1012.59   74.48
  -2   3   2  992.90   74.46
   2   3  -2 1062.21   75.70
   2   3  -1  306.21   22.63
   2   3  -1  239.54   19.70
   2   3   0  354.44   26.94
   2  -3   0  363.46   26.91
  -2   3   0  379.50   27.37
   2   3   0  377.28   27.55
   2   3   1  156.83   15.78
  -2   3  -1  141.01   11.31
   2   3   1  133.43   11.74
   2  -3   1  137.03   11.28
   2   3   1  147.86   11.36
  -2   3  -2  894.38   65.51
   2   3   2 1009.00   67.55
   2   3   2  835.91   65.79
   2   3   2  938.42   65.70
   2  -3   2  884.25   65.64
   2  -3   3   78.39    7.79
   2   3   3   78.17    7.87
   2   3   3   80.46   11.80
  -2   3  -3   76.70    6.94
   2  -3   4  266.37   20.16
   2   3   4  272.28   20.25
  -2   3  -4  224.00   19.25
   2  -3   5   47.08    6.95
   2   3   5   53.58    7.19
  -2   3  -5   39.52    4.85
   2  -3   6  179.69   15.70
   2   3   6  180.36   15.84
   2   3   7   13.51    6.37
   2  -3   7   15.40    6.25
   2   3   7   36.08    8.57
   2   3   7   38.46    5.94
   2   3   8  552.85   37.09
   2  -3   8  410.50   36.19
   2   3   8  584.16   37.34
   2  -3   8  462.99   36.64
   2  -3   8  523.07   36.87
   2   3   8  556.49   37.00
   2  -3   8  517.66   38.69
   2   3   8  530.69   38.85
   2   3   8  520.43   36.60
   2  -3   8  510.83   36.55
   2  -3   9    0.74    6.37
   2   3   9    4.15    6.20
   2  -3   9    7.46    3.51
   2  -3   9    4.72    3.70
   2   3   9    6.82    5.61
   2   3   9   10.79    5.54
   2  -3   9    6.00    5.34
   2  -3   9    6.71    3.72
   2   3   9    2.51    3.73
   2  -3   9    3.87    2.10
   2  -3  10   29.57    3.47
   2   3  10   44.76    6.52
   2   3  10   47.70    9.67
   2  -3  10   26.79    4.47
   2  -3  10   37.73    6.57
   2   3  10   37.43    6.79
   2  -3  10   31.92    4.84
   2   3  10   37.31    5.06
   2  -3  11   27.51    4.64
   2   3  11   26.30    4.81
   2  -3  11   26.97    3.15
   2   3  11   17.97    6.14
   2   3  11   28.99    9.80
   2   3  11   26.82    6.59
   2  -3  11   20.47    6.49
   2  -3  12  186.43   13.10
   2   3  12  152.80   16.25
   2  -3  12  162.50   15.72
   2  -3  12  167.01   14.49
   2   3  12  148.67   14.47
   2   3  13   17.98    8.21
   2  -3  13   19.72    5.68
   2   3  13   17.41    5.60
   2  -3  13   23.42    7.07
   2  -3  13   20.84    2.65
   2  -3  14   21.70    5.62
   2  -3  15    1.18    3.22
  -2  -4  16    8.26    2.53
  -2   4  15   13.40    4.16
  -2  -4  15   20.76    4.39
  -2  -4  15   12.72    5.19
  -2  -4  14    4.22    5.12
  -2   4  14    4.44    4.91
  -2   4  13   22.65    4.75
  -2   4  13   22.68    5.66
  -2  -4  13   19.01    5.98
  -2   4  12  251.33   18.44
  -2   4  12  240.76   18.64
  -2  -4  12  231.03   18.59
  -2   4  12  232.00   22.61
  -2   4  12  202.28   19.68
  -2   4  11   67.46   11.55
  -2   4  11   39.83   13.21
  -2  -4  11   55.53    7.06
  -2   4  11   55.22    6.96
  -2   4  11   56.53   10.80
  -2   4  11   57.44    6.86
   2   4 -11   46.95    8.11
  -2  -4  10   49.48    4.57
  -2   4  10   57.87   13.27
  -2  -4  10   48.22    6.36
  -2   4  10   51.87    6.40
   2   4 -10   56.47    8.25
  -2   4  10   62.42   10.04
  -2   4   9  563.51   42.60
   2   4  -9  558.09   42.29
  -2   4   9  524.87   41.28
  -2  -4   9  555.40   40.29
  -2   4   9  559.37   40.34
  -2  -4   9  535.26   39.86
  -2   4   8  370.00   30.90
  -2  -4   8  329.72   30.43
  -2  -4   8  346.83   31.62
   2   4  -8  427.34   30.42
  -2  -4   8  369.08   27.70
  -2   4   7  277.59   23.09
  -2  -4   7  274.40   22.83
   2   4  -7  263.05   22.24
  -2   4   6  732.25   57.46
  -2  -4   6  761.47   57.34
   2   4  -6  765.05   57.87
   2   4  -6  816.54   57.71
  -2   4   5   94.70   10.67
  -2  -4   5   89.67   10.45
   2   4  -5  116.80   13.32
   2   4  -5   90.81   10.14
  -2  -4   4   90.94    9.51
  -2   4   4   83.13    9.55
   2   4  -4   82.75    9.60
   2   4  -4  105.62   13.94
  -2   4   3  497.24   46.43
   2   4  -3  619.81   48.28
  -2  -4   2   17.99    6.33
  -2   4   2    7.63    6.50
   2   4  -2   14.61   10.81
   2   4  -1   10.30   10.87
   2  -4  -1    7.45    2.05
   2   4   0  283.29   21.72
  -2   4   0  273.21   21.46
   2   4   0  277.02   20.54
   2  -4   1   54.12    5.37
   2   4   1   57.47    5.44
  -2   4  -1   59.32    6.47
   2   4   1   51.24    6.91
   2   4   1   48.29   11.89
   2   4   2  723.79   50.56
   2  -4   2  653.89   50.46
   2   4   2  723.73   51.17
  -2   4  -2  682.30   50.71
   2   4   2  642.30   52.66
  -2   4  -3   82.28    8.09
   2   4   3   82.28   13.28
   2   4   3   99.01    8.33
   2  -4   3   84.92    8.15
  -2   4  -4    1.92    3.47
   2   4   4    6.90    9.58
   2  -4   4    2.33    4.39
   2   4   4    7.45    4.75
  -2   4  -5   -1.43    3.34
   2   4   5    1.80    7.96
   2  -4   5   -0.20    4.79
   2   4   5    3.39    4.99
   2   4   6   65.18    7.61
   2  -4   6   57.22    7.58
   2   4   6   49.99    7.63
   2   4   6   63.89   10.08
   2  -4   7    2.77    5.11
   2   4   7    6.57    5.69
   2   4   7    1.79    9.07
   2  -4   7    0.81    4.21
   2   4   7    5.19    4.35
   2   4   7    1.87    6.80
   2   4   7    3.83    2.96
   2  -4   7    0.42    2.77
   2  -4   7    3.86    3.42
   2   4   7   -2.54    6.01
   2   4   8    1.65    5.81
   2  -4   8    1.92    5.64
   2   4   8    9.11    8.16
   2   4   8    6.23    4.64
   2   4   8    7.11    6.23
   2  -4   8    0.08    3.20
   2   4   8    1.23    3.25
   2  -4   8   11.22    4.80
   2   4   8    5.45    4.91
   2  -4   8    3.74    3.74
   2   4   8    9.55    9.54
   2   4   9  255.24   20.25
   2   4   9  213.77   18.30
   2   4   9  216.28   18.73
   2  -4   9  231.69   17.25
   2   4   9  234.77   17.67
   2  -4   9  233.39   17.64
   2  -4   9  227.40   18.18
   2   4   9  233.12   18.34
   2  -4   9  235.47   17.90
   2  -4  10    5.04    2.25
   2  -4  10    8.57    3.61
   2   4  10   10.63    5.68
   2  -4  10    5.49    5.39
   2  -4  10   11.12    3.80
   2   4  10   12.86    4.01
   2  -4  10    2.90    3.81
   2  -4  11    8.57    3.62
   2  -4  11    5.20    2.19
   2  -4  11    8.30    5.49
   2   4  11   10.61    5.57
   2  -4  12    1.63    1.96
   2   4  12   -0.42    5.27
   2   4  13   30.45    8.87
   2  -4  13   49.51    4.16
   2  -4  14    0.09    4.95
   2  -4  15   13.48    2.76
  -2  -5  16    8.72    1.16
  -2  -5  15   52.00    4.02
  -2  -5  15   25.75    5.99
  -2  -5  14    2.57    2.14
  -2  -5  14   11.14    4.03
  -2   5  14    3.15    3.86
  -2   5  13    4.58    3.92
  -2  -5  13    2.04    2.68
  -2   5  13   -0.65    4.58
  -2  -5  13    2.71    4.70
  -2   5  12   53.74    6.47
  -2   5  12   43.17   13.70
  -2   5  12   68.83   10.89
  -2  -5  12   50.72    6.63
  -2   5  12   48.64    6.59
   2   5 -11  206.83   18.23
  -2   5  11  185.79   19.43
  -2   5  11  187.45   21.10
  -2   5  11  224.71   16.13
  -2  -5  11  192.73   15.87
  -2   5  11  191.95   15.94
  -2   5  11  194.97   18.31
  -2   5  10   11.19    8.77
  -2   5  10    8.33    4.57
  -2  -5  10   13.79    2.58
  -2   5  10   22.77   13.31
   2   5 -10    9.79    5.91
   2   5  -9   72.59    9.46
  -2  -5   9   85.85    6.12
  -2   5   9   60.46    7.08
  -2   5   9   27.73   13.66
  -2   5   9   44.58    9.82
  -2   5   8   12.71    7.55
  -2   5   8    8.15    6.97
   2   5  -8   23.44    6.54
  -2  -5   8   15.80    2.31
  -2   5   8   15.25   11.41
   2   5  -7   68.29    8.47
  -2  -5   7   51.14    4.63
   2   5  -6   28.84    9.94
  -2   5   6   36.76   10.23
   2   5  -6   31.98    7.00
  -2  -5   6   23.26    6.64
  -2   5   6   21.21    6.89
   2   5  -5   34.35   11.78
  -2  -5   5   41.65    6.97
  -2   5   5   29.63    6.62
   2   5  -4   10.41    6.59
   2   5  -4    4.44   11.89
  -2  -5   4    5.20    4.78
  -2   5   4    4.13    4.66
   2   5  -3  236.70   21.22
  -2  -5   3  195.61   16.24
  -2   5   3  197.47   16.29
   2   5  -2  545.14   43.49
   2   5  -1  431.48   27.84
   2  -5  -1  293.51   21.77
  -2   5   0   11.12    5.19
   2   5   0    2.81    5.15
   2  -5   0    2.93    1.54
  -2   5  -1  124.29   11.51
   2   5   1  122.32   12.11
   2   5   1  158.93   16.58
   2   5   1  128.01   10.07
   2  -5   1  132.91   10.02
   2   5   2   22.00   11.83
   2   5   2   21.43    5.82
  -2   5  -2   25.50    5.14
   2   5   2   27.55    3.78
   2  -5   2   21.69    3.45
  -2   5  -3  755.61   53.45
   2   5   3  731.68   53.04
   2  -5   3  689.29   52.91
   2   5   3  710.03   55.94
   2   5   4   42.13    5.70
   2  -5   4   43.10    5.37
  -2   5  -4   43.21    5.76
   2   5   5   32.50    5.59
   2  -5   5   37.44    5.35
   2   5   5   37.85    9.66
   2   5   5   18.11    8.57
  -2   5  -5   42.35    5.24
   2   5   5   10.67    9.65
   2   5   6   80.84    9.11
   2  -5   6   87.44    8.95
   2   5   6   91.82    9.64
   2   5   6   98.80   12.28
   2   5   7   28.22   10.42
   2  -5   7   10.86    5.31
   2   5   7   17.26    5.72
   2   5   7   19.64    6.83
   2   5   7   15.59    7.46
   2   5   8  673.49   52.31
   2  -5   8  711.22   52.05
   2   5   8  770.57   54.08
   2  -5   8  779.67   52.49
   2   5   8  685.79   53.37
   2   5   8  674.75   53.11
   2  -5   9  130.24   10.86
   2  -5   9  139.17   11.24
   2   5   9  158.31   11.40
   2  -5   9  135.45   11.90
   2   5   9  159.21   12.05
   2   5   9  150.26   13.31
   2  -5   9  133.04   11.84
   2   5   9  171.65   15.00
   2  -5  10  108.62    9.94
   2   5  10   82.43   10.94
   2   5  10  102.69   13.58
   2  -5  10  101.39   10.32
   2   5  10   99.71   10.51
   2  -5  10  135.57   10.31
   2  -5  10  143.83    9.31
   2  -5  11   32.31    4.43
   2  -5  11   34.73    5.77
   2   5  11   40.40    6.03
   2  -5  11   35.58    5.17
   2  -5  11   52.56    4.00
   2   5  11   36.68   10.49
   2  -5  12   28.46    7.96
   2  -5  12   34.99    3.38
   2   5  12   30.16    9.56
   2  -5  13  290.72   21.30
  -2  -6  15   37.87    2.99
  -2  -6  15   13.26    4.99
  -2  -6  14  193.26   14.38
  -2   6  13   29.23    4.31
  -2  -6  13   30.32    4.01
  -2   6  12   30.49    5.12
  -2   6  12   22.67   10.46
  -2   6  11   61.26    6.73
  -2   6  11   45.31   12.75
  -2   6  11   38.41   15.29
  -2   6  10   34.00    9.60
   2   6 -10   39.43    7.54
  -2   6  10   33.62   14.96
  -2   6  10   45.85   13.47
  -2  -6  10   48.48    4.40
  -2   6   9    4.50    8.11
  -2   6   9    1.99    7.87
   2   6  -9    2.26    5.93
  -2  -6   9   -0.27    2.01
  -2   6   8  444.01   34.13
  -2   6   8  484.24   34.87
  -2  -6   8  433.39   32.77
   2   6  -8  494.85   35.66
  -2   6   7   10.29   11.11
  -2   6   7    5.37    6.37
  -2   6   7   15.02    8.63
  -2  -6   7    7.60    1.91
   2   6  -7    7.80    6.02
   2   6  -6   32.01    7.12
   2   6  -6   20.06   10.64
  -2   6   6   29.22   10.73
  -2  -6   6   17.69    2.24
   2   6  -5   23.14   12.35
  -2   6   5   32.64    9.64
   2   6  -5   11.05    6.21
   2   6  -4   10.47   12.39
   2   6  -4   27.13    6.83
   2   6  -3   31.51   12.42
   2   6  -3   17.76    6.55
   2   6  -2   24.22   13.58
   2   6  -2   56.02    8.22
   2   6  -1  143.11   18.44
   2   6   0   45.17    7.81
   2   6   1  214.04   17.63
  -2   6  -1  197.55   17.14
   2   6   1  194.13   21.30
  -2   6  -2  513.86   38.29
   2   6   2  475.59   40.99
  -2   6  -3  197.85   16.78
   2   6   3  184.43   21.23
   2   6   3  213.78   17.91
   2   6   3  208.49   18.09
   2   6   4  239.27   20.79
  -2   6  -4  248.22   19.38
   2   6   4  208.62   23.39
   2   6   5   39.02   11.93
   2   6   5   34.42   10.08
   2   6   6   88.83   10.43
   2   6   6  104.60   13.49
   2   6   6   94.53   10.45
   2   6   7  351.81   28.12
   2   6   7  394.08   29.81
   2   6   7  343.06   28.02
   2   6   8    2.73    8.72
   2   6   8    6.55   11.84
   2  -6   8    3.80    4.18
   2   6   8    2.31    7.32
   2   6   9   35.77   10.12
   2  -6   9   48.17    4.04
   2  -6   9   42.83    5.86
   2   6  10   12.17    9.57
   2  -6  10    2.68    3.90
   2  -6  10    2.18    1.75
   2  -6  10    1.43    4.22
   2   6  10    3.61    6.12
   2   6  11   36.36   10.49
   2  -6  11   47.44    6.15
   2  -6  11   48.38    5.50
   2   6  12   44.02    9.05
   2  -6  12   40.90    8.05
   2  -6  12   45.08    3.83
   2  -6  13   64.71    7.57
   2  -6  14   21.96    3.97
  -2  -7  15   -0.61    3.25
  -2  -7  15    2.69    0.85
  -2  -7  14    1.17    1.43
  -2  -7  13   39.65    4.47
  -2   7  12   50.43    5.74
  -2   7  12   37.11   10.79
  -2   7  11   28.15   12.28
  -2   7  11   19.12    5.26
  -2   7  10   -0.24   12.99
   2   7 -10   -0.37    5.63
  -2  -7  10    3.42    2.23
   2   7  -9   16.78    6.58
  -2   7   9   22.67    8.01
  -2   7   9   25.02   13.68
  -2  -7   9   17.31    2.81
  -2   7   9   27.97    9.54
   2   7  -8   21.99    6.77
  -2  -7   8   14.36    2.50
  -2   7   8   21.22    7.37
  -2   7   8   15.63   13.65
  -2   7   8   15.11    9.69
  -2   7   7  250.37   20.47
  -2  -7   7  219.20   16.92
  -2   7   7  238.40   22.23
   2   7  -7  256.86   20.33
   2   7  -6    2.64    6.17
   2   7  -6    3.64   11.60
  -2   7   6   20.93   11.53
  -2  -7   6    1.21    1.76
  -2   7   6    8.74    9.75
  -2   7   5  182.61   14.17
   2   7  -5  166.85   17.90
   2   7  -5  137.10   12.17
  -2   7   4  227.62   21.58
   2   7  -4  195.28   25.02
   2   7  -3   20.39    7.98
  -2   7   3   47.77    9.38
   2   7  -3   39.32   13.89
   2   7  -2   91.12   11.66
   2   7  -2   73.34   16.06
  -2   7   1   19.62    8.84
   2   7  -1    8.32   13.33
  -2   7   0   14.60    8.41
   2   7   0    8.77    7.56
  -2   7  -1    2.28    5.37
   2   7   1    2.27    6.45
  -2   7  -1    0.17    7.72
   2   7   1    6.67    8.22
   2   7   1   12.67    8.45
   2   7   1    6.31   12.66
  -2   7  -2    4.45    5.34
   2   7   2   19.18   13.08
  -2   7  -2   13.33    7.62
   2   7   2   12.72    8.36
   2   7   2    7.68    9.21
   2   7   3 1363.33   96.21
  -2   7  -3 1213.80   96.30
   2   7   3 1125.53   98.96
   2   7   3 1350.87   96.14
  -2   7  -3 1350.70   95.72
  -2   7  -4    0.81    4.73
   2   7   4    4.03   10.53
   2   7   4   14.96   13.20
   2   7   5  406.64   31.02
   2   7   5  414.63   32.69
   2   7   5  432.36   32.93
   2   7   5  345.06   34.95
   2   7   6   22.51    8.08
   2   7   6   43.83    8.32
   2   7   7   10.84   12.49
   2   7   7   11.83    8.36
   2   7   7    8.52    7.74
   2  -7   8  316.45   22.52
   2   7   8  278.60   24.84
   2   7   8  262.14   24.65
   2   7   8  317.65   26.91
   2  -7   9    5.35    1.79
   2   7   9   11.02    7.41
   2   7   9   16.18    9.35
   2  -7   9    6.55    4.66
   2  -7  10   -0.51    1.54
   2  -7  10    2.99    4.31
   2   7  10   -5.46    9.04
   2   7  10    4.25    6.30
   2  -7  11    1.08    7.07
   2  -7  11    2.00    1.44
   2   7  11   14.35    8.28
   2  -7  11    2.24    3.70
   2  -7  11    2.76    3.01
   2  -7  12    6.07    6.01
   2   7  12    0.12    7.14
   2  -7  12    1.04    1.11
   2  -7  13  169.07   13.55
  -2  -8  14   74.36    5.61
  -2  -8  13   96.27    8.91
  -2  -8  13  122.55    8.59
  -2  -8  12   59.23    6.08
  -2   8  12   65.83    6.05
  -2   8  12   53.81   10.70
  -2   8  11    2.94   11.38
  -2   8  11   10.03    4.83
  -2   8  10   -0.92   13.07
  -2   8   9    9.52    9.62
   2   8  -9    3.13    5.77
  -2   8   9   11.11   14.15
  -2   8   9    5.88   14.95
  -2  -8   9    2.33    2.13
   2   8  -8   22.18    7.17
  -2   8   8   34.54   10.78
  -2   8   8   18.35   14.85
  -2  -8   8   30.60    3.29
   2   8  -7   52.85    8.99
  -2   8   7   50.08   11.91
  -2   8   7   39.25   13.34
  -2   8   7   80.36   14.81
  -2  -8   7   47.29    4.44
  -2   8   6   18.48   12.46
   2   8  -6    5.26   12.17
   2   8  -6   12.88    7.66
  -2  -8   6   10.34    2.15
  -2   8   6    9.19   10.85
   2   8  -5    9.11   13.23
   2   8  -5    4.34    7.22
  -2   8   5   23.75   11.58
  -2  -8   5    0.84    1.65
   2   8  -4  265.62   27.57
   2   8  -4  332.16   24.04
  -2   8   4  284.62   23.45
  -2  -8   4  259.52   19.62
   2   8  -3  369.24   38.24
  -2   8   3  406.12   34.55
  -2  -8   3  441.90   32.24
   2   8  -2   88.10   11.62
   2   8  -2   79.95   17.22
   2   8  -2  105.62   11.02
   2   8  -1   34.33    8.63
  -2   8   1   29.64   10.22
   2   8  -1   22.97   14.77
   2   8   0    5.99    8.59
   2   8   0    3.62    8.52
  -2   8   0   12.30    9.49
   2   8   1   72.25   17.73
  -2   8  -1  113.50   12.82
   2   8   1  106.05   12.52
   2   8   1  103.19   12.74
   2   8   2   37.56   15.42
  -2   8  -2   12.66    8.57
   2   8   2   29.20   10.29
   2   8   2   35.35   10.52
   2   8   3   24.55   15.11
   2   8   3   35.34   11.52
   2   8   3   18.53   11.01
  -2   8  -3   42.37    9.11
  -2   8  -3   53.10    7.58
   2   8   4   46.32   15.29
   2   8   4   50.55   12.71
   2   8   4   43.49   11.89
  -2   8  -4   35.27    7.00
   2   8   5   56.24    8.65
   2   8   5   42.49   14.56
   2   8   5   67.85   13.71
   2   8   6  101.11   11.41
   2   8   6  120.55   15.93
   2   8   6   95.50   12.10
   2   8   7  123.35   14.61
   2   8   7  129.90   14.40
   2   8   8    5.84    7.90
   2   8   8   14.08    8.56
   2   8   9   26.61    7.68
   2   8   9   22.96    8.78
   2  -8  10    0.35    3.71
   2  -8  10   -0.10    4.16
   2   8  10    1.23    5.80
   2   8  10    8.96    7.89
   2  -8  11   35.18    4.66
   2   8  11   23.31    7.62
   2  -8  12    4.78    4.93
  -2  -9  13    2.19    0.99
  -2  -9  13    0.60    2.18
  -2  -9  12    6.89    1.60
  -2   9  12    7.23    8.05
  -2  -9  12    4.31    3.25
  -2   9  11   41.76   10.86
  -2   9  11   37.94    4.85
  -2   9  10   15.31    6.54
  -2   9  10    4.91   12.06
  -2   9   9   28.50   10.87
  -2  -9   9   61.40    5.07
  -2   9   8   79.23   15.62
  -2  -9   8   76.46    6.21
  -2   9   8   65.00   12.44
  -2   9   7   15.28   14.20
   2   9  -7    0.44    6.29
  -2   9   6  379.03   35.21
  -2  -9   6  443.83   32.18
   2   9  -6  468.83   35.86
   2   9  -5    2.80   13.14
  -2  -9   5    2.76    1.83
   2   9  -5    3.74    7.32
   2   9  -4    4.48   14.98
  -2  -9   4    4.12    1.74
   2   9  -4   12.73    7.75
   2   9  -3   50.78   16.18
  -2  -9   3   41.94    3.74
   2   9  -3   66.12   10.10
   2   9  -2  288.21   22.33
  -2  -9   2  231.97   17.57
   2   9  -2  263.49   20.35
   2   9  -2  236.37   27.08
   2   9  -1    5.49    8.94
   2   9  -1    4.67   15.60
   2   9   0   13.35   10.17
   2   9   1   11.00   10.50
   2   9   1   13.22   10.06
   2   9   1    0.80   15.42
   2   9   2  116.54   15.13
   2   9   2  142.49   14.83
   2   9   3   77.93   13.30
   2   9   3   71.61   13.31
   2   9   3   59.49   18.01
   2   9   4  166.99   17.08
   2   9   4  152.63   16.93
   2   9   5   12.10    8.67
   2   9   5   10.98   13.46
   2  -9   5    0.97    4.30
   2   9   5   11.20   12.75
   2  -9   6   15.82    4.76
   2   9   6   10.93   13.72
   2   9   6   25.66    7.28
   2   9   7   33.75    8.14
   2  -9   7   28.21    5.32
   2   9   7   29.62    8.88
   2   9   8  123.77   13.85
   2   9   8  122.44   14.03
   2   9   9  106.89   11.10
   2   9   9  104.99   10.89
   2  -9  10   17.38    3.77
   2  -9  10   10.45    5.59
   2   9  10   14.21    6.44
   2  -9  11   97.23    8.89
  -2 -10  12    2.84    0.75
  -2 -10  12    4.17    2.52
  -2  10  11    3.47    8.40
  -2  10  10   54.72    7.37
  -2  10   9  162.65   17.82
  -2  10   8   -5.26   12.76
  -2  10   8    3.93    9.99
  -2 -10   8    6.79    1.77
  -2  10   7  109.04   17.12
  -2 -10   7  135.29   10.00
  -2  10   7   85.56   15.25
  -2  10   6   31.74   13.26
  -2  10   6   34.99   12.26
  -2 -10   6   35.99    3.43
   2  10  -5   -2.77   13.06
  -2  10   5   11.98   15.19
  -2 -10   5    1.64    1.70
   2  10  -5    6.78    7.20
  -2  10   5    4.56   12.33
   2  10  -4    7.55    7.56
   2  10  -4   17.82   14.88
  -2 -10   4    4.79    1.72
  -2  10   4   11.20   11.70
  -2  10   4    4.85   11.99
   2  10  -3   25.12    8.63
  -2  10   3   40.20   11.91
  -2  10   3   32.94   11.03
   2  10  -3   17.44   15.69
   2  10  -2    0.51    7.76
   2  10  -2    6.81    8.77
   2  10  -2   -1.70   15.91
  -2  10   2   11.82   10.05
   2  10  -1   43.98   17.21
   2  10  -1   52.89   11.02
   2  10   0   33.34   10.93
   2  10   1   -0.89   16.84
   2  10   1   -4.57   10.94
   2  10   2   39.62   17.65
   2 -10   2   48.60    5.36
   2  10   2   37.38   12.96
   2  10   3   20.21   16.19
   2  10   3    9.77    8.19
  -2  10  -3  -10.55   14.38
   2  10   3   -6.88   12.22
   2 -10   3   -0.97    3.69
   2  10   4   52.37   17.25
   2  10   4   79.79   12.05
   2 -10   5    2.61    4.18
   2  10   5    5.57    8.95
   2 -10   6   21.19    4.63
   2 -10   7   20.43    4.63
   2  10   7   16.86    8.14
   2 -10   8   12.55    4.28
   2  10   8    7.55    6.89
   2 -10   9   79.26    6.53
   2 -10   9   64.89    7.14
   2 -10  10    8.47    2.99
   2 -10  10   16.78    3.71
  -2  11  10   51.12    7.42
  -2 -11  10   87.66    6.61
  -2  11   9   -0.89    9.39
  -2  11   9    5.48    5.74
  -2  11   8    9.38   10.48
  -2  11   8    3.65    9.02
  -2  11   7   35.03   10.78
  -2  11   7   27.92   11.37
  -2 -11   7   28.56    2.66
  -2  11   6   20.15   11.19
  -2  11   6    1.35   11.10
  -2  11   5   10.51   10.70
  -2  11   4    1.02   11.76
  -2  11   4    7.90   10.26
  -2  11   3   30.79   12.10
  -2  11   3   29.18    9.93
  -2  11   2   97.39   14.27
   2  11  -1   15.02    9.61
  -2  11   1   14.49   10.75
   2  11  -1   10.76    6.01
   2  11   0  131.73   12.07
  -2  11   0  112.74   14.40
   2  11   0  118.47   14.73
  -2  11  -1   83.40   12.12
   2  11   1   84.60   13.78
   2  11   1  104.71   10.71
  -2  11  -2   58.81    9.98
   2  11   2   49.54    8.79
   2 -11   2   51.92    5.39
   2  11   3   28.31    8.25
   2 -11   3   26.32    4.13
   2  11   4   29.69    8.71
   2 -11   4   27.37    4.48
   2  11   5   29.55    8.93
   2 -11   5   39.37    4.99
   2  11   6   34.57    8.13
   2 -11   6   15.10    4.11
   2 -11   7   44.67    5.21
   2  11   8   79.41    9.92
   2 -11   8  117.53    8.76
   2 -11   9    8.26    2.88
   2 -11   9    9.29    2.76
  -2 -12  10    3.01    1.76
  -2  12   9    8.92    4.37
  -2 -12   9   12.10    2.64
  -2  12   8   75.72   10.53
  -2  12   8   80.72   11.97
  -2  12   7   14.43    8.60
  -2  12   7    7.52    8.17
  -2  12   6    3.29    8.47
  -2  12   5   13.16    9.89
  -2  12   5   -5.79    8.37
  -2  12   4    5.92   10.01
  -2  12   4    6.36    7.90
  -2  12   3    1.07   10.11
  -2  12   2   23.57   10.40
  -2  12   1   18.31    9.79
   2  12   0   36.71    6.54
  -2  12   0   15.31    9.15
   2  12   1    5.51    6.32
  -2  12  -1    7.37    7.94
   2  12   2   68.11    8.80
  -2  12  -2   58.90    8.92
   2  12   3    9.25    6.92
   2  12   4   16.49    7.08
   2 -12   4   22.80    3.48
   2  12   5    4.60    6.56
   2 -12   5    4.49    2.89
   2  12   6   27.58    6.59
   2 -12   6   42.26    4.29
   2 -12   7    1.05    2.43
   2 -12   8   32.07    3.64
  -2  13   7   13.93    4.65
  -2 -13   7   17.33    2.33
  -2  13   6   15.40    5.10
  -2 -13   6   13.52    2.32
  -2  13   5    0.58    7.59
  -2 -13   5    5.95    2.01
  -2  13   4   42.47    8.88
  -2  13   3   60.45    9.59
  -2  13   2   10.62    7.82
  -2  13   1   37.02    8.05
  -2  13   0    9.08    6.72
  -2  13  -1    4.54    5.75
   2  13   1    2.65    4.48
   2  13   2    4.70    4.80
   2  13   3   48.05    6.42
   2  13   4   34.03    5.61
   2  13   5    7.59    4.44
   2  13   6   22.94    4.14
  -2  14   3    9.58    3.11
  -3   0  17    0.15    3.31
  -3   0  16   41.89    6.02
  -3   0  15    1.38    1.53
  -3   0  15   -7.83    5.90
  -3   0  14  103.13   11.57
  -3   0  14  129.94    9.61
  -3   0  13   -4.09    6.20
  -3   0  13    0.29    1.80
   3   0 -12    2.45    7.31
  -3   0  12   14.24    5.92
  -3   0  12   11.48    2.17
  -3   0  12   13.75    5.40
  -3   0  11    0.12    5.59
  -3   0  11    2.49    4.70
  -3   0  11    9.19   11.34
  -3   0  10   28.22    6.16
  -3   0  10   38.00    5.51
  -3   0  10   38.24    3.91
  -3   0   9   12.13   10.91
  -3   0   8   15.76   11.01
  -3   0   8   20.00   11.10
  -3   0   7    4.81   11.55
  -3   0   6   63.68   14.40
  -3   0   6   61.65   14.40
  -3   0   5    4.92   12.15
  -3   0   5   11.43   12.08
  -3   0   4   27.47   12.32
  -3   0   3    2.71   11.69
  -3   0   2   29.26   10.77
  -3   0   1    5.21    9.10
   3   0   0    8.43    2.13
  -3   0   0   34.58    8.44
   3   0   1   -1.69    4.08
  -3   0  -1   -2.45    6.72
  -3   0  -2 1754.04  123.98
   3   0   2 1641.04  124.32
   3   0   3   -0.16    5.24
   3   0   4  706.79   52.76
   3   0   5   -4.22    6.09
   3   0   6   29.09    7.22
   3   0   7    2.05    7.06
   3   0   7   -0.41    3.37
   3   0   7   -0.59    4.54
   3   0   7    3.25    5.99
   3   0   7   -0.65    1.55
   3   0   8  192.01   17.28
   3   0   8  208.94   15.69
   3   0   8  190.35   15.47
   3   0   8  171.36   14.07
   3   0   8  167.03   14.69
   3   0   8  177.10   13.46
   3   0   9    4.94    7.02
   3   0   9    2.47    7.29
   3   0   9   -0.41    4.00
   3   0   9    1.75    5.73
   3   0   9    0.55    7.16
   3   0   9   -1.48    2.08
   3   0  10    8.73    7.13
   3   0  10   23.45    7.93
   3   0  10   11.73    4.52
   3   0  10    5.22    2.35
   3   0  10    1.88    6.05
   3   0  10    1.72    7.39
   3   0  11   12.72    7.59
   3   0  11    1.15    4.49
   3   0  11    1.26    6.87
   3   0  11    3.21    6.34
   3   0  12  266.51   22.44
   3   0  12  263.43   22.28
   3   0  12  300.50   21.47
   3   0  12  279.91   22.08
   3   0  13   -0.96    5.61
   3   0  14   10.44    4.32
  -3  -1  17   23.53    3.70
  -3  -1  16   25.43    4.99
  -3  -1  16   20.84    2.09
  -3  -1  15    7.17    1.74
  -3  -1  15    9.75    5.73
  -3  -1  14   59.62    8.21
  -3  -1  14   66.10    5.36
  -3   1  14   61.97    5.15
  -3   1  13  213.40   15.38
  -3  -1  13  181.77   14.00
  -3   1  13  183.95   13.88
  -3  -1  13  181.79   15.60
   3   1 -13  183.81   18.28
   3  -1 -13  171.90   18.37
  -3  -1  12   35.08    6.77
  -3   1  12   40.17    6.31
  -3   1  12   39.16    3.63
  -3   1  12   25.96    9.53
  -3   1  11   27.00    2.76
  -3  -1  11   27.73    5.34
  -3   1  11   33.50    5.67
  -3  -1  11   18.48   11.94
  -3  -1  11   13.57    6.18
   3   1 -11   22.67    7.80
   3   1 -10   15.98    7.29
  -3   1  10    6.45    4.62
  -3  -1  10    6.84    4.42
  -3  -1  10    4.26    5.23
  -3   1  10    4.67    5.26
  -3  -1  10    9.58   11.34
  -3   1  10    8.41    2.66
  -3  -1  10    7.01    2.63
  -3  -1   9  166.81   19.09
  -3  -1   9  143.69   18.92
  -3   1   9  192.40   14.10
  -3  -1   9  187.48   14.09
  -3  -1   8  191.85   19.59
  -3  -1   8  197.36   20.77
  -3  -1   7    6.33   12.55
  -3   1   7   15.33   11.20
  -3   1   6  496.95   42.64
  -3   1   6  517.88   42.87
  -3  -1   6  607.58   43.66
  -3  -1   5  326.54   27.07
  -3   1   5  296.61   26.82
  -3   1   5  274.91   26.08
  -3   1   4   32.65   12.09
  -3   1   3 1157.69   86.15
  -3   1   2 3686.93  265.63
   3   1  -2 3644.02  264.61
  -3   1   1  963.76   61.48
   3   1  -1  777.51   59.86
  -3   1   0 1728.48  115.78
   3   1   0 1542.64  114.63
   3   1   1 1028.70   74.96
   3   1   1 1049.66   75.52
  -3  -1  -2  622.28   47.53
   3   1   2  670.05   47.78
  -3  -1  -3   66.97    6.76
   3   1   3   72.98    8.15
   3   1   4  765.72   57.01
   3   1   5  109.06   11.14
   3   1   6  439.32   34.35
   3  -1   7   41.80    4.76
   3   1   7   48.61    4.90
   3   1   7   45.79    8.20
   3  -1   7   32.50    3.44
   3   1   7   35.21    3.48
   3   1   7   55.74    6.96
   3   1   7   57.83    7.22
   3   1   7   44.47    5.76
   3  -1   7   48.50    5.77
   3  -1   8    9.83    3.94
   3   1   8   11.85    3.95
   3  -1   8   13.35    3.47
   3  -1   8   10.26    2.08
   3   1   8    9.92    2.10
   3  -1   8   19.09    6.33
   3   1   8   20.56    7.24
   3   1   8    5.44    7.11
   3   1   8   19.90    6.62
   3  -1   8   10.52    5.29
   3   1   8   10.91    5.42
   3   1   9   20.35    4.63
   3  -1   9   21.45    2.83
   3   1   9   24.04    2.86
   3  -1   9   22.32    7.27
   3   1   9   19.40    8.12
   3   1   9   14.80    7.51
   3  -1   9   20.63    6.11
   3   1   9   19.38    6.96
   3   1  10   12.36    4.56
   3  -1  10    7.86    2.31
   3   1  10    9.97    8.44
   3  -1  10    7.94    6.75
   3  -1  10    1.72    7.23
   3   1  10    3.93    7.08
   3  -1  10    5.02    6.12
   3   1  10    8.29    7.09
   3  -1  10   16.04    7.92
   3  -1  11   81.36    6.31
   3  -1  11   75.64   10.31
   3  -1  11   70.01    8.75
   3   1  11   66.77    7.48
   3   1  11   73.50    9.29
   3  -1  11   62.41    9.07
   3   1  11   66.54   10.42
   3  -1  12   57.18    8.07
   3  -1  12   53.10    8.80
   3   1  12   68.84    6.75
   3   1  12   66.94    9.17
   3   1  12   55.09    8.09
   3   1  13    9.16    5.34
   3  -1  13    1.38    5.88
   3  -1  14   -2.22    4.42
  -3   2  17    0.04    2.74
  -3  -2  17    2.12    2.61
  -3  -2  16   15.64    5.06
  -3   2  16   20.52    5.19
  -3  -2  15   61.47    9.08
  -3   2  15   76.20    9.02
  -3   2  14   27.24    5.22
  -3  -2  14   27.92    3.05
  -3  -2  14   21.29    6.44
  -3   2  14   21.35    6.31
  -3   2  13   60.12    6.86
  -3   2  13   50.59    7.40
  -3  -2  13   44.89    7.47
  -3   2  13   51.90    4.33
  -3   2  12   22.06   10.37
  -3   2  12   25.88    6.04
  -3  -2  12   21.03    6.06
  -3   2  12   14.56    5.49
   3   2 -12   14.69    7.27
  -3   2  12    6.64    1.73
  -3  -2  11   40.11    7.29
  -3   2  11   46.13   11.50
  -3   2  11   56.22    7.34
  -3   2  11   62.51    7.11
   3   2 -11   53.97    9.94
  -3   2  11   58.29    4.64
  -3   2  10   89.65   16.10
  -3  -2  10   81.74   16.09
  -3  -2  10  153.52   11.00
  -3  -2  10  152.99   11.96
  -3   2  10  151.65   12.25
   3   2 -10  159.41   15.04
  -3  -2  10  134.79   12.30
  -3   2  10  132.91   12.24
  -3  -2   9  197.41   23.85
  -3  -2   9  198.25   24.60
  -3   2   9  177.03   23.66
  -3   2   9  277.87   20.02
  -3  -2   9  267.96   19.88
  -3  -2   9  278.59   20.05
  -3  -2   9  281.94   20.77
  -3   2   9  276.72   20.75
  -3  -2   9  271.38   20.48
   3   2  -9  287.74   23.10
   3   2  -8    9.46    6.61
  -3  -2   8   35.29   12.35
  -3  -2   8   27.55   10.66
  -3   2   8   21.00   10.74
   3   2  -7  565.56   47.18
  -3  -2   7  773.72   50.31
   3   2  -6  817.58   57.35
  -3  -2   6  777.26   59.12
  -3  -2   6  729.49   58.75
  -3   2   6  708.32   58.49
  -3   2   5  568.15   50.89
  -3  -2   5  550.51   50.89
  -3   2   4  230.47   20.91
  -3  -2   4  220.92   21.09
   3   2  -3  397.32   30.43
   3   2  -2  375.78   28.43
   3   2  -1 1892.52  137.32
   3   2   0  349.78   25.79
   3  -2   0  331.53   25.73
   3   2   0  351.23   25.71
   3   2   1  387.58   29.58
   3   2   1  411.08   29.90
   3  -2   1  406.13   29.88
   3  -2   2   39.54    6.06
   3   2   2   44.33    6.18
   3  -2   3   60.52    7.34
   3   2   3   56.56    7.38
   3  -2   4  320.75   25.92
   3   2   4  343.19   25.98
   3  -2   5  732.93   54.16
   3   2   5  710.65   54.17
   3   2   6   45.71    7.89
   3  -2   6   44.88    7.70
   3  -2   7   74.84    7.08
   3   2   7   83.41    7.19
   3  -2   7   78.33    7.12
   3   2   7   96.20   10.47
   3  -2   7   83.56   10.27
   3  -2   7   71.47    6.23
   3  -2   7   70.74    7.92
   3   2   7   93.41    8.02
   3   2   7  100.12    8.55
   3   2   7   92.61    9.53
   3  -2   7   78.86    7.17
   3   2   8  180.25   14.83
   3  -2   8  191.16   14.84
   3  -2   8  192.51   17.58
   3   2   8  200.93   17.79
   3  -2   8  188.64   14.77
   3  -2   8  195.08   14.21
   3  -2   8  188.81   15.38
   3   2   8  180.19   15.40
   3   2   8  193.12   16.66
   3   2   8  203.49   15.84
   3  -2   8  181.54   14.81
   3   2   9  136.64   12.94
   3   2   9  160.26   14.09
   3   2   9  141.53   11.64
   3  -2   9  128.06   14.25
   3   2   9  158.35   14.90
   3  -2   9  139.86   11.54
   3  -2   9  142.56   10.80
   3  -2   9  138.98   12.36
   3   2   9  144.86   12.54
   3  -2   9  132.12   11.32
   3   2  10   83.85    9.92
   3   2  10   89.87   11.54
   3  -2  10   80.28    8.20
   3   2  10   91.78    8.37
   3  -2  10   96.38    7.26
   3  -2  10   87.86    9.40
   3   2  10   92.19    9.68
   3  -2  10   78.79   11.11
   3   2  10   70.73   11.08
   3  -2  11    2.60    2.16
   3   2  11    6.26    4.40
   3  -2  11    5.43    4.18
   3  -2  11    0.77    6.01
   3   2  11   -2.52    6.27
   3   2  11    2.02    6.27
   3   2  11    4.68    8.76
   3  -2  12    5.62    4.04
   3   2  12    7.28    4.21
   3   2  12   -0.15    7.84
   3   2  12   -3.04    5.77
   3  -2  12    5.20    5.73
   3   2  12    2.73    6.05
   3  -2  12   -1.01    7.19
   3  -2  13  100.95   10.11
   3  -2  14   32.48    5.14
  -3  -3  16   47.41    6.82
  -3   3  16   49.86    6.74
  -3  -3  15    7.12    4.93
  -3  -3  15   20.27    2.28
  -3   3  15   13.00    5.01
  -3  -3  15    5.91    5.13
  -3   3  14  105.94   12.27
  -3  -3  14  105.03   12.45
  -3   3  13   72.04    7.16
  -3   3  13   48.87   12.07
  -3   3  13   57.03    7.59
  -3  -3  13   50.22    7.62
  -3   3  12   94.61   14.46
   3   3 -12  108.52   12.28
  -3  -3  12   95.42   10.19
  -3   3  12  103.59   10.12
  -3   3  12  120.26   10.05
  -3   3  11  118.04   15.37
  -3   3  11  118.10   10.81
   3   3 -11  113.43   13.05
  -3  -3  11  116.36   10.85
  -3   3  11  124.24   10.80
  -3   3  10  209.32   17.96
  -3  -3  10  192.82   13.90
  -3   3  10  196.62   13.92
   3   3 -10  184.67   16.41
  -3  -3  10  146.53   12.59
  -3  -3  10  179.96   18.64
  -3   3  10  164.22   18.13
  -3  -3   9    7.47    1.83
  -3  -3   9   10.68    2.37
  -3   3   9    8.69    2.24
  -3   3   9   16.48    7.44
   3   3  -9   19.28    7.09
  -3  -3   9    9.09    4.70
  -3   3   9    9.06    4.60
  -3  -3   9   11.49   10.33
  -3  -3   9    2.70   10.89
  -3   3   9    7.02    9.89
  -3  -3   8  281.40   23.75
  -3  -3   8  340.29   26.20
  -3   3   8  278.94   23.63
   3   3  -7  123.72   13.68
  -3  -3   7  164.50   15.70
  -3   3   7  136.54   15.21
  -3  -3   7  179.08   18.10
   3   3  -6   11.66    6.77
  -3  -3   5   66.68   13.84
  -3   3   5   75.21   13.73
  -3   3   4  880.53   68.40
  -3  -3   4  952.17   68.53
   3   3  -3   40.42   11.87
  -3  -3   3   55.01   11.37
  -3   3   3   50.10   10.63
   3   3  -2  818.93   62.00
   3   3  -2  894.67   63.85
   3   3  -1   37.40    5.62
   3   3  -1   39.00   12.01
   3   3   0   63.13    6.48
   3  -3   0   57.03    5.93
   3   3   0   59.21    5.86
   3   3   1  546.11   41.42
   3   3   1  526.79   39.13
   3  -3   1  502.85   38.97
   3   3   1  550.09   39.07
   3  -3   2  692.41   52.00
   3   3   2  707.24   52.03
   3   3   2  724.98   53.91
   3  -3   3  749.67   57.25
   3   3   3  800.50   57.36
   3  -3   4   93.87    9.66
   3   3   4   98.62    9.87
   3  -3   5   23.99    6.24
   3   3   5   15.84    5.70
   3   3   6  558.38   41.14
   3  -3   6  517.89   40.90
   3   3   6  527.84   39.77
   3  -3   7   10.32    1.91
   3  -3   7   15.50    3.51
   3   3   7   13.53    3.68
   3   3   7    8.79    5.96
   3  -3   7   15.71    4.90
   3   3   7   19.70    4.99
   3   3   7   19.04    5.51
   3  -3   7   17.22    3.89
   3  -3   7   12.35    6.47
   3   3   7   14.36    6.76
   3  -3   8  117.55   10.46
   3   3   8  134.10   10.59
   3  -3   8  114.25   10.62
   3   3   8  138.98   13.51
   3  -3   8  126.95   13.16
   3  -3   8  137.26   10.73
   3  -3   8  117.43   11.17
   3   3   8  137.41   11.47
   3  -3   8  130.11    9.82
   3   3   8  126.40   13.10
   3   3   8  137.58   11.66
   3  -3   9   96.21   11.10
   3  -3   9   95.94    8.06
   3   3   9   86.32   11.03
   3   3   9   92.94    8.04
   3  -3   9   84.86    7.93
   3  -3   9   80.35    8.02
   3  -3   9   82.93    6.98
   3  -3   9   85.16    8.94
   3   3   9   86.53    9.19
   3   3   9   91.13    9.39
   3   3   9   90.36   11.35
   3   3  10   84.76    9.82
   3   3  10   81.65   12.06
   3  -3  10   89.41   11.52
   3  -3  10  114.16    7.64
   3  -3  10   77.79    8.14
   3  -3  10   86.60    9.46
   3   3  10   86.37    9.75
   3   3  10   96.82    8.59
   3  -3  10   90.94    8.54
   3   3  11    8.14    9.03
   3   3  11    4.52    5.83
   3  -3  11   -0.83    3.95
   3   3  11   -0.66    4.04
   3  -3  11    4.79    5.82
   3   3  11   -4.27    6.01
   3  -3  11    0.55    1.95
   3   3  12   39.21    8.86
   3   3  13   49.25    7.98
   3  -3  14   40.30    5.44
  -3  -4  16   24.43    3.83
  -3  -4  16   36.19    2.88
  -3  -4  15    0.69    4.77
  -3  -4  15   -2.48    4.29
  -3   4  15    4.95    4.08
  -3  -4  15    0.51    1.68
  -3   4  14    5.75    4.14
  -3   4  14    8.77    4.99
  -3  -4  14    9.28    5.10
  -3  -4  14    9.64    2.46
  -3   4  13   27.80   12.03
  -3   4  13   12.68    5.43
  -3  -4  13   14.69    5.59
  -3   4  13   16.47    4.93
  -3   4  12   27.97    6.18
   3   4 -12   23.41    7.33
  -3   4  12   56.02   13.25
  -3   4  12   74.87   10.22
  -3   4  12   45.30    6.23
  -3  -4  12   35.96    6.34
  -3   4  11   36.44    6.01
  -3   4  11   37.99    5.91
  -3  -4  11   25.63    5.80
  -3   4  11   18.51   12.48
   3   4 -11   34.02    7.56
  -3   4  10   12.87    4.89
  -3  -4  10   15.28    5.01
  -3   4  10   26.43   12.11
   3   4 -10   17.65    6.86
   3   4  -9  270.41   22.93
  -3  -4   9  302.33   20.87
  -3   4   9  286.92   20.81
  -3  -4   9  250.93   23.95
  -3   4   9  252.63   21.94
  -3  -4   9  237.76   25.77
  -3   4   9  194.15   23.31
  -3  -4   8    8.41   11.79
  -3  -4   8    6.60    8.52
  -3   4   8    6.28    8.62
   3   4  -8    1.30    6.16
  -3  -4   7  103.14   12.85
  -3   4   7   96.21   12.69
   3   4  -7  133.76   12.05
  -3  -4   6  253.90   20.37
  -3   4   6  246.05   20.41
   3   4  -6  212.33   19.79
   3   4  -5   23.59   10.70
   3   4  -5   41.09    7.75
  -3   4   4   30.69    9.86
  -3  -4   4   27.14    9.54
   3   4  -4   25.93   11.22
  -3   4   3   21.03    8.79
  -3  -4   3   15.01    8.77
   3   4  -3   22.14   12.24
   3   4  -2    4.56    5.68
   3   4  -2   -1.01   12.13
   3   4  -1  298.72   21.88
   3   4  -1  297.27   25.81
   3   4  -1  277.62   20.85
   3  -4  -1  266.00   20.82
   3   4   0  155.59   12.26
   3   4   0  140.19   11.08
   3  -4   0  129.06   10.98
   3   4   1  235.41   17.42
   3   4   1  214.06   16.81
   3  -4   1  206.59   16.76
   3   4   1  193.19   21.05
   3   4   2   66.02    7.78
   3   4   2   79.38    7.59
   3  -4   2   74.28    7.46
   3   4   2   89.40   13.28
  -3   4  -3  127.83   11.27
   3  -4   3  152.46   12.33
   3   4   3  155.06   12.35
   3  -4   4    8.59    4.85
   3   4   4    8.64    5.05
   3   4   5  177.89   15.52
   3  -4   5  150.13   14.40
   3   4   5  159.90   14.62
   3   4   5  175.03   14.15
   3   4   6   20.29    6.43
   3  -4   6   18.08    3.92
   3   4   6   25.81    5.02
   3  -4   6   16.62    6.04
   3   4   6   23.53    6.34
   3   4   7  717.01   52.57
   3   4   7  753.55   53.16
   3  -4   7  709.98   52.08
   3   4   7  707.01   52.09
   3  -4   7  676.05   51.77
   3   4   7  791.74   53.13
   3  -4   7  703.89   52.33
   3   4   7  738.18   52.36
   3  -4   7  723.23   52.34
   3  -4   7  740.77   54.14
   3   4   7  704.61   54.14
   3   4   8   24.06    5.88
   3   4   8   18.08    6.89
   3  -4   8   24.04    4.06
   3   4   8   21.22    4.11
   3  -4   8   15.41    6.48
   3   4   8   17.19    6.99
   3  -4   8   22.94    2.59
   3  -4   8   25.75    5.57
   3   4   8   21.00    5.59
   3  -4   8   19.63    4.51
   3  -4   9   61.69    6.53
   3  -4   9   58.12    6.16
   3   4   9   58.45    6.30
   3  -4   9   65.07    5.19
   3  -4   9   58.16    7.25
   3   4   9   52.87    7.58
   3  -4   9   62.72    6.51
   3  -4  10   -3.11    3.66
   3  -4  10    1.70    1.96
   3  -4  10    2.43    3.84
   3  -4  10    1.72    5.24
   3   4  10    0.49    5.60
   3  -4  10   -8.41    8.18
   3  -4  10    5.61    3.87
   3   4  10    4.33    3.81
   3  -4  11   28.46    2.97
   3  -4  11   22.03    8.44
   3  -4  11   31.15    4.51
   3   4  11   21.82    4.36
   3   4  12   70.41   10.08
   3  -4  12   61.13    9.20
   3   4  13   38.59    7.54
  -3  -5  14  111.54   10.06
  -3   5  14  108.90   10.01
  -3   5  14  141.26   10.07
  -3  -5  13  232.88   19.27
  -3   5  13  234.97   19.26
  -3   5  13  198.40   22.89
  -3   5  12   49.81    6.29
  -3  -5  12   46.60    6.34
  -3   5  12   43.16    6.54
  -3   5  12   53.99   13.94
  -3   5  12   63.46   11.57
   3   5 -11  235.75   20.75
  -3  -5  11  238.30   18.21
  -3   5  11  253.46   18.26
  -3   5  11  252.18   23.51
  -3  -5  11  221.32   17.51
  -3   5  10   51.48   13.67
   3   5 -10   44.95    8.24
  -3  -5  10   42.10    4.09
  -3   5  10   39.90    5.63
   3   5  -9  265.23   21.84
  -3   5   9  303.13   23.71
  -3  -5   9  236.55   18.74
  -3   5   9  272.73   19.32
  -3   5   9  251.10   20.75
  -3  -5   9  237.98   24.95
  -3   5   8   47.17    7.93
  -3   5   8   26.08    3.18
  -3   5   8   28.42    6.95
   3   5  -8   23.88    6.94
  -3  -5   8   31.15   12.74
  -3  -5   8   23.24    8.55
  -3   5   8   21.76    8.38
  -3  -5   8   18.82    2.63
   3   5  -7   48.35    7.63
  -3  -5   7   27.88    7.98
  -3   5   7   28.67    8.24
  -3  -5   7   37.24    3.41
  -3   5   6   27.11    7.57
  -3  -5   6   20.86    7.25
   3   5  -5   84.57    9.51
   3   5  -5   63.71   12.91
  -3   5   5   68.09    8.60
  -3  -5   5   62.93    8.70
   3   5  -4  909.95   66.37
   3   5  -4  846.53   68.11
  -3  -5   3  751.73   59.66
  -3   5   3  793.32   59.87
   3   5  -2  151.23   18.31
  -3  -5   2  135.20   11.88
  -3   5   2  147.28   12.35
   3  -5  -1  116.57    9.78
   3   5  -1  130.45    9.95
   3   5  -1  141.56   12.12
   3   5   0  108.29   10.22
   3   5   0  103.91    8.36
   3  -5   0   91.31    8.17
   3   5   1  153.56   17.83
   3   5   1  145.32   11.31
   3  -5   1  128.90   11.11
   3   5   1  147.22   12.53
   3   5   2  974.68   74.03
   3   5   2 1012.82   71.05
   3  -5   2  928.61   70.94
   3   5   3  253.89   24.70
   3   5   3  270.34   20.83
   3  -5   3  274.15   20.75
  -3   5  -3  259.67   20.55
   3  -5   4   18.53    4.84
   3   5   4   21.97    5.21
   3   5   5    8.15    9.35
   3   5   5    2.93    6.09
   3  -5   5   -1.17    4.50
   3   5   5    2.22    4.74
   3   5   6   21.36   10.10
   3  -5   6    8.85    3.75
   3  -5   6    8.43    5.08
   3   5   6    6.06    5.14
   3   5   6   22.55    6.77
   3  -5   7  710.00   55.13
   3  -5   7  709.22   53.37
   3   5   7  744.08   55.35
   3   5   7  819.84   54.71
   3   5   7  804.07   54.74
   3   5   7  744.35   53.65
   3  -5   7  725.99   53.80
   3  -5   7  712.53   53.14
   3   5   8    3.88    3.28
   3  -5   8    2.31    3.18
   3  -5   8    3.57    1.73
   3   5   8    1.84    7.05
   3  -5   8   -0.20    4.52
   3   5   8    8.93    4.94
   3   5   8    3.12    8.58
   3  -5   8    0.12    4.14
   3  -5   9  248.66   17.16
   3  -5   9  223.27   18.02
   3   5   9  223.19   17.56
   3  -5   9  223.01   17.53
   3   5   9  214.30   19.07
   3  -5   9  218.97   17.96
   3   5   9  241.80   20.43
   3  -5  10   22.92    4.37
   3  -5  10   20.45    2.57
   3   5  10   27.40   10.01
   3  -5  10   18.43    4.59
   3  -5  10   25.72    3.82
   3   5  10   17.33    3.86
   3  -5  10   35.60    8.56
   3  -5  11  182.48   13.19
   3  -5  11  134.14   15.65
   3  -5  12   39.23    7.60
   3  -5  13   -0.40    5.07
   3  -5  14    3.04    2.97
  -3  -6  15   43.45    7.80
  -3  -6  15   99.62    6.75
  -3  -6  14  133.21   10.13
  -3   6  13   26.50    4.72
  -3   6  12    5.94   10.87
  -3   6  12    2.78   13.51
  -3   6  12    4.89    4.76
  -3  -6  11   81.26    6.38
   3   6 -11   64.71    9.64
  -3   6  11   46.56   15.43
  -3   6  11   42.80   13.61
  -3  -6  10  350.64   25.81
  -3   6  10  301.59   30.53
   3   6 -10  371.10   28.92
  -3   6   9   47.05   10.29
  -3  -6   9   32.60   13.92
  -3  -6   9   90.51    6.81
   3   6  -9   88.39   10.74
  -3   6   8   -6.83   11.83
   3   6  -8    4.74    6.28
  -3   6   8    1.71    2.44
  -3   6   8    0.76    8.43
  -3  -6   8    0.82    1.86
  -3   6   7   41.23    4.40
   3   6  -7   50.57    8.53
  -3  -6   7   47.18    4.10
  -3   6   7   39.13   11.67
   3   6  -6   11.67   11.14
  -3   6   6   13.47   10.16
   3   6  -6   21.34    7.07
  -3  -6   6   19.41    2.31
  -3   6   5   19.48    9.59
   3   6  -5   36.96    8.04
   3   6  -5   21.92   12.44
  -3   6   5   30.84    9.24
   3   6  -4  166.80   14.49
   3   6  -4  124.81   18.85
  -3   6   4  143.54   14.74
   3   6  -3  196.04   22.02
   3   6  -2  132.86   18.55
   3   6  -2  131.36   13.01
   3   6  -1   42.34   15.10
   3   6  -1   65.11    8.60
   3   6   0   28.90    6.36
   3   6   1  203.06   16.99
   3   6   1  170.10   21.35
   3   6   2  385.68   28.63
   3   6   2  378.07   28.59
   3   6   3   54.16   10.07
  -3   6  -3   78.21    9.05
   3   6   3   38.19   13.19
   3   6   3   49.34    7.50
   3   6   3   45.69   10.36
   3  -6   4   26.94    4.30
   3   6   4   29.62   12.23
   3   6   4   52.49   10.28
   3  -6   5   82.82    7.49
   3   6   5   78.88    9.94
   3   6   6   23.99    7.99
   3   6   7  129.42   13.45
   3   6   7  126.48   13.22
   3   6   8  214.90   19.95
   3  -6   8  240.95   18.73
   3  -6   8  240.83   17.67
   3   6   8  249.78   20.81
   3  -6   9    1.48    4.11
   3   6   9    3.04    6.95
   3  -6   9    1.32    1.55
   3   6   9   12.82    9.52
   3  -6   9    6.11    4.56
   3  -6  10    4.76    7.40
   3  -6  10    5.76    4.06
   3  -6  10    2.27    1.62
   3  -6  10    2.64    4.14
   3   6  10   -4.97    9.31
   3  -6  11  102.23   11.88
   3   6  11   95.78   12.78
   3  -6  11  122.54    8.99
   3  -6  12  105.20   10.03
   3   6  12   94.57   10.79
   3  -6  13   20.74    4.76
  -3  -7  15    1.64    3.28
  -3  -7  15    1.75    1.02
  -3  -7  14   63.90    5.14
  -3   7  13    7.92    3.76
  -3  -7  13    1.24    2.98
  -3   7  12   -0.26   13.19
  -3   7  12    2.37   10.45
  -3   7  12    5.12    4.56
  -3  -7  11    5.30    2.47
  -3   7  11   15.33   12.50
  -3   7  11    8.26   14.30
  -3  -7  10   26.50    3.24
   3   7 -10   22.54    6.65
   3   7  -9  267.22   23.34
  -3  -7   9  298.76   20.49
  -3   7   9  242.26   25.89
  -3  -7   8    0.68    2.04
  -3   7   8   15.72    9.67
  -3   7   8    3.03    2.52
   3   7  -8    6.87    6.44
  -3   7   8    1.12   12.94
   3   7  -7  417.82   31.60
  -3   7   7  372.04   28.49
  -3  -7   7  389.68   28.39
  -3   7   7  396.73   32.11
  -3   7   7  404.07   31.02
  -3   7   6   19.88   10.87
   3   7  -6   29.45   13.01
   3   7  -6    9.47    6.48
  -3  -7   6   14.56    2.24
   3   7  -5  172.83   19.72
   3   7  -5  179.63   15.26
  -3  -7   5  141.51   11.32
  -3   7   4   32.59   10.18
  -3   7   4   26.72    8.91
   3   7  -4   16.19   13.62
   3   7  -4   25.31    7.43
  -3  -7   4   12.60    1.91
  -3   7   3  147.05   13.99
   3   7  -3  121.49   19.65
   3   7  -2    7.13   13.78
  -3   7   2    0.20    8.76
   3   7  -1   -4.11   14.19
  -3   7   1    8.78    8.49
   3   7  -1    6.03    7.56
   3   7  -1    6.37    6.65
  -3   7   0  138.20   14.20
   3   7   0  158.01   14.29
   3   7   0  132.36   13.71
  -3   7  -1 1002.79   70.82
   3   7   1  969.38   70.74
   3   7   1  804.34   74.08
   3   7   1 1021.37   71.91
   3   7   1  908.57   70.77
   3   7   2   34.59   14.19
   3   7   2   29.29    9.97
   3  -7   2   30.16    4.14
   3   7   2   30.32    9.68
  -3   7  -2   17.92    8.24
  -3   7  -3 1024.55   69.64
   3  -7   3  840.76   68.54
   3   7   3  802.66   72.77
   3   7   3 1015.27   70.23
   3   7   3 1017.54   69.41
   3   7   3 1031.54   70.13
   3  -7   4  108.84    9.28
   3   7   4  109.90   11.52
   3   7   4  109.81   14.20
   3   7   4   89.59   16.62
   3  -7   5  270.52   20.69
   3   7   5  269.64   24.15
   3   7   6   13.98    7.96
   3  -7   6   10.03    4.33
   3   7   6   22.53    8.25
   3   7   7   28.27    8.66
   3   7   7   27.07    9.06
   3   7   8    1.76    7.67
   3   7   8   14.57    9.15
   3   7   9   34.51    8.34
   3  -7   9   59.65    6.36
   3   7   9   52.13   10.44
   3  -7  10    4.66    3.88
   3  -7  10    2.38    1.26
   3  -7  10    0.72    4.04
   3  -7  10   -5.38    6.75
   3   7  10    5.69    8.66
   3  -7  11   60.09    8.13
   3   7  11   67.37    9.47
   3  -7  12   23.87    5.26
   3   7  12   19.17    6.20
   3  -7  13   13.33    2.91
  -3  -8  14   43.30    3.51
  -3  -8  13    0.86    2.63
  -3   8  13    7.50    7.37
  -3   8  12   -3.96    3.86
  -3   8  12    1.77    9.69
  -3   8  11   24.63   12.20
  -3   8  10   11.08    7.75
  -3  -8  10    1.37    2.12
  -3   8  10    1.78   14.40
  -3   8  10   19.64   13.59
  -3   8   9   35.99    9.94
   3   8  -9   28.99    7.23
  -3  -8   9   27.67    3.41
  -3   8   9   40.92   14.92
  -3   8   8   73.15   12.06
  -3  -8   8   67.82    5.91
   3   8  -8   74.63    9.99
  -3   8   8   74.71   15.54
   3   8  -7   75.34    9.48
  -3   8   7   49.73    5.07
  -3  -8   7   49.69    4.71
  -3   8   7   68.60   12.05
  -3   8   7   75.44   14.11
   3   8  -6   29.91   13.24
  -3   8   6   21.26   12.01
  -3  -8   6   25.68    3.01
   3   8  -6   28.08    7.75
   3   8  -5  513.47   35.04
  -3   8   5  301.72   33.56
  -3  -8   5  447.56   31.09
   3   8  -5  273.59   35.99
  -3  -8   4  369.17   27.95
  -3   8   4  402.28   30.66
   3   8  -4  342.52   34.68
   3   8  -3    2.80   14.46
  -3   8   3    1.15    8.67
  -3   8   3    3.87   10.45
   3   8  -2    8.65    7.86
  -3   8   2    1.64    9.95
   3   8  -2   -3.53   15.18
   3   8  -1   56.61   16.48
   3   8  -1   52.68    9.65
  -3   8   1   52.21   10.99
   3   8  -1   43.35    9.22
   3   8  -1   55.23    7.18
   3   8   0  102.58   12.12
  -3   8   0  121.00   13.21
   3   8   0  100.59   12.60
   3  -8   1  159.25   12.50
   3   8   1  138.40   21.61
  -3   8  -1  159.38   15.76
   3   8   1  168.69   16.12
   3   8   2   54.64   11.39
  -3   8  -2   70.99   10.22
   3   8   2   55.41   16.42
   3   8   2   64.53    8.73
   3  -8   2   50.73    5.60
   3  -8   3   19.98    4.03
  -3   8  -3   26.52    8.59
   3   8   3   20.19   11.55
   3   8   3   22.10   14.13
   3   8   3   17.47    7.43
   3  -8   4  218.10   16.66
   3   8   4  224.09   18.67
   3  -8   5  154.15   12.69
   3   8   5  156.03   14.36
   3  -8   6   37.39    5.45
   3   8   6   23.98    8.60
   3   8   6   19.46    9.17
   3  -8   7   10.32    4.59
   3   8   7   18.81    8.69
   3   8   7   17.57    8.54
   3   8   8  110.01   12.41
   3   8   8  126.47   12.88
   3   8   9    9.62    8.24
   3  -8   9   12.87    6.43
   3   8   9   18.66    6.95
   3  -8   9    5.65    4.44
   3  -8  10   77.76    6.99
   3  -8  10   71.85    6.81
   3  -8  10   73.84    8.42
   3   8  10   66.38    9.82
   3   8  11   12.36    6.18
   3  -8  11   12.72    5.02
   3  -8  12   33.44    4.08
  -3  -9  13   36.03    4.17
  -3  -9  13   49.05    3.66
  -3   9  12    3.62    3.36
  -3   9  12   12.45    8.42
  -3   9  11   76.51   12.39
  -3  -9  10    2.50    2.07
  -3   9  10    1.67    7.12
  -3  -9   9    0.19    1.98
  -3   9   9    2.66    9.09
  -3   9   8  199.13   23.22
  -3   9   8  184.28   21.12
  -3  -9   8  248.28   17.75
  -3   9   7   -7.73   11.02
  -3   9   7    4.23    2.82
  -3   9   7   12.60   13.01
   3   9  -7   -0.91    6.42
  -3  -9   7    1.73    2.18
  -3   9   6   61.64   12.87
  -3  -9   6   34.52    3.75
  -3   9   6   53.37   12.41
   3   9  -6   46.77    8.84
   3   9  -5   19.75    7.85
  -3   9   5    3.62   11.16
  -3  -9   5    9.50    2.13
   3   9  -5   20.30   14.10
  -3   9   4  127.13   14.47
   3   9  -4   97.86   18.99
  -3  -9   4  120.29    9.30
   3   9  -4  132.24   14.01
   3   9  -3  334.73   36.34
  -3  -9   3  398.42   28.98
   3   9  -2    6.54    8.57
   3   9  -2    2.38   15.68
   3   9  -1  458.18   35.76
   3   9  -1  399.97   36.67
   3   9  -1  373.38   41.99
   3   9   0   24.68    7.02
   3   9   0   28.17   10.25
  -3   9   0   24.94   10.68
   3   9   0   20.38    7.88
   3   9   1   36.26   11.23
  -3   9  -1   56.25   11.02
   3   9   1   30.65   16.94
   3   9   1   41.40    8.22
   3  -9   1   41.38    4.95
   3   9   2  913.15   68.80
   3  -9   2  964.60   67.83
  -3   9  -2  946.27   69.25
   3  -9   3    5.42    4.04
  -3   9  -3   33.76    9.09
   3   9   3   17.11    8.32
   3   9   3    6.09   14.44
   3  -9   4   10.89    4.08
   3   9   4   -2.16   14.02
   3   9   4    8.38    8.60
   3  -9   5   17.40    4.70
   3   9   5   16.08    7.52
   3   9   5   25.81    9.22
   3  -9   6   14.28    4.60
   3   9   6   28.59    7.84
   3   9   7   59.97   10.32
   3   9   7   79.20    9.99
   3  -9   7   80.00    7.78
   3   9   8   27.98    7.96
   3  -9   8   38.30    6.40
   3  -9   8   40.30    5.50
   3   9   8   26.43    8.15
   3  -9   9   58.71    6.91
   3   9   9   47.35    8.19
   3  -9   9   60.23    6.17
   3  -9  10    1.23    2.93
   3  -9  10    1.28    4.06
   3   9  10   -0.70    5.59
  -3 -10  12   42.38    4.49
  -3 -10  12   48.38    3.70
  -3  10  11    0.53    3.35
  -3  10  11    7.34    8.82
  -3  10  10   14.61    5.65
  -3 -10   9  108.31    8.10
  -3  10   9   73.68   12.23
  -3  10   9   82.58   14.61
  -3 -10   8   39.65    3.73
  -3  10   8   39.13   13.35
  -3  10   8   19.64   10.52
  -3 -10   7   14.95    2.36
  -3  10   7    9.71    2.61
  -3  10   7    4.82   12.84
  -3  10   7    7.62   10.78
  -3 -10   6   10.98    2.15
  -3  10   6   13.95    3.15
  -3  10   6   20.21   12.71
  -3  10   6   17.38   11.62
   3  10  -5   -4.92    7.78
  -3 -10   5    1.08    1.83
   3  10  -5   -2.12   13.27
   3  10  -4    5.10    7.61
  -3 -10   4    6.35    1.89
   3  10  -4   -8.33   14.43
   3  10  -3   72.44   11.19
  -3 -10   3   72.97    5.83
   3  10  -3   56.86   16.81
  -3 -10   2   54.01    4.49
   3  10  -2   23.93   16.33
  -3 -10   1    7.69    1.66
   3  10  -1   14.28   15.67
   3  10  -1    8.06    6.22
   3  10   0    9.01    7.00
   3  10   1   43.69   17.13
   3  10   1   39.19    8.44
   3 -10   2    9.85    3.80
   3  10   2    6.04    8.03
   3  10   2   -7.37   15.53
   3 -10   3   96.47    8.71
   3  10   3  118.14   12.15
   3 -10   4    6.24    3.87
   3  10   4    6.16    8.56
   3 -10   5   18.66    4.62
   3  10   5   23.26    9.25
   3 -10   6  185.05   14.75
   3 -10   7   75.06    6.79
   3  10   7   53.43    9.25
   3  10   7   59.32    8.09
   3  10   8    6.84    6.24
   3  10   8    3.03    5.31
   3 -10   8    6.50    3.70
   3 -10   9    6.00    3.32
   3 -10  10   15.56    2.36
  -3  11  10   26.05    5.14
  -3  11  10   20.24    8.40
  -3  11   9   25.21    9.74
  -3  11   8   15.39   10.53
  -3 -11   8    9.70    1.70
  -3  11   8   13.90    8.97
  -3 -11   7   40.72    3.49
  -3  11   7   24.12   11.42
  -3  11   7   24.61   10.53
  -3  11   6   14.10    2.79
  -3  11   6    7.47   11.11
  -3 -11   6   12.83    1.97
  -3  11   6   15.31   10.88
  -3  11   5   14.96   10.50
  -3 -11   5    5.97    1.66
  -3 -11   4  122.75    9.08
  -3  11   4   93.78   13.84
  -3  11   4   85.10   15.16
  -3  11   3  120.65   16.41
  -3  11   3  110.49   17.99
  -3  11   2   71.89   12.71
   3  11  -1   23.10    6.41
   3  11   0   34.77    7.40
   3  11   1   10.30    7.19
   3 -11   2    9.43    3.30
  -3  11  -2   12.56    8.28
   3  11   2    5.41    7.53
   3  11   3   59.84   10.21
   3 -11   3   82.60    7.11
   3  11   4   14.16    7.99
   3 -11   4    2.67    3.48
   3  11   5    3.13    7.52
   3 -11   5    0.53    3.51
   3  11   6   16.87    7.29
   3 -11   6   22.96    3.98
   3 -11   7   17.54    3.49
   3 -11   8   49.35    5.13
   3 -11   9   10.33    2.23
  -3 -12  10   59.80    4.88
  -3 -12   9    7.63    2.50
  -3  12   9    5.09    4.32
  -3  12   9    8.88    6.54
  -3  12   8   -2.50    5.18
  -3  12   8    5.08    7.57
  -3  12   7    5.37    8.09
  -3  12   7   -9.37    8.48
  -3  12   6   33.42    8.68
  -3  12   5    3.67    2.33
  -3  12   5   19.87    8.00
  -3  12   5    0.99    9.72
  -3  12   4    3.87    7.46
  -3  12   4   -5.34    9.77
  -3  12   3   -1.24    9.63
  -3  12   2    2.42    9.50
  -3  12   1    8.01    8.93
   3  12   0   86.87    8.52
  -3  12   0   64.30   10.74
   3  12   1    2.78    5.92
  -3  12  -1   14.24    7.70
   3  12   2   -0.87    6.18
  -3  12  -2   12.64    6.72
   3  12   3   11.44    6.61
   3  12   4   35.45    7.05
   3  12   5   -2.73    5.78
   3  12   6   61.86    7.21
  -3 -13   7   30.59    2.92
  -3 -13   6   61.79    5.04
  -3 -13   5   25.90    2.80
  -3  13   5   24.23    7.97
  -3  13   4    5.42    7.59
  -3  13   3   47.27    8.76
  -3  13   2    4.11    7.44
  -3  13   1    7.75    7.00
  -3  13   0    6.37    6.26
  -3  13  -1   23.35    5.66
   3  13   1   17.69    4.30
   3  13   2   23.72    4.84
   3  13   3   13.81    4.47
   3  13   4   57.36    6.18
   3 -13   5    2.79    2.27
   3 -13   6    1.44    1.57
  -3  14   2    6.07    4.44
  -4   0  17   -0.16    3.32
  -4   0  16   25.96    5.37
  -4   0  15    3.36    5.67
  -4   0  15    0.35    1.40
  -4   0  14    8.45    6.04
  -4   0  14   11.64    1.96
  -4   0  13    3.32    5.49
  -4   0  13    2.48    6.01
   4   0 -13    0.53    7.66
  -4   0  13    0.17    1.81
  -4   0  12   59.58    7.17
   4   0 -12   41.22    9.91
  -4   0  12   52.77    7.39
  -4   0  11   -2.62    2.81
  -4   0  11    1.55    4.89
  -4   0  11   -1.03   11.09
  -4   0  11    0.77    5.62
  -4   0  10   91.31    7.65
  -4   0  10  110.69    9.47
  -4   0  10   77.49   14.57
  -4   0   9    1.48    2.17
  -4   0   9   -1.61   12.07
  -4   0   9   10.36   10.86
  -4   0   8   66.98   15.12
  -4   0   7   -0.75   14.14
  -4   0   7    8.03   13.91
  -4   0   6   96.53   16.82
  -4   0   6  145.02   18.63
  -4   0   5    7.98   12.98
  -4   0   4  248.44   24.76
  -4   0   3    6.72   12.67
  -4   0   2  750.08   57.56
  -4   0   1    0.74   10.35
   4   0  -1    0.16    3.05
  -4   0   0  608.28   42.59
   4   0   0  556.67   40.98
   4   0   0  544.41   39.99
  -4   0  -1   11.10    7.88
   4   0   1    1.15    4.36
  -4   0  -2  190.93   13.83
   4   0   2  131.97   13.26
   4   0   3    1.25    5.86
   4   0   4  492.45   37.80
   4   0   5    0.84    6.02
   4   0   6  287.87   23.19
   4   0   6  359.75   24.09
   4   0   6  347.21   23.79
   4   0   6  370.28   26.35
   4   0   7    4.24    6.84
   4   0   7   -0.22    1.67
   4   0   7    2.63    5.09
   4   0   7    1.95    6.27
   4   0   7    0.09    3.20
   4   0   7    3.22    3.61
   4   0   7   -1.79    3.83
   4   0   8    6.73    4.12
   4   0   8   11.49    7.46
   4   0   8   14.71    5.61
   4   0   8   13.37    6.95
   4   0   8    6.64    3.36
   4   0   9    2.24    4.39
   4   0   9   13.02    7.44
   4   0   9   11.09    7.92
   4   0   9    7.79    6.07
   4   0   9    3.51    7.24
   4   0  10   49.11    6.18
   4   0  10   54.92    8.77
   4   0  10   46.54    7.79
   4   0  10   56.11    9.17
   4   0  10   46.92    9.05
   4   0  11    1.36    7.39
   4   0  11   -1.75    4.39
   4   0  11    7.06    6.95
   4   0  12   44.09    5.40
   4   0  12   41.33    7.46
   4   0  13    6.18    4.85
  -4  -1  17    1.40    3.38
  -4  -1  16   27.98    5.24
  -4  -1  15   29.39    6.31
  -4  -1  15   30.04    2.89
  -4   1  14    6.14    5.10
  -4  -1  14    4.76    6.09
  -4  -1  14    1.31    1.85
  -4   1  14    3.04    1.44
  -4  -1  13    8.87    6.02
  -4   1  13    3.59    1.60
  -4   1  13   20.94    8.78
   4  -1 -13   -2.62    7.69
   4   1 -13    5.21    7.43
  -4   1  13    5.39    5.51
  -4   1  12    3.75    1.58
  -4   1  12   -2.24    5.38
  -4  -1  12    2.04    5.24
   4   1 -12   -0.52    7.48
  -4  -1  12    2.39    5.92
  -4  -1  12   -0.55   11.35
  -4  -1  11  133.65   19.52
   4   1 -11  187.46   18.15
  -4  -1  11  193.69   15.11
  -4   1  11  190.03   15.18
  -4   1  11  183.20   14.13
  -4  -1  11  188.15   14.15
  -4  -1  11  169.36   15.24
  -4  -1  10  111.64   17.30
  -4  -1  10   99.02   17.61
  -4   1  10  155.38   11.87
  -4   1  10  151.51   12.56
  -4  -1  10  149.16   11.55
  -4  -1  10  149.23   11.29
  -4   1  10  150.58   11.54
   4   1 -10  157.56   15.37
  -4  -1  10  158.00   12.95
  -4   1  10  150.86   12.85
  -4  -1   9  122.72   16.84
  -4  -1   9  138.91   19.04
  -4  -1   9  138.06   10.74
  -4   1   9  141.92   10.74
  -4  -1   8   -2.25   13.26
  -4   1   8    6.09   12.14
  -4   1   7  302.34   29.85
  -4  -1   7  397.01   31.57
  -4   1   7  316.85   30.14
  -4   1   6  250.39   24.86
  -4   1   6  273.23   25.96
  -4  -1   6  271.63   26.41
  -4   1   5  342.98   29.70
  -4   1   4   15.75   13.17
  -4   1   3   22.65   12.71
  -4  -1   3   23.82   12.29
   4   1  -3   21.51    5.33
  -4  -1   2  124.01   17.69
  -4   1   2  108.64   17.45
  -4  -1   1 1440.83  106.04
   4   1  -1 1451.50  104.33
  -4   1   1 1384.35  105.89
   4   1   0 1597.72  108.19
  -4  -1   0 1499.01  109.09
   4  -1   0 1469.57  107.24
   4   1   0 1509.40  107.49
  -4   1   0 1318.33  108.83
  -4  -1  -1   92.50   10.98
   4   1   1   83.92    8.62
   4   1   2   25.09    6.57
  -4  -1  -2   42.49    7.75
   4   1   3   27.74    6.72
   4   1   4   -0.97    6.14
   4   1   5  150.93   14.26
   4  -1   6  127.16   10.81
   4   1   6  127.15   10.81
   4   1   6  129.73   13.42
   4  -1   6  153.98   12.30
   4  -1   6  143.31   10.09
   4  -1   6  112.97   11.18
   4   1   6  125.51   11.21
   4   1   7   32.41    4.82
   4  -1   7   35.31    4.86
   4  -1   7   30.70    4.63
   4   1   7   29.86    4.46
   4  -1   7   36.30    4.40
   4   1   7   34.55    8.21
   4   1   7   42.79    7.52
   4  -1   7   31.41    3.20
   4   1   7   43.84    7.05
   4  -1   7   49.92    7.92
   4  -1   7   24.15    5.84
   4   1   7   27.71    5.99
   4   1   8   39.91    5.42
   4  -1   8   38.57    4.75
   4   1   8   37.29    4.84
   4  -1   8   35.39    5.00
   4   1   8   39.83    8.86
   4   1   8   53.31    8.10
   4  -1   8   41.72    6.52
   4  -1   8   54.48    7.65
   4   1   8   53.04    8.55
   4  -1   8   37.97    3.77
   4  -1   9   25.35    8.35
   4   1   9   23.98    7.90
   4  -1   9   34.19    7.12
   4   1   9   38.34    8.61
   4   1   9   24.53    4.97
   4   1   9   37.19    8.02
   4  -1   9   32.80    6.65
   4  -1   9   19.51    2.87
   4   1  10  154.32   13.44
   4   1  10  148.81   13.92
   4  -1  10  135.62   12.73
   4   1  10  148.53   11.85
   4   1  10  124.22   14.58
   4  -1  10  134.49   14.67
   4  -1  10  134.48   12.81
   4   1  11    2.42    6.78
   4   1  11    4.28    7.58
   4   1  11    3.69    4.36
   4  -1  11    3.68    7.43
   4   1  12   16.12    6.12
   4   1  12   15.47    6.68
   4   1  12   11.38    4.08
   4  -1  12   11.85    6.70
   4  -1  13   14.18    5.41
  -4  -2  17   20.16    3.37
  -4   2  17   19.91    3.37
  -4  -2  16   12.03    1.55
  -4   2  16   12.96    4.64
  -4  -2  16    5.86    4.50
  -4  -2  15    5.89    1.76
  -4   2  15    3.30    5.33
  -4  -2  15   -1.43    5.31
  -4  -2  14   11.47    2.30
  -4   2  14   11.35    5.07
  -4  -2  14    6.27    5.80
  -4   2  14   19.64    5.98
  -4   2  13  109.27   15.88
  -4   2  13  194.07   13.34
   4   2 -13  166.06   16.14
  -4  -2  13  139.23   13.22
  -4   2  13  137.18   13.10
  -4   2  12   36.10   11.86
  -4   2  12   20.24   11.79
  -4   2  12   44.05    6.60
   4   2 -12   48.78    9.38
  -4   2  12   31.42    6.60
  -4  -2  12   36.38    6.92
  -4  -2  11    9.78   11.21
  -4   2  11    8.02   10.98
  -4   2  11    4.48    5.22
  -4  -2  11    2.90    1.83
   4   2 -11    5.19    7.23
  -4  -2  11    5.53    5.72
  -4   2  11    4.74    5.60
  -4   2  10   16.16    2.69
  -4  -2  10   11.25    2.59
  -4  -2  10   11.63   10.67
  -4  -2  10   11.67   12.16
  -4   2  10   17.15   10.95
  -4   2  10   19.08    5.19
  -4  -2  10    8.68    2.01
  -4   2  10   13.62    3.38
   4   2 -10   18.10    7.91
  -4  -2  10   19.84    5.74
  -4   2  10   19.37    5.51
  -4  -2   9  131.43    9.52
  -4  -2   9  121.24    9.29
  -4   2   9  128.01    9.49
  -4  -2   9   97.15   18.15
  -4  -2   9   86.46   15.15
  -4   2   9   76.14   14.94
  -4   2   9  112.75    9.69
   4   2  -9  128.48   13.03
  -4  -2   8  453.97   43.36
   4   2  -8  554.49   40.58
   4   2  -7    5.58    6.48
  -4  -2   7   38.82   14.17
  -4  -2   7   29.55   13.42
  -4   2   7   28.46   13.70
  -4   2   6  417.14   37.26
  -4  -2   6  418.03   37.39
   4   2  -5  141.37   13.24
  -4  -2   5  138.79   17.29
  -4   2   5  135.85   17.16
  -4   2   4   27.50   12.68
   4   2  -4   51.43    7.55
   4   2  -3  135.03   12.13
  -4   2   3  132.27   16.28
   4   2  -2  555.97   41.39
   4   2  -1   10.55    3.93
   4   2   0  266.78   20.32
   4  -2   0  247.21   20.18
   4   2   0  268.91   19.84
   4   2   1 1133.06   82.89
   4   2   1 1190.86   83.50
   4  -2   1 1105.56   83.40
   4  -2   2  553.25   42.91
   4   2   2  590.64   43.03
   4   2   3   36.44    6.65
   4  -2   3   26.31    6.31
   4  -2   4  110.39   11.21
   4   2   4  114.57   11.36
   4   2   5   10.70    6.29
   4  -2   5   12.14    6.51
   4  -2   6  127.41   10.87
   4   2   6  157.03   13.78
   4  -2   6  149.22   13.61
   4  -2   6  131.69   10.78
   4   2   6  127.48   10.84
   4   2   6  142.39   10.85
   4  -2   6  141.72   10.81
   4  -2   6  117.61    9.99
   4  -2   6  138.71   11.41
   4   2   6  143.77   11.36
   4  -2   6  155.40   12.33
   4   2   6  164.06   11.96
   4  -2   7  217.55   18.05
   4  -2   7  279.34   21.18
   4   2   7  274.32   21.26
   4   2   7  221.46   17.92
   4  -2   7  218.16   17.79
   4  -2   7  240.70   18.01
   4   2   7  251.73   18.06
   4  -2   7  223.40   17.33
   4  -2   7  227.31   18.38
   4   2   7  245.15   18.50
   4  -2   7  274.56   19.52
   4   2   7  271.32   19.27
   4  -2   8   14.18    7.52
   4   2   8   14.92    7.87
   4  -2   8    9.43    3.97
   4  -2   8   10.30    3.41
   4   2   8   10.96    4.22
   4  -2   8    7.95    4.11
   4  -2   8   17.93    2.36
   4   2   8    2.17    6.74
   4  -2   8   10.71    5.62
   4   2   8    7.30    5.79
   4  -2   8   14.82    7.89
   4   2   8   11.33    8.13
   4  -2   9   39.46    8.56
   4   2   9   20.16    8.13
   4  -2   9   35.92    3.65
   4  -2   9   36.91    5.31
   4   2   9   35.90    5.43
   4  -2   9   46.86    6.88
   4   2   9   34.72    7.01
   4  -2   9   48.58    9.09
   4  -2   9   37.98    5.12
   4   2   9   44.48    7.81
   4   2   9   50.26    9.20
   4  -2  10   18.47    4.77
   4   2  10   16.68    4.75
   4  -2  10   14.02    6.23
   4   2  10   20.40    6.55
   4   2  10   18.17    8.79
   4   2  10   22.56    7.33
   4   2  11  104.54    9.41
   4  -2  11  115.42    9.42
   4   2  11  108.59   10.88
   4   2  11   97.47   11.89
   4  -2  12   71.49    6.49
   4   2  12   64.26    6.51
   4   2  12   59.93    8.89
   4  -2  13    8.38    5.29
  -4  -3  16   72.75    9.43
  -4   3  16   61.19    9.41
  -4   3  15   24.54    5.39
  -4  -3  15   21.45    5.44
  -4  -3  15   29.63    2.92
  -4  -3  14  159.29   14.42
  -4   3  14  168.92   14.36
  -4   3  14  130.13   16.56
  -4   3  13    7.58    5.34
  -4   3  13   -1.74    5.41
  -4  -3  13   -5.21    5.92
  -4   3  13   13.08   11.48
   4   3 -12   23.92    7.86
  -4   3  12   14.32   11.68
  -4   3  12   14.90    5.70
  -4  -3  12   17.21    5.93
  -4   3  12   19.47    5.73
  -4   3  11    0.17    2.99
  -4  -3  11   -2.51   11.03
  -4   3  11   -2.89   10.36
   4   3 -11    0.89    7.20
  -4   3  11    0.68    5.33
  -4  -3  11    0.37    5.57
  -4   3  11   -2.61    5.26
  -4  -3  11   -0.13    1.89
  -4   3  10   12.00    2.65
  -4  -3  10   11.25    2.79
  -4  -3  10   28.16   13.34
  -4   3  10   15.96   10.27
  -4  -3  10   22.60   11.04
   4   3 -10   12.39    7.03
  -4  -3  10   10.54    2.20
  -4   3  10   15.99    3.28
  -4  -3  10   14.24    5.55
  -4   3  10   23.87    5.41
  -4  -3   9  107.06   18.30
  -4   3   9   80.43   14.51
  -4  -3   9  104.07   15.05
  -4  -3   9  135.12   10.74
  -4   3   9  127.13   10.52
  -4  -3   9  109.65    9.11
  -4  -3   9  124.23    9.25
  -4   3   9  120.60    9.20
  -4   3   9  119.68    9.54
   4   3  -9  120.23   12.97
  -4   3   8   12.15    9.61
  -4  -3   8   14.46   10.37
  -4  -3   8    9.43   13.66
   4   3  -8    4.10    6.68
  -4  -3   7    7.90   12.71
   4   3  -7    8.63    6.13
  -4  -3   6 1312.19   96.83
  -4   3   6 1281.58   96.70
  -4  -3   5  171.08   18.47
  -4   3   5  168.40   18.19
  -4   3   4  537.26   44.72
  -4  -3   4  495.85   44.84
   4   3  -3   21.31    5.80
   4   3  -2   65.23    7.41
   4   3  -1    3.02    4.17
   4   3   0  713.20   52.20
   4  -3   0  705.26   52.18
   4   3   0  704.09   52.17
   4   3   1  869.98   65.57
   4  -3   1  903.07   65.82
   4   3   1  919.45   65.88
   4   3   2  145.00   13.49
   4  -3   2  167.90   13.67
   4   3   3  282.27   22.79
   4  -3   3  289.57   22.76
   4  -3   4   82.39    9.22
   4   3   4   75.72    9.09
   4  -3   5    7.69    3.41
   4   3   5    8.07    5.84
   4  -3   5   10.26    5.84
   4   3   5    1.16    5.76
   4   3   6   25.37    5.91
   4   3   6   22.11    6.73
   4  -3   6   10.32    6.27
   4   3   6   16.72    3.83
   4  -3   6   14.32    3.66
   4  -3   6    8.68    1.66
   4  -3   6   13.33    4.87
   4   3   6   17.23    4.82
   4  -3   6   12.32    4.16
   4  -3   6   13.25    3.80
   4   3   6   23.05    6.45
   4  -3   7   53.59    6.20
   4  -3   7   56.90    8.85
   4   3   7   50.76    8.98
   4  -3   7   52.49    6.06
   4   3   7   46.63    5.79
   4  -3   7   56.54    5.82
   4   3   7   51.51    7.74
   4  -3   7   60.78    8.61
   4  -3   7   52.46    6.89
   4   3   7   42.17    6.89
   4  -3   7   59.60    4.58
   4  -3   8   20.73    7.24
   4   3   8   25.20    7.50
   4  -3   8   19.98    3.77
   4  -3   8   22.95    4.74
   4  -3   8   16.51    5.71
   4   3   8   12.47    5.84
   4  -3   8   24.22    7.52
   4   3   8   20.06    4.33
   4  -3   8   18.44    4.27
   4  -3   8   13.88    2.25
   4   3   8   13.70    8.34
   4   3   8   15.51    6.31
   4  -3   9   61.55    9.87
   4   3   9   67.26   10.01
   4  -3   9   63.71    7.08
   4   3   9   67.44    8.51
   4  -3   9   80.37    5.98
   4  -3   9   81.36   10.41
   4   3   9   67.57    9.07
   4   3   9   72.13   10.98
   4  -3   9   73.32    7.17
   4   3   9   67.10    7.18
   4  -3  10  171.46   15.11
   4   3  10  189.19   15.37
   4  -3  10  202.93   15.37
   4  -3  10  204.90   14.68
   4  -3  10  217.94   17.75
   4   3  10  202.19   16.56
   4   3  10  191.06   17.73
   4  -3  11   27.86    8.29
   4   3  11   25.01    4.51
   4  -3  11   23.59    4.39
   4   3  11   21.24    8.77
   4   3  12   91.36   10.34
  -4  -4  16   51.80    6.62
  -4  -4  16   88.54    6.03
  -4   4  15   20.95    4.00
  -4  -4  15   21.43    4.71
  -4   4  15   24.00    4.58
  -4  -4  15   20.21    2.51
  -4  -4  14    6.50    5.12
  -4   4  14   15.03    4.93
  -4   4  14    1.45   10.52
  -4   4  14   13.44    4.73
  -4  -4  13    1.00    5.27
  -4   4  13    8.30    4.99
  -4   4  13   12.94   12.12
  -4   4  13    3.10    5.00
  -4   4  12    8.67   12.44
  -4   4  12   14.18    5.51
   4   4 -12    2.99    6.04
  -4  -4  12    1.39    5.31
  -4   4  12    4.08    5.11
   4   4 -11  345.98   27.31
  -4   4  11  278.32   28.02
  -4   4  11  326.03   24.07
  -4  -4  11  314.82   24.70
  -4   4  11  303.10   24.61
  -4  -4  11  332.93   23.94
  -4   4  11  333.08   24.92
   4   4 -10  160.31   14.90
  -4  -4  10  164.01   12.64
  -4   4  10  163.99   12.51
  -4  -4  10  143.96   11.32
  -4   4  10  149.92   11.63
  -4  -4  10  138.51   19.83
  -4  -4  10  115.13   16.59
  -4   4  10   92.02   16.00
  -4  -4   9    9.59    9.96
  -4   4   9   23.58    9.59
  -4  -4   9   23.56   14.44
  -4   4   9   27.72    3.73
  -4  -4   9   30.02    3.19
  -4   4   9   28.84    3.11
  -4  -4   9   26.19    2.93
   4   4  -9   28.82    7.47
  -4  -4   9   25.52    5.40
  -4   4   9   23.58    5.24
  -4  -4   8    5.12    8.97
  -4  -4   8  -11.73   13.06
  -4   4   8    6.74    9.06
  -4  -4   8    0.76    1.68
  -4   4   8    1.65    2.65
   4   4  -8    0.34    6.01
   4   4  -7  246.43   21.24
  -4  -4   7  264.28   25.96
  -4   4   6   12.07   10.99
  -4  -4   6   11.94   11.40
  -4   4   5  825.42   62.28
  -4  -4   5  818.85   62.27
  -4   4   4  352.62   31.24
  -4  -4   4  339.50   31.37
   4   4  -3  167.85   14.79
   4   4  -2   -1.01    4.93
   4   4  -2   -3.02   12.15
   4   4  -1  508.29   36.61
   4   4  -1  481.99   39.65
   4  -4  -1  475.99   36.03
   4   4  -1  476.38   36.01
   4  -4   0   86.92    7.72
   4   4   0   77.57    7.57
   4   4   0   77.54    8.30
   4   4   1  592.33   43.60
   4  -4   1  563.19   43.54
   4   4   1  595.57   43.61
   4   4   2  107.48   10.03
   4  -4   2  101.95    9.96
   4   4   3  162.53   13.79
   4  -4   3  152.72   13.68
   4   4   4   14.41    6.14
   4   4   4   13.14    5.60
   4  -4   4    5.44    5.47
   4  -4   5  634.84   48.80
   4  -4   5  695.10   50.47
   4   4   5  702.38   50.54
   4   4   5  683.54   49.58
   4   4   6  192.49   13.42
   4   4   6  159.13   11.36
   4  -4   6  137.67   11.24
   4  -4   6  139.23   11.65
   4  -4   6  153.91   13.95
   4   4   6  185.94   14.54
   4  -4   6  128.00   10.53
   4  -4   7   99.66   10.98
   4   4   7   92.14   10.94
   4  -4   7  100.32    7.86
   4   4   7  100.32    7.85
   4  -4   7  101.30    8.46
   4  -4   7   90.70    8.28
   4  -4   7   73.97    6.78
   4  -4   8   59.64    4.24
   4  -4   8   38.23    8.01
   4   4   8   33.50    8.04
   4  -4   8   43.34    6.19
   4  -4   8   42.53    5.44
   4   4   8   37.49    5.47
   4  -4   8   35.11    8.77
   4  -4   8   42.50    5.96
   4  -4   9   55.75    4.18
   4  -4   9   46.17    5.48
   4   4   9   43.99    5.46
   4  -4   9   32.59    7.86
   4   4   9   31.08    7.81
   4  -4   9   32.98    9.07
   4  -4   9   37.05    5.77
   4   4  10   19.92    9.40
   4  -4  10   22.85    4.32
   4  -4  10   23.28    4.26
   4   4  10   20.00    4.34
   4  -4  10   37.06    8.55
   4  -4  10   22.14    2.57
   4  -4  11  101.21    8.58
   4   4  11  103.14    8.62
   4   4  11  108.87   12.02
   4  -4  11   97.74   11.11
   4  -4  12   12.10    6.27
   4   4  12   11.75    7.11
   4  -4  13   47.04    5.99
  -4  -5  16    2.30    0.99
  -4   5  15   71.32    7.49
  -4  -5  15   98.31    6.97
  -4   5  14  169.78   12.06
  -4  -5  14  146.81   11.85
  -4   5  14  136.45   11.78
  -4   5  13   51.35   13.16
  -4   5  13   60.80    6.79
  -4  -5  13   50.41    6.33
  -4   5  13   47.64    6.22
  -4   5  12   86.77   14.94
  -4  -5  12   70.01    7.74
  -4   5  12   64.54    7.60
  -4  -5  11   73.40    7.38
  -4   5  11   66.08    7.26
   4   5 -11   66.17    9.65
  -4   5  11   80.00   14.55
  -4   5  10  124.48   18.53
   4   5 -10  182.38   16.09
  -4   5  10  178.23   12.64
  -4  -5  10  136.05   20.63
  -4   5  10  142.23   13.08
  -4   5   9   17.63    4.46
  -4   5   9    9.84    2.99
   4   5  -9   14.76    6.65
  -4  -5   9   11.54    8.72
  -4   5   9    3.69    8.54
  -4  -5   9   16.17   14.17
  -4   5   8   64.08    5.52
   4   5  -8   64.08    9.15
  -4  -5   8   38.44    9.91
  -4   5   8   34.69    9.63
  -4  -5   8   65.84   15.44
  -4   5   7   33.84    3.88
  -4  -5   7   38.87    8.64
  -4   5   7   30.16    8.59
   4   5  -7   31.04    7.55
  -4   5   6  139.49   13.25
   4   5  -6  123.25   13.25
  -4   5   5  948.62   72.72
  -4  -5   5  994.06   72.68
   4   5  -4   71.33   13.79
   4   5  -4   48.15    8.63
  -4   5   4   63.06   10.53
  -4  -5   4   63.38    9.97
   4   5  -3  502.53   38.21
  -4  -5   3  382.30   34.57
  -4   5   3  390.37   34.76
   4   5  -3  571.15   35.19
   4  -5  -2   53.95    5.63
   4   5  -2   56.37    5.71
   4   5  -2   78.14   14.73
   4   5  -2   74.94    7.98
   4  -5  -1  214.83   18.04
   4   5  -1  254.93   18.29
   4   5  -1  267.40   19.63
   4   5  -1  200.01   23.62
   4   5   0  112.96    9.32
   4  -5   0   89.29    8.97
   4   5   0  110.13   10.23
   4   5   1   21.53    4.44
   4  -5   1   24.82    4.34
   4   5   1   20.49    5.56
   4   5   1   25.37   12.19
   4   5   2   77.34    8.21
   4  -5   2   59.87    7.23
   4   5   2   82.59    7.72
   4   5   3   74.14    8.55
   4   5   3   69.25    8.00
   4  -5   3   73.92    7.91
   4  -5   4    2.97    3.34
   4  -5   4    0.96    4.53
   4   5   4   -3.50    4.90
   4  -5   5  356.89   28.49
   4   5   5  362.24   28.67
   4   5   5  362.38   28.12
   4   5   6   11.37    7.19
   4  -5   6    6.90    3.11
   4  -5   6    3.11    5.58
   4   5   6    5.86    5.93
   4  -5   7   -2.61    5.56
   4   5   7    0.34    5.54
   4   5   7    4.60    7.51
   4   5   7    7.99    3.43
   4  -5   7    3.48    3.24
   4  -5   7    2.20    4.20
   4   5   7    0.88    8.39
   4  -5   8    8.64    7.10
   4  -5   8    4.98    1.62
   4  -5   8    8.87    6.20
   4   5   8    7.87    9.39
   4  -5   8    4.97    4.49
   4  -5   8    4.49    3.35
   4   5   8    6.32    3.44
   4  -5   8    2.92    4.55
   4  -5   9    7.94    4.36
   4  -5   9    7.77    1.77
   4   5   9    9.65    3.49
   4  -5   9    9.51    3.49
   4   5   9    8.94    9.51
   4  -5   9    4.40    7.67
   4  -5  10   37.59    8.32
   4  -5  10   36.48    4.98
   4  -5  10   39.26    4.47
   4   5  10   36.47    4.52
   4  -5  11   17.05    7.07
   4  -5  12    8.83    5.62
   4  -5  13    9.18    3.87
  -4   6  14   55.85    5.88
  -4   6  13   -0.48   12.21
  -4   6  13   12.89    8.49
  -4   6  13    1.36    4.62
  -4   6  12   -5.83   13.62
  -4   6  12   -1.80   11.17
  -4   6  12    4.05    5.04
   4   6 -11   68.33    9.88
  -4   6  11   79.72   15.62
  -4  -6  11   75.09    6.33
  -4  -6  10   74.36    6.49
  -4   6  10   77.75    6.67
   4   6 -10   80.38   10.47
  -4   6   9   12.06   12.50
  -4  -6   9    1.91    2.14
  -4   6   9    1.63    2.76
  -4  -6   9   17.54   14.09
  -4   6   9    8.80    7.89
   4   6  -9    0.42    6.33
  -4   6   8  102.74    8.53
  -4  -6   8   98.17    8.17
  -4   6   8  150.20   15.61
   4   6  -8  123.23   12.50
  -4  -6   8  129.36   18.84
  -4  -6   7   73.82    5.78
  -4   6   7   63.52    6.23
  -4   6   7   56.03   12.63
   4   6  -7   81.69    9.93
  -4   6   6  148.42   16.02
  -4  -6   6  162.78   12.35
   4   6  -6  195.39   16.06
  -4  -6   5   15.83    2.11
  -4   6   5   45.83    9.46
  -4   6   4   36.98    9.43
   4   6  -4   26.67    7.05
   4   6  -4   28.86   13.50
   4   6  -3  253.14   20.13
   4   6  -3  186.76   23.82
  -4   6   2   56.52   10.06
   4   6  -2   51.90    8.02
   4   6  -2   39.55   14.71
  -4   6   1  467.07   34.31
   4   6  -1  450.29   34.30
   4   6  -1  354.55   37.14
   4   6   0  175.38   15.86
  -4   6   0  191.42   16.74
   4   6   0  178.56   14.88
  -4   6  -1   24.16    8.60
   4   6   1    3.37    5.30
   4   6   1   21.40   12.89
   4   6   1   16.18    5.88
   4   6   2   89.58    8.69
   4   6   2   57.37   14.18
  -4   6  -2   95.98   10.56
   4  -6   2   58.69    6.28
   4   6   3    4.84    6.25
  -4   6  -3    6.01    8.02
   4  -6   3    6.11    3.36
  -4   6  -4   31.47    8.66
   4  -6   4   39.05    4.93
   4   6   5    8.48    7.40
   4  -6   5    0.34    3.90
   4   6   6  661.08   49.71
   4   6   7   57.13   10.17
   4   6   7   44.41    9.12
   4  -6   8  242.13   18.32
   4  -6   8  214.44   19.24
   4   6   8  232.40   20.36
   4  -6   8  248.26   18.26
   4   6   8  201.05   19.42
   4  -6   9  101.51    9.14
   4  -6   9  106.89    9.18
   4  -6   9   96.21   10.83
   4   6   9   77.15   12.53
   4  -6  10  151.58   13.71
   4   6  10  137.38   15.06
   4  -6  10  156.57   12.19
   4   6  11   31.27    8.25
   4  -6  11   27.82    6.56
   4  -6  12   31.64    5.43
  -4  -7  15   16.38    1.70
  -4   7  14    8.71    3.22
  -4   7  13    4.98    8.63
  -4   7  13    1.35    4.13
  -4   7  12    9.46   11.11
  -4   7  12    9.24   13.26
  -4   7  12    9.58    4.97
  -4  -7  11  250.67   18.70
  -4   7  10    8.30    6.72
  -4   7  10   -2.37   14.12
   4   7 -10    2.41    5.66
  -4  -7  10    7.70    2.46
   4   7  -9  421.17   33.31
  -4   7   9  300.69   32.06
  -4   7   9  358.98   34.25
  -4  -7   9  462.14   30.35
  -4   7   9  415.00   30.36
  -4  -7   9  249.23   35.74
  -4   7   8    3.70    2.94
  -4   7   8   -2.96   12.20
  -4   7   8   17.56    9.73
  -4  -7   8    5.50    2.24
   4   7  -8   12.97    6.73
   4   7  -7   24.52    7.51
  -4  -7   7   23.26    2.93
  -4   7   7   26.76    3.88
  -4   7   7   33.38   11.55
   4   7  -6   21.27    7.67
  -4  -7   6   19.69    2.62
  -4   7   5  146.56   13.60
  -4  -7   5  105.13    8.77
  -4   7   4   10.28    8.69
   4   7  -4   40.80   14.34
  -4   7   4   36.87   10.28
   4   7  -3   18.44   13.59
   4   7  -3    2.27    6.59
   4   7  -2   14.58   13.99
   4   7  -2    5.20    5.12
   4   7  -2    5.75    6.51
  -4   7   2   -0.21    9.03
  -4   7   1  120.72   14.47
   4   7  -1  125.88   11.95
   4   7  -1  100.22   18.56
   4   7   0    9.02    5.94
   4   7   0   19.95    6.36
  -4   7   0    9.19    9.18
  -4   7  -1  219.14   18.21
   4   7   1  231.15   16.94
   4   7   1  180.28   22.32
   4  -7   1  180.79   15.43
   4   7   1  228.40   18.13
   4   7   2   51.24   14.23
   4   7   2   58.32    8.10
   4  -7   2   43.34    5.37
  -4   7  -2   57.40    9.60
   4   7   3   48.24    8.39
  -4   7  -3   48.50    9.10
   4  -7   3   38.02    5.16
  -4   7  -4   68.52    9.78
   4  -7   4   61.15    6.50
   4   7   4   64.81    9.61
   4  -7   5  196.10   15.58
   4   7   6   -3.73    8.11
   4   7   6    0.87    8.32
   4  -7   6    1.61    4.22
   4   7   7   13.38    8.17
   4   7   7   14.94    9.18
   4   7   8   14.72    7.66
   4  -7   8   13.42    6.68
   4  -7   8   12.32    5.12
   4   7   8    7.23    9.16
   4  -7   9    7.07    6.39
   4  -7   9    3.41    4.38
   4   7   9   10.85    8.77
   4  -7  10   26.34    6.44
   4  -7  10   28.49    4.33
   4   7  10   35.33    8.40
   4  -7  11   11.91    5.15
   4   7  11   19.05    6.46
   4  -7  12   11.88    3.35
  -4  -8  14   -0.08    1.21
  -4   8  13   12.75    3.67
  -4   8  13   -2.74    7.52
  -4   8  12   17.30    4.69
  -4   8  12   -2.82   10.05
  -4   8  11   20.49   13.89
  -4   8  11    9.81   12.08
  -4  -8  11   14.95    2.66
  -4  -8  10    5.19    2.42
  -4   8  10   -0.17    7.10
  -4   8  10    8.99   13.95
  -4   8   9   90.57   11.44
  -4  -8   9   68.48    6.05
  -4   8   9   96.68   15.79
  -4   8   9   68.42    6.13
   4   8  -9   65.39    9.67
  -4   8   8   24.12   10.53
  -4  -8   8   11.22    2.54
  -4   8   8   19.12   13.20
  -4   8   8   12.42    3.20
   4   8  -8   13.44    6.99
  -4   8   7  136.15   11.40
   4   8  -7  147.86   15.12
  -4  -8   7  155.36   11.15
  -4  -8   6   41.97    4.01
  -4   8   6   51.97   11.93
   4   8  -6   44.96    9.16
  -4   8   5   13.66   10.37
  -4  -8   5    2.55    1.96
   4   8  -4  110.55   18.48
  -4  -8   4   93.52    7.44
  -4   8   4   98.95   12.43
   4   8  -3  229.37   18.78
  -4   8   3  200.09   19.29
   4   8  -2  632.94   46.54
   4   8  -2  492.10   51.38
   4   8  -2  633.28   48.76
  -4   8   2  668.86   48.22
   4   8  -1   52.30    8.64
   4   8  -1   38.43   15.37
   4   8  -1   45.87    7.36
  -4   8   1   40.58   10.97
   4   8   0 1244.95   91.80
   4   8   0 1202.01   89.95
  -4   8   0 1255.00   90.72
   4  -8   1  426.81   32.11
   4   8   1  456.75   33.26
   4   8   1  365.99   38.07
  -4   8  -1  443.19   34.07
   4  -8   2  119.81   11.06
   4   8   2  168.01   13.42
   4   8   2   99.22   19.06
  -4   8  -2  171.88   14.62
   4  -8   3  148.50   11.10
   4   8   3  109.76   13.28
  -4   8  -3  109.37   13.76
   4  -8   4   62.49    7.16
  -4   8  -4   83.80   10.30
   4   8   4   90.06   10.69
   4   8   5   -0.65    7.95
   4  -8   5   -3.04    4.04
   4   8   6   64.07    9.96
   4  -8   6   59.97    6.89
   4   8   7    5.34    8.72
   4  -8   7    7.66    4.39
   4  -8   7    5.20    5.57
   4   8   7    7.45    7.92
   4  -8   8   84.41    9.19
   4   8   8   97.84   11.32
   4  -8   8   91.77    8.67
   4  -8   9    1.68    5.30
   4   8   9   11.31    7.67
   4  -8   9    3.50    3.96
   4  -8  10   71.51    6.39
   4  -8  10   73.93    7.42
   4   8  10   73.62    8.73
   4  -8  11   41.51    4.39
   4   8  11   31.52    5.66
  -4  -9  13  114.33    8.46
  -4   9  13  116.43    8.60
  -4   9  12   13.25    8.79
  -4   9  12    5.22    3.67
  -4   9  11   13.38   10.79
  -4  -9  10  105.93    8.22
  -4   9  10   82.70   15.89
  -4  -9   9    6.25    2.36
  -4   9   9   11.57    9.11
  -4   9   9    9.72   13.63
  -4   9   8   47.34    4.87
  -4  -9   8   49.19    4.54
  -4   9   8   51.63   11.46
  -4   9   8   37.03   14.07
  -4   9   7   61.31   13.45
  -4   9   7   79.63    7.69
   4   9  -7  101.15   11.77
  -4  -9   7  101.37    7.37
  -4   9   7   46.62   14.24
   4   9  -6   46.76    8.82
  -4   9   6   39.27   12.29
  -4  -9   6   41.87    4.02
  -4  -9   5  106.57    8.25
  -4   9   5   78.84   13.50
   4   9  -4   39.74   15.57
  -4  -9   4   61.03    5.18
  -4   9   4   63.36   11.30
   4   9  -3  188.35   16.31
   4   9  -3  127.92   21.24
  -4  -9   3  145.37   11.34
  -4   9   3  168.21   17.48
  -4   9   2  347.63   29.07
   4   9  -2  401.98   29.57
  -4   9   1   31.07   11.82
   4   9  -1   32.00   15.95
   4   9  -1   37.15    7.27
   4   9  -1   36.15    8.23
   4   9   0  316.21   25.01
   4   9   0  258.21   31.28
  -4   9   0  339.22   26.80
   4  -9   1    6.90    3.54
   4   9   1   15.59   15.28
   4   9   1   15.32    7.50
  -4   9  -1   17.77   10.18
   4  -9   2  388.07   27.04
   4   9   2  308.81   28.29
  -4   9  -2  342.30   28.97
   4  -9   3    4.76    4.02
  -4   9  -3    8.98    8.73
   4   9   3    1.25    8.26
   4  -9   4   48.73    5.75
   4   9   4   37.88    8.09
   4   9   4   52.48    9.86
   4  -9   5    5.80    4.29
   4   9   5    7.30    7.70
   4   9   5    1.67    8.52
   4  -9   6    8.08    4.43
   4   9   6    3.44    7.55
   4   9   7   36.23    8.60
   4   9   7   39.55    8.69
   4  -9   7   53.87    5.82
   4  -9   8   21.73    4.77
   4   9   8   14.50    7.39
   4  -9   8   25.73    4.83
   4  -9   9   -1.46    3.53
   4   9   9    8.66    6.10
   4  -9   9    0.84    3.48
   4   9  10   67.12    8.30
   4  -9  10  103.70    7.42
  -4  10  12    1.40    2.58
  -4 -10  12    4.95    2.50
  -4  10  12    3.23    6.49
  -4  10  11   27.70    4.44
  -4 -10  10    2.48    1.66
  -4  10   9    7.00    8.82
  -4 -10   9   26.60    2.88
  -4  10   9    9.89   12.08
  -4  10   8   12.10    9.78
  -4 -10   8   14.18    2.41
  -4  10   8   10.73    2.51
  -4  10   8   16.78   12.56
  -4  10   7   23.77    3.57
  -4  10   7   15.30   11.05
  -4 -10   7   18.83    2.77
  -4 -10   6   52.75    4.47
  -4  10   6   44.48    5.30
  -4 -10   5  121.91    9.42
  -4 -10   4   16.54    2.47
  -4 -10   3   11.54    2.06
   4  10  -3   16.64    7.96
  -4 -10   2   51.76    4.51
   4  10  -2   68.24   10.25
   4  10  -2   35.50   16.48
   4  10  -1  150.02   12.89
   4  10  -1   92.30   20.07
   4  10   0   16.43    7.10
   4  10   1   21.14    7.74
   4  10   2    5.53    7.93
   4 -10   2    7.06    3.59
   4  10   3   79.19   10.79
   4 -10   3   86.44    7.73
   4  10   4   71.21   11.73
   4 -10   4  112.53    9.06
   4  10   5  170.48   18.31
   4  10   5  185.35   17.31
   4  10   6   25.47    6.82
   4 -10   6   27.53    4.54
   4  10   7   50.90    7.87
   4  10   7   44.52    6.85
   4 -10   8   26.01    4.19
   4  10   8   18.73    5.04
   4 -10   9    4.87    2.67
  -4  11  11   17.27    2.84
  -4  11  10   14.06    8.21
  -4  11  10   22.97    4.75
  -4  11   9   -1.91    9.36
  -4  11   9    3.53    7.19
  -4 -11   9    4.20    1.36
  -4  11   8    5.28   10.25
  -4 -11   8   10.06    1.77
  -4  11   8   14.40    8.77
  -4  11   7   65.60    5.73
  -4 -11   7   71.47    5.51
  -4  11   7   56.59   11.37
  -4  11   7   55.67   12.13
  -4  11   6  121.09    9.66
  -4 -11   6  128.87    9.22
  -4  11   6   63.56   14.10
  -4  11   6   63.19   14.23
  -4  11   5   20.40   11.08
  -4 -11   5   63.94    5.09
  -4  11   4  107.29   15.52
  -4  11   4  113.11   17.20
  -4  11   3    7.71    8.49
  -4 -11   3    1.10    1.54
  -4 -11   2    2.34    1.42
   4  11  -1   11.90    5.76
  -4 -11   1   19.27    2.13
   4  11   0    5.23    6.23
  -4 -11   0    0.37    1.30
   4  11   1   77.17    9.51
   4  11   2   22.86    7.61
   4  11   3   67.56    9.63
   4 -11   3   79.70    6.95
   4  11   4   -7.08    7.15
   4  11   5   45.38    8.03
   4  11   6    1.82    5.94
   4 -11   8    5.30    2.52
  -4 -12  10    8.50    1.68
  -4  12   9    7.71    6.27
  -4  12   9    1.32    3.97
  -4  12   8   58.04    8.52
  -4  12   8   45.92    8.19
  -4  12   7   15.95    8.17
  -4 -12   7    0.58    0.96
  -4  12   7    7.52    7.61
  -4 -12   6   11.39    1.48
  -4  12   6   17.44    7.80
  -4  12   5   -0.24    2.68
  -4 -12   5    1.73    1.15
  -4  12   4    2.75    9.77
  -4 -12   4    9.46    1.41
  -4  12   3   20.12    9.93
  -4  12   2   38.80    9.80
  -4  12   1   47.93    9.76
   4  12   0   10.21    5.02
  -4  12   0    3.68    7.92
   4  12   1   12.68    5.66
  -4  12  -1   28.56    7.43
   4  12   2   33.27    6.47
  -4  12  -2   28.35    6.67
   4  12   3   17.72    6.07
   4  12   4    1.63    5.50
   4 -12   5    2.02    3.11
   4 -12   6   65.34    5.74
   4 -12   7    2.56    1.71
  -4 -13   6   23.46    2.43
  -4  13   5   15.36    7.22
  -4  13   4    4.69    7.41
  -4  13   4    9.48    2.32
  -4  13   3    8.56    7.18
  -4  13   3    7.39    2.60
  -4  13   2    4.46    6.83
  -4  13   1   -3.48    6.23
  -4  13   0   16.44    5.81
   4 -13   1    3.18    2.30
   4 -13   2   46.27    4.32
   4 -13   3    7.08    2.34
   4 -13   4    2.08    1.93
  -4  14   1   36.30    3.16
  -4  14   0   44.25    3.73
  -5   0  17    3.65    3.50
  -5   0  16   32.42    5.49
  -5   0  15    4.12    5.43
  -5   0  14   44.09    3.74
  -5   0  14   40.89    7.12
  -5   0  13   -3.89   11.16
  -5   0  13   -0.14    5.71
   5   0 -13    3.81    8.19
  -5   0  13    4.86    6.19
  -5   0  13   -0.05    1.64
   5   0 -12    9.53    8.03
  -5   0  12    7.62    3.20
  -5   0  12    7.17   11.72
  -5   0  12   15.45    6.28
  -5   0  11   -0.16    2.72
  -5   0  11    4.16   11.39
  -5   0  11   -2.40    5.90
  -5   0  10  124.21   16.65
  -5   0  10  119.79   19.24
  -5   0  10  139.12   11.10
  -5   0  10  123.55   10.05
  -5   0   9    1.96    3.35
  -5   0   9    3.56    4.12
  -5   0   9   -0.88    2.70
  -5   0   8  126.06   19.08
  -5   0   8  155.94   20.95
  -5   0   7   11.00   14.10
  -5   0   7    0.60   15.03
  -5   0   6  312.61   29.03
  -5   0   5    6.48   14.12
  -5   0   4  545.44   44.98
  -5   0   3    2.77   13.07
  -5   0   2    8.15   12.13
   5   0  -2    0.61    3.73
   5   0  -1   -1.30    2.46
  -5   0   1    0.32   10.78
  -5   0   0   67.93   11.09
   5   0   0   38.49    6.47
  -5   0  -1   -2.97    8.08
   5   0   1    0.95    4.96
   5   0   2  175.76   15.67
   5   0   3    3.41    6.12
   5   0   4  424.34   33.38
   5   0   5    2.77    5.62
   5   0   5   -2.69    6.61
   5   0   5    2.25    3.78
   5   0   5    0.55    3.22
   5   0   6  515.73   38.40
   5   0   6  517.52   38.45
   5   0   6  510.20   40.79
   5   0   6  496.63   38.35
   5   0   6  586.54   39.37
   5   0   7    7.03    6.76
   5   0   7    2.38    7.09
   5   0   7    2.10    4.13
   5   0   7    5.99    7.29
   5   0   7    2.33    3.80
   5   0   8   23.96    4.98
   5   0   8   24.59    8.25
   5   0   8   26.12    7.49
   5   0   8   20.45    4.25
   5   0   9    2.36    4.54
   5   0   9   -5.33    7.00
   5   0   9    0.64    3.17
   5   0   9    9.01    7.43
   5   0  10  323.74   22.76
   5   0  10  260.82   23.41
   5   0  11    3.32    4.17
   5   0  11    7.07    6.80
   5   0  12   15.13    3.61
   5   0  12   21.26    5.93
  -5  -1  17    9.76    3.33
  -5  -1  16    7.88    4.61
  -5  -1  15   11.33    5.67
  -5  -1  15   10.08    1.65
  -5   1  14   16.16    5.63
  -5  -1  14   19.04    6.15
  -5  -1  14   10.41    2.02
  -5   1  13   34.84   11.21
  -5   1  13   56.68    6.97
   5   1 -13   40.26   10.13
   5  -1 -13   54.29   10.44
  -5  -1  13   38.35    7.21
  -5  -1  13   31.64   12.07
  -5   1  13   11.51   11.56
  -5  -1  12  135.58   13.21
  -5  -1  12  165.76   11.87
   5   1 -12  145.79   16.31
  -5  -1  11  211.21   16.99
   5   1 -11  223.52   20.03
  -5  -1  11  159.93   20.98
  -5  -1  11  214.89   15.70
  -5   1  10   15.19    5.25
  -5  -1  10   20.50    4.82
   5   1 -10   23.51    8.19
  -5   1  10   23.66    4.08
  -5  -1  10   12.81   11.78
  -5  -1  10    9.77   14.17
  -5  -1  10   19.12    2.29
  -5  -1  10   18.41    3.15
  -5   1  10   22.20    3.20
  -5   1   9    7.35    4.38
  -5  -1   9    5.89    4.01
   5   1  -9    8.76    6.91
  -5   1   9    6.83    3.40
  -5  -1   9   13.32   14.70
  -5  -1   9    4.94    1.50
  -5   1   9    7.79    2.67
  -5  -1   9    6.15    2.77
  -5   1   8    7.45   14.14
  -5  -1   8   -9.34   15.60
  -5   1   8    1.22   13.71
  -5   1   7  150.63   20.41
  -5   1   7  165.70   21.36
  -5   1   6   15.35   13.76
  -5   1   5   67.72   15.29
   5   1  -5   48.33    7.47
  -5   1   5   39.65   15.71
   5   1  -4  369.66   29.03
  -5  -1   4  400.32   33.75
  -5   1   4  376.05   33.18
  -5  -1   3  201.64   19.09
  -5   1   3  188.05   18.37
  -5  -1   2  171.97   24.18
  -5   1   2  192.70   23.90
   5  -1  -1   69.58    5.97
   5   1  -1   69.11    6.23
  -5   1   1   53.45   12.14
   5   1   0  308.83   21.50
   5   1   0  270.08   20.04
  -5  -1   0  264.79   23.84
  -5  -1  -1  243.41   20.35
   5   1   1  218.13   18.41
   5   1   2    6.71    6.17
   5   1   3  239.46   20.26
   5   1   4   22.98    6.96
   5   1   5   47.51    6.72
   5  -1   5   36.00    4.97
   5   1   5   27.17    7.67
   5  -1   5   54.57    7.09
   5   1   5   30.83    4.71
   5  -1   5   34.41    4.69
   5  -1   6  277.83   21.20
   5   1   6  294.65   21.34
   5  -1   6  269.03   21.33
   5   1   6  290.23   23.91
   5  -1   6  307.79   22.66
   5   1   6  269.87   21.22
   5  -1   6  271.96   21.23
   5  -1   7  111.94    9.73
   5   1   7  118.97    9.85
   5   1   7  105.90    9.90
   5  -1   7  119.33   10.03
   5   1   7  123.57   13.37
   5   1   7  114.14   11.61
   5  -1   7  107.20   12.11
   5  -1   8   51.22    5.64
   5   1   8   47.04    5.67
   5   1   8   51.40    6.22
   5  -1   8   55.48    8.83
   5   1   8   44.77    9.52
   5  -1   8   53.44    6.06
   5   1   8   50.83    8.96
   5  -1   9   33.44    4.29
   5  -1   9   18.69    7.80
   5   1   9   39.98    8.53
   5  -1   9   37.69    8.80
   5   1   9   27.78    5.38
   5   1   9   43.60    8.09
   5   1   9   29.45    8.41
   5   1  10   -0.20    4.38
   5   1  10    9.02    7.72
   5   1  10    7.06    7.46
   5   1  11   71.79    6.97
   5   1  11   71.23    8.81
   5   1  11   69.71    8.89
   5   1  12    3.03    3.20
  -5  -2  17    0.04    2.79
  -5   2  17    2.06    2.91
  -5  -2  16    3.95    4.28
  -5   2  16    3.77    4.38
  -5   2  15   38.31    6.10
  -5  -2  15   36.11    6.04
  -5  -2  15   39.83    3.47
  -5   2  14   15.47    9.35
  -5   2  14   27.91    5.72
  -5   2  14   22.09    6.05
  -5  -2  14   16.61    6.01
  -5   2  13    9.52   11.11
  -5  -2  13    8.03    6.05
  -5   2  13    2.36    5.70
  -5   2  13    1.11    5.47
  -5  -2  12   12.59   12.04
  -5   2  12   28.18   11.75
  -5   2  12   41.25    6.79
  -5  -2  12   39.68    6.99
   5   2 -12   30.34    9.20
  -5  -2  11   18.68   11.60
  -5   2  11    8.55   11.08
  -5  -2  11   11.01   12.63
   5   2 -11    8.33    8.16
  -5   2  11    0.57    3.53
  -5  -2  11    0.59    1.67
  -5   2  11    0.62    2.66
  -5  -2  11    1.91    2.75
  -5  -2  11    4.11    5.92
  -5   2  11    1.16    5.68
  -5   2  10   32.68    4.35
   5   2 -10   25.66    8.35
  -5  -2  10   29.29    5.29
  -5   2  10   23.97    5.77
  -5   2  10   31.48    3.64
  -5  -2  10   31.61    3.04
  -5  -2  10   32.33    3.69
  -5  -2  10   21.10    6.25
  -5   2  10   24.10    6.01
  -5  -2  10   16.20   14.86
  -5  -2  10    8.44   11.58
  -5   2  10   32.30   11.96
  -5  -2   9   57.95    5.20
  -5  -2   9   68.73    5.74
  -5   2   9   76.09    5.75
  -5  -2   9   76.64   17.63
  -5  -2   9   63.51    6.74
  -5   2   9   60.56    7.02
  -5   2   9   63.70    6.09
   5   2  -9   62.00    9.89
  -5   2   8   76.87   16.13
  -5  -2   8   64.48   15.79
  -5  -2   8   77.58    7.20
  -5  -2   7   23.43   15.65
  -5   2   7   13.84   13.49
  -5  -2   7   18.32   13.98
   5   2  -6    4.74    6.25
  -5  -2   6   20.98   15.07
  -5  -2   6   36.76   13.58
  -5   2   6   26.49   13.53
  -5   2   5   66.30   16.33
  -5   2   5   75.31   15.78
  -5  -2   5   65.43   15.78
   5   2  -5  120.27   10.60
  -5  -2   4   35.77   14.25
  -5   2   4   17.68   12.63
   5   2  -4   53.37    7.32
   5   2  -3   10.14    5.01
  -5  -2   3   10.97   12.77
  -5   2   3    9.66   11.97
   5   2  -2    3.25    3.99
  -5  -2   2    5.64   11.91
  -5  -2   1 2317.17  166.71
   5   2  -1 2255.43  164.63
   5   2   0  148.59   11.69
   5  -2   0  167.86   13.04
   5   2   0  155.46   12.85
  -5  -2  -1  354.06   26.17
   5  -2   1  283.06   24.11
   5   2   1  312.37   24.22
   5   2   2  180.74   14.39
   5  -2   2  160.76   14.23
   5   2   3    1.35    5.90
   5  -2   3    2.39    5.73
   5   2   4   90.75   10.04
   5  -2   4   74.45    9.72
   5  -2   5  169.69   14.25
   5   2   5  166.13   13.24
   5  -2   5  175.63   15.72
   5  -2   5  157.48   13.29
   5   2   5  170.66   15.64
   5   2   6   14.23    7.21
   5  -2   6   19.23    7.00
   5  -2   6   22.54    7.01
   5   2   6   11.83    4.16
   5  -2   6   16.45    4.15
   5   2   6   17.54    4.28
   5  -2   6   21.69    4.81
   5  -2   7   48.44    9.32
   5   2   7   58.05    9.65
   5  -2   7   50.85    6.26
   5  -2   7   50.01    8.42
   5   2   7   44.93    8.37
   5   2   7   48.17    6.02
   5  -2   7   61.46    6.10
   5   2   7   45.49    5.85
   5  -2   7   51.68    5.63
   5  -2   8   11.07    7.21
   5   2   8    5.86    7.43
   5  -2   8   17.06    4.43
   5   2   8   15.02    4.58
   5  -2   8   15.84    4.61
   5  -2   8   14.50    3.79
   5   2   8   17.89    7.49
   5   2   8   17.92    8.46
   5  -2   8   18.76    8.15
   5  -2   9  172.12   13.87
   5   2   9  173.25   13.93
   5   2   9  201.67   15.81
   5   2   9  200.95   16.17
   5  -2   9  211.26   16.23
   5  -2   9  151.23   13.37
   5  -2  10   24.53    4.82
   5   2  10   23.82    4.85
   5  -2  10   31.88    7.77
   5   2  10   29.03    8.66
   5   2  10   31.95    7.48
   5   2  11    8.79    3.86
   5  -2  11    9.26    3.82
   5  -2  11    6.24    6.93
   5   2  11    8.01    7.17
   5   2  12   25.94    5.85
  -5  -3  16  105.56   11.29
  -5   3  16  103.79   11.26
  -5   3  15   20.89    4.68
  -5  -3  15   18.69    5.06
  -5   3  15   14.11    4.98
  -5  -3  15   21.05    2.37
  -5   3  14   27.98    5.51
  -5   3  14   15.19   10.67
  -5   3  14   22.36    5.65
  -5  -3  14   17.15    5.78
  -5   3  13    0.54    5.35
  -5  -3  13   -0.84    5.53
  -5   3  13   -2.76    5.45
  -5   3  13    6.24   11.43
   5   3 -12  265.89   22.63
  -5   3  12  304.13   20.02
  -5  -3  12  142.24   22.92
  -5   3  12  133.28   22.58
  -5  -3  12  262.52   19.78
  -5   3  12  270.28   19.70
  -5   3  12  215.37   23.23
  -5   3  11   29.93    4.26
   5   3 -11   29.67    8.08
  -5  -3  11   29.03    3.09
  -5   3  11   27.30    3.41
  -5  -3  11   26.38    3.49
  -5  -3  11   -2.90   12.87
  -5  -3  11   12.36   11.51
  -5   3  11    0.49   10.56
  -5  -3  11   15.31    6.30
  -5   3  11   23.75    6.01
  -5   3  10   44.38    4.98
   5   3 -10   48.59    8.87
  -5  -3  10   46.52    4.30
  -5  -3  10   38.74    3.96
  -5   3  10   41.72    4.17
  -5  -3  10   29.97   15.75
  -5  -3  10   49.87   12.41
  -5   3  10   45.84   11.95
  -5   3  10   47.26    6.61
  -5  -3  10   48.40    6.90
  -5  -3   9  334.54   24.00
  -5   3   9  340.67   23.97
  -5  -3   9  313.38   23.79
  -5  -3   9  342.33   32.34
  -5  -3   9  318.92   28.58
  -5   3   9  324.27   28.34
  -5   3   9  301.14   24.12
   5   3  -9  346.66   27.36
  -5  -3   8   15.88   15.28
  -5  -3   8   30.09    2.99
  -5  -3   8   38.64    4.08
  -5   3   8   24.00    4.02
  -5   3   8   34.88    3.87
  -5   3   7    2.88   12.52
  -5  -3   7    5.12   12.84
  -5  -3   7   13.72   14.63
  -5  -3   6  269.83   25.89
  -5  -3   6  183.02   23.20
  -5   3   6  164.03   22.92
   5   3  -6  310.67   20.97
  -5   3   5  324.03   30.31
  -5  -3   5  362.42   30.93
   5   3  -5  363.21   28.13
   5   3  -4   31.66    6.49
   5   3  -3 1104.32   81.32
   5   3  -2    8.74    4.60
   5   3  -1  501.19   35.85
   5  -3  -1  449.18   35.96
   5   3  -1  481.14   35.98
   5   3   0  338.91   25.11
   5  -3   0  311.41   25.47
   5   3   0  339.78   25.59
   5   3   1  149.46   12.30
   5   3   1  157.33   13.40
   5  -3   1  157.83   13.33
  -5  -3  -2   67.36   10.16
   5  -3   2   49.26    7.56
   5   3   2   59.89    7.97
   5   3   3   18.75    6.12
   5  -3   3   14.18    5.89
   5  -3   4  110.02    9.96
   5   3   4  124.39   12.04
   5  -3   4  137.91   12.19
   5   3   4  114.55    9.58
   5  -3   4  113.18    9.52
   5   3   4  110.92   10.61
   5   3   4  120.71    9.86
   5  -3   4  120.17    9.73
   5   3   5    8.07    5.60
   5   3   5    1.98    3.56
   5  -3   5    6.22    3.54
   5  -3   5    4.67    4.27
   5   3   5    7.49    4.04
   5  -3   5    7.24    6.06
   5  -3   5    5.23    3.79
   5  -3   5   16.92    6.25
   5   3   5    6.88    6.49
   5   3   6   45.13    5.51
   5  -3   6   53.38    5.52
   5  -3   6   53.13    8.58
   5  -3   6   51.04    5.99
   5   3   6   48.98    8.57
   5  -3   6   42.02    3.82
   5   3   6   51.94    7.79
   5  -3   6   57.95    7.68
   5   3   7   16.43    4.34
   5  -3   7   20.01    4.40
   5  -3   7   19.56    7.36
   5   3   7   13.52    7.53
   5  -3   7   19.05    5.12
   5  -3   7   19.88    4.18
   5   3   7   24.02    6.81
   5  -3   7   18.23    7.12
   5   3   8   54.87    6.27
   5  -3   8   53.81    6.30
   5  -3   8   57.48    9.41
   5   3   8   44.95    9.29
   5  -3   8   54.95    6.71
   5   3   8   59.56    8.58
   5   3   8   60.85   10.12
   5  -3   8   63.00    6.00
   5  -3   8   57.25    9.08
   5   3   9    9.04    8.93
   5  -3   9   12.34    8.09
   5  -3   9    7.80    4.24
   5   3   9    2.17    4.11
   5  -3   9   11.18    3.14
   5  -3   9    8.19    4.43
   5   3  10  120.42   13.46
   5  -3  10  121.78   12.91
   5  -3  10  133.58   10.90
   5   3  10  139.93   10.96
   5   3  11   46.40    8.65
   5  -3  11   64.91    8.32
   5  -3  11   59.77    5.70
   5   3  11   53.53    5.62
   5   3  12   33.54    6.28
   5  -3  12   31.48    6.02
  -5  -4  16    3.81    1.09
  -5  -4  16   -0.25    2.80
  -5   4  15   75.55    6.66
  -5  -4  15   65.40    6.71
  -5   4  15   59.08    6.59
  -5  -4  15   66.27    5.31
  -5  -4  14    3.01    4.65
  -5   4  14    2.53    4.66
  -5   4  14    5.38    4.77
  -5   4  14   19.15   10.99
  -5   4  13   13.15    5.02
  -5  -4  13   11.66    5.07
  -5   4  13   20.00    5.42
  -5  -4  12    1.57    2.13
  -5   4  12    6.95    5.65
  -5  -4  12    0.35    5.34
  -5   4  12    1.22    5.15
  -5   4  12   -2.69   12.51
   5   4 -12   -2.64    6.42
  -5  -4  11  102.39    7.40
  -5   4  11   96.66    7.91
  -5  -4  11   41.42   12.87
  -5   4  11   43.52   12.66
   5   4 -11   97.77   11.54
  -5  -4  11   78.61    9.01
  -5   4  11   80.21    8.99
  -5  -4  10  145.19   10.64
  -5   4  10  142.42   10.69
  -5  -4  10  143.45   10.72
  -5   4  10  137.18   11.10
  -5  -4  10   87.40   15.62
  -5  -4  10   92.64   19.99
  -5   4  10   64.61   14.89
   5   4 -10  134.44   14.01
  -5  -4  10  136.92   11.96
  -5   4  10  138.00   11.87
  -5  -4   9  529.71   38.40
  -5  -4   9  534.03   38.37
  -5   4   9  542.53   38.39
  -5   4   9  502.13   38.57
  -5  -4   9  392.10   41.51
  -5   4   9  363.55   41.23
  -5  -4   9  419.39   44.84
   5   4  -9  554.53   41.32
  -5  -4   9  570.94   39.10
  -5   4   9  547.60   38.98
  -5  -4   8  136.80   20.68
  -5  -4   8  170.24   11.77
  -5   4   8  163.78   11.69
  -5  -4   8  141.79   11.51
  -5   4   8  137.06   11.94
  -5  -4   7  203.72   21.85
  -5   4   7  152.79   11.71
  -5  -4   7  145.90   11.25
  -5   4   7  167.58   18.37
  -5  -4   7  151.79   18.64
   5   4  -6  158.94   13.87
  -5  -4   6  107.65   16.68
  -5   4   6  129.40   16.77
   5   4  -5  293.81   23.49
  -5  -4   5  266.69   25.64
  -5   4   5  287.58   25.61
   5   4  -4   65.27    8.89
  -5   4   4   65.67   13.39
   5   4  -3  211.03   17.81
   5   4  -2   51.87    6.82
   5   4  -1  270.17   21.19
   5   4  -1  276.21   20.96
   5  -4  -1  258.41   20.98
   5  -4   0   44.71    6.12
   5   4   0   56.01    6.32
   5   4   0   58.00    6.50
   5   4   1   34.15    5.04
   5   4   1   45.93    6.54
   5  -4   1   40.62    6.51
   5   4   2    6.63    5.02
   5  -4   2   12.88    5.45
   5   4   2   19.48    5.94
   5   4   3   45.16    7.04
   5  -4   3   41.41    6.89
   5  -4   3   37.20    4.68
   5   4   4  317.42   26.13
   5  -4   4  339.48   26.97
   5   4   4  394.23   27.35
   5  -4   4  321.29   25.63
   5  -4   5  525.24   41.03
   5   4   5  546.05   40.72
   5  -4   5  546.89   40.72
   5   4   5  577.73   41.84
   5  -4   5  560.86   42.88
   5   4   5  566.14   42.92
   5  -4   5  594.01   41.55
   5  -4   6   25.45    7.54
   5   4   6   37.26    7.78
   5   4   6   25.52    4.47
   5  -4   6   30.74    4.51
   5  -4   6   26.90    5.59
   5  -4   6   28.27    5.06
   5  -4   6   31.24    7.19
   5  -4   7    7.19    3.81
   5   4   7   10.67    3.92
   5  -4   7    9.44    4.75
   5  -4   7   15.88    7.03
   5  -4   7    6.78    6.68
   5   4   7   11.68    6.73
   5  -4   8   -4.63    6.00
   5   4   8    1.55    6.00
   5   4   8    1.99    3.87
   5  -4   8    5.18    3.83
   5  -4   8    7.43    4.60
   5  -4   8    2.55    3.48
   5  -4   8    3.83    7.34
   5   4   8    3.27    9.12
   5   4   9  124.90   10.24
   5  -4   9  125.83   10.21
   5  -4   9  116.85    9.89
   5  -4   9  121.11   10.56
   5   4   9  141.25   13.69
   5  -4   9  131.51   12.37
   5  -4  10  108.49    9.09
   5   4  10  101.78   12.24
   5  -4  10  104.71   11.07
   5  -4  10  106.30    8.93
   5   4  10  109.76    8.96
   5   4  11   14.84    7.64
   5  -4  11   30.28    6.49
   5  -4  12    1.79    4.65
   5   4  12    2.85    5.33
  -5  -5  16   10.33    1.22
  -5  -5  15   20.10    2.24
  -5   5  15   17.48    3.83
  -5   5  14    9.29    4.01
  -5  -5  14    9.93    4.08
  -5   5  14   16.14    4.61
  -5   5  14   19.64   10.98
  -5  -5  13    5.82    4.39
  -5   5  13    2.85    4.29
  -5   5  13   -4.04    8.37
  -5   5  13   14.71   12.58
  -5   5  13    3.10    5.11
  -5  -5  12   39.13    3.70
  -5   5  12   33.47    6.29
  -5  -5  12   25.68    5.37
  -5   5  12   24.02    5.31
  -5   5  12   23.54   13.19
  -5  -5  11    1.71    2.16
  -5   5  11    6.84   13.37
  -5   5  11    0.42    3.14
  -5   5  11    2.01    4.58
  -5  -5  11    5.15    4.71
   5   5 -11    4.30    6.63
  -5  -5  10    6.83    2.34
   5   5 -10    2.10    6.38
  -5   5  10    3.32    3.29
  -5   5  10    0.41    8.73
  -5  -5  10    2.45   15.14
  -5   5  10    9.81    4.62
  -5  -5  10    1.35    4.67
  -5   5   9   22.78    4.76
  -5  -5   9   12.23    2.45
  -5  -5   9   14.40    9.02
  -5   5   9   21.33    9.04
  -5  -5   9   28.78   15.73
  -5   5   9   12.19    2.28
  -5   5   9   12.50    3.40
   5   5  -9   28.34    7.09
  -5  -5   8   42.10    3.79
  -5   5   8   41.14    3.67
   5   5  -8   42.90    8.41
  -5  -5   8   32.46   15.34
  -5   5   8   15.96    9.21
  -5  -5   8   26.29    9.68
  -5   5   8   36.60    4.54
  -5  -5   7  231.55   29.79
  -5   5   7  324.39   22.88
  -5   5   7  267.63   24.64
  -5   5   6  146.04   19.02
  -5  -5   6  134.74   18.56
  -5   5   6  185.21   14.71
  -5   5   5  112.67   16.85
  -5  -5   5  129.48   16.91
  -5   5   5  216.40   16.14
   5   5  -5  196.52   16.08
  -5   5   4    7.54   10.08
  -5  -5   4   13.97    9.35
  -5   5   4   14.90    8.81
   5   5  -4   11.67    6.18
  -5  -5   3   15.85    9.87
  -5   5   3   28.65   10.60
   5   5  -3   32.01    6.48
  -5   5   3   13.50    9.28
   5   5  -2   16.44    3.75
   5  -5  -2   14.95    3.83
   5   5  -2   17.95    5.55
   5   5  -1    1.02    3.37
   5  -5  -1   -0.17    3.22
   5   5  -1    4.69    4.79
   5   5   0   21.21    5.89
   5   5   0   17.49    4.95
   5  -5   0   19.60    4.92
   5   5   0   26.31    5.53
   5   5   1  316.69   24.89
   5   5   1  356.23   24.63
   5   5   1  320.85   24.78
   5  -5   1  273.15   24.56
   5  -5   2   15.84    3.69
   5   5   2   14.05    6.20
   5   5   2   18.30    5.13
   5  -5   2   16.65    5.20
   5   5   3   62.27    7.72
   5  -5   3   51.98    7.48
   5  -5   3   59.97    5.82
   5   5   3   39.45    7.81
   5  -5   4    9.80    5.29
   5  -5   4    8.35    3.85
   5  -5   4   12.11    5.44
   5   5   4    6.23    5.25
   5  -5   5   28.88    6.78
   5   5   5   24.61    6.63
   5  -5   5   21.98    5.91
   5   5   5   29.70    7.94
   5  -5   5   23.77    3.82
   5  -5   6   52.48    7.93
   5  -5   6   52.83    5.61
   5   5   6   58.76    5.66
   5  -5   6   55.19    6.88
   5  -5   6   54.19    8.43
   5  -5   7   25.17    5.76
   5  -5   7   26.50    7.28
   5   5   7   38.82    9.69
   5  -5   7   27.58    4.21
   5   5   7   28.16    4.30
   5  -5   7   19.40    6.33
   5  -5   8    5.63    4.63
   5  -5   8   10.14    3.63
   5  -5   8    4.25    7.15
   5  -5   8    7.81    3.41
   5   5   8    7.17    3.36
   5  -5   9   21.48    3.26
   5  -5   9   24.94    4.78
   5  -5   9   23.01    7.21
   5   5   9   18.68    3.78
   5  -5   9   21.88    3.74
   5  -5  10   22.18    4.00
   5  -5  10   21.09    3.34
   5   5  10   15.85    3.22
   5  -5  10   29.52    6.65
   5  -5  11   91.60    8.70
   5   5  11   73.48    9.72
   5  -5  12   20.34    4.42
   5   5  12   13.04    4.85
  -5   6  15    4.84    2.91
  -5  -6  15    5.60    1.44
  -5   6  14   26.00   11.07
  -5   6  14   47.82    5.56
  -5   6  13   30.72    9.87
  -5   6  13   10.60   12.62
  -5   6  13   34.18    5.58
  -5   6  12    5.15   13.84
  -5   6  12    8.25    5.33
  -5   6  11   13.62    3.27
  -5  -6  10  120.27   20.31
  -5   6  10  151.12   18.46
  -5   6  10  144.54   11.30
   5   6 -10  132.44   14.51
   5   6  -9   17.31    7.18
  -5  -6   9   13.12   14.95
  -5   6   9   17.79    8.01
  -5   6   9   21.63    3.75
  -5   6   9   27.29   13.52
  -5   6   8   -1.12    3.20
   5   6  -8   -4.68    6.86
  -5  -6   7   44.93    4.12
  -5   6   7   44.42    5.01
  -5  -6   6  589.89   44.55
   5   6  -6  707.74   47.92
  -5   6   6  675.58   46.80
   5   6  -5   82.85   10.14
  -5   6   5   60.32   11.06
   5   6  -4  289.82   22.69
  -5   6   4  245.29   22.77
   5   6  -3  699.64   53.16
   5   6  -2  152.08   14.29
   5   6  -2  152.31   12.95
  -5   6   2  157.82   15.93
   5   6  -1  174.67   15.71
  -5   6   1  200.37   17.46
   5   6  -1  169.14   14.74
  -5   6   0  381.87   29.02
   5   6   0  342.09   28.17
   5   6   0  352.25   27.34
  -5   6  -1   50.86   10.42
   5  -6   1   33.99    4.55
   5   6   1   38.02    7.11
  -5   6  -2   48.13   10.14
   5  -6   2   26.25    4.49
   5   6   2   46.24    7.49
  -5   6  -3   18.81    9.04
   5   6   3    9.02    7.00
   5  -6   3    1.80    3.69
   5  -6   4  320.32   25.14
  -5   6  -4  365.05   27.07
   5  -6   5   16.17    4.56
  -5   6  -5   32.04    8.60
   5   6   5   17.05    8.23
   5  -6   5   20.94    5.89
   5   6   6   20.88    8.35
   5  -6   6   15.09    6.10
   5  -6   7   30.78    6.63
   5   6   7    8.87    9.32
   5  -6   7   13.52    5.56
   5  -6   8    9.61    6.31
   5   6   8    0.70    9.34
   5  -6   8   10.43    4.90
   5  -6   9    3.62    6.27
   5   6   9    1.58    8.74
   5  -6   9    3.17    4.17
   5   6  10   59.28    9.51
   5  -6  10   57.20    7.39
   5  -6  10   62.70    5.94
   5  -6  11    6.00    4.58
  -5   7  14    4.56    3.43
  -5   7  13    5.39    4.37
  -5   7  13    9.29    8.97
  -5   7  13    4.34   11.83
  -5   7  12   11.58   11.18
  -5   7  12   11.09    5.10
  -5  -7  12   16.45    2.74
  -5   7  11  123.56   10.05
  -5  -7  11  136.85   10.08
  -5   7  10   14.76   14.12
  -5   7  10    9.27    3.23
  -5  -7  10    9.56    2.67
   5   7  -9   49.84    8.94
  -5   7   9   64.97   14.59
  -5  -7   9   37.21   15.24
  -5  -7   9   55.71    4.88
  -5   7   9   51.03    5.39
  -5   7   9   36.27   10.06
  -5   7   8   10.91    3.46
  -5  -7   8   -0.84   14.96
   5   7  -8    7.64    6.61
  -5  -7   8    9.96    2.42
  -5   7   8   22.09   12.65
  -5   7   7  145.35   11.61
  -5  -7   7  143.17   11.06
  -5   7   7  145.28   16.68
  -5  -7   6    1.75    1.92
  -5   7   6   -0.49   10.21
  -5   7   6    2.69   10.25
  -5  -7   5  122.88    9.48
  -5   7   5  127.83   14.94
   5   7  -5  136.43   13.41
  -5   7   5  104.33   13.87
  -5   7   4   23.00   10.31
   5   7  -4   -1.99    6.21
  -5   7   4   19.81    8.53
   5   7  -3  186.99   17.25
  -5   7   2    6.05   10.19
   5   7  -2    4.75    6.32
   5   7  -2    2.93    5.49
   5   7  -1  263.06   23.63
  -5   7   1  282.39   25.54
   5  -7   0   22.27    4.09
   5   7   0   17.26    6.48
   5   7   0   32.98    6.93
  -5   7  -1   68.82   11.41
   5  -7   1   68.82    6.50
   5   7   1   65.97    8.94
   5   7   2    7.97    7.07
   5  -7   2    8.92    3.95
  -5   7  -2    8.48    9.31
   5   7   3   36.13    8.30
   5  -7   3   29.25    4.96
  -5   7  -3   51.49    9.76
   5   7   4   18.69    7.87
   5  -7   4    9.02    4.36
  -5   7  -4   14.96    8.70
   5  -7   5  233.83   18.28
   5   7   6   -3.85    8.76
   5  -7   6    1.58    4.41
   5  -7   6   -0.97    5.34
   5   7   6    8.55    8.24
   5  -7   7  148.72   13.08
   5  -7   7  155.77   13.48
   5   7   7  171.03   15.41
   5  -7   8   29.88    6.34
   5  -7   8   30.25    5.22
   5   7   8   26.38    9.07
   5  -7   9    3.17    5.06
   5  -7   9    3.58    3.88
   5   7   9   -0.96    7.96
   5  -7  10    1.07    4.25
   5  -7  10    3.04    3.01
   5   7  10    3.19    6.59
   5  -7  11    8.20    2.90
   5   7  11    6.19    4.79
  -5   8  14   84.08    6.87
  -5   8  13   11.83    3.98
  -5   8  13    8.30    7.69
  -5   8  12   26.19    5.04
  -5   8  12   20.81   10.48
  -5   8  12   17.07   12.43
  -5   8  11   63.21   15.05
  -5  -8  11   77.93    6.38
  -5   8  10   77.48   15.80
  -5   8  10   90.52    7.60
  -5  -8  10   92.95    7.47
  -5   8   9   12.88   13.64
  -5   8   9    2.89    3.09
  -5   8   9   25.40    9.60
  -5  -8   9    2.22    2.32
   5   8  -8   14.31    6.90
  -5   8   8   17.45   12.86
  -5  -8   8    6.89    2.54
  -5  -8   8    8.41   14.41
  -5   8   8    1.82    9.95
  -5   8   8    3.85    3.32
  -5   8   7   82.27    7.77
  -5  -8   7   91.73    7.15
  -5   8   6   14.71   10.68
  -5  -8   6   24.11    3.03
  -5  -8   5   49.22    4.46
  -5   8   5   21.03   10.57
  -5   8   5   32.97   12.34
  -5   8   4   37.99    9.61
   5   8  -4   38.14    8.64
  -5   8   3   54.63   12.44
   5   8  -3   49.74    9.06
   5   8  -2  196.26   15.30
  -5   8   2  168.45   16.24
   5   8  -1  461.92   36.92
  -5   8   1  450.17   38.50
   5   8   0  478.66   36.68
   5  -8   0  458.09   35.69
   5   8   0  529.68   38.46
  -5   8   0  554.37   38.29
   5   8   1   23.70    7.37
   5  -8   1    2.08    3.66
  -5   8  -1   27.46    9.98
   5   8   2   11.56    7.34
  -5   8  -2   11.49    9.69
   5  -8   2   11.48    3.84
   5   8   3   46.44    8.96
   5  -8   3   46.51    5.83
  -5   8  -3   42.89    9.94
   5   8   4   86.44   10.94
  -5   8  -4   83.72   10.81
   5  -8   4   77.38    7.82
   5  -8   5   40.26    5.61
   5  -8   6  118.01   10.40
   5   8   6  120.82   12.89
   5  -8   7    4.85    4.89
   5   8   7    0.76    8.00
   5  -8   7    2.36    4.70
   5  -8   8  119.15    9.85
   5   8   8  112.65   11.81
   5  -8   8  107.48    9.81
   5  -8   9  149.25   10.79
   5   8   9  131.61   12.32
   5  -8   9  120.18   10.75
   5  -8  10   22.41    2.84
   5   8  10   20.47    5.37
  -5   9  13    9.52    2.88
  -5  -9  13    6.23    2.20
  -5   9  12  104.94    8.34
  -5   9  12   55.87   11.24
  -5   9  11    5.24   10.87
  -5  -9  11    4.23    1.93
  -5   9  10   -1.96   12.77
  -5  -9  10    9.13    2.35
  -5   9   9   18.48    9.22
  -5   9   9   14.70    3.13
  -5   9   9    9.99   12.75
  -5  -9   9   14.34    2.72
  -5   9   8    5.37   10.08
  -5  -9   8    3.41    2.42
  -5   9   8    6.62   12.17
  -5   9   8    0.32    3.22
  -5  -9   7   15.54    2.87
  -5   9   7   10.48   11.63
  -5   9   7   15.10    3.88
  -5   9   6   10.71   10.64
  -5  -9   6    8.79    2.36
   5   9  -5   83.23   11.03
  -5  -9   5   82.53    6.60
   5   9  -4   36.15    8.16
  -5  -9   4   24.98    3.11
   5   9  -3    7.03    7.28
  -5   9   3    6.68   12.12
   5   9  -2   16.53    7.63
  -5   9   2   24.92   11.67
   5   9  -2   21.97    6.23
   5   9  -1    7.55    6.84
   5   9  -1   -0.99    6.18
  -5   9   1    5.67   10.93
   5   9   0   14.38    7.16
  -5   9   0   17.10   10.52
   5  -9   1    8.06    3.52
   5   9   1    3.56    7.39
  -5   9  -1   13.30    9.98
   5  -9   2    9.17    3.73
   5   9   2   11.53    7.80
  -5   9  -2   10.76    9.37
   5  -9   3   34.77    5.06
  -5   9  -3   45.24    9.52
   5   9   3   39.63    8.92
   5  -9   4    0.33    3.79
  -5   9  -4    5.46    7.80
   5   9   4    2.36    7.27
   5   9   4   -1.00    8.26
   5   9   5    1.90    7.43
   5  -9   5   -1.18    3.97
   5   9   5   -2.11    7.95
   5  -9   6   91.56    8.55
   5   9   6   75.54   10.23
   5   9   7   13.04    7.29
   5  -9   8   19.37    4.13
   5   9   8   19.27    6.47
   5  -9   9   11.15    2.92
   5   9   9    8.70    4.75
  -5  10  12    7.84    6.35
  -5  10  12    7.01    2.78
  -5  10  11   29.32    4.49
  -5 -10  10    4.95    1.79
  -5  10  10   19.94   10.44
  -5 -10   9   52.28    4.41
  -5  10   9   34.59   12.40
  -5  10   9   32.44    9.14
  -5 -10   8  210.76   14.85
  -5  10   8  192.86   14.98
  -5  10   7    3.09    3.20
  -5 -10   7    3.00    2.10
  -5 -10   6   42.39    4.06
  -5  10   6   42.97    5.05
  -5 -10   5  158.13   12.02
  -5 -10   4    3.73    1.95
  -5 -10   3   42.94    3.97
  -5 -10   2    4.33    1.81
   5  10  -1  144.32   13.53
  -5  10   1  171.47   16.86
   5  10   0    8.04    6.78
  -5  10   0    6.38   10.46
   5  10   1   -5.67    7.13
  -5  10  -1   15.47    9.92
  -5  10  -2   15.41    8.91
   5  10   2    8.59    7.38
   5  10   3    3.12    7.64
   5  10   4    7.64    6.30
   5  10   4    3.38    7.45
   5  10   5   89.30    9.36
   5  10   5   86.33   10.44
   5 -10   6    3.46    4.09
   5  10   6    5.63    5.58
   5  10   7    7.57    4.77
   5 -10   8    5.83    2.85
  -5  11  11   12.89    2.66
  -5  11  10    5.04    4.03
  -5  11  10   -0.78    7.67
  -5  11   9   51.34    9.39
  -5  11   9   57.50   11.27
  -5  11   8   14.49    8.23
  -5  11   8    9.47    9.85
  -5 -11   8    0.60    1.56
  -5  11   7    8.57    9.26
  -5 -11   7    1.13    1.64
  -5  11   7    0.59    2.60
  -5  11   7    9.68   10.21
  -5  11   6  131.87   18.06
  -5 -11   6  209.34   14.84
  -5  11   6  206.61   15.21
  -5  11   6  135.16   18.53
  -5 -11   5    0.60    1.74
  -5  11   5    3.88    3.40
  -5 -11   4   81.25    6.23
  -5  11   4   41.89   10.61
  -5 -11   3   61.34    5.03
  -5 -11   2   49.21    4.17
  -5 -11   1  116.22    8.81
   5  11   0    5.70    5.82
  -5 -11   0    1.04    1.37
   5  11   1   77.28    9.09
   5  11   2    1.21    6.49
   5  11   3    3.88    6.57
   5 -11   4   12.94    4.10
   5 -11   5    3.21    3.56
   5 -11   6    6.36    3.22
  -5  12   9   21.98    3.99
  -5  12   9   26.92    5.85
  -5  12   8   17.13    6.50
  -5  12   8   18.74    6.66
  -5  12   7   10.68    7.56
  -5  12   7    6.31    6.87
  -5 -12   7    4.64    1.13
  -5  12   6   60.66   11.72
  -5  12   6   52.86   10.35
  -5 -12   6  105.85    7.68
  -5  12   6  109.61    8.09
  -5 -12   5    5.54    1.26
  -5  12   5   10.90    6.51
  -5  12   5    3.47    2.81
  -5 -12   4   13.94    1.66
  -5  12   4    9.63    3.33
  -5  12   4    8.49    9.21
  -5 -12   3   15.11    1.73
  -5  12   3   10.54    8.96
  -5 -12   2   78.06    5.83
  -5  12   2   39.75   10.32
  -5  12   1   12.85    8.01
  -5 -12   1    6.59    1.24
  -5  12   0    6.97    7.54
  -5 -12   0   21.81    1.96
   5 -12   1   28.74    3.86
  -5  12  -1   26.86    6.83
   5 -12   2   -2.18    3.09
   5 -12   3   24.86    3.67
   5 -12   4   35.26    4.03
   5 -12   5    7.42    2.53
  -5  13   6   15.34    5.89
  -5  13   5   21.84    6.78
  -5  13   4    7.91    6.80
  -5  13   4   27.50    2.94
  -5  13   3    3.06    2.41
  -5  13   3    7.26    6.45
  -5  13   2   30.02    3.46
  -5  13   2   23.65    6.61
  -5  13   1   13.92    5.67
  -5  13   0   13.82    4.80
  -6   0  17    5.84    3.13
  -6   0  16  112.33    9.70
  -6   0  15   -4.50    5.15
  -6   0  14   55.31    7.71
  -6   0  13    0.13    6.21
  -6   0  12  244.94   18.99
  -6   0  12  255.70   19.28
   6   0 -12  214.41   21.99
  -6   0  12  244.06   17.94
  -6   0  11    3.41    2.94
  -6   0  11    6.61   11.88
  -6   0  11   -1.61    5.26
  -6   0  11    1.23    6.06
  -6   0  10  157.95   14.30
  -6   0  10  193.81   13.64
  -6   0   9    1.70   14.55
  -6   0   9   -0.44    4.24
  -6   0   9    2.30   15.40
  -6   0   9    0.74    3.47
  -6   0   8   54.52   17.83
  -6   0   8   48.49   15.91
  -6   0   8   54.01    5.97
  -6   0   7   17.67   16.64
  -6   0   7   10.67   14.50
  -6   0   6  227.95   24.34
  -6   0   5    8.89   16.02
   6   0  -4 1980.53  139.78
  -6   0   4 1738.68  142.53
  -6   0   3   10.19   14.00
   6   0  -3    0.17    4.08
   6   0  -2 1858.76  135.46
  -6   0   2 1890.32  138.41
  -6   0   1   14.71   11.54
   6   0  -1    4.75    5.29
  -6   0   0   20.13   10.05
   6   0   0   13.11    5.68
  -6   0  -1    3.84    8.12
   6   0   1   -3.91    5.33
   6   0   2    7.74    6.74
   6   0   3    2.72    5.33
   6   0   3   -4.87    6.62
   6   0   3    2.85    3.45
   6   0   3    2.55    3.30
   6   0   3   -0.58    3.66
   6   0   4  549.83   41.19
   6   0   4  535.06   40.73
   6   0   4  577.66   42.98
   6   0   4  561.50   40.66
   6   0   4  547.35   40.63
   6   0   5    6.67    6.40
   6   0   5    4.08    4.23
   6   0   5    0.76    3.89
   6   0   5   -1.57    6.67
   6   0   6  126.11   10.82
   6   0   6  143.08   14.09
   6   0   6  147.90   12.79
   6   0   6  114.74   10.75
   6   0   7    0.46    4.10
   6   0   7    0.76    7.60
   6   0   7   10.03    6.94
   6   0   7    0.11    4.57
   6   0   7    1.39    7.29
   6   0   8   95.00    9.15
   6   0   8  122.32   12.09
   6   0   8  108.91   11.22
   6   0   8  112.31    9.63
   6   0   8  110.20   12.86
   6   0   9   11.27    6.59
   6   0   9    0.54    7.39
   6   0   9   -3.21    4.48
   6   0  10   42.32    5.45
   6   0  11    0.07    3.31
  -6  -1  17   12.73    3.22
  -6  -1  16   11.77    4.37
  -6  -1  15    5.56    5.14
  -6  -1  14   51.27    8.31
  -6   1  14   21.97   10.30
  -6  -1  13   49.60    7.60
  -6  -1  12  225.93   17.58
   6   1 -12  233.77   21.01
   6  -1 -12  230.00   20.98
  -6  -1  12  220.14   17.30
  -6   1  12  211.58   17.27
  -6  -1  12  213.82   16.21
  -6  -1  11   53.52   14.55
  -6  -1  11   45.88   16.63
  -6  -1  11   86.60    8.78
  -6   1  11   88.68    8.99
  -6  -1  11   73.61    9.28
  -6  -1  11   95.10    7.39
  -6  -1  11   84.85    6.75
   6   1 -11   89.43   12.29
  -6  -1  10    5.34    1.55
  -6  -1  10    6.28    2.81
  -6   1  10    3.32    2.73
  -6   1  10    6.07    3.97
  -6   1  10    2.68    4.92
  -6  -1  10    3.96    4.65
  -6  -1   9   22.10    2.34
  -6   1   9   21.76    4.01
   6   1  -9   23.19    8.02
  -6  -1   9   31.37   17.12
  -6   1   9   20.50    4.99
  -6  -1   9   18.97    4.67
  -6   1   9    1.13   14.75
  -6  -1   8   23.91    3.94
   6   1  -8   38.97    8.20
  -6  -1   8   46.39   17.72
  -6   1   8   38.78   16.62
  -6  -1   8   30.28    4.59
  -6   1   8   33.35    4.82
  -6   1   8   30.91   15.17
   6   1  -7   40.15    7.82
  -6   1   7   47.74   15.13
  -6  -1   7   60.81   17.77
  -6   1   7   24.24   16.27
  -6   1   6  503.79   45.93
   6   1  -6  590.92   43.27
  -6  -1   5   33.22   16.49
  -6   1   5   36.26   14.87
   6   1  -5   22.39    6.22
  -6   1   4   65.11   15.84
  -6  -1   4   70.07   16.79
   6   1  -4   28.63    6.20
  -6  -1   3  744.47   66.15
  -6   1   3  622.81   65.15
  -6  -1   2   87.93   15.19
   6  -1  -2   70.79    6.67
   6   1  -2   75.52    6.81
   6   1  -1    4.67    2.25
  -6  -1   1   -3.36   11.50
  -6   1   1    1.12   10.31
   6   1  -1   12.65    5.24
  -6  -1   0   11.81   10.10
   6   1   0   -0.23    4.99
  -6  -1  -1   25.90    9.90
   6   1   1   38.93    6.83
   6   1   2   11.65    6.67
   6   1   3  351.67   24.26
   6   1   3  296.25   23.43
   6  -1   3  326.14   23.49
   6   1   3  291.19   23.45
   6   1   3  325.08   25.82
   6   1   4  205.40   15.41
   6  -1   4  195.23   15.18
   6   1   4  195.87   14.19
   6  -1   4  175.06   14.10
   6  -1   4  164.09   14.03
   6   1   4  171.90   14.17
   6  -1   4  161.05   14.25
   6   1   4  188.31   16.76
   6  -1   5  177.16   14.76
   6   1   5  179.61   17.26
   6   1   5  176.97   14.51
   6  -1   5  165.79   14.37
   6   1   5  206.76   16.04
   6  -1   5  220.96   15.94
   6   1   6    8.79    7.10
   6  -1   6    5.48    6.86
   6   1   6   -1.20    4.34
   6   1   6   -1.28    7.00
   6   1   6    2.12    4.18
   6  -1   6    2.33    4.72
   6  -1   6   -0.45    4.02
   6   1   7   93.85    9.02
   6  -1   7  103.50   12.76
   6   1   7   83.67   12.28
   6   1   7   82.38    8.65
   6  -1   7  108.64    8.82
   6   1   7  107.07   11.35
   6   1   7  111.11   11.21
   6  -1   7   98.33   11.25
   6   1   8   78.81   10.11
   6  -1   8   68.14   10.20
   6   1   8   85.35    7.93
   6  -1   8   79.79   11.06
   6   1   8   75.86   10.97
   6  -1   8   76.17    7.39
   6  -1   9  154.30   13.30
   6  -1   9  195.83   15.96
   6   1   9  175.03   15.22
   6   1   9  188.28   13.85
   6   1  10    2.75    6.54
   6  -1  10   -9.22    7.01
   6   1  10   -3.14    3.95
   6   1  11    5.62    3.40
  -6  -2  17   33.73    3.66
  -6   2  17   32.89    3.77
  -6   2  16    9.33    4.20
  -6  -2  16   10.75    4.14
  -6  -2  15   12.26    1.64
  -6  -2  15   11.43    5.04
  -6   2  15    8.14    4.87
  -6   2  15   20.90    4.79
  -6  -2  14   14.83    5.66
  -6   2  14   11.68    5.76
  -6   2  14   11.57   10.11
  -6  -2  13  100.33   10.32
  -6   2  13  110.38   10.30
   6   2 -12   17.32    7.90
  -6   2  12   11.10    5.65
  -6   2  12   14.29    3.12
  -6  -2  12   15.44    3.15
  -6  -2  12    6.24    6.20
  -6   2  12   17.41    6.31
  -6  -2  12   -2.71   11.09
  -6   2  12    5.31   10.90
   6   2 -11   25.60    9.14
  -6   2  11   41.14    5.36
  -6   2  11   45.03    6.68
  -6   2  11   43.38    4.59
  -6  -2  11   45.24    3.96
  -6  -2  11   43.87    4.63
  -6   2  11   47.69    7.27
  -6  -2  11   47.35    7.38
  -6  -2  11   25.74   12.45
  -6  -2  11   16.87   15.65
  -6   2  11   35.92   12.59
  -6   2  10  131.22    9.41
  -6  -2  10  122.93    9.38
  -6  -2  10  115.84    8.93
  -6   2  10  115.97    9.87
  -6   2  10   82.28   15.62
  -6  -2  10   48.03   18.95
  -6  -2  10   69.62   15.31
  -6  -2  10  106.08   10.23
  -6   2  10  108.98   10.49
  -6   2   9   15.11    3.68
  -6  -2   9   23.98    3.86
  -6  -2   9   18.15    2.23
   6   2  -9   27.25    8.37
  -6   2   9   17.54    3.97
  -6  -2   9   18.22   16.49
  -6   2   9   13.56    4.83
  -6  -2   9   18.53    4.57
  -6   2   8  489.68   34.98
  -6  -2   8  474.73   35.08
  -6  -2   8  466.10   34.58
  -6  -2   8  375.37   39.95
  -6   2   8  399.94   39.90
  -6  -2   8  484.42   42.84
  -6   2   7   59.56   17.42
  -6  -2   7   81.19   17.77
  -6  -2   6   68.09   15.48
  -6   2   6   87.68   15.70
   6   2  -6   58.04    8.86
   6   2  -5    5.73    5.56
  -6  -2   5    5.41   15.21
   6   2  -4  166.69   14.65
  -6  -2   4  170.84   21.34
   6   2  -3  638.79   45.68
  -6  -2   3  516.93   49.15
  -6  -2   2   33.12   13.50
   6   2  -2   42.75    5.28
   6   2  -1  346.75   26.83
  -6  -2   1  373.58   31.28
   6   2  -1  363.76   27.89
   6  -2  -1  371.92   28.01
  -6  -2   0   83.60   14.22
   6  -2   0  110.17   10.64
   6   2   0  113.40   10.64
  -6  -2  -1  122.40   15.35
   6  -2   1  134.32   12.39
   6   2   1  129.21   12.24
   6  -2   2  463.99   38.04
   6   2   2  519.16   38.20
   6   2   3  174.79   13.36
   6  -2   3  139.08   12.84
   6  -2   3  146.00   12.12
   6   2   3  158.95   12.19
   6   2   3  148.24   12.15
   6   2   3  151.70   14.61
   6  -2   3  150.67   14.60
   6   2   4   87.74    8.98
   6  -2   4   88.37    8.53
   6   2   4   69.44    9.89
   6  -2   4   80.32   10.13
   6  -2   4   76.78    7.73
   6   2   4   63.19    7.38
   6   2   4   78.91    7.22
   6  -2   4   77.42    7.22
   6   2   5   10.47    6.42
   6  -2   5    3.05    5.84
   6   2   5    3.95    6.69
   6  -2   5   -1.17    6.83
   6   2   5    2.08    4.04
   6  -2   5    1.33    4.08
   6   2   5    1.51    4.22
   6  -2   5    4.84    4.82
   6  -2   6   19.34    7.23
   6  -2   6   15.52    4.67
   6   2   6   18.19    4.77
   6   2   6   20.44    7.80
   6  -2   6   21.88    7.61
   6  -2   6   22.28    4.64
   6   2   6   24.97    4.55
   6  -2   6   24.98    5.21
   6  -2   7  345.05   26.79
   6   2   7  351.77   26.80
   6  -2   7  363.14   26.98
   6   2   7  366.36   29.89
   6  -2   7  373.71   29.92
   6  -2   7  353.54   26.74
   6   2   7  348.92   27.88
   6  -2   7  364.44   27.90
   6  -2   8   12.24    3.95
   6   2   8    9.99    8.30
   6   2   8    7.24    4.63
   6  -2   8    2.70    4.39
   6  -2   8    8.19    7.76
   6  -2   9    5.71    3.22
   6  -2   9    5.28    7.47
   6   2   9   -0.15    7.78
   6  -2   9    2.75    4.22
   6   2   9    0.10    4.21
   6   2  10   39.61    8.23
   6  -2  10   51.56    8.05
   6  -2  10   53.71    5.63
   6   2  10   49.57    5.63
   6  -2  11   56.07    7.34
   6  -2  11   58.45    5.36
   6   2  11   49.98    5.27
  -6   3  16   -1.28    3.53
  -6  -3  16    1.72    3.49
  -6   3  15   24.66    4.87
  -6  -3  15   24.06    2.37
  -6  -3  15   25.16    4.92
  -6   3  15   13.62    4.86
  -6   3  14   25.08   10.67
  -6  -3  14   27.74    5.74
  -6   3  14   23.12    5.54
  -6   3  13   23.12   11.98
  -6   3  13   35.13    6.33
  -6  -3  13   37.66    6.60
  -6  -3  12   -2.63   10.52
  -6   3  12   14.80   10.80
  -6   3  12   14.97    6.11
  -6  -3  12   23.34    3.53
  -6  -3  12   25.27    2.81
  -6   3  12   20.79    3.44
   6   3 -12   21.19    7.75
  -6   3  12   13.47    5.96
  -6  -3  12   15.97    6.26
  -6  -3  11    4.39    6.04
  -6   3  11    0.77    5.73
  -6   3  11    3.58    3.63
  -6   3  11    1.66    2.44
  -6  -3  11    3.22    2.65
  -6   3  11    4.52    5.59
   6   3 -11    5.12    7.02
  -6  -3  11    9.41   10.90
  -6   3  11   -1.01   10.80
  -6  -3  11    9.08   14.69
  -6  -3  11    1.69    1.83
  -6   3  10  202.64   14.90
  -6   3  10  190.50   13.77
  -6  -3  10  185.39   13.80
  -6  -3  10  165.66   13.51
  -6   3  10  180.31   14.14
  -6  -3  10  150.26   23.92
  -6  -3  10  144.98   19.44
  -6   3  10  166.98   19.37
  -6   3   9    6.12    3.59
  -6  -3   9   12.37    2.03
  -6   3   9   13.20    2.93
  -6  -3   9   10.11    2.97
   6   3  -8  437.21   30.47
  -6   3   8  375.96   27.31
  -6  -3   8  147.96   31.50
  -6   3   8  159.75   31.42
  -6  -3   8  241.51   34.24
  -6  -3   8  397.89   26.94
  -6  -3   7  172.44   23.90
  -6  -3   7  136.81   20.73
  -6   3   7  104.61   20.03
   6   3  -7  234.97   17.27
  -6  -3   7  180.95   13.40
  -6  -3   6   11.02   13.56
  -6   3   6   23.90   13.30
   6   3  -6    9.14    6.16
  -6   3   5   25.62   13.80
  -6  -3   5    9.28   13.42
   6   3  -5    3.93    5.49
  -6  -3   5    8.63   14.38
   6   3  -4  121.59   11.59
  -6  -3   4  128.26   18.68
   6   3  -3   47.21    6.49
  -6  -3   3   35.87   13.91
  -6  -3   2  247.42   25.59
   6   3  -2  270.94   20.94
   6  -3  -1  196.00   16.69
   6   3  -1  207.70   16.70
  -6  -3   1  190.98   20.85
   6   3  -1  198.72   15.87
   6  -3   0  261.40   19.46
   6   3   0  244.87   19.21
   6   3   0  220.21   18.06
  -6  -3   0  228.46   22.38
   6   3   1   16.33    6.23
   6  -3   1   17.63    6.27
  -6  -3  -1   15.76   10.18
   6  -3   2   60.06    6.51
   6  -3   2   58.83    8.77
   6   3   2   83.99    9.05
   6   3   2   61.52    6.14
   6   3   3  211.90   15.71
   6  -3   3  203.76   15.69
   6  -3   3  216.16   16.40
   6  -3   3  182.02   15.89
   6   3   3  199.82   17.86
   6  -3   3  203.16   17.96
   6  -3   4   99.43    9.28
   6   3   4   83.20   10.74
   6  -3   4   95.58   10.89
   6   3   4   84.92    8.20
   6  -3   5  108.60   11.26
   6   3   5  117.11    9.98
   6  -3   5  116.82    9.92
   6  -3   5  111.51   10.52
   6   3   5  126.46   13.00
   6  -3   5  124.90   12.87
   6  -3   6   48.08    9.08
   6   3   6   52.58    9.14
   6  -3   6   52.85    6.95
   6  -3   6   66.43    8.61
   6   3   6   53.50    6.22
   6  -3   6   52.88    6.14
   6   3   7    6.81    8.16
   6  -3   7    6.97    6.88
   6   3   7    9.18    6.98
   6  -3   7   14.66    4.31
   6  -3   7   14.82    5.35
   6  -3   7   14.91    6.90
   6   3   7   14.99    4.51
   6  -3   7   14.95    4.47
   6  -3   8  203.68   16.26
   6  -3   8  216.22   16.75
   6   3   8  205.82   18.41
   6  -3   8  187.22   17.77
   6   3   8  229.35   16.45
   6  -3   8  205.43   16.35
   6  -3   9   46.96    5.43
   6   3   9   33.67    5.26
   6  -3   9   46.17    4.73
   6  -3   9   54.12    8.22
   6   3   9   28.30    8.90
   6  -3  10  298.80   21.87
   6   3  10  307.05   21.90
   6  -3  10  278.67   22.91
   6   3  10  254.89   22.96
   6  -3  11   28.79    3.50
   6   3  11   22.93    3.37
   6  -3  11   30.37    5.78
   6   3  11   15.79    5.92
  -6  -4  16   15.65    1.47
  -6  -4  16   15.63    2.81
  -6   4  15    5.04    3.89
  -6  -4  15    6.65    3.90
  -6   4  15    8.91    3.85
  -6   4  15    7.21    8.83
  -6  -4  15    6.52    1.57
  -6   4  14   42.40    5.73
  -6  -4  14   26.48    5.29
  -6   4  14   25.64    5.13
  -6   4  14   33.73   11.20
  -6   4  13    0.80    4.82
  -6  -4  13    8.13    5.04
  -6   4  13   18.19   12.20
  -6   4  12   80.07   16.30
  -6  -4  12   80.42   10.21
  -6   4  12   93.21   10.23
  -6  -4  12  130.40    8.91
  -6   4  12  117.23    9.44
   6   4 -11  220.39   20.27
  -6   4  11  232.88   17.20
  -6  -4  11  121.40   24.39
  -6  -4  11  122.17   20.76
  -6   4  11   98.23   20.29
  -6  -4  11  208.96   17.88
  -6   4  11  216.01   17.79
  -6   4  11  220.65   17.99
  -6  -4  11  245.00   16.73
  -6   4  11  234.90   16.81
  -6  -4  11  232.65   16.87
  -6   4  10   22.64    4.28
  -6  -4  10   25.78    3.31
  -6   4  10   20.12    3.13
  -6  -4  10   24.07    2.86
  -6  -4  10   27.99    6.25
  -6   4  10   25.31    5.97
  -6  -4  10   43.25   17.00
  -6  -4  10    8.77   10.64
  -6   4  10    9.95   10.50
  -6  -4   9  182.60   24.20
  -6   4   9  175.01   24.00
  -6  -4   9  223.40   29.61
  -6   4   9  304.72   20.28
  -6  -4   9  282.89   20.29
  -6  -4   9  264.43   20.14
  -6   4   9  262.03   20.56
  -6   4   8   69.24    8.01
  -6  -4   8   55.27   19.17
   6   4  -8   83.42   11.09
  -6  -4   8   82.91    7.34
  -6   4   8  124.46    8.05
  -6  -4   8  120.44    8.10
  -6  -4   7  284.45   33.33
  -6   4   7  316.25   33.50
  -6  -4   7  382.65   28.54
  -6   4   7  389.17   28.91
  -6   4   7  472.04   30.58
   6   4  -7  448.56   31.76
  -6  -4   7  398.83   36.82
  -6  -4   6    2.10    1.43
  -6   4   6    4.71   12.36
  -6  -4   6   -0.44   12.60
   6   4  -6    6.01    5.70
  -6   4   6    5.24    7.94
   6   4  -5    5.23    5.96
  -6   4   5   14.43   12.29
  -6  -4   5   27.61   12.87
  -6   4   5    0.22    2.70
  -6   4   5   21.53    8.94
  -6  -4   5    7.33   14.92
   6   4  -4  255.51   21.17
   6   4  -3   53.93    7.24
   6  -4  -2   42.34    6.46
   6   4  -2   55.16    6.44
   6   4  -2   47.68    6.42
   6   4  -1  646.32   48.60
   6  -4  -1  650.46   48.71
   6   4  -1  650.23   48.49
   6   4   0   45.56    5.65
   6   4   0   47.16    6.37
   6  -4   0   49.27    6.59
   6   4   1   21.79    6.37
   6  -4   1   28.58    6.37
  -6  -4  -1   23.29   10.28
   6  -4   1   23.19    4.30
   6   4   2  164.23   12.11
   6  -4   2  140.17   12.06
   6  -4   2  140.63   12.46
   6   4   2  186.73   14.61
   6  -4   2  163.94   14.48
   6   4   3  329.39   25.06
   6  -4   3  338.62   25.09
   6   4   3  339.14   27.18
   6  -4   3  377.72   27.39
   6  -4   3  321.10   25.41
   6   4   4   -4.25    6.29
   6  -4   4    2.84    6.08
   6   4   4    6.15    3.72
   6  -4   4    3.93    3.66
   6  -4   4    7.85    5.26
   6   4   5    5.71    6.17
   6  -4   5    2.66    6.33
   6  -4   5   11.95    6.21
   6   4   5    8.32    3.96
   6  -4   5   10.59    4.02
   6  -4   6  423.50   30.66
   6  -4   6  407.49   32.85
   6   4   6  452.74   33.17
   6  -4   6  357.09   30.89
   6   4   6  419.38   30.16
   6  -4   6  392.00   30.12
   6   4   7    6.45    3.88
   6  -4   7   -0.86    3.81
   6   4   7    0.81    6.27
   6  -4   7    2.04    4.93
   6  -4   7    2.41    3.96
   6   4   7    0.52    8.56
   6  -4   7    0.66    6.76
   6   4   8    2.88    8.76
   6   4   8    7.01    3.84
   6  -4   8    1.60    3.82
   6  -4   8    1.39    4.42
   6  -4   8    1.89    3.58
   6  -4   8    1.44    6.47
   6   4   9   -0.91    8.35
   6  -4   9    1.91    3.42
   6   4   9   -1.43    3.37
   6  -4   9    3.14    4.14
   6  -4   9    8.15    6.49
   6  -4  10   19.47    6.16
   6  -4  10   21.08    3.47
   6   4  10   20.57    3.39
   6   4  10   17.43    7.29
   6  -4  11   12.96    4.77
   6   4  11    7.22    5.53
  -6  -5  15    5.00    1.44
  -6   5  15    6.20    8.30
  -6   5  15    5.43    3.52
  -6   5  14   41.68    5.25
  -6  -5  14   20.56    4.32
  -6   5  14   18.08   11.09
  -6   5  13   28.08    4.78
  -6  -5  13   23.30    4.79
  -6   5  13   22.33   12.58
  -6   5  12   13.28   13.49
  -6  -5  12   11.12    2.37
  -6   5  12    0.09    4.46
  -6  -5  12   13.52    4.76
  -6   5  12    7.16    3.31
  -6  -5  11   84.17    6.74
  -6   5  11   85.19    7.43
  -6   5  11   80.07    8.79
  -6  -5  11   79.35    8.05
  -6   5  11   80.08    8.10
   6   5 -11   65.97   10.32
  -6   5  10   48.34    4.60
  -6  -5  10   53.19    4.74
  -6  -5  10   48.08    4.66
   6   5 -10   49.87    8.96
  -6  -5  10   50.35   17.36
  -6   5  10   29.51   10.31
  -6  -5  10   59.70    6.61
  -6   5  10   55.40    6.59
  -6   5  10   56.08    5.60
  -6   5   9   40.10    4.97
  -6  -5   9   43.79    3.93
  -6   5   9   37.67    3.81
  -6  -5   9   41.02    3.92
  -6   5   9   30.41    5.81
  -6   5   8   13.30    8.05
  -6  -5   8    9.73    2.16
  -6   5   8    6.75    3.47
  -6   5   8    9.73    2.23
   6   5  -8   15.50    7.09
  -6  -5   8   -4.41    9.03
  -6   5   8    3.53    9.01
  -6  -5   8   15.39   16.29
  -6   5   7   19.24    8.92
  -6  -5   7   26.01    2.84
  -6   5   7   23.26    4.06
   6   5  -7   32.89    7.51
  -6  -5   6   41.19    3.72
  -6   5   6   20.95   12.07
  -6  -5   6   26.39   11.91
   6   5  -6   51.16    8.33
  -6   5   6   42.73    9.63
  -6  -5   5   56.39   14.26
  -6   5   5   70.93   14.97
   6   5  -5  171.47   12.95
  -6   5   5  127.55   13.56
  -6   5   4   18.89   11.81
  -6  -5   4    0.77   10.86
  -6   5   4   13.95   10.19
   6   5  -4   38.38    6.88
  -6   5   3    7.09   10.38
   6  -5  -3    0.42    3.78
   6   5  -3    3.10    3.67
   6   5  -3    4.00    5.16
   6  -5  -2    6.40    4.10
   6   5  -2    7.32    3.81
   6   5  -2    9.99    4.96
   6  -5  -1  167.50   14.24
   6   5  -1  176.41   14.32
   6   5  -1  154.48   14.33
   6   5  -1  177.82   14.71
   6   5   0   23.78    5.67
   6  -5   0   22.26    5.79
   6   5   0   19.60    6.71
   6   5   0   19.74    4.88
   6   5   1    9.46    6.45
   6   5   1    1.08    5.05
   6  -5   1    0.27    4.99
   6   5   2    1.90    6.68
   6   5   2    8.37    5.34
   6  -5   2    0.29    5.07
   6   5   3   11.92    5.84
   6  -5   3   12.39    5.76
   6  -5   3   12.28    4.64
   6   5   3   19.90    7.11
   6  -5   4  173.10   13.46
   6  -5   4  149.33   13.10
   6  -5   4  150.31   14.66
   6   5   4  162.38   14.77
   6  -5   4  152.19   12.36
   6  -5   5   30.64    6.50
   6   5   5   46.14    4.88
   6  -5   5   33.63    4.70
   6  -5   5   37.64    7.73
   6  -5   6   11.64    6.35
   6  -5   6    9.50    5.44
   6   5   6    5.09    3.54
   6  -5   6   12.55    3.59
   6  -5   6    4.75    5.84
   6  -5   7    8.47    6.39
   6  -5   7    5.00    5.08
   6   5   7    6.83    3.51
   6  -5   7   -1.46    3.38
   6  -5   8   18.01    6.23
   6   5   8   12.00    3.47
   6  -5   8   17.42    3.54
   6  -5   8   20.07    5.15
   6  -5   8   15.19    3.81
   6  -5   9  167.73   12.79
   6   5   9  161.64   12.77
   6  -5   9  174.73   14.18
   6  -5   9  173.41   13.35
   6   5  10   17.15    6.94
   6  -5  10   14.49    5.24
   6  -5  11   24.11    4.22
   6   5  11   17.75    5.20
  -6  -6  15   39.54    3.23
  -6   6  15   37.82    4.31
  -6   6  14    1.80    3.96
  -6   6  14   11.46   10.49
  -6   6  13   52.25   13.14
  -6   6  13   49.06   10.43
  -6   6  12  230.73   17.96
  -6  -6  12  245.69   17.82
  -6   6  11   27.91    4.03
  -6  -6  11   21.41    3.12
  -6  -6  10    3.34    2.21
  -6  -6  10   10.72   15.17
   6   6 -10   12.52    6.37
  -6   6  10    9.69    3.59
  -6   6   9   38.67    4.91
  -6  -6   9   29.80   17.00
  -6   6   8  299.71   22.44
   6   6  -8  329.04   25.68
   6   6  -7   93.53   10.58
  -6   6   7   87.37   12.13
  -6   6   7   71.19    7.07
  -6  -6   7   78.05   19.19
  -6   6   6  175.42   16.64
   6   6  -6  189.44   16.13
  -6   6   6  154.87   12.82
  -6   6   5   83.03   13.14
   6   6  -5  106.86   11.37
  -6   6   4    5.03   10.46
   6   6  -4   10.60    6.17
   6   6  -3  290.32   24.01
  -6   6   2  465.84   36.46
   6   6  -2  447.46   35.49
   6   6  -1   16.59    6.44
  -6   6   1   29.24   11.13
   6   6  -1   -0.30    5.23
   6   6   0    4.13    6.52
  -6   6   0    0.25   10.67
   6   6   0    1.71    4.78
   6   6   1   60.11    8.62
   6   6   2   85.08   10.21
   6   6   3   -3.63    7.21
  -6   6  -3   13.78    9.85
   6  -6   4   39.78    6.30
  -6   6  -4   40.63   10.39
   6  -6   5  213.41   16.77
  -6   6  -5  191.72   18.47
   6  -6   6   26.04    6.11
   6  -6   7   54.60    6.71
   6   6   7   45.60   10.07
   6  -6   7   42.89    7.00
   6  -6   8   91.75    8.21
   6  -6   8  104.60    8.93
   6   6   8   98.09   11.81
   6  -6   8  100.86    9.54
   6  -6   9    1.77    4.71
   6  -6   9    7.98    3.84
   6  -6  10   16.14    4.04
  -6  -7  15    7.11    1.02
  -6   7  15   12.95    2.14
  -6   7  14    3.98    3.54
  -6   7  13   28.86    9.18
  -6   7  12   41.66   13.58
  -6   7  11   90.11    7.36
  -6   7  11   27.70   15.47
  -6   7  10   88.77    7.52
  -6   7  10   41.47   15.38
  -6   7   9   96.67    8.18
  -6  -7   9   52.68   18.33
  -6   7   9   90.16   11.75
  -6   7   9   89.16   15.70
  -6  -7   8    6.38    2.44
  -6  -7   8   -3.61   15.45
  -6   7   8    3.48   12.32
   6   7  -8    2.97    6.30
  -6   7   8    0.10    3.62
  -6  -7   7   61.01    5.08
  -6   7   7   54.90    6.10
  -6   7   7   33.72   12.77
  -6   7   7   43.62   11.95
  -6  -7   7   25.33   17.36
   6   7  -7   61.10    9.31
  -6   7   6    7.73   10.64
  -6   7   6    4.41    3.86
  -6   7   6    9.69   11.05
   6   7  -6    5.93    6.64
  -6  -7   6    2.67    2.20
   6   7  -5 1089.08   73.18
  -6   7   5 1136.34   72.55
  -6  -7   5  959.44   69.97
   6   7  -4  212.89   19.72
  -6   7   4  234.42   21.17
   6   7  -3   36.94    7.71
  -6   7   2    7.05   11.29
   6   7  -2    3.30    5.98
   6   7  -2    1.54    5.91
  -6   7   1    7.00   11.47
   6   7  -1    1.05    5.56
   6   7  -1    2.98    6.44
   6   7   0   34.78    7.79
  -6   7   0   38.56   11.65
   6   7   1   12.26    7.21
  -6   7  -1    6.13   10.34
   6   7   2   86.01   10.54
  -6   7  -2   84.66   12.72
   6   7   3  208.10   18.30
  -6   7  -3  211.50   19.33
  -6   7  -4   16.54    9.04
   6  -7   4    2.01    5.15
   6  -7   5  286.81   21.31
  -6   7  -5  250.30   22.37
   6   7   6   13.65    8.82
   6  -7   7   11.81    5.00
   6  -7   7    6.49    4.77
   6   7   7   16.72    8.54
   6  -7   8   20.37    4.58
   6  -7   8   16.56    3.18
   6  -7   8   18.45    4.70
   6   7   8    7.29    7.92
   6   7   9    6.79    6.74
   6  -7   9   12.71    3.76
   6  -7   9    7.59    3.52
   6   7  10    9.45    4.77
  -6   8  14   16.25    2.87
  -6   8  13   53.46    5.39
  -6   8  13   32.40    8.45
  -6  -8  12   21.19    2.57
  -6   8  12   26.49   11.90
  -6   8  12   27.53   10.26
  -6  -8  11   54.24    4.84
  -6   8  11   56.68    5.00
  -6  -8  10   13.13    2.80
  -6   8  10   13.57    3.38
  -6   8  10   16.94   13.58
  -6   8   9   72.38   16.58
  -6   8   9   76.71   13.51
  -6  -8   9  141.09   10.08
  -6   8   9  128.50   10.39
  -6   8   8   69.31    7.41
  -6   8   8   55.64   14.04
  -6  -8   8   91.06    6.83
   6   8  -7    5.75    6.85
  -6   8   7   14.35   11.18
  -6  -8   7    1.65    2.19
  -6  -8   7   13.61   15.51
  -6   8   7    4.34    3.85
   6   8  -6  101.58   11.69
  -6   8   6   71.02   12.76
  -6  -8   6   90.79    7.42
  -6   8   6  118.26   14.58
  -6   8   6   92.22    8.40
  -6  -8   5    1.20    2.20
  -6   8   5   -5.02   11.90
   6   8  -5   -1.35    6.74
  -6   8   5   10.67    9.27
   6   8  -4   17.85    7.31
   6   8  -3  325.80   27.25
  -6   8   2   81.01   13.77
   6   8  -2   70.77   10.05
  -6   8   1  207.97   19.66
   6   8  -1  183.15   16.77
   6   8  -1  218.37   18.28
  -6   8   0   40.95   11.41
   6   8   0   33.58    7.72
  -6   8  -1  130.56   14.89
   6   8   1  131.78   13.08
  -6   8  -2   36.95    9.95
   6   8   2   24.58    8.29
  -6   8  -3   29.78    9.32
   6   8   3   23.02    8.32
  -6   8  -4   39.36    9.08
   6  -8   4   37.82    6.07
   6  -8   5    7.39    5.18
   6   8   5   14.39    8.17
   6   8   6    1.31    7.92
   6   8   7  135.44   12.97
   6  -8   8   95.58    7.80
   6   8   8   69.10    9.42
   6   8   9    2.18    4.77
   6  -8   9    5.84    2.61
  -6   9  13    9.06    2.61
  -6   9  12   53.35    9.55
  -6   9  11   44.19   11.54
  -6  -9  11   31.87    3.13
  -6   9  10    0.12    2.55
  -6  -9  10   -0.05    2.06
  -6   9  10   -0.45   11.84
  -6  -9   9    2.15    2.25
  -6   9   9    1.18   11.91
  -6   9   9    2.06    2.93
  -6   9   8    9.54   11.71
  -6   9   8   15.74   10.22
  -6   9   8   24.31    4.35
  -6  -9   8   32.34    3.47
  -6  -9   7    4.25    2.38
  -6   9   7    5.68    3.78
  -6   9   7    6.01   10.61
  -6   9   6   47.17    5.60
  -6  -9   6   44.56    4.28
  -6  -9   5    0.92    2.28
  -6  -9   4    0.52    2.05
   6   9  -4   -0.45    6.57
  -6   9   3   44.67   13.36
   6   9  -3   63.40    9.47
  -6   9   2   92.44   14.25
   6   9  -2   83.05   10.70
  -6   9   1   11.08   11.38
   6   9   0   63.32    8.95
  -6   9   0   70.81   12.39
   6   9   1    4.00    7.03
  -6   9  -1    5.62    9.97
   6   9   2   -6.70    7.30
  -6   9  -2    1.24    9.00
   6  -9   3   16.44    5.01
  -6   9  -3   17.30    8.41
   6  -9   4   99.72    8.82
  -6   9  -4   76.49   10.66
   6   9   4   94.25   10.45
   6   9   5   19.04    7.32
   6  -9   5   17.75    4.90
   6   9   6    6.71    6.83
   6  -9   6    6.72    4.26
   6   9   7   42.04    6.87
   6  -9   7   41.72    4.29
   6   9   8    4.24    4.57
   6  -9   8    5.68    2.89
  -6  10  12   10.83    5.76
  -6 -10  10  179.83   12.97
  -6  10  10  110.71   16.62
  -6  10   9   23.58    3.47
  -6  10   9   17.14    7.92
  -6 -10   9   34.25    3.09
  -6  10   8   16.50    9.24
  -6  10   8   16.17    3.29
  -6 -10   8   14.19    2.44
  -6  10   7   93.98   14.16
  -6  10   7  113.34    9.83
  -6 -10   7  127.53    9.39
  -6  10   6    0.68    3.59
  -6 -10   6    2.24    2.14
  -6  10   5    3.29    4.03
  -6 -10   5    0.17    1.94
  -6 -10   4    5.67    2.12
  -6 -10   3   58.06    4.95
  -6  10   2    2.04   11.56
   6 -10  -1   48.64    5.32
  -6  10   1   46.51   11.91
   6 -10   0   93.18    8.21
  -6  10   0   80.28   12.99
   6 -10   1    0.48    3.92
  -6  10  -1   13.35    9.25
   6 -10   2   -1.25    4.15
   6  10   2    0.84    5.80
  -6  10  -2    1.96    8.13
   6 -10   3  160.47   12.33
   6  10   3  136.50   13.04
   6 -10   4   11.70    4.37
   6  10   4   15.80    6.00
   6 -10   5   13.68    4.08
   6  10   5   14.74    5.58
   6 -10   6   19.90    3.83
   6  10   6   18.56    4.69
  -6  11  10   23.90    3.60
  -6  11  10   14.56    7.03
  -6  11   9    9.34    8.32
  -6 -11   9   12.60    1.71
  -6  11   8   10.75    9.04
  -6  11   8    8.81    7.60
  -6 -11   8   15.93    1.95
  -6  11   8   10.39    2.49
  -6  11   7    4.14    8.73
  -6  11   7    1.97    2.79
  -6  11   7    5.23    9.27
  -6 -11   7    5.06    1.70
  -6  11   6   16.53    9.95
  -6  11   6   25.73    9.40
  -6  11   6   30.13    3.97
  -6 -11   6   30.55    2.98
  -6 -11   5   20.63    2.39
  -6  11   5   14.81    3.77
  -6  11   5   12.63    8.48
  -6 -11   4    6.63    1.77
  -6  11   4   20.45    7.73
  -6 -11   3  103.59    7.95
  -6 -11   2   30.08    2.88
  -6 -11   1   12.94    1.86
  -6 -11   0   70.88    5.63
   6 -11   0   75.97    6.59
   6 -11   1    2.14    3.51
   6 -11   2    5.73    3.50
   6 -11   3    4.53    3.37
   6 -11   4    9.47    3.30
   6 -11   5    0.21    2.75
   6 -11   6    3.30    2.07
  -6  12   9    7.37    2.19
  -6 -12   8  106.64    7.84
  -6  12   7   12.52    6.78
  -6  12   7   11.19    5.58
  -6 -12   7    2.14    0.95
  -6 -12   6   88.83    6.80
  -6  12   6   71.59   10.48
  -6  12   6   59.05    8.86
  -6  12   6  106.62    7.25
  -6  12   5    8.63    2.64
  -6 -12   5    3.94    1.18
  -6  12   4   17.57    8.53
  -6 -12   4   19.93    2.02
  -6  12   4   26.29    3.51
  -6 -12   3   96.98    7.05
  -6  12   3   95.34    7.83
  -6 -12   2   11.98    1.48
  -6  12   2    6.43    7.78
  -6 -12   1   27.98    2.41
  -6  12   1   38.97    7.59
  -6 -12   0   19.83    1.77
  -6  12   0   19.30    6.53
   6 -12   1    8.48    2.34
  -6 -12  -1    4.32    0.87
   6 -12   2   51.54    4.63
   6 -12   3    3.98    2.12
  -6  13   4   14.68    2.06
  -6  13   4   11.51    5.54
  -6  13   3    2.60    1.84
  -6  13   3   11.77    5.20
  -6  13   2   22.91    5.32
  -6  13   0   41.19    3.71
  -6  13  -1    0.45    1.45
  -7   0  17    2.53    2.67
  -7   0  16   57.76    6.18
  -7   0  15    5.61    4.91
  -7   0  14   91.93    9.34
  -7   0  13    0.13    5.50
  -7   0  13    4.29    3.18
  -7   0  13   -0.78    6.21
  -7   0  12   -1.31    2.94
  -7   0  12   -3.50    6.35
  -7   0  12   -7.25   11.26
  -7   0  12   -1.52    5.48
   7   0 -11   -6.78    8.04
  -7   0  11    5.63   11.63
  -7   0  11    1.61    2.97
  -7   0  11    0.27    5.06
   7   0 -10   15.98    7.84
  -7   0  10    6.97    4.77
  -7   0  10    4.50    3.46
  -7   0   9    1.70    4.29
  -7   0   9   -4.90   15.25
  -7   0   9    0.80    3.70
   7   0  -9   -0.44    7.02
  -7   0   9    4.33   15.63
  -7   0   8   33.16   19.14
   7   0  -8  102.33   11.56
  -7   0   8   96.03    7.96
  -7   0   8   88.43    8.24
  -7   0   8   51.49   17.36
   7   0  -7    2.13    6.20
  -7   0   7    2.77    3.21
  -7   0   7    1.34    3.56
  -7   0   6  142.47   24.77
  -7   0   6  136.05   23.08
  -7   0   6  207.17   15.73
  -7   0   5   -2.06   15.15
   7   0  -5   -0.83    5.34
  -7   0   4  989.88   85.58
   7   0  -4 1150.15   82.00
   7   0  -3    5.19   17.03
  -7   0   3    5.74   13.45
   7   0  -3    2.36    3.37
  -7   0   2  112.94   17.93
   7   0  -2  154.22   19.86
   7   0  -2  147.86   13.35
  -7   0   1   -6.61   11.12
   7   0  -1   10.81   16.02
   7   0  -1    9.82    5.37
   7   0   0  173.57   14.36
  -7   0   0  121.11   16.53
   7   0   1    1.20    3.17
   7   0   1   -3.08    5.75
   7   0   1    1.73    3.92
   7   0   2  233.23   16.24
   7   0   2  225.21   19.03
   7   0   2  180.98   16.80
   7   0   2  196.65   16.26
   7   0   3   11.96    7.02
   7   0   3   -1.90    3.97
   7   0   3    7.31    6.05
   7   0   4  851.71   60.49
   7   0   4  810.90   62.76
   7   0   4  822.46   60.40
   7   0   4  792.03   60.87
   7   0   5   -1.73    4.44
   7   0   5    0.87    7.15
   7   0   5    0.91    4.54
   7   0   5    9.13    7.28
   7   0   6  269.13   21.82
   7   0   6  267.60   24.56
   7   0   6  292.19   21.89
   7   0   6  304.80   23.21
   7   0   6  290.44   22.51
   7   0   7   -0.34    4.25
   7   0   7   -2.29    4.62
   7   0   7    9.03    7.71
   7   0   7    3.81    6.67
   7   0   8   75.04    7.22
   7   0   8   79.88    7.72
   7   0   8   86.09   10.33
   7   0   8   70.82    8.53
   7   0   9    4.33    4.12
   7   0  10   84.28    7.32
   7   0  11    1.84    2.40
  -7  -1  17    5.98    2.59
  -7  -1  16    6.42    3.94
  -7  -1  15   75.91    7.74
  -7   1  14   22.42   10.65
  -7  -1  14   40.79    6.95
  -7  -1  13    2.60    3.13
  -7  -1  13    3.46    6.19
  -7   1  13    3.19    5.54
  -7  -1  12    9.35    5.43
  -7   1  12    9.27    5.64
  -7  -1  12    6.08    3.13
  -7  -1  12   12.20   11.38
  -7  -1  12   17.54    6.57
   7  -1 -12   17.53    8.40
  -7  -1  11   -3.93   11.75
  -7  -1  11   -6.79   15.42
  -7  -1  11    2.37    3.03
   7   1 -11   -8.99    8.20
   7  -1 -11   -0.52    7.81
  -7  -1  11    0.98    1.40
  -7   1  11   -1.09    5.04
  -7  -1  11    1.44    4.95
  -7  -1  10    0.89   16.23
  -7  -1  10    1.07    1.36
  -7   1  10    6.40    5.05
  -7  -1  10    2.21    4.64
  -7  -1  10    1.45    3.28
  -7   1  10    2.90    4.18
   7   1 -10    4.44    7.24
  -7  -1   9   24.10   17.37
   7   1  -9    5.42    6.97
  -7  -1   9   13.46   15.24
  -7   1   9    4.91   15.52
  -7   1   9    5.88    4.59
  -7  -1   9    3.56    4.26
   7   1  -8  249.53   20.95
  -7  -1   8  202.19   28.25
  -7   1   8  192.50   27.22
  -7  -1   8  240.40   17.78
  -7   1   8  233.73   17.87
  -7  -1   8  228.19   17.55
  -7   1   8  231.95   17.59
  -7  -1   7  268.59   20.39
  -7   1   7  277.52   20.52
  -7   1   7  200.63   26.99
   7   1  -7  337.49   23.69
  -7  -1   7  253.63   20.24
  -7   1   7  276.98   20.35
  -7  -1   6  141.07   21.30
  -7   1   6  118.85   19.77
  -7   1   6  136.68   18.79
   7   1  -6  124.04   11.47
  -7  -1   6   90.08    7.96
  -7   1   6   95.18    8.06
  -7  -1   5   24.06   16.52
  -7   1   5    1.94   14.22
   7   1  -5   -0.29    5.51
   7   1  -4   43.25    6.17
  -7  -1   4    6.51   15.86
  -7   1   4    8.22   14.38
   7  -1  -4   44.51    6.07
   7  -1  -3  210.64   24.36
   7   1  -3  217.89   24.19
   7  -1  -3  247.89   18.21
   7   1  -3  248.80   18.19
  -7  -1   3  174.54   24.16
  -7  -1   2   67.42   14.52
  -7   1   2   47.23   13.29
   7   1  -2   66.22   17.05
   7  -1  -2   66.73   17.33
   7   1  -2   50.72    7.77
  -7  -1   1  210.67   24.82
   7   1  -1  251.28   21.49
  -7  -1   0   41.53   12.70
   7   1   0   92.25    9.33
   7   1   1   35.63    5.10
   7  -1   1   43.21    5.22
   7   1   1   44.09    7.20
   7  -1   1   38.45    5.26
   7   1   1   32.20    4.69
   7  -1   2  687.16   53.01
   7   1   2  743.76   55.18
   7   1   2  710.20   52.89
   7  -1   2  715.43   52.94
   7  -1   2  729.95   53.28
   7   1   2  741.56   52.99
   7  -1   2  739.12   52.99
   7   1   3  710.28   57.96
   7   1   3  725.60   55.81
   7  -1   3  779.86   55.88
   7   1   3  764.04   56.43
   7  -1   3  808.67   56.33
   7  -1   4  132.71   11.84
   7   1   4  152.95   14.63
   7   1   4  142.92   11.57
   7  -1   4  131.33   11.63
   7   1   4  135.07   11.53
   7  -1   4  128.36   11.53
   7   1   4  148.47   12.98
   7  -1   4  147.83   12.68
   7   1   5   26.67    8.02
   7   1   5   26.49    5.44
   7   1   5   29.06    5.49
   7  -1   5   37.08    5.86
   7  -1   5   34.27    5.46
   7  -1   5   36.18    7.43
   7   1   5   40.51    8.07
   7   1   6   45.89    8.85
   7  -1   6   43.07    8.97
   7  -1   6   49.24    5.96
   7   1   6   34.36    5.71
   7  -1   6   30.51    7.96
   7   1   6   47.02    8.84
   7   1   6   38.61    5.97
   7   1   7  166.99   13.38
   7  -1   7  175.89   13.40
   7   1   7  173.01   15.21
   7  -1   7  145.49   14.80
   7   1   7  151.79   14.77
   7   1   7  159.37   13.39
   7  -1   8   17.88    4.18
   7   1   8   19.94    4.82
   7  -1   8   25.32    7.77
   7   1   8   21.08    7.33
   7   1   9   30.91    5.02
   7   1   9   39.50    6.76
   7  -1   9   40.91    7.60
   7   1  10    2.88    3.27
   7   1  11   17.25    2.89
  -7  -2  16   12.42    3.77
  -7   2  16    5.57    3.72
  -7  -2  15   74.90    7.45
  -7   2  15   73.63    7.52
  -7   2  14   45.17    6.16
  -7   2  14   17.87   10.76
  -7   2  14   38.02    6.31
  -7  -2  14   28.12    6.12
  -7   2  13   33.96    6.45
  -7  -2  13   41.56    6.86
  -7   2  13   34.18    6.78
  -7   2  12  146.23   12.78
  -7  -2  12  142.00   13.15
  -7   2  12  125.62   12.96
  -7   2  12  171.52   11.65
  -7  -2  12  170.43   11.66
  -7  -2  12   58.35   16.06
  -7   2  12   58.57   16.26
  -7  -2  12   68.45   19.01
  -7   2  11   57.76    7.43
   7   2 -11   49.79   10.11
  -7  -2  11   62.22    5.60
  -7  -2  11   56.35    4.83
  -7   2  11   63.07    5.61
  -7   2  11   59.99    6.37
  -7  -2  11   33.90   13.13
  -7   2  11   38.09   12.96
  -7  -2  11   23.57   17.22
  -7   2  10  266.96   22.01
   7   2 -10  282.59   24.96
  -7   2  10  334.61   21.51
  -7  -2  10  330.46   21.51
  -7  -2  10  260.23   20.93
  -7   2  10  261.15   21.61
  -7  -2  10  192.29   29.68
   7   2  -9  270.95   22.07
  -7  -2   9  250.67   17.58
  -7  -2   9  234.38   18.40
  -7   2   9  240.06   18.61
  -7   2   9  106.29   24.40
  -7  -2   9   92.82   24.15
  -7  -2   9  194.05   28.28
   7   2  -8   88.44   10.70
  -7  -2   8   84.45    7.12
  -7   2   8   85.69    7.40
  -7  -2   8   63.90    5.71
  -7  -2   8   96.66   20.26
  -7   2   8   79.77   17.15
  -7  -2   8   95.43   17.03
   7   2  -7  175.50   14.33
  -7  -2   7  139.07   10.82
  -7   2   7  125.78   10.92
  -7   2   7  127.19   10.67
  -7  -2   7  135.18    9.96
  -7  -2   7   60.90   18.59
  -7   2   7   68.93   18.52
  -7  -2   6    5.65   14.35
  -7   2   6    9.37   14.69
  -7  -2   6   18.08   17.45
   7   2  -6    3.95    5.84
  -7   2   6   12.13    3.21
  -7  -2   5    3.66   16.25
   7   2  -5    7.05    5.43
  -7   2   5    5.70    2.70
   7   2  -4  285.46   20.70
  -7  -2   4  141.09   25.70
   7  -2  -3    3.83   17.09
   7   2  -3   20.51   16.56
   7   2  -3    1.40    3.88
  -7  -2   3    5.00   14.62
   7   2  -2   78.97   17.70
   7  -2  -2   70.38   18.25
  -7  -2   2   65.87   16.47
   7   2  -2  113.71   10.17
   7  -2  -2   92.87   10.11
   7  -2  -1  403.78   31.81
   7   2  -1  393.79   31.55
   7  -2  -1  375.48   28.89
   7   2  -1  362.94   28.74
  -7  -2   0   50.09   12.89
   7   2   0   75.28    6.80
   7  -2   0   64.15    6.77
   7  -2   0   77.21    8.80
   7   2   0   81.97    8.78
   7  -2   0   56.76    6.51
   7   2   0   59.05    6.12
   7   2   1  152.26   13.79
   7  -2   1  130.73   13.56
   7  -2   1  121.93   10.98
   7  -2   1  122.27   10.95
   7   2   1  145.76   11.02
   7   2   1  133.75   10.78
   7   2   2   27.73    7.49
   7  -2   2   22.90    7.37
   7   2   2   21.49    4.32
   7  -2   2   18.82    4.85
   7   2   2   24.58    4.38
   7  -2   2   23.47    4.52
   7  -2   2   23.59    5.37
   7  -2   3    7.25    5.49
   7   2   3    9.07    3.97
   7  -2   3    4.35    3.88
   7  -2   3    3.18    4.66
   7   2   3    8.45    6.72
   7  -2   3    1.16    6.79
   7  -2   4   13.07    6.01
   7   2   4   18.78    7.34
   7  -2   4    7.77    6.77
   7   2   4   12.15    4.25
   7  -2   4    9.44    4.20
   7  -2   4    8.88    4.47
   7   2   4   12.91    4.58
   7   2   5   23.68    5.21
   7  -2   5   28.53    5.25
   7   2   5   17.70    7.87
   7  -2   5   38.87    8.63
   7  -2   5   31.89    7.23
   7  -2   5   39.00    5.47
   7   2   5   31.85    5.52
   7  -2   5   35.60    6.04
   7   2   6    1.10    4.50
   7  -2   6   10.94    4.57
   7   2   6    2.68    6.90
   7  -2   6   -8.93    7.34
   7  -2   6    0.17    6.81
   7  -2   6   -0.14    5.41
   7  -2   6    4.94    4.15
   7   2   7  148.67   12.74
   7  -2   7  161.89   12.75
   7  -2   7  173.20   12.75
   7  -2   7  147.16   14.24
   7   2   7  122.44   14.44
   7  -2   8   -0.56    4.26
   7   2   8    5.60    4.28
   7  -2   8    5.30    3.74
   7  -2   8   10.84    6.83
   7   2   8   19.32    7.62
   7  -2   9   41.25    7.57
   7   2   9   37.84    7.72
   7   2   9   42.97    5.17
   7  -2   9   48.41    5.30
   7  -2  10    9.11    3.22
   7   2  10   10.75    3.15
  -7   3  16    1.99    3.19
  -7  -3  16    2.99    3.05
  -7   3  15    8.52    4.12
  -7  -3  15    6.50    4.14
  -7   3  15    5.40    8.52
  -7  -3  14    4.12    4.81
  -7   3  14    7.19    4.90
  -7   3  14    7.89    4.93
  -7   3  14   14.98   10.08
  -7  -3  13   51.31    7.39
  -7   3  13   50.75    7.35
  -7   3  12  341.05   26.09
  -7  -3  12  317.95   26.05
  -7   3  12  342.19   26.10
  -7   3  12  345.93   25.49
  -7  -3  12  328.84   24.93
  -7   3  12  358.03   25.21
  -7  -3  12  339.61   25.21
  -7   3  11  106.28    8.96
  -7   3  11   98.71    9.89
  -7  -3  11   49.95   18.21
  -7  -3  11   46.27   14.27
  -7   3  11   45.31   14.19
  -7  -3  11  114.36   10.33
  -7   3  11  121.70   10.29
  -7   3  11  104.86    8.26
  -7  -3  11  104.19    8.28
  -7  -3  11   96.35    7.90
   7   3 -11  104.37   12.56
   7   3 -10  111.38   13.55
  -7   3  10  152.89   10.34
  -7  -3  10  147.65   10.35
  -7  -3  10  136.94    9.86
  -7   3  10   98.06   11.21
  -7   3  10  121.95   10.75
  -7  -3  10   28.45   19.78
  -7  -3  10   26.39   15.10
  -7   3  10   36.31   15.28
   7   3  -9   61.75    9.73
  -7  -3   9   60.00    5.05
  -7   3   9   61.40    7.18
  -7   3   9   60.75    6.31
  -7   3   8   15.24   14.59
  -7  -3   8    3.97   14.13
  -7  -3   8    7.50    1.78
   7   3  -8    5.19    6.27
  -7  -3   8   14.59   17.75
  -7   3   7   90.82    9.87
  -7   3   7   64.55   16.10
  -7  -3   7   61.92   16.46
  -7  -3   7   70.29    5.81
  -7   3   7   69.44    6.81
   7   3  -7  104.48   10.33
   7   3  -6   34.09    6.96
  -7   3   6    9.48    8.67
  -7   3   6   28.41   14.93
  -7  -3   6   24.13   14.78
  -7   3   6   20.81    3.77
  -7  -3   6   12.01   17.22
  -7  -3   6   21.15    2.30
   7   3  -5    2.08    5.34
  -7   3   5   21.22   14.80
  -7  -3   5    9.97   14.16
  -7   3   5    2.99    2.99
  -7  -3   5   -6.68   15.52
  -7   3   4  328.98   26.00
   7   3  -4  421.19   28.09
   7  -3  -4  397.59   31.64
   7   3  -4  407.11   31.39
  -7  -3   4  298.36   33.41
   7   3  -3    0.44    4.06
   7  -3  -3   -3.85   17.00
   7   3  -3   -6.43   16.37
  -7  -3   3   10.26   14.45
   7   3  -2  771.18   60.44
   7  -3  -2  760.72   60.54
  -7  -3   2  695.55   63.65
   7   3  -2  739.19   59.73
   7  -3  -2  932.66   61.64
   7  -3  -1   -0.85    4.99
   7   3  -1    5.16    4.86
   7  -3  -1  -15.33   16.61
   7   3  -1   -8.97   15.90
   7  -3  -1    3.63    3.39
   7   3  -1    3.70    3.13
  -7  -3   1    3.37   12.13
   7  -3   0   45.33    5.45
   7  -3   0   55.95    7.54
   7   3   0   47.39    5.26
   7   3   0   44.04    5.55
   7  -3   0   41.26    5.57
   7   3   1   61.03    5.95
   7  -3   1   57.31    6.01
   7   3   1   50.58    5.78
   7  -3   1   50.98    6.17
   7   3   1   60.92    8.73
   7  -3   1   60.12    9.00
   7   3   2   31.30    4.69
   7  -3   2   40.98    4.88
   7  -3   2   25.94    5.20
   7   3   2   27.79    4.70
   7   3   2   36.60    7.57
   7  -3   2   28.17    7.45
   7  -3   3   -0.62    4.59
   7   3   3    1.14    6.43
   7  -3   3   -4.61    6.58
   7  -3   3    5.09    5.00
   7  -3   3    4.40    3.86
   7   3   3    1.73    3.81
   7   3   4   23.81    7.55
   7  -3   4   37.54    8.32
   7  -3   4   42.39    6.70
   7   3   5   57.95    6.48
   7  -3   5   53.02    6.53
   7  -3   5   53.32    6.63
   7  -3   5   58.76    8.08
   7  -3   5   68.77    7.43
   7   3   5   73.68    9.78
   7  -3   5   52.03    9.29
   7   3   6   72.32    7.25
   7  -3   6   78.96    7.35
   7  -3   6   74.61    7.24
   7  -3   6   65.12    8.72
   7  -3   6   68.86    7.96
   7   3   6   56.16    9.84
   7  -3   6   56.81   10.10
   7   3   7   69.75    7.25
   7  -3   7   73.29    7.35
   7  -3   7   71.60    7.35
   7  -3   7   77.93    9.18
   7   3   7   73.77   10.35
   7  -3   7   84.84    8.12
   7   3   8  355.15   25.60
   7  -3   8  352.11   25.61
   7  -3   8  335.25   25.58
   7  -3   8  332.60   26.48
   7   3   8  314.75   26.80
   7  -3   9   49.16    5.18
   7   3   9   40.27    5.07
   7   3   9   38.79    8.08
   7  -3  10    8.41    2.81
   7   3  10    9.30    2.74
   7  -3  10    7.30    5.00
   7   3  10   10.86    5.46
  -7  -4  15    0.89    1.09
  -7   4  15    7.49    8.56
  -7  -4  15    1.70    3.35
  -7   4  15    2.64    3.40
  -7   4  14   -3.60   10.35
  -7   4  14    0.39    4.20
  -7  -4  14    5.14    4.21
  -7   4  14    3.49    4.62
  -7   4  13   42.98    6.13
  -7  -4  13   33.89    5.75
  -7   4  13   35.19    5.72
  -7   4  12  236.36   18.43
  -7  -4  12  185.64   18.16
  -7   4  12  194.98   18.10
  -7  -4  12  257.26   17.21
  -7   4  12  234.32   17.70
  -7   4  11   68.13    8.27
  -7  -4  11   26.37   11.72
  -7   4  11   31.29   11.82
  -7  -4  11   39.75   17.95
  -7  -4  11   63.55    8.31
  -7   4  11   69.54    8.19
  -7  -4  11   75.32    6.06
  -7   4  11   80.67    6.30
  -7  -4  11   74.56    6.30
  -7   4  11   79.13    7.16
  -7  -4  10   88.14    7.42
  -7   4  10  101.48    7.69
  -7  -4  10  102.80    7.75
  -7   4  10   46.85   13.40
  -7  -4  10   63.19   20.01
  -7  -4  10   53.01   13.75
  -7   4  10   98.13    9.26
  -7   4  10   91.83    8.46
   7   4 -10   77.96   11.28
   7   4  -9  235.24   22.11
  -7  -4   9  182.41   28.80
  -7   4   9  217.83   19.41
  -7  -4   9  239.77   18.94
  -7   4   9  292.82   19.27
  -7  -4   9  284.42   19.29
   7   4  -8   16.21    6.81
  -7  -4   8   15.64    2.32
  -7   4   8   17.26   14.71
  -7  -4   8  -11.82   14.71
  -7  -4   8    5.67   17.58
  -7  -4   7    8.29    1.86
  -7  -4   7   -0.53   13.35
  -7   4   7    9.95   13.82
   7   4  -7    8.38    6.37
   7   4  -6  619.63   40.14
  -7   4   6  268.93   40.80
  -7  -4   6  285.44   41.00
  -7   4   6  498.14   39.24
  -7  -4   6  539.07   37.02
  -7   4   6  514.38   37.37
  -7  -4   6  442.34   44.78
   7   4  -5    7.33    5.69
  -7   4   5   10.33    3.39
  -7   4   5    5.67    9.72
   7   4  -5   26.73   16.91
  -7   4   5    6.95   13.75
  -7  -4   5    2.96   13.70
  -7  -4   5    6.99   15.88
   7   4  -4   21.72    5.83
  -7  -4   4    7.92   14.98
   7  -4  -4   13.81   17.02
   7   4  -4   16.48   16.32
  -7   4   4   16.47    3.35
   7   4  -3  389.31   27.50
   7  -4  -3  360.46   27.59
   7   4  -3  376.49   27.53
  -7  -4   3  252.44   31.75
   7  -4  -3  273.84   30.60
   7   4  -3  307.08   30.12
   7  -4  -2   19.65    4.01
  -7  -4   2   18.98   13.22
   7   4  -2   40.06    5.47
   7  -4  -2   15.60   16.37
   7   4  -2   21.45   15.53
   7  -4  -2   26.40    5.94
   7   4  -2   29.33    5.69
  -7  -4   1  132.86   18.39
   7  -4  -1  147.74   13.19
   7   4  -1  151.71   13.09
   7   4  -1  149.81   11.66
   7  -4  -1  142.46   11.69
   7  -4  -1  132.62   11.51
  -7  -4   0   12.21   11.36
   7   4   0   -1.27    5.79
   7  -4   0    2.31    5.96
   7  -4   0    3.22    3.75
   7   4   0    4.54    3.51
   7  -4   0    6.61    3.62
   7  -4   1  165.90   13.62
   7   4   1  179.80   15.74
   7  -4   1  166.60   15.75
   7   4   1  166.91   13.29
   7  -4   1  168.76   13.37
   7  -4   2   12.04    4.74
   7   4   2    5.93    6.06
   7  -4   2    6.08    6.15
   7  -4   2   15.03    3.97
   7   4   2   13.57    3.76
   7  -4   3   38.52    5.97
   7   4   3   33.33    4.75
   7  -4   3   34.42    4.87
   7   4   3   40.44    7.75
   7  -4   3   30.02    7.57
   7  -4   4   96.56    9.98
   7   4   4  111.79   11.88
   7  -4   4   89.86   11.64
   7  -4   4   99.31    9.77
   7   4   4  115.05    9.11
   7  -4   4   96.29    9.08
   7  -4   5   93.43    9.41
   7   4   5   93.19    8.27
   7  -4   5   92.38    8.31
   7   4   5   79.62   10.88
   7  -4   5   85.22   11.03
   7   4   6    1.04    3.94
   7  -4   6   -1.06    3.91
   7  -4   6    4.94    4.39
   7  -4   6    3.56    5.29
   7  -4   6    9.42    5.75
   7   4   7    2.46    3.70
   7  -4   7    3.49    3.78
   7   4   7    3.84    8.41
   7  -4   7    0.97    5.09
   7  -4   7    2.69    3.97
   7  -4   7    2.52    5.93
   7   4   8    6.73    8.05
   7  -4   8    6.18    5.66
   7  -4   8    3.59    3.50
   7   4   8    1.22    3.29
   7  -4   8    5.13    3.41
   7   4   9   10.06    7.03
   7  -4   9    3.58    5.11
   7   4   9    7.99    2.81
   7  -4   9    5.82    2.93
   7   4  10   13.50    5.34
  -7   5  15    4.65    8.03
  -7  -5  15   -0.39    1.01
  -7  -5  14   20.33    3.68
  -7   5  14   22.78   10.81
  -7  -5  13  112.81    9.79
  -7   5  13  104.28    9.82
  -7   5  13   82.06   15.40
  -7   5  12    5.52    5.46
  -7  -5  12    6.09    2.12
  -7  -5  12   14.71    4.64
  -7   5  12    3.16    4.46
  -7   5  12    9.23    3.57
  -7   5  11   18.25    4.28
  -7  -5  11   13.97    2.59
  -7   5  11   21.93    5.91
  -7  -5  11   27.88    5.18
  -7   5  11   30.71    5.29
  -7   5  11   20.12    2.81
  -7  -5  11   20.36    2.87
  -7   5  10    2.87    3.91
  -7  -5  10    7.63   16.56
  -7   5  10   -3.94    9.03
  -7  -5  10    0.20    2.01
  -7   5  10    1.46    2.11
  -7  -5  10   -0.78    2.15
   7   5 -10    4.43    6.85
  -7  -5  10    1.44    5.05
  -7   5  10    6.46    5.06
  -7  -5   9    1.72    2.00
   7   5  -9    0.44    7.01
  -7   5   9   -3.14    3.87
  -7   5   9    1.06    2.13
  -7  -5   9    0.74    2.26
  -7   5   9   -6.18    9.56
  -7  -5   9   -0.99   17.31
  -7   5   8  201.77   18.88
  -7   5   8  311.02   18.74
  -7  -5   8  286.25   18.72
  -7  -5   8  234.19   18.40
  -7  -5   8  124.40   27.46
  -7   5   8  150.40   20.65
   7   5  -8  226.41   21.68
  -7  -5   7   21.91    2.72
   7   5  -7   26.86    7.49
  -7   5   7    5.95    9.24
  -7   5   7   12.06   13.40
  -7  -5   7    9.93   12.90
  -7   5   6  142.99   11.50
  -7   5   6  204.86   15.73
   7   5  -6  169.41   14.52
  -7  -5   6  135.36   10.73
  -7  -5   6  140.15   22.51
   7   5  -6  196.69   19.99
  -7   5   6   87.07   17.72
  -7  -5   6  111.67   17.72
  -7   5   5   10.01   10.61
   7   5  -5   17.45    6.38
  -7  -5   5    7.37   15.43
  -7   5   5   15.24    3.74
   7   5  -5   33.49   15.77
  -7   5   5   13.04   12.93
  -7  -5   5   11.89   11.88
   7  -5  -4   -1.29    4.30
   7   5  -4   -2.78    4.24
   7   5  -4    5.41    5.35
  -7  -5   4  -10.70   14.97
  -7  -5   4   -5.95   12.19
  -7   5   4   10.80   12.78
   7   5  -4    8.25   14.75
  -7   5   4   11.82   11.29
   7  -5  -3  264.07   20.73
   7   5  -3  252.68   20.53
   7   5  -3  236.92   24.04
  -7  -5   3  227.60   26.90
   7   5  -3  261.14   21.10
   7  -5  -2   40.69    4.73
  -7  -5   2   47.38   14.38
   7   5  -2   39.74    6.20
   7  -5  -2   37.75    5.99
   7   5  -2   32.15    5.67
  -7  -5   1   22.62   12.81
   7  -5  -1   27.24    4.54
   7  -5  -1   27.36    4.14
   7   5   0    7.86    5.45
   7  -5   0    3.08    5.60
  -7  -5   0    1.18   11.48
   7  -5   0    6.27    3.37
   7  -5   0   13.54    4.27
   7  -5   1   42.71    5.04
   7   5   1   52.14    7.59
   7  -5   1   46.39    7.63
   7  -5   1   47.81    5.86
   7  -5   2  287.57   21.44
   7  -5   2  286.30   21.89
   7   5   2  301.01   23.61
   7  -5   2  251.69   23.40
   7  -5   3    4.18    5.76
   7  -5   3    7.71    5.01
   7   5   3    7.55    3.65
   7  -5   3    6.27    3.55
   7   5   4  100.66    8.11
   7  -5   4   90.93    8.11
   7  -5   4   90.61    9.00
   7  -5   4   70.14   10.21
   7   5   5    3.86    3.48
   7  -5   5    0.43    3.41
   7  -5   5   12.00    5.22
   7   5   6    9.67    3.39
   7  -5   6    7.91    3.48
   7  -5   6   12.49    4.48
   7  -5   6   14.31    5.52
   7  -5   6    8.37    5.44
   7  -5   7  248.42   23.21
   7   5   7  296.42   22.57
   7  -5   7  307.17   22.60
   7  -5   7  316.79   23.29
   7  -5   7  342.31   22.97
   7  -5   8   12.42    3.25
   7  -5   8   12.87    4.51
   7  -5   8   18.98    5.25
   7   5   8    7.53    7.77
   7   5   8    7.34    2.83
   7  -5   9   46.55    5.84
   7   5   9   47.51    7.67
   7   5  10    4.85    4.57
  -7  -6  15   11.66    1.27
  -7   6  14   35.80   10.39
  -7   6  13   11.30    4.67
  -7  -6  12   44.42    4.11
  -7   6  12   33.28   13.63
  -7   6  12   44.52    4.85
  -7   6  12   46.97    6.52
  -7  -6  11    7.21    2.33
  -7   6  11    7.08    3.68
  -7   6  11    6.28    5.34
  -7   6  10    1.32    3.70
  -7  -6  10    1.95    2.25
   7   6  -9    0.43    6.37
  -7  -6   9   -0.54    2.21
  -7   6   9    5.23    3.84
  -7  -6   8   30.23   18.28
  -7  -6   8   40.47    4.04
   7   6  -8   40.65    8.40
  -7   6   8   42.59    5.42
  -7   6   8   50.60   10.37
  -7   6   7   10.13   10.20
   7   6  -7   13.22    6.80
  -7  -6   7   16.10    2.46
  -7  -6   6  163.35   12.65
  -7  -6   6  141.49   23.80
   7   6  -6  169.98   15.90
  -7   6   5   52.60    5.53
   7   6  -5   42.08    7.97
  -7  -6   5   32.88   16.97
  -7   6   5   40.63   11.95
  -7   6   4  200.45   24.35
  -7  -6   4  187.99   28.45
   7   6  -3   -0.68    5.72
   7   6  -2    6.88    5.20
  -7  -6   1   22.05   13.40
  -7   6   1   20.33   12.03
   7  -6  -1   19.15    4.10
  -7  -6   0   10.74   11.67
  -7   6   0   13.00   11.95
   7  -6   0    9.68    4.05
   7  -6   1   26.61    4.94
   7  -6   2   29.16    5.53
   7  -6   3   85.42    8.33
  -7   6  -3   56.66   12.45
  -7   6  -4   49.59   10.78
   7  -6   4   45.00    6.35
  -7   6  -5   51.02   10.15
   7  -6   5   54.20    6.97
   7  -6   6   69.04    7.48
   7   6   6   83.29   10.76
   7  -6   7   19.12    3.89
   7  -6   7   13.64    4.83
   7  -6   7   14.47    4.76
   7   6   7   18.28    8.28
   7  -6   8    1.62    2.81
   7  -6   8    5.88    3.96
   7  -6   8    5.66    3.96
   7   6  10    4.45    3.46
  -7   7  13    9.57    4.14
  -7   7  13    2.02    8.26
  -7   7  12    1.52    4.65
  -7  -7  12    0.94    1.89
  -7   7  12    2.26    2.62
  -7   7  12   -1.61   12.00
  -7   7  11   11.95    5.15
  -7  -7  11   15.98    2.49
  -7   7  11   16.16    3.61
  -7  -7  10  101.59    7.61
  -7   7  10   85.84    8.17
  -7   7   9   12.96   12.90
  -7   7   9   16.26    4.14
  -7  -7   8   -1.93   16.12
  -7   7   8   17.60    4.36
   7   7  -8   25.05    7.08
  -7   7   8    8.13   12.54
  -7   7   7  101.26    9.02
  -7   7   7  124.00   14.32
   7   7  -7   94.15   11.63
  -7   7   7   96.30   14.67
  -7   7   6   29.49   11.44
   7   7  -6    8.85    6.72
  -7  -7   6    0.93   16.28
  -7   7   6   19.95   10.30
  -7   7   5    2.88    4.12
  -7   7   5    3.78   11.77
  -7   7   5    9.78    9.25
   7   7  -5   -2.50    6.24
  -7  -7   5   -0.91   15.88
   7   7  -4  109.22   12.27
  -7   7   4  122.75   15.74
   7   7  -3    7.08    6.30
  -7   7   2  104.64   15.33
   7   7  -2   95.08   10.85
  -7   7   1   43.42   12.96
   7  -7  -1   42.33    5.45
   7  -7   0   27.79    4.98
  -7   7   0   30.47   12.01
  -7   7  -1  200.79   20.26
   7  -7   1  207.39   16.32
   7  -7   2    6.95    4.82
  -7   7  -2   -0.73   10.47
  -7   7  -3  292.10   27.06
   7  -7   3  342.78   25.10
  -7   7  -4   12.88    9.03
   7  -7   4    5.56    4.96
  -7   7  -5    7.84    7.56
   7  -7   5    7.55    4.90
   7   7   6    9.78    8.01
   7  -7   7    4.07    3.09
   7  -7   7   -0.61    4.25
   7   7   8    0.48    6.04
   7  -7   8    1.40    3.41
   7   7   9   14.32    4.60
  -7   8  13    6.39    3.32
  -7   8  13   15.32    6.91
  -7   8  13   19.46    9.12
  -7   8  12   33.56    4.97
  -7   8  12   30.98   11.39
  -7   8  12   14.92    9.74
  -7   8  11   27.95    5.48
  -7   8  11   26.43   12.45
  -7   8  11   35.99    3.94
  -7   8  10    7.96   12.41
  -7   8  10    4.01    3.26
  -7   8   9    2.93   12.23
  -7   8   9   10.98    8.44
  -7   8   9   36.05    4.51
  -7   8   8   47.52   12.64
  -7  -8   8   55.56    4.97
  -7   8   8   54.30    6.08
  -7  -8   7   77.44    6.04
  -7   8   7   63.12    6.97
  -7  -8   6   20.14   15.69
  -7  -8   6    4.63    2.40
  -7   8   6   25.54   11.98
  -7   8   6    5.25    9.46
  -7   8   5    7.31   12.07
   7   8  -5   -3.79    6.69
  -7  -8   5    2.31    2.25
  -7  -8   5   -9.99   16.43
   7   8  -4  115.67   11.84
  -7   8   4   69.26   15.05
   7   8  -3    7.11    6.15
  -7   8   2   67.50   13.68
  -7   8   1   49.24   12.75
   7  -8  -1   50.93    5.78
  -7   8   0   11.42   11.01
   7  -8   0    9.97    4.22
  -7   8  -1   62.69   12.18
   7  -8   1   68.39    7.10
  -7   8  -2    4.33    9.62
   7  -8   2    0.44    4.53
  -7   8  -3   17.20    8.80
   7  -8   3   14.62    4.89
  -7   8  -4   39.89    8.77
   7  -8   4   48.54    6.22
   7   8   5    0.40    7.56
   7  -8   5    6.26    4.70
   7   8   6    2.70    6.90
   7  -8   6   -1.46    4.18
   7   8   7   13.02    5.99
   7  -8   7    9.15    2.68
   7   8   8   11.09    4.83
  -7   9  12   37.20    4.46
  -7   9  12   32.03    8.16
  -7   9  11   28.22    4.52
  -7  -9  11   24.23    2.60
  -7   9  11   29.63   10.31
  -7  -9  10    5.05    1.99
  -7   9  10    4.65    2.75
  -7   9  10   10.51   10.56
  -7   9   9    8.29    3.22
  -7  -9   9    3.65    2.23
  -7   9   9    4.41    7.31
  -7   9   9   12.68   10.83
  -7   9   8   27.61   11.30
  -7   9   8   75.58    7.21
  -7  -9   8   89.86    6.61
  -7   9   8   47.66   12.21
  -7   9   7    2.72    3.84
  -7  -9   7    0.43    2.11
  -7   9   7   10.37    9.73
  -7  -9   6    0.56    2.12
  -7   9   6   -0.19    4.06
  -7   9   5   27.60   13.41
  -7  -9   5   77.48    6.26
  -7  -9   4   20.60    2.87
  -7   9   3   91.45   15.16
  -7   9   2   17.17   12.32
  -7   9   1   16.69   11.02
   7  -9  -1   13.90    3.93
  -7   9   0   28.21   10.56
   7  -9   0    6.35    4.12
  -7   9  -1   -1.89    9.37
   7  -9   1    7.20    4.17
  -7   9  -2  120.27   14.48
   7  -9   2  152.17   11.87
  -7   9  -3   11.51    7.83
   7  -9   3    9.59    4.24
   7   9   4  100.02   10.49
   7  -9   4  101.95    8.85
   7  -9   5   28.21    4.53
   7   9   5   16.89    6.45
   7  -9   6   20.67    3.81
   7  -9   6   17.65    3.19
   7   9   6   15.45    5.69
   7   9   7    6.83    4.02
  -7  10  11   23.83    3.62
  -7  10  10   14.40    3.82
  -7 -10  10   15.05    1.94
  -7  10  10   15.02    9.11
  -7  10   9   98.39    8.34
  -7 -10   9  110.09    8.11
  -7  10   8   13.68    3.28
  -7  10   8   17.71    8.58
  -7 -10   8   17.99    2.42
  -7  10   7    6.11    9.27
  -7 -10   7    1.30    1.96
  -7  10   7    7.23    3.38
  -7 -10   6    5.89    2.17
  -7  10   6    5.70    3.74
  -7 -10   5   -1.22    2.00
  -7 -10   4  108.10    8.43
  -7 -10   3  214.24   15.97
  -7  10   2   81.40   13.93
  -7 -10   2   98.50    7.61
  -7  10   1    5.72   10.14
  -7  10   0   28.76   10.22
   7 -10   0   44.76    4.93
  -7  10  -1   27.86    9.26
   7 -10   1   48.73    5.20
   7 -10   2   -3.15    3.58
   7  10   2    2.58    5.16
   7 -10   3    1.41    3.54
   7  10   3   10.12    5.18
   7 -10   4   15.82    3.55
   7  10   4    8.24    4.82
   7 -10   5   -1.97    2.93
   7  10   5    7.35    3.82
   7 -10   6   32.57    3.52
  -7  11  10    1.75    2.24
  -7  11   9   16.58    7.08
  -7 -11   9   16.16    1.72
  -7  11   8    2.36    2.10
  -7  11   8    3.92    7.59
  -7 -11   8    3.82    1.38
  -7  11   8   13.09    6.41
  -7 -11   7    5.83    1.55
  -7  11   7    2.79    2.52
  -7  11   7   11.45    7.91
  -7  11   7   12.28    7.92
  -7  11   6   40.30    9.55
  -7  11   6   33.64    8.60
  -7 -11   6   49.44    3.96
  -7  11   6   43.08    4.73
  -7  11   5   10.89    3.36
  -7 -11   5    8.64    1.83
  -7  11   5   11.36    7.16
  -7 -11   4   71.79    5.68
  -7  11   3   39.84    4.84
  -7 -11   3   41.31    3.57
  -7 -11   2   24.51    2.48
  -7 -11   1   22.97    2.32
  -7 -11   0    2.16    1.26
   7 -11   1    1.21    2.56
  -7 -11  -1    1.23    1.10
   7 -11   2    4.52    2.62
  -7 -11  -2    0.19    1.00
   7 -11   3   24.23    3.44
  -7  11  -3   27.11    2.68
  -7 -11  -3   27.63    2.22
   7 -11   4   13.68    2.52
  -7  12   7   15.16    5.19
  -7 -12   7   13.38    1.26
  -7  12   6    1.93    6.06
  -7 -12   6    0.12    0.81
  -7  12   6    2.16    1.92
  -7  12   5   18.22    2.72
  -7 -12   5   17.05    1.69
  -7 -12   4   85.12    6.17
  -7  12   4   28.42    9.40
  -7  12   3   34.60    7.77
  -7 -12   3   43.57    3.43
  -7 -12   2   41.79    3.34
  -7  12   2   51.45    4.33
  -7  12   1   10.91    2.63
  -7 -12   1    7.02    0.99
  -7  12   1   10.50    5.81
  -7  12   0   50.38    3.80
  -7 -12   0   38.30    3.02
  -7  12  -1    0.42    1.62
  -8   0  16   80.99    7.23
  -8   0  15    1.28    4.44
  -8   0  14   32.39    6.08
  -8   0  13   -0.37    6.20
  -8   0  13    1.40    3.01
  -8   0  12   11.24    5.32
  -8   0  12    2.18    6.48
  -8   0  12    5.81    3.19
  -8   0  11    2.27    3.21
   8   0 -11    2.63    7.99
  -8   0  11    0.90    5.21
  -8   0  11  -14.78   11.99
  -8   0  10  144.06   11.64
   8   0 -10  146.59   15.28
   8   0  -9    8.44    7.81
  -8   0   9   -3.05    4.14
  -8   0   9   -0.93   17.06
  -8   0   9    0.34    4.40
  -8   0   8    4.50    3.76
   8   0  -8   -0.43    6.99
  -8   0   8    1.88   15.63
  -8   0   8    7.61    4.09
  -8   0   7   -5.29   17.80
  -8   0   7    2.43   15.28
   8   0  -7   -1.96    6.27
  -8   0   7    2.42    3.39
  -8   0   6  211.67   38.24
  -8   0   6  338.28   40.50
   8   0  -6  559.09   36.02
  -8   0   6  463.47   33.11
  -8   0   5   14.71   16.30
   8   0  -5    3.93    4.77
  -8   0   5    1.34    2.71
   8   0  -4   -4.73   18.59
  -8   0   4   11.34   15.12
  -8   0   4    2.25    2.49
   8   0  -3   -1.31    5.89
   8   0  -3    0.77   18.11
  -8   0   3   25.25   14.31
   8   0  -3    0.24    2.81
   8   0  -2  624.11   42.09
   8   0  -2  625.65   43.74
   8   0  -2  526.62   39.70
   8   0  -1    5.02    5.86
   8   0  -1    4.64   17.77
  -8   0   1   12.65   11.46
   8   0  -1    3.05    3.50
   8   0   0  169.97   14.63
   8   0   0  200.37   15.14
   8   0   0  208.24   17.08
   8   0   1   -1.46    3.87
   8   0   1    0.41    7.07
   8   0   1    3.70    4.30
   8   0   2    2.29    4.15
   8   0   2    2.93    7.29
   8   0   2    6.08    4.34
   8   0   3   -4.78    7.30
   8   0   3    0.74    4.39
   8   0   4  545.11   39.79
   8   0   4  500.69   42.15
   8   0   5  -10.81    7.52
   8   0   5    6.23    4.86
   8   0   5    0.46    4.91
   8   0   6   58.29    6.46
   8   0   6   48.90    6.46
   8   0   6   47.19    7.67
   8   0   7   -4.11    4.03
   8   0   7    1.06    4.42
   8   0   8  198.00   15.36
   8   0   9   -2.25    3.10
   8   0  10    1.78    2.33
  -8  -1  16   10.87    3.48
  -8  -1  15    5.60    4.40
  -8  -1  14   -1.51    5.24
  -8  -1  13  110.98    8.76
  -8  -1  13   96.11   10.40
  -8   1  13  106.17    9.96
  -8   1  12    1.94    5.19
  -8  -1  12    1.21    6.48
  -8  -1  12    5.08    3.06
   8   1 -11   -3.01    7.49
  -8  -1  11   12.07    3.23
  -8  -1  11    9.01   11.67
  -8  -1  11    9.06   16.30
   8  -1 -11   11.70    8.14
  -8  -1  11    7.10    5.06
  -8   1  11   11.31    5.30
  -8  -1  10   64.05    7.54
  -8   1  10   55.43    7.56
   8   1 -10   60.47   10.83
   8  -1 -10   56.69   10.72
  -8   1   9  122.64   25.49
  -8  -1   9  110.97   25.30
  -8  -1   9  256.37   19.04
  -8   1   9  252.66   19.10
  -8  -1   9  138.80   27.91
  -8   1   9  267.11   18.95
   8   1  -9  265.19   22.51
   8  -1  -9  255.95   22.41
  -8   1   8   22.66    4.67
  -8  -1   8   22.13    4.54
  -8   1   8   22.02   16.18
  -8  -1   8   31.69   15.83
   8   1  -8   19.51    7.79
   8  -1  -8   21.02    7.84
  -8   1   8   20.32    4.42
  -8  -1   7   66.03   20.76
  -8   1   7   75.33   18.90
   8   1  -7   90.49   10.16
   8  -1  -7   72.90    9.87
  -8  -1   7   68.92   17.47
  -8   1   7   69.12   17.12
  -8  -1   7   71.00    6.58
  -8   1   7   66.45    6.74
  -8  -1   6   39.16   19.47
  -8   1   6   43.28   17.30
   8   1  -6   81.19    9.14
   8  -1  -6   66.44    8.94
  -8   1   6   45.70   17.52
  -8  -1   6   66.62    6.09
  -8   1   6   65.65    6.25
  -8  -1   5   23.47   17.29
  -8   1   5   27.77   16.30
  -8   1   5   33.27    4.01
  -8  -1   5   28.47    3.73
   8  -1  -5   31.92    6.16
   8   1  -5   27.67    6.11
  -8  -1   4    9.76   15.51
  -8   1   4  -14.67   13.61
   8  -1  -4   23.06   18.79
  -8   1   4    1.06    2.56
   8   1  -3  221.11   16.99
   8  -1  -3  183.00   22.98
   8  -1  -3  189.12   14.15
   8   1  -3  173.74   14.10
   8   1  -2    4.56    5.59
  -8  -1   2    8.21   12.94
   8   1  -2    5.21    3.24
   8  -1  -2    5.44    3.21
   8   1  -1    0.66    5.78
  -8  -1   1    0.57   11.70
   8  -1  -1   12.34   17.99
   8   1  -1   -1.06    3.23
   8  -1  -1    0.20    3.33
   8   1   0  388.16   28.43
   8  -1   0  376.59   28.46
   8   1   0  467.92   30.71
   8   1   0  362.61   28.12
   8  -1   0  354.52   28.17
   8  -1   1  627.25   44.65
   8   1   1  585.03   44.58
   8   1   1  638.14   47.17
   8   1   1  584.27   44.67
   8  -1   1  612.14   44.74
   8   1   2  229.20   18.58
   8  -1   2  238.00   18.65
   8   1   2  244.14   18.58
   8   1   2  246.72   21.40
   8   1   3   92.23    9.31
   8   1   3   79.83   11.93
   8  -1   4   14.43    6.23
   8  -1   4    4.85    4.57
   8   1   4    1.57    4.53
   8   1   4    5.33    7.20
   8  -1   4   14.29    7.48
   8  -1   5   36.94    5.69
   8   1   5   35.28    5.73
   8  -1   5   30.92    7.02
   8   1   5   30.45    5.65
   8   1   5   31.25    8.21
   8  -1   5   14.79    7.70
   8  -1   6    1.08    4.40
   8   1   6    0.36    4.13
   8  -1   6   10.20    7.13
   8   1   6   -4.98    6.92
   8   1   6    1.17    4.61
   8  -1   7   98.75    9.07
   8   1   7  112.63    9.23
   8   1   7   98.03   10.64
   8   1   8   10.39    3.95
   8   1   9    0.06    3.05
   8   1  10   15.28    2.53
  -8  -2  16    5.37    3.08
  -8   2  16    3.13    3.21
  -8  -2  15   53.75    6.33
  -8   2  15   67.67    6.40
  -8  -2  14    4.34    5.10
  -8   2  14    5.46    5.09
  -8   2  14    1.82    4.62
  -8   2  14    8.02   10.19
  -8   2  13   76.17    6.36
  -8  -2  13   69.15    6.28
  -8  -2  13   60.88    8.06
  -8   2  13   71.40    8.26
  -8   2  13   70.12    7.77
  -8   2  12   25.40    3.66
  -8  -2  12   23.23    3.59
  -8   2  12   17.74    5.69
  -8  -2  12   15.56    6.49
  -8   2  12   21.88    6.59
  -8  -2  11   -0.55   11.19
  -8   2  11    2.23   11.24
  -8  -2  11    5.44   15.51
  -8  -2  11    1.40    1.44
  -8   2  11    8.47    5.31
  -8   2  11    2.93    4.49
   8  -2 -11   -0.50    7.22
   8   2 -11   -0.94    6.90
  -8   2  11   -1.26    2.93
  -8  -2  11    2.68    2.89
  -8   2  10  127.07   11.82
  -8  -2  10  106.44   22.80
  -8   2  10  190.34   11.50
  -8  -2  10  174.80   11.45
  -8  -2  10  117.48   10.32
   8   2 -10  121.74   14.54
  -8  -2   9   40.14    3.47
   8   2  -9   48.28    9.00
  -8   2   9    7.24   15.85
  -8  -2   9   17.54   15.81
  -8   2   9   37.92    5.91
  -8   2   9   35.54    5.19
  -8  -2   9   21.94   18.77
  -8  -2   8   12.66    1.83
  -8   2   8   -8.18   15.32
  -8  -2   8   -2.48   14.81
  -8   2   8   10.88    4.52
  -8   2   8   13.99    4.29
   8   2  -8   14.47    6.93
   8   2  -7    9.74    6.66
  -8  -2   7    9.45    1.57
  -8   2   7   28.64   15.88
  -8  -2   7   14.93   15.32
  -8   2   7   12.46    4.08
  -8  -2   7   37.72   18.63
  -8   2   7    8.48    3.49
  -8   2   6   17.69    3.67
   8   2  -6   18.89    6.37
  -8  -2   6   18.89    2.06
  -8  -2   6   10.69   17.52
  -8   2   6   24.12   16.14
  -8  -2   6    5.30   15.44
  -8  -2   5  103.62   22.03
  -8   2   5  140.72   11.19
   8  -2  -5  113.03   21.92
   8   2  -5   99.46   21.90
   8  -2  -5  153.29   13.19
   8   2  -5  148.21   13.12
  -8  -2   4   45.23   16.98
   8   2  -4   74.62    8.12
  -8   2   4   77.40    6.57
   8  -2  -4   61.11   19.73
   8   2  -4   63.97   19.60
   8   2  -3   11.67   17.64
   8  -2  -3   -6.95   18.33
   8  -2  -3   -1.65    5.38
   8   2  -3    7.38    5.49
   8   2  -3    1.13    3.08
  -8  -2   3    3.63   14.50
  -8   2   3    4.25    2.59
   8  -2  -2  123.07   11.53
   8   2  -2  135.68   11.56
   8   2  -2   91.10    8.57
  -8  -2   2   82.64   17.68
   8  -2  -2   90.09   19.72
   8   2  -2   88.01   18.98
   8   2  -1   68.45    8.02
   8  -2  -1   59.54    8.18
  -8  -2   1   22.69   13.94
   8  -2  -1   42.91    5.65
   8   2  -1   41.44    5.19
   8   2   0  131.99   12.01
   8  -2   0  127.94   12.19
   8   2   0   94.47    9.49
   8  -2   0  110.73    9.82
   8   2   0  111.68    9.88
   8  -2   0  122.65   10.10
   8   2   1   30.93    4.73
   8  -2   1   28.25    5.27
   8   2   1   26.00    5.02
   8  -2   1   22.86    5.14
   8   2   1   31.77    7.88
   8  -2   1   37.52    8.27
   8  -2   2   31.69    5.46
   8  -2   2   30.18    5.97
   8   2   2   32.04    5.07
   8   2   2   34.70    5.16
   8  -2   2   27.31    5.13
   8   2   2   29.67    8.25
   8  -2   2   32.86    8.32
   8  -2   2   38.90    6.12
   8   2   3  229.72   17.12
   8  -2   3  214.91   17.08
   8  -2   3  220.24   17.54
   8   2   3  214.84   19.79
   8  -2   3  201.65   19.78
   8  -2   3  205.51   17.56
   8  -2   4   63.31    7.91
   8   2   4   60.98    6.96
   8  -2   4   60.22    7.12
   8   2   4   57.00    9.61
   8  -2   4   46.88    9.38
   8  -2   5   -2.29    4.73
   8  -2   5    5.88    5.95
   8  -2   5    0.45    4.66
   8   2   5    1.87    4.68
   8   2   5    6.93    6.89
   8   2   6  134.52   11.27
   8  -2   6  120.19   11.27
   8  -2   6  136.14   12.40
   8  -2   6  146.69   11.45
   8   2   7  146.58   11.39
   8  -2   7  136.05   11.36
   8  -2   7  133.69   12.57
   8   2   7  124.63   12.96
   8  -2   7  140.45   11.39
   8   2   8   32.64    4.54
   8  -2   8   30.65    4.64
   8   2   8   35.18    6.87
   8  -2   8   35.27    4.34
   8   2   9    0.87    2.82
   8  -2   9   -0.06    2.83
   8   2  10    1.68    1.91
   8  -2  10   -0.10    1.96
  -8  -3  16    3.52    2.38
  -8   3  16    4.39    2.47
  -8  -3  15   -1.45    3.56
  -8   3  15    0.43    3.60
  -8  -3  14  172.97   14.91
  -8   3  14  182.71   14.98
  -8  -3  13    0.42    5.24
  -8   3  13    5.76    5.33
  -8   3  13    2.15    4.88
  -8  -3  12   60.16    6.90
  -8   3  12   52.75    6.88
  -8  -3  12   28.59    3.14
  -8   3  12   39.69    3.99
  -8  -3  12   33.88    3.97
  -8   3  12   32.27    6.12
  -8   3  11    5.33    5.20
  -8   3  11    2.51    4.19
  -8  -3  11    3.06    1.67
  -8  -3  11    0.39    2.82
  -8   3  11    1.84    2.80
  -8   3  10   18.19    5.37
   8   3 -10    6.25    7.11
  -8  -3  10    8.96   17.09
  -8   3  10   22.47    3.57
  -8  -3  10   17.60    3.54
  -8  -3  10   15.50    2.33
  -8   3   9    4.96    4.86
  -8  -3   9   -3.06   17.97
  -8   3   9   -1.29   15.57
  -8  -3   9  -14.08   15.41
  -8  -3   9    3.27    1.77
   8   3  -9    5.63    6.81
   8   3  -8  245.14   20.53
  -8  -3   8  243.26   16.72
  -8   3   8  211.86   17.58
  -8   3   8   96.84   23.51
  -8  -3   8   71.30   23.07
  -8   3   8  227.26   17.41
   8   3  -7  157.94   13.97
  -8  -3   7  135.18   10.04
  -8   3   7   94.57   13.35
  -8   3   7  137.65   11.06
  -8   3   7   60.04   18.71
  -8  -3   7   58.51   18.23
  -8  -3   7  113.91   23.11
  -8   3   7  141.16   10.91
  -8   3   6   36.68    4.66
  -8  -3   6   39.11    3.39
  -8  -3   6   14.78   18.53
  -8   3   6   22.29   10.28
   8   3  -6   36.17    7.27
  -8   3   6    6.55   14.96
  -8  -3   6   26.86   15.49
  -8  -3   5   78.64   20.93
   8  -3  -5  124.22   21.41
   8   3  -5  126.03   21.32
  -8   3   5  125.13   10.21
   8   3  -5  136.87   12.61
  -8  -3   4  314.74   36.06
   8  -3  -4  373.08   33.82
   8   3  -4  364.43   33.36
  -8   3   4  377.60   27.79
   8   3  -4  382.86   29.26
   8  -3  -3   21.46    6.20
   8   3  -3   23.25    6.31
   8  -3  -3   34.91   18.19
   8   3  -3   39.80   17.12
  -8   3   3   18.35    3.37
  -8  -3   3   51.87   15.74
   8  -3  -2   18.07    4.24
   8  -3  -2   19.34    6.05
   8   3  -2   29.01    6.12
   8  -3  -2  -10.94   18.20
   8   3  -2   -5.43   17.52
  -8   3   2   18.56    3.11
  -8  -3   2    1.42   14.16
   8   3  -1    9.81    5.36
   8  -3  -1   -1.03    5.66
  -8  -3   1    4.54   13.02
   8   3  -1    2.88    4.16
   8  -3  -1    2.56    4.41
   8  -3  -1    2.11    4.08
   8   3   0   69.21    7.39
   8   3   0   84.78    7.72
   8  -3   0   80.44    7.78
   8  -3   0   86.72   10.77
   8  -3   0   79.68    7.82
   8   3   0   71.56   10.07
   8  -3   1   23.13    5.13
   8   3   1   26.07    4.82
   8   3   1   27.93    4.74
   8  -3   1   24.21    4.87
   8   3   1   25.95    7.44
   8  -3   1   23.79    7.82
   8   3   2   49.87    6.51
   8   3   2   70.83    9.76
   8  -3   2   57.65    9.60
   8  -3   2   68.20    7.34
   8   3   2   67.67    6.55
   8  -3   2   51.33    6.45
   8  -3   3   45.71    6.39
   8   3   3   43.03    8.53
   8  -3   3   30.47    8.18
   8  -3   3   38.67    6.48
   8   3   3   41.29    5.41
   8  -3   3   41.36    5.58
   8   3   4    4.59    6.54
   8  -3   4    5.59    6.90
   8   3   4    3.66    4.49
   8  -3   4    6.44    4.60
   8  -3   4    5.53    5.56
   8   3   5   10.64    4.39
   8  -3   5   15.83    4.65
   8  -3   5   17.18    4.96
   8  -3   5   13.06    5.90
   8   3   6  112.61    9.35
   8  -3   6   95.66    9.36
   8  -3   6  115.00    9.61
   8  -3   6  105.43   10.36
   8   3   7    1.67    3.60
   8  -3   7    2.89    3.80
   8  -3   7    3.61    3.87
   8   3   7    4.16    7.55
   8  -3   7    7.67    5.53
   8   3   8   24.41    3.67
   8  -3   8   25.19    3.85
   8  -3   8   19.99    3.59
   8   3   8   23.90    6.89
   8   3   9    0.65    4.97
   8   3   9    2.04    2.43
   8  -3   9   -0.79    2.54
  -8   4  15   33.53    4.12
  -8   4  15   15.99    8.06
  -8  -4  15   20.69    3.48
  -8   4  14   -0.70    4.23
  -8   4  14    9.98   10.05
  -8   4  14    1.88    3.78
  -8  -4  14    1.65    3.68
  -8   4  13    9.55    4.81
  -8  -4  13    1.92    4.58
  -8   4  13   -5.52    4.49
  -8   4  13    9.00   12.07
  -8  -4  12    9.73    1.93
  -8   4  12   13.06    2.64
  -8  -4  12    8.56    2.62
  -8  -4  12   21.83    5.33
  -8   4  12   20.01    5.40
  -8   4  12   14.00    5.29
  -8   4  12   12.64    4.09
  -8   4  11  167.88   13.90
  -8  -4  11  148.56   13.83
  -8   4  11  152.51   13.93
  -8   4  11  169.29   13.32
  -8   4  11  173.04   12.73
  -8  -4  11  168.58   12.72
  -8  -4  11  165.13   12.50
  -8   4  10   45.23    6.68
  -8  -4  10   21.97   18.42
  -8  -4  10   20.08   11.30
  -8   4  10   10.02   10.91
  -8   4  10   42.10    5.82
   8   4 -10   38.42    8.64
  -8   4  10   57.32    4.81
  -8  -4  10   47.85    4.74
  -8  -4  10   49.61    4.30
  -8  -4   9    8.56    2.11
  -8   4   9   10.84    5.09
   8   4  -9    3.45    6.51
  -8   4   9   10.89    3.41
  -8  -4   9   12.83    3.50
  -8  -4   9   -2.05   18.34
  -8  -4   8  118.99    8.36
   8   4  -8  115.82   12.61
  -8   4   8   12.55   16.43
  -8  -4   8   29.16   16.58
  -8   4   8   60.48   11.38
  -8   4   8  113.12    9.29
  -8   4   7   62.55    6.38
  -8  -4   7   55.91    5.02
   8   4  -7   72.62    9.61
  -8   4   7   38.89   15.92
  -8  -4   7   51.63   16.62
  -8   4   7   97.44   11.12
  -8  -4   7   85.11   20.60
  -8  -4   6   -2.85   18.00
  -8  -4   6    1.63    1.68
  -8   4   6    1.99    3.64
  -8   4   6   11.63   10.33
   8  -4  -6   39.42   18.55
   8   4  -6   24.14   18.83
  -8   4   6   -7.98   14.69
  -8  -4   6    4.49   13.94
   8   4  -6    8.90    6.30
   8   4  -5   -5.15    5.23
  -8  -4   5    2.67   16.81
  -8   4   5    3.07    3.32
  -8   4   5    9.28   10.97
   8  -4  -5   29.92   18.14
  -8   4   5    4.58   14.51
  -8  -4   5   12.36   14.94
   8   4  -5   25.75   18.16
   8   4  -4   81.25    8.80
   8  -4  -4   45.76   18.69
   8   4  -4   38.49   18.14
  -8   4   4   72.42    6.81
   8  -4  -4   86.02    9.23
   8   4  -4   92.45    9.20
  -8  -4   4   26.82   16.82
   8  -4  -3    0.64    4.99
   8   4  -3    1.23    4.86
  -8  -4   3   10.97   14.70
   8  -4  -3    6.63   17.49
   8   4  -3    8.47   16.67
  -8   4   3    4.14    3.16
  -8  -4   2   14.68   14.63
   8  -4  -2   38.62    6.67
   8   4  -2   27.51    6.11
  -8   4   2   27.84    3.84
   8  -4  -2   29.21    4.62
   8   4  -2   32.70    5.01
  -8  -4   1   47.24   15.00
   8  -4  -1   46.86    5.86
  -8   4   1   54.57    4.95
   8  -4  -1   63.63    8.08
   8   4  -1   45.32    7.41
   8   4  -1   41.67    5.76
   8  -4  -1   48.24    6.03
   8   4   0   35.75    4.71
   8  -4   0   25.86    4.82
   8  -4   0   27.73    4.98
   8   4   0   40.66    7.55
   8  -4   0   20.98    7.47
   8   4   1    9.29    3.90
   8  -4   1    8.55    4.09
   8  -4   1   12.46    4.93
   8   4   1    8.94    6.71
   8  -4   1    9.75    6.80
   8   4   2   61.54    5.94
   8  -4   2   45.84    5.95
   8   4   2   51.55    8.45
   8  -4   2   45.86    8.75
   8  -4   2   54.50    6.91
   8  -4   3  145.40   11.87
   8   4   3  128.45   13.66
   8  -4   3  119.48   13.77
   8  -4   4    2.05    5.02
   8  -4   4    0.92    4.10
   8   4   4    3.23    4.01
   8  -4   4    0.80    5.09
   8  -4   5    9.85    5.30
   8   4   5    6.53    3.79
   8  -4   5    7.66    4.09
   8  -4   5   14.33    4.74
   8  -4   6   18.53    5.52
   8   4   6   22.24    3.95
   8  -4   6   18.92    4.12
   8  -4   6   16.47    5.60
   8  -4   6   20.49    4.68
   8  -4   7   22.61    5.09
   8   4   7   25.55    7.67
   8   4   7   11.23    3.42
   8  -4   7   13.32    3.57
   8  -4   7   15.95    3.92
   8   4   8   15.08    2.83
   8  -4   8   13.08    2.97
   8  -4   8    9.29    3.00
   8   4   9    8.05    4.83
   8   4   9   11.90    1.93
  -8   5  15   16.61    7.84
  -8   5  15   51.92    4.72
  -8   5  14    0.51    9.65
  -8   5  14    4.92    3.87
  -8   5  13   35.01    5.41
  -8  -5  13   32.05    4.42
  -8  -5  12    1.07    1.67
  -8  -5  12    2.73    4.05
  -8   5  12   -4.60    4.15
  -8   5  12    4.50    4.93
  -8   5  12    8.34    3.62
  -8  -5  11   14.42    2.17
  -8  -5  11    7.00    4.75
  -8   5  11    4.95    4.82
  -8   5  11   10.02    2.43
  -8  -5  11   12.88    2.45
  -8   5  11    9.95    5.31
  -8   5  11   14.58    4.20
  -8  -5  10    0.67    1.95
  -8   5  10    2.04    2.17
  -8  -5  10    2.67    2.21
  -8  -5  10   -0.32    4.86
  -8   5  10    5.26    5.05
  -8   5  10   -0.20    4.08
  -8   5  10   -2.78    5.05
   8   5  -9    9.58    6.84
  -8  -5   9    3.36    2.03
  -8   5   9    3.39    2.35
  -8  -5   9    6.60    2.47
  -8   5   9   -3.61    9.34
  -8   5   8  113.14   16.12
   8   5  -8  166.28   16.77
   8  -5  -8  121.57   22.15
   8   5  -8  128.96   22.46
  -8  -5   8  143.95   13.37
  -8   5   8  254.76   14.07
  -8  -5   8  213.24   13.93
  -8   5   7   13.78    9.50
   8   5  -7    8.00    6.42
  -8  -5   7   -7.38   12.83
   8  -5  -7   22.87   17.32
   8   5  -7   24.94   17.56
  -8  -5   7    3.73    1.90
  -8   5   7    2.53    4.09
  -8  -5   6   28.97   18.03
  -8   5   6   25.79   10.80
   8   5  -6    2.24    5.70
   8  -5  -6   43.08   17.40
   8   5  -6   37.87   17.14
  -8   5   6    5.85   13.21
  -8  -5   6   -3.09   12.82
  -8  -5   6    4.83    1.87
  -8   5   6    6.51    3.99
  -8  -5   5  205.11   28.65
  -8   5   5  282.45   19.26
   8  -5  -5  258.83   20.76
   8   5  -5  285.83   21.01
  -8   5   5  251.34   23.29
   8   5  -5  288.93   21.54
   8  -5  -5  259.98   25.24
   8   5  -5  217.34   25.03
  -8   5   5  107.25   24.11
  -8  -5   5  110.40   23.43
  -8  -5   4   91.39   19.64
  -8   5   4   99.12    8.24
   8   5  -4   97.56    9.92
   8  -5  -4   84.66    9.76
  -8   5   4   96.91   15.09
  -8   5   4   57.17   16.69
   8  -5  -4   96.57   18.23
   8   5  -4   84.97   17.77
  -8  -5   4   56.97   15.87
   8   5  -4  107.30   10.54
  -8  -5   3  104.01   19.61
  -8   5   3  115.44    9.52
   8  -5  -3  107.53   11.15
   8   5  -3  118.33   11.19
   8  -5  -2   18.75    4.04
   8  -5  -2   15.88    5.40
   8   5  -2   15.68    5.23
  -8  -5   2   12.75   14.42
  -8   5   2   19.07    3.72
   8  -5  -2   18.25    4.21
  -8  -5   1   30.73   14.33
   8  -5  -1   38.94    5.26
   8   5  -1   39.48    4.88
   8  -5  -1   36.98    4.90
   8   5  -1   28.84    6.89
   8  -5  -1   31.21    7.24
   8  -5   0   40.85    5.46
   8  -5   0   35.86    4.83
   8   5   0   40.86    4.77
   8  -5   0   24.34    6.98
   8  -5   1   -0.48    4.57
   8   5   1    4.14    3.29
   8  -5   1    3.50    3.47
   8  -5   1   -1.05    5.77
   8  -5   2  150.35   15.18
   8  -5   2  167.07   13.41
   8   5   3   32.30    4.58
   8  -5   3   28.22    4.58
   8  -5   3   30.03    5.82
   8   5   4    2.47    3.43
   8  -5   4   10.21    3.62
   8  -5   4    0.50    4.92
   8   5   5   64.05    5.86
   8  -5   5   55.74    5.88
  -8   5  -5   44.94   10.66
   8  -5   5   69.18    6.83
   8  -5   6   61.04    6.77
   8   5   6   52.56    5.56
   8  -5   6   65.85    5.70
   8  -5   6   70.42    6.41
   8   5   7   58.78    8.48
   8   5   7   52.89    4.80
   8  -5   7   51.65    5.42
   8   5   8   21.55    6.46
   8   5   9    9.50    4.26
  -8   6  14   71.74    6.49
  -8   6  13    0.59    4.03
  -8   6  12    6.40    4.75
  -8  -6  12    9.75    1.93
  -8   6  12    1.79   11.99
  -8   6  12   11.43    3.33
  -8   6  11   -0.34    4.81
  -8  -6  11    4.30    2.02
  -8   6  11    3.33   12.99
  -8   6  11   -0.75    3.62
  -8   6  10    5.16    4.97
  -8   6  10    6.34    4.04
  -8  -6  10    6.14    2.19
  -8   6  10    7.72   13.84
  -8   6   9   21.47    4.64
  -8  -6   9   26.09    3.09
  -8   6   8  155.70   19.11
  -8  -6   8  222.97   16.04
  -8   6   7   26.82    5.03
   8   6  -7   36.61    7.57
  -8  -6   7   32.71    3.37
  -8  -6   6   57.13    4.72
  -8   6   6   50.25    6.12
   8   6  -6   39.94    8.11
  -8   6   6   35.61   11.99
  -8  -6   6   29.26   17.99
  -8  -6   5    3.70   16.10
  -8   6   5   23.38   11.40
  -8   6   5    1.91    3.93
   8   6  -5   -1.50    5.75
  -8   6   4  256.10   19.23
   8   6  -4  263.80   21.42
  -8   6   4  264.80   23.93
  -8  -6   3   39.28   15.88
  -8   6   3   61.16    6.08
  -8   6   3   55.41   14.62
  -8  -6   2   23.80   14.35
   8  -6  -2   43.70    5.19
  -8   6   1  150.22   18.97
   8  -6  -1  163.00   13.08
  -8   6   0    0.58   12.17
   8  -6   0   13.26    4.58
  -8   6  -1   26.95   12.31
   8  -6   1   13.79    4.63
  -8   6  -2   91.12   13.77
   8  -6   2   78.93    8.16
  -8   6  -3   59.29   13.72
   8  -6   3  127.49   10.26
  -8   6  -4    5.43    9.43
   8  -6   4    8.09    4.89
  -8   6  -5   24.85    8.45
   8  -6   5   21.35    4.71
   8  -6   5   17.08    5.25
   8  -6   6    3.85    3.61
   8  -6   7    8.83    3.05
  -8   7  14    5.94    2.63
  -8   7  13   40.33    8.56
  -8   7  13   56.07    5.42
  -8   7  12   10.12    2.79
  -8   7  12   10.66    4.19
  -8   7  12   15.70   11.09
  -8  -7  12    7.89    1.76
  -8   7  11   52.64    5.34
  -8   7  11   50.98    6.34
  -8  -7  11   52.79    4.48
  -8   7  10   -0.50    3.64
  -8   7  10    0.88    4.79
  -8  -7  10    3.03    2.08
  -8   7  10   -5.26   12.13
  -8   7   9   39.18   13.13
  -8  -7   9   46.76    4.41
  -8   7   9   47.98    5.67
  -8   7   8   15.10   11.79
  -8  -7   8    7.85    2.22
  -8   7   7   12.39   11.07
  -8   7   7   12.08   10.91
  -8  -7   7   21.98    2.88
  -8  -7   6   11.44    2.45
  -8   7   6   10.57    4.37
  -8   7   6   21.80   10.03
  -8   7   6   -7.04   11.26
  -8  -7   6  -15.30   16.77
  -8   7   5   29.20   12.63
  -8  -7   5   20.17   16.18
   8   7  -5   40.32    7.33
  -8   7   5   34.42    5.18
  -8   7   4   47.85    5.67
  -8  -7   4   25.22   15.89
  -8   7   4   38.99   12.75
  -8  -7   3   19.69   14.77
  -8  -7   2   17.73   13.69
  -8   7   2   19.46   13.17
  -8   7   1   27.08   13.23
   8  -7  -1   31.77    4.80
  -8   7   0    6.02   11.87
   8  -7   0    7.37    4.32
   8  -7   1  195.53   14.92
  -8   7  -1  146.71   18.68
   8  -7   2    0.33    4.32
  -8   7  -2    0.46   10.37
   8  -7   3    1.72    4.28
  -8   7  -3    2.66    9.09
   8  -7   4    8.18    4.70
  -8   7  -4   10.60    7.97
   8   7   5   27.30    7.79
   8  -7   5   24.91    4.46
   8  -7   5   26.46    4.87
   8   7   6   15.60    6.82
   8  -7   6   25.43    3.83
   8   7   7   19.55    5.66
   8  -7   7   17.23    2.81
   8   7   8    2.51    3.71
  -8   8  13   13.06    2.95
  -8   8  12    7.77    3.66
  -8  -8  12   11.68    1.64
  -8  -8  11   36.63    3.23
  -8   8  11   29.94    5.06
  -8   8  11   32.70    3.87
  -8   8  10   41.33    5.70
  -8   8  10   34.16   11.71
  -8   8  10   42.49    4.79
  -8   8   9    6.13   11.38
  -8   8   9   55.50    5.45
  -8   8   8    2.36    3.89
  -8   8   8    7.64   10.23
  -8   8   7   15.22    9.68
  -8   8   6    5.70   11.32
  -8   8   6    5.12    4.18
  -8   8   5    3.80   12.00
  -8   8   5    4.54    4.31
  -8   8   4   -1.38   12.52
  -8   8   4    1.18    4.18
  -8   8   3  133.68   11.11
  -8   8   2  106.88   15.35
   8  -8  -1    2.59    3.72
  -8   8   1    7.76   11.66
   8  -8   0   -0.19    3.97
  -8   8   0    6.51   11.08
   8  -8   1    0.59    4.00
  -8   8  -1    1.31    9.86
   8  -8   2    4.36    4.25
  -8   8  -2   -2.33    8.73
   8  -8   3   13.00    4.36
  -8   8  -3    9.91    7.87
   8  -8   4    8.08    4.21
   8   8   4    5.83    6.93
  -8   8  -4   11.66    6.59
   8  -8   5   53.12    5.58
   8   8   5   36.38    7.42
   8  -8   5   53.02    5.28
   8   8   6    3.10    5.44
   8  -8   6    9.04    3.30
   8  -8   6    2.92    2.46
   8   8   7   14.15    3.83
  -8   9  12   12.58    5.92
  -8   9  12    3.23    2.35
  -8   9  11    0.12    3.31
  -8   9  10   25.75    9.03
  -8   9  10   21.96    4.20
  -8   9  10   20.28    3.21
  -8   9   9    4.95    9.03
  -8   9   9   -0.57    3.00
  -8  -9   9   -0.36    1.83
  -8   9   8  139.93   11.35
  -8  -9   8  155.86   10.89
  -8  -9   7   17.53    2.60
  -8  -9   6    1.22    2.19
  -8   9   5   24.81   11.91
  -8  -9   5   39.95    3.86
  -8   9   5   34.95    5.23
  -8  -9   4  101.99    8.00
  -8   9   4   98.15    8.98
  -8   9   3   35.12    5.06
  -8   9   3   53.95   13.04
  -8   9   2   15.13   11.27
  -8   9   1    7.72   10.49
   8  -9   0  152.40   11.64
  -8   9   0  111.96   15.22
  -8   9  -1   10.07    8.76
   8  -9   1    4.74    3.71
   8  -9   2   70.24    6.69
  -8   9  -2   52.47    9.67
  -8   9  -2   72.09    5.82
   8   9   3    4.87    5.87
   8  -9   3    6.76    3.62
  -8   9  -3    4.78    6.54
   8   9   4   -0.09    5.39
   8  -9   4    4.30    3.27
   8   9   5    5.56    4.56
   8  -9   5    7.40    2.56
   8  -9   5   10.49    3.04
  -8 -10  10   30.14    2.44
  -8  10  10   19.61    3.53
  -8  10  10    9.83    7.58
  -8 -10   9   52.80    4.20
  -8  10   9   46.75    5.18
  -8  10   9   51.12    4.58
  -8  10   8    2.72    2.78
  -8 -10   8    1.73    1.53
  -8  10   8    8.20    6.98
  -8 -10   7   34.96    3.24
  -8  10   7   29.57    4.14
  -8  10   7   23.18    8.74
  -8 -10   6   34.18    3.34
  -8 -10   5   24.06    2.71
  -8  10   5   21.18    4.13
  -8 -10   4   12.43    2.03
  -8  10   4    7.97    3.68
  -8 -10   3    2.20    1.75
  -8  10   3    0.45    3.56
  -8 -10   2   57.26    4.66
  -8  10   2   56.11    5.62
  -8  10   1    8.36    9.21
  -8  10   1   11.50    3.25
   8 -10   0    4.15    2.92
  -8  10   0   10.53    8.21
  -8  10   0   10.18    2.79
  -8  10  -1    2.85    2.35
  -8  10  -1    3.49    7.10
   8 -10   1    3.38    2.77
   8  10   1    4.61    4.34
   8 -10   2    7.41    2.94
  -8  10  -2    5.98    1.80
   8  10   2    3.92    4.09
   8  10   3   31.63    4.80
   8 -10   3   44.63    4.18
   8 -10   4   25.53    3.00
   8 -10   4   23.00    3.09
  -8 -11   9   27.28    2.18
  -8  11   8   29.95    2.79
  -8  11   8   21.24    3.03
  -8 -11   8   26.95    2.31
  -8 -11   7    5.94    1.30
  -8  11   7    5.85    6.18
  -8  11   7    6.50    2.21
  -8  11   7    4.60    5.93
  -8  11   6   76.45   13.48
  -8 -11   6  167.98   11.10
  -8  11   6   63.80   12.40
  -8  11   6  163.58   11.48
  -8 -11   5   15.27    1.89
  -8  11   5   10.62    7.95
  -8 -11   4  104.01    8.11
  -8  11   4  118.38    8.69
  -8 -11   3    4.08    1.36
  -8  11   3    7.56    2.87
  -8 -11   2   11.83    1.59
  -8  11   2   11.22    2.95
  -8 -11   1   16.43    1.73
  -8  11   1   13.82    2.67
  -8 -11   0   14.03    1.57
  -8  11   0   15.49    2.38
  -8  11  -1   77.89    6.14
  -8 -11  -1   80.23    5.94
  -8 -11  -2   22.13    1.81
  -8  12   4    6.10    5.19
  -8  12   3    5.72    1.89
  -8  12   3   12.13    4.93
  -8  12   2   11.60    1.81
  -8  12   1    2.63    1.34
  -9   0  16    4.88    2.83
  -9   0  15    0.74    3.96
  -9   0  14  113.32   10.13
  -9   0  13   -0.56    5.67
  -9   0  13    3.10    2.82
  -9   0  12   62.05    5.84
  -9   0  11    2.42    3.53
  -9   0  11    0.23    4.65
  -9   0  10    2.73    4.58
   9   0 -10   11.65    7.07
  -9   0  10   -2.09   16.11
  -9   0   9    5.44    4.29
  -9   0   9    2.05   15.71
   9   0  -9   -3.57    6.86
  -9   0   9   -3.29    4.18
  -9   0   8   10.78   16.03
  -9   0   8   15.23   16.89
   9   0  -8    4.11    6.41
  -9   0   8    8.63    3.88
  -9   0   7   21.48   16.27
  -9   0   7   14.83   17.93
   9   0  -7    9.00    5.80
  -9   0   7   -0.38    3.51
   9   0  -6   44.66   20.49
  -9   0   6   23.51   16.88
  -9   0   6   16.82   16.82
  -9   0   6   10.27    3.54
   9   0  -5    3.80   19.91
  -9   0   5   14.89   16.08
  -9   0   5    1.47    2.97
   9   0  -4  304.49   32.54
  -9   0   4  229.38   32.22
   9   0  -3   -1.90    6.36
   9   0  -3    7.44   19.00
   9   0  -3    2.52    3.24
  -9   0   3  -11.08   13.77
   9   0  -2   21.33    4.07
   9   0  -2   27.54   19.56
   9   0  -2   13.44    6.26
   9   0  -1   -5.45    5.30
   9   0  -1   -1.13    4.02
   9   0  -1    1.57    5.84
   9   0   0  706.74   51.25
   9   0   0  683.46   51.07
   9   0   0  683.14   53.71
   9   0   1   -0.66    4.60
   9   0   1   -1.92    4.35
   9   0   1    8.09    7.59
   9   0   2    2.45    4.70
   9   0   2    4.94    4.82
   9   0   2   -0.45    7.28
   9   0   3    5.53    4.67
   9   0   3   -1.63    5.01
   9   0   3   -4.05    7.15
   9   0   4    2.73    4.90
   9   0   5    4.83    5.33
   9   0   5   -0.72    4.53
   9   0   5    4.27    4.71
   9   0   6  296.23   21.21
   9   0   6  260.69   21.06
   9   0   7    4.29    3.70
   9   0   8   34.86    4.10
   9   0   9   -0.14    2.01
  -9  -1  16    0.94    2.66
   9  -1 -16   18.86    9.14
   9   1 -16   19.13    8.99
  -9  -1  15   55.04    5.75
  -9  -1  14   10.90    4.80
  -9  -1  13    1.16    2.73
  -9  -1  13    3.83    5.80
  -9   1  12   26.11    5.31
  -9  -1  12   31.77    3.88
  -9  -1  12   15.75    6.79
  -9   1  11  118.79   11.65
  -9  -1  11  150.85   11.16
   9   1 -10  189.09   17.24
   9  -1 -10  176.79   17.60
  -9   1  10   88.54   21.73
  -9  -1  10   70.66   21.43
  -9   1  10  195.67   14.21
  -9  -1  10   83.68   23.19
  -9   1  10  186.66   14.23
   9   1  -9  164.99   16.84
   9  -1  -9  160.85   17.10
  -9   1   9   84.96   21.66
  -9  -1   9   70.16   21.46
  -9   1   9  198.03   14.25
  -9   1   9  189.42   14.20
  -9   1   8    6.73    3.98
   9  -1  -8   -2.09    6.65
  -9  -1   8    5.97   17.63
  -9   1   8    7.46   16.01
  -9  -1   8   -0.67   15.75
   9   1  -8    7.53    6.63
  -9   1   7   49.72    5.65
  -9  -1   7   59.05   19.08
  -9   1   7   43.16   17.46
  -9  -1   7   33.14   17.10
   9   1  -7   51.34    8.11
  -9   1   6    0.82    3.43
  -9  -1   6    1.88    3.19
   9  -1  -6   22.76   20.26
  -9   1   6   35.81   17.40
  -9  -1   6   27.88   16.93
  -9  -1   6   18.48   17.84
  -9   1   5   17.99    3.62
  -9  -1   5   23.75    3.48
   9  -1  -5   18.37   20.14
  -9  -1   5   19.19   17.08
  -9   1   4   78.27    6.76
   9   1  -4   74.37    9.90
  -9  -1   4   62.25   17.92
   9  -1  -4   81.70   20.67
   9   1  -3   -0.38    6.16
   9  -1  -3    7.97    3.47
   9   1  -3    4.68    3.45
  -9  -1   3   -2.21   13.82
   9  -1  -3   11.65   19.17
   9   1  -2   20.53    6.18
   9  -1  -2    8.78    3.94
   9   1  -2   14.44    4.02
  -9  -1   2    5.92   12.52
   9  -1  -2    9.94   19.48
   9   1  -1  246.81   19.87
   9  -1  -1  256.14   19.91
   9   1  -1  242.75   20.27
   9   1   0  284.84   20.03
   9   1   0  235.13   19.71
   9  -1   0  241.32   19.62
   9   1   0  282.55   22.97
   9   1   1  322.55   24.88
   9   1   1  313.85   24.83
   9  -1   1  362.17   25.00
   9   1   1  278.40   27.17
   9   1   2    4.20    4.68
   9   1   2    5.03    4.89
   9  -1   2   -0.54    4.64
   9   1   2    7.14    7.31
   9  -1   2   -0.45    7.51
   9   1   3   14.58    4.92
   9   1   3   15.51    7.49
   9  -1   3    7.64    7.41
   9  -1   3   13.08    5.18
   9   1   3   11.98    5.23
   9   1   4    6.80    4.90
   9   1   5    9.68    4.78
   9  -1   5   10.60    4.62
   9   1   5    8.97    4.75
   9   1   6    5.91    4.26
   9  -1   6    8.47    4.19
   9   1   6   13.68    6.01
   9   1   7   18.69    3.90
   9   1   8   18.69    3.30
   9   1   9   72.28    5.77
  -9  -2  16    3.68    2.23
  -9   2  16    1.96    2.33
  -9  -2  15   -0.63    3.50
  -9   2  15    5.85    3.60
  -9  -2  14   -0.80    4.44
  -9   2  14    0.25    4.61
  -9   2  14   10.14    9.65
  -9   2  13   17.72    4.77
  -9   2  13   17.79    3.00
  -9  -2  13   14.61    2.97
  -9  -2  13    8.57    5.52
  -9   2  13    9.07    5.69
  -9   2  12   48.54    6.45
  -9   2  12   57.93    5.09
  -9  -2  12   52.20    4.97
  -9  -2  12   38.17    7.40
  -9   2  12   38.63    7.49
  -9   2  11   22.74    5.35
  -9  -2  11   24.46    3.78
  -9   2  11   23.84    3.89
  -9   2  10   56.31    7.37
  -9   2  10   51.71    7.41
  -9  -2  10   92.63    7.40
  -9   2  10  100.22    7.50
  -9   2   9    2.91    4.21
   9   2  -9    3.34    6.17
   9  -2  -9   -0.86    6.77
  -9   2   9    0.75    4.25
  -9   2   9   19.78   16.43
  -9  -2   9   -9.33   15.69
  -9   2   8  193.45   14.10
  -9   2   8   61.08   21.37
  -9  -2   8   97.56   21.67
   9  -2  -8  165.31   16.58
   9   2  -8  185.74   16.71
  -9   2   8  189.08   14.15
  -9  -2   8  116.43   24.61
   9   2  -7   14.60    6.21
   9  -2  -7   35.85   19.79
   9   2  -7   10.16   20.64
  -9   2   7   23.33   15.94
  -9  -2   7   14.93   15.65
  -9   2   7   20.52    8.43
  -9  -2   7   15.05   17.99
  -9   2   7   18.25    4.29
  -9  -2   6   33.58    3.08
  -9  -2   6   35.82   18.78
   9  -2  -6   68.81   20.36
   9   2  -6   47.22   20.96
  -9   2   6   58.43   17.79
  -9  -2   6   58.82   17.56
  -9   2   6   34.18    4.63
  -9  -2   5   93.91   23.93
   9  -2  -5  131.64   24.87
   9   2  -5  121.10   24.84
   9  -2  -4    3.64   19.58
   9   2  -4   -8.60   19.26
   9   2  -4    9.37    6.08
   9  -2  -4    4.90    5.86
  -9  -2   4   10.23   16.24
  -9   2   4    6.92    3.13
   9   2  -3  536.13   37.40
   9  -2  -3  561.52   37.66
  -9   2   3  482.71   34.57
   9  -2  -3  462.07   34.77
  -9  -2   3  292.40   40.19
   9  -2  -3  388.44   40.01
   9   2  -3  385.29   39.77
   9   2  -2   33.99    6.94
   9  -2  -2   29.59    6.99
   9  -2  -2   24.47    4.44
   9   2  -2   26.65    4.54
  -9  -2   2   24.79   14.16
   9   2  -1   58.21    6.54
   9  -2  -1   67.08    6.92
   9  -2  -1   45.14    5.82
   9   2  -1   36.82    5.59
   9   2  -1   39.25    7.95
   9  -2  -1   43.78    8.10
   9   2   0   82.62   10.97
   9  -2   0   60.27   10.75
   9   2   0   83.74    8.14
   9  -2   0   72.29    8.21
   9   2   0   85.28    7.92
   9  -2   0   83.72    7.87
   9   2   1    3.89    6.86
   9  -2   1    4.47    7.08
   9   2   1    0.50    4.38
   9  -2   1    3.75    4.67
   9  -2   1   -3.48    4.74
   9   2   1    3.76    4.56
   9   2   2   42.79    8.71
   9  -2   2   40.17    9.07
   9   2   2   48.28    6.11
   9  -2   2   48.94    6.24
   9   2   2   54.93    6.51
   9  -2   2   37.43    6.31
   9   2   3   38.63    8.74
   9  -2   3   31.41    8.83
   9   2   3   48.10    6.53
   9  -2   3   55.79    6.54
   9  -2   3   46.60    6.12
   9   2   3   45.00    6.07
   9   2   4   19.46    5.00
   9  -2   4   25.86    5.22
   9  -2   5   43.89    5.89
   9   2   5   37.61    5.47
   9  -2   5   33.51    5.54
   9   2   6    8.39    6.51
   9  -2   6   10.54    4.26
   9   2   6   10.61    4.05
   9  -2   6    7.46    4.13
   9  -2   7   50.67    4.99
   9   2   7   35.58    4.83
   9  -2   7   45.92    5.00
   9   2   8    0.95    2.58
   9  -2   8   -1.73    2.74
   9   2   9    2.79    1.52
   9  -2   9    1.21    1.58
  -9  -3  15    1.00    2.90
  -9   3  15    4.25    2.99
  -9   3  15    4.99    6.97
   9  -3 -15   25.56   10.57
   9   3 -15   27.53   10.02
  -9  -3  14   49.78    5.70
  -9   3  14   54.51    5.72
  -9   3  14   56.63    5.77
  -9   3  13    3.52    4.32
  -9  -3  13    1.36    4.74
  -9   3  13   -1.20    4.91
  -9   3  12    8.03    4.73
  -9  -3  12   13.86    5.59
  -9   3  12   14.29    5.63
  -9   3  12   10.64    2.64
  -9  -3  12    4.69    2.60
  -9   3  11   -1.82    4.64
  -9  -3  11    0.83    1.32
  -9   3  11    0.15    2.68
  -9  -3  11   -0.58    2.65
  -9  -3  10   61.72    5.18
  -9  -3  10   74.68    6.21
  -9   3  10   79.08    6.30
  -9   3  10   47.49    6.98
  -9   3  10   52.45    6.90
  -9   3   9   52.48    6.33
   9  -3  -9   44.90    8.56
  -9   3   9   53.42    6.46
   9   3  -9   40.20    8.45
  -9   3   9   17.21   16.45
  -9  -3   9    3.24   15.27
  -9  -3   9   58.11    4.54
  -9   3   8   13.02    4.36
  -9  -3   8    8.87    1.82
  -9   3   8    4.49    4.06
  -9   3   8   -5.88   15.49
  -9  -3   8  -19.77   15.55
  -9  -3   8   24.10   18.97
   9   3  -8    9.56    6.36
   9   3  -7   73.03    9.88
  -9  -3   7   50.63   20.50
  -9  -3   7   79.11    6.13
  -9   3   7   88.97    7.41
   9  -3  -7   70.24   20.46
   9   3  -7   80.83   21.31
  -9   3   7   19.48   16.70
  -9  -3   7   27.15   16.95
  -9   3   7   60.54   11.03
  -9  -3   6  339.52   44.89
  -9  -3   6  584.95   37.02
  -9   3   6  369.86   39.27
  -9   3   6  569.27   37.52
   9  -3  -6  402.63   42.40
   9   3  -6  359.16   42.64
  -9  -3   6  209.45   41.45
  -9   3   6  168.72   41.38
  -9  -3   5   95.51   21.27
  -9   3   5  107.95    8.64
   9   3  -5   94.72   11.09
   9  -3  -5  107.38   11.31
  -9   3   5   77.39   19.23
  -9  -3   5   42.72   17.80
   9  -3  -5  106.82   21.10
   9   3  -5   85.53   21.02
  -9  -3   4  244.79   31.68
   9  -3  -4  305.30   30.14
   9   3  -4  274.98   29.96
   9   3  -4  338.66   25.68
   9  -3  -4  332.44   25.64
  -9   3   4  302.79   23.04
   9  -3  -3    1.09    3.50
  -9  -3   3    8.97   15.34
  -9   3   3    4.69    3.05
   9  -3  -3  -27.61   19.83
   9   3  -3  -20.61   19.17
   9   3  -3   -5.81    5.56
   9  -3  -3   -0.75    5.67
   9   3  -2   10.92    6.08
   9  -3  -2   10.61    6.24
  -9  -3   2    8.18   14.06
   9   3  -2   11.60    4.91
   9  -3  -2   18.74    5.29
   9   3  -1    7.03    6.92
   9   3  -1    9.69    4.67
   9  -3  -1   12.61    5.00
   9   3   0    9.49    4.53
   9  -3   0   15.13    4.80
   9  -3   0   18.47    4.85
   9   3   0   11.13    6.84
   9  -3   0   10.83    7.13
   9   3   1   -0.12    4.14
   9  -3   1    0.50    4.44
   9  -3   1    7.10    4.85
   9  -3   1   -1.96    5.18
   9   3   1    2.07    6.57
   9  -3   1    0.44    6.84
   9   3   2   52.16    5.99
   9  -3   2   57.30    6.20
   9   3   2   35.68    8.30
   9  -3   2   42.15    8.83
   9  -3   2   44.79    6.25
   9  -3   3    4.27    4.89
   9   3   4  221.87   16.69
   9  -3   4  204.56   16.74
   9   3   5    6.82    4.01
   9  -3   5    2.17    3.98
   9  -3   5    3.46    4.61
   9   3   6   27.92    7.33
   9   3   6   34.97    4.54
   9  -3   6   38.82    4.77
   9  -3   6   33.82    4.99
   9   3   7    6.84    5.76
   9   3   7    8.75    3.03
   9  -3   7   12.44    3.18
   9  -3   7   13.38    3.33
   9   3   8    1.70    2.09
   9  -3   8    1.99    2.20
  -9   4  15    4.85    6.54
  -9  -4  14    9.09    3.19
  -9   4  14    6.82    3.29
  -9   4  14   14.23    8.92
  -9   4  14    9.28    3.66
   9  -4 -14   21.79   11.52
  -9  -4  13    3.67    3.99
  -9   4  13   10.33    4.12
  -9   4  13    5.27    4.24
  -9  -4  12   19.49    5.18
  -9   4  12   18.37    5.30
  -9  -4  12   28.12    2.51
  -9   4  12   22.66    3.06
  -9  -4  12   24.26    3.07
  -9   4  12   25.75    4.98
  -9   4  12   28.35    4.44
  -9  -4  11   17.52    5.61
  -9   4  11   18.25    5.79
  -9   4  11   28.10    3.32
  -9  -4  11   25.11    3.29
  -9  -4  11   30.07    2.75
  -9   4  11   21.68    5.14
  -9   4  11   23.61    4.81
  -9  -4  10    4.90    1.75
  -9   4  10    4.44    2.70
  -9  -4  10    3.63    2.63
  -9   4  10    2.39    4.55
  -9  -4   9  458.14   26.35
  -9   4   9  480.73   26.40
  -9  -4   9  311.31   25.63
  -9   4   9  312.33   26.25
  -9   4   9  303.00   26.29
   9  -4  -9  220.18   31.79
   9   4  -9  199.95   32.15
   9   4  -8   80.30    9.80
  -9  -4   8   78.25    5.72
  -9   4   8   65.79    6.99
  -9  -4   8   48.62   19.96
  -9   4   8   69.71    7.17
  -9   4   8   19.13   15.64
  -9  -4   8    6.03   15.15
   9  -4  -8   71.44   19.27
   9   4  -8   65.56   20.15
  -9   4   8   34.33    9.02
   9   4  -7   22.50    6.58
  -9  -4   7  -11.43   19.03
  -9   4   7   10.11    9.75
  -9  -4   7   33.95    3.02
   9  -4  -7   34.50   18.81
   9   4  -7   32.32   19.71
  -9   4   7    0.61   14.37
  -9  -4   7   -0.60   14.33
  -9   4   7   24.26    4.84
  -9  -4   6  -15.04   17.81
  -9   4   6    3.68   14.78
  -9  -4   6   -7.17   14.11
   9  -4  -6   34.52   18.60
   9   4  -6   24.30   18.76
  -9   4   6   19.81   10.79
  -9  -4   6    1.87    1.71
  -9   4   6    0.39    3.63
   9  -4  -6    4.16    4.90
   9   4  -6   -1.43    5.05
  -9   4   5   20.65   12.28
   9  -4  -5   21.51   18.30
   9   4  -5   32.46   18.32
  -9   4   5   -4.37   15.20
  -9  -4   5    0.61   14.70
  -9  -4   5   12.38   16.92
  -9   4   5   32.38    4.55
   9   4  -5   30.91    6.41
   9  -4  -5   32.06    6.61
   9  -4  -4   13.95   18.57
   9   4  -4    6.31   17.96
   9   4  -4   -3.11    5.09
   9  -4  -4   -0.35    5.22
  -9   4   4    5.72    3.44
  -9  -4   4   -6.27   16.55
   9   4  -3   28.11    6.29
   9  -4  -3   21.22    6.29
  -9   4   3   38.12    4.29
  -9  -4   3   38.20   16.49
   9   4  -3   28.51    5.37
   9   4  -2  118.33    9.97
   9  -4  -2  109.29   10.03
  -9   4   2  106.89    9.10
   9   4  -2  119.07   11.72
   9  -4  -2  120.04   12.12
   9   4  -1   -4.26    6.31
   9  -4  -1   -2.04    6.61
   9  -4  -1    1.15    4.21
   9   4  -1    6.00    4.11
   9  -4  -1    5.97    4.34
   9   4   0    1.93    6.13
   9  -4   0    5.69    6.74
   9  -4   0    4.24    4.76
   9   4   0    6.08    3.85
   9  -4   0   -2.11    4.13
   9  -4   1  247.87   18.58
   9   4   1  219.24   20.39
   9  -4   1  206.92   20.57
   9   4   1  235.54   18.12
   9  -4   1  239.18   18.24
   9  -4   2    2.04    5.25
   9  -4   2    4.23    4.86
   9  -4   2   -1.43    3.89
   9   4   3    9.40    4.06
   9  -4   3    7.18    4.22
   9  -4   3   15.92    4.98
   9  -4   3   12.52    5.22
   9   4   4    5.89    3.65
   9  -4   4    9.50    4.03
   9   4   5  109.41    9.38
   9  -4   5  114.63    9.55
   9  -4   5  126.15   10.09
   9   4   6    6.33    2.93
   9  -4   6    8.48    3.11
   9  -4   6    6.98    3.72
  -9   4  -6    5.75    7.42
   9   4   6   11.98    6.70
   9   4   7   16.01    5.95
   9   4   7   17.49    2.68
   9  -4   7   19.33    2.82
   9  -4   7   16.77    3.30
   9   4   8   23.76    4.25
  -9   5  14   37.29    4.40
  -9   5  13   46.09    5.44
   9  -5 -12   27.52   13.44
  -9   5  12   10.54    3.62
  -9   5  12   21.04   12.01
  -9  -5  12   11.83    1.74
  -9   5  12   13.02    4.53
  -9  -5  12    5.86    3.67
  -9   5  11   11.59    2.30
  -9  -5  11   12.60    2.28
  -9   5  11   17.88    4.24
  -9  -5  11   14.84    2.11
  -9   5  11   13.09    4.73
   9  -5 -11   27.47   14.87
  -9  -5  11   17.95    4.47
  -9   5  11   16.48    4.58
  -9   5  10   83.86    8.18
  -9   5  10   82.72    6.75
  -9  -5  10   84.77    6.76
  -9  -5  10   95.41    6.72
  -9  -5  10   68.43    8.08
  -9   5  10   67.31    8.12
   9  -5 -10   54.22   17.04
   9   5 -10   53.05   16.34
  -9   5   9   23.46    4.83
  -9   5   9   26.55    5.12
   9  -5  -9   27.97   16.54
   9   5  -9   31.59   16.73
  -9   5   9   28.88    3.25
  -9  -5   9   26.54    3.24
  -9  -5   9   20.95    2.88
   9  -5  -8   31.46   16.88
   9   5  -8   24.78   17.08
  -9  -5   8   17.35    2.50
  -9   5   8   17.03    4.62
  -9   5   8   16.02    8.45
  -9   5   8   22.90    4.75
  -9   5   7  289.07   20.69
   9  -5  -7  189.96   26.12
   9   5  -7  168.41   26.28
  -9  -5   7  299.84   20.03
  -9   5   7  259.08   20.54
  -9   5   7  184.00   22.74
  -9  -5   7  152.29   29.43
  -9  -5   6    3.03   17.55
   9  -5  -6   13.96   16.54
   9   5  -6   12.05   16.75
  -9  -5   6    0.23    1.79
   9  -5  -6    3.07    4.36
  -9   5   6    7.34   10.86
  -9   5   6    0.10    3.93
  -9   5   5  400.42   29.06
   9  -5  -5  357.30   30.52
   9  -5  -5  405.35   33.73
   9   5  -5  400.35   33.62
  -9  -5   5  323.19   37.91
  -9   5   5  404.77   32.63
  -9   5   4   -5.66   12.79
  -9   5   4    4.23    3.54
   9  -5  -4   -4.37    4.74
   9   5  -4    6.64    4.14
   9  -5  -4    4.19    4.01
  -9  -5   4   -1.64   13.47
  -9  -5   4    0.91   16.30
  -9   5   3    9.95   13.00
  -9  -5   3    5.06   14.87
   9  -5  -3    7.07    4.90
   9   5  -3   12.03    4.13
   9  -5  -3    7.88    4.02
  -9   5   3   13.20    3.56
   9  -5  -2    7.39    4.01
   9  -5  -2    1.08    6.10
   9   5  -2    5.25    3.68
   9  -5  -2    3.89    3.92
  -9   5   2    1.38    2.94
   9  -5  -1    0.22    4.17
   9  -5  -1    0.36    5.67
  -9   5   1    3.71    2.82
   9   5  -1   10.32    3.57
   9  -5  -1    4.22    3.74
   9  -5   0  132.51   10.94
   9   5   0  131.26   10.39
   9  -5   0  116.79   10.42
   9   5   1   14.55    3.59
   9  -5   1   18.41    3.87
   9  -5   1   12.43    5.10
   9  -5   2   16.62    5.19
   9  -5   2   18.41    4.06
   9   5   2   18.79    3.86
   9  -5   3   26.63    5.11
   9  -5   3   21.56    5.42
   9   5   3   17.34    3.65
   9  -5   3   12.43    3.70
  -9   5  -4   12.55    9.59
   9  -5   4   -2.84    4.70
   9   5   4    3.53    2.96
   9  -5   4    7.09    3.13
   9  -5   5  130.96   10.03
   9   5   5  119.45    9.21
   9  -5   6    4.13    3.35
   9   5   6    5.72    6.56
   9  -5   7    9.58    2.55
   9   5   7   11.30    5.40
  -9   6  14    1.40    2.37
  -9   6  13   22.43    9.20
  -9   6  13   18.65    3.79
  -9   6  12   53.56    6.10
  -9  -6  12   61.21    4.75
  -9   6  12   62.49    5.60
  -9   6  11   11.91    4.48
  -9  -6  11   12.07    1.98
  -9   6  11   12.96    3.83
  -9   6  11    7.71   11.65
  -9   6  10   15.14    4.69
  -9  -6  10   17.53    2.34
  -9   6  10   15.07   12.48
  -9   6  10   12.00    4.21
  -9   6   9   44.16    6.10
  -9  -6   9   53.01    4.49
  -9   6   8   33.26    9.38
  -9   6   8   44.63    5.38
  -9   6   8   32.19    5.26
  -9  -6   8   34.87    3.49
  -9   6   7   30.15    4.95
  -9  -6   7   27.43    3.12
  -9   6   7   25.86   10.32
  -9   6   6    9.00    4.16
  -9  -6   6   13.70    2.28
  -9   6   5    4.16    3.93
  -9  -6   5    2.55    1.90
  -9   6   4  110.94    8.97
  -9   6   4   78.55   15.44
  -9  -6   4   51.66   18.30
  -9   6   3   41.47    4.91
  -9   6   3   48.07   14.27
  -9   6   2   -1.31    3.12
   9  -6  -2    1.66    3.77
   9  -6  -1   34.57    5.13
  -9   6   1   34.77    4.10
  -9   6   1   19.29   13.51
   9  -6   0   76.26    7.65
  -9   6   0   81.35   14.58
  -9   6   0   78.42    6.60
   9  -6   1    1.42    4.45
  -9   6  -1    2.36   11.46
   9  -6   2   22.47    4.82
  -9   6  -2   25.06   11.20
   9  -6   3   11.24    4.55
   9  -6   3   10.60    4.25
  -9   6  -3   13.18    9.79
   9  -6   4    3.52    4.41
  -9   6  -4   -4.03    8.09
   9  -6   5   25.52    4.14
  -9   6  -5   20.94    6.74
   9  -6   6   31.31    3.85
  -9   7  13    7.06    2.77
  -9   7  13    9.57    7.45
  -9   7  13   11.42    5.63
  -9  -7  12    3.15    1.25
  -9   7  12    3.86    3.30
  -9   7  12    6.61    9.24
  -9  -7  11  151.37   11.04
  -9   7  11  133.36   11.82
  -9   7  11  164.86   11.56
  -9  -7  10   29.24    2.86
  -9   7  10   19.95    4.76
  -9   7  10   25.63    4.37
  -9  -7   9   11.98    2.29
  -9   7   9   18.09   11.01
  -9   7   9   17.64    4.35
  -9  -7   8    9.00    2.17
  -9   7   8   16.85   10.14
  -9   7   8   10.02    4.13
  -9   7   7   15.31    9.74
  -9   7   7   -1.34   10.08
  -9   7   7    7.94    4.29
  -9  -7   7    6.96    2.14
  -9   7   6    7.56   10.81
  -9   7   6    8.06    4.08
  -9  -7   6    3.69    1.96
  -9   7   5   -0.52   11.58
  -9   7   5    8.72    4.07
  -9  -7   5    9.35    2.33
  -9   7   4   14.71   12.44
  -9   7   4   22.09    4.38
  -9   7   3   11.85    3.73
  -9   7   2   20.26   12.57
  -9   7   2    6.44    3.32
  -9   7   1  235.90   16.78
   9  -7  -1  215.38   17.04
   9  -7   0    7.54    4.09
  -9   7   0    1.51    2.52
  -9   7   0   15.69   11.72
  -9   7  -1   46.06   11.80
   9  -7   1   65.89    6.62
   9  -7   2    9.09    4.28
  -9   7  -2   13.82    9.30
   9  -7   3    5.01    4.10
   9  -7   3   -1.27    3.83
  -9   7  -3   -2.62    8.00
   9  -7   4   58.49    5.74
  -9   7  -4   31.09    7.73
   9   7   5   -0.46    5.76
   9  -7   5    7.56    3.10
   9   7   6    9.81    4.64
   9  -7   6    1.72    2.16
  -9   8  12    2.43    2.49
  -9   8  12   11.07    6.68
  -9   8  12    3.88    6.59
  -9  -8  11    2.46    1.30
  -9   8  11    2.60    3.12
  -9   8  11    1.65    8.29
  -9   8  11    2.87    2.37
  -9  -8  10    3.09    1.61
  -9   8  10    3.74    3.53
  -9   8  10    8.93    9.10
  -9   8  10    4.28    3.05
  -9  -8   9    0.13    1.74
  -9   8   9    2.39    3.73
  -9   8   9    2.47    3.40
  -9  -8   8    1.97    1.91
  -9   8   8    1.74    3.60
  -9   8   8    5.27    8.78
  -9  -8   7   97.34    7.62
  -9   8   7   94.92    8.50
  -9   8   6    8.44   10.76
  -9   8   6   17.13    4.27
  -9   8   5   18.02   11.58
  -9   8   5   30.91    4.68
  -9   8   4   25.16   11.63
  -9   8   4   24.93    4.38
  -9   8   3   54.72    5.67
  -9   8   2    1.26    3.19
  -9   8   2   -2.91   11.41
   9  -8  -1    3.77    3.26
  -9   8   1    0.53    2.88
   9  -8   0   27.99    4.33
  -9   8   0   29.76    3.51
  -9   8   0   19.10   10.16
   9  -8   1   29.92    4.45
  -9   8  -1   24.02    9.31
   9  -8   2    1.53    3.58
  -9   8  -2    0.77    7.84
   9  -8   3   12.25    3.70
   9  -8   3   19.19    3.65
  -9   8  -3   11.32    6.56
   9   8   4   20.31    5.65
   9  -8   5   52.74    4.50
   9   8   5   36.63    5.84
  -9  -9  11   13.42    1.37
  -9   9  10  105.77    7.93
  -9  -9  10  107.83    7.65
  -9   9  10   82.87    8.05
  -9   9   9    0.43    2.63
  -9   9   9    3.62    3.00
  -9   9   8   22.53    3.63
  -9   9   7   15.19    3.36
  -9   9   6   16.79    3.81
  -9   9   5   86.71   13.96
  -9   9   5  120.78    9.57
  -9  -9   4   46.90    4.23
  -9   9   4   50.71    5.23
  -9   9   3   23.09    3.84
  -9  -9   3   21.96    2.63
  -9   9   2  121.28    9.23
  -9   9   2   70.35   13.32
  -9   9   1   18.99    9.60
  -9   9   1   20.77    3.19
  -9   9   0   99.44    7.57
  -9   9   0   64.18   11.44
  -9   9  -1   23.29    7.66
   9  -9   1   10.71    3.16
  -9   9  -2   22.64    6.42
   9   9   2   18.82    5.40
   9   9   3   12.85    4.63
   9  -9   3   19.79    3.08
   9   9   4    7.12    3.37
  -9  10   9   73.18    5.92
  -9 -10   9   78.30    5.67
  -9 -10   8    3.14    1.28
  -9  10   8    2.71    2.35
  -9  10   7   13.39    6.58
  -9 -10   7    3.22    1.39
  -9  10   6    5.32    2.75
  -9 -10   6    2.37    1.52
  -9  10   5    2.89    2.89
  -9 -10   5    6.41    1.63
  -9  10   4   79.36    6.52
  -9 -10   4   74.36    5.89
  -9  10   3    3.28    2.67
  -9 -10   3    2.62    1.47
  -9  10   2    0.68    2.33
  -9 -10   2    1.00    1.42
  -9  10   1    1.90    2.12
  -9 -10   1    5.58    1.41
  -9  10   0    2.46    1.66
  -9 -10   0    1.26    1.17
  -9 -10  -1  119.46    8.85
  -9 -10  -2   15.99    1.53
   9 -10   2   18.01    2.52
  -9  11   7    4.39    1.57
  -9 -11   7    8.66    0.93
  -9 -11   6  157.50   11.53
  -9  11   5   14.28    2.45
  -9 -11   5   22.42    1.86
  -9  11   4   22.49    2.63
  -9 -11   4   21.91    1.99
  -9  11   3   30.16    3.09
  -9 -11   3   31.38    2.57
  -9 -11   2    0.16    0.84
  -9  11   2    0.71    1.59
  -9 -11   1    1.96    0.72
 -10   0  15   -0.25    3.20
  10   0 -15   12.67   10.57
 -10   0  14   29.35    4.93
  10   0 -14   28.25   13.73
 -10   0  13    0.19    5.11
 -10   0  13    0.88    2.42
 -10   0  12    0.52    2.69
 -10   0  11   -1.06    3.40
 -10   0   9  -17.71   16.06
  10   0  -9   28.86   19.27
  10   0  -8   21.70   19.63
 -10   0   8    5.53   15.80
  10   0  -7   24.81   20.15
 -10   0   7   -8.38   16.15
 -10   0   7   -2.08    3.57
 -10   0   6   45.95   23.69
  10   0  -6   87.20   26.28
 -10   0   6  258.78   17.33
  10   0  -6  225.44   20.08
  10   0  -5  -12.01   19.83
  10   0  -5   -2.45    5.89
 -10   0   5    0.66    3.05
  10   0  -4   11.78   19.70
  10   0  -4    4.11    6.32
  10   0  -3    0.94    3.65
  10   0  -3    3.60   20.15
  10   0  -3    1.24    6.31
  10   0  -2   78.86   10.05
  10   0  -2   71.47    7.20
  10   0  -2   66.90    8.32
  10   0  -1   -8.49    7.68
  10   0  -1   -2.19    4.28
  10   0  -1    1.72    5.14
  10   0   0  156.35   16.25
  10   0   0  163.33   13.29
  10   0   0  154.96   13.42
  10   0   1    0.52    4.80
  10   0   1    0.77    4.88
  10   0   2   10.68    5.16
  10   0   2    3.91    4.70
  10   0   3    0.37    4.97
  10   0   4  303.42   23.07
  10   0   5    2.51    3.93
  10   0   6   46.67    5.02
  10   0   7    1.81    2.60
 -10  -1  15   11.99    3.21
  10  -1 -15   16.97   10.34
  10   1 -15   18.15   10.19
 -10  -1  14   49.16    5.69
  10  -1 -14   31.15   13.82
 -10  -1  13   54.83    4.70
 -10  -1  13   37.69    6.53
 -10  -1  12  228.50   15.96
 -10  -1  12  170.16   16.90
 -10  -1  11   57.70    5.71
 -10   1  10   -2.97    3.78
 -10   1   9    7.95    4.39
  10  -1  -9   19.69   19.04
 -10   1   8   34.33    4.81
 -10  -1   8  -15.41   16.59
 -10   1   8  -11.75   15.80
 -10  -1   8    2.04   15.71
 -10   1   7   22.53    4.29
 -10  -1   7  -10.41   16.32
  10  -1  -7   42.30   20.04
 -10   1   7    7.69   16.25
 -10  -1   7    0.69   15.73
  10   1  -6   -0.81    5.96
  10  -1  -6   -2.00    5.94
 -10   1   6    2.76    3.47
 -10  -1   6   -7.23   15.82
 -10   1   6    0.72   16.83
 -10  -1   6   21.88   17.06
  10  -1  -6   18.99   19.91
  10   1  -5   12.66    6.28
  10  -1  -5    3.64    5.82
 -10   1   5   16.48    3.53
  10  -1  -5   -2.38   19.67
  10   1  -4    1.64    6.34
  10  -1  -4  -11.44    6.75
  10  -1  -4   21.78   20.08
 -10  -1   4   -4.72   14.24
  10   1  -3   28.28    7.52
  10  -1  -3   34.20    7.94
  10  -1  -3   29.23    4.56
  10   1  -3   24.53    4.43
  10   1  -2   68.26    8.94
  10  -1  -2   55.32    8.67
  10   1  -2   45.26    5.74
  10  -1  -2   51.55    5.90
  10   1  -2   39.08    7.00
  10   1  -1   64.00   10.96
  10  -1  -1   63.05   11.26
  10   1  -1   84.79    7.91
  10  -1  -1   92.38    8.02
  10   1  -1   73.98    8.35
  10   1   0   60.49   10.07
  10  -1   0   67.53   10.61
  10   1   0   61.42    7.17
  10  -1   0   73.45    7.31
  10   1   0   59.90    7.38
  10  -1   1   27.75    5.38
  10   1   1   14.91    5.01
  10   1   1   15.14    5.09
  10  -1   2   21.83    5.40
  10   1   2   20.83    5.48
  10   1   2   24.10    5.10
  10  -1   3   28.38    5.70
  10   1   3   29.51    5.69
  10   1   4    4.74    4.39
  10  -1   5   63.99    6.38
  10   1   5   51.76    5.95
  10   1   6    0.56    3.11
  10   1   7   -2.38    2.45
 -10  -2  15   17.00    2.97
 -10   2  15   16.51    3.11
 -10   2  14    6.44    8.42
 -10  -2  14    6.93    3.73
 -10   2  14    1.22    3.90
  10  -2 -14   26.43   12.62
  10   2 -14   30.09   12.15
 -10  -2  13   -1.85    4.54
 -10   2  13    1.30    4.80
 -10  -2  13    4.15    2.19
 -10   2  13    3.32    2.29
 -10  -2  12   25.12    6.50
 -10   2  12   27.85    6.67
  10  -2 -12   24.16   16.77
  10   2 -12   24.67   16.51
 -10   2  12   39.27    5.33
 -10  -2  12   49.45    4.44
 -10   2  12   53.87    4.48
  10  -2 -11   61.96   18.79
  10   2 -11   42.81   18.72
 -10  -2  11   99.71    7.72
 -10   2  11   99.27    7.78
 -10   2  11   76.29    8.18
  10  -2 -10  133.66   29.73
  10   2 -10   98.10   29.95
 -10   2  10  250.15   23.94
 -10   2  10  290.57   24.15
 -10  -2  10  419.01   24.35
 -10   2  10  438.79   24.43
 -10   2   9   67.05    6.89
  10  -2  -9   67.02   19.58
  10   2  -9   34.55   20.14
 -10   2   8   55.00    5.91
 -10  -2   8   30.54   17.96
  10  -2  -8   65.41   19.63
  10   2  -8   53.99   20.44
 -10   2   8   25.10   16.64
 -10  -2   8   11.21   15.52
 -10   2   7    1.28    3.79
 -10  -2   7   -2.96   17.10
 -10   2   7    4.78    7.77
  10  -2  -7    9.95   19.24
  10   2  -7   18.04   20.17
 -10   2   7  -10.32   15.83
 -10  -2   7   -2.67   15.11
 -10  -2   6    8.52   16.40
  10   2  -6   13.94    6.37
  10  -2  -6    4.26    5.92
 -10   2   6   12.05    3.82
  10   2  -6   17.12   20.31
 -10   2   6   14.09   16.69
 -10  -2   6   11.63   16.32
  10  -2  -6   27.77   19.56
 -10  -2   5   39.32   17.42
  10   2  -5   61.83    8.76
 -10   2   5   63.23    5.94
  10  -2  -5   71.54    9.02
  10  -2  -5   50.62   20.31
  10   2  -5   38.91   20.34
 -10   2   5    6.43   17.50
 -10  -2   5   22.88   17.26
 -10  -2   4   13.16   15.15
  10  -2  -4    4.76   20.03
  10   2  -4   39.58   20.35
  10   2  -4   24.92    7.04
  10  -2  -4   22.87    6.96
 -10   2   4   20.33    3.63
  10   2  -3   46.09    6.93
  10  -2  -3   52.87    7.04
  10  -2  -3   56.63    5.70
  10   2  -3   45.28    8.22
  10  -2  -3   38.09    8.10
  10   2  -2  129.13   12.57
  10  -2  -2  129.28   12.65
  10  -2  -2  149.01   12.06
  10   2  -2  172.82   14.97
  10  -2  -2  193.26   15.33
  10  -2  -1   12.12    4.50
  10   2  -1   16.81    5.19
  10  -2  -1   13.03    5.30
  10   2  -1   14.79    7.62
  10  -2  -1   15.68    7.76
  10  -2   0  231.63   18.00
  10   2   0  240.98   18.01
  10  -2   0  228.46   18.04
  10   2   0  216.28   20.48
  10  -2   0  191.90   20.49
  10  -2   1   23.40    5.16
  10   2   1   21.23    4.95
  10  -2   1   15.52    5.08
  10  -2   2    2.02    4.61
  10   2   2   -1.13    4.37
  10  -2   2    1.29    4.51
  10  -2   3  124.33   10.31
  10   2   3  108.23    9.86
  10  -2   3  105.90    9.90
  10   2   4    3.12    4.08
  10  -2   4   -0.09    4.25
  10   2   5  214.05   19.43
  10   2   5  243.77   18.79
  10  -2   5  240.28   18.85
  10  -2   6   22.66    3.76
  10   2   6   20.62    3.42
  10  -2   6   21.44    3.51
  10   2   7    5.80    2.21
  10  -2   7    4.02    2.21
  10  -3 -14   22.58   11.05
  10   3 -14   15.12   10.43
 -10   3  14    4.81    7.88
 -10  -3  14   -0.60    3.07
 -10   3  14    3.40    3.19
 -10  -3  13   11.21    4.25
 -10   3  13   12.42    4.44
  10  -3 -13   21.39   13.65
  10   3 -13   28.01   13.11
 -10   3  12    7.83    3.89
  10  -3 -12   26.75   15.34
  10   3 -12    9.34   14.91
 -10  -3  12    5.29    4.88
 -10   3  12    5.05    5.13
 -10   3  12   10.01    2.41
 -10  -3  12    9.46    2.35
  10  -3 -11   14.93   16.55
  10   3 -11   28.88   16.75
 -10   3  11    6.77    3.99
 -10  -3  11   11.96    2.66
 -10   3  11    8.23    2.72
 -10   3  11    9.76    4.29
  10  -3 -10   12.76   17.48
  10   3 -10    5.70   17.90
 -10   3  10    3.07    3.84
 -10  -3  10   -1.17    2.99
 -10   3  10    1.43    3.04
 -10   3  10    4.62    4.25
  10  -3  -9   39.22   18.14
  10   3  -9   21.18   18.83
 -10  -3   9   15.03    1.80
 -10   3   9   17.34    4.47
  10  -3  -8   63.96   20.82
  10   3  -8   58.62   21.61
 -10  -3   8  129.05    9.66
 -10   3   8  135.15   10.85
 -10   3   7   11.56    8.63
 -10   3   7   28.77   15.50
 -10  -3   7   -4.44   14.57
  10  -3  -7   21.96   18.74
  10   3  -7   18.65   19.53
 -10   3   7   16.21    4.21
 -10  -3   7   24.83   17.23
 -10  -3   7   15.72    2.01
 -10   3   6  101.63   16.09
 -10   3   6  174.07   12.45
  10   3  -6  147.11   14.61
  10  -3  -6  150.19   14.62
 -10  -3   6   89.61   22.09
 -10  -3   6  165.05   11.56
  10  -3  -6  124.84   22.02
  10   3  -6  121.87   22.66
 -10   3   6   29.39   19.54
 -10  -3   6   57.61   19.55
  10   3  -5   -6.56    6.20
  10  -3  -5   -1.14    5.90
 -10   3   5    7.60    3.48
 -10  -3   5    2.73   15.49
 -10  -3   5    5.22    1.57
  10  -3  -5  -10.81   19.04
  10   3  -5   16.74   19.38
 -10   3   5   -1.37   15.88
 -10  -3   5   -1.98   15.42
 -10  -3   4    0.84   14.68
  10   3  -4   23.11   19.39
  10  -3  -4   17.37   19.51
  10   3  -4    6.15    5.89
  10  -3  -4    7.68    6.04
 -10   3   4   15.14    3.49
  10  -3  -3  133.28   11.10
  10   3  -3  135.91   11.89
  10  -3  -3  127.48   11.95
  10   3  -3  126.55   13.41
  10  -3  -3  132.97   13.65
 -10   3   3  143.75   10.79
  10  -3  -2   89.45    7.70
  10   3  -2   69.33   10.54
  10  -3  -2   83.01   10.99
  10   3  -2   74.56    8.17
  10  -3  -2   75.16    8.30
  10  -3  -1    0.81    3.98
  10   3  -1    6.31    6.67
  10  -3  -1    0.44    6.78
  10   3  -1    4.92    4.55
  10  -3  -1    0.26    4.62
  10  -3   0    6.11    4.50
  10   3   0   11.54    4.50
  10  -3   0    6.36    4.61
  10  -3   1    3.65    4.69
  10   3   1    2.21    4.24
  10  -3   1    0.12    4.30
  10  -3   2   81.31    8.08
  10  -3   3   37.60    5.44
  10   3   3   29.47    4.78
  10  -3   3   28.25    5.12
  10   3   4    1.06    3.55
  10  -3   4    5.68    3.84
  10  -3   5    7.61    3.24
  10   3   5    7.54    3.12
  10  -3   5    2.54    3.79
  10   3   5    3.04    6.01
  10   3   6   41.66    4.09
  10  -3   6   41.91    4.17
  10  -3   6   44.37    4.55
  10   3   6   30.75    5.85
  10   3   7   14.31    2.02
  10  -3   7   18.61    2.10
 -10   4  14   -5.57    7.26
  10  -4 -13   18.67   11.43
 -10  -4  13   13.33    3.51
 -10   4  13   12.32    3.53
 -10   4  13   22.07    3.56
 -10   4  12   21.36    4.08
 -10   4  12   22.22    2.68
 -10  -4  12   23.53    2.68
 -10  -4  12   22.77    4.49
 -10   4  12   20.86    4.57
  10  -4 -12   21.00   13.78
  10   4 -12   28.57   13.31
 -10   4  11  260.23   20.55
  10  -4 -11  106.26   25.02
  10   4 -11   98.88   25.01
 -10  -4  11  232.49   20.74
 -10   4  11  224.34   20.76
 -10   4  11  318.80   20.18
 -10  -4  11  305.85   20.17
 -10  -4  10   39.57    4.00
 -10   4  10   39.67    4.04
 -10  -4  10   40.62    3.37
 -10   4  10   37.69    5.46
  10  -4 -10   30.35   16.53
  10   4 -10   16.24   16.50
 -10   4  10   28.67    4.93
 -10  -4   9   80.84    5.91
 -10   4   9   82.38    5.97
 -10  -4   9   47.31    4.65
 -10   4   9   57.23    6.41
  10  -4  -9   64.75   17.43
  10   4  -9   49.54   18.14
 -10   4   9   50.36    5.88
  10  -4  -8   42.88   17.41
  10   4  -8   48.07   18.10
 -10  -4   8   30.61    3.08
 -10   4   8   39.86    5.27
 -10   4   7   11.40    8.87
 -10   4   7    7.14    4.08
 -10  -4   7    2.13    1.58
  10  -4  -7   23.57   17.45
  10   4  -7   12.37   17.82
 -10   4   6   32.47   11.01
  10  -4  -6   19.07   17.73
  10   4  -6    9.03   18.24
 -10   4   6   27.90    4.49
 -10  -4   6   23.89    2.66
 -10   4   5   -2.43   11.27
 -10  -4   5   12.39    1.99
 -10   4   5    5.66   14.58
 -10  -4   5   17.55   14.20
  10  -4  -5    4.11   18.09
  10   4  -5    4.81   18.35
 -10  -4   5    8.24   15.95
 -10   4   5   10.26    3.70
 -10   4   4  104.77    7.75
 -10   4   4   39.61   17.05
 -10  -4   4   21.52   16.13
 -10  -4   4   70.50   18.01
  10   4  -4   85.77    8.65
  10  -4  -4   82.08    8.63
  10  -4  -3    4.38    4.59
  10   4  -3    5.88    4.50
  10  -4  -3    6.37    3.62
 -10   4   3    8.37    3.05
  10  -4  -2   41.23    5.23
  10   4  -2   39.84    5.66
  10  -4  -2   42.27    5.74
  10  -4  -1  289.21   21.51
  10   4  -1  269.86   21.40
  10  -4  -1  285.18   21.55
  10   4   0   48.54    5.89
  10  -4   0   48.10    5.98
  10  -4   1   29.88    5.12
  10   4   1   30.37    4.59
  10  -4   1   32.41    4.90
  10  -4   2    0.89    4.44
  10   4   2    7.04    3.76
  10  -4   2   -2.30    3.87
  10  -4   3    8.01    4.34
  10   4   3    6.10    3.47
  10  -4   3    7.14    3.68
  10   4   4   11.93    3.19
  10  -4   4   10.23    3.28
  10  -4   5   24.95    4.25
 -10   4  -5   24.70    7.58
  10   4   5   35.56    6.52
  10   4   5   30.30    3.43
  10  -4   5   27.12    3.46
  10  -4   6   10.65    2.72
  10   4   6    8.32    1.88
  10   4   6   11.24    4.77
 -10   5  13    2.40    2.68
 -10   5  13    6.36    8.19
 -10   5  12   17.94    3.67
 -10   5  12   32.72   10.39
 -10   5  11    4.85    3.50
 -10  -5  11    0.56    1.54
 -10  -5  11    0.46    1.16
 -10  -5  11   -1.75    3.48
 -10   5  10   26.41    2.77
 -10  -5  10   23.59    2.72
 -10  -5  10   25.81    2.53
  10  -5 -10   23.61   13.59
 -10   5  10   24.37    4.22
 -10  -5  10   24.14    4.71
 -10   5  10   23.23    4.74
 -10   5  10   23.90    4.62
 -10   5   9   65.86    5.45
 -10  -5   9   67.34    5.43
 -10  -5   9   67.44    5.22
 -10   5   9   60.42    6.67
 -10   5   9   51.27    6.17
 -10   5   8   32.83    5.25
  10  -5  -8   34.24   15.27
  10   5  -8   28.32   14.83
 -10  -5   8   43.08    4.26
 -10   5   8   54.10    4.43
 -10  -5   8   32.00    3.49
 -10   5   7  371.01   24.20
 -10   5   7  154.80   25.59
 -10  -5   7  356.28   23.56
  10  -5  -7  156.18   28.29
  10   5  -7  169.55   28.22
 -10   5   6   18.74    4.15
 -10  -5   6   18.83    2.45
 -10   5   6   24.01   10.64
 -10  -5   5   43.84    3.56
  10   5  -5   24.09    5.01
  10  -5  -5   26.01    4.98
 -10   5   5   15.20   11.96
 -10   5   5   39.77    4.79
 -10   5   4    1.81    3.26
  10   5  -4    0.62    3.78
  10  -5  -4   -1.68    3.82
 -10   5   4    5.07   12.41
 -10   5   3   12.32   13.27
  10   5  -3    6.86    3.70
  10  -5  -3    9.96    3.91
  10  -5  -3   10.04    3.62
 -10   5   3    9.49    3.13
  10   5  -2   15.23    3.77
  10  -5  -2   12.41    3.87
  10  -5  -2   22.19    4.19
 -10   5   2   18.20    3.14
  10  -5  -1    5.74    3.98
  10   5  -1   -0.89    3.31
  10  -5  -1    0.09    3.43
  10  -5   0    2.44    3.85
  10   5   0    3.66    3.23
  10  -5   0    5.37    3.32
  10   5   1   18.79    3.72
  10  -5   1   17.46    3.85
  10   5   2   -0.45    2.93
  10  -5   2    0.47    3.01
 -10   5  -2   -4.71   10.60
  10  -5   2    1.99    3.92
  10   5   3  106.58    8.62
  10  -5   3  129.12    9.54
 -10   5  -4    6.07    7.73
  10  -5   5   11.76    3.20
  10   5   5    6.58    5.70
 -10   5  -5    9.36    5.37
  10   5   6    8.26    4.08
  10  -5   6    4.89    2.17
 -10   6  13    0.11    6.92
 -10   6  13    2.25    1.97
 -10   6  12    2.16    8.46
 -10   6  12    2.73    2.79
 -10  -6  11   55.78    4.29
 -10   6  11   50.88    5.29
 -10  -6  10   20.26    2.28
 -10   6  10   23.39    3.84
 -10   6  10   19.85   10.54
 -10   6   9    6.74    3.89
 -10   6   9    8.90    3.36
 -10   6   9   11.89   10.43
 -10  -6   9    6.95    1.75
 -10   6   8    1.21    3.97
 -10  -6   8    0.24    1.71
 -10  -6   7   35.81    3.26
 -10   6   7   34.04    4.85
 -10  -6   6   38.19    3.45
 -10   6   6   30.66    4.84
 -10   6   5  161.41   12.44
 -10  -6   5  159.34   11.83
  10  -6  -4    1.71    2.94
 -10   6   4    9.69   11.48
 -10   6   4    4.77    3.34
  10  -6  -3   19.04    3.79
 -10   6   3   12.19   12.39
 -10   6   3   19.76    3.51
 -10   6   2    7.71    2.84
 -10   6   1   15.60   12.12
 -10   6   0   48.46   12.68
  10  -6   0   63.89    6.38
 -10   6  -1    7.39   10.57
  10  -6   1   15.33    4.13
 -10   6  -2   14.05    9.28
  10  -6   2    3.20    3.63
 -10   6  -3    4.99    7.79
  10  -6   3   13.16    3.74
 -10   6  -4   52.80    7.30
  10  -6   5   61.31    5.39
 -10   7  12    8.78    6.68
 -10  -7  11   33.86    2.93
 -10   7  11   37.30    3.77
 -10   7  11   44.53    3.95
 -10   7  10    7.62    8.58
 -10   7  10    5.32    2.79
 -10  -7  10    3.32    1.38
 -10  -7   9   17.75    2.09
 -10   7   9   21.16    8.78
 -10   7   9   13.12    3.18
 -10   7   9   17.10    3.80
 -10   7   8   23.49    8.68
 -10   7   8   22.56    4.10
 -10  -7   8   20.06    2.43
 -10   7   7   54.08    5.65
 -10  -7   7   51.28    4.36
 -10  -7   6   30.25    3.06
 -10   7   6   20.25    9.98
 -10   7   6   30.42    4.44
 -10  -7   5    1.13    1.80
 -10   7   5    5.32   10.30
 -10   7   5    0.23    3.34
 -10  -7   4    1.72    1.82
 -10   7   4   -7.48   10.91
 -10   7   4    1.99    3.22
 -10   7   3  104.83    8.56
 -10   7   2    7.74    2.72
 -10   7   1   48.53    4.35
 -10   7   1   30.88   11.54
 -10   7   0   46.54   11.01
  10  -7   0   54.39    5.53
 -10   7  -1   18.52    9.28
  10  -7   1   41.40    4.75
 -10   7  -2    5.33    7.57
  10  -7   2    8.84    3.39
 -10   7  -3   10.78    6.06
  10  -7   3    0.75    2.86
  10   7   4    5.07    4.81
  10   7   5   -0.41    3.07
 -10  -8  10    1.37    1.04
 -10   8  10    2.69    2.54
 -10  -8   9   48.70    3.97
 -10  -8   8    7.27    1.63
 -10   8   8    8.47    3.25
 -10   8   7   16.83    3.69
 -10  -8   7   20.29    2.31
 -10   8   6  151.81   11.67
 -10  -8   6  150.34   11.12
 -10   8   5  213.28   16.85
 -10  -8   5  243.86   16.54
 -10   8   4  153.22   11.83
 -10  -8   4  156.31   11.44
 -10   8   3   20.18    3.15
 -10  -8   3   14.53    2.23
  10  -8  -3   15.12    3.06
 -10   8   2   10.18    9.24
  10  -8  -2   16.74    3.13
 -10   8   2   13.31    2.64
 -10   8   1    4.78    8.77
  10  -8  -1    2.16    2.96
 -10   8   1    0.68    1.91
  10  -8   0   10.46    3.17
 -10   8   0   13.17    8.24
  10  -8   1   36.60    4.03
 -10   8  -1   18.46    7.45
  10  -8   2    4.28    2.65
 -10   8  -2    7.79    5.87
  10   8   3    6.48    4.35
  10  -8   3   11.55    2.42
 -10  -9   9   66.98    5.07
 -10  -9   8    0.88    1.15
 -10   9   8    4.56    2.51
 -10   9   7   95.41    7.97
 -10  -9   7  101.33    7.53
 -10  -9   6    0.83    1.43
 -10   9   6    3.00    2.67
 -10   9   5   22.94    3.24
 -10   9   4    0.65    8.38
 -10   9   4    3.94    2.48
  10  -9  -3    4.76    2.03
 -10   9   3    0.05    2.25
  10  -9  -2   75.58    6.47
 -10   9   2   85.70    6.32
  10  -9  -1   -0.29    2.36
 -10   9   1    3.16    1.43
 -10   9   1    7.63    7.24
 -10  -9   0   11.86    1.53
  10  -9   0   10.59    2.58
 -10   9  -1    4.23    5.40
  10   9   1    6.30    3.92
  10  -9   1   17.86    2.77
  10  -9   2   -0.50    1.64
 -10  -9  -2    1.54    0.70
 -10  10   7   16.38    2.20
 -10  10   6   19.42    5.65
 -10  10   6   35.75    3.27
 -10  10   5    9.02    1.99
 -10  10   4    1.87    1.66
 -10 -10   4   -0.18    0.99
 -10  10   3    1.88    1.53
 -10 -10   3    0.42    0.94
 -10 -10   2    5.49    1.01
 -10 -10   1   87.60    6.49
 -11   0  14    2.06    3.33
  11   0 -14   17.72   10.31
 -11   0  13   -2.04    4.08
 -11   0  13    1.19    1.90
 -11   0  12   34.39    6.26
  11   0 -12   27.56   14.96
 -11   0  12   47.96    4.32
  11   0 -11   10.85   15.64
 -11   0  11    0.71    2.82
  11   0 -10   17.76   16.64
 -11   0  10    2.18    3.93
  11   0  -9    7.15   17.30
  11   0  -8   39.23   18.24
  11   0  -7   -1.34   18.15
  11   0  -6   93.53   20.34
  11   0  -5  -27.53   19.41
  11   0  -4   37.57    6.79
  11   0  -3    2.05    3.57
  11   0  -3    1.88    5.43
  11   0  -2  135.54   11.68
  11   0  -2  128.88   10.90
  11   0  -1    2.67    4.98
  11   0  -1   -4.80    4.33
  11   0   0   50.26    6.71
  11   0   0   61.72    6.53
  11   0   1    1.11    4.58
  11   0   1    1.24    4.15
  11   0   2   49.97    6.22
  11   0   3    4.66    4.06
  11   0   4    7.11    3.58
  11   0   5    0.15    2.66
  11   0   6    8.72    2.05
 -11  -1  14    4.66    3.09
  11  -1 -14    8.76    9.87
  11   1 -14   11.14    9.79
 -11   1  14    7.39    6.48
  11  -1 -13   14.54   12.68
 -11  -1  13   20.06    2.48
 -11  -1  13   16.07    4.52
 -11  -1  12    4.44    2.34
 -11  -1  12    2.47    4.80
  11  -1 -11   28.01   15.97
 -11  -1  11   46.19    4.63
  11  -1 -10   -2.13   16.36
 -11  -1  10    4.62    3.72
  11  -1  -9    9.61   17.17
  11  -1  -8    9.57   17.50
  11  -1  -7    6.10   17.81
 -11   1   6    5.50    3.27
  11  -1  -6    7.54   18.48
  11  -1  -5    2.66   18.96
  11   1  -4   68.69    8.15
  11  -1  -3   32.11    4.67
  11   1  -3   35.71    6.31
  11   1  -2   19.24    5.47
  11  -1  -2   16.17    4.28
  11   1  -1   61.58    7.55
  11  -1  -1   76.34    7.13
  11   1   0   45.74    6.05
  11  -1   0   45.81    6.01
  11   1   1    2.04    4.41
  11  -1   1    4.69    4.39
  11  -1   2   30.31    5.25
  11   1   3    2.45    3.84
  11  -1   3    2.36    3.87
  11   1   4   38.14    4.55
  11   1   5    6.43    2.76
  11   1   6    7.08    1.83
  11  -1   6    7.20    1.93
 -11   2  14   14.03    6.40
  11  -2 -14   15.57    8.85
 -11  -2  14    6.87    2.71
 -11   2  14    4.05    2.80
 -11  -2  13   15.66    2.20
 -11   2  13   16.61    2.26
 -11  -2  13   11.77    3.92
 -11   2  13   15.95    4.13
  11  -2 -13   20.44   11.74
  11   2 -13   20.72   11.49
 -11  -2  12   96.28   10.85
 -11   2  12  104.70   10.98
  11  -2 -12   20.27   16.64
  11   2 -12   44.08   16.55
 -11  -2  12  146.68    9.97
 -11   2  12  148.32   10.00
  11  -2 -11   12.46   14.90
  11   2 -11   17.25   14.93
 -11  -2  11    7.72    2.58
 -11   2  11    8.41    2.63
  11  -2 -10    8.91   15.78
  11   2 -10    1.65   16.12
 -11  -2  10    1.49    3.25
 -11   2  10    8.75    3.45
  11  -2  -9    2.17   16.60
  11   2  -9   -1.19   17.07
 -11   2   8    4.55    3.75
  11  -2  -8    9.73   16.96
  11   2  -8   -2.52   17.78
 -11   2   7  116.71    9.27
  11  -2  -7   57.25   19.49
  11   2  -7   57.58   20.29
 -11   2   6    4.75    9.24
  11  -2  -6    5.45   18.06
  11   2  -6    1.71   18.85
 -11   2   6   -0.25    3.29
  11  -2  -5   24.73   18.79
  11   2  -5    2.27   19.15
 -11   2   5    2.14    3.02
  11   2  -4   60.37    7.62
  11  -2  -4   64.54    7.71
  11  -2  -3  106.89    9.25
  11   2  -3  117.17   10.29
  11  -2  -3  107.45   10.31
  11  -2  -2  238.54   17.20
  11   2  -2  204.22   17.50
  11  -2  -2  215.84   17.55
  11  -2  -1   -0.43    4.09
  11   2  -1    1.88    4.61
  11  -2  -1    0.72    4.74
  11  -2   0    7.54    4.31
  11   2   0    4.40    4.40
  11  -2   0    2.26    4.41
  11  -2   1   22.93    4.80
  11   2   1   17.33    4.42
  11  -2   1   10.68    4.48
  11   2   2    1.62    4.09
  11  -2   2    8.50    4.23
  11  -2   2    7.68    4.12
  11   2   3  121.68   10.42
  11  -2   3  123.24   10.50
  11  -2   3  142.31   10.71
  11   2   4    2.14    2.87
  11  -2   4    4.06    3.15
  11   2   5    3.47    2.39
  11  -2   5    3.43    2.39
 -11   3  14   10.54    5.46
 -11   3  13   25.49    3.84
  11  -3 -13   21.08   10.26
  11   3 -13   11.93    9.83
 -11  -3  13   31.19    3.83
  11  -3 -12    6.89   12.34
  11   3 -12    2.08   12.08
 -11  -3  12    3.97    3.95
 -11   3  12    5.07    4.11
 -11  -3  12    2.18    1.77
 -11   3  12    0.92    1.79
 -11  -3  11    0.57    2.00
 -11   3  11    2.73    2.10
  11   3 -11   13.71   13.68
  11  -3 -11   12.14   13.95
 -11  -3  10   14.00    2.94
 -11   3  10   22.67    3.12
  11  -3 -10    3.02   14.98
  11   3 -10   -5.54   15.07
 -11   3   9   -1.51    3.78
  11  -3  -9    6.39   15.56
  11   3  -9   -1.21   15.95
 -11   3   8   14.72    3.94
  11  -3  -8    3.06   15.97
  11   3  -8   15.25   16.79
 -11   3   7   23.67    4.19
  11  -3  -7   26.71   17.33
  11   3  -7   39.38   18.00
 -11   3   6   51.28   15.00
  11  -3  -6   73.38   21.09
  11   3  -6   59.16   21.60
 -11   3   5    9.90    3.19
  11   3  -5    3.07    5.07
  11  -3  -5    8.32    5.11
 -11   3   5   -3.67   10.71
 -11  -3   5    6.33    1.25
 -11  -3   4    1.81    1.15
  11   3  -4    4.09    4.77
  11  -3  -4    7.66    4.87
  11   3  -3    2.92    4.73
  11  -3  -3   -1.83    4.60
  11  -3  -3    4.35    3.45
  11   3  -2   -0.23    4.41
  11  -3  -2    1.61    4.41
  11  -3  -2   -0.78    3.64
  11   3  -1    7.33    4.25
  11  -3  -1    7.20    4.26
  11  -3  -1   13.85    4.12
  11   3   0    3.25    3.97
  11  -3   0    2.45    4.12
  11  -3   0    4.08    4.09
  11  -3   1    4.19    4.14
  11   3   2    9.34    3.79
  11  -3   2    6.48    3.69
  11  -3   2   16.74    4.20
  11   3   3    3.62    3.16
  11  -3   3    3.52    3.23
  11  -3   3   -0.16    3.66
 -11   3  -4   35.05    8.49
  11   3   4   52.56    4.70
  11  -3   4   54.94    4.77
  11   3   4   38.26    6.13
  11   3   5   52.05    4.51
  11  -3   5   58.20    4.58
 -11   4  13   15.22    7.14
  11  -4 -12   10.58   10.14
 -11  -4  12    6.88    3.02
 -11   4  12    1.81    8.77
 -11   4  11  100.07    7.32
 -11  -4  11   99.48    7.30
 -11  -4  11   86.62    8.20
 -11   4  11   80.94    8.22
  11  -4 -10   -6.27   13.13
  11   4 -10    1.40   13.36
 -11  -4  10    2.14    1.88
 -11   4  10    3.40    1.95
 -11   4  10    1.85    3.62
  11  -4  -9   16.89   14.36
  11   4  -9    8.48   14.70
 -11  -4   9   20.29    2.98
 -11   4   9   20.80    3.01
 -11   4   9   22.20    4.19
 -11   4   8   23.53    4.18
  11  -4  -8    5.37   14.99
  11   4  -8    6.21   15.83
  11  -4  -7   39.02   16.17
 -11  -4   7   52.36    4.20
 -11   4   7   61.30    5.64
 -11   4   7   28.23    8.27
  11   4  -6   49.92    7.66
  11  -4  -6   55.37    7.51
 -11   4   6   89.87    7.05
 -11  -4   6   85.38    6.05
 -11   4   6   49.64   11.34
  11   4  -5    1.36    4.48
  11  -4  -5    8.96    4.42
 -11   4   5    7.62    3.13
 -11  -4   5    3.88    1.47
 -11   4   5   -4.71   10.71
 -11   4   4   16.15    3.06
 -11   4   4    4.59   11.40
 -11  -4   4   15.43    1.93
  11   4  -4   14.54    4.47
  11  -4  -4    6.88    4.40
  11   4  -3  163.55   13.64
  11  -4  -3  163.45   13.60
  11  -4  -3  192.25   13.41
  11  -4  -2   40.27    4.80
  11   4  -2   37.26    4.97
  11  -4  -2   33.81    5.08
  11  -4  -1  117.97    9.04
  11   4  -1   96.47    8.81
  11  -4  -1   98.42    8.92
  11  -4   0    1.85    3.67
  11  -4   0    7.47    3.55
  11   4   1    6.63    3.32
  11  -4   1    4.80    3.43
  11  -4   1    6.62    3.87
  11   4   2   10.64    3.11
  11  -4   2   11.92    3.20
  11  -4   2   16.09    3.90
  11   4   3   14.04    2.73
  11  -4   3   10.39    2.75
  11  -4   3   13.79    3.56
 -11   4  -4   13.70    6.26
  11   4   4    3.15    1.77
  11   4   4    8.52    4.66
 -11   5  12   12.59    7.40
 -11   5  11   28.57    9.18
 -11  -5  10   39.82    3.54
 -11   5  10   62.56    4.98
 -11  -5   9  138.24   10.72
 -11   5   9  160.76   11.46
  11   5  -8   16.36    3.95
  11  -5  -8   14.15    3.94
 -11  -5   8   32.94    3.04
 -11  -5   8   29.24    2.59
 -11   5   8   34.91    4.31
 -11  -5   7    5.10    1.50
  11   5  -7    8.55    3.48
  11  -5  -7    6.82    3.47
 -11   5   7    3.81    3.38
  11   5  -6   18.27    3.84
  11  -5  -6   17.30    3.81
 -11   5   6   17.08    3.68
 -11  -5   6   20.33    2.19
 -11   5   6   23.52    9.32
 -11   5   5    3.06    3.06
 -11  -5   5    1.97    1.49
 -11   5   5    1.52    9.83
  11   5  -5    2.59    3.34
  11  -5  -5    3.06    3.28
 -11   5   4    2.02    2.71
 -11   5   4    6.84   10.46
 -11  -5   4    2.23    1.47
  11   5  -4   -2.96    3.15
  11  -5  -4    1.60    3.21
  11   5  -3   -0.08    3.06
  11  -5  -3    6.50    3.18
 -11   5   3    1.71   10.96
  11  -5  -3    5.81    3.00
  11   5  -2    3.47    2.95
  11  -5  -2    3.24    2.98
  11  -5  -2    1.45    3.25
  11  -5  -1   12.11    3.70
  11   5   0    3.24    2.85
  11  -5   0    5.79    3.39
  11   5   1   58.63    5.50
 -11   5  -1   42.81   10.83
  11  -5   2   18.31    3.60
 -11   5  -2    7.58    8.33
  11  -5   3    0.48    2.85
 -11   5  -3    5.93    6.52
  11   5   4   22.51    4.59
 -11   6  11    5.24    6.85
 -11   6  10   35.56    3.90
 -11   6  10   14.62    7.84
 -11   6   9    6.37    3.19
 -11   6   9    3.99    7.76
 -11  -6   8   83.40    6.02
 -11   6   8   72.02    6.88
 -11  -6   7   41.72    3.61
 -11   6   7   45.04    4.76
 -11   6   6   14.48    8.61
 -11   6   6    6.95    3.22
 -11  -6   6   11.24    1.73
 -11   6   5   12.83    9.48
 -11   6   5    6.79    2.87
 -11  -6   5    3.31    1.53
 -11  -6   4    3.81    1.58
 -11   6   4    3.07    2.57
 -11   6   3    7.45    9.97
  11  -6  -3   15.14    3.15
 -11   6   3   16.72    2.64
 -11  -6   3   18.50    2.11
  11  -6  -2   92.93    7.79
  11  -6  -1    0.84    3.00
 -11   6   1   -0.59    9.78
  11  -6   0    6.36    3.11
 -11   6   0    1.42    8.75
  11  -6   1    7.61    3.04
 -11   6  -1    2.12    7.97
  11  -6   2   92.57    6.92
 -11   6  -2   42.85    9.15
  11  -6   3   43.25    4.12
 -11   7  10   17.55    2.75
 -11   7   9   -0.30    2.66
 -11  -7   9   -0.09    0.87
 -11   7   8   -1.56    2.80
 -11  -7   8    0.55    1.11
 -11   7   7    3.77    2.97
 -11  -7   7    1.73    1.31
 -11   7   6   74.00    6.15
 -11  -7   6   71.81    5.52
 -11   7   5   30.43    3.55
 -11  -7   5   30.59    2.74
 -11  -7   4    1.37    1.40
 -11   7   4    4.92    2.39
 -11   7   3   47.15   10.79
  11  -7  -3   58.96    6.24
 -11   7   3   75.90    6.11
 -11  -7   3   89.73    5.97
 -11  -7   2   11.63    1.69
  11  -7  -2    9.91    2.68
 -11   7   1    5.97    8.46
  11  -7  -1   27.79    3.35
 -11   7   0    9.20    7.28
  11  -7   0    2.63    2.50
 -11   7  -1   13.01    6.44
  11  -7   1   18.90    2.89
  11   7   2    9.64    4.27
  11  -7   2    8.95    2.29
 -11   8   9    1.94    1.94
 -11  -8   8   17.80    1.71
 -11   8   8   21.19    2.72
 -11  -8   7   97.90    7.11
 -11   8   7   87.41    7.53
 -11  -8   6   46.72    3.79
 -11   8   6   49.95    4.40
 -11   8   5    0.40    7.25
 -11   8   5    0.97    2.11
 -11  -8   5    0.14    1.21
 -11   8   4   19.57    8.05
 -11  -8   4   19.37    2.01
 -11   8   4   20.05    2.52
 -11  -8   3    1.54    1.17
 -11   8   3    3.67    1.55
 -11  -8   2    9.88    1.35
  11  -8  -2    5.10    1.94
 -11  -8   1    0.24    1.01
 -11   8   1    3.43    6.63
  11  -8  -1    4.33    1.87
 -11  -8   0    3.05    0.93
 -11   8   0    6.52    5.65
  11  -8   0    1.02    1.72
  11   8   1    3.34    3.14
 -11   9   7    5.63    1.43
 -11  -9   6   22.30    1.89
 -11   9   6   23.91    2.32
 -11  -9   5    6.73    1.02
 -11   9   5    7.41    1.51
 -11  -9   4   48.90    3.75
 -11  -9   3    0.64    0.79
 -11  -9   2    2.57    0.73
 -12   0  13    0.23    2.78
  12   0 -13    9.58    8.78
 -12   0  12    2.30    1.69
 -12   0  12   -0.13    3.81
  12   0 -12   -1.02   10.71
 -12   0  11    1.51    2.10
  12   0 -11  -11.39   12.16
 -12   0  10   15.63    3.10
  12   0 -10    3.81   13.46
  12   0  -9    5.34   14.65
  12   0  -8   23.43   15.61
  12   0  -7   -0.14   16.29
  12   0  -6    3.17    5.00
  12   0  -5    0.37    5.12
  12   0  -4    9.17    5.00
  12   0  -3    3.93    4.67
  12   0  -2   90.55    8.49
  12   0  -1    2.27    4.23
  12   0   0    4.57    3.98
  12   0   2  123.74    9.98
  12   0   3    1.64    2.61
  12   0   4    4.90    1.95
  12  -1 -13   22.20    8.78
  12   1 -13   14.22    8.54
 -12  -1  13   24.10    3.31
 -12  -1  12    5.91    3.88
 -12  -1  12    7.69    1.80
  12  -1 -12    7.21   10.59
  12   1 -12    5.05   10.66
 -12  -1  11    1.71    2.02
  12  -1 -11    3.99   12.13
 -12  -1  10    6.40    2.72
  12  -1 -10    5.44   13.18
  12  -1  -9   15.77   14.33
  12  -1  -8   10.21   15.32
  12  -1  -7   17.34   16.08
  12   1  -6    7.02    4.98
  12   1  -5   -2.88    4.87
  12   1  -4   15.00    4.97
  12   1  -3   51.53    6.28
  12   1  -2   13.62    4.60
  12  -1  -1    0.74    3.36
  12   1  -1    8.00    4.24
  12   1   0   46.02    5.39
  12   1   1   15.53    3.94
  12   1   2   33.31    4.17
  12   1   3   39.54    4.08
  12   1   4    7.02    1.87
  12  -1   4   11.31    1.96
 -12  -2  13   11.00    2.45
 -12   2  13   13.35    2.55
 -12  -2  12    6.57    3.40
 -12   2  12    4.55    3.41
 -12  -2  12    1.56    1.51
 -12   2  12    4.06    1.55
  12  -2 -12   13.70   10.07
  12   2 -12   10.29    9.84
 -12  -2  11    6.68    1.94
 -12   2  11    5.11    1.95
  12  -2 -11   13.75   11.70
  12   2 -11    5.18   11.63
 -12  -2  10    1.95    2.24
 -12   2  10    2.31    2.28
  12  -2 -10    3.30   12.80
  12   2 -10   -3.32   12.99
  12  -2  -9   41.65   14.45
  12   2  -9   35.20   14.49
  12  -2  -8   -0.61   14.67
  12   2  -8    5.02   15.18
  12   2  -6    7.00    4.95
  12  -2  -6   11.00    4.85
  12   2  -5   36.16    5.54
  12  -2  -5   31.55    5.35
  12   2  -4   88.85    8.39
  12  -2  -4   83.82    8.21
  12  -2  -3   11.40    2.97
  12   2  -3   10.92    4.49
  12  -2  -3    5.70    4.31
  12  -2  -2   13.45    3.49
  12   2  -2   11.90    4.38
  12  -2  -2   18.58    4.37
  12  -2  -1   19.01    3.92
  12   2  -1   24.83    4.27
  12  -2  -1   23.20    4.33
  12  -2   0    5.30    3.36
  12   2   1   20.75    4.03
  12  -2   1   28.00    4.17
  12  -2   1   29.50    3.97
  12  -2   2    2.16    2.78
  12   2   2    4.48    2.90
  12   2   3    2.78    2.18
  12  -2   3    3.52    2.27
 -12  -3  12    4.88    2.54
 -12   3  12    1.11    2.58
 -12  -3  11   14.96    3.76
 -12   3  11   15.66    3.89
 -12  -3  11   19.48    2.13
 -12   3  11   17.60    2.12
  12  -3 -11    7.03   10.65
  12   3 -11   17.87   10.41
 -12  -3  10   42.01    3.75
 -12   3  10   42.44    3.77
  12  -3 -10   21.20   12.32
  12   3 -10   13.00   12.34
 -12  -3   9    7.14    2.42
 -12   3   9    4.63    2.41
  12  -3  -9   11.48   13.01
  12   3  -8   42.39    5.42
  12   3  -7    6.76    4.37
  12  -3  -7    7.45    4.17
  12   3  -6   51.99    5.93
  12  -3  -6   43.20    5.63
  12   3  -5  108.54    9.15
  12  -3  -5  105.82    9.13
 -12   3   4   15.42    9.95
  12   3  -4    3.14    4.04
  12  -3  -4    4.27    3.91
 -12   3   3    7.39   10.59
  12  -3  -3    2.36    2.70
  12   3  -3   -0.81    3.80
  12  -3  -3    4.18    3.65
  12  -3  -2    9.50    3.24
  12  -3  -2   11.58    3.77
  12   3  -2   18.45    3.88
  12  -3  -1   12.95    3.21
  12   3  -1    5.73    3.49
  12  -3  -1    6.91    3.46
  12  -3   0    1.53    3.09
  12   3   1   42.74    4.53
  12  -3   1   43.45    4.58
  12  -3   1   45.36    4.65
  12   3   2   91.85    7.63
  12  -3   2   95.74    7.66
  12  -3   2  116.87    7.90
 -12   3  -3    3.40    5.36
  12  -3   3    6.74    1.72
 -12   4  12    7.37    5.44
 -12  -4  11   24.85    2.88
  12   4 -11   20.46    2.61
 -12  -4  10    1.66    1.21
  12   4 -10    5.49    2.64
  12  -4 -10    2.32    2.66
 -12  -4  10    5.12    2.99
  12   4  -9   15.42    3.44
 -12  -4   9   22.58    2.27
 -12   4   9   22.41    2.32
  12   4  -8    5.56    3.28
  12  -4  -8    8.13    3.23
 -12  -4   8    2.74    2.15
 -12   4   8    1.06    2.21
 -12   4   8    2.30    2.79
  12   4  -7   27.93    4.20
  12  -4  -7   19.80    4.13
 -12   4   6    4.66    2.43
  12   4  -6    3.55    3.45
  12  -4  -6   -2.62    3.36
  12   4  -5   18.33    3.74
  12  -4  -5   15.68    3.61
 -12   4   5    7.50    8.74
  12   4  -4    0.30    3.17
  12  -4  -4    0.30    3.07
  12   4  -3  100.78    8.14
  12  -4  -3   93.15    8.10
  12  -4  -3  100.78    7.81
  12   4  -2   13.34    3.15
  12  -4  -2    8.57    3.09
  12  -4  -2    8.91    2.92
 -12   4   2    4.52    9.86
  12  -4  -1   22.37    3.40
  12  -4   0   19.59    3.16
 -12   4   0   21.99    8.84
  12   4   0   14.10    2.90
  12  -4   0   12.93    2.92
  12  -4   1   15.53    2.87
  12   4   1   12.30    2.37
 -12   4  -1   12.38    7.66
  12  -4   2    1.95    2.28
 -12   4  -2   12.57    6.22
  12   4   2    6.47    4.02
 -12   5  10    8.75    5.86
 -12   5   9    8.99    6.45
 -12   5   8    9.56    2.60
 -12   5   7   42.25    4.14
 -12   5   6    1.59    2.18
 -12   5   5   11.68    7.89
  12   5  -5    4.80    2.40
 -12   5   5    3.51    1.98
  12   5  -4    4.94    2.31
 -12   5   4    3.18    8.38
 -12   5   3   71.32   10.92
  12  -5  -2   13.72    2.61
 -12   5   2    6.90    8.50
  12  -5  -1   12.89    2.80
  12  -5   0    1.41    2.38
 -12   5   0   11.47    7.39
  12  -5   1    1.87    2.22
 -12   5  -1    9.43    6.27
  12  -5   2   28.29    2.79
  12   5   2   30.03    4.06
 -12   6   8  104.04    8.08
 -12   6   7  102.83    7.99
 -12   6   6   44.44    3.94
 -12   6   5    7.75    1.75
 -12   6   5    8.20    7.18
 -12   6   4   52.80    8.82
 -12   6   3    1.55    7.56
  12  -6  -2    1.35    1.76
  12  -6  -1    5.01    1.92
 -12   6   1    8.64    6.71
  12  -6   0    5.24    1.85
 -12   6   0   12.11    5.89
 -12   7   7   19.80    2.21
 -12   7   6    3.80    1.42
 -12   7   5   18.73    6.06
 -12   7   4   13.80    6.27
 -12   7   3   10.53    6.23
 -12   7   1   14.99    5.33
  13   0 -12    6.34    1.84
 -13   0  11    0.96    3.14
  13   0 -11    1.11    2.50
 -13   0  11   -0.54    1.27
  13   0 -10   98.30   13.75
 -13   0  10  249.73   13.63
  13   0  -9    5.73    3.22
 -13   0   9    1.09    2.20
  13   0  -8    9.15    3.64
  13   0  -7    4.76    3.62
  13   0  -6    2.42    3.53
  13   0  -5    1.51    3.45
  13   0  -4   13.89    3.65
  13   0  -3    1.62    3.34
  13   0  -2    6.08    3.17
  13   0   0  124.28    9.67
  13   0   1    1.45    2.03
 -13  -1  11   -0.36    2.93
  13   1 -11    3.29    2.34
 -13  -1  11    1.54    1.18
 -13   1  11    1.98    1.22
  13   1 -10   15.28    3.23
 -13  -1  10   15.30    1.98
  13   1  -9   28.94    5.44
 -13  -1   9   75.81    5.04
  13   1  -8    8.93    3.47
  13   1  -7   -0.08    3.47
  13   1  -6   -2.99    3.50
  13   1  -5   16.03    3.85
  13   1  -4   28.47    4.25
  13   1  -3   -0.29    3.34
  13   1  -2   44.23    4.79
  13   1   0   26.82    3.44
  13   1   1   23.65    2.75
 -13   2  11   26.12    2.98
 -13  -2  11   20.43    2.81
  13   2 -11   19.20    2.50
  13   2 -10    2.40    2.42
  13  -2 -10   -2.10    2.55
 -13  -2  10    3.42    1.31
 -13   2  10    3.09    1.33
  13   2  -9    3.20    2.90
  13  -2  -9    5.23    3.03
 -13  -2   9    6.91    1.80
 -13   2   9   10.07    1.86
  13   2  -8   23.50    4.41
  13  -2  -8   22.37    4.34
 -13  -2   8   50.88    3.98
 -13   2   8   53.29    4.09
  13  -2  -7   -1.18    3.22
  13   2  -7    1.33    3.25
  13   2  -6    4.44    3.28
  13  -2  -6    6.26    3.37
  13   2  -5   16.57    3.59
  13  -2  -5    8.54    3.32
 -13   2   4   20.97    7.67
  13   2  -4   26.66    3.95
  13  -2  -4   23.74    3.78
 -13   2   3   21.85    8.29
  13  -2  -3   35.11    4.01
  13   2  -3   31.04    4.15
  13   2  -2    0.90    2.81
  13  -2  -2   -2.12    2.80
 -13   2   1    6.89    7.40
  13   2  -1    0.64    2.62
  13  -2  -1    1.80    2.68
  13   2   0    2.77    2.24
  13  -2   0    3.73    2.27
 -13   2  -1    2.62    4.89
  13   2   1    0.46    1.57
  13  -2   1    3.12    1.56
  13   3 -10    0.70    1.69
 -13  -3  10    3.07    2.19
 -13   3  10    2.70    2.37
  13  -3 -10    4.91    1.92
  13   3  -9    2.22    2.21
  13  -3  -9    1.28    2.26
 -13  -3   9    1.23    1.18
 -13   3   9    0.73    1.24
  13   3  -8   27.57    4.85
  13  -3  -8   25.27    4.82
 -13  -3   8   72.50    4.52
 -13   3   8   71.19    4.53
  13   3  -7   24.18    3.40
  13  -3  -7   23.02    3.35
  13   3  -6   74.71    6.17
  13  -3  -6   65.68    6.08
  13   3  -5    8.97    2.90
  13  -3  -5    5.56    2.78
 -13   3   4   44.64    8.15
  13   3  -4   49.13    4.74
  13  -3  -4   48.58    4.69
 -13   3   3    8.39    7.38
  13   3  -3   12.35    2.83
  13  -3  -3   12.16    2.80
 -13   3   2   12.44    7.26
  13   3  -1    3.25    2.17
  13  -3  -1    5.16    2.17
  13   4  -7   10.17    2.25
 -13  -4   7   19.40    1.70
  13   4  -6   18.27    3.45
 -13  -4   6   52.31    3.29
  13   4  -5   88.38    6.94
 -13   4   4    5.13    6.25
 -13   4   3   10.44    6.39
  13   4  -3    2.96    1.84
 -13   4   2    1.20    6.15
 -13   5   4   18.31    5.27
 -13   5   3    7.10    5.26
 -13   5   2    4.55    4.93
 -14   0   8    0.59    0.92
  14   0  -8    0.69    1.79
 -14   0   7    1.14    1.37
  14   0  -7   -0.95    1.95
  14   0  -6   10.19    2.19
  14   0  -5    1.67    2.00
  14   0  -4   25.90    2.85
  14   1  -8   11.64    1.83
 -14  -1   7   10.47    1.45
 -14   1   7   10.59    1.47
  14   1  -7    6.77    2.04
  14   1  -6    0.79    1.83
  14   1  -5    8.82    2.03
  14   1  -3    3.48    1.70
  14   2  -6   16.87    2.04
  14  -2  -6   15.25    2.05
  14   2  -5    4.67    1.58
  14  -2  -5    1.25    1.55
   0   0   0    0.00    0.00


TITL exp231_auto in P2(1)/c
REM P2(1)/c (#14 in standard setting)
CELL 1.54184  11.222085  11.693301  13.841458  90.0000 108.2610  90.0000
ZERR   32.00   0.001153   0.001278   0.001260   0.0000   0.0099   0.0000
LATT  1
SYMM -x, y+1/2,-z+1/2
SFAC C N S
UNIT 32.00 32.00 32.00
REM  CrysAlisPro recorded range (K): Min=100.0; max=100.0; aver:100.0
TEMP -173
TREF
HKLF 4
END
_computing_structure_solution     'SHELXT 2018/2 (Sheldrick, 2018)'
;
_shelx_hkl_checksum              59477
_olex2_submission_special_instructions 'No special instructions were received'
_oxdiff_exptl_absorpt_empirical_details 
;
Empirical correction (ABSPACK) includes:
- Absorption correction using spherical harmonics
- Frame scaling
;
_oxdiff_exptl_absorpt_empirical_full_max 2.107
_oxdiff_exptl_absorpt_empirical_full_min 0.365
