# Supplementary material for: Impacts of Chalcogen Bonding on the Stability and Reactivity of 5‐Iminothianthrene Platform: Toward Electrophilic Nitrogen Sources
Source: Chemistry. 2025 May 13;31(33):e202501045. doi: 10.1002/chem.202501045 (PMC12160997; doi:10.1002/chem.202501045)
Supplement: Supplementary file 2 — Supporting Information [file CHEM-31-e202501045-s002.zip › 2428015(8d).cif]

####################################################################### 
# 
# This file contains crystal structure data downloaded from the 
# Cambridge Structural Database (CSD) hosted by the Cambridge 
# Crystallographic Data Centre (CCDC).
# 
# Full information about CCDC data access policies and citation 
# guidelines are available at http://www.ccdc.cam.ac.uk/access/V1 
# 
# Audit and citation data items may have been added by the CCDC. 
# Please retain this information to preserve the provenance of 
# this file and to allow appropriate attribution of the data. 
# 
#######################################################################

data_exp260_auto
_database_code_depnum_ccdc_archive 'CCDC 2428015'
loop_
_audit_author_name
_audit_author_address
'Yusuke Kobayashi'
;Kyoto Pharmaceutical University
Japan
;
_audit_update_record             
;
2025-03-01 deposited with the CCDC.	2025-03-27 downloaded from the CCDC.
;
_audit_creation_date             2025-03-01
_audit_creation_method           
;
Olex2 1.5-ac5-024
(compiled 2022.04.12 svn.rca3783a0 for Rigaku Oxford Diffraction, GUI svn.r6498)
;
_shelx_SHELXL_version_number     2018/3
_audit_contact_author_address    ?
_audit_contact_author_email      ?
_audit_contact_author_phone      ?
_publ_contact_author_id_orcid    ?
_publ_section_references         
;
Dolomanov, O.V., Bourhis, L.J., Gildea, R.J, Howard, J.A.K. & Puschmann, H.
 (2009), J. Appl. Cryst. 42, 339-341.

Sheldrick, G.M. (2015). Acta Cryst. A71, 3-8.

Sheldrick, G.M. (2015). Acta Cryst. C71, 3-8.
;
_chemical_name_common            ?
_chemical_name_systematic        ?
_chemical_formula_moiety         'C8 H5 Br N, C7 H5 Br N2'
_chemical_formula_sum            'C15 H10 Br2 N3'
_chemical_formula_weight         392.08
_chemical_absolute_configuration unk
_chemical_melting_point          ?
_chemical_oxdiff_formula         CSNBr
loop_
_atom_type_symbol
_atom_type_description
_atom_type_scat_dispersion_real
_atom_type_scat_dispersion_imag
_atom_type_scat_source
C C 0.0181 0.0091 'International Tables Vol C Tables 4.2.6.8 and 6.1.1.4'
H H 0.0000 0.0000 'International Tables Vol C Tables 4.2.6.8 and 6.1.1.4'
Br Br -0.6763 1.2805 'International Tables Vol C Tables 4.2.6.8 and 6.1.1.4'
N N 0.0311 0.0180 'International Tables Vol C Tables 4.2.6.8 and 6.1.1.4'

_shelx_space_group_comment       
;
The symmetry employed for this shelxl refinement is uniquely defined
by the following loop, which should always be used as a source of
symmetry information in preference to the above space-group names.
They are only intended as comments.
;
_space_group_crystal_system      monoclinic
_space_group_IT_number           7
_space_group_name_H-M_alt        'P 1 c 1'
_space_group_name_Hall           'P -2yc'
loop_
_space_group_symop_operation_xyz
'x, y, z'
'x, -y, z+1/2'

_cell_length_a                   12.3737(4)
_cell_length_b                   3.92980(10)
_cell_length_c                   14.6108(4)
_cell_angle_alpha                90
_cell_angle_beta                 95.464(3)
_cell_angle_gamma                90
_cell_volume                     707.24(4)
_cell_formula_units_Z            2
_cell_measurement_reflns_used    2614
_cell_measurement_temperature    100.00(10)
_cell_measurement_theta_max      77.0860
_cell_measurement_theta_min      3.5780
_shelx_estimated_absorpt_T_max   0.869
_shelx_estimated_absorpt_T_min   0.411
_exptl_absorpt_coefficient_mu    7.204
_exptl_absorpt_correction_T_max  1.00000
_exptl_absorpt_correction_T_min  0.61575
_exptl_absorpt_correction_type   multi-scan
_exptl_absorpt_process_details   
;
CrysAlisPro 1.171.42.63a (Rigaku Oxford Diffraction, 2022)
Empirical absorption correction using spherical harmonics,
implemented in SCALE3 ABSPACK scaling algorithm.
;
_exptl_absorpt_special_details   ?
_exptl_crystal_colour            'clear light colourless'
_exptl_crystal_colour_lustre     clear
_exptl_crystal_colour_modifier   light
_exptl_crystal_colour_primary    colourless
_exptl_crystal_density_diffrn    1.841
_exptl_crystal_density_meas      ?
_exptl_crystal_density_method    ?
_exptl_crystal_description       prism
_exptl_crystal_F_000             382
_exptl_crystal_preparation       Recryst
_exptl_crystal_recrystallization_method dcm-hexane
_exptl_crystal_size_max          0.15
_exptl_crystal_size_mid          0.02
_exptl_crystal_size_min          0.02
_exptl_transmission_factor_max   ?
_exptl_transmission_factor_min   ?
_diffrn_reflns_av_R_equivalents  0.0405
_diffrn_reflns_av_unetI/netI     0.0457
_diffrn_reflns_Laue_measured_fraction_full 0.996
_diffrn_reflns_Laue_measured_fraction_max 0.953
_diffrn_reflns_limit_h_max       14
_diffrn_reflns_limit_h_min       -15
_diffrn_reflns_limit_k_max       1
_diffrn_reflns_limit_k_min       -4
_diffrn_reflns_limit_l_max       17
_diffrn_reflns_limit_l_min       -18
_diffrn_reflns_number            3363
_diffrn_reflns_point_group_measured_fraction_full 0.726
_diffrn_reflns_point_group_measured_fraction_max 0.681
_diffrn_reflns_theta_full        67.684
_diffrn_reflns_theta_max         77.174
_diffrn_reflns_theta_min         3.588
_diffrn_ambient_environment      N~2~
_diffrn_ambient_temperature      100.00(10)
_diffrn_detector                 'Hybrid Pixel Array Detector'
_diffrn_detector_area_resol_mean 10.0000
_diffrn_detector_type            HyPix
_diffrn_measured_fraction_theta_full 0.996
_diffrn_measured_fraction_theta_max 0.953
_diffrn_measurement_details      
;
List of Runs (angles in degrees, time in seconds):

  # Type    Start    End  Width  t~exp~   \w     \q     \k     \f   Frames
#--------------------------------------------------------------------------
  1  \w    -60.00 -31.00   0.50    0.20    -- -103.00  57.00 150.00   58
  2  \w    -56.00 -31.00   0.50    0.20    -- -103.00  57.00 120.00   50
  3  \w    -38.00  23.00   0.50    0.05    --  -47.48  38.00  60.00  122
  4  \w    -71.00 -46.00   0.50    0.05    --  -47.48   2.00   0.00   50
  5  \w   -159.00 -57.00   0.50    0.20    -- -103.00  -2.00-177.00  204
  6  \w      7.00 103.00   0.50    0.05    --   47.48   2.00   0.00  192
  7  \w     -4.00  59.00   0.50    0.05    --   47.48 -57.00-180.00  126
  8  \w     38.00  64.00   0.50    0.20    --  108.95 -57.00-180.00   52
  9  \w     41.00 146.00   0.50    0.20    --  108.95  -2.00-177.00  210
 10  \w     37.00  62.00   0.50    0.20    --  108.95 -57.00 -60.00   50
 11  \w     40.00  70.00   0.50    0.20    --  108.95 -57.00 -30.00   60
 12  \w     36.00  74.00   0.50    0.20    --  108.95 -77.00  60.00   76
 13  \w     85.00 110.00   0.50    0.20    --  108.95 -77.00  60.00   50
 14  \w     67.00  92.00   0.50    0.20    --  108.95 -99.00  90.00   50
 15  \w     39.00  64.00   0.50    0.20    --  108.95-125.00  30.00   50
 16  \w     85.00 111.00   0.50    0.20    --  108.95-125.00  30.00   52
 17  \w     45.00  72.00   0.50    0.05    --   47.48-125.00 -60.00   54
 18  \w     47.00  77.00   0.50    0.20    --  108.95 -99.00-120.00   60
;
_diffrn_measurement_device       'four-circle diffractometer'
_diffrn_measurement_device_type  'XtaLAB Synergy R, DW system, HyPix'
_diffrn_measurement_method       '\w scans'
_diffrn_orient_matrix_type       
'CrysAlisPro convention (1999,Acta A55,543-557)'
_diffrn_orient_matrix_UB_11      -0.0856558000
_diffrn_orient_matrix_UB_12      0.0003386000
_diffrn_orient_matrix_UB_13      -0.0837689000
_diffrn_orient_matrix_UB_21      0.0911033000
_diffrn_orient_matrix_UB_22      -0.0130731000
_diffrn_orient_matrix_UB_23      -0.0648039000
_diffrn_orient_matrix_UB_31      -0.0030558000
_diffrn_orient_matrix_UB_32      -0.3917399000
_diffrn_orient_matrix_UB_33      0.0021024000
_diffrn_radiation_monochromator  mirror
_diffrn_radiation_probe          x-ray
_diffrn_radiation_type           'Cu K\a'
_diffrn_radiation_wavelength     1.54184
_diffrn_source                   'Rotating-anode X-ray tube'
_diffrn_source_type              'Rigaku (Cu) X-ray Source'
_reflns_Friedel_coverage         0.427
_reflns_Friedel_fraction_full    0.455
_reflns_Friedel_fraction_max     0.408
_reflns_number_gt                1987
_reflns_number_total             2027
_reflns_special_details          
;
 Reflections were merged by SHELXL according to the crystal
 class for the calculation of statistics and refinement.
 
 _reflns_Friedel_fraction is defined as the number of unique
 Friedel pairs measured divided by the number that would be
 possible theoretically, ignoring centric projections and
 systematic absences.
;
_reflns_threshold_expression     'I > 2\s(I)'
_computing_cell_refinement       'CrysAlisPro 1.171.42.63a (Rigaku OD, 2022)'
_computing_data_collection       'CrysAlisPro 1.171.42.63a (Rigaku OD, 2022)'
_computing_data_reduction        'CrysAlisPro 1.171.42.63a (Rigaku OD, 2022)'
_computing_molecular_graphics    'Olex2 1.5-ac5-024 (Dolomanov et al., 2009)'
_computing_publication_material  'Olex2 1.5-ac5-024 (Dolomanov et al., 2009)'
_computing_structure_refinement  'SHELXL 2018/3 (Sheldrick, 2015)'
_computing_structure_solution    'SHELXT 2018/2 (Sheldrick, 2018)'
_refine_diff_density_max         1.598
_refine_diff_density_min         -0.899
_refine_diff_density_rms         0.190
_refine_ls_abs_structure_details 
;
 Flack x determined using 578 quotients [(I+)-(I-)]/[(I+)+(I-)]
 (Parsons, Flack and Wagner, Acta Cryst. B69 (2013) 249-259).
;
_refine_ls_abs_structure_Flack   0.31(4)
_refine_ls_extinction_coef       .
_refine_ls_extinction_method     none
_refine_ls_goodness_of_fit_ref   1.075
_refine_ls_hydrogen_treatment    constr
_refine_ls_matrix_type           full
_refine_ls_number_parameters     181
_refine_ls_number_reflns         2027
_refine_ls_number_restraints     2
_refine_ls_R_factor_all          0.0438
_refine_ls_R_factor_gt           0.0432
_refine_ls_restrained_S_all      1.075
_refine_ls_shift/su_max          0.000
_refine_ls_shift/su_mean         0.000
_refine_ls_structure_factor_coef Fsqd
_refine_ls_weighting_details     
'w=1/[\s^2^(Fo^2^)+(0.0965P)^2^] where P=(Fo^2^+2Fc^2^)/3'
_refine_ls_weighting_scheme      calc
_refine_ls_wR_factor_gt          0.1155
_refine_ls_wR_factor_ref         0.1162
_refine_special_details          ?
_olex2_refinement_description    
;
1. Fixed Uiso
 At 1.2 times of:
  All C(H) groups, All N(H) groups
2.a Aromatic/amide H refined with riding coordinates:
 N18(H18), C8(H8), C6(H6), C14(H14), C4(H4), C15(H15), C12(H12), C5(H5),
 C3(H3), C13(H13)
;
_atom_sites_solution_hydrogens   geom
_atom_sites_solution_primary     dual
_atom_sites_solution_secondary   ?
loop_
_atom_site_label
_atom_site_type_symbol
_atom_site_fract_x
_atom_site_fract_y
_atom_site_fract_z
_atom_site_U_iso_or_equiv
_atom_site_adp_type
_atom_site_occupancy
_atom_site_site_symmetry_order
_atom_site_calc_flag
_atom_site_refinement_flags_posn
_atom_site_refinement_flags_adp
_atom_site_refinement_flags_occupancy
_atom_site_disorder_assembly
_atom_site_disorder_group
Br7 Br 0.72000(5) 0.75770(16) 0.54329(5) 0.0214(2) Uani 1 1 d . . . . .
Br17 Br 0.31216(6) 0.07524(16) 0.79438(5) 0.0223(2) Uani 1 1 d . . . . .
N18 N 0.3833(5) 0.1314(16) 0.5976(4) 0.0171(11) Uani 1 1 d . . . . .
H18 H 0.414251 0.005534 0.642529 0.020 Uiso 1 1 calc R U . . .
C8 C 0.6280(5) 0.5660(15) 0.3472(5) 0.0114(13) Uani 1 1 d . . . . .
H8 H 0.592244 0.556358 0.401869 0.014 Uiso 1 1 calc R U . . .
C6 C 0.8826(6) 1.005(2) 0.4350(5) 0.0185(13) Uani 1 1 d . . . . .
H6 H 0.917858 1.077463 0.492329 0.022 Uiso 1 1 calc R U . . .
N20 N 0.4790(6) 0.2578(17) 0.4603(6) 0.0302(18) Uani 1 1 d . . . . .
N10 N 0.5430(6) 0.2951(19) 0.2055(5) 0.0251(15) Uani 1 1 d . . . . .
C1 C 0.7818(6) 0.842(2) 0.4312(5) 0.0181(13) Uani 1 1 d . . . . .
C14 C 0.1150(7) 0.5252(19) 0.5343(6) 0.0225(15) Uani 1 1 d . . . . .
H14 H 0.075445 0.623827 0.481950 0.027 Uiso 1 1 calc R U . . .
C11 C 0.2310(7) 0.2511(15) 0.6867(6) 0.0187(16) Uani 1 1 d . . . . .
C4 C 0.8762(6) 0.9559(19) 0.2701(6) 0.0193(15) Uani 1 1 d . . . . .
H4 H 0.908422 0.993931 0.214491 0.023 Uiso 1 1 calc R U . . .
C9 C 0.5814(6) 0.4187(16) 0.2704(6) 0.0184(15) Uani 1 1 d . . . . .
C15 C 0.2180(7) 0.4049(15) 0.5281(6) 0.0192(15) Uani 1 1 d . . . . .
H15 H 0.249018 0.419314 0.471194 0.023 Uiso 1 1 calc R U . . .
C12 C 0.1265(7) 0.366(2) 0.6934(6) 0.0239(15) Uani 1 1 d . . . . .
H12 H 0.095435 0.349557 0.750213 0.029 Uiso 1 1 calc R U . . .
C16 C 0.2780(6) 0.2618(15) 0.6041(6) 0.0183(16) Uani 1 1 d . . . . .
C2 C 0.7288(6) 0.7348(15) 0.3487(6) 0.0150(14) Uani 1 1 d . . . . .
C19 C 0.4360(6) 0.196(2) 0.5248(6) 0.0200(16) Uani 1 1 d . . . . .
C5 C 0.9306(6) 1.0590(18) 0.3543(6) 0.0232(16) Uani 1 1 d . . . . .
H5 H 0.999707 1.165097 0.355944 0.028 Uiso 1 1 calc R U . . .
C3 C 0.7764(7) 0.8000(19) 0.2678(6) 0.0196(14) Uani 1 1 d . . . . .
H3 H 0.739438 0.736071 0.210355 0.023 Uiso 1 1 calc R U . . .
C13 C 0.0676(6) 0.503(2) 0.6182(6) 0.0240(16) Uani 1 1 d . . . . .
H13 H -0.004324 0.582022 0.622540 0.029 Uiso 1 1 calc R U . . .

loop_
_atom_site_aniso_label
_atom_site_aniso_U_11
_atom_site_aniso_U_22
_atom_site_aniso_U_33
_atom_site_aniso_U_23
_atom_site_aniso_U_13
_atom_site_aniso_U_12
Br7 0.0318(4) 0.0201(4) 0.0122(4) -0.0009(2) 0.0014(3) -0.0015(3)
Br17 0.0313(4) 0.0202(4) 0.0157(4) 0.0018(3) 0.0030(3) -0.0006(3)
N18 0.020(3) 0.019(3) 0.013(3) 0.003(2) 0.003(2) 0.001(2)
C8 0.015(3) 0.013(3) 0.006(3) -0.0039(19) 0.000(2) -0.003(2)
C6 0.019(3) 0.013(3) 0.022(4) 0.001(3) -0.006(3) 0.003(3)
N20 0.027(4) 0.040(5) 0.023(4) 0.009(3) 0.003(3) 0.000(3)
N10 0.032(4) 0.025(3) 0.019(4) -0.002(3) 0.000(3) -0.004(3)
C1 0.025(3) 0.012(3) 0.017(3) -0.002(3) 0.001(3) 0.001(3)
C14 0.030(4) 0.014(3) 0.021(4) 0.000(3) -0.007(3) 0.001(3)
C11 0.027(4) 0.013(4) 0.015(4) -0.003(2) -0.001(3) -0.006(2)
C4 0.026(4) 0.016(3) 0.016(4) 0.003(3) 0.002(3) 0.003(3)
C9 0.020(3) 0.018(4) 0.018(4) -0.003(2) 0.000(3) 0.001(3)
C15 0.028(4) 0.013(3) 0.017(4) -0.003(2) 0.003(3) -0.003(3)
C12 0.027(3) 0.015(3) 0.030(4) -0.004(3) 0.004(3) -0.005(3)
C16 0.016(3) 0.012(4) 0.026(4) 0.000(2) 0.002(3) -0.003(2)
C2 0.016(3) 0.011(3) 0.017(4) 0.003(2) -0.003(3) 0.003(2)
C19 0.020(3) 0.021(3) 0.019(4) 0.007(3) 0.003(3) 0.000(3)
C5 0.020(3) 0.018(4) 0.031(5) -0.001(3) -0.002(3) 0.000(3)
C3 0.028(4) 0.015(3) 0.015(3) -0.004(3) 0.001(3) 0.002(3)
C13 0.027(4) 0.014(3) 0.031(4) -0.006(3) 0.001(3) 0.007(3)

_geom_special_details            
;
 All esds (except the esd in the dihedral angle between two l.s. planes)
 are estimated using the full covariance matrix.  The cell esds are taken
 into account individually in the estimation of esds in distances, angles
 and torsion angles; correlations between esds in cell parameters are only
 used when they are defined by crystal symmetry.  An approximate (isotropic)
 treatment of cell esds is used for estimating esds involving l.s. planes.
;
loop_
_geom_bond_atom_site_label_1
_geom_bond_atom_site_label_2
_geom_bond_distance
_geom_bond_site_symmetry_2
_geom_bond_publ_flag
Br7 C1 1.901(8) . ?
Br17 C11 1.913(8) . ?
N18 C16 1.411(10) . ?
N18 C19 1.324(10) . ?
C8 C9 1.343(10) . ?
C8 C2 1.411(9) . ?
C6 C1 1.398(11) . ?
C6 C5 1.386(12) . ?
N20 C19 1.151(12) . ?
N10 C9 1.130(11) . ?
C1 C2 1.382(10) . ?
C14 C15 1.371(11) . ?
C14 C13 1.413(12) . ?
C11 C12 1.382(12) . ?
C11 C16 1.389(12) . ?
C4 C5 1.405(12) . ?
C4 C3 1.376(12) . ?
C15 C16 1.394(12) . ?
C12 C13 1.369(13) . ?
C2 C3 1.394(11) . ?

loop_
_geom_angle_atom_site_label_1
_geom_angle_atom_site_label_2
_geom_angle_atom_site_label_3
_geom_angle
_geom_angle_site_symmetry_1
_geom_angle_site_symmetry_3
_geom_angle_publ_flag
C19 N18 C16 120.9(7) . . ?
C9 C8 C2 121.6(7) . . ?
C5 C6 C1 119.3(7) . . ?
C6 C1 Br7 118.4(6) . . ?
C2 C1 Br7 120.1(6) . . ?
C2 C1 C6 121.4(7) . . ?
C15 C14 C13 120.1(7) . . ?
C12 C11 Br17 118.8(7) . . ?
C12 C11 C16 121.6(8) . . ?
C16 C11 Br17 119.7(6) . . ?
C3 C4 C5 120.2(8) . . ?
N10 C9 C8 179.5(9) . . ?
C14 C15 C16 121.0(8) . . ?
C13 C12 C11 120.2(8) . . ?
C11 C16 N18 120.8(7) . . ?
C11 C16 C15 118.0(7) . . ?
C15 C16 N18 121.2(8) . . ?
C1 C2 C8 120.1(7) . . ?
C1 C2 C3 118.7(7) . . ?
C3 C2 C8 121.1(7) . . ?
N20 C19 N18 177.8(9) . . ?
C6 C5 C4 119.5(7) . . ?
C4 C3 C2 120.7(8) . . ?
C12 C13 C14 119.2(7) . . ?

_shelx_res_file                  
;
TITL exp260_auto_a.res in Pc
    exp260_auto.res
    created by SHELXL-2018/3 at 13:44:11 on 01-Mar-2025
REM Old TITL exp 260_auto in P2(1)/c
REM SHELXT solution in Pc: R1 0.080, Rweak 0.009, Alpha 0.003
REM <I/s> 0.246 for 218 systematic absences, Orientation as input
REM Flack x = 0.344 ( 0.034 ) from 583 Parsons' quotients
REM Formula found by SHELXT: C13 N10 Br17
CELL 1.54184 12.3737 3.9298 14.6108 90 95.464 90
ZERR 2 0.0004 0.0001 0.0004 0 0.003 0
LATT -1
SYMM +X,-Y,0.5+Z
SFAC C H Br N
UNIT 30 20 4 6

L.S. 4
PLAN  1
SIZE 0.15 0.02 0.02
TEMP -173.15(10)
fmap 2
ACTA
REM <olex2.extras>
REM <HklSrc "%.\\exp%20260_auto.hkl">
REM </olex2.extras>

WGHT    0.096500
FVAR       0.76608
BR7   3    0.720001    0.757702    0.543289    11.00000    0.03185    0.02012 =
         0.01216   -0.00093    0.00141   -0.00152
BR17  3    0.312159    0.075241    0.794382    11.00000    0.03126    0.02019 =
         0.01567    0.00176    0.00298   -0.00062
N18   4    0.383267    0.131404    0.597613    11.00000    0.01990    0.01905 =
         0.01254    0.00299    0.00313    0.00121
AFIX  43
H18   2    0.414251    0.005534    0.642529    11.00000   -1.20000
AFIX   0

C8    1    0.628023    0.566023    0.347212    11.00000    0.01485    0.01289 =
         0.00617   -0.00391   -0.00026   -0.00285
AFIX  43
H8    2    0.592244    0.556358    0.401869    11.00000   -1.20000
AFIX   0
C6    1    0.882606    1.004877    0.435050    11.00000    0.01864    0.01297 =
         0.02239    0.00094   -0.00626    0.00291
AFIX  43
H6    2    0.917858    1.077463    0.492329    11.00000   -1.20000
AFIX   0

N20   4    0.479033    0.257768    0.460329    11.00000    0.02723    0.03997 =
         0.02345    0.00873    0.00257    0.00047
N10   4    0.542953    0.295071    0.205505    11.00000    0.03169    0.02466 =
         0.01862   -0.00236    0.00048   -0.00435
C1    1    0.781760    0.842214    0.431218    11.00000    0.02487    0.01210 =
         0.01726   -0.00244    0.00149    0.00098
C14   1    0.115007    0.525249    0.534255    11.00000    0.03047    0.01437 =
         0.02102    0.00024   -0.00666    0.00108
AFIX  43
H14   2    0.075445    0.623827    0.481950    11.00000   -1.20000
AFIX   0
C11   1    0.231023    0.251120    0.686682    11.00000    0.02728    0.01277 =
         0.01537   -0.00258   -0.00102   -0.00566

C4    1    0.876173    0.955893    0.270062    11.00000    0.02569    0.01648 =
         0.01567    0.00279    0.00183    0.00298
AFIX  43
H4    2    0.908422    0.993931    0.214491    11.00000   -1.20000
AFIX   0
C9    1    0.581419    0.418719    0.270427    11.00000    0.01959    0.01753 =
         0.01757   -0.00310   -0.00014    0.00106

C15   1    0.218023    0.404926    0.528108    11.00000    0.02774    0.01338 =
         0.01651   -0.00348    0.00252   -0.00280
AFIX  43
H15   2    0.249018    0.419314    0.471194    11.00000   -1.20000
AFIX   0
C12   1    0.126479    0.365855    0.693358    11.00000    0.02722    0.01491 =
         0.02967   -0.00443    0.00357   -0.00543
AFIX  43
H12   2    0.095435    0.349557    0.750213    11.00000   -1.20000
AFIX   0
C16   1    0.278011    0.261773    0.604078    11.00000    0.01623    0.01224 =
         0.02644   -0.00019    0.00156   -0.00256

C2    1    0.728831    0.734823    0.348722    11.00000    0.01572    0.01119 =
         0.01713    0.00303   -0.00267    0.00270
C19   1    0.436031    0.196017    0.524828    11.00000    0.02014    0.02113 =
         0.01881    0.00691    0.00266    0.00025
C5    1    0.930561    1.059020    0.354318    11.00000    0.02013    0.01762 =
         0.03108   -0.00064   -0.00200   -0.00027
AFIX  43
H5    2    0.999707    1.165097    0.355944    11.00000   -1.20000
AFIX   0
C3    1    0.776364    0.799998    0.267765    11.00000    0.02836    0.01496 =
         0.01520   -0.00411    0.00132    0.00213
AFIX  43
H3    2    0.739438    0.736071    0.210355    11.00000   -1.20000
AFIX   0

C13   1    0.067565    0.502915    0.618242    11.00000    0.02702    0.01379 =
         0.03106   -0.00622    0.00146    0.00663
AFIX  43
H13   2   -0.004324    0.582022    0.622540    11.00000   -1.20000
AFIX   0
HKLF 4


REM  exp260_auto_a.res in Pc
REM wR2 = 0.1162, GooF = S = 1.075, Restrained GooF = 1.075 for all data
REM R1 = 0.0432 for 1987 Fo > 4sig(Fo) and 0.0438 for all 2027 data
REM 181 parameters refined using 2 restraints

END

WGHT      0.0965      0.0000

REM Highest difference peak  1.598,  deepest hole -0.899,  1-sigma level  0.190
Q1    1   0.3913  0.0726  0.7966  11.00000  0.05    1.60
;
_shelx_res_checksum              98527
_shelx_hkl_file                  
;
   0   0   1    1.60    1.09
   0   0   2   20.56    2.78
   0   0   3    3.09    2.94
   0   0   4 7330.11  301.49
   0   0   5    0.96    3.32
   0   0   6   15.43    3.66
   0   0   7    1.04    3.38
   0   0  -8 3707.67  164.28
   0   0   8 4000.67  162.98
   0   0  -9    3.30    2.49
   0   0  -9    0.54    4.19
   0   0   9    2.35    3.75
   0   0 -10   43.97    4.75
   0   0 -10   56.19    8.71
   0   0  10   45.75    6.91
   0   0  11   -0.49    3.82
   0   0 -11   -1.29    4.97
   0   0 -11   -1.38    3.06
   0   0 -12 3719.70  153.57
   0   0 -12 3575.49  160.31
   0   0 -13    1.97    3.26
   0   0 -13   -0.59    3.79
   0   0 -14   69.02    6.48
   0   0 -15    2.83    2.95
   0   0 -16 1398.74   59.51
   0   0 -17   -1.13    2.20
   0   0 -18   34.00    2.81
   0  -1   0 1131.53   50.98
   0  -1   0 1279.66   50.64
   0  -1   1 2011.27   76.78
   0  -1  -1 1724.71   75.65
   0  -1  -2 2684.91  105.13
   0  -1   2 2345.96  105.32
   0  -1  -3 1927.95   81.96
   0  -1  -4 1655.33   71.91
   0  -1  -5 3856.93  129.85
   0  -1   5 2503.92  127.11
   0  -1  -6 3322.84  121.25
   0   1   6 2884.80  115.42
   0  -1   7 1695.25   75.95
   0   1  -8  908.74   44.92
   0  -1   8 1071.29   48.07
   0   1  -9 1309.09   63.26
   0  -1   9 1513.71   70.07
   0   1  -9 1322.22   67.65
   0  -1 -10  663.47   29.23
   0  -1  10  615.23   35.38
   0   1 -10  557.62   33.27
   0   1 -10  564.22   28.92
   0   1 -11 1154.22   53.12
   0  -1  11 1221.60   60.45
   0  -1 -11 1118.09   59.02
   0   1 -11 1180.28   58.22
   0  -1 -11 1158.91   52.79
   0   1 -12  285.13   15.31
   0  -1  12  285.62   20.77
   0  -1 -12  279.08   14.57
   0  -1 -12  272.34   20.30
   0  -1 -12  317.11   15.48
   0  -1 -13  251.58   13.43
   0   1 -13  244.76   13.54
   0  -1 -13  209.48   17.38
   0  -1  13  241.38   18.69
   0  -1 -14  644.13   28.66
   0   1 -14  605.38   28.64
   0   1 -15  434.25   20.95
   0  -1 -15  451.02   20.84
   0  -1  15  451.93   20.15
   0  -1  16  242.43   11.21
   0   1 -16  243.23   12.17
   0  -1 -16  241.67   11.97
   0   1 -17  363.50   16.15
   0  -1 -17  353.02   16.01
   0  -2   0  303.15   15.57
   0  -2   1  874.70   39.70
   0  -2   2 3007.30  129.22
   0  -2  -2 3116.89  127.92
   0  -2   2 2992.04  129.09
   0  -2   3  642.39   31.71
   0  -2   3  579.50   31.29
   0  -2   4   87.79    8.72
   0  -2   4   82.28    8.84
   0  -2   5 1485.72   72.05
   0  -2   5 1467.91   72.96
   0  -2  -5 1640.46   68.54
   0  -2   6 2601.11  127.36
   0  -2   6 2882.16  127.11
   0  -2   7 1171.19   62.40
   0  -2   7 1213.70   61.31
   0  -2  -8  161.26   13.50
   0  -2   8  165.58   14.27
   0  -2  -8  185.38   10.82
   0  -2  -9  782.30   42.31
   0  -2   9  738.15   42.58
   0  -2  10 1038.01   57.99
   0  -2  10  986.34   59.79
   0  -2  11  410.94   30.31
   0  -2  11  411.22   27.45
   0  -2 -11  477.72   28.95
   0  -2 -12  136.92    8.92
   0  -2  13  238.51   12.66
   0  -2  14 1042.98   44.88
   0  -2  15  167.31    8.75
   0  -2  16   32.52    2.78
   0  -3   0    4.91    2.57
   0  -3   0   -0.23    3.92
   0  -3   0    1.71    4.24
   0  -3   1  930.20   40.29
   0  -3   1  892.79   40.20
   0  -3  -1  893.70   40.13
   0  -3   1  929.87   38.50
   0  -3  -1  850.18   40.24
   0  -3   2  222.10   10.66
   0  -3  -2  206.75   12.12
   0  -3   2  204.24   12.52
   0  -3   2  217.59   12.45
   0  -3   3  891.91   39.46
   0  -3   3  901.79   38.19
   0  -3  -3  836.20   39.70
   0  -3   3  913.93   44.28
   0  -3   3  956.47   42.80
   0  -3   3  906.49   40.13
   0  -3  -3  869.46   39.24
   0  -3   4   59.30    6.55
   0  -3  -4   66.94    6.01
   0  -3   4   64.76    5.11
   0  -3   4   68.62    8.05
   0  -3  -4   64.85    6.13
   0  -3   4   60.39    8.94
   0  -3   4   67.56    5.18
   0  -3   5 1170.56   46.98
   0  -3  -5 1061.48   47.79
   0  -3   5 1182.66   51.34
   0  -3   5  998.90   46.94
   0  -3  -5 1106.31   47.96
   0  -3   5 1051.33   54.12
   0  -3   5 1061.87   46.34
   0  -3   6   25.22    7.02
   0  -3   6   25.17    4.23
   0  -3   6   21.73    4.00
   0  -3   6   24.82    6.32
   0  -3  -6   21.30    4.28
   0  -3   6   25.21    7.72
   0  -3  -6   30.94    4.89
   0  -3  -7 1309.07   56.38
   0  -3   7 1300.17   55.69
   0  -3   7 1279.84   62.94
   0  -3   7 1168.54   55.01
   0  -3   7 1167.48   63.90
   0  -3   8   38.35    9.31
   0  -3  -8   37.18    5.08
   0  -3   8   42.46    7.97
   0  -3   8   39.10    5.01
   0  -3  -8   48.22    5.61
   0  -3   8   35.51    5.08
   0  -3   9  671.66   31.67
   0  -3  -9  706.56   32.16
   0  -3   9  637.08   31.09
   0  -3  10   81.27    6.75
   0  -3 -10   88.08    6.76
   0  -3  11  932.39   40.78
   0  -3 -11  928.43   40.83
   0  -3  12   12.25    3.35
   0  -3 -12    9.08    2.71
   0  -3 -13  484.59   21.54
   0  -4   0  383.97   21.42
   0  -4   0  394.07   20.35
   0  -4  -1  196.50   12.73
   0  -4  -1  218.90   13.48
   0  -4  -2  529.19   24.76
   0  -4  -2  471.65   24.17
   0  -4   2  505.72   24.49
   0  -4  -3  260.76   15.14
   0  -4  -3  315.59   16.13
   0  -4  -4  112.38    8.71
   0  -4  -4   89.09    7.68
   0  -4  -5  423.54   19.68
   0  -4  -5  377.60   19.14
   0  -4  -6  366.93   16.97
   0  -4   6  345.66   15.83
   0  -4  -6  316.09   16.44
   0  -4  -7  224.40   11.41
   0  -4   7  217.31   10.83
   0  -4   8   87.28    5.41
   0  -4  -8   60.13    4.78
   0  -4   9  282.67   12.87
   1   0 -18  939.79   39.48
   1   0 -17    0.12    2.19
   1   0 -16  110.88    7.17
   1   0 -15    2.37    3.15
   1   0 -14 1479.54   63.84
   1   0 -13    2.10    4.32
   1   0 -13    3.56    3.38
   1   0 -12  163.59   15.25
   1   0 -12  149.06    9.65
  -1   0  11   -0.42    3.30
   1   0 -11    2.82    5.42
   1   0 -11   -0.78    2.97
   1   0 -10 4869.63  202.03
   1   0 -10 4660.31  207.92
  -1   0  10 5111.66  206.18
   1   0  -9    0.16    2.71
  -1   0   9    2.64    3.83
  -1   0   8  120.95    9.49
  -1   0   7   -0.71    3.86
  -1   0   7    2.93    3.38
  -1   0   6 5305.04  208.14
  -1   0   6 4646.41  209.19
  -1   0   5   -0.27    3.81
  -1   0   5    0.18    2.91
  -1   0   4  744.13   35.09
  -1   0   4  794.91   33.94
  -1   0   3    2.14    2.42
  -1   0   2 3451.63  141.70
  -1   0   1    1.62    1.20
   1   0   0  788.66   32.94
  -1   0  -1    0.24    0.93
   1   0   1    0.90    1.73
  -1   0  -2 2514.08  103.96
  -1   0  -3    1.26    2.87
  -1   0  -4 1071.31   47.05
  -1   0  -5    2.65    3.53
  -1   0  -6 4976.76  208.05
  -1   0  -7   -0.40    3.99
   1   0   8  273.95   16.39
  -1   0  -8  294.44   18.26
   1   0   9   -1.15    3.52
  -1   0  -9    0.96    2.73
  -1   0  -9    1.50    3.89
  -1   0 -10 5205.29  217.80
   1   0  10 5518.05  222.60
  -1   0 -10 5220.76  223.54
   1   0  11   -0.50    4.07
  -1   0 -11    0.55    4.28
  -1   0 -11    0.60    3.03
  -1   0 -12  299.05   20.68
  -1   0 -12  343.94   17.00
   1   0  12  318.32   21.07
  -1   0 -13    0.45    3.35
  -1   0 -13    1.15    3.71
  -1   0 -14 1161.35   50.73
  -1   0 -15    2.38    3.07
  -1   0 -16  160.32    9.00
  -1   0 -17    0.54    2.07
  -1   0 -18  840.18   35.25
   1   1 -17  422.59   19.00
   1  -1 -17  434.15   18.91
   1  -1 -16  303.96   14.22
   1   1 -16  315.90   14.43
  -1  -1  16  279.27   13.21
   1   1 -15  299.34   14.60
   1  -1 -15  273.54   14.24
  -1  -1  15  276.46   13.43
  -1  -1  14  726.31   32.53
   1   1 -14  717.90   33.60
   1  -1 -14  793.23   33.75
  -1  -1  13  475.40   29.07
   1   1 -13  431.65   21.99
   1  -1 -13  481.27   22.06
  -1  -1  13  472.20   21.20
   1  -1 -12  442.52   20.73
   1  -1 -12  377.75   25.94
   1   1 -12  415.93   20.81
  -1  -1  12  426.25   26.97
   1   1 -11 1148.96   53.90
   1   1 -11 1188.99   60.28
   1  -1 -11 1242.86   53.67
  -1  -1  11 1029.08   58.66
   1  -1 -10 1729.86   73.03
  -1  -1  10 1682.97   79.42
   1   1 -10 1539.33   73.01
   1   1  -9 1010.97   51.35
  -1  -1   9 1214.28   57.70
  -1  -1   8  283.58   18.66
   1  -1  -7 2009.85   74.97
  -1  -1   7 1364.11   71.70
   1  -1  -6 1785.54   63.44
  -1  -1   6 1277.59   61.40
  -1   1   6 1723.07   61.80
   1  -1  -5 5040.89  165.01
  -1   1   5 5074.82  163.80
  -1  -1   4 1412.35   68.60
  -1   1   4 2150.42   69.40
   1  -1  -4 1863.79   69.31
  -1   1   3 1420.90   49.87
   1  -1  -3 1245.14   50.05
   1  -1  -2  976.26   41.33
  -1   1   2 1010.63   40.96
  -1  -1   2  883.02   40.74
   1  -1  -1 5477.00  212.55
  -1  -1   1 4968.76  214.16
   1  -1  -1 5048.37  213.42
   1  -1   0  228.13   10.02
   1   1   0  205.94    9.21
   1  -1   0  184.54    8.73
  -1  -1   0  213.29   10.40
  -1  -1   0  231.68   10.70
   1  -1   0  202.26    9.27
  -1  -1  -1 8327.81  301.52
   1  -1   1 6791.42  301.18
   1  -1   1 6426.74  301.01
  -1  -1  -1 8242.17  301.61
   1  -1   2 5012.89  218.57
   1  -1   2 4994.42  219.06
  -1   1  -3 2019.97   94.57
   1  -1   3 2488.12   97.05
  -1  -1  -4 2159.42   73.01
  -1   1  -4 1483.64   70.17
  -1   1  -5  752.45   32.55
   1  -1   5  665.52   33.96
  -1   1  -6 1181.54   52.65
   1  -1   6 1199.15   54.32
   1  -1   7 2096.07   93.52
  -1   1  -7 2151.34   91.80
   1  -1   8  546.29   29.06
  -1   1  -8  507.76   26.79
  -1  -1  -9  700.32   30.83
   1  -1   9  735.60   37.61
  -1  -1  -9  753.25   30.80
  -1   1  -9  617.37   33.65
  -1   1  -9  628.58   30.46
  -1  -1  -9  687.00   35.60
  -1   1 -10  448.84   21.67
  -1  -1 -10  460.31   21.64
   1  -1  10  526.07   29.14
  -1  -1 -10  511.60   21.85
  -1  -1 -10  398.13   25.96
  -1   1 -10  374.90   23.91
   1  -1  11 1625.26   77.63
  -1  -1 -11 1501.37   75.18
  -1  -1 -11 1546.06   69.29
  -1   1 -11 1561.52   69.64
  -1  -1 -12  417.71   21.51
   1  -1  12  508.62   29.99
  -1   1 -12  481.86   22.50
  -1  -1 -12  398.26   26.93
  -1  -1 -12  513.17   22.46
  -1  -1 -13  325.52   23.52
  -1  -1 -13  359.06   18.32
  -1  -1 -13  438.14   19.43
   1  -1  13  345.58   24.49
  -1   1 -13  434.78   19.64
  -1   1 -14  102.25    7.39
  -1  -1 -14  108.33    7.24
   1  -1  15 1298.58   54.51
  -1  -1 -15 1265.64   55.03
  -1   1 -15 1308.36   55.35
  -1  -1 -16  178.75    9.33
  -1   1 -16  194.45    9.66
   1  -1  16  175.56    8.73
  -1   1 -17  107.66    5.84
  -1  -1 -17  102.62    5.61
  -1  -2  15  213.48   10.61
  -1  -2  14  175.35    9.63
  -1  -2  13  210.80   11.50
  -1  -2  12 1764.49   74.98
   1  -2 -11  346.35   15.80
   1  -2 -11  318.64   20.94
  -1  -2  11  255.02   14.83
  -1  -2  11  285.87   21.10
  -1  -2  11  241.33   21.91
  -1  -2  10  561.96   38.88
   1  -2 -10  664.00   37.36
   1  -2  -9  507.20   23.16
   1  -2  -9  464.26   27.52
   1  -2  -8 2113.61  101.00
   1  -2  -8 2369.59   96.77
   1  -2  -7  266.48   17.30
   1  -2  -6  426.09   22.27
  -1  -2   6  339.33   23.18
  -1  -2   5  648.72   34.16
   1  -2  -5  715.46   30.14
   1  -2  -5  628.97   32.35
  -1  -2   5  608.03   34.28
   1  -2  -4 3675.84  155.42
  -1  -2   4 3681.82  157.56
  -1  -2   4 3786.06  158.30
  -1  -2   3  407.18   21.63
   1  -2  -3  366.35   19.15
   1  -2  -2  698.67   31.25
  -1  -2   2  687.56   33.23
  -1  -2   1  490.96   24.95
  -1  -2   1  533.03   25.96
  -1  -2   0 2688.82  107.73
   1  -2   0 2422.93  105.43
   1  -2   1  992.19   44.35
  -1  -2  -2  872.98   40.61
   1  -2   2  895.41   41.16
   1  -2   2  910.59   41.37
   1  -2   3  978.17   46.75
  -1  -2  -3 1027.03   46.18
   1  -2   3 1000.92   46.11
   1  -2   4 2696.23  118.12
  -1  -2  -4 2878.65  117.05
   1  -2   4 2602.14  116.48
   1  -2   5 1156.73   56.84
   1  -2   5 1217.31   59.22
  -1  -2  -6  706.91   29.29
  -1  -2  -6  691.05   29.86
   1  -2   6  536.07   34.13
  -1  -2  -6  627.94   33.50
   1  -2   6  538.19   32.01
   1  -2   7  245.23   17.06
   1  -2   7  287.65   21.28
  -1  -2  -7  295.45   14.37
   1  -2   7  275.38   18.09
  -1  -2  -8 2643.26  100.73
   1  -2   8 1977.92  103.24
   1  -2   8 2115.08  107.37
  -1  -2  -8 2541.26  106.76
  -1  -2  -9  300.68   21.35
   1  -2   9  260.91   19.18
  -1  -2 -10  453.01   28.51
  -1  -2 -10  461.41   22.55
  -1  -2 -11  772.17   40.40
  -1  -2 -11  746.09   32.47
  -1  -2 -12  951.56   42.11
  -1  -2 -13  259.12   13.40
   1  -2  14  103.86    6.74
   1  -2  15  314.01   14.62
   1  -2  16  428.29   18.53
   1  -3 -14    4.46    1.81
  -1  -3  14    5.62    2.00
   1  -3 -13  309.10   15.39
  -1  -3  13  348.61   15.28
   1  -3 -12   68.95    5.53
  -1  -3  12   71.01    5.32
  -1  -3  11  879.57   40.83
   1  -3 -11 1007.38   41.51
  -1  -3  10   22.04    4.20
   1  -3 -10   20.02    4.07
  -1  -3   9  529.77   25.19
   1  -3  -9  551.28   25.88
  -1  -3   8   61.26   10.44
  -1  -3   8   49.46    9.19
   1  -3  -8   52.73    5.83
  -1  -3   8   53.30    5.55
   1  -3  -7 1619.74   67.20
   1  -3  -7 1540.73   67.13
  -1  -3   7 1415.44   74.53
  -1  -3   7 1556.35   66.17
   1  -3  -7 1532.46   65.88
  -1  -3   7 1545.65   74.05
   1  -3  -6   17.43    5.25
  -1  -3   6   15.24    6.58
   1  -3  -6   14.34    4.10
  -1  -3   6   17.22    6.91
  -1  -3   6   16.52    3.74
   1  -3  -6   13.93    4.10
  -1  -3   5  685.69   28.46
   1  -3  -5  593.32   29.00
  -1  -3   5  581.87   28.33
   1  -3  -5  613.37   29.56
  -1  -3   5  671.56   36.22
  -1  -3   5  666.72   35.95
  -1  -3   5  617.64   27.81
   1  -3  -5  650.39   29.07
  -1  -3   4   38.03    3.98
   1  -3  -4   36.65    5.08
  -1  -3   4   31.30    4.00
   1  -3  -4   31.16    6.12
  -1  -3   4   20.16    5.25
  -1  -3   4   35.35    7.43
  -1  -3   3 1665.57   69.03
  -1  -3   3 1679.28   68.92
   1  -3  -3 1586.27   70.92
  -1  -3   3 1606.60   69.93
   1  -3  -3 1708.75   70.42
  -1  -3   3 1575.82   70.55
  -1  -3   2    5.51    5.01
  -1  -3   2    4.58    4.42
  -1  -3   2    8.02    2.82
   1  -3  -2    0.96    5.41
   1  -3  -2    2.89    3.58
  -1  -3   1  644.16   26.86
   1  -3  -1  572.26   28.80
  -1  -3   1  569.52   28.14
   1  -3  -1  652.79   28.76
   1  -3   0   33.03    5.28
  -1  -3   0   22.70    4.52
   1  -3   0   21.28    4.93
   1  -3   0   32.86    3.29
   1  -3   0   35.94    6.14
   1  -3   1 1918.76   82.83
   1  -3   1 2008.96   81.01
   1  -3   1 1868.23   83.56
  -1  -3  -1 1926.85   82.44
   1  -3   2   38.76    6.11
   1  -3   2   49.25    3.95
   1  -3   2   45.52    6.35
   1  -3   3  538.23   25.56
   1  -3   3  552.53   24.12
   1  -3   3  534.63   26.30
   1  -3   3  528.04   29.65
  -1  -3  -3  560.17   25.68
   1  -3   4   28.19    6.62
  -1  -3  -4   28.15    4.66
   1  -3   4   26.58    5.66
  -1  -3  -4   29.27    4.24
   1  -3   4   26.22    3.46
   1  -3   4   24.19    3.62
   1  -3   4   24.06    6.25
  -1  -3  -5 1276.26   55.46
  -1  -3  -5 1181.56   54.79
   1  -3   5 1271.51   58.83
   1  -3   5 1276.77   62.00
   1  -3   5 1246.07   53.76
   1  -3   5 1352.86   54.31
   1  -3   6    8.35    6.07
  -1  -3  -6    5.01    3.02
   1  -3   6    7.41    3.66
   1  -3   6    4.32    5.90
   1  -3   6    6.22    3.31
  -1  -3  -6    4.29    3.80
   1  -3   7  398.38   28.51
   1  -3   7  441.16   21.26
  -1  -3  -7  512.60   22.74
  -1  -3  -7  492.76   21.95
   1  -3   7  398.63   20.67
  -1  -3  -8   89.58    7.31
   1  -3   8   61.27   10.85
   1  -3   8   77.45    6.31
   1  -3   8   54.29    5.82
  -1  -3  -8   70.10    6.11
   1  -3   9  577.68   29.67
  -1  -3  -9  709.16   30.66
   1  -3   9  664.39   30.44
  -1  -3  -9  792.08   31.57
  -1  -3 -10    3.56    2.86
   1  -3  10    4.14    3.50
   1  -3  10    3.47    3.86
   1  -3  11  265.74   13.28
   1  -3  11  270.38   13.73
  -1  -3 -11  259.25   13.32
  -1  -3 -12   12.42    2.61
   1  -3  12   10.36    3.19
   1  -3  12   13.28    3.44
   1  -3  13  864.49   36.99
   1  -3  13  862.70   36.52
   1  -3  14   12.98    2.03
  -1  -4   9  124.97    6.82
  -1  -4   8  218.13   10.01
   1  -4  -8  179.35   10.10
   1  -4  -7  172.81    9.03
  -1  -4   7  159.13    8.54
   1  -4  -7  151.60    9.25
   1  -4  -6  281.31   13.78
   1  -4  -6  233.98   13.95
  -1  -4   6  276.72   12.97
   1  -4  -6  267.16   13.90
   1  -4  -5  255.77   13.12
   1  -4  -5  222.65   13.16
   1  -4  -5  219.89   12.80
   1  -4  -4  709.60   32.62
   1  -4  -4  651.60   32.75
  -1  -4   3  275.44   15.43
   1  -4  -3  276.20   15.47
   1  -4  -3  291.87   15.75
   1  -4  -2   98.86    8.70
  -1  -4   2   86.13    8.70
   1  -4  -2  106.55    9.34
   1  -4  -1  444.10   23.37
   1  -4  -1  482.42   23.47
  -1  -4   1  480.37   23.43
   1  -4   0  534.34   27.04
   1  -4   0  584.90   29.64
  -1  -4  -1  345.18   18.77
   1  -4   1  429.84   22.35
   1  -4   2  106.95   10.31
  -1  -4  -2  105.65    8.20
  -1  -4  -2  111.28    9.67
   1  -4   3  175.51   12.91
  -1  -4  -3  165.13   11.37
  -1  -4  -3  149.28    9.90
  -1  -4  -4  359.08   18.62
  -1  -4  -4  396.18   19.62
  -1  -4  -5  306.27   15.97
  -1  -4  -6  170.93   10.15
  -1  -4  -7  210.95   10.46
   1  -4   7  179.31    9.37
  -1  -4  -8  362.92   16.06
   1  -4   8  347.49   15.81
   2   0 -18  125.23    6.41
   2   0 -17   -0.12    2.15
   2   0 -16 1226.57   52.68
   2   0 -15    0.19    3.03
   2   0 -14  809.16   36.55
   2   0 -13   -1.09    3.26
   2   0 -13   -1.55    5.03
   2   0 -12 1106.65   49.17
   2   0 -12 1191.28   58.24
   2   0 -11    0.63    4.02
   2   0 -11    0.82    3.07
  -2   0  10 1028.81   46.39
   2   0 -10  943.29   42.49
  -2   0   9    1.03    4.17
   2   0  -9    2.40    2.82
  -2   0   9    2.43    3.49
  -2   0   8 3601.60  160.39
  -2   0   8 3882.55  158.31
  -2   0   7   -0.25    3.16
  -2   0   7    0.82    4.30
  -2   0   6 5475.47  224.36
  -2   0   6 5336.48  226.51
  -2   0   5    1.17    2.69
  -2   0   4 6199.56  254.91
  -2   0   3    1.61    2.74
  -2   0   2 2003.53   83.27
   2   0  -1    0.65    2.04
   2   0   0 5691.93  233.43
  -2   0  -1    3.27    1.91
   2   0   1    3.50    2.44
   2   0   2 1996.60   76.28
  -2   0  -2 1690.19   74.65
  -2   0  -3    1.81    2.16
   2   0   3   -0.51    4.12
  -2   0  -4 4368.61  180.69
  -2   0  -5    1.55    2.86
  -2   0  -6 3320.20  139.71
  -2   0  -7    1.62    3.20
  -2   0  -8 3434.50  145.95
  -2   0  -9    0.82    2.73
  -2   0  -9    2.56    3.35
   2   0   9    0.41    3.94
   2   0  10 1136.11   52.55
  -2   0 -10 1147.03   48.06
  -2   0 -11    1.05    3.80
   2   0  11   -1.01    4.27
  -2   0 -11    0.21    3.22
  -2   0 -12  841.19   47.53
   2   0  12  948.37   48.29
  -2   0 -13   -1.71    3.92
  -2   0 -13    1.07    3.31
  -2   0 -14  921.85   40.86
  -2   0 -15   -0.70    2.72
  -2   0 -16  931.80   40.27
  -2   0 -17    1.74    1.92
   2   1 -17  198.12    9.71
   2  -1 -17  197.87    9.61
   2  -1 -16  118.78    7.10
   2   1 -16  124.04    7.37
   2  -1 -15  928.47   39.64
  -2  -1  15  875.59   38.53
   2   1 -15  923.96   39.88
  -2  -1  14  218.70   11.58
   2  -1 -14  242.63   12.59
   2   1 -14  229.04   12.71
   2   1 -13   95.00    7.54
   2  -1 -13   90.59    7.29
  -2  -1  13   85.44   10.74
  -2  -1  13   98.85    6.58
  -2  -1  12  146.77    8.85
  -2  -1  12  131.88   13.95
   2  -1 -12  175.27   10.11
   2   1 -12  144.37   14.48
   2   1 -12  157.72   10.05
   2   1 -11 2343.22  105.99
  -2  -1  11 2682.59  114.28
   2   1 -11 2094.23  110.42
   2  -1 -11 2887.34  106.42
  -2  -1  10  533.89   31.50
   2  -1 -10  524.38   25.69
   2   1 -10  503.22   25.87
   2  -1  -9  551.70   26.84
   2   1  -9  506.42   26.65
  -2  -1   9  548.21   31.57
  -2  -1   8  753.59   40.21
   2  -1  -8  936.82   41.97
  -2   1   8 1051.79   42.38
  -2  -1   8  659.27   39.74
  -2  -1   7 1536.56   71.74
  -2  -1   7 1314.16   71.05
  -2  -1   6 1806.70   87.69
  -2  -1   6 1735.84   88.03
  -2  -1   5  258.63   17.25
  -2  -1   5  262.77   16.87
  -2  -1   4 1816.33   78.45
   2   1  -3 2622.32  134.73
   2  -1  -3 4464.75  136.60
   2  -1  -2 2771.53   93.65
   2   1  -2 1892.93   92.48
   2   1  -1  940.33   42.28
   2  -1  -1 1043.00   42.70
  -2  -1   1 1034.71   43.63
   2   1   0 9999.00  391.11
  -2  -1   0 9939.20  391.55
   2  -1   0 8775.12  391.19
   2   1   1 9819.30  384.04
  -2  -1  -1 9678.80  384.39
   2  -1   1 8427.79  384.03
  -2  -1  -1 9584.31  383.91
   2  -1   2 1325.67   58.01
   2  -1   2 1243.62   59.43
  -2   1  -3  973.30   42.09
   2  -1   3 1117.33   43.66
  -2   1  -4  796.87   33.91
  -2   1  -5 3009.41  124.73
  -2   1  -6  946.61   43.78
   2  -1   6 1167.06   48.09
  -2   1  -7  116.41    8.48
  -2  -1  -7  129.70   10.58
  -2  -1  -8  932.61   35.91
  -2   1  -8  790.70   35.51
   2  -1   8  819.75   41.32
  -2  -1  -8  813.21   40.21
  -2   1  -8  675.69   36.80
  -2  -1  -9 2208.82   86.52
   2  -1   9 2114.10   93.08
  -2   1  -9 1987.55   86.32
  -2   1 -10  472.54   22.17
  -2  -1 -10  505.45   22.24
  -2  -1 -10  443.62   22.04
   2  -1  10  501.67   29.46
   2  -1  11  486.36   28.82
  -2   1 -11  436.08   21.09
  -2  -1 -11  379.41   25.36
  -2  -1 -11  470.98   21.15
  -2  -1 -11  412.71   20.79
   2  -1  12 1079.57   56.10
  -2   1 -12 1140.27   48.24
  -2  -1 -12 1034.10   47.58
  -2  -1 -12  989.93   54.14
  -2  -1 -12 1170.47   48.11
  -2  -1 -13  430.21   28.38
  -2  -1 -13  423.25   21.36
  -2   1 -13  499.11   22.44
  -2  -1 -13  499.83   22.22
  -2  -1 -14  239.90   12.67
  -2   1 -14  244.38   12.99
  -2  -1 -15  132.23    7.96
  -2   1 -15  142.28    8.27
  -2  -1 -16  301.88   14.13
   2  -1  16  297.84   13.59
  -2   1 -16  313.66   14.38
  -2  -1 -17  297.98   13.61
  -2   1 -17  319.93   13.80
  -2  -2  16  246.18   11.11
  -2  -2  15  208.40   10.32
  -2  -2  14  586.87   26.30
  -2  -2  13  208.66   11.36
  -2  -2  12   72.64    6.08
  -2  -2  11  296.77   23.19
   2  -2 -11  355.01   22.32
  -2  -2  11  302.92   15.81
  -2  -2  10  897.42   48.59
  -2  -2  10  867.26   39.48
   2  -2 -10  983.44   46.66
   2  -2  -9  525.95   30.10
   2  -2  -9  555.81   25.45
  -2  -2   9  503.00   32.18
  -2  -2   9  510.48   24.45
   2  -2  -8  440.58   27.10
   2  -2  -8  474.26   23.12
   2  -2  -8  500.78   23.00
   2  -2  -7 1066.48   51.26
   2  -2  -6 1398.93   60.45
   2  -2  -6 1377.23   56.41
  -2  -2   6 1236.59   61.85
  -2  -2   6 1242.84   55.23
  -2  -2   5  533.69   31.87
   2  -2  -5  660.12   28.68
   2  -2  -5  516.33   29.80
   2  -2  -5  674.39   28.24
  -2  -2   4 1245.71   55.48
   2  -2  -4 1144.21   52.37
  -2  -2   3  704.17   33.14
   2  -2  -3  619.52   29.86
  -2  -2   3  691.78   33.13
  -2  -2   2 1304.08   59.38
   2  -2  -2 1322.49   56.20
  -2  -2   2 1350.59   59.73
  -2  -2   1  295.41   17.07
   2  -2   0 1273.41   54.88
  -2  -2   0 1278.34   56.94
   2  -2   1 2603.12  110.13
   2  -2   2 1718.16   75.31
   2  -2   3  259.51   15.09
   2  -2   3  272.32   16.48
  -2  -2  -3  237.38   15.40
   2  -2   4   97.09    8.34
  -2  -2  -4   77.54    8.57
   2  -2   4  100.75    9.96
   2  -2   5  909.17   44.61
  -2  -2  -5  887.02   43.39
   2  -2   5  865.11   41.57
  -2  -2  -6 1614.71   63.92
  -2  -2  -6 1512.74   69.33
   2  -2   6 1579.59   71.21
   2  -2   6 1523.57   67.16
   2  -2   7  257.65   19.78
  -2  -2  -7  283.17   13.42
   2  -2   7  236.30   15.86
  -2  -2  -7  255.34   18.23
  -2  -2  -8  958.30   42.45
  -2  -2  -8 1023.01   50.05
   2  -2   8  890.49   45.83
   2  -2   8  964.84   51.32
  -2  -2  -8 1033.96   43.75
  -2  -2  -9  577.35   26.91
  -2  -2  -9  524.60   32.75
  -2  -2 -10 1323.20   66.89
  -2  -2 -10 1385.77   59.79
  -2  -2 -11  182.82   11.10
  -2  -2 -11  183.03   16.90
   2  -2  11  173.54   17.57
  -2  -2 -12  571.12   26.57
  -2  -2 -13  278.83   14.09
   2  -2  14  982.46   42.29
   2  -2  15  173.06    8.79
   2  -2  16  252.21   11.27
   2  -3 -14    7.11    1.98
  -2  -3  14    5.73    1.96
  -2  -3  13  966.67   43.47
   2  -3 -13 1161.61   44.59
   2  -3 -12   16.71    3.59
  -2  -3  12   19.38    3.48
  -2  -3  11  129.25    7.99
   2  -3 -11  128.06    8.52
  -2  -3  11  130.10    8.27
  -2  -3  10   64.00    5.77
   2  -3 -10   64.47    6.29
  -2  -3  10   61.18    5.70
  -2  -3   9 2027.45   87.67
   2  -3  -9 2253.63   88.97
  -2  -3   9 2016.10   87.07
  -2  -3   8   87.29   11.75
  -2  -3   8   89.61    6.98
  -2  -3   8   85.65    6.72
  -2  -3   8   72.69   11.71
   2  -3  -8   97.29    7.82
   2  -3  -7   33.06    5.39
  -2  -3   7   31.71    4.49
  -2  -3   7   33.70    8.16
  -2  -3   7   30.33    8.32
   2  -3  -7   29.90    4.93
  -2  -3   6   17.69    6.25
   2  -3  -6   16.77    4.78
   2  -3  -6    9.74    4.75
  -2  -3   6   13.56    3.53
  -2  -3   6    8.03    4.12
  -2  -3   5 2291.32   94.08
   2  -3  -5 2376.53   94.56
   2  -3  -5 2239.86   95.79
  -2  -3   5 2073.93   93.81
  -2  -3   5 2406.19  103.11
   2  -3  -4   19.53    5.63
   2  -3  -4   22.99    4.84
  -2  -3   4   30.34    5.22
   2  -3  -4   28.54    4.79
  -2  -3   4   30.94    3.76
   2  -3  -3  215.59   13.07
   2  -3  -3  218.36   12.37
  -2  -3   3  220.64   12.61
   2  -3  -3  231.35   12.87
   2  -3  -2   35.52    6.12
   2  -3  -2   40.29    5.55
   2  -3  -2   45.96    5.23
  -2  -3   2   33.24    5.32
  -2  -3   1 1632.38   68.38
  -2  -3   1 1528.32   69.65
   2  -3  -1 1685.94   70.26
   2  -3  -1 1731.55   70.06
   2  -3  -1 1619.48   70.88
  -2  -3   0   33.62    4.94
   2  -3   0   41.43    6.09
   2  -3   0   40.53    6.28
   2  -3   1   52.99    3.90
   2  -3   1   49.66    6.36
  -2  -3  -1   54.62    5.29
   2  -3   2   23.65    2.97
  -2  -3  -2   14.57    3.75
  -2  -3  -2   17.35    3.93
   2  -3   3 2855.05  118.85
  -2  -3  -3 3078.14  120.90
  -2  -3  -3 2799.20  119.91
   2  -3   3 2839.59  120.44
   2  -3   4  126.47   11.46
  -2  -3  -4  114.38    8.40
   2  -3   4  110.88    6.68
   2  -3   5  121.76    7.65
   2  -3   5  124.85   11.65
  -2  -3  -5  115.32    8.80
   2  -3   5  123.79    7.31
   2  -3   5  107.82   12.46
   2  -3   6   84.01    6.20
   2  -3   6   82.83   10.25
   2  -3   6   73.48   11.01
  -2  -3  -6   81.45    7.35
   2  -3   6   81.60    6.33
   2  -3   7 2343.40  106.19
  -2  -3  -7 2516.63  102.36
   2  -3   7 2324.92  100.31
   2  -3   7 2438.69  101.01
   2  -3   7 2484.60  111.64
   2  -3   8    4.84    3.71
   2  -3   8    8.30    3.74
  -2  -3  -8    4.82    4.15
  -2  -3  -8    9.07    3.00
  -2  -3  -9   83.02    7.01
  -2  -3  -9   71.58    5.78
   2  -3   9   71.76    6.05
   2  -3   9   73.75    6.26
   2  -3  10   38.83    4.80
   2  -3  10   40.40    4.87
  -2  -3 -10   39.43    3.97
   2  -3  11 1517.93   63.86
  -2  -3 -11 1469.80   63.99
   2  -3  11 1517.76   63.28
   2  -3  12   20.69    3.53
   2  -3  12   25.14    3.56
   2  -3  13   16.48    2.61
   2  -3  13   14.32    2.77
   2  -3  14   19.22    2.17
   2  -3  14   26.29    2.02
   2  -4  -9  147.01    7.86
   2  -4  -8   66.36    5.75
   2  -4  -8   77.69    5.69
   2  -4  -7   23.40    4.40
   2  -4  -7   18.90    4.21
   2  -4  -6  352.67   17.05
   2  -4  -6  318.24   17.35
   2  -4  -5  206.67   12.93
   2  -4  -5  222.25   13.52
   2  -4  -4  255.71   14.04
   2  -4  -4  260.62   13.80
  -2  -4   3  117.58    9.05
   2  -4  -3  107.08    9.08
   2  -4  -3  126.42    9.52
   2  -4  -2  270.38   15.88
   2  -4  -2  269.89   15.90
  -2  -4   2  310.81   15.86
   2  -4  -1  409.15   21.60
   2  -4  -1  439.08   21.52
  -2  -4   1  404.45   20.98
  -2  -4   0  231.36   14.23
   2  -4   0  243.41   14.66
   2  -4   1  134.42   10.82
   2  -4   1  142.75   12.46
  -2  -4  -2  294.92   17.06
   2  -4   2  328.38   19.70
  -2  -4  -3  429.82   22.33
   2  -4   3  490.10   25.62
  -2  -4  -4  325.72   17.92
   2  -4   4  383.46   21.17
  -2  -4  -5  156.07   10.35
  -2  -4  -6  344.69   17.00
  -2  -4  -7  230.02   11.87
  -2  -4  -8   77.36    5.26
   3   0 -18  325.57   14.44
   3   0 -17   -0.34    2.12
   3   0 -16 1103.38   47.53
   3   0 -15    1.14    2.88
   3   0 -14  980.97   43.49
   3   0 -13    1.50    3.21
   3   0 -13    6.45    5.54
   3   0 -12  901.26   39.75
   3   0 -12  825.94   45.77
   3   0 -11    0.21    3.06
  -3   0  10 1934.88   80.56
   3   0 -10 1812.06   76.89
  -3   0   9   -0.56    4.87
   3   0  -9    0.19    3.07
  -3   0   9    1.84    3.48
  -3   0   8  928.23   41.38
  -3   0   8  807.65   43.15
  -3   0   7   -1.34    4.51
  -3   0   7    1.42    3.30
  -3   0   6 2266.01   96.38
  -3   0   5    3.36    3.20
  -3   0   4 5930.81  244.48
   3   0  -3    2.89    3.13
   3   0  -2 5533.31  228.30
   3   0  -1    1.56    2.97
   3   0   0 1698.35   71.87
   3   0   1    2.24    3.32
   3   0   2 6299.76  256.27
  -3   0  -2 6129.70  254.86
  -3   0  -3   -0.87    2.48
   3   0   3   -1.69    4.18
  -3   0  -4 6466.88  266.59
  -3   0  -5    1.52    2.31
  -3   0  -6 1168.87   52.10
  -3   0  -7    4.22    3.21
  -3   0  -8 1126.70   46.19
  -3   0  -8  946.35   48.99
  -3   0  -9    1.67    3.07
  -3   0  -9   -2.89    3.32
  -3   0  -9    1.86    2.70
   3   0  10 1135.44   56.00
  -3   0 -10 1251.32   51.59
  -3   0 -10 1230.05   51.53
   3   0  11    3.77    4.70
  -3   0 -11    0.61    2.96
  -3   0 -11   -1.12    3.89
  -3   0 -12  963.65   41.10
   3   0  12  860.59   46.10
  -3   0 -12  863.35   46.53
  -3   0 -13   -0.61    4.28
  -3   0 -13    0.62    3.29
  -3   0 -14  588.57   27.19
  -3   0 -15    1.32    2.81
  -3   0 -16 1156.28   49.21
  -3   0 -17   -0.17    1.87
   3  -1 -17  623.00   26.69
   3   1 -17  618.37   26.73
   3  -1 -16  119.67    6.96
   3   1 -16  112.76    6.98
   3   1 -15  294.76   14.96
   3  -1 -15  296.76   14.81
  -3  -1  14  369.57   17.41
   3  -1 -14  381.43   18.46
   3   1 -14  369.47   18.53
  -3  -1  13  833.87   46.34
  -3  -1  13  967.55   39.47
   3  -1 -13  773.73   47.11
   3  -1 -13  982.64   40.48
   3   1 -13  747.09   47.15
   3   1 -13  864.35   40.28
  -3  -1  12  721.67   29.57
  -3  -1  12  644.47   36.60
   3  -1 -12  708.55   30.37
   3   1 -12  598.31   29.90
   3  -1 -12  672.66   38.70
  -3  -1  11  198.00   10.91
  -3  -1  11  225.31   17.37
   3  -1 -11  234.92   12.18
   3   1 -11  185.08   11.78
   3  -1 -11  227.27   18.58
   3  -1 -10  771.42   35.18
  -3  -1  10  785.43   34.76
  -3  -1  10  748.63   41.28
   3   1 -10  707.43   35.43
   3  -1 -10  801.25   42.37
   3  -1  -9 1726.82   77.68
  -3  -1   9 1840.11   77.32
  -3   1   9 1907.97   83.99
   3   1  -9 1723.42   78.21
  -3  -1   9 1930.26   84.73
  -3  -1   8  598.78   38.68
   3  -1  -8 1008.09   35.89
   3   1  -8  687.79   34.91
  -3   1   8  924.84   41.18
  -3  -1   8  784.72   40.22
   3  -1  -8  780.33   34.82
  -3  -1   7  681.09   35.72
  -3  -1   7  579.50   35.15
  -3  -1   6  526.09   31.67
  -3  -1   6  606.21   32.05
  -3  -1   5 3454.82  126.42
   3  -1  -5 3235.55  125.52
   3  -1  -4 1243.32   50.74
  -3  -1   4 1264.66   51.24
   3  -1  -3 1021.87   43.48
  -3  -1   3 1087.57   44.44
   3  -1  -2  544.56   24.64
   3   1  -2  484.45   23.90
   3   1  -1 2815.93  121.03
   3  -1  -1 3018.99  121.49
  -3  -1   0 1283.34   51.93
   3  -1   0 1145.22   52.45
   3   1   0 1181.87   52.31
   3   1   1 1425.58   59.55
  -3  -1  -1 1400.93   58.21
   3  -1   1 1281.17   59.31
   3   1   2 1025.71   42.36
   3  -1   2  840.14   41.76
   3  -1   3 1756.23   73.48
   3  -1   4 1311.53   50.92
  -3   1  -4 1096.92   50.52
  -3   1  -5  208.57   11.48
   3  -1   5  231.19   11.44
   3  -1   6  423.35   19.24
  -3  -1  -6  396.67   22.35
  -3   1  -6  378.63   19.52
  -3  -1  -7 1468.91   69.43
  -3   1  -7 1398.75   66.43
  -3  -1  -8  780.86   33.25
  -3   1  -8  718.64   33.14
   3  -1   8  810.03   39.85
  -3  -1  -8  730.24   38.20
  -3  -1  -9  539.55   23.79
  -3   1  -9  492.72   23.68
  -3  -1  -9  480.37   28.76
  -3   1  -9  487.97   23.76
  -3  -1  -9  542.41   23.88
   3  -1   9  517.67   30.13
  -3  -1 -10  694.26   30.70
  -3   1 -10  680.24   30.79
   3  -1  10  690.19   37.80
  -3  -1 -10  607.69   36.33
   3  -1  11 1727.78   78.41
  -3  -1 -11 1506.97   76.08
  -3  -1 -11 1664.37   69.02
  -3   1 -11 1675.83   69.22
  -3  -1 -11 1515.69   68.88
  -3  -1 -12  552.42   24.87
  -3   1 -12  552.83   25.10
  -3  -1 -12  483.74   24.31
  -3  -1 -12  508.47   31.52
   3  -1  12  566.74   33.01
  -3  -1 -13  140.66    8.75
  -3   1 -13  162.02    9.77
  -3  -1 -13  172.96    9.59
  -3  -1 -14  137.99    8.28
  -3   1 -14  130.17    8.35
  -3  -1 -15  829.68   37.13
  -3   1 -15  893.73   37.51
   3  -1  16  337.43   14.91
  -3  -1 -16  324.63   15.33
  -3   1 -16  356.51   15.65
  -3  -2  16  228.20   10.08
  -3  -2  15  148.31    7.63
  -3  -2  14  565.19   25.25
  -3  -2  13  418.56   19.81
  -3  -2  12  428.41   20.51
  -3  -2  11  435.97   20.17
   3  -2 -11  362.95   24.98
  -3  -2  11  396.48   27.87
   3  -2 -10 1792.65   87.77
  -3  -2  10 1829.36   81.35
  -3  -2  10 1769.88   90.14
   3  -2  -9 1047.64   54.93
  -3  -2   9 1052.88   48.76
  -3  -2   9 1062.16   57.08
   3  -2  -8 1210.21   59.79
  -3  -2   8 1134.12   53.08
  -3  -2   8 1086.80   60.40
   3  -2  -7  395.59   24.20
   3  -2  -6 1100.15   51.29
  -3  -2   6 1056.58   45.79
   3  -2  -5  696.80   37.25
  -3  -2   5  705.43   38.95
   3  -2  -4 1249.68   59.35
  -3  -2   4 1361.37   62.41
   3  -2  -4 1452.98   58.02
  -3  -2   4 1238.78   61.74
  -3  -2   3 1199.73   52.24
  -3  -2   3 1232.42   52.49
  -3  -2   2  279.69   16.92
  -3  -2   1  297.08   17.24
   3  -2   0 2017.36   83.44
  -3  -2   0 1887.80   85.06
   3  -2   1  556.90   27.14
   3  -2   2 3226.87  137.21
   3  -2   3  263.19   17.10
   3  -2   4 2007.35   84.38
  -3  -2  -4 1744.36   83.12
  -3  -2  -5  449.46   21.22
   3  -2   5  462.66   26.89
  -3  -2  -5  401.39   25.18
  -3  -2  -6 1364.84   57.41
  -3  -2  -6 1208.87   62.84
   3  -2   6 1352.95   64.95
  -3  -2  -7  530.11   25.22
  -3  -2  -7  597.01   25.48
   3  -2   7  522.52   32.43
   3  -2   8  576.98   36.75
  -3  -2  -8  552.76   34.83
  -3  -2  -8  598.72   28.50
  -3  -2  -9  352.80   24.72
   3  -2   9  366.40   26.65
  -3  -2  -9  345.25   17.52
  -3  -2  -9  378.06   18.72
  -3  -2 -10  749.31   35.30
  -3  -2 -10  863.22   44.28
  -3  -2 -11  484.73   23.40
  -3  -2 -12  229.45   12.56
  -3  -2 -13  120.09    7.51
  -3  -2 -14  159.34    8.34
   3  -2  15  139.05    7.24
   3  -2  16  218.05    9.66
  -3  -3  14    7.52    1.79
   3  -3 -14    8.40    2.22
   3  -3 -13    0.94    2.51
  -3  -3  13    5.07    2.44
  -3  -3  12   87.56    5.91
   3  -3 -12  108.32    7.04
  -3  -3  11  846.34   37.27
   3  -3 -11  904.39   38.86
  -3  -3  10   27.65    4.36
   3  -3 -10   39.05    5.53
  -3  -3   9  100.33    7.32
  -3  -3   9  104.14    7.03
   3  -3  -9  105.90    8.36
  -3  -3   8   41.91    5.03
   3  -3  -8   56.27    6.20
  -3  -3   8   54.45    5.25
  -3  -3   7 1486.68   63.11
  -3  -3   7 1351.22   70.98
  -3  -3   7 1536.13   62.54
   3  -3  -7 1393.37   64.44
   3  -3  -6  111.75    8.21
   3  -3  -6  124.82    8.94
   3  -3  -6  114.44    9.24
  -3  -3   6  125.14    7.70
  -3  -3   5   15.57    4.36
   3  -3  -5   17.78    4.71
   3  -3  -5   17.85    4.86
   3  -3  -5   17.97    5.17
  -3  -3   5   21.89    3.81
  -3  -3   4   65.07    9.65
  -3  -3   4   59.04    4.83
   3  -3  -4   51.37    6.70
  -3  -3   4   44.21    6.16
   3  -3  -4   64.92    6.68
   3  -3  -4   50.87    6.50
  -3  -3   3 2298.60  100.70
   3  -3  -3 2293.61   93.64
   3  -3  -3 2212.62   93.81
   3  -3  -3 2178.12   94.87
   3  -3  -3 2133.14   94.46
   3  -3  -2   19.39    5.24
   3  -3  -2   21.25    4.56
   3  -3  -2   19.42    5.55
   3  -3  -2   21.95    5.78
   3  -3  -1   26.31    5.94
   3  -3  -1   21.42    5.10
   3  -3  -1   24.64    5.44
   3  -3   0  363.93   18.69
   3  -3   0  343.62   17.54
   3  -3   0  345.83   17.44
   3  -3   0  293.47   17.07
   3  -3   1 1835.40   77.47
  -3  -3  -1 1904.71   77.10
   3  -3   1 1702.16   77.39
   3  -3   1 1808.13   78.95
  -3  -3  -2  109.14    7.67
   3  -3   2  104.03    8.71
  -3  -3  -2  103.72    7.64
   3  -3   3   86.91    5.39
   3  -3   3   98.84    8.56
  -3  -3  -3   81.91    6.89
  -3  -3  -3   93.78    7.42
   3  -3   4   51.35    4.25
   3  -3   4   49.23    8.71
  -3  -3  -4   51.80    5.60
  -3  -3  -4   48.48    5.81
   3  -3   4   46.34    6.77
   3  -3   5 1424.45   60.15
   3  -3   5 1434.38   66.35
   3  -3   5 1347.00   68.47
  -3  -3  -5 1479.26   62.54
   3  -3   6    2.03    6.32
  -3  -3  -6    7.87    4.28
   3  -3   6    9.86    3.29
   3  -3   6    4.31    5.41
   3  -3   7   22.25    3.88
   3  -3   7   19.51    7.54
   3  -3   7   25.93    7.68
  -3  -3  -7   22.35    5.02
   3  -3   8   90.24    6.33
  -3  -3  -8   77.46    7.21
   3  -3   9 1135.57   49.45
  -3  -3  -9 1093.57   50.03
   3  -3   9 1176.97   48.78
   3  -3  10   44.03    4.85
   3  -3  10   44.37    4.53
   3  -3  11   52.49    4.43
   3  -3  11   44.36    4.56
  -3  -3 -11   40.25    4.59
   3  -3  12   79.27    5.47
   3  -3  12   81.21    5.00
   3  -3  13  682.42   30.06
   3  -3  13  718.16   29.55
   3  -4 -10  262.58   13.09
   3  -4 -10  309.41   12.94
   3  -4  -9  185.80    9.47
   3  -4  -9  182.45    9.90
   3  -4  -8  186.50   10.51
   3  -4  -8  180.08    9.90
   3  -4  -7  572.94   26.25
   3  -4  -7  581.08   27.05
   3  -4  -6  235.67   13.58
   3  -4  -6  227.02   12.74
   3  -4  -5  261.64   14.27
   3  -4  -5  255.63   14.91
  -3  -4   4  436.78   19.85
   3  -4  -4  402.05   20.77
   3  -4  -4  397.08   21.57
   3  -4  -3  417.84   21.20
  -3  -4   3  420.65   20.32
  -3  -4   2  205.34   12.44
   3  -4  -2  216.95   13.28
  -3  -4   1  150.00   10.61
  -3  -4   0  203.35   12.88
   3  -4   1  411.41   24.20
   3  -4   2  473.81   26.64
   3  -4   3   72.83    9.52
  -3  -4  -3   67.59    8.21
  -3  -4  -4  575.90   28.29
   3  -4   4  690.14   32.49
   3  -4   5  301.10   19.07
  -3  -4  -5  310.52   16.00
  -3  -4  -6  424.23   20.08
  -3  -4  -7  108.44    7.11
  -3  -4  -8  192.66    9.50
   4   0 -18  322.23   14.17
   4   0 -17    0.33    2.12
   4   0 -16  271.22   13.55
   4   0 -15   -1.30    2.84
   4   0 -14 1273.30   55.44
   4   0 -13   -0.91    3.30
   4   0 -13    1.68    5.62
   4   0 -13   -0.76    5.14
   4   0 -12  483.89   31.20
   4   0 -12  509.10   24.21
   4   0 -11    2.95    3.43
  -4   0  11   -2.77    6.14
   4   0 -10 2920.37  120.05
  -4   0  10 2677.31  126.25
  -4   0   9   -0.38    3.36
  -4   0   9    1.87    4.91
  -4   0   8  512.96   25.67
  -4   0   8  448.47   27.70
  -4   0   7   -0.31    3.45
   4   0  -6 5640.90  235.86
   4   0  -5   -1.37    3.95
   4   0  -4  452.43   23.09
   4   0  -3   -4.77    3.25
   4   0  -2 6520.73  269.24
   4   0  -1   -0.67    3.19
   4   0   0  825.03   37.38
   4   0   1    5.05    3.87
   4   0   2 5700.74  237.01
  -4   0  -3    5.12    2.83
   4   0   3   -1.02    4.03
   4   0   4  403.65   22.44
  -4   0  -4  383.18   20.02
  -4   0  -5   -0.86    3.00
  -4   0  -6 4740.20  198.68
  -4   0  -7    0.14    2.63
  -4   0  -7   -1.97    3.70
  -4   0  -8  536.71   29.33
  -4   0  -8  567.32   25.32
  -4   0  -8  550.98   25.32
  -4   0  -9   -2.13    2.94
  -4   0  -9   -2.04    4.31
  -4   0  -9   -2.69    3.13
  -4   0 -10 2551.60  124.79
  -4   0 -10 2929.35  119.60
  -4   0 -10 2896.70  119.52
   4   0  11    1.72    4.16
  -4   0 -11   -0.84    3.19
  -4   0 -11    2.37    4.24
  -4   0 -11    0.21    3.46
   4   0  12  332.03   23.43
  -4   0 -12  345.89   24.39
  -4   0 -13   -1.65    3.69
  -4   0 -14 1102.43   47.98
  -4   0 -15   -2.26    2.81
  -4   0 -16   58.23    4.38
  -4   0 -17   -0.54    1.54
   4  -1 -17  137.61    6.70
   4   1 -17  124.64    6.72
   4  -1 -16  181.82    9.60
   4   1 -16  191.94    9.88
   4  -1 -15  689.77   30.77
   4   1 -15  695.06   31.03
   4  -1 -14  472.44   21.72
   4   1 -14  441.94   21.83
  -4  -1  13  202.18   10.48
   4  -1 -13  194.64   11.21
   4   1 -13  191.44   11.55
   4  -1 -13  200.54   17.92
  -4  -1  12  347.97   16.08
  -4  -1  12  308.71   22.30
   4   1 -12  262.80   23.21
   4  -1 -12  339.36   17.00
   4   1 -12  301.24   17.01
   4  -1 -12  365.88   25.02
   4  -1 -12  333.29   24.43
  -4  -1  11  733.63   39.36
  -4  -1  11  762.08   32.06
   4  -1 -11  659.05   32.07
   4   1 -11  687.19   40.46
   4  -1 -11  670.45   40.11
   4  -1 -11  792.76   33.18
   4   1 -11  699.11   33.01
   4  -1 -11  705.90   39.92
  -4  -1  10  593.77   25.80
   4  -1 -10  555.52   26.20
  -4  -1  10  570.66   32.63
   4   1 -10  550.53   26.80
   4   1 -10  488.47   32.02
   4  -1 -10  612.45   33.98
  -4   1  10  522.85   31.86
  -4  -1  10  457.78   31.60
   4  -1 -10  655.49   27.26
  -4  -1   9  323.66   14.74
  -4  -1   9  278.77   19.81
  -4   1   9  314.83   20.90
   4   1  -9  255.61   19.75
   4  -1  -9  307.33   20.97
  -4  -1   9  256.40   20.30
   4  -1  -9  345.66   15.94
   4   1  -9  275.24   15.58
   4  -1  -9  284.60   15.15
  -4  -1   8  983.05   47.80
   4   1  -8  866.40   47.16
   4  -1  -8  948.78   48.09
  -4  -1   8  888.82   48.21
   4  -1  -8  990.05   42.28
  -4  -1   7 2183.59   92.88
   4  -1  -7 2167.31   93.39
  -4  -1   7 1950.03   93.07
  -4   1   7 2407.66   93.96
   4   1  -7 1805.67   91.55
  -4  -1   6  382.59   21.88
   4   1  -6  354.63   21.02
   4  -1  -6  389.75   22.01
   4   1  -5  498.75   27.23
   4  -1  -5  547.99   28.14
  -4  -1   4  710.31   33.35
   4   1  -4  631.15   32.13
   4  -1  -4  705.43   33.10
   4  -1  -3 1944.19   78.51
   4   1  -3 1697.44   77.40
   4   1  -2  883.16   41.06
   4  -1  -2  954.53   41.85
   4   1  -1  118.45    8.21
   4  -1  -1  111.71    8.50
  -4  -1   0  254.45   13.21
   4  -1   0  268.68   15.35
   4   1   0  252.54   14.72
  -4  -1  -1 1536.37   64.65
   4   1   1 1559.09   66.71
   4  -1   1 1481.11   66.97
   4  -1   2  964.89   46.28
   4   1   2 1031.44   46.20
   4  -1   3  512.59   27.64
   4   1   3  537.55   27.62
  -4  -1  -4  827.02   39.73
  -4  -1  -5 2776.20  119.79
  -4  -1  -6 1263.57   58.64
  -4  -1  -7  159.94    8.67
  -4   1  -7  145.08    8.55
  -4  -1  -7  132.50   12.15
  -4  -1  -8  850.11   35.90
  -4  -1  -8  800.19   35.60
  -4  -1  -8  866.96   36.00
  -4   1  -8  748.61   35.79
  -4   1  -8  826.36   35.90
  -4  -1  -8  751.96   41.29
  -4   1  -9 1007.28   43.99
   4  -1   9 1012.24   51.08
  -4  -1  -9  900.01   49.65
  -4  -1  -9 1033.49   43.96
  -4  -1  -9  976.77   43.52
  -4  -1  -9 1024.33   44.03
  -4   1  -9 1017.75   44.14
  -4   1 -10  395.47   19.78
  -4  -1 -10  366.15   25.42
  -4  -1 -10  416.03   19.78
   4  -1  10  434.62   27.09
  -4  -1 -10  421.53   19.84
  -4   1 -10  391.07   19.83
  -4  -1 -11  428.08   20.96
  -4   1 -11  463.88   21.35
   4  -1  11  427.84   28.11
  -4  -1 -11  376.77   27.16
   4  -1  12  235.32   19.89
  -4  -1 -12  266.88   13.53
  -4   1 -12  273.24   13.86
  -4  -1 -12  220.36   19.14
  -4  -1 -12  229.06   12.97
  -4  -1 -13  499.62   22.33
  -4   1 -13  530.33   22.76
  -4  -1 -14  225.19   12.03
  -4   1 -14  241.57   12.41
  -4  -1 -15  216.45   10.95
  -4   1 -15  222.04   11.19
  -4  -1 -16  109.84    6.13
  -4   1 -16  120.10    6.36
   4  -1  16  120.37    5.80
   4  -2 -16  327.54   14.69
  -4  -2  15  271.64   12.12
  -4  -2  14  486.26   21.41
  -4  -2  12  428.95   20.36
   4  -2 -11  221.46   18.42
  -4  -2  11  254.36   21.35
   4  -2 -10  389.29   27.77
  -4  -2  10  484.77   22.70
  -4  -2  10  422.30   29.92
   4  -2 -10  528.37   23.47
   4  -2  -9  195.54   17.38
  -4  -2   9  218.26   12.26
  -4  -2   9  197.24   18.20
   4  -2  -8 1717.83   86.61
  -4  -2   8 1804.20   79.93
  -4  -2   8 1791.03   88.23
  -4  -2   7  341.45   24.13
   4  -2  -7  402.94   19.05
   4  -2  -7  330.66   22.97
   4  -2  -6  480.64   27.50
  -4  -2   5  357.86   17.31
  -4  -2   5  373.90   16.83
   4  -2  -5  392.13   22.03
  -4  -2   4 1671.58   75.38
   4  -2  -4 1640.66   72.90
  -4  -2   3 1112.10   57.26
   4  -2  -3 1325.30   54.51
  -4  -2   2  268.48   16.62
  -4  -2   1  513.17   26.50
  -4  -2   0 4071.42  176.68
   4  -2   0 4310.27  175.29
   4  -2   1 1969.95   85.09
   4  -2   2  334.12   19.27
   4  -2   3  331.93   20.12
   4  -2   4 1785.85   85.03
   4  -2   4 2006.44   88.18
  -4  -2  -4 2094.36   82.79
  -4  -2  -4 1895.48   83.00
   4  -2   5  598.93   31.90
   4  -2   5  534.30   28.40
  -4  -2  -5  553.98   26.08
  -4  -2  -5  515.21   30.65
   4  -2   6  184.52   14.39
  -4  -2  -6  208.64   12.18
   4  -2   6  228.89   17.69
  -4  -2  -6  175.35   15.99
  -4  -2  -6  221.39   11.73
  -4  -2  -7  621.99   28.76
  -4  -2  -7  567.58   34.62
  -4  -2  -7  652.35   28.52
   4  -2   7  632.36   36.58
   4  -2   7  555.83   31.83
  -4  -2  -8  915.66   42.09
  -4  -2  -8  903.43   49.58
   4  -2   8 1061.19   52.94
  -4  -2  -8  981.97   42.24
  -4  -2  -9  414.49   20.35
  -4  -2  -9  390.94   27.26
  -4  -2 -10  344.32   17.50
  -4  -2 -10  350.58   25.38
  -4  -2 -10  379.95   18.82
  -4  -2 -11  145.92    9.46
  -4  -2 -12 1315.80   56.65
  -4  -2 -13  190.20   10.15
  -4  -2 -14  106.02    5.93
   4  -2  15  101.59    5.50
  -4  -3  13  734.80   30.96
  -4  -3  12   12.21    2.86
  -4  -3  11   63.89    4.98
  -4  -3  10   22.68    3.85
  -4  -3   9 1501.47   63.32
  -4  -3   8   83.14    6.19
  -4  -3   7    1.08    3.32
   4  -3  -7    5.78    4.24
  -4  -3   6   54.93    5.02
  -4  -3   6   41.59    8.54
   4  -3  -6   43.98    5.98
  -4  -3   5 1755.16   70.59
  -4  -3   5 1522.55   78.52
   4  -3  -5 1675.44   72.34
   4  -3  -5 1643.14   71.24
   4  -3  -5 1648.56   73.23
   4  -3  -4    3.52    5.13
  -4  -3   4    4.37    3.12
  -4  -3   4    4.04    5.51
  -4  -3   4   -0.64    4.53
   4  -3  -4    7.82    4.84
   4  -3  -4    4.89    4.47
   4  -3  -4    2.54    5.07
   4  -3  -3  232.57   13.32
  -4  -3   3  220.99   11.34
  -4  -3   3  221.46   17.60
   4  -3  -3  238.17   13.19
   4  -3  -3  222.07   13.77
   4  -3  -3  227.34   14.04
  -4  -3   2   42.70    4.23
   4  -3  -2   50.25    6.85
   4  -3  -2   42.72    6.25
   4  -3  -2   37.20    5.67
   4  -3  -2   41.95    6.49
   4  -3  -1 1447.56   60.02
   4  -3  -1 1458.94   60.26
   4  -3  -1 1281.11   60.51
   4  -3  -1 1348.32   61.51
   4  -3   0   16.39    5.00
  -4  -3   0   18.26    3.86
   4  -3   0   16.28    5.68
   4  -3   0   21.43    5.47
   4  -3   1  716.09   32.37
  -4  -3  -1  752.44   32.04
  -4  -3  -2   14.73    4.00
   4  -3   2   16.57    5.42
  -4  -3  -2   17.46    4.25
   4  -3   3 1687.91   72.21
  -4  -3  -3 1732.54   71.67
  -4  -3  -3 1588.48   71.79
   4  -3   4  245.85   16.82
  -4  -3  -4  215.98   12.98
  -4  -3  -4  206.64   12.40
   4  -3   5  546.22   29.42
  -4  -3  -5  510.32   24.56
   4  -3   5  523.36   22.60
  -4  -3  -5  472.67   24.85
   4  -3   6   23.90    3.43
  -4  -3  -6   23.73    4.83
   4  -3   6   28.06    7.62
   4  -3   7 1214.41   48.83
   4  -3   7 1062.45   54.75
  -4  -3  -7 1061.42   50.66
   4  -3   8   73.37    5.33
  -4  -3  -8   68.54    6.68
   4  -3   9  330.83   14.39
  -4  -3  -9  256.69   15.41
   4  -3  10   37.65    4.38
   4  -3  10   42.71    3.94
   4  -3  11 1084.55   45.56
   4  -3  11 1185.13   44.78
   4  -3  12   50.91    3.91
  -4  -3 -12   37.68    3.51
   4  -3  13  101.06    5.32
   4  -4 -10   58.44    3.70
   4  -4  -9   71.73    5.17
   4  -4  -9   76.14    5.54
   4  -4  -8  311.79   14.96
   4  -4  -8  307.99   15.62
   4  -4  -7  106.06    7.41
   4  -4  -7  105.41    8.04
   4  -4  -6  159.14   10.60
   4  -4  -5   88.73    8.22
  -4  -4   4  392.94   18.45
  -4  -4   3  134.30    8.88
  -4  -4   2  250.59   13.71
  -4  -4   1  217.09   12.77
  -4  -4   0  451.49   23.43
   4  -4   0  501.90   24.62
  -4  -4  -1  229.93   14.37
   4  -4   1  259.45   15.20
   4  -4   1  279.39   18.08
   4  -4   2   64.73    9.21
   4  -4   3  567.31   30.26
  -4  -4  -4  148.67   10.51
   4  -4   4  198.64   13.93
  -4  -4  -5  362.77   17.92
  -4  -4  -6  131.96    8.54
  -4  -4  -7  250.84   12.32
  -4  -4  -8  138.13    7.18
   5   0 -17   -0.89    2.00
   5   0 -16 1032.14   44.34
   5   0 -15   -3.47    3.03
   5   0 -14   26.46    4.15
   5   0 -13   -2.04    3.52
   5   0 -13    1.38    4.55
   5   0 -13   -5.06    6.19
   5   0 -12 2240.02  105.48
   5   0 -12 2272.69   96.29
   5   0 -11   -0.95    3.80
   5   0 -11   -1.62    5.87
  -5   0  11   -0.69    5.49
   5   0 -10   10.80    3.97
   5   0 -10    8.21    5.42
  -5   0  10    4.97    5.59
   5   0  -9   -0.67    4.68
   5   0  -8 2763.87  122.07
   5   0  -7    3.66    4.45
   5   0  -6  479.74   26.41
   5   0  -5   -2.78    4.68
   5   0  -4 3469.66  147.23
   5   0  -3    3.10    3.55
   5   0  -2   46.75    6.04
   5   0  -1   -1.46    3.44
   5   0   0 5619.16  234.21
   5   0   1   -1.31    3.73
   5   0   2  207.44   13.81
   5   0   3    2.91    4.32
   5   0   4 3140.52  132.07
  -5   0  -4 2981.04  129.12
  -5   0  -5    0.70    3.44
  -5   0  -6  178.36    9.49
  -5   0  -6  160.96   12.26
  -5   0  -7   -1.87    2.97
  -5   0  -7    2.33    3.74
  -5   0  -7    1.11    2.76
  -5   0  -8 2239.73   95.62
  -5   0  -8 2234.35  101.17
  -5   0  -8 2321.23   95.54
  -5   0  -9   -1.54    3.34
  -5   0  -9    0.58    4.30
  -5   0  -9   -3.65    3.59
  -5   0 -10    3.32    3.27
  -5   0 -10    2.06    3.28
   5   0  11   -0.59    4.10
  -5   0 -11    0.63    4.53
  -5   0 -11    1.51    3.38
  -5   0 -11   -1.28    3.65
  -5   0 -12 1978.56   84.18
  -5   0 -13   -2.35    3.29
  -5   0 -14   28.38    3.96
  -5   0 -15   -1.86    2.42
  -5   0 -16 1007.07   42.59
   5  -1 -17  337.55   14.73
   5   1 -17  334.36   14.78
   5  -1 -16  268.79   12.83
   5   1 -16  271.54   12.99
   5  -1 -15  247.24   12.43
   5   1 -15  239.88   12.61
   5  -1 -14  372.41   18.04
   5   1 -14  368.87   18.30
   5  -1 -13  715.26   31.83
   5   1 -13  684.88   31.99
   5   1 -12  304.89   23.29
   5  -1 -12  326.38   23.99
   5  -1 -12  344.76   16.80
   5   1 -12  307.61   16.78
   5  -1 -12  305.19   23.14
  -5  -1  11  264.64   12.85
   5  -1 -11  244.36   13.25
   5   1 -11  248.48   20.03
   5  -1 -11  290.05   21.30
  -5   1  11  189.38   17.57
  -5  -1  11  177.57   17.95
   5  -1 -11  265.78   13.93
   5   1 -11  273.85   14.48
   5  -1 -11  223.79   18.45
  -5  -1  10  361.69   16.26
   5   1 -10  311.66   22.84
   5  -1 -10  334.31   23.61
  -5   1  10  281.79   21.51
  -5  -1  10  277.41   22.34
   5  -1 -10  351.54   17.44
   5   1 -10  327.69   17.50
   5  -1 -10  323.47   16.68
  -5  -1   9 1165.49   48.38
   5   1  -9 1029.34   55.41
   5  -1  -9 1116.06   56.45
  -5   1   9 1088.77   55.71
  -5  -1   9 1048.79   56.25
   5  -1  -9 1233.32   49.71
   5   1  -9 1068.50   49.71
   5  -1  -9 1101.52   48.96
  -5  -1   8  692.69   28.77
   5  -1  -8  590.95   29.47
   5   1  -8  597.40   34.74
   5  -1  -8  706.25   36.30
  -5   1   8  639.26   35.45
  -5  -1   8  643.22   36.42
   5   1  -7 1178.79   58.84
   5  -1  -7 1364.53   60.44
   5  -1  -7 1251.27   54.08
   5  -1  -6  865.84   41.34
   5   1  -6  765.85   40.03
   5   1  -5 1491.16   69.52
   5  -1  -5 1629.52   70.65
   5  -1  -4 2220.95  100.36
   5   1  -4 2434.85  101.40
   5  -1  -3 1131.69   50.57
   5   1  -3 1047.72   49.56
   5   1  -2 1758.06   78.99
   5  -1  -2 1894.19   79.85
   5  -1  -1 2340.89   97.86
   5   1  -1 2186.31   97.01
   5  -1   0 1283.03   56.65
  -5  -1   0 1212.71   53.06
   5   1   0 1239.39   55.91
  -5  -1  -1 1415.51   60.76
   5   1   1 1467.28   64.10
   5  -1   1 1442.13   64.60
   5   1   2 1605.34   72.27
   5  -1   2 1596.29   72.67
   5  -1   3 1914.61   86.92
   5   1   3 1971.47   86.51
  -5  -1  -4  280.70   17.65
  -5  -1  -5 2003.34   89.36
  -5  -1  -6  483.63   21.14
  -5   1  -6  443.14   20.95
  -5  -1  -6  410.40   25.82
  -5  -1  -7 1069.68   45.29
  -5   1  -7 1036.77   45.23
  -5  -1  -7  984.86   51.54
  -5  -1  -7 1042.58   45.17
  -5  -1  -7 1072.28   45.25
  -5   1  -7 1020.44   45.35
  -5  -1  -8  473.36   21.44
  -5   1  -8  455.44   21.35
  -5  -1  -8  430.30   20.96
  -5  -1  -8  447.52   27.86
  -5  -1  -8  471.17   21.35
  -5   1  -8  425.31   21.27
  -5  -1  -9  555.76   25.39
  -5   1  -9  554.51   25.47
  -5  -1  -9  544.79   25.28
  -5  -1  -9  476.11   31.61
  -5  -1  -9  522.47   24.84
  -5   1  -9  572.68   25.73
   5  -1   9  526.52   32.20
  -5  -1 -10  149.98    9.25
  -5   1 -10  162.29    9.60
   5  -1  10  144.38   15.04
  -5  -1 -10  141.84    9.20
  -5  -1 -10  130.40   14.14
  -5   1 -10  135.86    9.32
  -5  -1 -11  797.82   34.93
  -5   1 -11  803.15   35.14
  -5  -1 -11  669.36   41.49
   5  -1  11  710.99   42.23
  -5  -1 -12  242.59   12.85
  -5   1 -12  245.43   13.01
  -5  -1 -12  223.33   12.43
  -5  -1 -13  470.52   21.92
  -5  -1 -13  427.46   21.21
  -5  -1 -14  191.63   10.34
  -5   1 -14  203.02   10.66
  -5  -1 -15  289.08   14.15
  -5   1 -15  327.32   14.54
   5  -2 -16   75.30    4.35
   5  -2 -15  137.26    7.51
  -5  -2  14 1069.47   44.64
  -5  -2  13  233.60   11.22
  -5  -2  12   33.47    3.94
  -5  -2  11  261.54   11.83
   5  -2 -11  189.03   12.26
  -5  -2  10 1054.25   47.23
  -5  -2  10 1196.27   46.56
   5  -2 -10 1048.48   47.76
  -5  -2   9  359.99   17.82
   5  -2  -9  351.92   18.46
  -5  -2   9  381.60   17.06
  -5  -2   8   12.38    3.39
   5  -2  -8   17.98    4.49
   5  -2  -8   23.57    6.80
  -5  -2   8   11.48    3.45
  -5  -2   7  226.73   12.13
  -5  -2   7  234.30   11.44
   5  -2  -7  227.10   13.13
   5  -2  -7  220.45   13.65
   5  -2  -7  203.85   17.12
  -5  -2   6 1767.41   74.18
   5  -2  -6 1888.31   76.72
   5  -2  -6 1624.18   80.90
  -5  -2   5  278.32   12.74
   5  -2  -5  254.63   14.04
  -5  -2   4   80.17    4.77
  -5  -2   4   65.98    8.72
   5  -2  -4   60.56    5.73
  -5  -2   3  721.85   35.04
   5  -2  -3  668.41   30.91
  -5  -2   2 1538.78   69.20
  -5  -2   1  217.01   14.27
  -5  -2   0  202.42   13.23
   5  -2   1  380.08   18.89
   5  -2   1  365.10   20.56
   5  -2   2 1345.40   62.72
  -5  -2  -2 1394.54   59.70
   5  -2   3  565.88   26.22
   5  -2   3  639.70   32.01
   5  -2   4  153.31    9.48
   5  -2   4  153.70   12.02
   5  -2   4  182.33   14.69
   5  -2   5  412.35   23.86
   5  -2   5  471.97   27.78
   5  -2   6 1056.47   52.22
   5  -2   6  915.83   47.21
  -5  -2  -6  969.61   44.48
  -5  -2  -6 1044.34   44.07
  -5  -2  -7  476.51   23.77
   5  -2   7  473.45   27.15
   5  -2   7  552.39   32.13
  -5  -2  -7  487.47   23.21
  -5  -2  -8   59.80    6.34
  -5  -2  -8   60.37    5.96
   5  -2   9  140.77   15.46
  -5  -2  -9  108.24    8.09
  -5  -2 -10  896.84   40.77
  -5  -2 -10  982.87   41.97
  -5  -2 -11  259.61   13.30
  -5  -2 -11  284.82   14.53
  -5  -2 -12  110.13    7.32
  -5  -2 -13  188.32    9.75
  -5  -2 -14  216.68   10.08
   5  -2  15  103.85    5.21
   5  -3 -14   20.98    2.21
  -5  -3  13  260.74   11.72
   5  -3 -13  292.60   13.15
  -5  -3  12   77.85    4.81
   5  -3 -12   96.76    6.46
  -5  -3  11  822.67   36.26
   5  -3 -11  938.77   38.44
  -5  -3  10   90.70    5.74
   5  -3 -10   80.11    7.33
  -5  -3   9 1347.90   56.67
   5  -3  -9 1335.18   59.07
  -5  -3   8   54.36    4.86
   5  -3  -8   56.10    6.79
   5  -3  -8   44.29    5.63
  -5  -3   7 1327.08   53.16
   5  -3  -7 1260.96   55.85
  -5  -3   6  225.00   11.07
  -5  -3   6  192.41   17.32
   5  -3  -6  202.53   12.75
   5  -3  -5  680.22   31.47
  -5  -3   5  674.22   29.33
  -5  -3   5  606.69   36.77
  -5  -3   4    5.36    3.15
  -5  -3   4    4.65    5.50
  -5  -3   4    4.27    4.17
   5  -3  -4    3.86    4.58
   5  -3  -4    9.95    5.65
  -5  -3   3  729.38   30.93
   5  -3  -3  712.61   32.89
   5  -3  -3  653.66   33.23
   5  -3  -2   34.85    6.54
   5  -3  -2   28.88    5.48
   5  -3  -1  304.08   16.21
   5  -3  -1  281.04   16.58
  -5  -3   1  298.32   15.51
   5  -3  -1  289.00   15.67
   5  -3   0   88.55    8.70
   5  -3   0   87.83    8.11
  -5  -3   0   94.37    7.39
   5  -3   1 1513.61   69.99
   5  -3   1 1675.34   69.82
  -5  -3  -1 1651.95   69.55
   5  -3   2  206.41   12.34
  -5  -3  -2  198.59   11.59
   5  -3   3  217.60   13.02
  -5  -3  -3  254.10   12.80
  -5  -3  -4   42.03    6.48
  -5  -3  -4   33.03    5.15
  -5  -3  -5 1156.77   51.70
  -5  -3  -5 1157.97   51.27
  -5  -3  -5 1153.08   50.80
  -5  -3  -6   47.01    5.62
  -5  -3  -6   52.63    6.16
  -5  -3  -7  490.87   23.94
  -5  -3  -8    3.74    3.69
  -5  -3  -9  493.75   23.35
   5  -3  10   12.06    3.02
   5  -3  11  489.22   19.62
  -5  -3 -11  379.33   19.52
   5  -3  12   25.19    2.58
  -5  -3 -12   19.56    2.41
   5  -4  -9   42.53    4.10
   5  -4  -8   49.48    4.94
   5  -4  -7  371.62   18.56
   5  -4  -6  163.22   10.66
   5  -4  -5  199.20   11.62
   5  -4  -4  174.33   10.93
  -5  -4   3  363.14   17.40
   5  -4  -3  374.72   18.87
  -5  -4   2  428.29   21.03
   5  -4  -2  487.11   22.65
  -5  -4   1  196.56   12.02
   5  -4  -1  233.63   13.42
   5  -4   0  303.00   16.50
  -5  -4   0  273.26   15.50
  -5  -4  -1  296.17   16.43
   5  -4   1  365.24   20.85
   5  -4   2  666.70   34.30
   5  -4   3  288.19   18.38
   5  -4   4  319.47   19.50
  -5  -4  -5  140.68    8.89
  -5  -4  -6  439.55   20.13
  -5  -4  -7  125.35    7.13
  -5  -4  -8   62.95    3.98
   6   0 -17   -0.25    1.83
   6   0 -16    3.77    2.41
   6   0 -15   -1.80    3.18
   6   0 -14 1538.33   66.02
   6   0 -13    0.22    3.35
   6   0 -12   97.44   12.97
  -6   0  12   92.45   12.20
   6   0 -12  104.29    8.06
   6   0 -11   -1.52    4.18
   6   0 -11   -5.80    7.78
  -6   0  11   -2.39    5.77
   6   0 -10 1674.76   78.44
  -6   0  10 1561.29   77.53
   6   0  -9   -6.46    7.37
  -6   0   9   -0.73    5.77
   6   0  -8   52.54    8.62
   6   0  -7   -1.82    6.17
   6   0  -6 3288.02  142.59
   6   0  -5    2.35    3.78
   6   0  -4   54.06    7.56
   6   0  -3    1.68    4.19
   6   0  -2 3358.73  143.03
   6   0  -1   -1.55    4.14
   6   0   0  636.60   32.60
   6   0   1    0.42    3.93
   6   0   2 4240.18  180.32
   6   0   3    5.88    5.06
   6   0   4   13.38    6.17
  -6   0  -5    0.70    2.37
  -6   0  -6 3135.90  131.56
  -6   0  -6 3193.52  131.56
  -6   0  -7   -0.87    3.18
  -6   0  -7   -1.59    3.14
  -6   0  -8  158.82    9.50
  -6   0  -8  155.99    9.40
  -6   0  -9    0.62    3.12
  -6   0  -9   -2.24    3.41
  -6   0 -10 1532.83   65.43
  -6   0 -10 1501.02   65.26
  -6   0 -11   -0.21    3.29
   6   0  11    0.60    4.24
  -6   0 -11   -0.21    3.45
  -6   0 -12  325.97   16.73
  -6   0 -13   -1.45    3.03
  -6   0 -14  873.41   38.19
  -6   0 -15   -1.55    2.27
  -6   0 -16   16.84    2.07
   6   1 -16   93.40    5.67
   6  -1 -16   96.26    5.51
   6  -1 -15  220.98   11.18
   6   1 -15  217.88   11.40
   6  -1 -14  207.59   11.13
   6   1 -14  204.02   11.49
   6  -1 -13  871.05   38.90
   6   1 -13  881.88   39.30
   6  -1 -12  282.06   14.67
   6  -1 -12  298.02   22.91
   6   1 -12  268.45   22.20
   6  -1 -12  303.36   15.50
   6   1 -12  308.01   15.93
   6  -1 -12  271.64   21.38
   6  -1 -11  718.32   32.60
   6   1 -11  661.92   40.65
   6  -1 -11  795.19   42.73
  -6   1  11  610.53   38.49
  -6  -1  11  642.06   39.66
   6  -1 -11  779.06   33.52
   6   1 -11  753.00   33.84
   6   1 -10  379.49   26.65
   6  -1 -10  432.99   27.87
  -6   1  10  352.46   25.41
  -6  -1  10  334.70   26.32
   6  -1 -10  427.27   20.32
   6   1 -10  397.84   20.61
   6  -1 -10  401.09   19.58
   6   1  -9  744.56   42.00
   6  -1  -9  849.73   43.68
  -6   1   9  778.44   42.34
  -6  -1   9  743.47   43.13
   6  -1  -8  531.87   24.80
   6   1  -8  510.49   30.68
   6  -1  -8  567.08   31.91
  -6   1   8  491.79   30.34
  -6  -1   8  508.39   31.56
   6   1  -7  446.39   26.87
   6  -1  -7  470.95   27.79
   6  -1  -7  453.90   21.79
   6  -1  -6  543.29   24.93
   6   1  -6  512.22   29.29
   6  -1  -6  538.75   30.17
   6   1  -5 1474.99   67.45
   6  -1  -5 1529.65   68.45
   6  -1  -5 1419.90   61.70
   6   1  -4  729.55   37.57
   6  -1  -4  784.92   38.71
   6   1  -3  483.27   26.02
   6  -1  -3  490.92   26.71
   6   1  -2  440.08   24.30
   6  -1  -2  461.93   25.11
   6  -1  -1 1135.83   52.47
   6   1  -1 1066.13   51.42
  -6  -1   0  389.65   19.14
   6   1   0  406.39   22.60
   6  -1   0  421.21   23.47
  -6  -1  -1 1305.01   55.47
   6   1   1 1253.10   59.80
   6  -1   1 1336.49   60.86
   6   1   2  755.66   38.21
   6  -1   2  704.82   38.37
   6   1   3 1158.95   56.53
   6  -1   3 1213.48   57.60
  -6  -1  -4  658.68   28.14
  -6   1  -4  598.82   27.87
   6   1   4  625.90   35.34
   6  -1   4  666.04   36.64
  -6  -1  -5  538.12   23.98
  -6   1  -5  512.12   23.84
  -6  -1  -6  910.97   39.02
   6  -1   6  824.02   41.94
  -6   1  -6  877.08   38.90
  -6  -1  -6  916.68   39.00
  -6   1  -6  883.63   39.15
  -6  -1  -7  729.94   31.58
  -6   1  -7  689.62   31.44
  -6  -1  -7  613.99   37.42
  -6  -1  -7  702.55   31.36
  -6  -1  -7  718.31   31.40
  -6   1  -7  675.14   31.44
  -6  -1  -8  463.52   21.34
  -6   1  -8  437.13   21.30
  -6  -1  -8  418.20   27.59
  -6  -1  -8  426.32   20.78
  -6  -1  -8  451.42   21.15
  -6   1  -8  441.75   21.38
  -6  -1  -9  418.09   19.76
  -6   1  -9  411.19   19.76
  -6  -1  -9  352.96   25.61
  -6  -1  -9  384.17   18.96
  -6  -1  -9  393.02   19.48
  -6   1  -9  406.56   19.81
  -6  -1 -10  451.34   21.75
  -6   1 -10  475.37   22.08
  -6  -1 -10  443.68   21.63
  -6   1 -10  432.51   21.82
   6  -1  10  459.71   29.70
  -6  -1 -11  561.10   25.84
  -6   1 -11  562.71   26.10
  -6  -1 -11  541.32   25.71
  -6   1 -11  546.95   26.01
  -6  -1 -12  392.52   18.99
  -6  -1 -12  362.33   18.50
  -6  -1 -13  252.97   12.69
  -6   1 -13  279.60   13.11
  -6  -1 -14  160.66    8.67
  -6   1 -14  163.83    8.86
  -6  -1 -15  248.39   12.14
  -6   1 -15  286.52   12.47
   6  -2 -15  165.28    8.43
   6  -2 -14   54.97    4.53
   6  -2 -13  217.11   11.67
  -6  -2  12  638.24   27.43
  -6  -2  11  185.57    8.98
   6  -2 -11  151.87   10.07
  -6  -2  10   83.73    5.39
   6  -2 -10   70.65    6.74
  -6  -2   9  386.30   17.19
   6  -2  -9  348.70   18.93
  -6  -2   8  984.53   41.10
   6  -2  -8  917.50   43.14
  -6  -2   7  835.03   34.37
   6  -2  -7  789.41   36.79
   6  -2  -7  734.11   36.02
  -6  -2   6  862.87   36.51
   6  -2  -6  816.58   38.27
   6  -2  -6  879.17   39.01
  -6  -2   5  676.95   28.96
  -6  -2   5  707.37   36.69
   6  -2  -5  702.53   31.57
   6  -2  -5  623.32   30.67
  -6  -2   4 1241.45   52.18
  -6  -2   4 1346.53   59.78
   6  -2  -4 1218.72   54.23
  -6  -2   3  342.95   15.35
  -6  -2   3  365.10   20.98
   6  -2  -3  321.90   17.17
  -6  -2   2  104.47    5.76
  -6  -2   2  101.73    9.52
  -6  -2   2   95.68    6.96
   6  -2  -2  102.75    7.59
  -6  -2   1  248.80   14.95
  -6  -2   1  224.82   12.39
   6  -2  -1  215.06   12.72
  -6  -2   0 1205.77   55.82
  -6  -2   0 1284.66   53.88
   6  -2   0 1208.38   54.09
  -6  -2  -1  185.41   11.29
   6  -2   1  191.01    9.95
   6  -2   1  184.75   11.36
   6  -2   2   12.62    4.93
   6  -2   2   12.97    3.41
   6  -2   3  547.08   29.94
   6  -2   3  507.18   23.74
   6  -2   4 1467.57   68.42
   6  -2   4 1599.47   72.32
   6  -2   5   43.65    7.56
   6  -2   5   56.25    9.89
  -6  -2  -5   61.28    5.86
   6  -2   6  675.65   36.99
  -6  -2  -6  760.37   33.67
   6  -2   6  764.96   41.93
   6  -2   7  462.21   29.53
  -6  -2  -7  407.01   21.54
  -6  -2  -7  446.80   21.12
   6  -2   7  415.48   25.20
  -6  -2  -8  887.23   42.39
  -6  -2  -8  980.38   42.19
  -6  -2  -9   64.34    6.45
  -6  -2  -9   69.79    5.97
  -6  -2 -10   84.53    6.55
  -6  -2 -11  209.90   11.27
  -6  -2 -11  242.48   12.35
  -6  -2 -12  619.12   27.67
  -6  -2 -13  109.66    6.19
   6  -3 -13  220.58   10.64
   6  -3 -12    4.37    2.94
  -6  -3  11  645.80   28.21
   6  -3 -11  718.93   30.32
  -6  -3  10   63.09    4.45
   6  -3 -10   59.30    6.13
  -6  -3   9  424.22   18.97
   6  -3  -9  421.28   21.45
  -6  -3   8   30.52    3.83
   6  -3  -8   42.20    6.05
   6  -3  -8   32.57    4.96
  -6  -3   7  494.70   21.52
   6  -3  -7  430.07   23.04
   6  -3  -7  502.91   24.48
  -6  -3   6    4.71    2.99
   6  -3  -6    1.52    4.63
   6  -3  -6    3.41    4.31
   6  -3  -5  377.73   20.86
  -6  -3   5  443.42   19.19
  -6  -3   5  398.65   26.28
   6  -3  -5  433.81   22.17
   6  -3  -5  394.16   21.63
  -6  -3   4    7.06    5.11
   6  -3  -4   11.20    4.97
   6  -3  -4    8.30    5.25
   6  -3  -4    4.49    5.44
   6  -3  -3 1147.48   48.59
   6  -3  -3 1013.26   47.55
   6  -3  -3 1019.28   46.88
   6  -3  -2   40.63    6.18
   6  -3  -2   41.46    7.11
  -6  -3   2   42.05    5.23
   6  -3  -2   30.17    6.57
   6  -3  -1  507.82   27.61
   6  -3  -1  614.90   27.23
   6  -3  -1  625.29   29.29
  -6  -3   1  552.27   26.69
   6  -3  -1  549.56   26.88
  -6  -3   0   48.43    5.98
   6  -3   0   36.28    7.13
   6  -3   0   53.05    6.42
   6  -3   1 2399.71   94.98
  -6  -3  -1 2256.64   94.86
  -6  -3  -2   58.92    7.26
   6  -3   2   63.17    7.06
  -6  -3  -2   59.49    6.18
   6  -3   2   48.00    7.38
   6  -3   3  420.87   23.85
  -6  -3  -3  409.65   18.95
  -6  -3  -4  100.06    8.99
  -6  -3  -4  110.38    8.25
   6  -3   4   97.30    8.57
   6  -3   5 1257.31   55.43
  -6  -3  -5 1201.92   50.29
   6  -3   6   26.27    8.01
  -6  -3  -6   20.87    4.70
  -6  -3  -6   24.86    4.64
  -6  -3  -6   16.20    5.46
  -6  -3  -7  223.11   12.80
  -6  -3  -8   13.30    3.95
  -6  -3  -9  580.61   26.51
   6  -3  10   16.15    2.82
   6  -3  11  236.13   10.18
  -6  -3 -11  190.37   10.30
   6  -4  -9   98.38    5.30
   6  -4  -8  271.12   12.76
   6  -4  -7  170.30    9.21
   6  -4  -6  104.31    7.17
   6  -4  -5   92.48    7.05
   6  -4  -4  261.53   13.92
   6  -4  -3  294.11   15.51
  -6  -4   2   38.32    4.95
   6  -4  -2   44.91    6.17
  -6  -4   1  143.95    9.29
   6  -4  -1  181.38   10.80
  -6  -4   0  460.13   21.67
  -6  -4  -1   78.42    7.16
  -6  -4  -2    6.88    5.00
  -6  -4  -5   85.68    6.42
  -6  -4  -6  104.13    6.46
  -6  -4  -7   74.94    4.71
  -7   0  17   -0.55    1.64
   7   0 -17   -0.71    1.51
   7   0 -16  637.28   27.78
   7   0 -15   -0.44    2.81
   7   0 -14  329.70   16.59
   7   0 -13   -0.86    3.30
   7   0 -12 1161.45   58.04
   7   0 -12 1177.93   48.84
   7   0 -11    1.03    4.11
   7   0 -11    4.31    6.01
   7   0 -10  202.10   17.73
  -7   0  10  147.13   15.95
   7   0  -9   -4.72    7.04
  -7   0   9   -0.78    7.50
   7   0  -8 2106.77   97.37
   7   0  -7   -0.66    4.34
   7   0  -6 1363.04   66.34
   7   0  -5    0.61    4.86
   7   0  -4 3156.11  137.34
   7   0  -3    2.48    4.15
   7   0  -2 1422.52   65.84
   7   0  -1   -5.14    5.60
   7   0   0 2443.67  108.14
   7   0   1    0.53    4.55
   7   0   2 1621.15   75.38
  -7   0  -3   -0.86    2.54
   7   0   3   -1.23    4.74
  -7   0  -4 2554.00  106.41
   7   0   4 2522.00  114.74
  -7   0  -5    0.16    2.85
  -7   0  -5   -1.16    2.91
  -7   0  -6  798.45   35.89
  -7   0  -6  807.06   35.77
  -7   0  -7    0.58    2.99
  -7   0  -7    0.59    2.89
  -7   0  -8 2019.91   85.57
  -7   0  -8 2011.92   85.49
  -7   0  -9    0.43    3.40
  -7   0  -9   -1.27    3.88
  -7   0 -10   45.27    5.27
  -7   0 -10   37.74    5.10
  -7   0 -11    0.83    3.28
  -7   0 -11   -2.25    3.68
  -7   0 -12  928.47   41.10
  -7   0 -13   -1.29    2.93
  -7   0 -14  189.72    9.99
  -7   0 -15   -0.34    1.81
   7  -1 -16  142.24    6.87
   7   1 -16  145.66    7.02
  -7  -1  16  137.24    7.04
  -7   1  16  120.93    6.87
   7  -1 -15  455.50   20.47
   7   1 -15  455.76   20.65
  -7  -1  15  455.58   20.70
   7  -1 -14  138.94    8.01
   7   1 -14  133.99    8.24
   7  -1 -13  152.42    9.19
   7   1 -13  146.59    9.41
   7  -1 -12  312.00   15.35
   7  -1 -12  326.38   16.29
   7   1 -12  286.54   16.30
   7  -1 -11  596.38   27.62
   7   1 -11  602.27   37.91
   7  -1 -11  573.42   35.71
  -7   1  11  503.66   33.26
  -7  -1  11  507.60   34.21
   7  -1 -11  670.74   28.71
   7   1 -11  632.18   28.89
   7   1 -10  133.12   14.72
   7  -1 -10  147.94   15.37
  -7   1  10  106.93   13.75
  -7  -1  10  137.45   15.53
   7  -1 -10  148.97    9.78
   7   1 -10  141.73   10.08
   7  -1 -10  143.64    9.30
   7   1  -9  242.16   21.05
   7  -1  -9  235.28   21.22
  -7   1   9  226.59   19.33
  -7  -1   9  257.27   21.16
   7  -1  -8  909.50   41.79
   7   1  -8  954.06   50.66
   7   1  -7  793.74   42.41
   7  -1  -7  857.28   43.68
   7  -1  -7  742.15   34.62
   7  -1  -6  308.93   16.07
   7   1  -6  289.57   21.02
   7  -1  -6  340.47   22.72
   7   1  -5  737.31   37.61
   7  -1  -5  813.18   39.23
   7  -1  -5  741.12   31.76
  -7  -1   5  645.69   30.95
  -7   1   5  688.78   31.30
   7   1  -4  373.44   22.90
   7  -1  -4  381.59   23.68
   7   1  -3 1695.82   80.07
   7  -1  -3 1859.10   81.44
   7   1  -2  389.57   23.95
   7  -1  -2  412.85   24.91
  -7  -1   1  272.95   15.06
   7  -1  -1  303.17   20.66
   7   1  -1  283.91   19.67
   7   1   0  886.57   44.86
   7  -1   0  931.18   46.06
   7   1   1 1424.51   68.37
   7  -1   1 1511.56   69.62
   7   1   2  402.14   25.29
   7  -1   2  418.68   26.97
  -7  -1  -3   40.91    4.53
  -7   1  -3   39.74    4.30
   7   1   3   53.88    8.41
  -7  -1  -4  979.57   40.17
  -7   1  -4  884.79   39.85
   7   1   4  874.86   48.33
   7  -1   4  871.33   49.06
  -7  -1  -4  897.53   39.69
  -7   1  -4  918.90   40.05
  -7  -1  -5 1234.97   51.58
  -7   1  -5 1212.45   51.47
   7  -1   5 1131.81   54.26
  -7  -1  -5 1186.07   51.33
  -7   1  -5 1166.94   51.58
  -7   1  -6  420.44   20.35
  -7  -1  -6  419.17   20.20
  -7   1  -6  422.85   20.55
  -7  -1  -6  428.84   20.44
  -7  -1  -7  147.76    9.23
  -7   1  -7  142.57    9.13
  -7  -1  -7  137.19    8.76
  -7  -1  -7  140.04    8.86
  -7   1  -7  139.08    9.16
  -7   1  -8  543.70   25.29
  -7  -1  -8  514.96   24.53
  -7  -1  -8  534.35   25.21
  -7  -1  -8  511.77   24.83
  -7   1  -8  572.43   25.48
  -7  -1  -9  745.73   33.84
  -7   1  -9  794.23   34.13
  -7  -1  -9  692.81   32.93
  -7  -1  -9  737.80   33.61
  -7   1  -9  782.46   34.14
  -7  -1 -10  270.82   14.77
  -7   1 -10  292.49   15.12
  -7  -1 -10  267.85   14.56
  -7   1 -10  299.35   15.17
  -7  -1 -11  196.87   11.19
  -7   1 -11  212.24   11.51
  -7  -1 -11  185.93   10.90
  -7   1 -11  191.01   11.20
  -7  -1 -12  264.93   13.71
  -7  -1 -12  308.68   14.76
  -7  -1 -12  277.43   14.11
  -7   1 -13  736.43   30.66
  -7  -1 -13  649.37   30.21
  -7   1 -14  169.24    8.43
  -7  -1 -14  146.93    8.03
   7  -2 -14  325.93   15.10
   7  -2 -13  128.30    7.72
   7  -2 -12  219.53   11.88
   7  -2 -11  189.75   11.10
   7  -2 -11  203.03   11.37
   7  -2 -10 1260.37   55.99
   7  -2 -10 1317.37   56.19
   7  -2  -9  432.45   21.23
   7  -2  -9  426.47   21.35
   7  -2  -8   34.35    5.42
   7  -2  -8   32.49    4.71
   7  -2  -8   35.70    6.18
   7  -2  -7  384.94   19.76
   7  -2  -7  365.52   19.16
  -7  -2   6 1482.89   66.90
   7  -2  -6 1351.56   59.62
   7  -2  -6 1346.37   60.01
  -7  -2   5  170.40    8.76
  -7  -2   5  202.06   15.56
   7  -2  -5  185.88   11.76
   7  -2  -5  169.20   10.79
  -7  -2   4  548.02   23.78
  -7  -2   4  597.76   30.66
   7  -2  -4  512.76   25.89
   7  -2  -4  554.65   26.62
  -7  -2   3  453.11   24.44
   7  -2  -3  400.51   20.74
  -7  -2   2 1243.82   55.64
  -7  -2   2 1203.94   51.60
   7  -2  -2 1156.70   52.56
  -7  -2   1  393.46   21.43
  -7  -2   1  393.82   19.02
   7  -2  -1  360.99   19.53
  -7  -2   0  553.16   25.53
   7  -2   0  524.19   24.16
   7  -2   0  518.52   26.03
  -7  -2  -1  329.15   17.57
   7  -2   2 1507.81   69.65
   7  -2   3  661.96   38.44
   7  -2   3  795.44   37.13
   7  -2   4  418.27   27.53
   7  -2   4  453.06   24.83
   7  -2   5  297.19   23.48
   7  -2   5  319.05   20.22
  -7  -2  -5  347.49   17.36
   7  -2   6 1031.70   57.49
   7  -2   6 1100.64   53.49
  -7  -2  -6 1159.02   49.48
   7  -2   7  370.39   27.25
  -7  -2  -7  365.83   19.78
  -7  -2  -7  397.46   19.16
  -7  -2  -8   80.11    7.46
  -7  -2  -8   86.43    6.71
  -7  -2  -9   96.61    7.77
  -7  -2  -9  120.20    7.63
  -7  -2 -10  419.31   19.82
  -7  -2 -11  122.03    7.20
  -7  -2 -11  127.39    7.89
  -7  -2 -12   91.32    5.79
  -7  -2 -13   81.01    4.56
   7  -3 -12   31.14    3.41
   7  -3 -11   82.59    6.05
   7  -3 -10    7.05    3.53
   7  -3  -9  852.28   38.45
   7  -3  -8   12.08    4.67
   7  -3  -8   11.36    3.98
   7  -3  -7  120.05    8.89
   7  -3  -7  147.26   10.17
   7  -3  -6  138.36   10.13
   7  -3  -6  171.36   11.23
   7  -3  -5  948.16   43.69
   7  -3  -5  885.10   42.78
   7  -3  -4   30.09    6.32
   7  -3  -4   27.96    5.64
   7  -3  -4   34.61    6.47
   7  -3  -3  232.80   14.41
   7  -3  -3  203.26   13.47
   7  -3  -3  204.95   12.94
   7  -3  -2   82.96    7.58
   7  -3  -2  100.46    9.33
   7  -3  -2   75.11    8.46
   7  -3  -2   72.83    7.59
   7  -3  -1  860.00   40.02
  -7  -3   1  796.33   38.65
   7  -3  -1  784.48   38.66
   7  -3   0   39.39    7.15
   7  -3   0   36.07    5.87
   7  -3   0   35.79    5.32
  -7  -3   0   33.56    5.39
   7  -3   1   96.88    8.09
  -7  -3  -1   87.52    7.67
   7  -3   1   88.00    8.92
  -7  -3  -2   14.01    5.57
   7  -3   2   16.26    5.21
   7  -3   2    9.31    7.10
  -7  -3  -2   17.53    4.67
   7  -3   2   17.50    5.99
  -7  -3  -3  526.70   26.48
  -7  -3  -3  570.22   26.06
   7  -3   3  485.68   26.28
  -7  -3  -4   75.32    6.73
   7  -3   4   53.53    6.85
  -7  -3  -5   34.76    6.14
   7  -3   5   38.59    8.26
  -7  -3  -5   44.52    5.35
  -7  -3  -6  109.45    8.76
   7  -3   6  134.45   12.45
  -7  -3  -6  114.61    8.37
  -7  -3  -7  800.54   35.93
  -7  -3  -8   30.57    4.27
  -7  -3  -9  210.07   10.99
  -7  -3 -11  364.52   15.96
   7  -4  -7   84.36    5.33
   7  -4  -6  270.02   13.09
   7  -4  -5  238.36   12.22
   7  -4  -4  203.30   11.05
   7  -4  -3  103.68    7.53
   7  -4  -2  399.03   19.68
   7  -4  -2  437.10   22.81
  -7  -4   1  322.85   15.67
   7  -4  -1  388.23   20.19
  -7  -4   0  178.63    9.98
   7  -4   0  200.34   13.69
  -7  -4  -1  277.52   14.33
   7  -4   1  340.06   18.41
  -7  -4  -2  321.72   16.01
   7  -4   2  374.54   19.78
  -7  -4  -3  343.98   17.06
   7  -4   3  435.22   21.11
  -7  -4  -5   84.85    5.64
  -7  -4  -6  111.08    5.98
  -8   0  16  182.84    9.22
   8   0 -16  193.75    9.18
  -8   0  15   -0.27    2.62
   8   0 -15    0.13    2.27
   8   0 -14  926.88   40.62
   8   0 -13   -0.40    3.31
   8   0 -12  598.57   28.39
   8   0 -11   -0.26    4.01
   8   0 -11   -2.87    8.20
  -8   0  11   -5.65    8.32
   8   0 -10 1210.71   61.40
  -8   0  10 1077.34   58.85
   8   0  -9    4.64    6.21
   8   0  -8 1367.78   68.97
   8   0  -7   -0.81    5.79
   8   0  -6 2025.45   94.03
  -8   0   5    2.57    3.05
   8   0  -5   -1.35    5.09
   8   0  -4 1343.55   60.89
  -8   0   4 1205.07   53.00
  -8   0   3   -1.98    2.89
   8   0  -3   -0.62    5.08
   8   0  -2 1584.46   74.54
   8   0  -1   -1.36    7.07
   8   0   0  675.86   36.87
  -8   0  -1    1.07    2.55
   8   0   1   -1.97    4.87
   8   0   2 1252.69   61.24
  -8   0  -2 1211.89   52.28
  -8   0  -3   -0.68    3.10
   8   0   3    0.74    5.44
  -8   0  -3    0.66    2.72
  -8   0  -4 1518.70   64.13
   8   0   4 1524.31   74.08
  -8   0  -4 1465.88   63.77
  -8   0  -5    1.74    3.10
  -8   0  -5    1.51    2.96
  -8   0  -6  756.82   34.09
  -8   0  -6  747.37   33.99
  -8   0  -7   -2.77    3.42
  -8   0  -7   -2.97    3.72
  -8   0  -8  732.90   33.74
  -8   0  -8  739.45   33.56
  -8   0  -9   -1.32    3.41
  -8   0  -9    0.42    3.20
  -8   0 -10  832.13   37.88
  -8   0 -10  843.91   37.55
  -8   0 -11   -1.94    3.40
  -8   0 -11   -1.87    3.53
  -8   0 -12  826.55   36.66
  -8   0 -13   -0.94    2.71
  -8   0 -14  407.16   18.32
  -8  -1  15   79.49    5.00
  -8   1  15   67.36    4.76
   8  -1 -15   74.46    4.72
   8   1 -15   76.37    4.87
   8  -1 -14  161.23    8.88
   8   1 -14  167.46    9.07
  -8  -1  14  177.75    9.35
  -8   1  14  162.52    9.20
   8  -1 -13  504.81   23.94
   8   1 -13  510.68   24.17
  -8  -1  13  542.00   24.25
  -8   1  13  523.14   24.14
   8  -1 -12  410.74   18.92
   8  -1 -12  385.20   19.61
   8   1 -12  405.75   20.03
   8  -1 -11   88.06    6.62
   8  -1 -11   83.33    7.27
   8   1 -11   82.73    7.59
   8   1 -10  143.80   16.29
   8  -1 -10  134.72   16.00
   8   1 -10  148.96   10.20
  -8   1  10   86.65   13.60
  -8  -1  10  105.51   15.09
   8  -1 -10  165.51    9.62
   8   1  -9  737.95   41.53
  -8   1   9  617.00   39.25
  -8  -1   9  658.59   41.05
   8  -1  -8  453.78   21.71
   8   1  -8  431.94   29.05
   8  -1  -8  442.90   29.72
  -8  -1   8  429.31   21.42
   8  -1  -7   88.62    7.34
   8   1  -7  101.59   12.17
   8  -1  -7   70.00   11.16
  -8  -1   7   72.40    6.39
  -8   1   7   78.82    6.86
   8  -1  -6  368.38   18.59
   8   1  -6  357.58   24.51
   8  -1  -6  394.25   25.86
  -8  -1   6  357.15   18.14
  -8   1   6  371.98   18.40
   8   1  -5 1573.98   73.17
   8  -1  -5 1650.13   74.49
   8  -1  -5 1641.69   66.06
  -8  -1   5 1432.17   65.22
  -8   1   5 1508.35   65.62
   8   1  -4  570.75   32.32
   8  -1  -4  571.60   32.94
  -8  -1   4  537.18   25.29
  -8   1   4  555.21   25.55
   8   1  -3  220.22   17.66
  -8  -1   3  219.65   12.09
  -8   1   3  240.33   12.55
   8   1  -2  444.69   27.05
   8  -1  -2  474.78   28.22
  -8  -1   2  380.89   18.92
  -8   1   2  410.34   19.41
   8   1  -1  457.47   28.35
   8  -1  -1  538.58   30.25
  -8  -1   1  478.79   21.89
  -8   1   1  460.88   22.08
   8   1   0  498.66   30.43
   8  -1   0  527.61   31.55
  -8  -1   0  515.65   23.83
  -8   1   0  540.97   24.26
   8   1   1  421.43   26.67
   8  -1   1  451.73   28.03
  -8  -1  -1  383.93   18.83
  -8   1  -1  413.24   19.33
   8   1   2  571.80   33.23
   8  -1   2  567.52   34.33
  -8  -1  -2  560.28   25.68
  -8   1  -2  574.76   26.05
   8   1   3 1206.20   61.83
   8  -1   3 1297.51   63.82
  -8  -1  -3 1211.63   53.08
  -8   1  -3 1264.82   53.55
   8   1   4  414.97   29.58
   8  -1   4  407.42   30.13
  -8  -1  -4  460.91   21.12
  -8   1  -4  429.72   20.86
  -8  -1  -4  416.92   20.50
  -8   1  -4  445.16   21.01
  -8  -1  -5  577.98   26.51
  -8   1  -5  575.97   26.47
  -8  -1  -5  545.27   26.05
  -8   1  -5  563.87   26.41
  -8  -1  -6  111.39    8.01
  -8   1  -6  109.07    7.98
  -8  -1  -6  112.71    7.74
  -8   1  -6  115.17    8.27
  -8  -1  -7  830.00   36.21
  -8   1  -7  836.19   36.27
  -8  -1  -7  759.61   35.47
  -8  -1  -7  746.42   35.54
  -8   1  -7  836.13   36.20
  -8  -1  -8  158.54    9.94
  -8   1  -8  159.45   10.09
  -8  -1  -8  141.97    9.05
  -8  -1  -8  156.03    9.57
  -8   1  -8  166.37   10.00
  -8   1  -9  189.57   11.04
  -8  -1  -9  184.92   10.79
  -8  -1  -9  164.42    9.63
  -8  -1  -9  180.54   10.44
  -8   1  -9  166.27   10.51
  -8   1 -10  130.99    8.61
  -8  -1 -10  118.47    8.34
  -8  -1 -10  121.49    8.05
  -8   1 -10  129.43    8.41
  -8   1 -11  474.01   21.27
  -8  -1 -11  419.17   20.74
  -8  -1 -11  416.56   20.49
  -8   1 -11  458.96   20.94
  -8  -1 -12   61.19    4.54
  -8   1 -12   74.94    5.53
  -8  -1 -12   68.24    5.27
  -8  -1 -12   59.93    4.54
  -8   1 -13   69.00    4.82
  -8  -1 -13   57.79    4.45
   8  -2 -13  214.79   10.68
   8  -2 -12  349.70   16.77
   8  -2 -11  121.05    8.07
   8  -2 -11  138.39    8.35
   8  -2 -10  678.56   31.93
   8  -2 -10  731.45   32.18
   8  -2  -9  179.94   10.95
   8  -2  -9  183.32   11.19
   8  -2  -8  295.45   15.62
   8  -2  -8  280.45   16.01
   8  -2  -8  284.71   15.69
   8  -2  -7  232.23   13.96
  -8  -2   7  256.43   19.05
   8  -2  -7  226.89   13.36
  -8  -2   6  471.29   27.45
   8  -2  -6  413.96   21.44
   8  -2  -6  424.34   21.81
  -8  -2   5  289.48   19.43
   8  -2  -5  274.63   16.14
   8  -2  -5  286.88   15.65
  -8  -2   4  531.72   28.93
   8  -2  -4  499.73   24.90
   8  -2  -4  523.98   25.70
  -8  -2   3  263.36   16.96
   8  -2  -3  246.01   14.25
   8  -2  -3  245.95   14.90
  -8  -2   2  500.40   23.45
   8  -2  -2  498.32   24.74
  -8  -2   1  523.42   24.73
   8  -2  -1  515.85   25.72
  -8  -2   0  520.18   25.22
  -8  -2  -1  213.83   13.19
   8  -2   2  515.92   27.85
   8  -2   3  400.63   27.18
   8  -2   3  504.40   25.99
   8  -2   4  150.80   16.26
   8  -2   4  227.41   15.06
   8  -2   5   21.06    7.27
   8  -2   5   30.62    7.54
  -8  -2  -5   20.45    4.68
  -8  -2  -6  814.94   36.80
  -8  -2  -7  281.45   16.05
  -8  -2  -7  302.19   15.33
  -8  -2  -8  269.16   14.75
  -8  -2  -8  273.07   14.07
  -8  -2  -9  154.19    9.49
  -8  -2 -10  236.31   12.36
  -8  -2 -10  256.40   12.90
  -8  -2 -11  145.46    7.68
  -8  -2 -11  143.90    8.09
  -8  -2 -12  182.69    8.91
   8  -3 -11  707.35   30.75
   8  -3 -10    7.27    3.18
   8  -3  -9   52.12    5.47
   8  -3  -8    5.73    3.96
   8  -3  -8    7.32    3.62
   8  -3  -7  792.24   38.13
   8  -3  -7  967.16   39.65
   8  -3  -6   15.14    4.87
   8  -3  -6   11.95    4.32
   8  -3  -5   29.20    5.78
   8  -3  -5   19.53    4.98
   8  -3  -4   37.93    5.35
   8  -3  -4   25.96    5.41
   8  -3  -4   37.66    6.22
   8  -3  -4   29.55    6.36
   8  -3  -3 1222.24   49.35
   8  -3  -3 1235.53   51.74
   8  -3  -3 1087.16   50.35
   8  -3  -2   38.21    5.41
   8  -3  -2   38.05    5.81
   8  -3  -2   44.95    7.07
   8  -3  -1   27.50    4.95
   8  -3  -1   24.13    5.23
   8  -3  -1   34.27    6.81
  -8  -3   1   25.65    4.76
   8  -3   0    0.86    5.58
   8  -3   0    1.20    4.30
  -8  -3   0    1.14    4.04
   8  -3   1  902.28   39.40
  -8  -3  -1  832.57   39.50
   8  -3   1  829.06   40.53
   8  -3   2   15.81    5.89
   8  -3   2   16.73    6.86
  -8  -3  -2    8.10    4.15
  -8  -3  -3   65.01    7.23
   8  -3   3   61.79    9.03
  -8  -3  -3   61.91    6.23
   8  -3   3   53.74    7.31
   8  -3   4   23.57    7.15
  -8  -3  -4   18.67    4.26
   8  -3   4   19.97    5.55
   8  -3   5  957.78   43.49
  -8  -3  -5  842.68   38.54
  -8  -3  -6   27.96    4.44
  -8  -3  -7    6.27    3.19
  -8  -3  -8    3.49    2.84
  -8  -3  -9  688.74   29.80
   8  -4  -6  106.88    7.28
   8  -4  -5   84.01    5.44
   8  -4  -5   98.25    7.29
   8  -4  -4   72.45    5.19
   8  -4  -4   71.30    6.80
   8  -4  -3  186.39   11.92
   8  -4  -2   56.12    7.05
   8  -4  -1  103.07    9.12
   8  -4   0  221.95   13.94
  -8  -4  -1  182.28    9.54
   8  -4   1  225.39   12.95
  -8  -4  -2  255.45   12.60
   8  -4   2  312.90   15.90
  -8  -4  -3   73.77    5.08
  -8  -4  -4  137.64    7.12
  -9   0  16  319.43   14.05
  -9   0  15    1.68    2.28
   9   0 -15   -0.98    2.04
   9   0 -14  648.32   28.85
  -9   0  14  650.08   28.91
  -9   0  13   -3.60    3.60
   9   0 -13    0.18    3.15
   9   0 -12  149.95    9.72
  -9   0  12  147.75    9.54
  -9   0  11   -2.73    3.91
   9   0 -11   -1.72    3.96
   9   0 -10  622.00   37.39
  -9   0  10  526.65   35.89
  -9   0  10  593.50   27.85
  -9   0   9   -1.20    4.05
   9   0  -9   -2.72    6.07
   9   0  -8  224.53   19.80
  -9   0   8  183.22   11.51
  -9   0   7   -2.06    4.11
   9   0  -7    8.47    6.44
   9   0  -6  721.47   42.01
  -9   0   6  758.07   34.23
  -9   0   5    0.42    3.30
   9   0  -5   -1.56    6.40
   9   0  -4  337.47   23.49
  -9   0   4  307.97   16.02
  -9   0   3   -0.76    3.36
   9   0  -3   -1.57    5.91
   9   0  -2 1712.94   73.90
  -9   0   2 1400.78   62.02
  -9   0   1   -1.26    3.18
   9   0  -1    0.74    7.18
   9   0   0  313.54   23.44
  -9   0   0  331.73   16.40
  -9   0  -1    0.36    2.92
   9   0   1   -3.23    5.56
   9   0   2 1564.49   75.19
  -9   0  -2 1469.41   63.57
   9   0   3    4.35    6.07
  -9   0  -3   -0.38    3.07
   9   0   4 1585.57   83.28
  -9   0  -4 1729.85   72.53
  -9   0  -4 1679.82   72.19
  -9   0  -5   -2.81    3.69
  -9   0  -5    0.84    3.33
  -9   0  -6  847.56   38.03
  -9   0  -6  831.26   37.74
  -9   0  -7    0.68    3.48
  -9   0  -7   -1.31    3.23
  -9   0  -8  220.97   13.13
  -9   0  -8  236.64   12.88
  -9   0  -9    0.21    3.38
  -9   0  -9   -2.02    3.55
  -9   0 -10  802.42   35.93
  -9   0 -10  791.69   35.58
  -9   0 -11   -0.85    3.10
  -9   0 -11   -0.32    3.06
  -9   0 -12  241.08   12.31
  -9  -1  15  327.27   13.99
  -9   1  15  303.12   13.95
   9  -1 -14   70.21    4.72
   9   1 -14   72.43    4.88
  -9  -1  14   70.50    4.90
  -9   1  14   66.59    4.85
   9  -1 -13   94.68    6.24
   9   1 -13   87.97    6.39
  -9  -1  13   96.02    6.48
  -9   1  13   93.61    6.42
   9  -1 -12  152.93    8.53
   9  -1 -12  159.00    9.39
   9   1 -12  148.78    9.52
  -9  -1  12  152.33    9.29
  -9   1  12  156.06    9.42
   9  -1 -11  442.63   20.72
   9  -1 -11  453.24   21.65
   9   1 -11  462.89   22.05
  -9  -1  11  427.64   21.28
  -9   1  11  422.95   21.31
   9  -1 -10  333.11   16.19
  -9  -1  10  294.37   16.08
  -9   1  10  304.57   16.31
   9   1  -9  534.07   35.06
   9  -1  -9  627.22   36.86
  -9   1   9  518.60   34.41
  -9  -1   9  575.19   36.56
  -9  -1   9  579.12   27.33
  -9   1   9  609.26   27.71
   9  -1  -8  579.42   26.09
   9   1  -8  547.05   34.28
   9  -1  -8  565.47   34.94
  -9  -1   8  521.80   25.85
  -9   1   8  533.59   26.02
   9   1  -7 1208.26   60.73
   9  -1  -7 1267.54   62.05
   9  -1  -7 1222.40   51.73
  -9  -1   7 1092.01   51.27
  -9   1   7 1197.75   51.81
   9  -1  -6  591.21   26.49
   9   1  -6  562.20   34.17
   9  -1  -6  537.76   34.40
  -9  -1   6  512.55   25.64
  -9   1   6  553.02   26.10
   9   1  -5  229.71   19.75
   9  -1  -5  275.61   21.58
   9  -1  -5  265.33   14.04
  -9  -1   5  220.33   13.01
  -9   1   5  243.00   13.45
   9   1  -4  440.47   28.42
   9  -1  -4  466.53   29.50
  -9  -1   4  375.72   19.48
  -9   1   4  419.15   20.16
   9   1  -3 1036.94   51.22
   9  -1  -3 1104.31   53.00
  -9  -1   3  883.21   40.32
  -9   1   3  892.07   40.62
   9   1  -2  727.69   40.93
   9  -1  -2  797.71   42.89
  -9  -1   2  710.19   32.92
  -9   1   2  756.28   33.38
   9   1  -1   73.38   11.08
   9  -1  -1   72.76   11.77
  -9  -1   1   66.63    5.66
  -9   1   1   72.51    6.10
   9   1   0  293.05   22.87
   9  -1   0  345.62   24.96
  -9  -1   0  300.49   15.43
  -9   1   0  316.19   15.92
   9   1   1  961.24   50.18
   9  -1   1 1023.38   51.87
  -9  -1  -1  858.73   39.06
  -9   1  -1  884.65   39.43
   9   1   2  287.07   23.28
   9  -1   2  310.40   25.04
  -9  -1  -2  328.02   16.19
  -9   1  -2  328.31   16.51
   9   1   3  217.14   19.94
   9  -1   3  214.93   21.06
  -9  -1  -3  234.55   12.61
  -9   1  -3  241.40   13.02
  -9  -1  -4  353.91   17.91
  -9   1  -4  370.86   18.35
  -9  -1  -5 1703.18   73.81
  -9   1  -5 1763.86   74.24
  -9  -1  -6  624.49   28.67
  -9   1  -6  615.61   28.95
  -9   1  -7  409.70   18.92
  -9  -1  -7  380.49   18.63
  -9  -1  -7  353.32   17.80
  -9  -1  -7  350.25   18.06
  -9   1  -7  346.33   18.32
  -9   1  -8  444.28   20.32
  -9  -1  -8  422.89   20.11
  -9  -1  -8  378.69   18.92
  -9  -1  -8  389.45   19.50
  -9   1  -8  402.97   19.89
  -9   1  -9  544.81   23.71
  -9  -1  -9  471.13   23.20
  -9  -1  -9  455.57   21.94
  -9  -1  -9  486.12   22.81
  -9   1  -9  513.46   23.25
  -9   1 -10  242.29   12.24
  -9  -1 -10  210.11   11.81
  -9  -1 -10  203.34   11.43
  -9   1 -10  226.15   11.93
  -9  -1 -12   99.39    5.11
  -9  -1 -12   83.91    4.93
   9  -2 -12  340.50   15.56
   9  -2 -11  165.81    9.54
   9  -2 -11  181.85    9.53
   9  -2 -10  223.35   12.01
   9  -2 -10  213.39   11.67
   9  -2  -9  107.61    7.68
   9  -2  -9  114.09    8.04
   9  -2  -8  420.72   20.91
   9  -2  -8  434.95   21.27
   9  -2  -7  200.61   12.47
   9  -2  -7  198.08   11.84
   9  -2  -6  210.51   12.28
   9  -2  -6  197.83   12.83
   9  -2  -5   75.83    7.82
   9  -2  -5   69.44    6.75
   9  -2  -4  745.64   34.08
   9  -2  -4  691.45   33.31
   9  -2  -3  389.07   20.88
   9  -2  -3  432.27   21.61
  -9  -2   2  472.95   22.32
  -9  -2   1  417.07   20.52
  -9  -2   0  808.17   36.77
  -9  -2  -1  202.93   12.54
   9  -2   1  191.72   14.19
  -9  -2  -2  325.86   17.47
   9  -2   2  295.41   18.97
  -9  -2  -3  152.16   10.91
   9  -2   3  135.84   12.07
   9  -2   4  620.36   32.24
  -9  -2  -5  143.97    9.70
  -9  -2  -6  293.80   16.58
  -9  -2  -6  310.53   15.82
  -9  -2  -7  148.75   10.25
  -9  -2  -7  164.45    9.55
  -9  -2  -8  478.60   23.17
  -9  -2  -8  505.58   22.72
  -9  -2  -9  192.66   10.56
  -9  -2 -10  211.25   10.46
  -9  -2 -10  204.90   10.71
  -9  -2 -11   93.79    5.24
  -9  -2 -11  104.56    5.67
   9  -3 -10   16.84    2.33
   9  -3 -10   11.96    2.52
   9  -3  -9  710.43   31.44
   9  -3  -8   39.33    4.49
   9  -3  -8   42.18    4.84
   9  -3  -7   27.54    4.03
   9  -3  -7   25.25    4.72
   9  -3  -7   24.91    4.32
   9  -3  -6   21.11    3.93
   9  -3  -6   23.43    4.88
   9  -3  -6   12.45    4.24
   9  -3  -5  985.38   40.69
   9  -3  -5  992.23   42.68
   9  -3  -4   20.94    4.13
   9  -3  -4   18.15    4.90
   9  -3  -3   93.82    6.68
   9  -3  -3   78.73    7.30
   9  -3  -3   79.35    8.01
   9  -3  -2    3.88    5.41
   9  -3  -2    8.30    3.84
   9  -3  -2    9.11    4.47
  -9  -3   2    3.69    3.92
   9  -3  -1 1068.14   43.82
   9  -3  -1  995.90   45.38
  -9  -3   1  933.92   44.04
   9  -3   0    9.45    6.29
   9  -3   0   27.53    6.04
  -9  -3   0   16.85    4.42
   9  -3   1   67.64    8.02
  -9  -3  -1   71.23    6.62
   9  -3   2   30.29    6.20
   9  -3   2   34.84    7.40
  -9  -3  -2   34.53    4.96
  -9  -3  -3  944.44   41.78
   9  -3   3  898.72   42.57
   9  -3   4    5.89    5.69
  -9  -3  -4   12.03    3.83
  -9  -3  -5   50.68    4.92
  -9  -3  -6   14.40    3.33
  -9  -3  -7  476.10   21.42
  -9  -3  -8    3.31    2.09
  -9  -3  -9    4.43    1.38
   9  -4  -3   58.35    4.96
   9  -4  -2  124.68    7.98
   9  -4  -1  127.34    8.35
   9  -4   0  141.14    8.87
 -10   0  15    0.07    1.72
  10   0 -15   -0.39    1.55
  10   0 -14   60.58    4.42
 -10   0  14   61.23    4.52
 -10   0  13    0.15    2.98
  10   0 -13   -1.01    2.75
  10   0 -12  857.24   37.40
 -10   0  12  817.77   37.04
 -10   0  11   -0.82    3.78
  10   0 -11    1.34    3.56
 -10   0  10  153.28    9.94
 -10   0   9   -0.94    3.81
  10   0  -8 1678.50   79.18
 -10   0   8 1551.54   68.11
 -10   0   7    3.57    4.05
  10   0  -7   -1.84    7.68
  10   0  -6 1949.10   89.20
 -10   0   6 1780.50   77.65
 -10   0   5    2.05    3.63
  10   0  -5   -0.93    6.74
  10   0  -4 1983.72   87.70
 -10   0   4 1703.95   74.91
 -10   0   3    0.43    3.65
  10   0  -3   -6.93    8.41
  10   0  -2   65.81   11.35
 -10   0   2   68.35    6.20
 -10   0   1   -4.07    3.79
  10   0  -1   -2.61    7.52
  10   0   0 1438.15   71.49
 -10   0   0 1396.21   60.55
  10   0   1    0.98    7.42
 -10   0  -1    2.86    3.57
  10   0   2   23.52    8.31
 -10   0  -2   12.60    3.92
  10   0   3   -3.99    7.40
 -10   0  -3    0.63    3.38
  10   0   4 1406.99   75.17
 -10   0  -4 1456.31   62.58
 -10   0  -5   -0.22    3.94
 -10   0  -6 1199.76   52.52
 -10   0  -7   -3.80    3.57
 -10   0  -8  865.82   38.52
 -10   0  -9   -2.33    3.39
 -10   0 -10   73.59    5.75
 -10   0 -11    2.02    2.55
 -10  -1  14  116.46    5.98
 -10   1  14  114.96    5.99
  10  -1 -14  111.56    5.91
  10   1 -14  110.80    5.95
  10  -1 -13  301.84   14.32
  10   1 -13  303.26   14.42
 -10  -1  13  306.80   14.38
 -10   1  13  305.10   14.38
  10  -1 -12  316.04   15.16
  10   1 -12  298.91   15.23
 -10  -1  12  312.16   15.11
 -10   1  12  304.61   15.09
  10  -1 -11  175.53    9.33
  10  -1 -11  158.16    9.88
  10   1 -11  166.13   10.19
 -10  -1  11  169.33    9.81
 -10   1  11  156.40    9.69
  10  -1 -10  177.41   11.02
  10   1 -10  184.93   11.43
  10  -1 -10  195.01   10.60
 -10  -1  10  173.55   10.57
 -10   1  10  174.03   10.69
 -10  -1   9  398.28   19.94
 -10   1   9  407.60   20.08
  10  -1  -8   60.97    6.19
 -10  -1   8   55.69    5.84
 -10   1   8   57.26    6.10
  10   1  -7  130.84   15.79
  10  -1  -7  179.80   18.12
  10  -1  -7  162.85   10.46
 -10  -1   7  167.20   10.35
 -10   1   7  174.33   10.73
  10  -1  -6  501.95   22.97
  10   1  -6  436.20   31.03
  10  -1  -6  492.85   32.70
 -10  -1   6  447.22   22.34
 -10   1   6  442.70   22.51
  10   1  -5  638.85   39.61
  10  -1  -5  682.89   41.43
  10  -1  -5  681.69   30.82
 -10  -1   5  623.24   30.04
 -10   1   5  659.61   30.46
  10   1  -4  261.74   21.72
  10  -1  -4  273.61   22.86
 -10  -1   4  225.85   13.32
 -10   1   4  268.46   14.06
  10   1  -3  375.91   26.55
  10  -1  -3  353.94   26.69
 -10  -1   3  343.06   18.18
 -10   1   3  402.43   18.98
  10   1  -2  224.65   19.89
  10  -1  -2  202.95   20.17
 -10  -1   2  212.28   12.05
 -10   1   2  226.56   12.60
  10   1  -1  695.98   41.49
  10  -1  -1  810.50   44.43
 -10  -1   1  691.80   32.12
 -10   1   1  715.64   32.53
  10   1   0  173.87   18.47
  10  -1   0  187.71   20.12
 -10  -1   0  190.15   11.27
 -10   1   0  218.33   11.95
  10   1   1  261.03   22.49
  10  -1   1  275.15   23.58
 -10  -1  -1  267.11   14.60
 -10   1  -1  311.91   15.38
  10   1   2  307.48   24.77
  10  -1   2  299.97   25.42
 -10  -1  -2  310.92   16.14
 -10   1  -2  332.86   16.74
  10   1   3  397.85   30.51
  10  -1   3  389.12   31.39
 -10  -1  -3  418.16   20.70
 -10   1  -3  458.51   21.35
 -10  -1  -4  160.08   10.00
 -10   1  -4  167.91   10.46
 -10  -1  -5  147.37    9.37
 -10   1  -5  148.56    9.84
 -10  -1  -6  220.39   12.36
 -10  -1  -6  222.18   12.52
 -10   1  -6  251.75   13.24
 -10  -1  -7   66.47    5.37
 -10  -1  -7   64.59    5.72
 -10   1  -7   67.99    6.12
 -10  -1  -8  186.52    9.89
 -10  -1  -8  193.61   10.64
 -10   1  -8  192.17   10.92
 -10  -1  -9  115.62    7.49
 -10   1  -9  132.14    7.99
 -10  -1 -10  221.00   11.04
 -10   1 -10  215.14   11.22
 -10  -1 -11  236.53   10.75
 -10  -1 -11  214.12   10.48
  10  -2 -11  233.63   11.49
  10  -2 -10  345.16   16.63
  10  -2  -9  169.11    9.98
  10  -2  -8  145.44    9.16
  10  -2  -8  164.78    9.92
  10  -2  -7  230.01   13.04
  10  -2  -7  212.53   12.18
  10  -2  -6  483.61   23.88
  10  -2  -6  519.63   24.64
  10  -2  -5  271.59   14.85
  10  -2  -5  225.51   13.59
  10  -2  -4   37.47    6.41
  10  -2  -3  102.52    9.15
 -10  -2   2  776.51   34.30
 -10  -2   1  194.39   10.96
  10  -2  -1  173.13   13.08
 -10  -2   0  130.73    9.14
  10  -2   0  130.45   10.91
 -10  -2  -1  102.78    8.11
  10  -2   1   81.33    8.92
 -10  -2  -2  437.97   21.54
  10  -2   2  404.30   23.04
 -10  -2  -3  235.80   13.44
  10  -2   3  193.31   14.31
 -10  -2  -4  109.02    8.71
 -10  -2  -4  104.41    7.84
 -10  -2  -5  159.57    9.91
 -10  -2  -6  530.25   24.44
 -10  -2  -7   87.07    6.87
 -10  -2  -7   83.08    6.02
 -10  -2  -8   97.10    6.83
 -10  -2  -8  103.97    6.32
 -10  -2  -9  124.13    7.11
 -10  -2 -10  304.03   13.15
 -10  -2 -10  275.22   13.23
  10  -3  -8    6.45    2.74
  10  -3  -7  337.22   16.05
  10  -3  -6   16.64    3.69
  10  -3  -5  217.10   11.76
  10  -3  -4   14.62    4.22
 -10  -3   3  367.18   18.99
  10  -3  -3  425.70   19.83
  10  -3  -2   16.28    5.91
  10  -3  -2   23.43    5.58
 -10  -3   2   12.45    3.78
  10  -3  -1  212.01   13.54
  10  -3  -1  201.49   12.00
 -10  -3   1  171.24   10.61
  10  -3   0    7.40    5.36
  10  -3   0    7.71    5.19
 -10  -3   0    4.98    3.50
  10  -3   1  653.74   29.83
  10  -3   1  648.08   31.40
 -10  -3  -1  615.81   28.66
  10  -3   2   56.29    6.79
  10  -3   2   62.22    7.63
 -10  -3  -2   59.40    5.42
  10  -3   3  276.12   14.51
 -10  -3  -3  264.47   13.50
 -10  -3  -4    8.65    2.71
 -10  -3  -5  392.91   17.93
 -10  -3  -6   30.10    3.08
 -10  -3  -7  150.40    7.35
 -11   0  14  253.87   11.44
  11   0 -14  244.51   11.31
 -11   0  13   -0.88    2.36
  11   0 -13   -1.61    2.40
 -11   0  12    0.57    2.79
  11   0 -12    1.20    2.80
 -11   0  11   -0.86    3.21
  11   0 -11   -2.64    3.46
 -11   0  10 1069.37   46.85
 -11   0   9   -0.21    3.78
 -11   0   8  148.14    9.84
 -11   0   7   -0.70    3.87
  11   0  -6 1240.82   62.39
 -11   0   6 1089.79   49.27
 -11   0   5    1.64    3.75
  11   0  -5   -2.13    7.52
  11   0  -4   91.36   12.85
 -11   0   4   53.57    6.10
 -11   0   3   -1.80    3.86
  11   0  -2 1302.19   65.71
 -11   0   2 1224.11   54.10
 -11   0   1   -1.99    3.73
  11   0  -1   -7.90    9.54
  11   0   0   -2.11    7.54
 -11   0   0    3.07    3.67
  11   0   1    1.00    6.76
 -11   0  -1    0.22    3.46
  11   0   2 1117.66   63.65
 -11   0  -2 1232.01   52.99
  11   0   3   -2.17    7.88
 -11   0  -3   -2.19    3.55
 -11   0  -4  142.20    9.46
 -11   0  -5   -2.81    3.71
 -11   0  -6 1340.48   58.03
 -11   0  -7    0.56    3.47
 -11   0  -8  146.38    8.86
 -11   0  -9    1.01    2.84
 -11   0 -10  677.08   29.56
 -11  -1  13  195.43    8.79
 -11   1  13  180.27    8.76
  11  -1 -13  177.68    8.68
  11  -1 -12   38.74    3.69
  11   1 -12   40.90    3.83
 -11  -1  12   44.58    3.86
 -11   1  12   45.08    3.89
  11  -1 -11  251.02   11.95
  11  -1 -11  248.41   12.64
  11   1 -11  240.27   12.77
 -11  -1  11  254.03   12.59
 -11   1  11  251.21   12.60
  11  -1 -10  124.67    8.41
  11   1 -10  118.02    8.65
 -11  -1  10  130.84    8.16
 -11   1  10  140.07    8.35
  11  -1 -10  144.32    8.15
 -11  -1   9  234.11   12.79
 -11   1   9  245.67   13.04
 -11  -1   8   57.21    5.80
 -11   1   8   65.76    6.19
 -11  -1   7  230.91   13.66
 -11   1   7  254.47   14.06
  11  -1  -6  220.82   12.56
 -11  -1   6  202.70   12.15
 -11   1   6  230.35   12.70
 -11  -1   5  227.01   13.52
 -11   1   5  246.50   13.90
 -11  -1   4   37.91    4.84
 -11   1   4   38.22    5.16
  11   1  -4   32.87    9.05
  11  -1  -4   32.59    9.63
  11  -1  -4   32.44    5.53
  11   1  -3   75.50   12.65
 -11  -1   3   93.29    7.19
 -11   1   3   86.80    7.46
  11   1  -2  429.13   31.10
  11  -1  -2  484.02   33.03
 -11  -1   2  459.48   22.09
 -11   1   2  457.01   22.39
  11   1  -1  654.38   41.74
  11  -1  -1  708.76   44.28
 -11  -1   1  657.71   30.87
 -11   1   1  696.32   31.34
  11   1   0  151.57   18.09
  11  -1   0  166.89   19.51
 -11  -1   0  185.76   10.94
 -11   1   0  197.90   11.49
  11   1   1  249.75   22.57
  11  -1   1  292.33   24.81
 -11  -1  -1  281.65   14.74
 -11   1  -1  280.17   15.03
  11   1   2  226.06   21.39
  11  -1   2  230.51   22.61
 -11  -1  -2  224.68   12.73
 -11   1  -2  243.83   13.32
 -11  -1  -3  178.07   10.80
 -11   1  -3  192.37   11.23
 -11  -1  -4  400.40   19.73
 -11   1  -4  407.82   20.10
 -11  -1  -5  513.11   24.85
 -11   1  -5  565.15   25.50
 -11  -1  -6  294.96   15.05
 -11  -1  -6  302.05   15.41
 -11   1  -6  331.85   15.93
 -11  -1  -7  379.79   18.10
 -11  -1  -7  400.79   18.79
 -11   1  -7  416.48   19.17
 -11  -1  -8  137.60    8.21
 -11   1  -8  151.34    8.61
 -11  -1  -9  263.13   12.79
 -11   1  -9  270.34   13.01
 -11  -1 -10   95.04    5.65
  11  -2 -10   24.22    3.35
  11  -2  -9   72.59    5.64
  11  -2  -8  536.93   24.84
  11  -2  -7  179.48   10.80
  11  -2  -6  228.85   13.07
  11  -2  -5  270.69   15.07
  11  -2  -4  942.18   42.56
  11  -2  -3  238.13   14.41
  11  -2  -2   59.97    7.38
 -11  -2   1  315.52   15.49
 -11  -2   0  727.64   32.58
 -11  -2  -1  196.90   11.41
 -11  -2  -2   56.21    6.05
 -11  -2  -3  217.63   12.45
 -11  -2  -4  623.71   27.92
 -11  -2  -4  583.22   27.52
 -11  -2  -5  316.49   15.80
 -11  -2  -5  303.38   15.21
 -11  -2  -6   99.14    6.43
 -11  -2  -7   99.30    6.42
 -11  -2  -7   87.35    5.59
 -11  -2  -8  317.39   14.71
 -11  -2  -9   87.04    4.66
 -11  -2  -9   72.32    4.60
  11  -3  -7  168.30    8.43
  11  -3  -6    7.31    2.79
  11  -3  -5  318.50   15.07
  11  -3  -4    9.99    3.35
  11  -3  -3  240.60   12.89
  11  -3  -2   -4.57    3.85
 -11  -3   2    1.05    2.79
  11  -3  -1  154.04    9.88
 -11  -3   1  160.29    8.81
  11  -3  -1  170.32   10.06
  11  -3   0   12.63    4.58
  11  -3   0    7.17    3.88
 -11  -3   0   11.57    3.22
  11  -3   1  230.42   12.02
 -11  -3  -1  203.21   10.76
  11  -3   2   -0.90    3.86
 -11  -3  -2    1.82    2.50
  11  -3   3   43.07    4.80
 -11  -3  -3   44.67    3.84
 -12   0  13    0.32    1.46
  12   0 -12  880.80   38.73
 -12   0  12  936.06   38.70
 -12   0  11   -1.43    2.61
  12   0 -11   -0.84    2.57
  12   0 -10   72.33    5.93
 -12   0  10   65.46    5.53
 -12   0   9   -2.15    3.63
 -12   0   8  568.62   26.49
 -12   0   7    0.21    3.67
 -12   0   6  138.07    9.23
 -12   0   5    1.97    3.77
 -12   0   4  656.84   30.38
 -12   0   3    0.22    3.87
 -12   0   2  143.47    9.51
 -12   0   1   -3.29    3.80
 -12   0   0 1390.91   60.31
 -12   0  -1    0.43    3.43
 -12   0  -2  123.66    8.64
 -12   0  -3   -2.08    3.98
 -12   0  -4  478.20   22.88
 -12   0  -5   -0.19    3.46
 -12   0  -6  177.80   10.20
 -12   0  -7    0.90    2.80
 -12   0  -8  508.81   22.91
 -12   0  -9   -0.41    2.22
 -12   1  12  101.24    5.21
  12  -1 -11  254.22   12.52
  12   1 -11  243.68   12.50
 -12  -1  11  281.00   12.43
 -12   1  11  278.18   12.51
  12  -1 -10  195.87    9.69
  12  -1 -10  194.23   10.30
  12   1 -10  190.26   10.39
 -12  -1  10  201.43   10.07
 -12   1  10  188.35   10.06
  12  -1  -9  109.71    6.95
 -12  -1   9  104.96    6.81
 -12   1   9  105.36    6.89
 -12  -1   8  313.53   15.58
 -12   1   8  317.12   15.72
 -12  -1   7  209.76   11.26
 -12   1   7  194.99   11.29
 -12  -1   6  508.85   24.11
 -12   1   6  511.66   24.28
  12  -1  -6  530.43   24.09
  12  -1  -5  518.35   24.01
 -12  -1   5  485.56   23.66
 -12   1   5  514.22   24.03
 -12  -1   4  217.83   12.45
 -12   1   4  222.17   12.77
  12  -1  -4  249.93   13.40
  12  -1  -3  393.11   19.29
 -12  -1   3  366.58   18.40
 -12   1   3  362.80   18.66
 -12  -1   2  154.98    9.57
 -12   1   2  152.35    9.88
 -12  -1   1  198.14   11.55
 -12   1   1  212.35   11.99
 -12  -1   0  130.76    8.53
 -12   1   0  126.95    8.81
 -12  -1  -1  300.53   15.49
 -12   1  -1  305.25   15.85
 -12  -1  -2  111.06    7.87
 -12   1  -2  126.64    8.42
 -12  -1  -3  102.20    7.28
 -12   1  -3  107.02    7.70
 -12  -1  -4  104.72    7.35
 -12   1  -4  113.34    7.77
 -12  -1  -5  261.07   13.44
 -12  -1  -5  274.93   13.82
 -12   1  -5  289.17   14.22
 -12  -1  -6   94.21    5.90
 -12  -1  -6   99.79    6.49
 -12   1  -6  104.43    6.75
 -12  -1  -7  128.99    7.54
 -12   1  -7  141.72    7.88
 -12  -1  -8   97.63    5.91
 -12   1  -8  108.96    6.17
 -12  -1  -9  275.79   12.66
  12  -2  -9   69.95    4.86
  12  -2  -8   85.78    5.92
  12  -2  -7  113.54    7.43
  12  -2  -6  441.17   20.87
  12  -2  -5  234.05   12.84
  12  -2  -4   37.69    5.51
  12  -2  -3  118.76    8.93
  12  -2  -2  211.88   12.79
  12  -2  -1  101.41    8.43
  12  -2   0   87.14    7.83
 -12  -2  -1  163.47    9.18
 -12  -2  -2  463.39   21.34
 -12  -2  -3   69.21    5.73
 -12  -2  -3   75.06    5.87
 -12  -2  -4   48.28    4.65
 -12  -2  -4   43.95    4.32
 -12  -2  -5  146.49    7.96
 -12  -2  -5  128.33    7.47
 -12  -2  -6  558.59   24.18
  12  -3  -1  376.57   16.09
 -12  -3   1  316.83   14.81
  12  -3   0    9.98    3.16
 -12  -3   0   12.73    2.18
 -12  -3  -1  222.68   10.33
 -12  -3  -2   -0.32    1.48
 -13   0  11    1.29    1.87
  13   0 -11   -0.26    1.83
  13   0 -10  329.42   16.12
 -13   0  10  356.05   15.90
 -13   0   9   -2.49    2.80
 -13   0   8   96.07    6.63
 -13   0   7   -0.17    3.05
 -13   0   6  390.66   19.03
 -13   0   5   -1.13    3.37
 -13   0   4  102.34    7.46
 -13   0   3   -0.39    3.61
 -13   0   2  791.83   35.61
 -13   0   1   -0.79    3.43
 -13   0   0  313.42   16.05
 -13   0  -1   -0.95    3.39
 -13   0  -2  246.52   13.23
 -13   0  -3   -0.89    3.20
 -13   0  -4  222.25   11.91
 -13   0  -5    2.19    2.88
 -13   0  -6  274.53   13.36
 -13   0  -7    0.84    2.35
 -13   0  -8  175.66    8.56
  13  -1 -10  118.87    6.44
 -13  -1  10  125.96    6.24
 -13   1  10  121.58    6.29
  13  -1  -9  358.98   17.23
  13   1  -9  361.59   17.29
 -13  -1   9  368.03   16.84
 -13   1   9  387.21   16.98
  13  -1  -9  386.54   16.72
 -13  -1   8   77.05    5.59
 -13   1   8   87.49    5.77
 -13  -1   7   21.71    3.50
 -13   1   7   29.00    3.72
 -13  -1   6   73.93    5.58
 -13   1   6   71.73    5.75
 -13  -1   5  493.67   23.37
 -13   1   5  532.22   23.71
  13  -1  -4  140.15    8.94
 -13  -1   4  135.55    8.54
 -13   1   4  157.07    9.00
  13  -1  -3   30.77    5.06
 -13  -1   3   28.56    4.10
 -13   1   3   27.91    4.38
  13  -1  -2  136.90    9.04
 -13  -1   2  130.76    8.27
 -13   1   2  125.64    8.39
 -13  -1   1  482.77   22.99
 -13   1   1  512.58   23.36
 -13  -1   0  194.12   11.09
 -13   1   0  218.66   11.61
 -13  -1  -1   96.28    6.74
 -13   1  -1  102.34    7.17
 -13  -1  -2  155.69    9.14
 -13   1  -2  161.17    9.44
 -13  -1  -3  353.31   16.94
 -13   1  -3  356.61   17.17
 -13  -1  -4  184.52    9.79
 -13  -1  -4  197.54   10.17
 -13   1  -4  199.29   10.40
 -13  -1  -5   50.29    3.80
 -13  -1  -5   58.08    4.32
 -13   1  -5   59.37    4.58
 -13  -1  -6  105.61    6.23
 -13   1  -6  108.20    6.45
 -13  -1  -7  349.26   15.18
 -13   1  -7  337.66   15.29
 -13  -1  -8   79.07    4.31
  13  -2  -7   69.60    4.82
  13  -2  -6   27.52    3.73
  13  -2  -5   64.56    5.28
  13  -2  -4  467.80   21.52
  13  -2  -3   15.86    4.20
  13  -2  -2  120.77    8.17
  13  -2  -1  141.73    9.11
  13  -2   0  196.65   11.29
 -13  -2  -1   82.54    5.88
  13  -2   1   94.17    7.07
 -13  -2  -2  185.79   10.13
  13  -2   2  219.37   11.29
 -13  -2  -3   42.49    3.45
 -13  -2  -3   44.62    3.72
 -13  -2  -4  133.24    6.58
 -13  -2  -4  118.76    6.55
 -13  -2  -5   79.02    4.55
  13  -2   5   89.35    5.69
  14   0  -9   -1.02    2.08
 -14   0   9   -0.24    1.79
 -14   0   8  385.80   17.43
 -14   0   7    0.12    2.38
 -14   0   6  317.66   15.19
 -14   0   5    1.85    2.77
 -14   0   4  235.84   12.18
 -14   0   3    2.92    3.09
 -14   0   2  307.46   15.21
 -14   0   1   -0.31    3.13
 -14   0   0  294.66   14.69
 -14   0  -1    0.15    2.92
 -14   0  -2  368.19   17.43
 -14   0  -3    1.04    2.64
 -14   0  -4  349.97   16.22
 -14   0  -5    0.37    2.07
 -14   0  -6  174.14    8.38
 -14   1   8   25.51    2.37
  14  -1  -7  113.33    6.29
 -14  -1   7  109.14    5.92
 -14   1   7  110.78    6.09
 -14  -1   6  105.96    5.91
 -14   1   6   96.70    5.96
 -14  -1   5   15.34    2.83
 -14   1   5   14.68    2.84
 -14  -1   4   84.93    5.54
 -14   1   4   80.11    5.57
 -14  -1   3  181.38    9.70
 -14   1   3  191.76    9.92
  14  -1  -2   60.17    5.24
 -14  -1   2   58.55    4.82
 -14   1   2   64.39    5.06
  14  -1  -1   25.83    4.23
 -14  -1   1   20.02    3.33
 -14   1   1   20.71    3.53
  14  -1   0  229.04   11.86
 -14  -1   0  215.35   11.21
 -14   1   0  230.59   11.55
 -14  -1  -1  182.54    9.57
 -14   1  -1  189.27    9.84
 -14  -1  -2   97.20    5.90
 -14  -1  -2   99.20    6.01
 -14   1  -2  107.26    6.28
 -14  -1  -3   39.44    3.18
 -14  -1  -3   30.79    2.88
 -14  -1  -3   27.13    3.06
 -14   1  -3   30.46    3.34
 -14  -1  -4   74.21    4.31
 -14  -1  -4   62.81    4.09
 -14   1  -4   61.01    4.22
 -14  -1  -5  105.00    5.43
  14  -2  -3  101.42    5.94
  14  -2  -1   80.12    5.34
  14  -2   0  194.27    9.63
 -14  -2   0  187.44    9.20
 -14  -2  -1  136.38    6.81
 -14  -2  -2   71.89    3.92
 -15   0   7   -0.34    1.30
 -15   0   6   19.64    2.29
 -15   0   5    0.26    1.96
 -15   0   4  625.55   27.08
 -15   0   3   -1.31    2.40
 -15   0   2   24.89    3.14
 -15   0   1   -1.98    2.34
 -15   0   0  347.57   15.92
 -15   0  -1   -0.37    2.16
 -15   0  -2   35.63    3.07
 -15   0  -3    0.33    1.57
 -15   1   3   42.76    3.10
 -15  -1   2   53.55    3.56
 -15   1   2   61.88    3.77
 -15  -1   1  247.52   11.34
 -15   1   1  258.70   11.52
 -15  -1   0   49.79    3.30
 -15   1   0   50.41    3.32
   0   0   0    0.00    0.00


TITL exp 260_auto in P2(1)/c
REM P2(1)/c (#14 in standard setting)
CELL 1.54184  12.373738   3.929766  14.610760  90.0000  95.4635  90.0000
ZERR   10.00   0.000402   0.000122   0.000439   0.0000   0.0027   0.0000
LATT  1
SYMM -x, y+1/2,-z+1/2
SFAC C N S Br
UNIT 10.00 10.00 10.00 10.00
REM  CrysAlisPro recorded range (K): Min=100.0; max=100.0; aver:100.0
TEMP -173
TREF
HKLF 4
END
_computing_structure_solution     'SHELXT 2018/2 (Sheldrick, 2018)'
;
_shelx_hkl_checksum              562
_olex2_submission_special_instructions 'No special instructions were received'
_oxdiff_exptl_absorpt_empirical_details 
;
Empirical correction (ABSPACK) includes:
- Absorption correction using spherical harmonics
- Frame scaling
;
_oxdiff_exptl_absorpt_empirical_full_max 2.831
_oxdiff_exptl_absorpt_empirical_full_min 0.486
