# Supplementary material for: Impacts of Chalcogen Bonding on the Stability and Reactivity of 5‐Iminothianthrene Platform: Toward Electrophilic Nitrogen Sources
Source: Chemistry. 2025 May 13;31(33):e202501045. doi: 10.1002/chem.202501045 (PMC12160997; doi:10.1002/chem.202501045)
Supplement: Supplementary file 2 — Supporting Information [file CHEM-31-e202501045-s002.zip › 2428016.(9)cif.cif]

####################################################################### 
# 
# This file contains crystal structure data downloaded from the 
# Cambridge Structural Database (CSD) hosted by the Cambridge 
# Crystallographic Data Centre (CCDC).
# 
# Full information about CCDC data access policies and citation 
# guidelines are available at http://www.ccdc.cam.ac.uk/access/V1 
# 
# Audit and citation data items may have been added by the CCDC. 
# Please retain this information to preserve the provenance of 
# this file and to allow appropriate attribution of the data. 
# 
#######################################################################

data_0000_auto
_database_code_depnum_ccdc_archive 'CCDC 2428016'
loop_
_audit_author_name
_audit_author_address
'Yusuke Kobayashi'
;Kyoto Pharmaceutical University
Japan
;
_audit_update_record             
;
2025-03-01 deposited with the CCDC.	2025-03-27 downloaded from the CCDC.
;
_audit_creation_date             2025-03-01
_audit_creation_method           
;
Olex2 1.5-ac5-024
(compiled 2022.04.12 svn.rca3783a0 for Rigaku Oxford Diffraction, GUI svn.r6498)
;
_shelx_SHELXL_version_number     2018/3
_audit_contact_author_address    ?
_audit_contact_author_email      ?
_audit_contact_author_phone      ?
_publ_contact_author_id_orcid    ?
_publ_section_references         
;
Dolomanov, O.V., Bourhis, L.J., Gildea, R.J, Howard, J.A.K. & Puschmann, H.
 (2009), J. Appl. Cryst. 42, 339-341.

Sheldrick, G.M. (2015). Acta Cryst. A71, 3-8.

Sheldrick, G.M. (2015). Acta Cryst. C71, 3-8.
;
_chemical_name_common            ?
_chemical_name_systematic        ?
_chemical_formula_moiety         'C16 H13 N O2'
_chemical_formula_sum            'C16 H13 N O2'
_chemical_formula_weight         251.27
_chemical_melting_point          ?
_chemical_oxdiff_formula         CHNO
loop_
_atom_type_symbol
_atom_type_description
_atom_type_scat_dispersion_real
_atom_type_scat_dispersion_imag
_atom_type_scat_source
C C 0.0181 0.0091 'International Tables Vol C Tables 4.2.6.8 and 6.1.1.4'
H H 0.0000 0.0000 'International Tables Vol C Tables 4.2.6.8 and 6.1.1.4'
N N 0.0311 0.0180 'International Tables Vol C Tables 4.2.6.8 and 6.1.1.4'
O O 0.0492 0.0322 'International Tables Vol C Tables 4.2.6.8 and 6.1.1.4'

_shelx_space_group_comment       
;
The symmetry employed for this shelxl refinement is uniquely defined
by the following loop, which should always be used as a source of
symmetry information in preference to the above space-group names.
They are only intended as comments.
;
_space_group_crystal_system      monoclinic
_space_group_IT_number           14
_space_group_name_H-M_alt        'P 1 21/c 1'
_space_group_name_Hall           '-P 2ybc'
loop_
_space_group_symop_operation_xyz
'x, y, z'
'-x, y+1/2, -z+1/2'
'-x, -y, -z'
'x, -y-1/2, z-1/2'

_cell_length_a                   6.56956(10)
_cell_length_b                   24.4809(4)
_cell_length_c                   7.90465(13)
_cell_angle_alpha                90
_cell_angle_beta                 102.5116(16)
_cell_angle_gamma                90
_cell_volume                     1241.11(3)
_cell_formula_units_Z            4
_cell_measurement_reflns_used    10633
_cell_measurement_temperature    100.00(10)
_cell_measurement_theta_max      76.1660
_cell_measurement_theta_min      3.5460
_shelx_estimated_absorpt_T_max   0.932
_shelx_estimated_absorpt_T_min   0.870
_exptl_absorpt_coefficient_mu    0.718
_exptl_absorpt_correction_T_max  1.00000
_exptl_absorpt_correction_T_min  0.84314
_exptl_absorpt_correction_type   multi-scan
_exptl_absorpt_process_details   
;
CrysAlisPro 1.171.42.63a (Rigaku Oxford Diffraction, 2022)
Empirical absorption correction using spherical harmonics,
implemented in SCALE3 ABSPACK scaling algorithm.
;
_exptl_absorpt_special_details   ?
_exptl_crystal_colour            'clear light colourless'
_exptl_crystal_colour_lustre     clear
_exptl_crystal_colour_modifier   light
_exptl_crystal_colour_primary    colourless
_exptl_crystal_density_diffrn    1.345
_exptl_crystal_density_meas      ?
_exptl_crystal_density_method    ?
_exptl_crystal_description       prism
_exptl_crystal_F_000             528
_exptl_crystal_preparation       Recryst
_exptl_crystal_recrystallization_method dcm-hexane
_exptl_crystal_size_max          0.2
_exptl_crystal_size_mid          0.1
_exptl_crystal_size_min          0.1
_exptl_transmission_factor_max   ?
_exptl_transmission_factor_min   ?
_diffrn_reflns_av_R_equivalents  0.0180
_diffrn_reflns_av_unetI/netI     0.0098
_diffrn_reflns_Laue_measured_fraction_full 1.000
_diffrn_reflns_Laue_measured_fraction_max 0.967
_diffrn_reflns_limit_h_max       8
_diffrn_reflns_limit_h_min       -8
_diffrn_reflns_limit_k_max       30
_diffrn_reflns_limit_k_min       -30
_diffrn_reflns_limit_l_max       10
_diffrn_reflns_limit_l_min       -9
_diffrn_reflns_number            16678
_diffrn_reflns_point_group_measured_fraction_full 1.000
_diffrn_reflns_point_group_measured_fraction_max 0.967
_diffrn_reflns_theta_full        67.684
_diffrn_reflns_theta_max         77.607
_diffrn_reflns_theta_min         3.611
_diffrn_ambient_environment      N~2~
_diffrn_ambient_temperature      100.00(10)
_diffrn_detector                 'Hybrid Pixel Array Detector'
_diffrn_detector_area_resol_mean 10.0000
_diffrn_detector_type            HyPix
_diffrn_measured_fraction_theta_full 1.000
_diffrn_measured_fraction_theta_max 0.967
_diffrn_measurement_details      
;
List of Runs (angles in degrees, time in seconds):

  # Type    Start    End  Width  t~exp~   \w     \q     \k     \f   Frames
#--------------------------------------------------------------------------
  1  \w   -120.00 -25.00   0.50    0.50    --  -47.88 -77.00 120.00  190
  2  \w   -120.00 -25.00   0.50    0.50    --  -47.88 -77.00 -30.00  190
  3  \w   -120.00 -25.00   0.50    0.50    --  -47.88 -77.00 -90.00  190
  4  \w   -121.00 -35.00   0.50    0.50    --  -47.88 -38.00 -30.00  172
  5  \w   -120.00 -33.00   0.50    0.50    --  -47.88 -57.00-180.00  174
  6  \w   -107.00 -32.00   0.50    0.50    -- -103.00 105.00 -70.00  150
  7  \w    -83.00   3.00   0.50    0.50    --  -47.88 105.00 -70.00  172
  8  \w    -60.00 -30.00   0.50    0.50    -- -103.00  57.00-120.00   60
  9  \w    -60.00 -30.00   0.50    0.50    -- -103.00  57.00 -90.00   60
 10  \w    -60.00 -30.00   0.50    0.50    -- -103.00  57.00  30.00   60
 11  \w    -60.00 -30.00   0.50    0.50    -- -103.00  57.00 150.00   60
 12  \w    -21.00  28.00   0.50    0.50    --  -47.88  19.00 120.00   98
 13  \w    -21.00  28.00   0.50    0.50    --  -47.88  19.00  30.00   98
 14  \w    -21.00  28.00   0.50    0.50    --  -47.88  19.00 -90.00   98
 15  \w   -174.00 -90.00   0.50    0.50    -- -103.00 -38.00-120.00  168
 16  \w   -174.00 -80.00   0.50    0.50    -- -103.00 -77.00-150.00  188
 17  \w   -174.00 -90.00   0.50    0.50    -- -103.00 -19.00  30.00  168
 18  \w   -174.00 -90.00   0.50    0.50    -- -103.00 -38.00  90.00  168
 19  \w   -174.00 -86.00   0.50    0.50    -- -103.00 -99.00 -30.00  176
 20  \w   -174.00 -83.00   0.50    0.50    -- -103.00-105.00-170.00  182
 21  \w     90.00 178.00   0.50    0.50    --  109.06 105.00 -70.00  176
 22  \w     37.00  70.00   0.50    0.50    --  109.06 -57.00-180.00   66
 23  \w     37.00  70.00   0.50    0.50    --  109.06 -57.00-150.00   66
 24  \w     37.00  70.00   0.50    0.50    --  109.06 -57.00-120.00   66
 25  \w     37.00  70.00   0.50    0.50    --  109.06 -57.00   0.00   66
 26  \w     37.00  70.00   0.50    0.50    --  109.06 -57.00  30.00   66
 27  \w     37.00  70.00   0.50    0.50    --  109.06 -57.00 150.00   66
 28  \w     37.00  70.00   0.50    0.50    --  109.06 -57.00 -30.00   66
 29  \w    -26.00  31.00   0.50    0.50    --   47.88 -19.00-120.00  114
 30  \w      3.00  84.00   0.50    0.50    --   47.88-105.00-170.00  162
 31  \w     38.00 106.00   0.50    0.50    --  109.06 -99.00-150.00  136
 32  \w     38.00 107.00   0.50    0.50    --  109.06-105.00-170.00  138
;
_diffrn_measurement_device       'four-circle diffractometer'
_diffrn_measurement_device_type  'XtaLAB Synergy R, DW system, HyPix'
_diffrn_measurement_method       '\w scans'
_diffrn_orient_matrix_type       
'CrysAlisPro convention (1999,Acta A55,543-557)'
_diffrn_orient_matrix_UB_11      0.1948758000
_diffrn_orient_matrix_UB_12      0.0310583000
_diffrn_orient_matrix_UB_13      -0.0261242000
_diffrn_orient_matrix_UB_21      -0.1316544000
_diffrn_orient_matrix_UB_22      0.0521622000
_diffrn_orient_matrix_UB_23      -0.0456915000
_diffrn_orient_matrix_UB_31      0.0492018000
_diffrn_orient_matrix_UB_32      0.0165599000
_diffrn_orient_matrix_UB_33      0.1925539000
_diffrn_radiation_monochromator  mirror
_diffrn_radiation_probe          x-ray
_diffrn_radiation_type           'Cu K\a'
_diffrn_radiation_wavelength     1.54184
_diffrn_source                   'Rotating-anode X-ray tube'
_diffrn_source_type              'Rigaku (Cu) X-ray Source'
_reflns_Friedel_coverage         0.000
_reflns_Friedel_fraction_full    .
_reflns_Friedel_fraction_max     .
_reflns_number_gt                2425
_reflns_number_total             2556
_reflns_special_details          
;
 Reflections were merged by SHELXL according to the crystal
 class for the calculation of statistics and refinement.
 
 _reflns_Friedel_fraction is defined as the number of unique
 Friedel pairs measured divided by the number that would be
 possible theoretically, ignoring centric projections and
 systematic absences.
;
_reflns_threshold_expression     'I > 2\s(I)'
_computing_cell_refinement       'CrysAlisPro 1.171.42.63a (Rigaku OD, 2022)'
_computing_data_collection       'CrysAlisPro 1.171.42.63a (Rigaku OD, 2022)'
_computing_data_reduction        'CrysAlisPro 1.171.42.63a (Rigaku OD, 2022)'
_computing_molecular_graphics    'Olex2 1.5-ac5-024 (Dolomanov et al., 2009)'
_computing_publication_material  'Olex2 1.5-ac5-024 (Dolomanov et al., 2009)'
_computing_structure_refinement  'SHELXL 2018/3 (Sheldrick, 2015)'
_computing_structure_solution    'SHELXT  (Sheldrick, 2015)'
_refine_diff_density_max         0.264
_refine_diff_density_min         -0.185
_refine_diff_density_rms         0.037
_refine_ls_extinction_coef       0.0017(4)
_refine_ls_extinction_expression Fc^*^=kFc[1+0.001xFc^2^\l^3^/sin(2\q)]^-1/4^
_refine_ls_extinction_method     'SHELXL-2018/3 (Sheldrick 2018)'
_refine_ls_goodness_of_fit_ref   1.082
_refine_ls_hydrogen_treatment    mixed
_refine_ls_matrix_type           full
_refine_ls_number_parameters     178
_refine_ls_number_reflns         2556
_refine_ls_number_restraints     0
_refine_ls_R_factor_all          0.0359
_refine_ls_R_factor_gt           0.0341
_refine_ls_restrained_S_all      1.082
_refine_ls_shift/su_max          0.001
_refine_ls_shift/su_mean         0.000
_refine_ls_structure_factor_coef Fsqd
_refine_ls_weighting_details     
'w=1/[\s^2^(Fo^2^)+(0.0471P)^2^+0.3929P] where P=(Fo^2^+2Fc^2^)/3'
_refine_ls_weighting_scheme      calc
_refine_ls_wR_factor_gt          0.0928
_refine_ls_wR_factor_ref         0.0942
_refine_special_details          ?
_olex2_refinement_description    
;
1. Fixed Uiso
 At 1.2 times of:
  All C(H) groups
 At 1.5 times of:
  All C(H,H,H) groups
2.a Aromatic/amide H refined with riding coordinates:
 C5(H5), C12(H12), C2(H2), C8(H8), C15(H15), C16(H16), C13(H13), C7(H7),
 C14(H14)
2.b Idealised Me refined as rotating group:
 C18(H18A,H18B,H18C)
;
_atom_sites_solution_hydrogens   mixed
_atom_sites_solution_primary     dual
_atom_sites_solution_secondary   ?
loop_
_atom_site_label
_atom_site_type_symbol
_atom_site_fract_x
_atom_site_fract_y
_atom_site_fract_z
_atom_site_U_iso_or_equiv
_atom_site_adp_type
_atom_site_occupancy
_atom_site_site_symmetry_order
_atom_site_calc_flag
_atom_site_refinement_flags_posn
_atom_site_refinement_flags_adp
_atom_site_refinement_flags_occupancy
_atom_site_disorder_assembly
_atom_site_disorder_group
O19 O 0.79252(12) 0.49323(3) 0.31607(10) 0.02287(19) Uani 1 1 d . . . . .
O17 O -0.08390(12) 0.61123(3) 0.11288(10) 0.0261(2) Uani 1 1 d . . . . .
N1 N 0.81713(14) 0.54879(4) 0.54979(12) 0.0205(2) Uani 1 1 d . . . . .
C4 C 0.41953(16) 0.59067(4) 0.42439(13) 0.0185(2) Uani 1 1 d . . . . .
C9 C 0.50222(16) 0.54995(4) 0.33190(13) 0.0191(2) Uani 1 1 d . . . . .
C11 C 0.46693(16) 0.65059(4) 0.69851(13) 0.0189(2) Uani 1 1 d . . . . .
C3 C 0.54411(16) 0.60920(4) 0.58913(13) 0.0191(2) Uani 1 1 d . . . . .
C10 C 0.71076(16) 0.52816(4) 0.39553(14) 0.0194(2) Uani 1 1 d . . . . .
C5 C 0.21999(16) 0.61206(4) 0.35187(14) 0.0201(2) Uani 1 1 d . . . . .
H5 H 0.162079 0.639684 0.411548 0.024 Uiso 1 1 calc R U . . .
C12 C 0.57696(17) 0.69891(4) 0.74659(13) 0.0214(2) Uani 1 1 d . . . . .
H12 H 0.704077 0.705258 0.711011 0.026 Uiso 1 1 calc R U . . .
C2 C 0.73585(16) 0.58703(4) 0.64429(14) 0.0201(2) Uani 1 1 d . . . . .
H2 H 0.817702 0.598370 0.752843 0.024 Uiso 1 1 calc R U . . .
C6 C 0.10873(17) 0.59289(4) 0.19427(14) 0.0217(2) Uani 1 1 d . . . . .
C8 C 0.38382(17) 0.53061(4) 0.17317(14) 0.0215(2) Uani 1 1 d . . . . .
H8 H 0.438671 0.502532 0.113040 0.026 Uiso 1 1 calc R U . . .
C15 C 0.20913(17) 0.68053(5) 0.85573(15) 0.0248(2) Uani 1 1 d . . . . .
H15 H 0.083808 0.673931 0.893895 0.030 Uiso 1 1 calc R U . . .
C16 C 0.28330(17) 0.64164(4) 0.75610(14) 0.0234(2) Uani 1 1 d . . . . .
H16 H 0.208186 0.608581 0.726831 0.028 Uiso 1 1 calc R U . . .
C13 C 0.50240(18) 0.73787(4) 0.84610(14) 0.0246(2) Uani 1 1 d . . . . .
H13 H 0.578396 0.770687 0.877472 0.030 Uiso 1 1 calc R U . . .
C7 C 0.19084(17) 0.55169(4) 0.10429(14) 0.0229(2) Uani 1 1 d . . . . .
H7 H 0.112801 0.538614 -0.003539 0.027 Uiso 1 1 calc R U . . .
C14 C 0.31739(18) 0.72900(4) 0.89975(14) 0.0241(2) Uani 1 1 d . . . . .
H14 H 0.265293 0.755876 0.966047 0.029 Uiso 1 1 calc R U . . .
C18 C -0.17743(18) 0.65318(5) 0.19612(16) 0.0276(3) Uani 1 1 d . . . . .
H18A H -0.317516 0.661035 0.127764 0.041 Uiso 1 1 calc R U . . .
H18B H -0.091994 0.686315 0.205468 0.041 Uiso 1 1 calc R U . . .
H18C H -0.186945 0.640982 0.312231 0.041 Uiso 1 1 calc R U . . .
H1 H 0.951(3) 0.5342(6) 0.594(2) 0.036(4) Uiso 1 1 d . . . . .

loop_
_atom_site_aniso_label
_atom_site_aniso_U_11
_atom_site_aniso_U_22
_atom_site_aniso_U_33
_atom_site_aniso_U_23
_atom_site_aniso_U_13
_atom_site_aniso_U_12
O19 0.0227(4) 0.0219(4) 0.0251(4) -0.0038(3) 0.0076(3) 0.0026(3)
O17 0.0221(4) 0.0301(4) 0.0237(4) -0.0002(3) -0.0005(3) 0.0046(3)
N1 0.0182(4) 0.0202(4) 0.0234(5) -0.0015(3) 0.0049(4) 0.0016(3)
C4 0.0197(5) 0.0169(5) 0.0196(5) 0.0009(4) 0.0061(4) -0.0016(4)
C9 0.0204(5) 0.0181(5) 0.0199(5) 0.0008(4) 0.0068(4) -0.0013(4)
C11 0.0202(5) 0.0192(5) 0.0163(5) 0.0005(4) 0.0013(4) 0.0027(4)
C3 0.0203(5) 0.0175(5) 0.0201(5) -0.0009(4) 0.0059(4) -0.0012(4)
C10 0.0214(5) 0.0171(5) 0.0213(5) 0.0001(4) 0.0082(4) -0.0017(4)
C5 0.0214(5) 0.0185(5) 0.0214(5) -0.0002(4) 0.0065(4) 0.0005(4)
C12 0.0231(5) 0.0226(5) 0.0182(5) 0.0010(4) 0.0035(4) -0.0014(4)
C2 0.0201(5) 0.0198(5) 0.0204(5) -0.0021(4) 0.0047(4) -0.0009(4)
C6 0.0206(5) 0.0226(5) 0.0216(5) 0.0038(4) 0.0039(4) -0.0005(4)
C8 0.0260(5) 0.0205(5) 0.0197(5) -0.0017(4) 0.0087(4) -0.0010(4)
C15 0.0231(5) 0.0272(6) 0.0251(6) -0.0035(4) 0.0071(4) 0.0012(4)
C16 0.0228(5) 0.0217(5) 0.0258(6) -0.0046(4) 0.0056(4) -0.0022(4)
C13 0.0321(6) 0.0197(5) 0.0208(5) -0.0018(4) 0.0033(4) -0.0031(4)
C7 0.0256(5) 0.0243(5) 0.0177(5) -0.0012(4) 0.0025(4) -0.0023(4)
C14 0.0298(6) 0.0220(5) 0.0198(5) -0.0030(4) 0.0039(4) 0.0059(4)
C18 0.0250(6) 0.0293(6) 0.0279(6) 0.0037(5) 0.0040(5) 0.0064(4)

_geom_special_details            
;
 All esds (except the esd in the dihedral angle between two l.s. planes)
 are estimated using the full covariance matrix.  The cell esds are taken
 into account individually in the estimation of esds in distances, angles
 and torsion angles; correlations between esds in cell parameters are only
 used when they are defined by crystal symmetry.  An approximate (isotropic)
 treatment of cell esds is used for estimating esds involving l.s. planes.
;
loop_
_geom_bond_atom_site_label_1
_geom_bond_atom_site_label_2
_geom_bond_distance
_geom_bond_site_symmetry_2
_geom_bond_publ_flag
O19 C10 1.2491(13) . ?
O17 C6 1.3654(13) . ?
O17 C18 1.4285(14) . ?
N1 C10 1.3642(14) . ?
N1 C2 1.3757(13) . ?
C4 C9 1.4128(14) . ?
C4 C3 1.4524(14) . ?
C4 C5 1.4126(15) . ?
C9 C10 1.4546(15) . ?
C9 C8 1.4073(15) . ?
C11 C3 1.4904(14) . ?
C11 C12 1.3954(15) . ?
C11 C16 1.3959(15) . ?
C3 C2 1.3540(15) . ?
C5 C6 1.3827(15) . ?
C12 C13 1.3912(15) . ?
C6 C7 1.4072(15) . ?
C8 C7 1.3678(16) . ?
C15 C16 1.3895(15) . ?
C15 C14 1.3883(16) . ?
C13 C14 1.3884(16) . ?

loop_
_geom_angle_atom_site_label_1
_geom_angle_atom_site_label_2
_geom_angle_atom_site_label_3
_geom_angle
_geom_angle_site_symmetry_1
_geom_angle_site_symmetry_3
_geom_angle_publ_flag
C6 O17 C18 117.82(9) . . ?
C10 N1 C2 123.60(9) . . ?
C9 C4 C3 118.63(9) . . ?
C9 C4 C5 118.59(9) . . ?
C5 C4 C3 122.77(9) . . ?
C4 C9 C10 121.25(9) . . ?
C8 C9 C4 119.90(10) . . ?
C8 C9 C10 118.83(9) . . ?
C12 C11 C3 120.87(9) . . ?
C12 C11 C16 118.52(10) . . ?
C16 C11 C3 120.61(9) . . ?
C4 C3 C11 122.41(9) . . ?
C2 C3 C4 117.89(9) . . ?
C2 C3 C11 119.69(9) . . ?
O19 C10 N1 120.67(9) . . ?
O19 C10 C9 123.54(10) . . ?
N1 C10 C9 115.79(9) . . ?
C6 C5 C4 120.19(10) . . ?
C13 C12 C11 120.68(10) . . ?
C3 C2 N1 122.77(10) . . ?
O17 C6 C5 124.61(10) . . ?
O17 C6 C7 114.53(9) . . ?
C5 C6 C7 120.86(10) . . ?
C7 C8 C9 120.91(10) . . ?
C14 C15 C16 120.27(10) . . ?
C15 C16 C11 120.75(10) . . ?
C14 C13 C12 120.27(10) . . ?
C8 C7 C6 119.53(10) . . ?
C13 C14 C15 119.47(10) . . ?

_shelx_res_file                  
;
TITL 0000_auto_a.res in P2(1)/c
    0000_auto.res
    created by SHELXL-2018/3 at 13:17:52 on 01-Mar-2025
REM Old TITL 0000_auto in P2(1)/c
REM SHELXT solution in P2(1)/c: R1 0.098, Rweak 0.092, Alpha 0.017
REM <I/s> 1.567 for 74 systematic absences, Orientation as input
REM Formula found by SHELXT: C18 N O17
CELL 1.54184 6.569561 24.480911 7.904652 90 102.5116 90
ZERR 4 0.000102 0.000365 0.000132 0 0.0016 0
LATT 1
SYMM -X,0.5+Y,0.5-Z
SFAC C H N O
UNIT 64 52 4 8

L.S. 4
PLAN  5
SIZE 0.2 0.1 0.1
TEMP -173.15(10)
fmap 2
acta
REM <olex2.extras>
REM <HklSrc "%.\\0000_auto.hkl">
REM </olex2.extras>

WGHT    0.047100    0.392900
EXTI    0.001728
FVAR       8.51191
O19   4    0.792522    0.493233    0.316074    11.00000    0.02268    0.02190 =
         0.02513   -0.00375    0.00763    0.00256
O17   4   -0.083901    0.611229    0.112875    11.00000    0.02211    0.03009 =
         0.02373   -0.00017   -0.00055    0.00459
N1    3    0.817127    0.548790    0.549789    11.00000    0.01820    0.02019 =
         0.02336   -0.00152    0.00488    0.00161
C4    1    0.419532    0.590673    0.424394    11.00000    0.01973    0.01692 =
         0.01961    0.00088    0.00613   -0.00160
C9    1    0.502224    0.549945    0.331897    11.00000    0.02038    0.01812 =
         0.01991    0.00076    0.00685   -0.00130
C11   1    0.466928    0.650588    0.698510    11.00000    0.02019    0.01917 =
         0.01625    0.00051    0.00130    0.00266
C3    1    0.544112    0.609199    0.589132    11.00000    0.02033    0.01755 =
         0.02014   -0.00090    0.00586   -0.00118
C10   1    0.710761    0.528160    0.395533    11.00000    0.02145    0.01710 =
         0.02128    0.00008    0.00825   -0.00166
C5    1    0.219992    0.612056    0.351873    11.00000    0.02136    0.01850 =
         0.02142   -0.00018    0.00649    0.00052
AFIX  43
H5    2    0.162079    0.639684    0.411548    11.00000   -1.20000
AFIX   0
C12   1    0.576955    0.698905    0.746591    11.00000    0.02308    0.02257 =
         0.01822    0.00104    0.00347   -0.00145
AFIX  43
H12   2    0.704077    0.705258    0.711011    11.00000   -1.20000
AFIX   0
C2    1    0.735846    0.587034    0.644295    11.00000    0.02015    0.01981 =
         0.02038   -0.00208    0.00467   -0.00088
AFIX  43
H2    2    0.817702    0.598370    0.752843    11.00000   -1.20000
AFIX   0
C6    1    0.108730    0.592886    0.194273    11.00000    0.02063    0.02257 =
         0.02158    0.00382    0.00389   -0.00048
C8    1    0.383819    0.530611    0.173173    11.00000    0.02600    0.02054 =
         0.01972   -0.00174    0.00870   -0.00096
AFIX  43
H8    2    0.438671    0.502532    0.113040    11.00000   -1.20000
AFIX   0
C15   1    0.209125    0.680531    0.855731    11.00000    0.02306    0.02720 =
         0.02512   -0.00345    0.00708    0.00120
AFIX  43
H15   2    0.083808    0.673931    0.893895    11.00000   -1.20000
AFIX   0
C16   1    0.283299    0.641638    0.756095    11.00000    0.02275    0.02174 =
         0.02580   -0.00464    0.00562   -0.00222
AFIX  43
H16   2    0.208186    0.608581    0.726831    11.00000   -1.20000
AFIX   0
C13   1    0.502400    0.737872    0.846100    11.00000    0.03214    0.01972 =
         0.02081   -0.00179    0.00326   -0.00315
AFIX  43
H13   2    0.578396    0.770687    0.877472    11.00000   -1.20000
AFIX   0
C7    1    0.190843    0.551691    0.104288    11.00000    0.02561    0.02430 =
         0.01766   -0.00121    0.00251   -0.00228
AFIX  43
H7    2    0.112801    0.538614   -0.003539    11.00000   -1.20000
AFIX   0
C14   1    0.317390    0.728997    0.899747    11.00000    0.02979    0.02203 =
         0.01980   -0.00297    0.00391    0.00591
AFIX  43
H14   2    0.265293    0.755876    0.966047    11.00000   -1.20000
AFIX   0
C18   1   -0.177430    0.653183    0.196118    11.00000    0.02497    0.02930 =
         0.02786    0.00368    0.00403    0.00641
AFIX 137
H18A  2   -0.317516    0.661035    0.127764    11.00000   -1.50000
H18B  2   -0.091994    0.686315    0.205468    11.00000   -1.50000
H18C  2   -0.186945    0.640982    0.312231    11.00000   -1.50000
AFIX   0
H1    2    0.951060    0.534216    0.593710    11.00000    0.03599
HKLF 4


REM  0000_auto_a.res in P2(1)/c
REM wR2 = 0.0942, GooF = S = 1.082, Restrained GooF = 1.082 for all data
REM R1 = 0.0341 for 2425 Fo > 4sig(Fo) and 0.0359 for all 2556 data
REM 178 parameters refined using 0 restraints

END

WGHT      0.0471      0.3929

REM Highest difference peak  0.264,  deepest hole -0.185,  1-sigma level  0.037
Q1    1   0.5048  0.6299  0.6384  11.00000  0.05    0.26
Q2    1   0.4683  0.5709  0.3750  11.00000  0.05    0.21
Q3    1   0.5003  0.6084  0.4942  11.00000  0.05    0.20
Q4    1   0.5977  0.5409  0.3604  11.00000  0.05    0.20
Q5    1   0.1594  0.6006  0.2763  11.00000  0.05    0.19
;
_shelx_res_checksum              67794
_shelx_hkl_file                  
;
   0   0   1 9.39070 13.1740  14
   0   0   1 20.1030 22.1529   7
   0   0   1 15.5476 15.3084  29
   0   0   1 2.59316 21.2770  30
   0   0   2 502619. 7967.86  30
   0   0   2 492532. 7950.93  29
   0   0   2 485399. 7952.13  14
   0   0   2 493788. 7967.00   7
   0   0   3-40.5352 52.7845   7
   0   0   3-43.1277 49.8449  30
   0   0   3-5.82150 20.5744  29
   0   0   4 333348. 5633.78   7
   0   0   4 336654. 5635.04  30
   0   0  -5-8.78289 43.8094   2
   0   0   5-2.38901 67.3714  20
   0   0   5 38.9973 71.7073  30
   0   0  -5-89.9577 71.9296   3
   0   0   5 9.23442 73.9916   6
   0   0   5-26.6439 67.9608   7
   0   0  -6 56.6649 81.7593   3
   0   0   6 34.6562 100.172   6
   0   0   6 55.1429 81.6895   7
   0   0   6 42.6721 88.6941  21
   0   0   6 21.2516 71.1868  22
   0   0   6 147.163 69.0310   9
   0   0   6 44.5716 83.4320  32
   0   0   6 91.8843 79.1269  30
   0   0   7 26.7009 92.9861  32
   0   0   7-60.1461 113.089   6
   0   0   7 14.0022 79.9121  30
   0   0   8 1252.32 118.358  32
   0   0   8 1336.87 113.181   6
   0   0   9 233.667 77.0131  32
   0   0   9 185.691 73.5344   6
   0   1  -1 187561. 3169.11  12
   0  -1   1 192858. 3175.15  30
   0  -1   1 189960. 3174.75   7
   0  -1   1 191319. 3171.54  14
   0   1   2 3369.02 63.0186  29
   0  -1   2 3316.75 90.1584   7
   0  -1   2 3282.67 73.9333  14
   0  -1   3 3571.90 100.403   7
   0  -1   3 3581.19 73.2346  29
   0  -1   3 3332.82 98.6131  30
   0  -1   3 3366.78 75.1604  14
   0  -1   4 8826.70 203.615  30
   0  -1   4 8401.74 202.357   7
   0  -1   5 14.6199 71.2303  30
   0  -1   5 40.6740 67.2611  20
   0  -1   5 48.4007 75.2662   6
   0  -1   5 67.4015 67.4994   7
   0   1  -5-5.73521 73.7741   3
   0  -1   6 23560.9 481.687  32
   0   1   6 23565.0 476.053  31
   0   1  -6 23529.7 465.767   3
   0  -1  -6 23172.5 462.686   3
   0  -1   6 23676.8 481.911   6
   0  -1   6 22972.6 458.064  23
   0  -1   6 23043.6 475.441  22
   0  -1   6 22636.4 483.482  27
   0  -1   6 23843.1 494.054  21
   0  -1   6 24043.8 490.068  30
   0  -1   6 24307.1 485.077   7
   0  -1   6 23198.8 461.397   9
   0  -1   7 1784.58 128.602  32
   0   1   7 1895.35 126.809  31
   0  -1   7 1596.54 130.950   6
   0  -1   7 1886.66 113.693  22
   0  -1   8 9653.05 251.151   6
   0  -1   8 9617.28 257.061  32
   0   1   8 9464.47 245.434  31
   0  -1   9 10108.8 228.382   6
   0   1   9 10084.5 224.718  31
   0  -1   9 10090.0 231.805  32
   0   2   0 335584. 5667.25  12
   0  -2   0 343747. 5661.72   1
   0   2   0 335574. 5666.05   3
   0   2  -1 3131.34 72.4002  12
   0   2   1 3072.85 68.3307  12
   0   2   1 3106.38 66.7494  30
   0  -2   1 3114.77 67.3673  30
   0  -2   1 3058.91 67.3396   7
   0   2  -1 3125.64 58.4180   2
   0   2  -1 3182.22 71.7384   3
   0  -2   2 28450.8 484.824  30
   0   2  -2 27309.8 470.263  12
   0  -2   2 27420.0 484.556   7
   0  -2   2 27397.8 476.168  14
   0  -2   3 72051.7 1252.69  30
   0  -2   3 72159.6 1236.61  14
   0  -2   3 74201.4 1254.98   7
   0   2  -3 72047.6 1247.25   3
   0  -2   3 74584.5 1237.17  29
   0   2  -3 72596.9 1235.30   2
   0  -2   4 32806.1 592.278  14
   0  -2   4 35577.5 626.483  30
   0  -2   4 32988.9 585.827  29
   0  -2   4 36223.6 626.741   7
   0   2  -4 36244.8 617.231   3
   0   2  -4 34271.9 595.482   2
   0   2  -5 46639.5 834.670   3
   0  -2   5 47444.0 849.263  30
   0  -2   5 46741.9 846.431  20
   0  -2   5 47209.8 848.088   7
   0  -2   5 45122.2 831.659   9
   0  -2   5 45282.9 842.769   6
   0   2   6 6096.92 183.660  31
   0   2   6 5826.92 186.624  32
   0  -2   6 5753.00 188.349  32
   0  -2   6 5849.12 184.573  31
   0  -2  -6 5977.02 173.400   3
   0   2  -6 6286.55 181.736   3
   0  -2   6 5978.72 195.919   6
   0  -2   6 5959.92 190.683  27
   0  -2   6 6202.92 193.813  30
   0  -2   6 6171.94 189.090  22
   0  -2   6 6082.27 176.262  23
   0  -2   6 5620.20 200.361  21
   0   2   6 5803.53 197.759  21
   0  -2   6 5845.18 190.123   7
   0  -2   6 6105.32 174.689   9
   0  -2   7 2078.91 131.338  32
   0   2   7 2451.31 135.944  31
   0  -2   7 2363.11 131.665  31
   0  -2   7 2094.23 122.152  22
   0  -2   7 2251.74 115.012  23
   0  -2   7 2129.22 110.206   9
   0  -2   7 2290.94 143.848   6
   0  -2   8 16735.0 367.628   6
   0  -2   8 16672.3 366.321  31
   0  -2   8 17390.2 376.471  32
   0   2   8 16725.2 365.135  31
   0  -2   9 9703.26 220.413   6
   0   2   9 9616.08 215.606  31
   0  -2   9 9379.77 217.256  31
   0  -2   9 9894.91 223.045  32
   0   3   0 15.2913 41.4522  12
   0   3   0 18.8538 37.7104   3
   0  -3   0 4.87593 14.5062   1
   0  -3   1 120374. 1986.77   1
   0  -3   1 110966. 1983.31  30
   0   3   1 122863. 1984.34  30
   0   3  -1 117644. 1989.30  12
   0   3   1 114339. 1986.75  12
   0   3  -1 120096. 1988.41   3
   0   3  -1 122205. 1979.02   2
   0  -3   1 114762. 1983.92   7
   0   3   1 120176. 1983.93   7
   0   3   2 550729. 9287.53  30
   0  -3   2 563020. 9287.91  30
   0   3  -2 557368. 9280.69  12
   0   3  -2 554030. 9274.43   2
   0   3  -2 558628. 9287.48   3
   0  -3   2 541851. 9288.01   7
   0   3   2 567081. 9288.84   7
   0  -3   2 559902. 9284.69  14
   0  -3   3 56083.3 971.452   7
   0  -3   3 56236.3 957.571  14
   0   3  -3 54237.1 948.167   2
   0   3  -3 56240.5 967.355   3
   0  -3   3 56685.9 970.529  30
   0   3   3 55019.5 970.097  30
   0   3  -4 1.52762 32.6489   2
   0  -3   4 49.6607 36.7996  14
   0  -3   4 63.4979 35.8284  29
   0  -3   4 46.3176 58.5591  30
   0   3   4 64.3452 65.9317  30
   0  -3   4 41.2530 60.0446   7
   0   3   4-14.2408 62.1281   7
   0   3  -4 63.4781 71.4892   3
   0   3  -5-24.5513 76.2991   3
   0  -3   5 70.1280 65.8574  31
   0  -3   5 19.5388 70.1691  30
   0   3   5 46.6402 67.1410  30
   0  -3   5 57.6153 68.5078  20
   0   3   5 33.4479 68.4313  20
   0  -3   5 6.25492 64.0913   9
   0   3   5-14.4284 66.5629   7
   0   3   5 48.3632 74.9589   6
   0  -3   5 6.94783 76.0202   6
   0  -3   5 45.9839 71.2046   7
   0   3   6 4144.83 165.143  21
   0  -3   6 3927.93 163.869  21
   0  -3   6 3670.57 143.808  23
   0  -3   6 3690.07 155.069  22
   0  -3   6 3996.72 141.829   9
   0  -3   6 3695.76 130.707   8
   0   3   6 3419.78 148.184   7
   0  -3   6 4146.67 149.020   7
   0   3  -6 3567.44 146.692   3
   0  -3  -6 3576.18 133.032   3
   0  -3   6 3605.80 152.938   6
   0   3   6 3711.26 160.092   6
   0  -3   6 3937.46 152.266  30
   0   3   6 3850.38 155.178  30
   0  -3   6 3720.13 152.048  31
   0  -3   6 3840.31 150.801  32
   0   3   6 3789.63 146.806  31
   0   3   6 3679.39 153.325  32
   0  -3   6 4009.88 161.013  27
   0  -3   7 378.789 83.9727   9
   0   3   7 266.530 103.843  32
   0  -3   7 320.738 99.0341  32
   0  -3   7 353.962 91.0748  23
   0  -3   7 209.111 106.567   6
   0   3   7 180.740 112.157   6
   0   3  -7 208.677 78.2744   5
   0   3   7 274.475 95.5921  31
   0  -3   7 215.761 100.313  31
   0  -3   7 239.379 90.1054  22
   0  -3   8 1179.26 116.223   6
   0   3   8 1038.81 106.606   6
   0   3   8 1046.53 102.733  31
   0  -3   8 1222.06 110.427  31
   0   3   8 964.386 109.715  32
   0  -3   8 1143.14 113.646  32
   0   3   9 97.4244 62.5376  31
   0  -3   9 87.9668 68.6764  31
   0   3   9 289.032 74.0865   6
   0  -3   9 304.503 73.6267   6
   0   3   9 276.212 73.8928  32
   0  -3   9 181.817 71.0722  32
   0   4   0 94847.8 1639.28   3
   0   4   0 94291.3 1641.82  12
   0   4  -1 629803. 10446.1   3
   0  -4   1 631235. 10437.7   7
   0   4   1 622617. 10437.2   7
   0  -4   1 614998. 10437.0  30
   0   4   1 628632. 10437.1  30
   0  -4   1 632343. 10442.6   1
   0  -4  -1 629362. 10436.6   1
   0   4  -1 626089. 10436.9   2
   0   4  -1 626631. 10448.2  12
   0   4   1 620701. 10445.9  12
   0  -4   2 26788.1 469.962  30
   0   4   2 26994.0 470.345  30
   0  -4   2 27233.3 471.302  14
   0   4   2 25937.3 450.668  13
   0   4  -2 26905.9 455.447   2
   0   4  -2 27724.6 475.744   3
   0  -4   2 27479.2 471.304   7
   0   4   2 28181.5 471.457   7
   0   4  -2 26527.7 470.626  12
   0   4  -3 1166.54 77.1434   3
   0   4  -3 1014.25 37.8105   2
   0   4   3 1011.12 65.7015  30
   0  -4   3 1008.92 64.8342  30
   0  -4   3 1029.04 65.5231   7
   0   4   3 1046.13 67.0740   7
   0  -4   3 1000.54 57.0001  14
   0   4  -4 542.140 80.3178   3
   0   4   4 425.409 66.7300  30
   0  -4   4 513.854 66.2974  30
   0  -4   4 555.520 49.6822  14
   0   4   4 509.101 71.1420   7
   0  -4   4 487.744 70.0185   7
   0  -4   4 511.579 49.7992  29
   0  -4   5 18168.8 371.217  21
   0   4   5 17214.2 369.074  21
   0   4   5 17852.2 366.877  20
   0  -4   5 16964.8 364.990  20
   0  -4   5 17025.2 363.296   6
   0   4   5 17279.2 363.616   6
   0   4   5 17392.2 362.616  32
   0  -4   5 16623.7 359.731  31
   0  -4   5 17422.1 362.146  32
   0   4   5 17693.3 365.752   7
   0  -4   5 16558.1 357.650   9
   0  -4   5 17717.2 366.520   7
   0  -4   5 17900.2 368.856  30
   0   4   5 18163.9 368.739  30
   0   4  -5 18098.2 362.138   3
   0   4  -6 13024.2 301.217   3
   0  -4   6 12568.6 302.862  32
   0   4   6 13200.4 295.432  31
   0  -4   6 12022.8 297.888  31
   0   4   6 12665.0 301.354  32
   0  -4   6 12184.4 292.182  23
   0  -4   6 12782.8 311.072  22
   0  -4   6 12436.9 318.751  27
   0   4   6 13259.3 303.352   7
   0  -4   6 13408.6 297.049   9
   0  -4   6 12627.5 285.124   8
   0  -4   6 12265.3 301.689   7
   0   4   6 12731.5 301.281   6
   0  -4   6 12667.3 304.534   6
   0   4   6 12994.7 306.710  30
   0  -4   6 12652.5 306.380  30
   0  -4   7 11703.0 276.676   9
   0  -4   7 11133.7 293.749  22
   0  -4   7 12064.8 279.734  23
   0  -4   7 11760.9 290.237  31
   0   4   7 11930.6 284.314  31
   0  -4   7 11646.6 297.100  32
   0   4   7 12044.2 295.646  32
   0  -4   7 12068.2 296.556   6
   0   4   7 12085.8 294.429   6
   0   4  -7 10716.8 277.929   5
   0  -4   8 1115.22 83.3072  23
   0  -4   8 1226.33 108.977   6
   0   4   8 1022.53 110.940   6
   0  -4   8 1008.36 102.962  31
   0   4   8 1098.26 99.5328  31
   0   4   8 1079.28 109.584  32
   0  -4   8 1086.94 107.930  32
   0   4   9 549.157 74.9455  32
   0   4   9 517.792 66.6867  31
   0  -4   9 557.339 72.4238  32
   0  -4   9 383.832 71.4587  31
   0   5   0-49.3139 78.8662   3
   0   5   0 7.48932 81.8168  12
   0  -5   0 32.1596 29.0147   1
   0  -5  -1 89233.5 1481.68   1
   0   5  -1 88863.4 1485.51   2
   0  -5   1 93385.4 1489.31   1
   0   5  -1 92109.3 1496.04   3
   0  -5   1 89174.8 1480.47  30
   0   5   1 85996.4 1479.89  30
   0   5   1 88490.4 1496.43  12
   0   5  -1 89911.5 1498.95  12
   0   5   1 86289.5 1480.29   7
   0  -5   1 84748.3 1480.72   7
   0   5   2 25857.0 434.777   7
   0  -5   2 25902.7 435.326   7
   0   5  -2 25167.4 420.195   2
   0   5   2 24599.7 434.621  12
   0   5  -2 24904.9 441.281  12
   0  -5   2 24475.6 432.664  30
   0   5   2 24018.6 432.221  30
   0   5  -2 24602.8 442.606   3
   0  -5   2 24925.3 438.504  14
   0   5   2 23057.4 416.858  13
   0   5  -3 954.882 82.2806   3
   0   5  -3 901.745 36.4372   2
   0  -5   3 944.304 59.7557  14
   0   5  -3 883.660 65.4109  12
   0   5   3 846.461 61.1098   7
   0  -5   3 969.809 67.9259   7
   0  -5   3 849.117 66.6151  30
   0   5   3 864.428 61.1449  30
   0  -5   4 16830.7 321.866  29
   0  -5   4 16604.8 319.190  14
   0  -5   4 17613.6 338.412   7
   0   5   4 16751.5 336.353   7
   0   5   4 16670.1 335.847  30
   0  -5   4 16281.4 334.730  30
   0   5  -4 16611.4 338.099   3
   0   5   5 26728.9 526.099  21
   0  -5   5 27660.1 526.604  21
   0  -5   5 26670.4 530.292  22
   0   5  -5 26920.7 517.794   3
   0   5   5 26594.1 508.375  31
   0  -5   5 25588.0 512.876  31
   0   5   5 26564.7 517.579  32
   0  -5   5 26289.0 515.978  32
   0  -5   5 26828.2 540.910  27
   0  -5   5 25886.6 484.917  14
   0   5   5 27391.4 522.899  30
   0  -5   5 27724.4 525.219  30
   0  -5   5 26235.8 514.237   9
   0  -5   5 26933.5 517.467   7
   0   5   5 27998.2 519.940   7
   0  -5   5 25302.6 514.426   6
   0   5   5 26710.5 515.913   6
   0  -5   6 235.316 76.4997   8
   0  -5   6 167.017 83.7417   9
   0  -5   6 205.211 90.7061  32
   0   5   6 277.695 94.7471  32
   0  -5   6 197.184 93.1410  27
   0  -5   6 294.568 101.852  23
   0  -5   6 173.715 97.0030   6
   0   5   6 229.257 84.2764   7
   0  -5   6 221.883 79.4999   7
   0   5   6 231.963 97.1466   6
   0  -5   6 309.302 99.3724  22
   0  -5   6 205.877 88.7180  31
   0  -5   6 227.731 86.8137  30
   0   5   6 148.114 85.1451  30
   0   5   6 122.951 81.7164  31
   0   5  -6 141.610 104.102   3
   0  -5   7 7817.31 235.347  22
   0  -5   7 8176.05 219.324  23
   0  -5   7 7871.35 229.813   6
   0   5   7 8006.08 227.490   6
   0   5  -7 7233.67 217.892   5
   0  -5   7 7991.23 227.123  31
   0   5   7 8065.57 220.818  31
   0  -5   7 8079.27 233.589  32
   0   5   7 7925.28 229.601  32
   0  -5   7 7442.66 199.789   8
   0  -5   7 8159.63 217.868   9
   0  -5   8 7167.92 200.499   6
   0   5   8 6832.89 196.874   6
   0  -5   8 6860.09 179.520  23
   0   5   8 6385.78 188.234  31
   0  -5   8 6832.27 196.250  31
   0  -5   8 7167.66 202.895  32
   0   5   8 6932.31 198.177  32
   0   5   9 5712.78 144.309  31
   0  -5   9 6374.79 155.255  31
   0   6   0 27273.6 523.922   3
   0   6   0 28626.5 527.811  12
   0  -6  -1 10757.8 188.802   1
   0  -6   1 10772.8 196.301   1
   0   6  -1 10512.9 216.244   3
   0  -6   1 10032.1 183.920  30
   0   6   1 10428.2 184.147  30
   0   6  -1 10024.0 219.814  12
   0   6   1 10733.7 217.728  12
   0   6   1 10144.4 184.438   7
   0  -6   1 10120.3 185.041   7
   0   6   2 187904. 3145.35   7
   0  -6   2 194013. 3145.95   7
   0   6  -2 188444. 3135.00   2
   0  -6  -2 185042. 3139.95   1
   0   6  -2 187901. 3155.89  12
   0   6   2 183228. 3149.56  12
   0  -6   2 183897. 3152.36  14
   0   6  -2 187693. 3156.62   3
   0  -6   2 190162. 3144.94  30
   0   6   2 184329. 3144.49  30
   0  -6   3 16128.6 305.662   7
   0   6   3 16006.0 306.024   7
   0  -6   3 15714.0 304.269  14
   0   6  -3 15101.6 300.727  12
   0   6  -3 16595.7 317.962   3
   0   6   3 15990.2 305.296  30
   0  -6   3 15736.0 303.594  30
   0  -6   4 76312.2 1326.86   7
   0   6   4 78308.8 1328.19   7
   0  -6   4 75955.2 1318.98  29
   0  -6   4 75061.6 1314.41  14
   0   6   4 74604.7 1326.72  30
   0  -6   4 77652.4 1328.39  30
   0   6  -4 76528.2 1331.00   3
   0  -6   5 1153.57 104.805  22
   0  -6   5 1207.13 91.1857   9
   0   6  -5 1207.79 107.646   3
   0  -6   5 1258.84 90.0913  32
   0   6   5 1167.27 82.1961  31
   0  -6   5 1110.93 90.2969  31
   0   6   5 1161.38 89.4798  32
   0  -6   5 1218.04 104.489  27
   0  -6   5 1189.22 65.1203  14
   0  -6   5 1141.94 92.6602  30
   0   6   5 1197.76 94.0696  30
   0   6   5 1157.63 94.7235  21
   0  -6   5 1408.23 93.7322  21
   0   6   5 1355.25 84.9915   7
   0  -6   5 1370.41 87.4235   7
   0  -6   5 1123.26 91.8587   6
   0   6   5 1197.46 91.0774   6
   0  -6   6 6592.43 192.552  32
   0   6   6 5875.93 188.846  32
   0   6   6 5867.13 182.184  31
   0  -6   6 6178.34 186.685  31
   0  -6   6 6103.55 188.368   7
   0  -6   6 5997.04 187.563   9
   0   6   6 6208.23 185.454   7
   0  -6   6 6406.84 195.881  23
   0  -6   6 6047.94 206.608  22
   0   6  -6 6287.86 204.587   3
   0   6   6 6031.01 191.083   6
   0  -6   6 5833.13 193.468   6
   0  -6   6 6273.26 192.332  30
   0   6   6 5583.64 186.430  30
   0   6   7 276.849 90.7132  31
   0  -6   7 283.398 99.9145  31
   0  -6   7 372.333 98.0719  32
   0   6   7 295.638 94.3045  32
   0  -6   7 284.505 100.432  23
   0  -6   7 318.842 82.0705  24
   0   6  -7 213.166 84.9751   5
   0  -6   7 320.596 69.1042   8
   0  -6   7 323.790 90.3636   9
   0  -6   7 308.023 105.423  22
   0  -6   7 300.362 104.009   6
   0   6   7 285.256 103.449   6
   0  -6   8 1188.62 91.6630  23
   0  -6   8 1388.60 107.019   6
   0   6   8 1204.72 106.179   6
   0   6   8 1111.81 94.0100  31
   0  -6   8 1247.48 99.8732  32
   0  -6   8 1111.03 101.027  31
   0   6   8 1152.97 100.002  32
   0  -6   9 6739.78 161.884  31
   0   7   0 15.6135 86.6109  12
   0  -7   0 0.57227 31.6334   1
   0   7  -1 1149.68 91.7698   3
   0  -7  -1 1110.48 40.7012   1
   0  -7   1 1003.19 51.3756   1
   0   7   1 1053.20 33.3890  30
   0  -7   1 1113.06 33.7611  30
   0   7   1 1140.21 89.2752  12
   0   7  -1 1205.18 95.0951  12
   0   7   1 957.121 33.5731   7
   0  -7   1 1023.73 34.0561   7
   0   7  -2 534.627 81.9084   3
   0  -7  -2 628.083 37.5573   1
   0   7   2 462.055 76.5775  12
   0   7  -2 621.647 86.7024  12
   0   7   2 446.708 41.9302  30
   0  -7   2 505.826 41.2209  30
   0  -7   2 484.210 56.0295  14
   0   7   2 472.168 41.7532   7
   0  -7   2 526.914 42.0271   7
   0   7  -3 37252.7 668.752   3
   0  -7  -3 36154.1 642.660   1
   0   7  -3 36514.1 654.474  12
   0  -7   3 37183.2 657.618  14
   0   7   3 36497.4 653.514  30
   0  -7   3 37509.4 654.873  30
   0   7   3 37373.3 653.676   7
   0  -7   3 36563.4 654.762   7
   0  -7  -4 524.042 45.5011   1
   0   7   4 625.140 66.4773  30
   0  -7   4 680.006 68.6485  30
   0  -7   4 769.876 62.2776  14
   0  -7   4 641.790 70.3609   7
   0   7   4 742.841 65.6580   7
   0   7  -4 733.376 98.6275   3
   0   7   5 958.236 85.3415  30
   0  -7   5 1059.39 84.1591  30
   0  -7   5 1026.11 64.6652  14
   0  -7   5 921.740 83.3629   7
   0   7   5 931.830 85.1998   7
   0  -7   5 894.874 72.3522  18
   0   7   5 1165.74 146.093  19
   0  -7  -5 916.324 59.3442   1
   0  -7   5 837.292 91.0746   6
   0   7   5 1037.42 92.6383   6
   0  -7   5 1078.24 105.012  27
   0  -7   5 1017.10 90.4272  21
   0   7   5 1018.40 92.5850  21
   0  -7   5 881.559 101.937  22
   0   7  -5 1003.50 112.145   3
   0  -7   5 935.158 81.3966  32
   0  -7   5 1055.04 88.2936  31
   0   7   5 965.639 81.9298  31
   0   7   5 964.640 86.1357  32
   0  -7   6 25330.1 495.517  32
   0   7   6 24200.6 484.593  31
   0   7   6 24740.4 494.017  32
   0  -7   6 23602.1 489.295  31
   0  -7   6 24698.9 496.830   9
   0  -7   6 23852.6 511.753  22
   0   7  -6 24469.5 503.538   3
   0   7   6 24781.4 491.981   6
   0  -7   6 24672.2 491.808   6
   0   7   6 22926.7 489.663  30
   0  -7   6 23184.8 491.511  30
   0  -7   7 390.012 93.6648  31
   0   7   7 249.179 86.8130  31
   0  -7   7 294.032 96.5125  32
   0   7   7 261.791 98.3342  32
   0  -7   7 338.419 104.078  23
   0  -7   7 299.022 85.5122  24
   0   7  -7 383.504 91.5653   5
   0  -7   7 334.244 94.3198   9
   0  -7   7 389.057 73.8876   8
   0  -7   7 397.693 104.593  22
   0   7   7 338.604 95.8862   6
   0  -7   7 413.205 102.995   6
   0  -7   8 3082.57 123.087  23
   0   7   8 3016.88 118.314  31
   0  -7   8 3051.21 128.519  32
   0   7   8 2872.30 126.633  32
   0  -7   8 3291.16 132.148  31
   0   7   8 3147.79 129.620   6
   0  -7   8 2909.22 127.763   6
   0  -7   9 2963.94 96.4914  31
   0   8   0 68254.1 1178.68  12
   0  -8   0 67827.6 1152.71   1
   0   8  -1 20535.5 380.275  12
   0   8   1 20534.1 379.231  12
   0   8  -1 19405.8 378.479   3
   0  -8   1 19579.0 356.131   1
   0  -8  -1 19052.8 346.235   1
   0   8  -2 19963.5 365.216   3
   0  -8  -2 18149.4 328.489   1
   0   8  -2 19376.1 362.333  12
   0   8   2 18620.0 354.657  12
   0  -8  -2 17989.4 323.355  14
   0  -8   2 19663.5 331.799  30
   0   8   2 17234.9 329.766  30
   0  -8   2 18652.9 330.669   7
   0   8   2 17495.6 328.800   7
   0   8  -3 6029.39 172.696   3
   0  -8  -3 5791.81 128.563   1
   0   8  -3 5908.82 157.859  12
   0  -8   3 6112.44 142.313  30
   0   8   3 5570.06 138.969  30
   0  -8   3 5770.68 148.570  14
   0   8   3 5817.33 138.821   7
   0  -8   3 6214.86 141.689   7
   0  -8  -4 14531.3 292.051   1
   0  -8   4 15599.6 310.597  14
   0   8   4 15009.2 313.027  30
   0  -8   4 15582.9 314.348  30
   0  -8   4 16034.1 314.882   7
   0   8   4 15422.1 310.351   7
   0   8  -4 15849.4 334.867   3
   0  -8   5 21849.4 479.128  27
   0  -8   5 22463.2 429.246  14
   0   8   5 22612.7 445.965  30
   0  -8   5 23705.0 449.809  30
   0  -8  -5 20357.7 414.316   1
   0  -8   5 21486.8 439.073   6
   0   8   5 22278.4 440.270   6
   0   8   5 21211.4 498.162  19
   0  -8   5 21776.4 435.330  18
   0  -8   5 24598.5 458.396  21
   0  -8   5 22618.0 444.066   7
   0   8   5 22581.2 442.975   7
   0  -8   5 22688.2 442.129  32
   0   8   5 21874.1 440.428  32
   0  -8   5 22038.7 442.860  31
   0   8   5 22061.6 433.557  31
   0   8  -5 22885.9 464.020   3
   0   8   6 582.766 92.2202   6
   0  -8   6 590.892 96.1193   6
   0  -8   6 776.486 116.580  22
   0   8  -6 797.150 129.247   3
   0   8   6 605.193 87.5282  31
   0  -8   6 639.431 93.8508  31
   0   8   6 739.590 93.6309  32
   0  -8   6 752.470 96.6712  32
   0  -8   6 626.716 101.563   9
   0  -8   7 5580.30 178.091  31
   0   8   7 5143.52 168.305  31
   0  -8   7 5473.11 178.601  32
   0   8   7 5461.27 181.883  32
   0   8   7 5522.69 179.995   6
   0  -8   7 5728.69 182.359   6
   0  -8   7 5382.66 166.858   8
   0  -8   7 5779.19 184.424   9
   0  -8   7 5447.53 187.178  23
   0  -8   7 5342.29 196.957  22
   0   8   8 87.7386 76.2988  32
   0  -8   8 131.426 75.7186  32
   0  -8   8 122.213 79.0915  31
   0   8   8 110.839 69.1611  31
   0   8   8 182.968 79.3894   6
   0  -8   8 168.726 78.0254   6
   0  -8   8 131.553 80.1478  23
   0  -8   9 241.172 51.4893  31
   0   9   0 651.840 99.3086  12
   0  -9   0 39.3512 32.7351   1
   0  -9   1 204.632 40.5388   1
   0  -9  -1 252.560 33.3653   1
   0   9  -1 223.406 94.6340   3
   0   9   1 143.422 82.5649   3
   0   9  -1 230.221 99.2267  12
   0   9   1 285.049 91.9532  12
   0   9   2 397.301 92.0689  12
   0   9  -2 428.030 105.389  12
   0  -9  -2 470.628 39.5079  14
   0   9  -2 557.845 105.468   3
   0   9   2 426.346 38.5601  30
   0  -9   2 446.622 40.4957  30
   0  -9  -2 431.208 40.0218   1
   0  -9   2 428.673 40.5949   7
   0   9   2 396.248 38.4750   7
   0   9  -3 16031.2 320.972  12
   0   9   3 15275.9 300.014  30
   0  -9   3 15130.3 299.944  30
   0  -9   3 15532.3 314.213  14
   0   9   3 15691.2 299.311   7
   0  -9   3 15984.4 300.635   7
   0   9  -3 15992.2 334.503   3
   0  -9  -3 15585.2 290.536   1
   0  -9   4 17.9517 54.3926   7
   0   9   4 20.9903 52.6510   7
   0  -9  -4 86.9916 37.2971   1
   0  -9   4 29.1685 53.2682  30
   0   9   4 63.9819 54.1944  30
   0  -9   4 97.5908 58.7343  14
   0   9  -4 80.7785 102.317   3
   0   9  -5 347.056 115.675   3
   0  -9   5 276.263 69.3280  18
   0  -9   5 233.636 66.5050  32
   0   9   5 221.174 67.9010  32
   0  -9   5 342.409 68.2723  30
   0  -9   5 249.080 74.9062  31
   0   9   5 317.008 69.0132  31
   0   9   5 252.327 67.4655  30
   0  -9   5 147.197 59.2189  14
   0   9   5 274.435 77.4767   6
   0   9   5 303.863 68.0895   7
   0  -9   5 126.021 74.0503   6
   0  -9   5 225.094 62.7048  29
   0   9   5 281.584 74.2855  28
   0   9   5 211.749 71.4992  25
   0   9   6 14361.4 327.284  32
   0  -9   6 14731.2 330.020  31
   0  -9   6 14140.8 326.485  32
   0   9   6 14545.9 316.191  31
   0  -9   6 14850.6 341.526   9
   0  -9   6 14991.2 358.093  22
   0  -9   6 13917.9 311.334  18
   0   9   6 15014.9 327.815   6
   0  -9   6 14628.3 328.903   6
   0   9  -6 15215.9 357.588   3
   0  -9   7 148.716 84.7332  32
   0   9   7 147.417 84.2870  32
   0  -9   7 199.533 104.185  22
   0  -9   7 148.375 73.6191   8
   0  -9   7 97.9869 87.5443   9
   0  -9   7 192.165 105.079  23
   0  -9   7 83.3561 87.1667   6
   0   9   7 199.556 89.6696   6
   0   9   7 143.985 76.0310  31
   0  -9   7 155.964 87.7224  31
   0  -9   8 141.899 73.3435  31
   0   9   8 155.564 63.9760  31
   0  -9   8 185.546 74.1864   6
   0   9   8 227.875 76.4767   6
   0  -9   8 153.994 71.8594  32
   0   9   8 143.121 70.0901  32
   0  -9   8 102.613 79.9511  23
   0  -9   9 131.172 43.5503  31
   0 -10   0 1145.54 51.5899   1
   0  10   0 1057.18 114.562  12
   0 -10   1 3566.15 111.135  14
   0  10   1 3559.51 141.284  12
   0  10  -1 3436.72 143.765   3
   0  10   1 3405.27 133.008   3
   0 -10   1 3648.95 99.1227   1
   0 -10  -1 3537.85 88.0933   1
   0 -10  -2 5755.47 122.377   1
   0 -10  -2 5687.73 122.148  14
   0  10   2 5930.11 170.556  12
   0  10  -2 5817.28 173.778  12
   0  10  -2 5916.80 182.684   3
   0  10  -3 9995.20 245.826   3
   0 -10  -3 9180.58 186.501   1
   0 -10   3 9362.87 195.246  30
   0  10   3 8921.45 192.468  30
   0 -10   3 9425.99 214.743  14
   0  10  -3 9757.37 226.608  12
   0 -10   3 9294.62 193.779   7
   0  10   3 8883.17 190.483   7
   0 -10   4 9540.05 220.076  18
   0  10   4 8326.28 268.584  19
   0 -10  -4 9200.66 192.656   1
   0 -10   4 8778.49 210.364  30
   0  10   4 8813.81 207.950  30
   0 -10   4 8971.52 217.253  14
   0 -10   4 9697.16 210.975   7
   0  10   4 9479.62 208.871   7
   0 -10   4 9182.73 239.911  22
   0  10  -4 10242.3 257.808   3
   0 -10   4 9595.39 251.966  27
   0 -10   5 33215.8 623.663  18
   0  10   5 32568.1 616.886  32
   0 -10   5 31761.8 618.958  31
   0 -10   5 30367.7 611.968   6
   0  10   5 33688.1 616.259   6
   0 -10   5 31218.1 616.742  30
   0  10  -5 35121.6 657.759   3
   0  10   5 35119.6 632.809  25
   0 -10   5 32721.3 652.402  22
   0  10   5 33313.7 630.038  28
   0 -10   5 33649.3 667.810  27
   0 -10   5 32926.9 619.343  29
   0  10   5 32679.6 621.904  26
   0 -10   5 33280.0 617.732  14
   0  10   6 2559.81 124.819   6
   0 -10   6 2757.08 127.898   6
   0 -10   6 3011.49 144.502   9
   0 -10   6 2615.38 114.993  18
   0  10   6 2626.42 124.334  32
   0  10   6 2840.84 118.339  31
   0 -10   6 2887.04 131.739  31
   0 -10   6 2797.01 126.251  32
   0  10  -6 2934.69 166.857   3
   0  10   7-9.87215 76.5084  32
   0 -10   7 73.3047 76.1028  32
   0 -10   7-2.87038 103.667  23
   0 -10   7-53.1322 95.5726  22
   0 -10   7-5.08749 80.0816  31
   0  10   7 116.636 68.4557  31
   0 -10   7 21.3095 72.3651   8
   0 -10   7 29.6346 88.5420   9
   0  10   7 67.7228 82.1043   6
   0 -10   7-20.9954 80.6071   6
   0 -10   8 3165.88 110.390  32
   0 -10   8 3344.65 117.539  31
   0 -10   8 3247.68 125.897  23
   0 -10   9 7953.90 156.316  31
   0 -11   0 40.6826 38.7029   1
   0  11   0 68.1951 112.948  12
   0  11   0 0.68957 36.7282   5
   0  11  -1 9276.10 233.274  12
   0  11   1 9077.15 229.592  12
   0  11  -1 8655.88 231.180   3
   0  11   1 8249.86 218.724   3
   0 -11   1 8614.96 186.486   1
   0 -11  -1 8909.44 175.650   1
   0 -11   1 8643.29 198.908  14
   0 -11  -1 8851.60 186.623  14
   0  11  -2 16067.8 343.112  12
   0  11   2 16170.8 338.438  12
   0  11  -2 15736.6 349.113   3
   0 -11  -2 15879.4 294.914   1
   0 -11  -2 15764.4 294.606  14
   0 -11   3 11489.7 250.251  14
   0  11  -3 11927.1 264.599  12
   0  11  -3 12303.4 283.217   3
   0 -11  -3 11267.9 219.119   1
   0  11  -4 212.050 116.706   3
   0  11   4 231.773 124.455  19
   0 -11   4 205.557 67.4619  18
   0 -11   4 140.954 52.1208  30
   0  11   4 132.316 77.3059  25
   0 -11   4 181.148 84.2207  22
   0  11   4 161.036 78.8524  28
   0 -11   4 232.306 82.9666  27
   0 -11   4 204.639 66.7285  14
   0 -11   5 10531.3 252.690  18
   0  11   5 10277.5 240.300   6
   0 -11   5 10303.9 247.150  14
   0  11  -5 9518.07 295.791  15
   0 -11   5 10402.6 248.258  31
   0  11  -5 10596.2 292.204   3
   0  11   5 10948.5 262.173  25
   0 -11   5 10095.1 279.917  22
   0  11   5 10801.5 256.158  26
   0 -11   5 10204.1 250.313  29
   0  11   5 10929.2 263.364  28
   0 -11   6 1634.99 98.3333  18
   0 -11   6 1856.59 105.840  32
   0 -11   6 1799.27 108.017  31
   0  11   6 1396.20 98.8442  32
   0  11   6 1679.04 94.5458  31
   0 -11   6 1787.51 129.546   9
   0  11  -6 1691.88 153.726   3
   0 -11   6 1937.43 110.385   6
   0  11   6 1625.75 102.299   6
   0 -11   7 72.5214 73.0640   6
   0  11   7 76.8094 73.1716   6
   0 -11   7-2.84093 103.278  23
   0  11   7 158.360 73.7347  32
   0 -11   7 34.8746 70.6148  32
   0 -11   7 40.4979 79.8967  31
   0  11   7 133.635 63.6637  31
   0 -11   7-23.8291 71.0514   8
   0 -11   7 73.2817 88.8575   9
   0 -11   8 131.881 68.4958   9
   0 -11   8 205.073 62.7698  31
   0 -11   8 146.619 77.7813  23
   0  12   0 4401.67 170.174  12
   0 -12   0 4237.60 106.041   1
   0 -12   0 4254.72 121.899  14
   0  12   1 28299.2 554.972   3
   0  12  -1 28217.1 564.123   3
   0 -12  -1 29537.7 527.508  14
   0 -12   1 29783.0 542.033  14
   0  12   1 30108.2 564.226  12
   0  12  -1 30362.6 568.565  12
   0 -12   1 27932.1 528.038   1
   0 -12  -1 28957.9 515.811   1
   0  12  -2 18372.4 406.113   3
   0 -12  -2 18390.6 350.396  14
   0 -12  -2 19583.5 350.933   1
   0  12   2 19753.1 396.729  12
   0  12  -2 19450.2 402.165  12
   0  12  -3 11132.1 265.870  12
   0 -12   3 11482.4 253.370  14
   0  12   3 10637.5 288.758  19
   0 -12   3 10793.8 245.264  18
   0 -12  -3 10462.6 215.005   1
   0  12  -3 11231.6 284.514   3
   0  12   4 347.643 135.158  19
   0 -12   4 175.677 70.2262  18
   0 -12   4 201.750 91.4417  22
   0 -12   4 232.426 88.5450  27
   0  12   4 230.485 86.3470  28
   0  12   4 243.942 83.1451  25
   0 -12   4 489.685 74.4761  14
   0  12  -4 197.125 126.457   3
   0  12   5 190.284 154.844  19
   0 -12   5 19.0931 75.5728  18
   0 -12   5 75.9987 74.5910  31
   0 -12   5 7.36828 99.2849  22
   0 -12   5 78.5049 70.1933  14
   0  12  -5 114.647 158.898  15
   0  12   5 218.716 86.5597  26
   0 -12   5 88.8957 77.2196  29
   0  12   5 177.399 88.3788  25
   0 -12   6 19954.6 407.283  18
   0  12  -6 19271.1 447.196   3
   0 -12   6 20039.7 447.567  22
   0 -12   6 20280.4 405.065  31
   0  12   6 18716.7 389.455   6
   0  12  -6 19556.7 434.511   5
   0 -12   7 483.869 79.2582  31
   0 -12   7 465.008 96.2478   9
   0 -12   7 354.364 78.4568   8
   0  12   7 438.271 67.6268  32
   0 -12   7 256.046 108.302  23
   0 -12   8 8046.87 181.533  31
   0 -12   8 8433.46 198.614  23
   0  13   0 30.6904 33.1021   5
   0 -13   0 53.3045 63.4289  14
   0  13   0-46.3535 124.402  12
   0 -13   0 55.4284 41.8795   1
   0  13  -1 4383.63 175.659  12
   0  13   1 4467.69 170.242  12
   0 -13   1 3890.55 116.880   1
   0 -13  -1 4252.14 106.851   1
   0  13  -1 4045.62 176.213   3
   0  13   1 3985.69 159.649   3
   0 -13   1 4253.71 134.740  14
   0 -13  -1 4445.71 122.536  14
   0  13  -2 192.709 113.759  12
   0  13   2 116.518 107.040  12
   0 -13  -2 171.152 39.8490   1
   0 -13   2 177.954 70.9035  14
   0 -13  -2 230.576 45.3701  14
   0  13  -2 143.865 120.300   3
   0 -13   3 5261.26 159.526  14
   0  13  -3 5177.38 199.050   3
   0  13  -3 4927.63 174.672  12
   0 -13   3 4789.48 148.542  18
   0  13   3 4791.07 196.891  19
   0 -13   4 55554.1 1020.80  17
   0  13   4 59229.2 1056.87  28
   0  13  -4 58420.4 1075.41   3
   0 -13   4 56508.3 1057.01  22
   0  13   4 59996.3 1056.13  25
   0  13  -4 55596.9 1073.68  15
   0 -13   4 57380.6 1039.21  14
   0  13   4 57778.8 1093.38  19
   0 -13   4 58037.7 1040.56  18
   0 -13   5 5458.75 175.147  29
   0  13   5 5499.39 180.451  26
   0  13   5 4609.87 242.230  19
   0 -13   5 5134.29 169.004  18
   0  13   5 5429.93 182.458  25
   0 -13   5 5170.98 198.495  22
   0 -13   5 5250.76 166.965  14
   0  13  -5 5306.03 219.323   3
   0  13  -5 4786.10 234.322  15
   0  13  -6 2474.00 165.263   3
   0 -13   6 2603.24 118.602  18
   0 -13   6 2409.39 113.615  31
   0 -13   6 2444.71 147.882  22
   0 -13   7 466.910 96.0513   9
   0 -13   7 359.247 75.9212   8
   0 -13   7 347.685 106.465  23
   0 -13   7 507.450 74.8269  31
   0 -13   8 738.459 55.7719  31
   0 -13   8 767.017 83.0843  23
   0 -14   0 90280.5 1451.88  14
   0 -14   0 92842.2 1434.45   1
   0  14  -1 7152.20 173.237   5
   0 -14   1 7806.59 181.815   1
   0 -14  -1 8132.18 170.380   1
   0  14  -1 7512.20 233.739   3
   0  14   1 7882.68 223.098   3
   0 -14  -1 7877.59 183.067  14
   0 -14   1 7888.41 196.820  14
   0  14  -1 7976.07 235.714  12
   0  14   1 8295.31 235.359  12
   0 -14  -2 43481.7 787.013  14
   0 -14   2 46175.2 822.954  14
   0  14  -2 44798.8 848.227   3
   0  14   2 47268.7 837.958  12
   0  14  -2 45939.8 842.507  12
   0 -14  -2 45209.3 783.647   1
   0 -14   2 44033.9 814.627  18
   0  14  -2 42504.2 847.711  15
   0  14  -3 7504.81 218.029  12
   0  14   3 7551.42 212.442  28
   0  14  -3 7199.06 236.635   3
   0 -14   3 6931.54 193.190  18
   0  14   3 6944.03 238.499  19
   0 -14   3 7425.71 205.102  22
   0  14   3 7019.19 206.193  25
   0 -14   3 6881.57 186.450  17
   0  14  -3 6888.17 250.187  15
   0 -14   3 7143.04 197.521  14
   0  14   4 92414.3 1619.55  28
   0  14  -4 91012.0 1638.30   3
   0 -14   4 90829.7 1602.64  18
   0  14   4 90490.4 1656.03  19
   0  14   4 94583.8 1620.86  25
   0 -14   4 90747.2 1619.64  22
   0 -14   4 89682.3 1585.13  17
   0  14  -4 91009.1 1639.47  15
   0 -14   4 89327.3 1601.73  14
   0 -14   5 75195.8 1324.42  18
   0  14   5 72238.8 1391.45  19
   0 -14   5 73684.4 1320.48  14
   0  14  -5 73480.6 1361.72   3
   0  14  -5 72466.1 1355.37  15
   0 -14   5 75828.8 1350.20  22
   0  14   5 76573.1 1337.92  25
   0  14   5 73904.6 1326.44  26
   0 -14   5 71596.4 1325.06  29
   0 -14   6 289.650 71.3735  31
   0  14  -6 244.221 140.697  15
   0  14   6 200.185 77.3357  26
   0 -14   6 120.695 72.4584  18
   0 -14   6 302.856 111.330  22
   0 -14   7 138.156 89.4931   9
   0 -14   7 116.405 71.7247   8
   0 -14   7 117.113 95.1726  22
   0 -14   7 164.282 62.0446  31
   0 -14   7 295.715 105.300  23
   0 -14   8 2687.57 104.020  23
   0 -15   0 93.8702 68.0610  14
   0 -15   0 37.0080 44.0940   1
   0 -15  -1 2001.13 73.8293   1
   0 -15   1 1762.56 82.1004   1
   0 -15   1 1787.32 93.7679  18
   0  15   1 1784.30 134.148   3
   0  15  -1 1627.17 145.651   3
   0  15  -1 1659.91 76.1283   5
   0 -15  -1 1943.79 88.8028  14
   0 -15   1 1927.74 101.858  14
   0  15  -1 1888.47 161.096  15
   0  15   1 1953.56 148.448  12
   0  15  -1 1962.33 150.857  12
   0 -15   2 5587.62 166.444  18
   0  15  -2 5664.39 203.042  12
   0  15  -2 5341.38 212.690   3
   0 -15   2 5452.11 170.555  14
   0  15   2 5557.70 177.195  25
   0  15   2 5783.71 184.270  28
   0  15   2 5394.02 201.509  19
   0  15  -2 5662.84 225.483  15
   0 -15   3 44710.7 838.469  17
   0  15  -3 45531.1 881.797   3
   0 -15   3 46491.3 851.407  14
   0  15  -3 45476.0 887.192  15
   0  15   3 46898.2 865.457  28
   0 -15   3 45926.2 851.288  22
   0  15   3 45664.4 889.880  19
   0 -15   4 246856. 4239.73  17
   0  15  -4 240350. 4288.18  15
   0  15   4 256452. 4275.35  28
   0 -15   4 248957. 4257.95  14
   0 -15   4 249706. 4271.30  22
   0  15   4 256599. 4275.84  25
   0  15   4 251105. 4312.03  19
   0 -15   4 250768. 4257.16  18
   0  15  -4 250917. 4293.59   3
   0  15  -5 24346.2 535.775   3
   0  15  -5 22444.7 503.429   5
   0 -15   5 23999.6 487.949  14
   0 -15   5 22954.6 492.609  29
   0  15   5 23582.6 494.085  26
   0 -15   5 24765.6 516.325  22
   0  15   5 24293.4 502.173  25
   0  15   5 24442.1 558.524  19
   0 -15   5 24772.5 493.709  18
   0  15  -5 23726.7 534.585  15
   0  15  -6 3913.81 190.125  15
   0  15   6 3644.57 139.002  26
   0 -15   6 4132.14 164.512   9
   0 -15   6 4145.47 172.474  22
   0 -15   6 3961.14 144.018  18
   0 -15   7 784.947 81.1826   8
   0 -15   7 1078.49 111.366  22
   0 -15   8 34283.1 614.238  23
   0 -16   0 44672.4 777.999   1
   0 -16   0 41735.1 788.709  18
   0 -16   0 45249.8 797.037  14
   0  16   0 41650.1 815.494  15
   0  16  -1 51148.7 901.131  12
   0  16   1 50771.6 897.831  12
   0  16  -1 45660.4 889.991  15
   0  16   1 47633.6 861.590  15
   0  16   1 46400.3 877.156  19
   0 -16   1 48610.7 857.679  18
   0 -16  -1 47065.8 842.753  18
   0  16  -1 48502.3 896.180   3
   0 -16   1 48121.2 862.937  14
   0 -16  -1 47989.3 844.950  14
   0  16  -1 42682.4 824.522   5
   0 -16   1 47052.2 842.347   1
   0 -16  -1 45728.6 825.978   1
   0  16   2 1668.13 144.876  19
   0 -16   2 1681.38 103.210  18
   0  16  -2 1354.44 157.482   3
   0  16  -2 1427.09 90.7253   5
   0  16  -2 1867.49 155.944  12
   0  16   2 1833.71 119.055  28
   0 -16   2 1640.53 106.671  14
   0  16   2 1508.54 117.258  25
   0  16  -2 1645.50 180.720  15
   0  16   3 41857.8 817.677  19
   0 -16   3 41585.2 767.305  17
   0  16  -3 41966.0 813.613   3
   0  16  -3 38898.6 761.971   5
   0  16  -3 40321.5 816.265  15
   0 -16   3 41821.1 774.603  22
   0  16   4 896.993 174.052  19
   0 -16   4 649.271 82.9249  17
   0 -16   4 501.652 95.4028  18
   0  16  -4 667.965 156.060   3
   0  16  -4 579.794 193.145  15
   0 -16   4 507.908 90.6871  14
   0  16  -4 675.918 100.058   5
   0  16   4 529.187 107.897  25
   0 -16   4 591.769 108.165  22
   0 -16   5 5706.66 195.848   9
   0  16   5 5948.48 260.561  19
   0 -16   5 5429.95 180.545  18
   0  16  -5 5192.55 224.414   3
   0  16  -5 5266.18 188.305   5
   0  16   5 5601.22 190.404  26
   0 -16   5 5198.34 181.369  29
   0  16  -5 5366.75 244.390  15
   0  16   5 6179.31 199.549  25
   0 -16   5 5462.38 200.212  22
   0 -16   5 5234.67 175.080  14
   0  16  -6 890.972 143.171  15
   0 -16   6 871.412 87.5055  18
   0 -16   6 874.235 118.192  22
   0  16   6 743.555 88.3464  26
   0 -16   6 773.319 107.476   9
   0 -16   7 1335.52 86.1693   8
   0 -16   8 6642.36 152.234  23
   0 -17   0 71.4184 68.3892  14
   0  17   0 62.6464 133.385  15
   0 -17   0-18.0757 48.4334   1
   0 -17   0 9.38498 65.2824  18
   0 -17  -1 21611.2 440.227  18
   0 -17   1 23794.7 459.930  18
   0  17  -1 22715.8 498.518   3
   0 -17   1 22907.1 462.661  14
   0 -17  -1 22792.8 444.334  14
   0  17   1 23152.1 470.730  25
   0  17   1 22233.2 466.034  15
   0  17  -1 21930.2 494.793  15
   0  17   1 24122.0 502.801  12
   0  17  -1 24265.4 505.277  12
   0  17   1 22317.6 479.202  19
   0 -17   1 21921.0 440.162   1
   0 -17  -1 22340.1 426.028   1
   0  17  -2 10106.4 281.686  12
   0  17  -2 9277.94 284.573   3
   0 -17   2 9338.61 239.600  18
   0  17   2 9402.69 275.962  19
   0  17   2 9145.81 234.767  15
   0  17  -2 9222.80 297.536  15
   0  17   2 9748.31 258.204  28
   0 -17   2 9527.01 244.415  14
   0  17   2 9440.47 256.308  25
   0 -17   3 655.728 88.9199  17
   0 -17   3 551.093 94.3725  22
   0  17  -3 375.330 186.845  15
   0  17   3 626.045 153.233  19
   0  17  -3 466.659 86.9096   5
   0  17  -3 480.226 158.899   3
   0 -17   4 8030.62 223.060  18
   0  17   4 8232.76 288.067  19
   0 -17   4 7444.25 206.482  17
   0  17  -4 7054.41 218.029   5
   0  17  -4 8124.98 275.697   3
   0 -17   4 7612.97 230.823  22
   0  17   4 7603.43 237.877  25
   0  17  -4 7171.75 291.925  15
   0 -17   4 7711.97 222.938  14
   0 -17   5 72232.4 1270.20   9
   0 -17   5 71862.0 1265.69  18
   0 -17   5 68593.7 1259.85  14
   0  17  -5 71339.2 1293.90  15
   0  17  -5 65771.8 1267.37   5
   0  17  -5 69110.8 1302.53   3
   0  17   5 69505.3 1274.63  25
   0 -17   5 69833.3 1277.23  22
   0  17   5 72590.4 1269.92  26
   0 -17   6 664.240 82.1866  18
   0  17  -6 715.160 138.528  15
   0 -17   6 697.469 109.123  22
   0 -17   6 676.924 115.649  23
   0  17   6 627.180 84.4727  26
   0 -17   6 683.616 102.695   9
   0 -17   7 1564.15 86.9283   8
   0 -17   8 3953.52 101.543  23
   0  18   0 8100.63 252.770  15
   0  18   0 7987.33 214.594  25
   0 -18   0 7771.41 208.237  14
   0 -18   0 7443.93 204.265  18
   0 -18   0 7453.19 184.997   1
   0  18  -1 34628.8 701.189   3
   0  18  -1 35952.9 707.956  12
   0 -18   1 35246.8 667.368  14
   0 -18  -1 33401.8 644.051  14
   0  18   1 33696.5 665.418  15
   0  18  -1 34511.1 696.261  15
   0  18   1 34929.2 674.466  25
   0 -18  -1 34331.2 645.095  18
   0 -18   1 34920.5 661.584  18
   0  18  -2 21979.4 492.677   3
   0 -18   2 22401.6 454.661  14
   0  18   2 21243.4 463.761  25
   0  18   2 21514.0 432.908  15
   0  18   2 21445.1 479.393  19
   0 -18   2 22340.3 447.653  18
   0  18   3 5629.52 236.423  19
   0 -18   3 5493.99 178.125  17
   0  18  -3 5723.90 239.984   3
   0  18  -3 5172.26 259.084  15
   0  18   3 5439.06 199.534  25
   0 -18   3 5561.80 178.595  22
   0  18   4 29149.3 625.183  19
   0 -18   4 29082.2 572.077  18
   0 -18   4 27851.6 551.641  17
   0  18  -4 25690.1 559.790   5
   0  18   4 29015.0 581.138  26
   0 -18   4 28005.6 568.960  22
   0  18   4 29810.7 588.839  25
   0 -18   4 28344.2 572.269  14
   0  18  -4 27845.9 615.558   3
   0  18  -4 27019.1 615.652  15
   0  18   5 28566.9 579.168  25
   0 -18   5 28175.7 574.042  22
   0  18  -5 28018.3 599.540  15
   0  18   5 27954.5 569.503  26
   0 -18   5 28270.4 564.456  18
   0 -18   5 28389.8 568.412   9
   0 -18   6 100.017 103.673  23
   0  18  -6 87.0975 124.256  15
   0 -18   6 46.4965 89.2853  22
   0  18   6 59.8903 73.3894  26
   0 -18   6 25.9823 66.5746  18
   0 -18   6 62.2056 85.5790   9
   0 -18   7 3312.27 123.577  23
   0 -18   7 3217.64 109.663   8
   0 -18   7 3521.30 119.180   9
   0 -19   0 16.1156 73.6183  18
   0 -19   0 78.9838 74.4191  14
   0  19   0 30.3196 81.9820  25
   0  19   1 10952.1 282.951  25
   0 -19  -1 10923.4 256.181  18
   0 -19   1 11029.4 272.368  18
   0  19  -1 11543.8 322.647   3
   0 -19  -1 10499.5 253.317  14
   0 -19   1 11448.9 277.676  14
   0  19  -1 10844.8 322.918  15
   0  19   1 11028.6 289.737  15
   0  19   2 5007.13 178.378  15
   0  19   2 4856.78 190.898  25
   0 -19   2 5064.46 178.337  17
   0  19  -2 4637.40 225.516   3
   0 -19   2 4892.54 175.377  14
   0  19   2 5362.71 218.942  19
   0 -19   2 4818.66 176.676  18
   0 -19   3 20375.6 415.782  17
   0  19   3 18887.8 433.144  25
   0  19  -3 19053.6 460.217   3
   0  19  -3 18813.2 471.157  15
   0 -19   3 19796.4 418.099  18
   0  19   3 20103.5 466.444  19
   0 -19   4 14936.9 347.502  18
   0  19   4 15893.6 403.070  19
   0 -19   4 14830.7 331.322  17
   0  19  -4 14751.3 401.599  15
   0 -19   4 15052.6 348.564  14
   0 -19   4 14849.7 342.746  22
   0  19   4 15374.2 368.624  25
   0  19  -4 13769.4 332.990   5
   0  19  -4 14565.7 389.686   3
   0  19   4 14915.9 358.842  26
   0  19  -5 20370.1 466.275  15
   0 -19   5 21132.7 440.018  22
   0  19   5 19651.4 444.742  25
   0 -19   5 21113.4 435.615  18
   0  19   5 20512.8 439.233  26
   0 -19   5 20356.5 435.665   9
   0 -19   6 265.565 100.444  23
   0 -19   6 358.465 89.1949  22
   0  19   6 430.310 75.5086  26
   0 -19   6 387.639 87.4699   9
   0 -19   6 434.842 72.3842  18
   0  19  -6 402.929 121.039  15
   0 -19   7 601.617 68.7283   9
   0 -19   7 667.406 58.1320   8
   0 -19   7 663.531 77.4891  23
   0 -20   0 98633.9 1723.42  18
   0  20   0 96420.0 1745.17  15
   0 -20   0 100013. 1726.56  14
   0  20   0 97115.5 1730.20  25
   0  20   1 7284.84 225.796  25
   0  20   1 7441.97 237.936  15
   0  20  -1 7612.54 277.836  15
   0 -20  -1 7681.67 200.935  18
   0 -20   1 7139.65 214.756  18
   0  20  -1 7662.17 266.901   3
   0 -20   1 7638.27 219.616  14
   0 -20   2 20590.7 442.775  14
   0  20   2 19768.1 421.425  15
   0 -20   2 20422.9 439.399  18
   0  20   2 20967.4 471.235  19
   0  20   2 20782.9 459.027  25
   0 -20   2 20767.8 444.726  17
   0  20  -2 19528.1 483.446   3
   0  20  -3 462.930 199.448  15
   0  20   3 327.821 150.756  19
   0  20  -3 765.220 152.702   3
   0 -20   3 353.640 94.4785  17
   0 -20   3 372.034 99.9834  18
   0  20   3 649.647 116.958  25
   0 -20   4 15606.6 350.274  17
   0  20  -4 15704.8 416.704  15
   0  20   4 16375.5 416.219  19
   0 -20   4 15663.4 366.488  18
   0 -20   4 16822.6 363.638   9
   0 -20   4 16289.7 358.867  22
   0  20   4 16525.8 379.783  26
   0  20  -5 10716.0 301.496  15
   0  20   5 10141.5 270.867  25
   0 -20   5 10547.3 259.875  22
   0 -20   5 10792.2 261.818  18
   0 -20   5 10379.3 259.937   9
   0  20   5 9904.68 262.933  26
   0 -20   6 169.518 91.5796  23
   0 -20   6 170.803 63.1854  18
   0 -20   6 168.812 77.9210   9
   0  20  -6 313.560 111.661  15
   0 -20   7 5321.00 133.608  23
   0 -20   7 5505.16 130.564   9
   0  21   0 140.261 92.8230  25
   0 -21   0 49.3702 78.4922  18
   0 -21   0 161.314 79.3957  14
   0  21   0 241.280 164.776  15
   0  21  -1 1057.12 183.653  15
   0 -21   1 1202.73 103.361  14
   0  21   1 1362.70 151.094  15
   0 -21   1 1282.72 105.708  18
   0 -21  -1 1190.14 92.9052  18
   0  21   1 1508.31 128.481  25
   0 -21   1 1084.15 120.146  17
   0  21  -1 1160.67 158.383   3
   0 -21   2 44663.7 854.658  14
   0 -21   2 45050.2 852.130  18
   0  21   2 45520.2 874.895  19
   0  21   2 44565.9 867.526  25
   0 -21   2 44682.3 858.139  17
   0 -21  -2 45712.3 845.260  17
   0  21  -2 44151.1 890.943   3
   0 -21   3 1331.85 111.898  14
   0  21  -3 1656.72 204.493  15
   0  21   3 1249.99 162.377  19
   0 -21   3 1203.62 116.618  18
   0  21  -3 1029.92 155.535   3
   0 -21   3 1287.05 111.775  17
   0  21   3 1429.80 139.292  25
   0 -21   4 4778.68 158.960  17
   0  21  -4 4766.78 237.163  15
   0  21   4 4915.08 224.957  19
   0 -21   4 5104.12 170.964   9
   0 -21   4 4876.13 160.434  22
   0  21   4 5082.67 191.940  26
   0  21  -5 4693.45 203.859  15
   0 -21   5 4785.41 158.270  18
   0 -21   5 4960.51 160.735   9
   0  21   5 4540.19 164.172  26
   0  21   5 4565.50 171.844  25
   0 -21   6 210.822 70.4906   9
   0  21  -6 364.626 98.7319  15
   0 -21   6 352.294 83.7276  23
   0 -21   7 1967.68 70.6888  23
   0  22   0 20026.7 434.866  25
   0 -22   0 21141.4 457.647  17
   0 -22   0 20603.7 430.791  18
   0 -22   0 20047.7 430.256  14
   0  22   0 20782.0 464.299  15
   0  22   1 18716.9 415.966  15
   0  22  -1 18695.3 454.526  15
   0  22   1 17805.5 416.708  25
   0 -22   1 18478.6 426.920  17
   0 -22  -1 19083.7 420.742  17
   0 -22  -1 19033.4 390.757  18
   0 -22   1 19288.8 411.745  18
   0 -22   1 18861.8 412.607  14
   0  22  -1 18561.2 453.380   3
   0  22   2 64.5626 110.420  25
   0 -22   2 224.860 101.008  17
   0 -22   2 294.509 93.9133  18
   0 -22  -2 266.313 87.4901  17
   0  22   2 354.817 132.538  19
   0  22  -2 59.5025 133.294   3
   0 -22   2 177.363 86.9954  14
   0 -22   3 2539.88 120.956   9
   0  22   3 2503.31 154.701  25
   0 -22   3 2380.50 133.405  17
   0  22   3 2665.50 176.184  19
   0 -22   3 2422.57 137.140  18
   0  22  -3 2328.85 207.517  15
   0  22  -4 246.354 163.448  15
   0 -22   4 212.257 73.2508  17
   0 -22   4 268.574 83.3320   9
   0  22   4 194.320 106.910  26
   0  22   5 1943.93 115.298  26
   0 -22   5 2088.58 113.699  23
   0 -22   5 2078.89 105.977  18
   0 -22   5 2080.12 107.099   9
   0  22  -5 2022.66 158.554  15
   0 -22   6 574.389 73.1078  23
   0  22  -6 604.073 87.7051  15
   0 -22   6 502.033 64.4208   9
   0  23   0 183.079 86.3839  25
   0 -23   0 91.5424 99.4239  17
   0 -23   0 2.87927 78.8144  18
   0  23   0 16.9941 147.875  15
   0 -23   1 3777.06 153.788  14
   0  23   1 3814.09 166.850  25
   0  23   1 4114.68 184.691  15
   0  23  -1 3784.60 217.129  15
   0 -23   1 4040.57 173.108  17
   0 -23  -1 4064.29 163.252  17
   0 -23   1 3952.33 158.107  18
   0 -23  -1 3853.78 135.898  18
   0 -23  -2 363.071 88.0171  17
   0 -23   2 346.687 99.1761  17
   0 -23   2 342.133 91.2073  18
   0  23   2 340.960 108.703  25
   0  23  -3 1524.32 189.389  15
   0  23   3 1341.37 130.284  25
   0 -23   3 1364.57 111.755  17
   0 -23   3 1390.38 110.866  18
   0  23   3 1404.19 142.691  19
   0 -23   3 1280.07 93.5419   9
   0  23  -4 254.229 156.233  15
   0 -23   4 239.399 67.1386  17
   0  23   4 277.602 101.495  26
   0 -23   4 146.421 76.6446   9
   0  23  -5 350.498 123.388  15
   0 -23   5 362.665 72.0364  18
   0 -23   5 340.830 69.9641   9
   0  23   5 388.855 81.6244  26
   0 -23   5 290.373 78.2572  23
   0 -23   6 1220.99 68.8392   8
   0 -23   6 1375.35 67.1174   9
   0  24   0 10113.0 262.013  25
   0 -24   0 11501.4 290.733  17
   0  24   0 10521.7 295.792  15
   0 -24   0 10995.6 263.480  18
   0  24  -1 1427.57 175.651  15
   0 -24   1 1666.34 131.117  17
   0 -24  -1 1620.83 119.616  17
   0  24   1 1535.73 120.191  25
   0  24   1 1670.41 140.868  15
   0 -24   1 1634.65 113.059  18
   0  24   2 1474.13 128.127  25
   0 -24   2 1428.74 111.618  18
   0 -24  -2 1313.28 102.369  17
   0 -24   2 1310.75 118.904  17
   0 -24   3 1695.55 108.511  17
   0 -24   3 1547.60 110.845  18
   0  24  -3 1719.65 182.940  15
   0  24   3 1528.38 128.185  25
   0 -24   4 1737.01 96.2164  23
   0  24   4 1527.91 117.973  25
   0  24   4 1777.56 122.086  26
   0 -24   4 1546.43 84.6440  17
   0 -24   4 1776.41 91.9032   9
   0  24  -4 1818.08 161.481  15
   0  24   5 4439.99 139.714  26
   0 -24   5 5058.20 133.436  23
   0 -24   5 5053.17 140.274  18
   0 -24   5 4741.11 129.338   9
   0  24  -5 5535.68 170.893  15
   0 -24   6 3156.86 85.7782   8
   0  25   0-7.58651 74.4859  25
   0 -25   0 32.5046 91.3169  17
   0 -25   0 7.52678 69.6732  18
   0  25   0 117.628 135.487  15
   0  25   1 492.172 100.016  25
   0  25   1 575.993 115.076  15
   0  25  -1 583.905 151.108  15
   0 -25   1 512.765 88.3700  18
   0 -25   1 532.352 102.497  17
   0 -25  -1 458.102 92.0524  17
   0 -25  -2 2242.23 113.281  17
   0 -25   2 2035.31 125.265  17
   0  25  -2 2359.70 179.583  15
   0  25   2 2087.86 131.163  25
   0 -25   2 2248.87 118.534  18
   0  25   2 2244.27 144.647  26
   0  25  -3 1429.86 160.002  15
   0  25   3 1399.41 118.100  25
   0 -25   3 1405.17 98.9934  17
   0 -25   3 1582.99 104.975  18
   0 -25   4 779.998 70.8678  23
   0  25  -4 739.114 133.475  15
   0  25   4 804.506 96.2271  26
   0 -25   5 816.543 56.4691  23
   0  25   5 869.970 68.7257  26
   0  25  -5 904.549 96.3546  15
   0 -25   5 765.172 64.5286  18
   0  26   0 15079.2 340.080  15
   0 -26   0 15322.8 341.812  17
   0  26  -1 3057.82 169.895  15
   0  26   1 2794.87 128.396  25
   0 -26   1 2921.54 122.683  18
   0 -26   1 3098.03 141.627  17
   0 -26  -1 3096.33 133.710  17
   0  26  -2 2725.07 169.036  15
   0  26   2 2470.03 128.264  25
   0  26   2 2633.38 140.119  26
   0 -26   2 2943.70 122.935  18
   0 -26  -2 2616.23 108.698  17
   0 -26   2 2592.13 126.420  17
   0  26   3 211.150 94.2050  26
   0 -26   3 52.5484 64.3345  17
   0 -26   3 164.372 73.3049  18
   0  26   4 2320.80 110.270  26
   0  26  -4 2414.35 132.480  15
   0 -26   4 2419.00 98.9468  18
   0  26   5 3095.02 87.4404  26
   0  27   0 147.491 83.7100  26
   0 -27   0 39.2711 78.9717  17
   0 -27   0 28.8169 54.3617  18
   0  27   0 63.4330 109.772  15
   0  27   1 171.000 90.1652  26
   0  27  -1 240.022 69.1056  26
   0  27  -1 244.862 123.304  15
   0 -27   1 250.242 82.7276  17
   0 -27  -1 167.440 74.6664  17
   0 -27   1 272.041 67.9246  18
   0  27  -2 3383.32 163.533  15
   0  27   2 3191.03 136.218  26
   0 -27   2 3341.53 126.343  17
   0 -27  -2 2885.83 104.890  17
   0 -27   2 3215.39 120.203  18
   0  27   3 2332.82 114.921  26
   0 -27   3 2118.65 92.4746  17
   0 -27   3 2249.49 98.6976  18
   0 -27   4 74.9459 51.3732  18
   0  27   4 13.7303 60.4261  26
   0  27  -4 95.2831 87.6357  15
   0  28   0 2591.00 110.308  26
   0 -28   0 3116.14 119.064  17
   0 -28  -1 1639.21 89.2628  17
   0 -28   1 1751.29 100.425  17
   0  28  -1 1813.17 124.988  15
   0  28   1 1691.00 101.737  26
   0 -28   1 1552.46 80.0369  18
   0 -28   2 520.134 65.9155  18
   0 -28  -2 480.522 51.7686  17
   0 -28   2 662.546 72.8033  17
   0  28  -2 635.055 110.405  15
   0  28   2 601.411 87.9815  26
   0  28   3 1515.58 91.3721  26
   0 -28   3 1477.43 70.3768  17
   0 -28   3 1679.60 78.8290  18
   0  28   4 22.6856 44.8158  26
   0  29   0 79.7585 55.6047  26
   0 -29   0 8.67316 59.0784  17
   0 -29  -1 1625.64 75.5668  17
   0 -29   1 2002.70 87.8682  17
   0  29  -1 1898.63 103.880  15
   0  29   1 1585.91 88.0515  26
   0 -29   1 1521.33 67.4232  18
   0 -29   2 8555.99 192.368  17
   0  29   2 8698.05 199.130  26
   0 -29   2 8440.13 183.527  18
   0  29   3 1884.95 77.6521  26
   0 -29   3 1877.10 65.1866  18
   0 -30   0 8342.62 178.813  17
   0  30   1 11672.9 245.967  26
   0 -30   1 14588.4 258.562  17
   0  30   2 393.893 45.0568  26
  -1   0   9 25.7019 79.8158  32
  -1   0   9-26.1831 72.4370  31
  -1   0   8 1197.77 107.697  31
  -1   0   8 1036.67 111.500  32
  -1   0   8 1262.01 117.737   6
  -1   0   7 43.1144 103.554   6
  -1   0   7 6.68412 96.0189  32
  -1   0   7 20.1384 80.4424  27
  -1   0   7 139.468 87.1192  30
  -1   0   7-48.7557 98.4282  31
  -1   0   7 100.905 76.3389  22
  -1   0   7 14.6063 101.736  21
  -1   0   6 12152.8 274.649   8
  -1   0   6 11820.7 288.131  27
  -1   0   6 11576.6 274.876  22
  -1   0   6 12010.2 287.014  32
  -1   0   6 12169.5 280.935  31
  -1   0   6 11789.3 284.513   6
   1   0  -6 11337.2 264.258   5
  -1   0   6 11874.9 289.556  30
  -1   0   6 11053.9 287.648  21
   1   0  -5 3.71709 57.6451   5
   1   0  -5-45.3141 55.7265   3
  -1   0   5-30.4876 75.3098   6
  -1   0   5-32.9623 67.8082  30
  -1   0   4 38718.5 678.852   7
   1   0  -4 37604.8 669.604   5
  -1   0   4 37844.9 680.046  30
   1   0  -4 36440.4 654.311   3
  -1   0   3-5.88261 49.0144   7
  -1   0   3 51.0165 53.0896  30
   1   0  -3 81.3862 39.5457   3
   1   0  -2 30306.8 523.813   3
  -1   0   2 30829.0 530.667   4
  -1   0   2 32202.3 542.076  30
   1   0  -2 31432.5 537.183   5
  -1   0   1 49.3006 37.9911   2
   1   0  -1 36.3196 33.7926   5
  -1   0   1 5.06101 33.7252   4
   1   0  -1 23.3513 27.9087  13
   1   0   0 265294. 4381.02  13
   1   0   0 262358. 4379.49   5
  -1   0   0 260820. 4380.60   4
   1   0   0 260635. 4380.92  29
   1   0   0 262191. 4374.45   1
   1   0   1 49.2213 46.6447   7
   1   0   1 6.20806 47.4846  29
   1   0   1 82.4942 30.7067   1
  -1   0  -1-10.8020 51.1750   2
  -1   0  -1 47.6894 40.2485   4
   1   0   1-19.2192 41.5944  13
   1   0   2 303186. 5108.14  29
   1   0   2 307865. 5117.99  30
   1   0   2 303032. 5118.26   7
  -1   0  -2 305082. 5103.30   4
  -1   0  -2 309075. 5115.30   2
  -1   0  -3 2.46796 53.5594   2
   1   0   3 23.8199 23.3092  14
  -1   0  -3 30.2795 30.8512   4
   1   0   3 35.2358 39.7309  29
   1   0   3 87.7622 65.7053  30
   1   0   3 30.2370 59.8051   7
   1   0   4 46514.6 853.172   7
   1   0   4 47649.6 854.134  30
  -1   0  -4 47689.0 837.908   2
   1   0   5-22.1589 71.5281   7
   1   0   5 39.0025 83.5858   6
   1   0   5 74.0336 76.1056  23
   1   0   5 51.7541 72.5190  32
   1   0   5 69.6370 73.5071  20
  -1   0  -5 118.198 56.6786   2
   1   0   5 52.1195 70.9477  31
   1   0   6 2406.35 144.598   6
   1   0   6 2270.52 130.003   7
   1   0   6 2247.85 134.277  20
   1   0   6 2161.25 138.014  32
   1   0   6 2713.56 133.717  31
  -1   0  -6 2702.88 138.053   3
   1   0   6 2688.05 119.242  24
   1   0   6 2458.55 124.527  23
   1   0   7 161.669 99.0330  31
   1   0   7 128.858 82.0150   7
   1   0   7 80.7773 103.373   6
   1   0   7 84.6357 102.963  32
   1   0   8 7894.28 218.561   6
   1   0   8 8123.48 223.511  32
   1   0   9 118.433 61.2654   6
  -1  -1   9 9105.77 214.564  31
  -1  -1   9 8962.00 221.418  32
  -1   1   9 9076.52 212.316  31
  -1   1   8-27.3115 92.6473  31
  -1  -1   8 36.3707 103.616   6
  -1  -1   8-46.5049 98.4884  32
  -1   1   7 453.681 85.4245  27
  -1  -1   7 332.754 91.7690  27
  -1  -1   7 443.223 109.017   6
  -1  -1   7 376.902 100.530  32
  -1  -1   7 384.203 79.6765   8
  -1   1   7 389.799 101.162  31
  -1  -1   7 353.355 89.5031  30
  -1  -1   7 384.995 87.7978  22
  -1  -1   7 357.243 109.287  21
  -1   1   6 2516.77 121.903  27
  -1  -1   6 2517.38 128.461  27
  -1  -1   6 2663.84 130.772   6
   1  -1  -6 2472.56 105.124   5
   1   1  -6 2459.72 113.338   5
  -1   1   6 2516.29 114.597   8
  -1  -1   6 2700.06 120.542   9
  -1  -1   6 2644.96 117.358   8
  -1  -1   6 2711.19 134.035  21
  -1   1   6 2730.18 123.601  31
  -1  -1   6 2801.48 132.236  32
  -1  -1   6 2434.13 123.260  22
  -1  -1   6 2612.33 126.593  30
   1   1  -5 4648.53 121.830   3
   1  -1  -5 4539.76 118.516   3
  -1  -1   5 4546.49 143.919  30
   1  -1  -5 4277.55 128.198   5
  -1  -1   5 4218.78 145.247   6
   1   1  -5 4450.79 136.930   5
  -1  -1   5 4300.30 138.614   9
   1   1  -4 8323.89 176.535   3
  -1  -1   4 8445.61 199.505  30
   1  -1  -4 8741.03 187.051   5
  -1  -1   4 8613.77 198.254   7
   1   1  -3 2818.04 75.4617   3
  -1  -1   3 2954.51 93.2504   7
   1  -1  -3 2826.10 83.2244   5
  -1  -1   3 2847.38 89.5935  30
   1  -1  -2 79311.2 1342.96  13
  -1  -1   2 84624.7 1361.16  30
  -1  -1   2 80194.0 1347.06   4
   1  -1  -2 83007.1 1354.74   5
   1   1  -2 80619.8 1358.27   5
   1   1  -2 77640.4 1345.48   3
  -1  -1   1 126713. 2128.16   2
   1   1  -1 126572. 2123.00   3
  -1   1   1 126680. 2136.02   2
   1  -1  -1 128162. 2128.09  13
  -1   1   1 126793. 2133.01   4
  -1  -1   1 127126. 2129.65   4
   1  -1  -1 128387. 2129.64   5
   1   1  -1 128841. 2133.14   5
   1  -1  -1 125783. 2127.74  29
   1  -1   0 63662.8 1083.65  29
   1   1   0 62341.7 1081.94  29
   1   1   0 64542.9 1083.30  13
  -1   1   0 64296.0 1083.19   2
  -1  -1   0 64969.6 1082.50   4
  -1   1   0 62914.4 1082.97   4
   1  -1   0 65457.1 1081.10   5
   1   1   0 64278.8 1073.51   1
   1  -1   0 63837.4 1077.75   1
   1  -1   0 65014.1 1082.70  13
  -1   1  -1 169193. 2784.00   2
   1   1   1 166051. 2781.13  13
  -1   1  -1 166198. 2779.54   4
  -1  -1  -1 168300. 2780.50   4
   1   1   1 165124. 2780.89  29
   1  -1   1 165661. 2784.35  29
   1  -1   1 161401. 2783.57   7
   1  -1   1 165740. 2778.76   1
   1  -1   2 62207.7 1062.79  29
   1  -1   2 64048.8 1070.02  30
   1   1   2 61973.0 1058.26  29
   1  -1   2 62127.4 1069.69   7
  -1   1  -2 63491.4 1065.51   2
  -1   1  -2 61665.5 1054.85   4
  -1  -1  -2 61855.3 1056.68   4
  -1   1  -3 191305. 3116.46   2
   1   1   3 186234. 3102.11  29
   1  -1   3 191779. 3127.00  30
   1  -1   3 184950. 3106.72  29
   1  -1   3 189339. 3125.01   7
   1  -1   3 178100. 3097.01  14
  -1   1  -3 183294. 3095.44   4
  -1  -1  -3 185226. 3098.45   4
  -1   1  -4 5545.46 138.509   2
  -1  -1  -4 5214.98 144.381   2
   1  -1   4 5130.37 154.516   7
   1  -1   4 5403.17 118.425  29
   1  -1   4 5194.56 154.548  30
   1  -1   5 10743.1 265.342   6
   1  -1   5 11123.4 254.994  23
   1  -1   5 11246.8 262.538  22
   1  -1   5 11033.5 249.619  24
  -1   1  -5 11367.4 263.604   3
  -1  -1  -5 11169.4 247.910   2
  -1   1  -5 11247.4 239.737   2
   1  -1   5 10873.9 265.014  20
   1  -1   5 10271.7 256.778  31
   1  -1   5 11169.3 262.865  32
   1  -1   5 11173.4 268.754   7
   1  -1   6 3370.05 155.906   6
   1  -1   6 3552.37 137.806  24
   1  -1   6 3759.25 145.641  23
   1   1   6 3637.48 132.042  24
   1   1   6 3466.29 137.518  23
  -1  -1  -6 3719.84 155.270   3
  -1   1  -6 3650.36 157.880   3
   1  -1   6 3856.69 156.032  20
   1  -1   6 3666.51 149.586  31
   1  -1   6 3445.74 156.157  32
   1  -1   6 3531.33 149.109   7
   1  -1   7 9930.86 273.781  32
   1  -1   7 9891.29 265.772  31
   1  -1   7 10319.0 236.801  24
   1  -1   7 10421.5 246.120  23
   1  -1   7 10129.9 272.222   6
   1  -1   7 10150.2 268.879   7
   1  -1   8 1839.81 118.497   6
   1  -1   8 1772.17 122.921  32
   1  -1   8 1878.93 114.987  31
   1  -1   9 529.345 65.2001   6
   1  -1   9 458.491 63.7549  31
  -1  -2   9 2373.54 112.276  32
  -1   2   9 2284.13 102.248  31
  -1   2   8 878.697 100.456  31
  -1  -2   8 889.807 110.663  32
  -1  -2   8 964.886 109.524   6
  -1  -2   8 920.235 85.1346  22
  -1  -2   7 10474.8 283.657  27
  -1  -2   7 10971.2 275.630   6
  -1  -2   7 11029.2 290.588  21
  -1  -2   7 10944.3 262.062   8
  -1   2   7 10726.6 267.352  31
  -1  -2   7 10267.6 277.754  32
  -1   2   7 10051.8 274.908  30
  -1  -2   7 10568.3 280.037  30
  -1  -2   7 10127.0 265.964  22
  -1  -2   6 10418.4 272.570  27
   1   2  -6 10449.9 251.174   5
  -1  -2   6 10544.9 260.511   6
  -1  -2   6 10359.4 260.504  22
  -1  -2   6 9879.61 264.471  21
  -1   2   6 10351.0 266.132  21
  -1  -2   6 10302.1 264.710  30
  -1   2   6 10156.3 252.608  31
  -1  -2   6 10138.4 262.292  32
  -1   2   6 10645.2 263.083  32
  -1   2   6 10186.4 245.193   8
  -1  -2   6 11005.6 254.438   8
  -1  -2   6 10188.0 251.189   9
  -1  -2   5 1252.40 82.1630   8
  -1  -2   5 1275.51 87.3348   9
  -1  -2   5 1305.55 95.4630   6
   1  -2  -5 1174.48 72.0806   5
   1   2  -5 1204.88 84.9268   5
  -1   2   5 1263.93 93.1461   6
   1  -2  -5 1399.92 70.8126   3
   1   2  -5 1372.55 78.5836   3
  -1  -2   5 1249.18 89.9220  30
  -1  -2   4 26554.3 484.373   7
   1  -2  -4 25575.9 467.616   5
   1   2  -4 25326.8 463.663   3
  -1  -2   4 25997.6 486.951  30
  -1  -2   3 2652.78 88.3880  30
   1  -2  -3 2743.57 76.2332   5
  -1  -2   3 2736.21 88.4814   7
   1   2  -3 2477.11 75.2464   3
  -1   2   3 2590.19 59.1230  12
  -1  -2   2 212427. 3483.85  30
   1  -2  -2 208497. 3474.87   5
   1   2  -2 207864. 3483.51   5
   1   2  -2 204576. 3472.32   3
  -1  -2   2 207976. 3480.30  14
  -1  -2   2 207140. 3469.14   4
   1  -2  -1 93313.9 1577.39  29
   1   2  -1 93837.8 1582.63   5
  -1  -2   1 92523.0 1582.35  14
   1  -2  -1 94065.3 1576.40  13
  -1  -2   1 94707.8 1578.68   4
   1  -2  -1 94327.9 1576.65   5
  -1  -2   1 95288.2 1573.97   2
  -1   2   1 94758.0 1572.11   3
   1   2  -1 91693.8 1576.36   3
  -1   2   0 68559.5 1138.45   2
  -1   2   0 65158.3 1132.31   3
  -1   2   0 68162.0 1138.51   4
  -1  -2   0 69563.5 1136.57   4
   1  -2   0 68977.8 1134.01   5
   1   2   0 66142.2 1124.29   1
   1  -2   0 69375.2 1139.34  29
   1  -2   1 415133. 6893.87   1
   1  -2   1 413241. 6896.92   7
   1   2   1 411557. 6895.02  13
   1  -2   1 404662. 6900.78  29
  -1   2  -1 413368. 6894.80   4
  -1  -2  -1 414079. 6895.66   4
  -1   2  -1 417095. 6896.92   2
  -1   2  -2 296755. 4885.51   2
   1  -2   2 295975. 4891.67  30
   1  -2   2 289275. 4887.50  29
   1   2   2 291720. 4879.57  13
   1  -2   2 284726. 4890.55   7
  -1   2  -2 293682. 4877.92   4
  -1  -2  -2 289748. 4880.48   4
  -1   2  -3 5023.41 119.617   2
  -1  -2  -3 4722.04 105.532   4
  -1   2  -3 4593.04 99.7685   4
   1  -2   3 5030.55 118.361  29
   1  -2   3 5106.31 134.441  30
   1  -2   3 4851.50 131.139   7
   1  -2   3 4751.00 107.042  14
   1  -2   4 63102.1 1148.63   7
  -1   2  -4 66842.3 1144.80   3
  -1   2  -4 66014.3 1127.61   2
   1  -2   4 64329.6 1147.61  30
   1  -2   4 64798.8 1116.56  29
   1  -2   5 1942.80 113.845   6
   1  -2   5 2002.46 110.184  23
   1  -2   5 2195.85 114.837  22
  -1   2  -5 2087.25 119.418   3
  -1  -2  -5 2123.59 101.755   2
   1  -2   5 1826.30 105.407  20
   1  -2   5 1828.73 105.515  31
   1  -2   5 2001.02 109.789  32
   1   2   5 1932.77 108.181  32
   1  -2   5 1772.68 93.8694   9
   1  -2   5 2046.56 111.181   7
   1  -2   6-20.3277 68.9837   9
   1  -2   6-29.9193 80.5024   7
   1  -2   6 37.4230 104.816   6
   1  -2   6 26.2722 83.1478  24
   1   2   6 35.6474 76.1965  24
   1  -2   6 51.9408 90.5989  23
  -1   2  -6-54.6599 102.470   3
  -1  -2  -6-70.1914 103.282   3
   1  -2   6-84.5780 99.9059  32
   1  -2   6 77.4558 89.7390  20
   1  -2   6-5.72150 91.9114  31
   1  -2   7 4742.79 172.309  31
   1  -2   7 4984.26 182.248  32
   1   2   7 4713.22 171.500   7
   1  -2   7 4865.35 173.311   7
   1  -2   7 4843.71 152.783  24
   1  -2   7 4791.22 162.116  23
   1  -2   7 4942.28 181.229   6
   1  -2   8 15069.9 330.245   6
   1  -2   8 15314.9 334.426  32
   1  -2   9 1286.09 73.9011   6
   1  -2   9 1273.37 72.4373  31
  -1   3   9 276.887 69.6259  31
  -1   3   9 273.461 77.8307  32
  -1  -3   9 373.447 79.0393  32
  -1   3   8 54.5457 98.8702  32
  -1  -3   8 93.4331 90.9646  32
  -1  -3   8 201.970 101.200   6
  -1   3   8 182.411 97.3453   6
  -1  -3   8-50.5412 74.6575  22
  -1   3   8 54.0139 85.3737  31
  -1  -3   7 4570.94 158.984   8
  -1  -3   7 4521.73 179.926  27
   1   3  -7 4436.10 156.159   5
  -1   3   7 4521.50 173.322   6
  -1  -3   7 4685.60 173.370   6
  -1   3   7 4245.78 174.427  21
  -1  -3   7 4598.80 184.529  21
  -1   3   7 4704.05 174.565  32
  -1   3   7 4552.52 164.975  31
  -1  -3   7 4550.55 177.443  32
  -1  -3   7 4501.67 148.869  23
  -1  -3   7 4623.42 170.577  22
  -1  -3   7 4329.58 174.074  30
  -1   3   7 4476.26 169.885  30
  -1  -3   6 302.729 93.9932  27
  -1   3   6 409.175 101.372   6
  -1  -3   6 111.849 91.2285   6
   1   3  -6 120.666 76.7442   5
  -1  -3   6 183.443 87.1796  32
  -1   3   6 192.783 89.1409  32
  -1  -3   6 78.6538 84.1026   9
  -1  -3   6 65.3884 76.0394   8
  -1  -3   6 123.843 85.0664  31
  -1   3   6 119.510 78.3536  31
  -1  -3   6 153.569 82.7309  30
  -1   3   6 70.8904 81.4563  30
  -1  -3   6 65.7373 83.0246  22
  -1  -3   6 143.089 85.6798  21
  -1   3   6 118.284 84.8250  21
   1   3  -5 1321.11 83.7463   3
   1   3  -5 1327.67 91.6794   5
   1  -3  -5 1346.38 68.3962   5
  -1  -3   5 1093.87 92.5956   6
  -1   3   5 1394.23 96.7967   6
  -1  -3   5 1370.95 87.9956  30
  -1   3   5 1380.39 94.3502  30
  -1  -3   5 1324.95 90.5023   9
  -1  -3   5 1483.44 88.9879   8
  -1  -3   4 8650.94 199.694  30
  -1   3   4 8634.65 200.722  30
   1   3  -4 8484.82 184.504   3
   1  -3  -4 8400.22 178.319   5
   1   3  -3 68078.9 1182.71   3
   1  -3  -3 72528.1 1180.38   5
  -1  -3   3 70414.4 1195.18  30
  -1   3   3 71203.1 1196.65  30
  -1  -3   3 69700.9 1187.37  14
  -1   3   3 67241.5 1170.25  12
   1  -3  -2 205161. 3425.26  29
  -1   3   2 208992. 3443.68  30
  -1  -3   2 211091. 3444.16  30
   1  -3  -2 204634. 3433.08   5
  -1  -3   2 201824. 3442.98  14
  -1  -3   2 204448. 3430.70   4
   1   3  -2 203320. 3437.74   3
  -1  -3   1 389.463 29.7018   2
  -1   3   1 436.690 50.1812   3
   1   3  -1 365.818 62.7024   3
   1  -3  -1 318.185 44.3427  29
   1  -3  -1 275.895 41.9424   1
  -1  -3   1 371.408 42.5954   4
   1  -3  -1 353.432 32.1890   5
  -1  -3   1 276.437 47.7838  14
   1  -3   0 5217.93 117.528  29
  -1  -3   0 5013.05 106.280  14
  -1   3   0 4981.60 111.656   3
  -1   3   0 5165.33 116.128   2
   1   3   0 5259.57 105.813   5
  -1   3   0 5004.83 117.985   4
  -1  -3   0 5385.03 110.508   4
  -1  -3  -1 213235. 3627.57   4
  -1   3  -1 219852. 3628.83   4
   1   3   1 214298. 3622.80   5
  -1   3  -1 219596. 3627.86   2
   1   3   1 217501. 3627.00   7
   1  -3   1 215212. 3626.98   7
   1   3   1 214731. 3625.98  13
   1  -3   1 219535. 3626.39   1
   1   3   2 28573.3 501.750   7
   1  -3   2 27769.9 500.961   7
   1  -3   2 28725.1 502.938  29
  -1   3  -2 28349.2 490.765   4
  -1  -3  -2 28297.3 492.724   4
   1   3   2 27400.1 488.375  13
   1  -3   2 28754.1 502.441  30
  -1   3  -2 27684.0 493.866   2
  -1   3  -3 19161.5 361.524   3
  -1  -3  -3 18690.3 338.428   4
   1   3   3 19132.8 360.979  30
   1  -3   3 19385.9 362.631  30
   1  -3   3 19195.0 350.238  29
  -1   3  -3 17627.6 340.112  12
   1  -3   3 18446.4 358.580   7
   1   3   3 18250.6 357.794   7
  -1   3  -3 19156.0 347.010   2
   1  -3   4 33292.4 589.410  29
   1   3   4 33645.7 616.162  30
   1  -3   4 34447.0 616.037  30
  -1   3  -4 32895.4 592.568   2
  -1   3  -4 35018.5 617.264   3
   1  -3   4 34312.4 618.427   7
   1   3   4 33743.7 618.293   7
   1   3   5 11041.7 270.177   6
   1  -3   5 11227.1 271.475   6
   1  -3   5 11447.2 274.969   7
   1   3   5 11297.5 271.725   7
   1  -3   5 11134.7 271.626  20
   1   3   5 11655.3 270.885  20
  -1  -3  -5 11590.4 264.034   2
   1  -3   5 11203.2 275.569  22
   1  -3   5 11201.5 265.743  23
   1   3   5 11495.8 268.053  32
   1  -3   5 11574.2 269.615  32
   1  -3   5 10621.7 261.503  31
   1   3   5 11474.8 262.699  31
   1  -3   6 5409.84 183.937   6
   1   3   6 5001.78 185.068   6
   1  -3   6 5290.69 160.557   9
   1  -3   6 5226.49 177.165   7
   1   3   6 4808.11 177.231   7
   1  -3   6 5194.06 178.533  20
   1   3   6 5095.93 180.399  20
  -1   3  -6 5152.93 182.716   3
   1   3   6 5194.84 172.163  31
   1  -3   6 4739.37 180.048  32
   1  -3   6 4864.63 173.219  31
   1   3   6 4371.89 174.551  32
   1  -3   6 4998.65 172.665  23
   1  -3   6 4903.93 177.386  22
   1  -3   6 5019.38 166.793  24
   1  -3   7 8154.84 235.234   6
   1   3   7 8308.16 234.101   6
   1   3   7 8005.97 226.288   7
   1  -3   7 7407.10 223.950   7
   1  -3   7 7767.52 231.322  32
   1   3   7 7900.56 234.796  32
   1   3   7 8091.41 225.507  31
   1  -3   7 7979.61 224.192  31
   1  -3   7 7584.54 212.831  23
   1  -3   7 8104.25 205.571  24
   1  -3   8 3964.92 147.516   6
   1   3   8 3667.12 149.031   6
   1  -3   8 3912.03 151.247  32
   1   3   8 3817.46 144.146  31
   1   3   8 3897.56 148.849  32
   1  -3   8 3888.18 143.355  31
   1  -3   9 743.806 64.2250   6
   1   3   9 673.624 65.5264   6
   1  -3   9 653.210 62.6972  31
  -1   4   9 12.1014 62.6462  31
  -1  -4   9 64.1284 71.4410  31
  -1   4   9 63.9838 71.8359  32
  -1  -4   9-24.9151 71.4995  32
  -1  -4   8 1835.23 109.949  22
  -1  -4   8 1842.75 117.854   6
  -1   4   8 1855.76 123.899   6
  -1  -4   8 1674.28 123.478  32
  -1   4   8 1819.68 120.814  32
  -1   4   8 1745.10 109.803  31
  -1  -4   8 1838.53 123.122  31
  -1  -4   7 530.195 101.631  32
  -1   4   7 467.619 98.5995  32
  -1   4   7 476.538 93.4567  31
  -1  -4   7 628.131 106.827  31
  -1   4   7 530.037 95.7457  30
  -1  -4   7 534.472 94.3198  30
  -1  -4   7 647.382 113.508  27
  -1  -4   7 687.002 94.5034  23
   1   4  -7 458.880 85.6103   5
  -1  -4   7 627.934 90.3378   8
  -1  -4   7 611.004 97.4658   9
  -1  -4   7 525.885 112.085   6
  -1   4   7 459.580 112.236   6
  -1  -4   7 424.503 103.427  22
  -1   4   7 684.883 114.962  21
  -1  -4   7 693.151 111.266  21
  -1   4   6 37411.9 720.859  30
  -1  -4   6 38652.4 725.007  30
   1   4  -6 37223.1 715.784   5
  -1   4   6 39092.1 716.753   6
  -1  -4   6 37483.9 714.520   6
  -1  -4   6 38765.9 726.231  21
  -1   4   6 36434.9 723.391  21
  -1  -4   6 37828.3 712.923   9
  -1  -4   6 38488.8 714.953   8
  -1  -4   6 37768.7 719.470  32
  -1   4   6 37911.0 718.887  32
  -1   4   6 36770.7 705.485  31
  -1  -4   6 37042.0 714.047  31
  -1  -4   6 37836.2 741.688  27
  -1  -4   6 37139.7 726.854  22
  -1   4   5 8756.66 218.903  30
  -1  -4   5 8815.55 217.879  30
   1   4  -5 8979.95 206.831   3
  -1   4   5 8819.72 244.962  19
  -1  -4   5 8566.66 216.768   9
   1   4  -5 8996.21 219.838   5
  -1  -4   5 8269.71 215.733   6
  -1   4   5 8934.09 215.907   6
  -1  -4   4 270.622 50.0903  14
  -1   4   4 235.057 62.9769  30
  -1  -4   4 255.669 66.6464  30
   1  -4  -4 204.098 41.0057   5
   1   4  -4 246.239 68.5618   3
   1   4  -3 25279.5 456.755   3
   1  -4  -3 25708.2 443.899   5
  -1  -4   3 25762.9 464.625  30
  -1   4   3 26088.4 463.816  30
  -1  -4   3 25593.1 458.360  14
  -1   4   3 24512.8 444.027  12
  -1  -4   2 611692. 10153.8  30
  -1   4   2 609218. 10153.5  30
   1  -4  -2 615166. 10138.7  29
   1  -4  -2 592489. 10140.5   5
   1   4  -2 607816. 10153.3   3
  -1  -4   2 613579. 10143.0   4
  -1  -4   2 611032. 10156.7  14
  -1  -4   1 465447. 7755.89   4
   1  -4  -1 462012. 7748.51   5
   1  -4  -1 469496. 7757.67   1
   1   4  -1 459101. 7760.42   3
  -1  -4   1 464107. 7747.39   2
  -1   4   1 465911. 7756.22   3
  -1  -4   1 475556. 7761.13  14
   1  -4  -1 460202. 7757.59  29
  -1   4   0 102300. 1767.05   3
   1   4   0 103948. 1762.54   5
   1  -4   0 107294. 1764.96   1
  -1   4   0 106249. 1773.34   2
  -1  -4   0 105136. 1764.78  14
   1  -4   1 18589.8 330.384   7
   1   4   1 18416.2 331.055   7
   1   4   1 18131.9 331.863  13
   1   4   1 18492.7 325.533   5
  -1   4  -1 18990.8 338.290   4
  -1   4  -1 19107.9 334.900   2
   1  -4   2 144317. 2467.72   1
   1   4   2 146581. 2468.23   7
   1  -4   2 146981. 2468.69   7
   1   4   2 145491. 2457.34  13
   1  -4   2 146774. 2473.42  29
  -1  -4  -2 147354. 2463.48   4
  -1   4  -2 145755. 2462.35   2
  -1   4  -2 147908. 2471.45   3
  -1   4  -3 7509.83 179.619   3
  -1   4  -3 7129.66 156.062   2
   1   4   3 7117.16 172.067  30
   1  -4   3 7588.54 167.843  29
   1  -4   3 7403.23 173.082  30
  -1   4  -3 6951.72 162.796  12
   1  -4   3 7297.62 169.025   7
   1   4   3 7026.52 171.294   7
  -1  -4  -3 7333.09 153.579   4
   1   4   4 115098. 1978.24   7
   1  -4   4 117890. 1980.14   7
   1  -4   4 114382. 1956.14  29
   1   4   4 114906. 1977.19  30
   1  -4   4 116900. 1977.58  30
  -1   4  -4 112853. 1951.57   2
  -1   4  -4 118017. 1978.08   3
   1  -4   4 112824. 1947.31  14
   1  -4   5 1199.48 96.6531   7
   1   4   5 1059.82 97.4432   7
  -1   4  -5 1345.75 112.758   3
  -1  -4  -5 1302.56 93.6477   2
   1  -4   5 1259.18 103.466   6
   1   4   5 1200.52 104.919   6
   1   4   5 1253.62 100.893  20
   1  -4   5 1336.66 99.3020  20
   1  -4   5 1195.89 103.032  22
   1  -4   5 1246.73 104.939  23
   1   4   5 1359.18 94.2859  31
   1  -4   5 1163.99 93.6134  31
   1  -4   5 1528.01 101.314  32
   1   4   5 1420.61 98.2619  32
   1  -4   6 466.126 96.7871  24
   1  -4   6 437.807 104.809  23
   1  -4   6 342.198 96.5862  31
   1   4   6 591.456 100.603  31
  -1   4  -6 325.434 113.690   3
   1   4   6 474.614 88.0516   7
   1  -4   6 513.774 111.171   6
   1   4   6 669.094 107.005   6
   1  -4   6 450.966 90.7896   7
   1  -4   6 434.373 95.9063  20
   1   4   6 588.457 98.9813  20
   1   4   6 407.977 101.233  32
   1  -4   6 426.177 97.2896  32
  -1  -4  -6 471.891 83.9776   2
   1  -4   6 449.455 104.836  22
   1  -4   6 473.990 87.2478   9
   1  -4   7 10997.3 256.366   9
   1  -4   7 11534.8 290.310  32
   1   4   7 11302.4 289.386  32
   1   4   7 11461.3 281.840  31
   1  -4   7 10947.3 281.303  31
   1  -4   7 11912.7 289.184   6
   1   4   7 11664.7 293.775   6
   1  -4   7 11651.3 264.626  24
   1  -4   7 11220.1 274.448  23
   1   4   8 6859.06 191.414  31
   1  -4   8 6676.44 188.879  31
   1   4   8 6908.29 197.385  32
   1  -4   8 7504.49 199.937  32
   1   4   8 6843.69 195.251   6
   1  -4   8 6927.27 194.739   6
   1   4   9 184.215 56.2178   6
   1  -4   9 170.948 56.0258   6
   1  -4   9 93.5094 54.3680  31
  -1  -5   9 1394.08 87.4729  31
  -1   5   9 1239.78 75.1095  31
  -1   5   9 1255.74 87.5457  32
  -1  -5   9 1401.16 88.6303  32
  -1   5   8 4970.46 166.593   6
  -1  -5   8 5031.18 169.610   6
  -1  -5   8 4994.50 166.952  22
  -1   5   8 4820.33 171.344  32
  -1  -5   8 4992.91 169.277  31
  -1  -5   8 4518.69 169.656  32
  -1   5   8 4698.20 156.590  31
  -1  -5   7-8.97588 79.3793   8
  -1  -5   7 68.0670 86.2045   9
  -1  -5   7 25.4104 92.5764  32
  -1   5   7-63.8892 89.8002  32
   1  -5  -7-63.0809 66.8960   1
  -1  -5   7 97.8788 103.547  27
  -1  -5   7 55.3998 88.9997  23
   1   5  -7 18.5089 80.6075   5
  -1  -5   7 7.03345 92.2983  21
  -1   5   7-105.802 94.4313  21
  -1  -5   7-84.2412 95.6802  22
  -1   5   7-21.4892 83.1374  31
  -1   5   7 41.5222 79.5972  30
  -1  -5   7 34.3920 82.7823  30
  -1  -5   7 77.8608 93.6773  31
  -1   5   7-20.5502 104.174   6
  -1  -5   7-20.7251 98.7111   6
   1   5  -6 845.335 97.8563   5
  -1  -5   6 910.010 102.210   6
  -1   5   6 958.382 110.993   6
  -1  -5   6 947.668 96.9439   9
  -1  -5   6 893.026 94.6973   8
  -1   5   6 845.770 91.7134  31
  -1  -5   6 1049.29 103.307  32
  -1   5   6 854.092 102.555  32
  -1  -5   6 1031.83 102.894  21
  -1  -5   6 887.854 104.123  22
  -1   5   6 905.893 100.500  21
  -1  -5   6 976.257 98.8499  30
  -1   5   6 847.509 96.6016  30
  -1  -5   6 888.836 100.210  31
  -1  -5   6 952.295 113.325  27
  -1   5   5 104239. 1873.71  19
   1   5  -5 103593. 1829.12   3
  -1   5   5 107520. 1845.82  30
  -1  -5   5 109386. 1847.04  30
  -1  -5   5 104693. 1843.23  31
  -1   5   5 107199. 1839.00   6
   1   5  -5 107470. 1849.76   5
  -1  -5   5 106291. 1838.99   6
  -1  -5   5 105484. 1842.72   9
  -1  -5   5 108402. 1869.77  27
  -1  -5   4 4006.24 113.711  14
  -1   5   4 3949.50 126.783  30
  -1  -5   4 4317.53 124.771  30
   1   5  -4 4062.44 125.879   3
  -1  -5   3 866.180 62.1979  30
  -1   5   3 763.448 63.8592  30
   1  -5  -3 805.071 36.2778   5
  -1  -5   3 949.296 61.4127  14
  -1  -5   3 678.863 26.6742   4
  -1   5   3 846.106 64.6541  12
   1   5  -3 932.503 78.3512   3
   1  -5  -2 232490. 3864.28  29
  -1  -5   2 234712. 3875.64  30
  -1   5   2 239721. 3876.02  30
  -1  -5   2 234739. 3867.13   4
   1  -5  -2 222357. 3859.29   5
  -1   5   2 230253. 3880.32  12
   1   5  -2 230814. 3880.69   3
   1  -5  -2 239160. 3878.07   1
  -1   5   1 938254. 15345.2   3
   1   5  -1 925839. 15349.0   3
  -1   5   1 923299. 15362.8   2
   1  -5  -1 918387. 15342.0   1
  -1  -5   1 943778. 15347.1  14
   1   5  -1 877657. 15343.8   5
  -1   5   0 488.623 69.2362   3
   1   5   0 429.177 75.0511   3
   1   5   0 519.935 42.0882   5
   1  -5   0 425.077 42.7406   1
  -1  -5   0 552.772 45.1938  14
   1  -5   1 3900.76 89.8841   7
   1   5   1 3883.60 89.7730   7
   1   5   1 3875.17 83.3433   5
  -1   5  -1 3885.03 98.1450   2
  -1   5  -2 136677. 2312.86   2
  -1   5  -2 137786. 2323.38   3
   1   5   2 136423. 2307.78  13
   1   5   2 139658. 2317.74   7
   1  -5   2 136822. 2317.53   7
   1  -5   2 139024. 2328.30  29
   1  -5   2 135211. 2319.23   1
   1  -5   3 164145. 2745.67   7
   1   5   3 162073. 2744.23   7
   1  -5   3 158126. 2745.34  30
  -1   5  -3 164756. 2748.99   3
  -1   5  -3 161856. 2729.70   2
  -1  -5  -3 163926. 2732.43   4
  -1   5  -3 156836. 2734.28  12
   1  -5   3 165490. 2746.03  29
   1  -5   4 13048.0 261.694  14
   1  -5   4 13864.3 289.411   7
   1   5   4 13605.0 285.893   7
  -1   5  -4 13597.4 294.065   3
  -1   5  -4 12947.6 259.702   2
   1  -5   4 13435.6 271.491  29
  -1   5  -5 7986.75 217.565   3
   1  -5   5 7619.16 217.502  22
   1  -5   5 7674.37 211.285  23
   1   5   5 7301.87 209.569   6
   1  -5   5 7339.14 209.664   6
   1   5   5 7593.55 207.687   7
   1  -5   5 7069.11 204.485   7
   1  -5   5 7983.30 207.974  32
   1  -5   5 7312.86 197.982  31
   1   5   5 7925.03 202.133  31
   1   5   5 7719.09 207.367  32
   1  -5   5 7437.01 204.389  20
   1   5   5 7459.85 205.836  20
  -1  -5  -6 1506.85 107.256   2
  -1   5  -6 1639.44 133.352   3
   1   5   6 1653.77 123.334   6
   1  -5   6 1548.35 122.647   6
   1   5   6 1473.85 116.768  32
   1  -5   6 1612.27 115.793  31
   1   5   6 1562.29 110.893  31
   1  -5   6 1281.72 114.382  32
   1  -5   6 1381.32 124.552  22
   1  -5   6 1700.33 127.543  23
   1  -5   6 1487.39 108.060   7
   1  -5   6 1705.93 108.171   9
   1   5   6 1467.89 109.207   7
   1  -5   6 1696.35 115.601  20
   1   5   6 1439.88 116.187  20
   1  -5   7 12188.5 276.254  24
   1  -5   7 12190.9 288.457  23
   1   5   7 12276.3 300.517   6
   1  -5   7 12123.1 296.843   6
   1  -5   7 11709.5 288.803  31
   1   5   7 11543.3 295.144  32
   1   5   7 12185.1 291.061  31
   1  -5   7 12020.0 297.848  32
   1  -5   7 12054.6 272.574   9
   1  -5   8 1804.26 111.991   6
   1   5   8 1904.15 112.116   6
   1   5   8 1889.10 107.728  31
   1  -5   8 1724.43 106.145  31
  -1   6   9 2423.82 101.069  32
  -1  -6   9 2649.46 102.539  32
  -1  -6   9 2729.90 105.470  31
  -1  -6   8 111.961 94.0015  31
  -1   6   8 30.1676 74.2215  31
  -1   6   8 319.886 96.1222   6
  -1  -6   8 184.135 91.1865   6
  -1  -6   8 53.1075 71.7890  23
  -1  -6   8-2.83794 82.2886  22
  -1  -6   8 138.387 64.9424   8
  -1   6   8 62.7086 86.5831  32
  -1  -6   8 40.4531 85.9416  32
  -1   6   7 11365.6 292.221  30
  -1  -6   7 11576.2 292.987  30
   1   6  -7 11231.1 288.493   5
  -1  -6   7 12432.8 295.254   6
  -1   6   7 12319.2 291.405   6
  -1  -6   7 11607.0 305.924  22
  -1  -6   7 11858.9 283.332  23
  -1  -6   7 11749.9 320.497  27
  -1   6   7 12159.1 304.815  21
  -1  -6   7 12990.7 311.669  21
  -1  -6   7 12018.0 288.780   9
  -1  -6   7 12110.0 290.401   8
  -1  -6   7 11920.9 291.033  31
  -1   6   7 11524.9 277.295  31
  -1   6   7 11629.1 292.025  32
  -1  -6   7 11999.8 294.354  32
  -1  -6   6 2181.63 120.867  32
  -1  -6   6 2306.89 123.736  31
  -1   6   6 2402.60 113.645  31
  -1   6   6 2311.58 124.466  32
   1   6  -6 2142.48 124.233   5
  -1  -6   6 2056.80 124.742   6
  -1   6   6 2330.34 126.811   6
   1  -6  -6 2078.50 101.037   1
  -1  -6   6 2079.47 122.947   9
  -1  -6   6 2500.16 124.377   8
  -1   6   6 2213.16 120.788  30
  -1  -6   6 2435.57 122.941  30
  -1   6   6 2069.43 126.003  21
  -1  -6   6 2120.21 123.927  21
  -1  -6   6 2591.29 149.329  27
  -1  -6   6 2205.32 134.610  22
  -1  -6   5 86766.9 1511.68  21
  -1   6   5 82422.5 1542.73  19
  -1  -6   5 85243.4 1502.15  18
   1   6  -5 86431.0 1502.51   3
  -1  -6   5 88897.2 1512.75  30
  -1   6   5 86460.4 1511.24  30
  -1  -6   5 84548.1 1509.92  31
   1   6  -5 87410.6 1518.32   5
  -1   6   5 86492.6 1504.19   6
  -1  -6   5 86062.4 1504.86   6
  -1  -6   5 86301.3 1511.57   9
  -1  -6   5 87191.6 1539.08  27
   1   6  -4 9692.41 224.311   3
  -1  -6   4 9653.38 214.042  14
  -1   6   4 10218.3 224.305  30
  -1  -6   4 10222.4 224.263  30
  -1  -6   3 212.401 25.2070   4
   1  -6  -3 186.140 46.5759   1
   1  -6  -3 228.798 23.6152   5
  -1  -6   3 179.300 56.4767  30
  -1   6   3 282.781 55.0143  30
  -1   6   3 216.293 70.5168  12
   1   6  -3 270.464 80.3050   3
   1   6  -2 230182. 3742.41   3
  -1   6   2 232712. 3731.47  30
  -1  -6   2 234177. 3731.89  30
   1  -6  -2 228724. 3733.44   1
   1  -6  -2 229766. 3724.33  29
  -1  -6   2 231976. 3725.53   4
  -1   6   2 227570. 3741.38  12
   1   6  -1 991679. 16582.3   5
  -1  -6   1 996903. 16584.6  14
   1   6  -1 978022. 16588.6   3
  -1   6   1 999999. 16585.1   3
  -1  -6   1 998876. 16573.0  30
  -1   6   1 993315. 16572.5  30
   1  -6  -1 995171. 16579.4   1
  -1   6   1 995509. 16604.5   2
   1   6   0 12264.1 222.838   5
  -1   6   0 12113.4 241.592   3
   1   6   0 12310.4 242.637   3
  -1  -6   0 12207.8 227.792  14
   1  -6   0 12046.1 227.495   1
  -1   6   0 11942.6 245.834   2
   1   6   1 55554.7 904.547   5
  -1   6  -1 56175.5 920.510   2
   1  -6   1 57105.1 910.097   7
   1   6   1 54306.4 909.256   7
  -1  -6  -1 55905.2 906.000  14
   1   6   2 23215.5 408.452  13
   1   6   2 24665.5 417.617   7
   1  -6   2 24213.6 417.272   7
  -1   6  -2 24422.1 430.364   3
  -1   6  -2 24937.7 416.737   2
  -1   6  -2 23540.9 431.572  12
   1  -6   3 137053. 2330.67  29
   1   6   3 134442. 2298.61  13
  -1   6  -3 136870. 2322.84  12
   1   6   3 137203. 2325.53   7
   1  -6   3 137059. 2326.46   7
  -1  -6  -3 140995. 2317.80   4
  -1   6  -3 135825. 2311.80   2
  -1   6  -3 137847. 2332.44   3
  -1   6  -4 27938.2 536.535   3
   1  -6   4 28241.9 520.078  29
   1  -6   4 27316.8 509.457  14
   1   6   4 28922.1 531.373   7
   1  -6   4 28469.6 530.888   7
  -1  -6  -4 27054.7 503.423   4
   1   6   5 1877.15 91.7883  10
   1   6   5 1867.64 108.017  20
   1  -6   5 1867.99 107.559  20
   1   6   5 2019.59 117.842   6
   1  -6   5 1637.94 114.191   6
   1   6   5 1687.38 105.994   7
   1  -6   5 1896.62 109.165   7
  -1   6  -5 1907.91 130.968   3
   1  -6   5 1805.35 109.396  32
   1   6   5 1687.52 100.707  31
   1  -6   5 1751.15 101.667  31
   1   6   5 1718.95 110.176  32
   1  -6   5 1735.10 121.768  22
   1  -6   5 1799.52 121.800  23
   1   6   6 2334.20 139.412   6
   1  -6   6 2373.43 140.677   6
   1   6   6 2544.36 127.066   7
   1  -6   6 2637.00 128.471   9
   1  -6   6 2241.10 124.598   7
  -1   6  -6 2771.45 155.462   3
  -1  -6  -6 2408.71 127.392   2
   1  -6   6 2530.02 148.953  22
   1  -6   6 2380.53 140.647  23
   1   6   6 2376.67 134.591  32
   1  -6   6 2445.68 133.688  32
   1  -6   6 2472.46 129.054  31
   1   6   6 2428.70 130.500  31
   1   6   7 3603.34 158.140   6
   1  -6   7 3777.60 157.657   6
   1  -6   7 3958.99 144.724  24
   1  -6   7 3853.58 157.088  23
   1  -6   7 3825.46 139.472   9
   1   6   7 3745.11 150.338  31
   1  -6   7 3839.60 159.603  32
   1  -6   7 3560.70 147.786  31
   1   6   7 3796.18 157.315  32
   1   6   8 929.451 94.2011   6
   1  -6   8 932.104 93.7567   6
   1   6   8 1104.96 90.9594  31
   1  -6   8 876.331 87.6761  31
  -1  -7   9 2103.04 86.8739  32
  -1  -7   9 2247.84 94.0267  31
  -1   7   9 1955.87 86.8531  32
  -1  -7   8 2296.10 123.874  31
  -1   7   8 2221.39 117.213  32
  -1   7   8 2177.91 104.077  31
  -1  -7   8 2383.03 121.928  32
  -1  -7   8 2371.08 109.495  23
  -1  -7   8 2452.52 127.554  22
  -1  -7   8 2612.74 110.512   8
  -1   7   7 1681.21 112.077  30
  -1  -7   7 1784.98 111.853  30
   1   7  -7 1859.61 118.570   5
  -1   7   7 1793.60 124.918   6
  -1  -7   7 1735.46 123.284   6
  -1  -7   7 1990.95 147.440  27
  -1  -7   7 2096.23 129.372  31
  -1  -7   7 1811.45 117.171  32
  -1   7   7 1717.16 120.052  32
  -1   7   7 1665.29 105.015  31
  -1  -7   7 1834.49 121.863  23
  -1  -7   7 1756.85 133.366  22
  -1  -7   7 1967.60 126.271   9
  -1  -7   7 1845.12 118.163   8
  -1  -7   6 5245.82 174.824   8
  -1  -7   6 5296.98 176.281   9
  -1  -7   6 5147.66 171.246  30
  -1   7   6 4939.73 169.340  30
   1  -7  -6 4987.45 151.508   1
   1   7  -6 5301.27 180.837   5
  -1   7   6 4997.23 172.255   6
  -1  -7   6 5504.72 175.638   6
  -1  -7   6 4791.50 187.559  22
  -1  -7   6 4921.00 170.086  31
  -1  -7   6 5266.60 171.398  32
  -1   7   6 4903.85 154.782  31
  -1   7   6 4833.88 168.276  32
  -1  -7   6 5238.16 176.678  21
  -1   7   6 5241.25 178.818  21
  -1  -7   6 5443.27 201.177  27
  -1   7   5 1196.38 86.9162  21
  -1  -7   5 1386.02 92.8144  21
  -1  -7   5 1105.49 87.2867  32
  -1   7   5 1126.76 86.7742  32
   1  -7  -5 1028.45 72.8430   1
  -1   7   5 1201.88 88.9976  30
  -1  -7   5 1319.51 93.7239  31
  -1  -7   5 1167.72 87.1485  30
   1   7  -5 1356.83 109.237   3
  -1   7   5 1042.88 139.398  11
  -1   7   5 1133.19 90.9823   6
  -1  -7   5 1102.89 89.5158   6
   1   7  -5 1320.99 100.451   5
  -1  -7   5 1265.11 83.8287  18
  -1   7   5 1161.65 142.530  19
  -1  -7   4 64302.1 1134.07  14
   1  -7  -4 64446.3 1130.13   1
  -1   7   4 66379.8 1137.36  30
  -1  -7   4 65183.7 1137.82  30
   1   7  -4 64300.1 1141.14   3
  -1   7   3 31462.8 550.354  30
  -1  -7   3 30974.7 549.885  30
  -1   7   3 30692.7 550.743  12
  -1  -7   3 31880.0 556.908  14
  -1  -7   3 29711.1 524.834   4
   1   7  -3 31639.3 563.903   3
   1  -7  -3 29683.3 545.491   1
   1  -7  -2 12237.3 235.995   1
  -1   7   2 12335.4 232.528  30
  -1  -7   2 12477.2 232.901  30
   1   7  -2 12219.5 254.512   3
  -1   7   2 12363.8 259.540  12
  -1   7   1 448095. 7447.15   3
   1   7  -1 442380. 7450.94   3
  -1   7   1 453544. 7455.03  12
   1   7  -1 446593. 7440.29   5
   1  -7  -1 442494. 7438.07   1
  -1   7   1 446020. 7428.13  30
  -1  -7   1 441852. 7428.64  30
  -1  -7   1 444986. 7444.00  14
   1   7   0 9016.96 170.787   5
  -1   7   0 8797.52 198.387   3
   1   7   0 8912.64 195.975   3
  -1  -7   0 8825.60 176.897  14
  -1   7   0 8343.39 200.839   2
   1  -7   0 9413.57 177.988   1
  -1  -7  -1 329908. 5313.13  14
   1   7   1 326601. 5313.55   7
   1  -7   1 332029. 5313.83   7
  -1   7  -1 325475. 5330.61   2
   1  -7   1 327374. 5324.17   1
   1   7   1 330827. 5309.22   5
   1   7   2 57552.5 963.938  13
  -1   7  -2 57831.5 987.088  12
  -1   7  -2 58793.1 986.050   3
  -1   7  -2 58454.8 970.968   2
   1  -7   2 59315.7 969.609   7
   1   7   2 57928.8 967.974   7
  -1   7  -3 8346.88 208.087   3
  -1   7  -3 8565.38 176.262   2
   1  -7   3 8308.35 199.683  29
  -1   7  -3 7778.12 196.239  12
  -1  -7  -3 8333.55 182.311   4
   1  -7   3 8402.87 187.288   7
   1   7   3 8063.12 184.977   7
   1   7   3 7958.00 158.906  13
   1  -7   4 1114.36 76.7979  20
   1  -7   4 958.878 76.8008   7
   1   7   4 977.270 74.1841   7
  -1   7  -4 1080.39 108.745   3
   1  -7   4 909.733 83.6388   6
  -1  -7  -4 1018.43 64.4366   4
   1  -7   4 964.165 67.0708  14
   1  -7   4 965.599 77.1754  29
   1   7   5 2017.28 94.7401  10
   1   7   5 2052.24 114.584   6
   1  -7   5 2016.43 113.849   6
   1  -7   5 2132.65 110.177   7
   1   7   5 2214.03 110.182   7
   1  -7   5 2212.58 113.294  20
   1   7   5 2075.67 109.066  20
   1  -7   5 2032.09 112.017  32
   1  -7   5 2250.96 112.091  31
   1   7   5 1924.15 108.891  32
   1   7   5 1981.71 110.112  31
   1  -7   5 2093.44 124.793  22
   1  -7   5 1931.49 124.308  23
  -1   7  -5 2344.50 144.499   3
  -1   7  -6 11934.3 302.487   3
  -1  -7  -6 11205.0 283.712   2
   1  -7   6 11220.2 279.119   6
   1   7   6 10996.3 278.245   6
   1   7   6 11235.5 277.256   7
   1  -7   6 11381.8 278.682   7
   1  -7   6 11499.1 278.964   9
   1  -7   6 11744.8 281.825  32
   1  -7   6 11182.4 272.942  31
   1   7   6 10953.1 271.704  31
   1   7   6 11384.2 279.254  32
   1  -7   6 11272.3 286.087  23
   1  -7   6 10978.1 296.696  22
   1   7   7 735.542 97.0816  31
   1  -7   7 506.246 93.0090  31
   1   7   7 554.741 107.902   6
   1  -7   7 601.036 103.365   6
   1  -7   7 583.383 87.9543   9
   1   7   7 512.905 102.344  32
   1  -7   7 659.651 102.957  32
   1  -7   7 634.316 96.5412  24
   1  -7   7 739.865 109.048  23
   1   7   8 1127.37 91.7620   6
   1  -7   8 1212.59 90.3915   6
   1  -7   8 1225.19 89.2819  31
  -1   8   9 1065.20 66.6767  32
  -1  -8   9 1205.60 73.5815  31
  -1  -8   9 1003.32 66.8802  32
  -1  -8   8 11142.1 250.169  23
  -1  -8   8 11294.0 272.891  22
  -1  -8   8 11043.0 252.474   8
  -1   8   8 10794.1 257.010  32
  -1  -8   8 11158.8 261.285  31
  -1  -8   8 10710.7 256.475  32
  -1   8   8 10462.4 236.349  31
  -1  -8   7 305.976 90.7176  32
  -1   8   7 384.456 92.4117  32
  -1  -8   7 303.789 114.100  27
  -1  -8   7 227.473 88.7411  31
  -1   8   7 300.099 78.0404  31
  -1  -8   7 221.554 78.9343  30
  -1   8   7 226.584 76.7097  30
   1   8  -7 265.826 92.2134   5
  -1  -8   7 252.867 95.3588   9
  -1  -8   7 276.330 87.6280   8
  -1  -8   7 291.418 112.225  22
  -1   8   7 431.188 98.7249   6
  -1  -8   7 252.802 96.2584   6
  -1  -8   6 16655.5 387.963  22
  -1  -8   6 16844.4 370.286  21
  -1   8   6 15434.0 368.167  21
  -1  -8   6 17328.3 404.161  27
  -1  -8   6 16895.6 370.950   9
   1  -8  -6 16659.5 344.490   1
  -1   8   6 16722.9 359.092   6
   1   8  -6 16147.7 376.104   5
  -1  -8   6 17246.6 362.073   6
  -1  -8   6 16696.7 361.259  32
  -1   8   6 16948.4 361.874  32
  -1  -8   6 16504.6 366.787  31
  -1   8   6 16368.9 344.384  31
  -1  -8   6 16918.3 366.689  30
  -1   8   6 16461.6 363.665  30
  -1  -8   5 76423.6 1316.73  21
  -1   8   5 73206.0 1313.76  21
  -1  -8   5 73580.5 1310.11  32
  -1   8   5 71520.9 1308.14  32
  -1  -8   5 74458.9 1312.58  18
  -1   8   5 73306.4 1360.66  19
   1   8  -5 74425.9 1318.46   3
   1  -8  -5 73547.1 1297.58   1
  -1  -8   5 75077.9 1303.10  14
  -1   8   5 73170.5 1312.40  26
  -1   8   5 70315.5 1347.97  11
  -1   8   5 76651.5 1314.63  30
  -1  -8   5 73389.7 1315.90  31
  -1  -8   5 75213.2 1313.70  30
   1   8  -5 78088.2 1330.00   5
  -1   8   5 75467.3 1305.69   6
  -1  -8   5 75938.5 1308.24   6
  -1   8   4 5951.25 152.753  30
  -1  -8   4 5494.69 150.089  30
   1  -8  -4 5702.56 143.332   1
  -1  -8   4 5564.48 160.057   9
  -1  -8   4 6189.53 156.266  14
   1   8  -4 6121.77 177.026   3
  -1   8   3 68932.1 1153.32  30
  -1  -8   3 67169.4 1152.49  30
   1  -8  -3 67321.7 1151.46   1
  -1  -8   3 67875.9 1163.34  14
  -1  -8   3 64746.1 1131.79   4
  -1   8   3 67524.1 1158.72  12
   1   8  -3 66513.3 1169.58   3
   1   8  -2 11826.6 237.887   5
  -1   8   2 11937.5 255.085  12
   1   8  -2 11881.1 252.064   3
   1  -8  -2 11895.3 226.782   1
  -1   8   2 10923.2 218.038  30
  -1  -8   2 11555.7 219.561  30
   1  -8  -1 225397. 3767.93   1
   1   8  -1 226605. 3770.41   5
   1   8  -1 230864. 3784.48   3
  -1   8   1 235867. 3781.48   3
  -1  -8   1 225417. 3775.22  14
  -1   8   1 230997. 3788.55  12
  -1   8   1 219885. 3753.67  30
  -1  -8   1 219880. 3754.39  30
  -1   8   0 514.264 83.7283   2
   1  -8   0 563.189 42.5033   1
  -1  -8   0 520.698 29.9203   1
   1   8   0 603.598 41.1028   5
   1   8   0 557.122 85.9805   3
  -1   8   0 579.571 88.0526   3
  -1   8   0 568.370 94.8609  12
  -1  -8   0 571.828 50.0375  14
   1   8   0 549.455 27.5659   7
   1  -8   0 560.322 26.6034   7
   1   8   1 16061.1 292.072   7
   1  -8   1 16884.9 293.035   7
   1   8   1 16702.2 288.709   5
  -1   8  -1 16787.1 332.521  12
  -1  -8  -1 17001.7 296.625  14
   1  -8   1 16945.3 308.180   1
  -1   8  -1 16937.8 320.052   2
  -1   8  -2 28476.7 509.322   3
   1   8   2 27092.4 481.383   7
   1  -8   2 27477.0 481.937   7
  -1   8  -2 28266.9 511.752  12
   1   8   2 27656.5 481.375  13
  -1   8  -2 28091.1 491.436   2
  -1   8  -3 600.657 58.6621   2
   1   8   3 774.667 64.0993   7
   1  -8   3 670.569 61.2059   7
  -1   8  -3 701.763 100.799   3
   1  -8   3 678.635 83.4599  29
   1   8   3 652.138 38.8044  13
  -1   8  -3 693.672 98.9331  12
  -1  -8  -4 22341.8 425.609   4
   1   8   4 22803.6 439.699  20
   1  -8   4 21611.1 437.802  20
   1  -8   4 23371.5 444.147   7
   1   8   4 23021.5 441.940   7
  -1   8  -4 23234.0 461.290   3
   1  -8   4 21902.3 437.769   6
   1   8   4 22032.9 436.498   6
   1  -8   4 23671.5 446.806  29
   1  -8   4 21508.0 458.224  22
   1  -8   4 22448.2 432.447  14
   1  -8   5 519.785 106.920  23
   1   8   5 513.545 86.7002  28
  -1   8  -5 499.896 123.059   3
   1  -8   5 481.247 80.2498   7
   1   8   5 468.885 75.4252   7
   1   8   5 483.472 88.2794   6
   1  -8   5 439.474 93.1073   6
   1  -8   5 536.382 84.2423  31
   1   8   5 565.440 83.8508  31
   1  -8   5 461.373 84.1251  20
   1   8   5 467.522 78.5905  20
   1   8   5 508.734 70.2418  10
   1   8   5 420.254 84.1536  32
   1  -8   5 489.914 84.6636  32
  -1  -8  -6 9721.94 259.762   2
  -1   8  -6 9961.40 277.523   3
   1  -8   6 9583.87 244.584  31
   1  -8   6 9777.38 249.569  32
   1   8   6 9648.20 248.052  32
   1   8   6 9856.26 245.824  31
   1  -8   6 9156.37 272.296  22
   1  -8   6 9255.55 259.088  23
   1   8   6 9695.62 250.903   6
   1  -8   6 9272.54 247.481   6
   1  -8   6 9322.98 244.100   7
   1  -8   6 9618.30 251.598   9
   1   8   6 9390.41 246.918   7
   1  -8   7 1448.90 110.761  32
   1   8   7 1204.69 101.376  31
   1  -8   7 1422.87 106.400  31
   1   8   7 1370.18 109.722  32
   1  -8   7 1328.57 117.882  23
   1  -8   7 1406.16 107.285  24
   1   8   7 1273.03 113.283   6
   1  -8   7 1228.40 110.818   6
   1  -8   7 1232.28 102.456   9
   1  -8   8 2594.48 104.850  31
   1  -8   8 2503.11 104.479   6
   1   8   8 2413.64 105.732   6
   1  -8   8 2532.90 110.517  23
  -1  -9   9 11633.0 235.276  31
  -1  -9   8 684.267 82.9902  32
  -1   9   8 699.127 84.4014  32
  -1  -9   8 665.068 77.8689   8
  -1  -9   8 740.548 90.3227  23
  -1  -9   8 892.064 103.088  22
  -1  -9   8 820.276 92.8189  31
  -1  -9   7 1212.87 106.813   8
  -1  -9   7 1318.03 115.362   9
  -1  -9   7 1340.68 129.778  22
  -1  -9   7 1399.39 114.663  31
  -1  -9   7 1451.60 106.085  32
  -1   9   7 1309.65 103.029  32
  -1   9   7 1243.75 87.4546  31
  -1   9   7 1360.82 107.650   6
   1   9  -7 1012.59 108.017   5
  -1  -9   7 1684.88 112.754   6
  -1  -9   6 12111.9 290.609  32
  -1  -9   6 12731.0 297.236  31
  -1   9   6 12144.4 271.495  31
  -1   9   6 12426.8 289.703  32
  -1   9   6 13150.9 357.186  19
  -1  -9   6 12706.6 325.733  22
  -1  -9   6 13230.2 303.533  21
  -1   9   6 12262.4 298.439  21
   1  -9  -6 12041.7 270.988   1
  -1   9   6 12353.5 293.199  30
  -1  -9   6 11948.7 289.841  30
  -1  -9   6 12268.2 289.660   6
  -1   9   6 13348.7 291.148   6
   1   9  -6 12673.1 309.621   5
  -1  -9   5 62199.9 1070.69  21
  -1   9   5 56717.2 1063.76  21
  -1   9   5 58908.5 1062.49  32
  -1  -9   5 58518.2 1062.89  32
  -1   9   5 59083.7 1120.93  19
  -1  -9   5 59326.5 1070.70  18
   1   9  -5 57930.1 1078.27   3
   1  -9  -5 58804.5 1051.64   1
  -1  -9   5 58863.2 1060.28  14
  -1   9   5 56665.0 1111.26  11
  -1   9   5 59596.3 1065.52  30
  -1  -9   5 59530.3 1064.35  30
  -1  -9   5 59031.0 1070.21  31
   1   9  -5 62042.8 1087.38   5
  -1   9   5 59232.0 1056.83   6
  -1  -9   5 61332.9 1061.72   6
  -1   9   5 60541.8 1073.21  26
  -1   9   5 63464.5 1076.36  25
  -1  -9   5 60880.2 1109.13  27
  -1   9   4 3391.26 171.048  19
   1   9  -4 3433.80 144.931   3
   1  -9  -4 3286.91 102.497   1
  -1   9   4 3161.82 107.601  30
  -1  -9   4 3381.29 109.581  30
  -1  -9   4 3285.22 120.913   9
  -1  -9   4 3313.89 117.306  14
  -1  -9   4 3202.99 117.685  18
   1  -9  -3 233.126 46.7689   1
  -1  -9   3 199.983 66.1081  14
  -1   9   3 192.524 47.4646  30
  -1  -9   3 319.965 49.4853  30
  -1  -9   3 220.297 33.2883   4
  -1   9   3 363.491 88.4744  12
   1   9  -3 261.565 103.093   3
   1  -9  -2 52927.5 894.327   1
  -1  -9   2 51799.6 905.832  14
  -1  -9   2 49749.7 884.382  30
  -1   9   2 51360.7 884.534  30
  -1   9   2 52887.1 920.614  12
   1   9  -2 52700.7 918.008   3
   1   9  -2 51952.0 905.359   5
   1  -9  -1 4504.76 108.102   1
  -1  -9   1 4485.25 118.329  14
  -1   9   1 4599.41 137.398   3
   1   9  -1 4787.84 145.879   3
  -1  -9   1 4211.22 86.9446  30
  -1   9   1 4055.15 85.2324  30
   1   9  -1 4351.78 110.164   5
  -1   9   1 4647.56 152.861  12
  -1  -9   0 15236.2 280.664  14
   1  -9   0 15462.0 280.852   1
  -1  -9   0 14831.4 263.215   1
  -1   9   0 14820.4 311.673   2
   1   9   0 14695.3 256.547   7
   1  -9   0 14221.2 255.107   7
  -1   9   0 16033.3 306.515   3
   1   9   0 15096.9 303.831   3
   1   9   0 14470.2 269.533   5
  -1   9   0 15415.6 315.238  12
  -1  -9  -1 5095.96 112.026  14
   1   9   1 4882.92 98.8761   5
  -1   9  -1 5376.25 165.310  12
  -1  -9  -1 4601.93 92.2169   1
   1  -9   1 4976.02 121.480   1
  -1   9  -1 4474.17 140.333   2
   1   9   1 4836.81 101.174   7
   1  -9   1 4831.04 101.237   7
   1  -9   2 33572.8 627.430   1
  -1   9  -2 34788.4 626.093   2
  -1   9  -2 36134.8 648.733  12
  -1   9  -2 34414.6 641.554   3
   1   9   2 34341.2 609.742   7
   1  -9   2 35336.0 611.123   7
   1   9   3 120988. 2111.98  13
   1  -9   3 125560. 2144.69  14
   1  -9   3 125633. 2158.18  29
  -1   9  -3 124482. 2149.38  12
   1   9   3 128514. 2134.63   7
   1  -9   3 127846. 2134.63   7
  -1   9  -3 129430. 2160.44   3
   1  -9   4 12597.1 297.008  22
   1   9   4 12600.0 272.643  10
   1  -9   4 13121.4 276.600  20
   1   9   4 12444.2 271.923  20
   1  -9   4 12509.4 270.563  18
  -1   9  -4 13584.8 307.866   3
   1   9   4 11748.1 269.214   6
   1  -9   4 11785.9 269.999   6
   1  -9   4 12930.5 274.572  14
  -1  -9  -4 12864.3 268.849   4
   1  -9   4 13434.8 288.223  29
   1  -9   4 13016.4 275.272   7
   1   9   4 12651.3 273.228   7
   1  -9   5 6753.41 182.630  29
   1  -9   5 6566.04 176.007  14
   1  -9   5 7601.63 199.567  20
   1   9   5 7311.48 199.607  20
   1   9   5 7215.40 205.442  28
   1  -9   5 7492.04 198.314   7
   1   9   5 7313.10 196.982   7
   1   9   5 7336.80 199.572   6
   1  -9   5 7096.83 198.380   6
   1  -9   5 7326.03 200.587  32
   1  -9   5 7004.20 190.934  31
   1   9   5 6974.77 195.503  32
   1   9   5 7055.00 195.147  31
  -1   9  -5 7427.53 233.461   3
  -1  -9  -6 6047.86 204.358   2
  -1   9  -6 6801.91 231.528   3
   1  -9   6 6345.68 192.460  32
   1  -9   6 6464.34 187.538  31
   1   9   6 6018.56 182.691  31
   1   9   6 6200.99 189.164  32
   1  -9   6 6063.41 207.875  23
   1  -9   6 6542.86 194.919   6
   1   9   6 6221.71 191.699   6
   1  -9   6 5997.45 186.230   7
   1   9   6 6223.95 187.834   7
   1  -9   6 6308.99 199.618   9
   1   9   7 8223.86 217.084  31
   1   9   7 8337.34 222.410  32
   1  -9   7 8773.40 219.737  31
   1  -9   7 9196.65 227.918  32
   1  -9   7 8674.41 224.408  24
   1  -9   7 8839.97 236.396  23
   1  -9   7 8432.20 220.235   6
   1   9   7 8449.98 222.954   6
   1  -9   7 8807.51 226.955   9
   1  -9   8 10214.0 221.702  31
   1  -9   8 10603.7 229.977  23
  -1 -10   9 1529.92 67.2667  31
  -1 -10   8 1385.06 110.955  22
  -1 -10   8 1455.16 99.8238  23
  -1 -10   8 1303.45 88.1746   8
  -1 -10   8 1204.71 84.5018  32
  -1 -10   8 1429.51 95.2410  31
  -1 -10   7 1153.25 115.726   9
  -1 -10   7 1102.67 105.557   8
  -1 -10   7 1022.21 128.244  22
  -1 -10   7 1309.08 108.321  31
  -1  10   7 1190.91 96.7478  32
  -1 -10   7 1259.34 98.7688  32
  -1  10   6 218060. 3690.16  19
  -1  10   6 193842. 3614.79  30
  -1 -10   6 210619. 3621.25  30
  -1  10   6 218611. 3610.87   6
   1  10  -6 215912. 3646.30   5
  -1 -10   6 225874. 3615.44   6
  -1  10   6 205626. 3618.72  26
  -1  10   6 198112. 3622.59  21
  -1 -10   6 216670. 3631.20  21
  -1 -10   6 217295. 3627.45  31
  -1  10   6 213099. 3616.51  32
  -1 -10   6 218177. 3617.99  32
  -1  10   5 4656.95 146.901  30
  -1 -10   5 4969.53 149.032  30
  -1 -10   5 5180.47 153.009  14
  -1  10   5 4594.27 150.050  21
  -1 -10   5 4772.77 169.513   9
  -1  10   5 5317.87 225.530  19
  -1 -10   5 5119.01 159.542  18
   1  10  -5 4507.45 182.823   3
  -1 -10   5 4982.20 150.998   6
  -1  10   5 4978.65 149.853   6
   1  10  -5 4822.76 172.171   5
   1 -10  -5 5275.71 140.215   1
  -1  10   5 4693.71 148.916  32
  -1 -10   5 4738.17 161.075  31
  -1  10   5 4965.93 227.428  11
  -1  10   5 4848.78 163.646  26
  -1  10   5 5486.88 168.949  25
  -1 -10   5 4795.68 189.874  27
  -1 -10   4 37930.0 699.732  18
   1  10  -4 38584.9 712.970   3
  -1  10   4 36982.5 681.922  30
  -1 -10   4 37434.9 682.978  30
  -1 -10   4 38481.7 696.819  14
  -1 -10   4 36670.4 698.369   9
   1 -10  -4 38046.1 677.963   1
  -1  10   4 37493.6 746.406  11
   1  10  -3 4376.34 157.288   3
   1 -10  -3 3833.83 108.265   1
  -1 -10   3 4057.50 129.861  14
   1  10  -3 4250.67 134.220   5
  -1 -10   3 3889.76 95.6996   4
  -1  10   3 4172.59 141.229  12
  -1 -10   3 3926.66 104.906  30
  -1  10   3 4039.95 105.592  30
   1 -10  -2 161692. 2596.06   1
  -1 -10   2 155659. 2608.77  14
   1  10  -2 158079. 2606.71   5
  -1  10   2 163181. 2624.34  12
   1  10  -2 157717. 2622.18   3
  -1 -10   2 146433. 2580.74  30
  -1  10   2 148563. 2580.35  30
   1 -10  -1 2649.21 83.0749   1
  -1 -10   1 2666.56 92.5641  14
  -1  10   1 2920.20 125.712   3
   1  10  -1 2746.06 128.587   3
   1  10  -1 2548.66 86.3454   5
  -1  10   1 3058.35 149.393  12
  -1  10   1 2403.77 52.9792  30
  -1 -10   1 2406.24 55.6903  30
  -1  10   0 32527.1 493.881  12
  -1  10   0 31423.9 478.232   3
   1  10   0 30228.1 476.554   3
   1 -10   0 33070.0 451.420   1
  -1 -10   0 30477.7 427.190   1
  -1 -10   0 31291.2 449.029  14
   1  10   0 27655.6 410.085   7
   1  10   0 30047.1 432.989   5
  -1  10  -1 6426.41 174.275   2
   1 -10   1 6627.53 150.848   1
  -1 -10  -1 6026.80 120.326   1
   1  10   1 6623.36 124.115   5
  -1  10  -1 6928.81 199.628  12
   1 -10   1 6362.32 124.480   7
   1  10   1 6054.36 123.811   7
  -1 -10  -1 7039.86 142.527  14
  -1  10  -2 22607.5 442.694   3
  -1  10  -2 22926.5 446.721  12
   1  10   2 21605.7 397.850   7
   1 -10   2 22543.0 399.299   7
  -1  10  -2 20963.4 421.768   2
   1 -10   2 22020.9 418.875   1
   1 -10   3 92471.9 1580.64  14
  -1  10  -3 92525.3 1586.78  12
   1 -10   3 94004.6 1564.35   7
   1  10   3 91584.3 1562.59   7
  -1  10  -3 94394.9 1597.46   3
   1 -10   4 816.284 95.6190  22
  -1 -10  -4 840.377 71.4935   4
   1  10   4 879.135 76.6871  10
   1  10   4 762.470 71.8681  20
   1 -10   4 740.207 74.7741  18
  -1  10  -4 741.356 124.801   3
   1  10   4 770.621 76.7244   6
   1 -10   4 832.156 77.5445  14
   1 -10   4 832.588 88.0004  29
   1  10   4 852.608 97.9945  28
   1  10   4 776.253 70.6311   7
   1 -10   4 788.186 72.9756   7
   1  10   5 4254.95 144.510   7
   1 -10   5 4406.21 144.978   7
   1 -10   5 4278.76 138.391  18
  -1  10  -5 4767.61 196.818   3
   1  10   5 4493.05 151.288   6
   1 -10   5 4098.35 147.638   6
   1 -10   5 4290.13 136.123  14
   1 -10   5 4245.92 142.004  29
   1  10   5 4842.62 167.370  28
   1 -10   5 4137.60 174.842  22
   1  10   5 4399.09 152.621  25
   1  10   5 4501.29 147.771  32
   1 -10   5 4638.62 148.167  32
   1 -10   5 4249.50 143.809  31
   1  10   5 4116.00 142.047  31
  -1 -10  -6 17.9561 88.8129   2
  -1  10  -6 311.530 133.824   3
   1  10   6 11.2346 69.1774   7
   1  10   6 46.6306 88.6490   6
   1 -10   6 12.8457 86.3176   6
   1  10   6 204.093 85.2106  32
   1 -10   6 154.893 84.8623  32
   1  10   6 43.2234 82.3838  31
   1 -10   6 47.1827 76.0980  31
   1 -10   6-12.6010 112.635  23
   1 -10   6 27.8812 89.7629   9
   1 -10   7 38464.5 695.513  31
   1 -10   7 37305.8 711.779  23
   1 -10   7 37556.6 701.382  24
   1  10   7 37665.5 695.082   6
   1 -10   7 36645.0 693.051   6
   1 -10   7 37804.5 707.793   9
   1 -10   8 1915.64 82.7097  31
   1 -10   8 1784.14 76.0758   6
   1 -10   8 2073.57 98.3229  23
  -1 -11   9 228.130 43.1303  31
  -1 -11   8 3218.03 118.815  31
  -1 -11   8 2981.43 102.385  32
  -1 -11   8 3077.47 116.771   8
  -1 -11   8 3253.52 124.373  23
  -1 -11   8 3227.47 138.390  22
  -1 -11   7 20911.1 438.315   9
  -1 -11   7 21259.2 439.533   8
  -1 -11   7 20487.7 412.955  32
  -1 -11   7 21323.9 427.807  31
  -1  11   6 42983.8 816.246  32
  -1 -11   6 46158.3 834.003  31
  -1  11   6 43968.7 813.160   6
   1  11  -6 47462.1 857.514   5
  -1 -11   6 46764.2 819.441   6
  -1 -11   6 47738.4 888.364  27
  -1  11   6 44597.9 832.076  26
  -1  11   6 47516.0 905.249  19
  -1 -11   6 45948.0 835.072  18
  -1  11   5 1015.60 78.8385  30
  -1 -11   5 1057.91 80.9912  30
  -1 -11   5 1000.11 86.7459  14
  -1  11   5 1141.03 102.817  25
  -1  11   5 1159.97 107.550  26
  -1 -11   5 1409.99 124.591  27
  -1  11   5 1102.62 174.374  11
  -1 -11   5 1070.87 108.386   9
  -1 -11   5 1180.39 92.4432  18
  -1  11   5 1132.88 161.132  19
   1  11  -5 1204.85 132.178   3
  -1  11   5 1067.19 82.4808   6
  -1 -11   5 1004.38 92.8939  31
   1 -11  -5 944.994 70.6469   1
  -1  11   4 151.269 142.050  11
  -1  11   4 55.7380 46.9865  30
  -1 -11   4 88.5705 49.7810  30
  -1 -11   4 153.321 67.3683  14
   1  11  -4 43.8861 123.294  15
  -1 -11   4 50.4916 72.0116   9
   1 -11  -4 107.537 48.8483   1
  -1 -11   4 39.0050 55.0855  17
  -1 -11   4 45.9109 65.6151  18
  -1  11   4 204.925 77.1954  25
  -1  11   4 70.7365 72.4825  26
  -1 -11   4 98.5914 79.5950  27
   1  11  -4 67.5675 109.234   3
   1  11  -3 9024.50 236.158   3
   1 -11  -3 9157.02 192.511   1
  -1  11   3 9084.67 222.807  12
  -1 -11   3 8624.74 208.891  14
  -1 -11   3 8319.31 176.331   4
   1  11  -3 9013.06 212.659   5
  -1  11   3 8578.04 180.900  30
  -1 -11   3 8440.27 180.910  30
   1  11  -2 5427.14 178.732   3
  -1  11   2 5568.77 182.733  12
   1 -11  -2 5466.04 131.980   1
   1  11  -2 5552.38 145.873   5
   1 -11  -1 65471.4 1105.69   1
  -1  11   1 64825.3 1141.20  12
   1  11  -1 63798.7 1103.59   5
  -1 -11   1 63371.9 1113.69  14
   1  11  -1 63236.5 1132.65   3
  -1  11   1 62740.9 1127.30   3
  -1 -11   0 98.0442 33.2237   1
   1 -11   0 125.056 49.7110   1
   1  11   0-15.5032 98.5898   3
  -1  11   0 35.9986 104.816   3
  -1  11   0 93.2110 123.635  12
   1  11   0 92.0609 39.6368   5
  -1 -11   0 64.1853 52.3443  14
  -1  11  -1 9371.73 228.692   2
   1 -11   1 9928.99 206.072   1
  -1  11  -1 10500.1 256.602  12
   1  11   1 9743.62 172.668   5
  -1 -11  -1 10287.0 195.592  14
  -1  11  -2 22345.9 438.249  12
   1 -11   2 20530.8 378.952   7
   1  11   2 20542.3 378.043   7
   1 -11   2 22373.5 408.154   1
  -1  11  -2 20192.4 409.179   2
  -1  11  -2 21702.6 435.706   3
   1 -11   3 8167.47 204.404  14
   1  11   3 7689.96 176.598   7
   1 -11   3 7945.41 179.084   7
  -1  11  -3 8163.89 222.468  12
   1  11   3 7858.25 239.667  19
   1 -11   3 7988.95 197.091  18
   1  11   4 1041.33 81.5761  10
   1 -11   4 947.123 71.4143   7
   1  11   4 1119.11 74.2087   7
   1 -11   4 1225.06 84.3236  18
  -1  11  -4 1384.27 139.807   3
   1 -11   4 1060.00 86.1888  14
  -1 -11  -4 1085.86 81.8205   4
   1 -11   4 1048.52 105.588  22
   1  11   4 1052.85 98.1470  25
   1  11   4 1005.22 77.3269  31
   1  11   4 1085.47 105.306  28
   1 -11   4 1056.37 96.0554  29
   1  11   5 14074.6 320.707  28
   1 -11   5 13239.2 293.564  14
   1 -11   5 13458.0 295.776  18
  -1  11  -5 14307.4 352.584   3
   1 -11   5 13060.2 321.137  23
   1 -11   5 14430.0 338.983  22
   1  11   5 14054.2 311.897  25
   1  11   5 12937.7 292.482   7
   1  11   5 13696.0 295.475   6
   1 -11   5 13471.4 300.325  29
   1  11   5 11680.6 286.226  32
   1 -11   5 13978.3 293.060  31
   1  11   5 12554.5 288.737  31
   1  11   6 31198.2 601.494   6
   1 -11   6 33820.6 606.139   6
   1 -11   6 33383.8 630.123   9
  -1  11  -6 32750.8 659.152   3
   1 -11   6 32195.9 601.942  31
   1 -11   6 31658.4 604.570  32
   1 -11   7 4037.50 132.032   6
   1 -11   7 4242.08 151.404   9
   1 -11   7 4244.75 151.971  24
   1 -11   7 4427.29 164.556  23
   1 -11   7 4165.58 134.521  31
   1 -11   8 20051.4 365.749  23
   1 -11   8 17813.0 344.153  31
  -1 -12   8 25.2204 83.5943  22
  -1 -12   8-5.63916 78.3948  23
  -1 -12   8 101.552 64.3220   8
  -1 -12   8 58.4284 63.9066  31
  -1 -12   7 6174.28 187.373   8
  -1 -12   7 5748.24 171.888  31
  -1 -12   6 35179.2 688.679   9
  -1  12   6 35973.0 745.945  19
  -1 -12   6 35395.0 677.116  18
  -1 -12   6 34366.3 668.942  31
   1  12  -6 33801.1 691.572   5
  -1  12   6 35325.7 676.173  26
  -1 -12   6 36489.5 725.653  27
  -1 -12   6 35534.2 709.950  22
  -1  12   5 1361.21 187.890  11
   1 -12  -5 1387.39 79.0282   1
  -1 -12   5 1246.06 98.3059  31
  -1 -12   5 1333.09 117.887   9
  -1 -12   5 1201.55 103.690  18
  -1  12   5 1479.20 116.944  26
  -1 -12   5 1305.41 126.795  27
   1  12  -5 1141.56 138.140   3
   1  12  -5 1419.89 155.197  15
  -1 -12   5 1501.79 98.6825  14
  -1  12   5 1336.67 109.403  25
   1  12  -4 1886.57 154.999  15
  -1  12   4 1800.04 77.4131  30
  -1 -12   4 2074.38 106.357  14
  -1 -12   4 2195.26 128.575  27
  -1  12   4 2204.87 119.728  26
  -1  12   4 2274.13 117.519  25
  -1  12   4 1919.23 184.152  11
   1 -12  -4 2035.93 84.3574   1
  -1  12   4 1918.55 165.732  19
  -1 -12   4 2131.27 106.125  18
  -1 -12   4 2006.23 95.0425  17
   1  12  -4 1694.09 113.441   5
  -1 -12   4 1743.70 110.899   9
   1  12  -4 2035.53 142.150   3
  -1  12   3 9047.30 264.343  19
   1  12  -3 9897.63 250.736   3
   1  12  -3 8915.79 254.471  15
  -1 -12   3 8912.66 187.029   4
   1 -12  -3 9172.91 197.503   1
  -1  12   3 8566.79 182.041  30
  -1  12   3 9664.54 235.712  12
   1  12  -3 9380.50 222.027   5
  -1 -12   2 73754.1 1270.22  14
  -1  12   2 74028.3 1289.65  12
   1  12  -2 72103.9 1262.64   5
   1  12  -2 72362.6 1289.13   3
   1 -12  -2 71394.8 1252.04   1
  -1 -12   1 1374.16 83.1234  14
  -1  12   1 1546.59 143.974  12
   1  12  -1 1257.83 71.2692   5
   1  12  -1 1386.28 123.383   3
  -1  12   1 1318.80 117.772   3
   1 -12  -1 1189.55 63.2840   1
  -1 -12   0 1177.57 70.2045  14
  -1  12   0 1208.67 140.771  12
   1  12   0 1067.23 51.5755   5
  -1 -12   0 1078.97 48.2104   1
   1 -12   0 1088.92 65.8111   1
  -1  12   0 1211.16 121.723   3
   1  12   0 996.367 114.593   3
  -1  12  -1 21256.1 442.540  12
   1 -12   1 20433.3 398.145   1
  -1 -12  -1 21053.1 387.476  14
  -1  12  -2 28075.2 518.785   3
   1 -12   2 27053.2 485.621   1
  -1  12  -2 27915.8 516.783  12
   1  12   3 31.3641 112.131  19
   1 -12   3 11.1848 63.8413  18
   1  12   3 68.4611 39.3415   7
   1  12   3 80.0257 87.5063  28
  -1  12  -3-3.09457 118.895   3
   1 -12   3 95.6104 70.1365  14
  -1  12  -3-43.6425 103.580  12
   1 -12   4 12268.6 276.150  18
  -1 -12  -4 11964.1 273.773   4
   1  12   4 12239.3 298.613  28
   1 -12   4 12051.8 290.455  29
   1 -12   4 11864.6 278.031  14
   1 -12   4 12043.6 297.202  22
   1  12   4 12569.2 293.181  25
  -1  12  -4 12840.2 323.410   3
   1  12   5 19446.6 416.891  28
   1 -12   5 17927.3 392.012  29
  -1  12  -5 20275.0 451.935   3
   1 -12   5 18271.0 387.715  18
   1 -12   5 19343.9 428.571  22
   1 -12   5 18351.6 412.868  23
   1  12   5 18783.9 404.091  25
   1 -12   5 18566.9 387.747  14
  -1  12  -6 3704.22 208.243  15
   1 -12   6 4080.61 162.813   9
   1  12   6 3882.44 132.390   6
   1 -12   6 4132.24 135.885  31
   1 -12   6 4319.00 183.213  22
   1 -12   7 2921.95 128.611   9
   1 -12   7 2628.76 106.408  31
   1 -12   7 2978.81 130.259  24
   1 -12   7 3032.18 142.792  23
   1 -12   8 964.896 78.1591  23
  -1 -13   8 5898.31 156.714   8
  -1 -13   8 5852.99 147.675  31
  -1 -13   8 6161.01 164.076  23
  -1 -13   7 14567.1 336.161   8
  -1 -13   7 15146.8 320.704  31
  -1 -13   6 9160.64 235.890  31
  -1 -13   6 9590.42 259.212   9
  -1 -13   6 10003.0 287.601  27
  -1  13   6 9042.83 246.193  26
  -1 -13   6 9392.98 273.049  22
  -1  13   6 9500.29 313.741  19
  -1 -13   6 9400.27 245.897  18
  -1 -13   5 12835.7 329.020  22
  -1  13   5 13640.9 313.816  25
  -1  13   5 12973.0 313.474  26
  -1 -13   5 13453.1 336.603  27
  -1 -13   5 12840.3 290.651  31
  -1 -13   5 12930.9 309.435   9
  -1 -13   5 13253.4 306.395  18
   1  13  -5 11715.1 327.494   3
   1  13  -5 11391.5 310.871   5
  -1 -13   5 12753.2 297.501  14
   1  13  -5 12412.1 327.807  15
  -1 -13   4 5904.06 195.534  27
  -1  13   4 5740.08 181.612  26
  -1  13   4 5787.10 185.013  25
   1  13  -4 5378.79 214.526  15
  -1 -13   4 5365.91 174.157   9
  -1  13   4 5307.03 226.881  19
  -1 -13   4 5828.08 176.054  18
  -1 -13   4 5579.58 160.211  17
   1  13  -4 5475.42 205.092   3
  -1  13   4 5839.17 255.466  11
  -1 -13   4 5594.48 170.961  14
   1  13  -4 5298.73 179.226   5
   1 -13  -4 5289.28 144.092   1
   1  13  -3 24717.8 519.471  15
  -1 -13   3 24917.3 491.671  18
  -1 -13   3 25490.8 489.101  17
   1  13  -3 26404.4 520.652   3
  -1  13   3 24909.6 537.251  19
  -1  13   3 25592.4 503.493  12
   1  13  -3 26344.3 493.879   5
   1 -13  -3 25501.4 468.935   1
  -1 -13   3 23591.1 457.465   4
  -1  13   2 1309.29 133.178  12
   1 -13  -2 1167.91 66.0316   1
   1  13  -2 1184.36 128.137   3
  -1 -13   2 1260.62 87.9884  14
   1  13  -2 1210.31 80.4440   5
  -1  13   1 184054. 3175.86  12
   1 -13  -1 185769. 3132.31   1
  -1  13   1 187897. 3162.65   3
   1  13  -1 184567. 3167.39   3
  -1 -13   1 186556. 3145.95  14
   1  13  -1 183616. 3129.04   5
  -1  13   0 6253.98 212.120  12
   1 -13   0 6092.56 149.278   1
  -1  13   0 6052.44 199.585   3
   1  13   0 5874.78 189.955   3
  -1 -13   0 6136.76 154.288  14
   1  13   0 5950.88 130.261   5
  -1  13  -1 16939.1 381.304  12
  -1 -13  -1 16685.7 321.712  14
   1 -13   1 16484.7 332.509   1
   1 -13   2 137.561 59.7126   1
  -1  13  -2 209.096 122.180   3
   1 -13   2 219.328 68.0423  18
  -1  13  -2 127.985 122.389  12
   1 -13   3 364.980 85.0926  22
   1 -13   3 399.019 72.0004  18
   1  13   3 407.022 123.733  19
   1 -13   3 369.794 79.6029  14
   1  13   3 401.934 98.5659  28
  -1  13  -3 421.371 134.249   3
  -1  13  -3 293.923 114.473  12
   1  13   4 1734.15 123.237  25
   1 -13   4 1827.45 124.646  22
   1 -13   4 1872.11 109.222  14
   1  13   4 1781.04 130.040  28
   1 -13   4 1909.47 121.580  29
  -1 -13  -4 1721.00 104.477   4
   1 -13   4 1901.20 106.839  18
  -1  13  -4 2065.78 170.959   3
   1 -13   5 38652.5 740.452  29
   1 -13   5 40036.0 771.504  22
   1 -13   5 38308.8 753.363  23
   1  13   5 40190.9 751.808  25
  -1  13  -5 40380.7 793.680   3
   1  13   5 40241.2 761.140  28
   1 -13   5 39354.6 734.650  18
   1 -13   5 37482.4 730.857  14
  -1  13  -6 19555.4 451.492  15
   1 -13   6 20405.0 428.630   9
   1 -13   6 21358.0 449.454  22
   1  13   6 18578.5 399.390  25
   1 -13   7 248.209 84.5526   9
   1 -13   7 258.674 88.6848  24
   1 -13   8 23549.4 435.599  23
  -1 -14   8 153.908 48.6294  31
  -1 -14   8 204.302 73.7929  23
  -1 -14   8 89.5261 57.1494   8
  -1 -14   7 2326.86 105.188  31
  -1 -14   7 2328.43 140.770  22
  -1 -14   7 2145.96 119.003   8
  -1 -14   6 343.422 117.616  22
  -1 -14   6 345.842 81.6641  31
  -1  14   6 445.909 96.4035  26
  -1 -14   6 310.761 102.617   9
  -1 -14   6 430.199 87.5464  18
  -1 -14   5 2468.38 152.823  22
  -1  14   5 2420.79 139.281  25
  -1  14   5 2287.01 133.685  26
  -1 -14   5 2288.40 149.055  27
  -1 -14   5 2177.75 112.207  31
  -1 -14   5 2382.39 137.343   9
  -1 -14   5 2303.11 127.740  18
   1  14  -5 2175.70 159.266   3
   1  14  -5 1963.48 133.174   5
  -1 -14   5 2156.91 115.820  14
   1  14  -5 2087.67 174.354  15
  -1 -14   4 3220.02 152.121  27
  -1  14   4 3133.46 146.580  26
  -1  14   4 3272.87 148.075  25
  -1  14   4 3080.58 224.401  11
  -1 -14   4 3091.65 133.776  14
   1  14  -4 2977.38 185.272  15
  -1 -14   4 2912.55 132.635   9
  -1  14   4 3119.17 200.593  19
  -1 -14   4 3260.26 138.839  18
  -1 -14   4 3110.97 122.046  17
   1  14  -4 3056.83 171.026   3
   1  14  -4 2773.66 135.886   5
   1 -14  -4 3027.11 105.545   1
  -1 -14   3 632.262 79.6221  17
  -1 -14   3 647.416 77.7690  18
   1  14  -3 504.527 128.040   3
   1  14  -3 654.082 149.776  15
   1  14  -3 549.029 81.3819   5
  -1 -14   3 552.320 51.6470   4
   1 -14  -3 585.877 59.2429   1
  -1  14   3 675.984 111.281  12
  -1  14   3 787.845 143.354  19
   1  14  -2 22456.0 469.776  15
  -1 -14   2 22265.8 443.951  14
  -1 -14   2 22295.3 443.453  17
   1  14  -2 22116.4 470.699   3
  -1  14   2 23258.6 474.702  12
  -1  14   2 22103.8 496.223  11
  -1 -14   2 21920.0 437.646  18
  -1  14   2 22292.1 480.430  19
   1 -14  -2 22552.0 421.678   1
   1  14  -2 21603.9 429.715   5
   1  14  -1 10653.8 277.211   3
  -1  14   1 10893.5 268.172   3
   1  14  -1 10324.5 223.862   5
  -1 -14   1 11058.7 245.402  14
  -1  14   1 11108.4 290.223  12
   1 -14  -1 11030.3 230.828   1
   1  14   0 2057.92 135.828   3
  -1  14   0 1966.25 141.122   3
  -1 -14   0 2042.85 92.1959  14
   1  14   0 1965.93 64.4440   5
  -1  14   0 2105.65 156.202  12
   1 -14   0 2100.90 86.1418   1
  -1  14  -1 694.044 135.341  12
  -1 -14  -1 664.731 59.0884  14
   1 -14   1 695.409 75.6963  18
   1 -14   1 665.045 66.5081   1
   1 -14   2 9122.12 224.317  18
   1  14   2 9100.89 252.728  19
  -1  14  -2 9613.28 266.895  12
  -1  14  -2 8733.80 262.555   3
   1  14   2 9076.90 239.403  28
   1 -14   2 8634.52 218.802   1
   1 -14   3 19632.8 408.400  18
   1  14   3 20237.2 453.085  19
   1  14   3 19209.0 431.534  28
   1 -14   3 20167.1 417.313  14
   1 -14   3 19956.6 417.375  22
  -1  14  -3 19973.8 432.118  12
  -1  14  -3 19212.5 448.254   3
   1 -14   4 107.826 97.7529  22
   1 -14   4 142.152 76.2982  18
   1  14   4 34.2375 92.8319  25
   1 -14   4 70.8003 76.9273  14
   1 -14   4 23.8370 92.1423  29
   1  14   4 68.3870 102.531  28
  -1  14  -4 254.386 151.589   3
  -1 -14  -4 57.6869 76.5439   4
   1 -14   5 27590.2 567.619  29
  -1  14  -5 30103.0 625.661   3
   1 -14   5 28831.8 583.004  23
   1 -14   5 29752.8 598.184  22
   1  14   5 30386.2 584.601  25
   1  14   5 29301.8 589.848  28
   1  14   5 26899.2 558.176  26
   1 -14   5 29804.9 565.824  18
   1 -14   5 28156.5 562.646  14
   1 -14   6 3975.13 159.341   9
   1 -14   6 4152.91 174.095  22
   1  14   6 3418.12 134.389  25
   1 -14   6 4110.45 169.663  23
  -1  14  -6 3850.74 205.429  15
   1 -14   7 53914.4 970.807  24
   1 -14   7 55108.0 979.812   9
   1 -14   8 11100.6 224.785  23
  -1 -15   8 1291.28 83.5386  23
  -1 -15   8 1170.43 69.7729   8
  -1 -15   7 3104.94 110.163  31
  -1 -15   7 3284.87 135.375   8
  -1 -15   7 3416.32 138.226   9
  -1 -15   7 3456.32 150.294  22
  -1 -15   6 10706.9 291.086  22
  -1  15   6 10332.5 263.775  26
  -1 -15   6 10520.7 242.873  31
  -1 -15   6 10361.0 273.598   9
  -1 -15   6 10218.0 261.555  18
  -1  15   5 5534.52 255.410  19
  -1 -15   5 5224.39 182.899  18
   1  15  -5 5033.65 207.057   3
   1  15  -5 4973.51 186.709   5
  -1 -15   5 5269.96 174.321  14
  -1 -15   5 5316.49 204.517  22
  -1 -15   5 5226.20 180.647   9
  -1  15   5 5194.97 193.423  25
  -1 -15   5 5471.04 206.623  27
  -1  15   5 5560.34 192.602  26
   1  15  -5 4906.50 221.185  15
  -1 -15   4 6297.52 208.086  27
  -1  15   4 6406.06 202.237  26
  -1  15   4 6852.44 210.369  25
  -1 -15   4 6112.52 191.576  14
  -1 -15   4 6008.47 189.754   9
  -1  15   4 6037.06 255.700  19
  -1 -15   4 6002.43 179.401  17
   1  15  -4 5492.38 191.566   5
   1  15  -4 6178.51 228.646   3
   1  15  -4 5802.92 238.740  15
  -1 -15   3 9877.55 223.245   4
  -1  15   3 10848.2 282.979  12
   1 -15  -3 10431.0 232.528   1
  -1  15   3 11336.8 314.771  19
  -1 -15   3 10903.1 259.003  18
  -1 -15   3 10937.6 260.920  17
   1  15  -3 10330.9 253.897   5
  -1 -15   3 11106.2 268.746  27
   1  15  -3 11527.9 297.736   3
   1  15  -3 10728.4 301.932  15
  -1 -15   2 14911.5 321.459  14
  -1  15   2 14750.1 362.418  19
   1 -15  -2 13985.0 302.602  18
  -1 -15   2 14133.8 315.875  18
  -1 -15   2 14132.7 320.130  17
   1  15  -2 14307.3 306.066   5
  -1  15   2 15874.4 335.815  25
  -1  15   2 14421.0 379.066  11
  -1  15   2 15331.2 356.769  12
   1 -15  -2 14488.9 296.155   1
   1  15  -2 15827.4 357.800   3
   1  15  -2 14168.2 352.782  15
  -1 -15   1 28832.6 559.667  18
   1 -15  -1 29317.8 560.277  18
  -1 -15   1 28590.1 569.718  17
   1  15  -1 29144.1 595.315   3
  -1  15   1 30262.6 588.727   3
   1 -15  -1 30918.6 552.315   1
  -1  15   1 29690.3 599.358  19
   1  15  -1 29219.6 540.525   5
  -1  15   1 31899.9 613.910  12
  -1  15   1 30077.4 616.076  11
  -1 -15   1 30572.6 566.284  14
   1  15   0-31.7672 109.777   3
  -1  15   0 121.986 115.197   3
   1 -15   0 24.2237 60.4338  18
   1 -15   0 33.6159 51.9978   1
   1  15   0 73.6842 116.426  15
  -1 -15   0-9.86612 57.4446  14
  -1  15   0-17.2348 134.443  12
  -1 -15  -1 360.720 56.5009  14
   1  15   1 436.670 110.494  15
  -1  15  -1 501.867 137.161  12
   1 -15   1 394.111 64.1764   1
   1 -15   1 409.124 69.6161  18
  -1 -15  -1 287.039 68.3693  17
   1  15   2 1607.38 119.396  15
   1  15   2 1687.82 133.383  19
   1 -15   2 1529.52 92.6374   1
   1  15   2 1680.95 119.058  28
  -1  15  -2 1644.70 151.020  12
   1  15   3 21444.5 478.004  19
   1 -15   3 20967.3 437.935  18
   1 -15   3 21315.0 442.852  14
  -1  15  -3 21273.8 460.331  12
   1 -15   3 20769.7 440.354  22
  -1  15  -3 21004.8 480.152   3
  -1  15  -4 52203.5 1019.64   3
   1 -15   4 52947.9 977.803  14
  -1 -15  -4 50130.7 969.651   4
   1  15   4 54675.3 994.709  25
   1 -15   4 53172.3 988.747  22
   1  15   4 54998.2 1001.96  28
   1 -15   4 52047.3 989.254  29
   1 -15   4 53744.2 973.559  18
   1  15   5 304.041 109.914  28
   1 -15   5 162.870 80.2881  29
   1  15   5 123.695 83.9091  26
   1  15   5 167.861 96.2566  25
   1 -15   5 129.619 112.574  23
  -1  15  -5 94.9956 183.204  15
   1 -15   5 169.373 75.0094  14
   1 -15   5 256.984 111.057  22
  -1  15  -5 192.486 147.771   3
   1 -15   5 117.073 74.8960  18
   1 -15   6 6406.82 206.869  23
   1  15   6 6026.07 176.978  25
  -1  15  -6 6414.15 234.187  15
   1 -15   7 38696.4 711.617  24
   1 -15   7 39702.0 719.855   9
  -1 -16   8 3402.88 105.823  23
  -1 -16   8 3036.20 94.4702   8
  -1 -16   7 118.680 87.2320  22
  -1 -16   7 54.8601 98.2027  23
  -1 -16   7 68.1452 80.2617   9
  -1 -16   7-12.4980 73.2447   8
  -1  16   6 58.7366 91.5315  26
  -1 -16   6 208.634 104.981  22
  -1 -16   6 45.8242 94.1723   9
  -1 -16   6 137.624 82.8040  18
  -1 -16   5 2086.65 125.035  18
  -1  16   5 2275.25 205.695  19
  -1 -16   5 1860.53 98.3725  17
   1  16  -5 1776.37 125.980   5
  -1 -16   5 2191.21 120.366  14
  -1 -16   5 2190.87 129.012   9
  -1  16   5 2152.89 137.694  26
  -1  16   5 2081.86 134.619  25
  -1 -16   5 2170.82 144.346  22
   1  16  -5 1965.79 176.656  15
  -1  16   4 5095.10 185.339  25
  -1 -16   4 4626.74 181.625  22
  -1 -16   4 4910.96 188.128  27
  -1  16   4 4859.89 185.103  26
  -1 -16   4 4970.58 171.449  14
  -1 -16   4 4727.13 165.845   9
  -1  16   4 5035.51 239.545  19
  -1 -16   4 4454.66 160.873  17
   1  16  -4 4626.75 172.078   5
   1  16  -4 5124.68 211.198   3
   1  16  -4 4699.48 230.434  15
  -1 -16   3 31257.8 621.917  27
  -1  16   3 32362.6 672.135  19
  -1 -16   3 31614.7 616.821  18
  -1 -16   3 31062.0 616.609  17
   1  16  -3 31794.3 609.472   5
  -1  16   3 32441.7 631.595  25
   1 -16  -3 30686.7 584.228   1
  -1  16   3 33663.8 693.344  11
  -1  16   3 32359.6 633.751  12
   1  16  -3 32486.3 650.688   3
   1  16  -3 30879.9 647.055  15
  -1 -16   2 3879.76 144.625  14
   1 -16  -2 4018.15 127.669  14
  -1  16   2 4003.48 193.316  19
  -1 -16   2 4112.00 143.124  18
   1 -16  -2 4129.08 132.767  18
  -1 -16   2 3998.99 150.244  17
   1  16  -2 3734.69 130.700   5
  -1  16   2 4485.03 159.490  25
   1 -16  -2 3930.29 121.659   1
  -1  16   2 4126.18 192.129  12
  -1  16   2 4309.47 222.880  11
   1  16  -2 4249.70 189.491   3
   1  16  -2 3892.73 194.898  15
  -1 -16   1 14691.5 311.527  14
  -1  16   1 13929.4 344.767  19
  -1 -16   1 14030.7 305.142  18
   1 -16  -1 13659.0 303.981  18
  -1 -16   1 14106.0 315.378  17
   1  16  -1 13127.6 278.006   5
   1  16  -1 14515.8 343.308   3
  -1  16   1 14328.5 335.988   3
  -1  16   1 14669.9 361.828  12
  -1  16   1 14396.9 365.299  11
   1 -16  -1 14486.2 294.182   1
  -1  16   1 13806.3 324.863  15
  -1  16   1 14829.9 321.129  25
   1 -16   0 15380.1 308.572   1
  -1 -16   0 14304.6 304.898  18
   1 -16   0 14317.1 316.009  18
  -1 -16   0 14630.4 322.691  17
  -1  16   0 14869.3 356.780   3
  -1 -16   0 15080.5 312.484  14
  -1  16   0 16095.4 376.983  12
   1  16   0 13812.3 338.666  15
  -1  16   0 14132.5 351.811  15
  -1  16   0 14358.8 345.138  19
   1 -16   1 12900.5 293.515  18
   1 -16   1 13114.2 302.068  14
  -1 -16  -1 12831.6 270.794  14
   1 -16   1 12834.0 286.915   1
  -1 -16  -1 12665.8 290.787  17
   1  16   1 12565.5 303.646  15
   1  16   1 13269.4 309.769  28
  -1  16  -1 13848.5 347.681  12
  -1 -16  -2 883.695 82.4691  17
   1  16   2 1042.53 118.976  15
   1 -16   2 946.866 85.6056   1
   1  16   2 1262.42 134.196  19
   1  16   2 1101.50 119.104  28
  -1  16  -2 1011.24 147.800  12
  -1  16  -3 59879.0 1141.06   3
   1 -16   3 60737.5 1105.85  14
  -1  16  -3 60469.4 1120.06  12
   1  16   3 60903.1 1119.82  25
   1 -16   3 59879.4 1097.00  22
   1 -16   3 60797.4 1125.80  29
   1  16   3 60934.1 1137.11  19
   1 -16   3 60212.6 1099.53  18
   1 -16   4 4503.49 146.113  17
   1  16   4 4993.20 199.511  28
   1 -16   4 4569.64 180.957  29
  -1 -16  -4 4809.53 165.655   4
  -1  16  -4 4657.31 225.413   3
   1 -16   4 5030.26 174.199  14
   1 -16   4 4872.79 170.011  18
   1  16   4 4781.28 190.905  25
   1 -16   4 5298.82 187.148  22
   1  16   5 7529.07 227.137  25
   1 -16   5 7930.32 232.464  22
   1 -16   5 7586.17 229.860  23
  -1  16  -5 7315.49 264.648   3
   1 -16   5 7738.34 210.871  18
   1  16   5 7190.94 209.205  26
   1  16   5 7838.04 236.469  28
  -1  16  -5 7685.84 288.391  15
   1 -16   6 2188.93 134.201  23
   1  16   6 2033.64 107.709  25
  -1  16  -6 2043.95 168.327  15
   1 -16   7 23872.0 457.773  24
   1 -16   7 24632.0 466.652  23
   1 -16   7 24126.4 464.078   9
  -1 -17   8 1637.50 74.2756  23
  -1 -17   7 68.7678 77.1014   9
  -1 -17   7 27.5447 68.7370   8
  -1 -17   7 7.61613 83.2552  22
   1  17  -6 701.142 124.576  15
  -1 -17   6 520.135 85.2927  18
  -1  17   6 793.271 98.8394  26
  -1 -17   6 656.094 100.894   9
  -1 -17   6 646.882 108.736  22
  -1  17   5 354.182 174.721  19
  -1 -17   5 429.152 96.1093  18
  -1 -17   5 390.921 69.2582  17
   1  17  -5 422.125 155.683  15
  -1 -17   5 423.578 85.5199  14
   1  17  -5 432.379 94.6518   5
  -1 -17   5 306.797 108.132  22
  -1  17   5 429.560 108.377  26
  -1 -17   5 399.985 98.4041   9
  -1  17   4 3037.11 159.282  25
  -1 -17   4 2548.67 148.123  22
  -1 -17   4 2811.83 135.772   9
  -1  17   4 3047.09 214.075  19
  -1 -17   4 2889.61 128.915  17
   1  17  -4 2788.22 136.621   5
  -1 -17   4 2577.49 131.413  14
  -1  17   4 2968.33 153.639  26
   1  17  -4 2767.58 177.679   3
   1  17  -4 2703.41 205.321  15
  -1 -17   3 1304.73 98.7387   9
  -1 -17   3 1300.68 104.418  18
  -1  17   3 1388.28 174.314  19
  -1 -17   3 1347.58 110.891  17
   1  17  -3 1394.70 153.710   3
  -1  17   3 1557.32 128.025  25
  -1  17   3 1353.78 142.101  12
  -1 -17   3 1301.22 109.385  14
   1  17  -3 1287.26 182.012  15
   1  17  -3 1081.43 98.4588   5
  -1 -17   2 5666.42 176.640  14
   1 -17  -2 5291.94 152.241  14
  -1  17   2 5632.93 223.182  19
   1 -17  -2 5000.98 153.873  18
  -1 -17   2 5384.90 170.933  18
  -1 -17   2 5245.43 173.980  17
   1  17  -2 4950.99 151.320   5
   1  17  -2 5694.88 215.366   3
  -1  17   2 5017.95 213.916  12
   1 -17  -2 5163.98 146.860   1
   1  17  -2 5118.52 223.341  15
  -1  17   2 5410.12 183.590  25
  -1  17   1 17412.1 369.462  25
   1 -17  -1 16281.8 338.051   1
  -1  17   1 16688.0 396.012  19
   1 -17  -1 16219.2 350.834  18
  -1 -17   1 16632.9 353.370  18
  -1 -17   1 16352.0 366.062  17
   1  17  -1 16987.4 393.184   3
  -1  17   1 16416.3 383.214   3
  -1  17   1 17111.9 407.949  12
  -1  17   1 16213.5 370.339  15
  -1 -17   1 17012.6 359.595  14
   1 -17  -1 16594.0 352.629  14
  -1  17   0 6333.94 177.577  25
   1 -17   0 5512.96 159.422   1
   1 -17   0 5729.40 172.757  18
  -1 -17   0 5813.16 161.528  18
  -1 -17   0 5852.44 177.483  17
  -1  17   0 5389.62 215.139   3
   1  17   0 6058.63 184.732  28
  -1  17   0 5713.94 204.923  19
  -1  17   0 5557.27 222.758  15
   1  17   0 5393.24 207.167  15
  -1 -17   0 5787.59 165.857  14
   1 -17   0 5781.14 179.867  14
  -1  17   0 6098.45 236.634  12
  -1  17  -1 3248.61 193.663  12
  -1 -17  -1 2896.18 127.212  17
  -1  17  -1 3019.66 182.707   3
   1 -17   1 2941.68 119.597   1
   1  17   1 3194.36 146.166  28
   1 -17   1 3114.46 132.158  18
  -1 -17  -1 3023.56 108.866  14
   1 -17   1 3148.46 140.412  14
   1  17   1 3071.43 161.532  15
  -1  17  -1 2908.09 202.042  15
   1  17   2 6946.47 224.253  28
  -1  17  -2 6748.42 244.968  12
  -1 -17  -2 6508.97 187.978  17
   1  17   2 7101.35 228.685  19
   1 -17   2 6660.86 207.723  14
   1  17   2 6767.58 205.600  15
  -1  17  -3 1533.39 173.077   3
   1 -17   3 1601.52 137.140  29
  -1  17  -3 1641.05 152.307  12
   1 -17   3 1674.30 120.660  14
   1 -17   3 1643.99 109.963  22
   1  17   3 1646.07 162.334  19
   1 -17   3 1800.76 117.551  18
   1 -17   4 2480.13 128.454  18
   1 -17   4 2284.70 108.765  17
  -1  17  -4 2306.15 185.275   3
  -1 -17  -4 2352.15 124.529   4
   1 -17   4 2719.40 141.179  22
   1  17   4 2859.32 156.265  25
   1 -17   4 2530.22 129.629  14
  -1  17  -4 2348.12 230.565  15
   1  17   4 2408.45 159.512  28
   1 -17   4 2553.83 143.652  29
   1  17   5 31016.0 613.353  26
  -1  17  -5 32281.6 671.484  15
   1 -17   5 30959.0 613.138  18
   1 -17   5 33169.5 637.651  22
   1  17   5 31695.5 632.383  25
   1 -17   5 32262.4 626.345  23
  -1  17  -6 853.578 146.443  15
   1 -17   6 640.199 109.608  23
   1 -17   7 12230.9 254.960  24
   1 -17   7 12267.1 261.842  23
   1 -17   7 12250.5 260.329   9
  -1 -18   8 1615.89 62.9974  23
  -1 -18   7 5.92564 70.2055   9
  -1 -18   7 72.3450 67.2162   8
  -1 -18   7 53.3348 76.5958  22
  -1  18   6 94.6058 89.4282  26
  -1 -18   6 18.5145 95.5088  22
   1  18  -6 135.777 111.769  15
  -1 -18   6 51.3384 86.2649   9
  -1 -18   6-5.36784 75.9307  18
  -1 -18   5 119.320 62.3986  17
  -1 -18   5 258.919 91.6572  18
  -1 -18   5 220.016 102.065  22
  -1 -18   5 127.124 93.6226   9
  -1  18   5 195.497 107.406  26
   1  18  -5 194.736 152.430  15
  -1  18   5 86.2990 165.248  19
  -1 -18   4 3651.19 149.939   9
  -1  18   4 3411.25 222.252  19
  -1 -18   4 3640.99 144.994  17
   1  18  -4 3385.11 148.112   5
  -1 -18   4 3842.54 161.456  22
  -1  18   4 3706.77 174.348  26
   1  18  -4 3247.65 211.975  15
   1  18  -4 3525.64 188.388   3
  -1 -18   4 3565.73 153.071  14
  -1 -18   3 16132.1 363.147  14
  -1  18   3 16487.5 376.926  25
  -1 -18   3 15821.5 354.451  22
  -1  18   3 15675.3 372.010  26
   1  18  -3 14946.2 401.607  15
  -1  18   3 15478.7 413.244  19
  -1 -18   3 16156.6 359.546  18
  -1 -18   3 16210.4 359.302  17
   1  18  -3 15867.1 394.638   3
   1  18  -3 14225.2 341.409   5
  -1 -18   3 15502.2 341.601   9
   1 -18  -2 18445.2 376.083   1
  -1  18   2 19173.7 455.844  19
  -1 -18   2 18947.3 403.792  18
   1 -18  -2 19004.8 387.568  18
  -1 -18   2 19269.0 414.063  17
   1  18  -2 17350.4 373.518   5
  -1 -18   2 19895.6 411.459  14
  -1  18   2 19340.0 419.218  25
   1  18  -2 17986.2 444.970  15
   1  18  -2 19268.3 442.491   3
  -1  18   2 19520.9 446.954  12
  -1  18   1 328.300 130.988  19
  -1 -18   1 299.743 76.3922  18
  -1 -18   1 207.395 87.8881  17
   1 -18  -1 270.889 78.5936  18
   1 -18  -1 249.215 61.0960   1
  -1 -18   1 200.038 78.7637  14
  -1  18   1 474.568 134.873  15
   1 -18  -1 261.057 75.6225  14
   1  18  -1 157.620 128.594   3
  -1  18   1 327.989 124.970   3
  -1  18   1 269.994 148.140  12
  -1  18   1 212.049 85.3387  25
  -1  18   0 25357.6 556.788  12
   1  18   0 24150.2 519.930  15
  -1  18   0 23594.5 530.314  15
  -1 -18   0 24307.4 485.451  18
   1 -18   0 24539.2 499.775  18
  -1 -18   0 24939.8 507.692  17
   1  18   0 25683.7 512.393  28
   1 -18   0 24887.0 488.720   1
   1 -18   0 24843.3 505.358  14
  -1 -18   0 25920.1 494.333  14
  -1  18   0 25133.2 540.130   3
  -1  18   0 26002.3 502.207  25
  -1  18  -1 5681.48 235.146  12
  -1 -18  -1 5417.47 177.603  17
  -1  18  -1 5519.81 227.370   3
   1 -18   1 5547.75 169.762   1
   1 -18   1 5578.40 180.701  18
   1  18   1 5398.58 192.906  28
   1  18   1 5554.08 202.469  15
  -1  18  -1 5461.24 245.113  15
   1 -18   1 5878.30 187.842  14
  -1 -18  -2 2452.19 120.565  17
   1 -18   2 2674.65 136.942  14
   1  18   2 2609.80 148.430  15
   1  18   2 2489.54 154.060  28
   1  18   2 2809.73 164.073  19
  -1  18  -2 2749.30 186.630  12
   1 -18   3 15695.4 349.712  18
   1 -18   3 14582.4 368.797  29
  -1  18  -3 13754.2 413.823  15
  -1  18  -3 14342.4 397.235   3
   1 -18   3 15195.2 338.838  22
   1 -18   3 14876.6 350.297  14
  -1  18  -3 14492.8 369.241  12
   1 -18   4 3825.58 152.626  18
   1 -18   4 3262.66 128.161  17
  -1  18  -4 3262.21 206.814   3
  -1  18  -4 3230.69 243.682  15
  -1 -18  -4 3251.56 145.256   4
   1  18   4 3465.23 173.754  25
   1 -18   4 3745.40 155.313  22
   1  18   4 3926.25 181.949  28
   1 -18   4 3606.84 161.421  29
   1 -18   4 3658.43 148.846  14
   1  18   5 4527.94 174.872  25
   1 -18   5 4698.81 176.060  23
   1  18   5 4688.52 162.011  26
   1 -18   5 4642.10 157.687  18
  -1  18  -5 4892.28 236.355  15
   1 -18   6 4396.44 151.439   9
   1 -18   6 4514.02 156.054  23
   1 -18   7 42.1745 66.8224  23
   1 -18   7 12.6341 59.6924  24
  -1 -19   7 11916.0 255.534   8
  -1 -19   7 11901.2 259.560  22
  -1 -19   6 7746.66 212.004  22
  -1  19   6 7130.23 203.228  26
   1  19  -6 7372.12 207.434  15
  -1 -19   6 7626.94 203.279   9
  -1 -19   5 2970.73 114.270  17
  -1  19   5 3221.19 154.556  26
  -1 -19   5 3185.43 141.796   9
  -1 -19   5 3277.99 148.048  22
   1  19  -5 3214.99 186.628  15
  -1 -19   5 3219.48 143.359  18
  -1  19   5 3268.26 216.493  19
  -1  19   4 1827.76 143.040  26
   1  19  -4 1966.18 192.227  15
  -1 -19   4 1751.38 123.739  22
  -1 -19   4 1920.93 127.123  18
  -1  19   4 1949.09 198.129  19
  -1 -19   4 1875.38 113.000  17
   1  19  -4 1788.88 157.974   3
  -1 -19   4 1892.73 118.308   9
  -1 -19   4 1818.17 117.251  14
   1  19  -4 1652.62 112.527   5
   1  19  -3 222.916 76.1037   5
  -1 -19   3 146.627 78.9349   9
  -1  19   3 275.075 160.441  19
  -1  19   3 291.475 112.957  25
  -1  19   3 132.357 112.342  26
   1  19  -3 116.169 137.737   3
  -1 -19   3 281.897 95.1104  17
  -1 -19   3 180.903 92.8170  18
  -1 -19   3 207.469 92.0622  14
   1  19  -3 181.626 178.119  15
  -1 -19   2 21.4183 86.1335  18
   1 -19  -2 32.5689 68.1666  18
  -1  19   2 109.899 102.599  25
   1  19  -2 162.503 136.329   3
   1  19  -2 68.8502 168.260  15
  -1 -19   2 111.361 86.7215  14
  -1  19   2 165.155 146.513  12
  -1  19   2 172.445 152.054  19
  -1  19   1 24058.3 530.971  12
  -1  19   1 22233.0 481.221  15
  -1  19   1 23433.1 513.175  19
   1 -19  -1 22863.7 466.862  18
  -1 -19   1 22950.0 467.879  18
  -1 -19   1 23374.8 487.665  17
   1  19  -1 23485.7 514.663   3
  -1  19   1 21971.8 502.309   3
  -1  19   1 22816.8 480.384  25
  -1 -19   1 23887.9 476.731  14
   1 -19  -1 23285.8 467.722  14
   1 -19  -1 22424.5 452.318   1
   1 -19   0 13921.6 322.482  14
  -1 -19   0 13962.3 307.798  14
   1 -19   0 13560.0 303.381   1
   1 -19   0 13257.5 317.556  18
  -1 -19   0 13464.0 301.518  18
  -1 -19   0 13987.7 327.736  17
  -1  19   0 12910.9 359.828   3
  -1  19   0 14208.4 316.561  25
  -1  19   0 13637.0 355.542  15
   1  19   0 13594.6 346.435  15
   1  19   0 13157.3 322.121  28
  -1  19   0 13900.8 374.911  12
   1 -19   1 8934.35 247.483  14
   1 -19   1 8161.12 225.962   1
   1 -19   1 8932.41 238.317  18
  -1 -19  -1 8877.40 239.915  17
  -1  19  -1 9247.99 289.853   3
  -1  19  -1 9291.97 299.246  12
   1  19   1 9002.19 257.605  28
   1  19   1 9106.22 262.965  15
  -1  19  -1 8796.46 302.368  15
  -1 -19  -2 1306.90 100.849  17
   1  19   2 1290.66 134.845  15
   1 -19   2 1209.68 108.774  14
  -1  19  -2 1194.18 166.043  12
   1  19   2 1312.64 137.456  28
   1  19   2 1298.49 128.945  25
   1  19   2 1607.65 144.359  19
   1 -19   2 1342.86 117.073  18
   1 -19   3 100629. 1725.90  17
  -1  19  -3 100784. 1786.00  15
   1 -19   3 99320.5 1741.73  14
  -1  19  -3 99597.7 1786.10   3
   1 -19   3 101742. 1736.27  18
   1  19   3 103396. 1762.05  28
   1 -19   3 102607. 1768.62  29
   1  19   4 16392.3 392.795  25
   1 -19   4 16293.3 368.706  23
  -1  19  -4 16859.6 438.444  15
   1 -19   4 15953.1 349.142  17
   1  19   5 1328.96 104.631  26
   1 -19   5 1328.82 111.151   9
   1  19   5 1349.08 116.654  25
   1 -19   5 1547.20 121.788  23
   1 -19   5 1262.25 97.2406  18
  -1  19  -5 1316.78 186.661  15
  -1  19  -6 1343.67 130.948  15
   1 -19   6 1349.09 96.9571   9
   1 -19   6 1302.60 103.049  23
   1 -19   7 11534.0 231.572  23
   1 -19   7 11548.9 227.059  24
   1  20  -7 433.773 55.9921  16
  -1 -20   7 484.618 58.4926   8
  -1 -20   7 421.996 73.1294  23
  -1 -20   6 1740.93 100.522   9
  -1 -20   6 1524.38 101.902  22
  -1  20   6 1418.62 99.8650  26
   1  20  -6 1475.50 116.126  15
  -1  20   5 6174.54 205.362  26
  -1 -20   5 6797.95 193.626   9
  -1 -20   5 6059.90 191.686  22
   1  20  -5 6232.75 226.827  15
  -1 -20   5 6365.91 195.932  18
  -1  20   5 6480.56 255.803  19
  -1 -20   4 9427.96 241.545  17
   1  20  -4 8762.68 293.788  15
  -1  20   4 9429.00 314.260  19
  -1 -20   4 9043.43 252.847  18
  -1 -20   4 9492.89 241.972   9
  -1 -20   4 9307.03 245.957  22
  -1 -20   4 9222.13 250.723  14
  -1 -20   3 9744.38 258.950  14
   1  20  -3 9178.99 310.301  15
  -1 -20   3 9237.48 234.321   9
  -1  20   3 9500.95 312.773  19
  -1 -20   3 9673.72 259.052  18
  -1 -20   3 9528.26 257.834  17
   1  20  -3 8832.14 229.232  16
   1  20  -3 9308.68 290.555   3
  -1  20   3 9500.30 274.410  26
  -1  20   3 9281.02 268.485  25
  -1 -20   2 7492.44 217.880  18
   1 -20  -2 6946.08 193.877  18
  -1  20   2 7675.91 231.094  25
  -1 -20   2 6447.21 194.309   4
   1  20  -2 7323.01 256.649   3
  -1  20   2 7455.35 265.352  12
  -1  20   2 7097.61 263.772  19
  -1 -20   2 7440.21 218.647  14
   1  20  -2 7532.22 276.988  15
  -1 -20   1 29891.1 588.253  18
   1 -20  -1 31009.3 590.607  18
  -1 -20   1 29711.6 609.310  17
   1 -20  -1 28161.1 570.328   1
  -1  20   1 32130.9 656.988  12
  -1 -20   1 30567.3 594.876  14
   1 -20  -1 29527.5 585.408  14
  -1  20   1 30061.3 630.041  19
  -1  20   1 30019.9 602.450  25
   1  20  -1 30921.0 630.524  15
  -1  20   1 30129.3 600.971  15
   1 -20   0 1407.14 112.508  18
  -1 -20   0 1361.92 95.1520  18
  -1 -20   0 1359.95 118.554  17
   1 -20   0 1365.54 91.3101   1
  -1  20   0 1135.92 155.008   3
  -1  20   0 1476.11 174.386  15
   1  20   0 1449.44 166.642  15
  -1 -20   0 1348.23 97.9203  14
   1 -20   0 1369.61 109.547  14
  -1  20   0 1342.94 178.260  12
   1  20   0 1379.25 120.022  25
  -1  20   0 1303.34 106.205  25
  -1  20  -1 15852.0 408.547  12
   1 -20   1 14858.6 353.730  14
  -1  20  -1 15181.8 402.594  15
   1  20   1 15766.7 365.665  15
   1  20   1 15780.1 367.953  28
  -1 -20  -1 16268.2 354.998  17
   1 -20   1 13954.4 334.731   1
  -1  20  -1 13913.6 396.181   3
   1  20   1 14985.9 363.253  25
   1 -20   1 16071.2 355.709  18
   1 -20   2 2066.84 127.784  18
  -1 -20  -2 2078.33 117.987  17
   1  20   2 2089.89 153.339  25
   1  20   2 2280.52 152.992  28
  -1  20  -2 2336.16 183.406  12
   1  20   2 1957.07 142.922  15
   1 -20   2 2335.03 132.198  14
   1 -20   3 122085. 2111.95  17
  -1  20  -3 118971. 2164.58   3
  -1  20  -3 123125. 2164.56  15
   1 -20   3 120316. 2128.28  14
   1  20   3 124208. 2145.56  28
   1 -20   3 122816. 2151.40  29
  -1 -20  -3 117282. 2126.17   4
   1 -20   4 282.623 100.182  23
   1  20   4 311.521 112.262  25
   1  20   4 414.830 106.032  26
   1 -20   4 231.602 67.5821  17
   1 -20   4 240.543 87.6531  18
  -1  20  -4 292.673 187.808  15
   1  20   5 102.846 92.3731  25
   1 -20   5 18.9741 94.2073  23
   1  20   5 107.784 79.5754  26
   1 -20   5 2.63656 84.5512   9
   1 -20   5 93.7435 70.4796  18
  -1  20  -5 68.8211 157.804  15
   1 -20   6 3618.15 125.042   9
  -1  20  -6 3524.55 149.136  15
   1 -20   6 3694.24 126.893  23
   1 -20   7 14540.2 262.533  23
   1 -20   7 13629.5 257.352  24
  -1 -21   7 6607.52 150.125  23
  -1 -21   7 6449.67 147.101   8
  -1 -21   6 9192.68 208.559   9
  -1  21   6 8447.49 211.957  26
  -1 -21   6 8762.80 210.680  22
   1  21  -6 8673.58 210.088  15
  -1 -21   5 16733.0 354.940  22
  -1  21   5 16972.0 414.532  19
  -1 -21   5 16759.8 351.618   9
  -1  21   5 16336.8 368.454  26
   1  21  -5 16280.0 377.704  15
  -1 -21   4 830.347 90.8181  22
  -1  21   4 845.494 167.525  19
  -1 -21   4 664.348 90.1227   9
   1  21  -4 692.925 85.2485  16
  -1 -21   4 875.930 93.2159  17
  -1 -21   4 841.245 103.972  18
   1  21  -4 981.146 172.273  15
  -1  21   3 10019.0 280.097  26
   1  21  -3 9652.50 291.170   3
  -1 -21   3 9769.34 261.697  14
  -1 -21   3 9838.01 262.798  17
   1  21  -3 8890.44 224.583  16
  -1 -21   3 9887.57 259.097  18
  -1  21   3 10139.2 316.842  19
  -1  21   3 9487.10 273.791  25
   1  21  -3 9325.21 309.318  15
  -1  21   2 252.851 152.027  19
  -1 -21   2 66.9499 67.3590   4
  -1  21   2 14.7515 103.542  25
   1  21  -2 17.2771 130.351   3
   1 -21  -2 38.2505 69.0433  18
  -1 -21   2 48.2198 86.9174  18
  -1 -21   2-30.9044 83.7938  14
  -1  21   1 507.707 160.648  12
  -1  21   1 374.214 139.446  19
  -1  21   1 427.826 105.949  25
  -1 -21   1 563.556 92.5953  14
   1 -21  -1 432.794 80.6672  14
  -1  21   1 488.433 138.628  15
   1  21  -1 511.982 171.455  15
  -1 -21   1 367.096 85.3685  18
  -1 -21   1 403.179 106.335  17
   1 -21  -1 420.137 86.5462  18
  -1  21   0 2260.68 123.069  25
  -1  21   0 1932.67 185.957  15
   1  21   0 2176.81 181.199  15
  -1 -21   0 1984.20 107.202  18
   1 -21   0 2160.72 126.447  18
  -1 -21   0 1865.38 131.053  17
   1  21   0 1830.13 130.501  25
   1 -21   0 1863.89 104.254   1
   1 -21   0 1830.87 117.535  14
  -1 -21   0 2055.51 110.461  14
  -1  21   0 1787.48 166.839   3
  -1  21  -1 379.728 149.376   3
  -1  21  -1 514.090 161.138  12
  -1  21  -1 456.775 186.839  15
   1  21   1 475.413 142.482  15
   1 -21   1 456.593 98.8297  14
   1 -21   1 384.413 97.7823  18
  -1 -21  -1 435.077 95.5385  17
   1  21   1 529.211 110.956  25
  -1  21  -2 159.831 191.161  15
   1  21   2 193.633 116.929  15
   1 -21   2 95.0845 88.6617  14
   1 -21   2 150.345 110.619  29
   1 -21   2 168.786 97.5950  18
  -1 -21  -2 127.417 78.6081  17
  -1  21  -2 55.2049 141.803  12
   1  21   2 92.3633 115.882  25
  -1  21  -3 42970.5 843.243  15
   1  21   3 41348.8 814.436  25
   1 -21   3 40823.2 767.167  23
   1 -21   3 41517.6 783.610  17
  -1  21  -4 7785.40 281.219  15
   1  21   4 7506.38 223.871  26
   1 -21   4 7183.81 210.975  18
   1  21   4 7513.28 231.991  25
   1 -21   4 7629.45 209.053  23
  -1  21  -5 993.175 154.385  15
   1  21   5 894.584 86.8744  26
   1 -21   5 825.201 80.8251  18
   1 -21   5 958.960 95.7546   9
   1 -21   5 993.821 98.3438  23
   1  21   5 1027.98 101.725  25
   1 -21   6 759.596 73.4950   9
  -1  21  -6 965.803 99.9703  15
   1 -21   6 805.549 73.8361  23
  -1 -22   7 36.0202 38.8036  23
   1  22  -6 549.429 86.4628  15
  -1 -22   6 592.941 82.4248  23
  -1 -22   6 614.760 64.0041   9
  -1 -22   6 565.237 70.7917   8
  -1 -22   5 1772.90 96.6629   9
  -1  22   5 1901.37 121.280  26
   1  22  -5 1757.19 147.734  15
  -1 -22   5 1586.89 93.0310  22
  -1 -22   4 971.706 88.0754   9
   1  22  -4 1199.72 167.688  15
  -1 -22   4 1063.29 95.4115  17
  -1 -22   4 1029.43 107.395  18
  -1  22   4 1047.10 158.528  19
  -1 -22   3 16186.4 364.038  18
  -1  22   3 15692.7 404.170  19
  -1  22   3 15263.8 370.665  25
  -1  22   3 15721.3 375.796  26
  -1 -22   3 15664.4 361.035  17
   1  22  -3 15515.9 400.240  15
  -1  22   2 6547.57 222.311  26
  -1 -22   2 6538.44 205.463  14
  -1 -22   2 7015.71 207.641  18
  -1  22   2 6809.36 247.629  19
   1 -22  -2 6271.22 180.286  18
  -1  22   2 6338.18 216.154  25
  -1 -22   1 44292.0 825.279  17
  -1  22   1 42203.5 799.453  15
   1  22  -1 42033.8 830.757  15
  -1 -22   1 42534.1 801.428  14
   1 -22  -1 42037.1 793.100  18
  -1 -22   1 42494.0 796.322  18
   1 -22  -1 41200.8 814.132  29
  -1  22   1 41857.1 808.158  25
  -1  22   1 42170.1 826.480  19
   1 -22   0 131.428 83.5927  14
  -1  22   0 209.315 161.357  15
   1  22   0 156.911 157.061  15
  -1  22   0-8.55420 130.728   3
   1  22   0 272.238 101.534  25
  -1 -22   0 125.734 96.0078  17
  -1 -22   0 152.768 74.8844  18
   1 -22   0 177.478 89.8051  18
   1 -22   1 12632.4 308.345  18
  -1 -22  -1 12361.8 307.757  17
  -1  22  -1 12622.2 353.342  15
   1 -22   1 12352.9 331.791  29
  -1  22  -1 13371.6 364.999  12
   1 -22   1 12722.3 311.248  14
   1  22   1 12316.1 317.263  15
   1  22   1 12145.2 320.504  25
   1 -22   2 92.0316 107.212  29
   1 -22   2 50.0334 95.1298  18
   1 -22   2 9.94451 90.2396  17
  -1 -22  -2 96.4296 78.7226  17
  -1  22  -2 62.1471 186.965  15
   1  22   2 77.6465 110.807  15
   1 -22   2-7.20695 86.6645  14
   1  22   2-27.5595 114.481  25
  -1  22  -3 15751.4 410.955  15
   1  22   3 15873.0 378.886  25
   1 -22   3 15520.0 331.924  23
   1 -22   3 15623.4 348.889  17
  -1  22  -4 28330.9 594.339  15
   1 -22   4 28531.4 554.852  18
   1  22   4 28208.6 561.597  26
   1  22   4 27373.5 568.903  25
   1 -22   4 28376.4 538.025  23
   1  22   5 4680.63 142.991  26
   1 -22   5 4945.12 144.155  18
   1 -22   5 5180.99 151.817   9
   1 -22   5 5220.94 146.519  23
   1  22   5 4798.31 160.747  25
  -1  22  -5 5248.19 194.068  15
   1 -22   6 740.907 62.1838   9
   1 -22   6 680.832 60.6844  23
  -1 -23   6 13010.1 268.117   8
  -1 -23   6 13301.4 264.883  23
  -1 -23   5 1616.00 84.2801   9
  -1  23   5 1572.21 109.495  26
   1  23  -5 1626.35 133.965  15
  -1 -23   4 277.430 67.4564   9
   1  23  -4 104.551 145.496  15
  -1  23   4 294.976 136.099  19
  -1 -23   4 200.186 73.3269  17
  -1 -23   4 210.141 84.4049  18
  -1  23   3 2393.58 150.487  26
  -1 -23   3 2371.19 126.839  18
  -1  23   3 2593.97 175.824  19
   1 -23  -3 2251.22 110.046  17
  -1 -23   3 2384.90 130.798  17
   1  23  -3 2434.64 192.711  15
  -1  23   2 28768.0 605.336  19
  -1 -23   2 28969.3 575.256  18
  -1  23   2 28739.8 586.850  25
  -1  23   2 28669.0 591.341  26
  -1 -23   1 1334.32 120.927  17
  -1  23   1 1231.32 135.956  15
   1  23  -1 1107.90 178.936  15
  -1 -23   1 967.979 98.2673   4
   1 -23  -1 1164.17 96.5725  18
  -1 -23   1 1314.11 101.476  18
  -1  23   1 1268.87 126.007  26
  -1  23   1 1249.80 113.406  25
   1 -23   0 36948.7 721.126  14
  -1  23   0 38664.3 741.723  15
   1  23   0 38358.5 742.386  15
   1 -23   0 38092.3 723.683  18
  -1 -23   0 36103.3 701.358  18
   1  23   0 35343.3 722.468  25
  -1 -23   0 41191.5 743.820  17
   1 -23   0 37769.5 749.776  29
   1  23   1 3891.69 181.808  15
   1 -23   1 3608.40 156.124  18
  -1  23  -1 3590.42 212.923  15
  -1 -23  -1 3641.10 153.867  17
   1  23   1 3651.30 169.787  25
   1  23   2 1034.65 114.961  15
  -1  23  -2 875.334 191.546  15
   1 -23   2 989.695 110.592  18
   1  23   2 1075.23 129.786  25
   1 -23   2 1041.97 107.772  17
  -1 -23  -2 977.594 91.4300  17
   1  23   3 9817.31 276.090  25
   1 -23   3 10004.0 248.399  17
   1 -23   4 7087.62 193.866   9
   1 -23   4 7762.11 185.975  23
   1 -23   4 7233.15 198.918  18
  -1  23  -4 7545.98 249.348  15
   1  23   4 7625.14 211.533  26
  -1  23  -5 106.746 113.667  15
   1 -23   5 42.7061 62.9665   9
   1 -23   5 40.0768 60.7453  23
   1 -23   5 6.60635 56.6848  18
  -1 -24   6 1069.39 60.4206  23
  -1 -24   6 991.451 58.9444   8
  -1  24   5 56.1503 76.6623  26
   1  24  -5 97.9112 102.780  15
  -1 -24   4 1012.55 82.5046  17
   1  24  -4 928.352 145.627  15
  -1 -24   4 905.740 90.9227  18
  -1  24   4 1182.25 135.252  19
   1  24  -3 26.3837 152.703  15
  -1 -24   3 87.8786 81.3005  17
  -1 -24   3 8.59906 83.0045  18
   1 -24  -3 112.031 63.7677  17
  -1  24   3-19.5004 105.536  26
  -1  24   3 83.2220 123.068  19
   1 -24  -2 1038.87 99.6332  17
  -1  24   2 1100.57 127.005  26
  -1  24   2 1042.14 135.578  19
  -1 -24   2 1052.45 100.347  18
   1  24  -1 45151.5 856.421  15
  -1  24   1 43798.4 817.551  15
  -1 -24   1 45064.2 822.833  18
   1 -24  -1 43163.1 817.109  18
  -1 -24   1 45101.1 848.787  17
  -1  24   1 43893.9 837.866  26
  -1  24   0 2350.40 173.353  15
   1  24   0 2616.69 178.430  15
   1 -24   0 2410.72 125.929  18
   1  24   0 2226.26 129.880  25
  -1 -24   0 2684.57 140.116  17
  -1  24   0 2410.86 130.166  26
   1  24   1 5506.69 198.345  15
  -1  24  -1 4966.58 223.655  15
   1  24   1 5192.79 189.813  25
  -1 -24  -1 5159.21 177.843  17
   1 -24   1 5523.71 182.146  18
  -1  24  -2 1963.56 189.872  15
   1 -24   2 1940.97 121.408  18
   1 -24   2 1805.62 118.483  17
  -1 -24  -2 1944.59 101.481  17
   1  24   2 1493.91 130.121  25
   1 -24   3 10157.3 241.794  17
   1  24   3 9833.19 267.231  25
   1 -24   4 1230.36 84.2356   9
   1 -24   4 1250.15 87.4577  18
   1 -24   4 1217.69 75.8270  23
   1  24   4 1198.22 100.404  26
  -1  24  -4 1232.27 148.854  15
  -1  24  -5 91.9766 99.3489  15
   1 -24   5 57.6374 50.4707   9
   1 -24   5 15.9196 43.1660  18
   1 -24   5 71.6359 46.3708  23
  -1 -25   5-4.67957 56.5399  23
  -1  25   5 15.3763 65.7961  26
   1  25  -5 108.389 87.4422  15
  -1 -25   4 1405.55 83.5035  17
  -1 -25   4 1763.71 97.1736  18
   1  25  -4 1613.29 141.609  15
  -1  25   3 2313.92 145.417  19
  -1 -25   3 2650.68 119.956  18
   1  25  -3 2518.56 170.993  15
   1 -25  -3 2278.42 97.1706  17
  -1 -25   3 2535.51 118.313  17
  -1  25   3 2490.82 138.323  26
   1 -25  -2 14358.1 321.921  17
  -1  25   2 14169.7 338.792  26
  -1 -25   2 15041.4 325.873  18
   1  25  -1 691.039 151.823  15
   1 -25  -1 670.318 96.8828  17
  -1 -25   1 507.446 79.1152  18
   1 -25  -1 502.402 76.8383  18
  -1 -25   1 689.282 103.106  17
  -1  25   1 610.090 104.896  26
  -1  25   0 798.473 138.692  15
   1  25   0 689.323 142.123  15
   1  25   0 872.975 95.6478  25
   1 -25   0 743.207 91.0443  18
  -1 -25   0 714.057 100.496  17
   1 -25   0 572.828 100.276  17
  -1  25   0 603.829 95.4703  26
   1  25   1 10155.9 260.011  15
  -1  25  -1 10367.7 289.458  15
  -1 -25  -1 10416.8 254.284  17
   1 -25   1 10902.7 259.871  18
  -1  25  -2 8329.78 259.305  15
   1 -25   2 8356.02 222.106  18
   1  25   2 7687.07 228.290  25
  -1 -25  -2 7699.47 194.985  17
   1 -25   2 8484.56 221.546  17
   1 -25   3 1982.20 90.3999   9
   1 -25   3 2149.20 109.550  18
   1  25   3 1912.64 123.602  25
   1 -25   3 1953.06 97.4957  17
   1 -25   4 3657.78 121.097  18
   1  25   4 3707.80 129.281  26
  -1  25  -4 3857.37 164.430  15
   1 -25   4 3757.81 109.831   9
  -1  25  -5 95.1333 73.9684  15
  -1 -26   5 858.980 52.9309   8
  -1 -26   4 294.097 65.4897  18
  -1 -26   4 199.966 53.7134  17
   1  26  -4 285.879 109.485  15
  -1 -26   4 217.740 56.2162  23
  -1  26   3 11128.2 273.161  26
  -1 -26   3 11400.3 260.739  17
  -1 -26   3 11779.1 262.651  18
   1  26  -3 11885.6 291.156  15
  -1 -26   2 814.191 82.7933  18
  -1  26   2 890.969 104.707  26
   1 -26  -2 849.670 83.3709  17
  -1  26   1 67.1180 89.8247  26
   1 -26  -1 159.173 64.6855  18
  -1 -26   1 185.983 87.7994  17
   1 -26  -1 138.747 84.6769  17
  -1 -26   1 141.919 66.5626  18
   1  26  -1 224.304 137.586  15
   1  26   0 2248.29 110.946  25
   1 -26   0 2410.02 111.574  18
  -1  26   0 2242.27 113.184  26
  -1  26   0 2364.63 144.621  15
   1 -26   0 2556.77 129.709  17
  -1 -26   0 2678.83 127.887  17
   1  26   0 2689.99 156.570  15
  -1 -26  -1 28.6568 72.6321  17
   1 -26   1 88.6283 75.4535  18
  -1  26  -1 66.7645 128.318  15
   1  26   1 117.164 87.4535  25
   1 -26   2 11333.8 263.715  18
   1 -26   2 11383.2 265.264  17
   1  26   2 10810.7 269.596  25
  -1  26  -2 11368.6 292.087  15
   1  26   3 1389.02 106.268  26
   1 -26   3 1362.88 79.6340  17
   1  26   3 1406.78 103.724  25
   1 -26   3 1403.60 88.9639  18
   1  26   4 135.434 60.7580  26
  -1  26  -4 284.393 97.6507  15
   1 -26   4 118.998 52.0994  18
  -1  27   4 3534.97 117.941  26
   1  27  -4 3513.69 128.678  15
  -1  27   3 777.445 88.1465  26
  -1 -27   3 871.861 75.0790  17
  -1 -27   3 717.901 71.7923  18
   1  27  -3 963.103 123.494  15
  -1  27   2 2364.65 122.685  26
   1 -27  -2 2502.10 102.725  17
  -1 -27   2 2730.78 104.673  18
   1  27  -2 2702.14 153.345  15
  -1  27   1 8994.44 227.342  26
   1 -27  -1 9859.59 233.220  17
  -1 -27   1 10115.1 237.516  17
   1 -27  -1 8497.56 201.633  18
  -1 -27   1 9263.62 209.060  18
   1  27  -1 10164.4 253.884  15
   1  27   0 634.067 71.5860  25
  -1  27   0 698.662 76.8315  26
   1 -27   0 584.901 73.4023  18
  -1 -27   0 814.331 87.5824  17
   1 -27   0 579.288 88.6123  17
   1  27   0 644.177 115.482  15
   1 -27   1 19702.1 389.088  18
  -1 -27  -1 19231.1 383.337  17
  -1  27  -1 19864.6 399.472  15
   1 -27   2 21333.1 417.047  18
   1 -27   2 21406.3 416.457  17
   1  27   2 20239.3 419.856  25
  -1  27  -2 21584.9 432.067  15
   1  27   2 21030.7 428.084  26
   1  27   3 24.7864 73.2298  25
   1 -27   3 40.6997 56.1060  18
   1 -27   4 6993.25 149.966  18
   1  27   4 6431.62 148.624  26
  -1  28   4 133.463 47.8878  26
   1  28  -3 5845.33 164.256  15
  -1  28   3 5650.21 149.746  26
  -1 -28   3 5568.25 140.475  17
  -1 -28   3 5395.49 136.374  18
   1 -28  -2 21.7550 49.0330  17
  -1 -28   2 85.9833 51.6988  18
  -1  28   2 30.0076 71.3448  26
   1  28  -2 40.8214 103.644  15
   1 -28  -1 1118.49 81.2545  17
  -1 -28   1 1111.25 86.3893  17
   1  28  -1 1280.32 116.498  15
   1 -28   0 2414.64 107.501  17
  -1 -28   0 2407.58 103.994  17
   1 -28   0 2040.26 87.7872  18
   1  28   0 2404.86 121.504  15
   1  28   1 87.4689 81.2365  26
  -1  28  -1 207.799 97.1589  15
  -1 -28  -1 184.381 55.9732  17
   1 -28   1 68.1191 57.0788  18
   1  28   2 372.079 79.7834  26
  -1  28  -2 464.025 99.4837  15
   1 -28   2 391.244 63.2319  18
   1 -28   2 487.821 64.6553  17
  -1  28  -3 19538.1 362.414  15
   1 -28   3 18104.5 351.146  18
  -1  29   3 2942.22 92.8537  26
  -1  29   2 198.710 57.3979  26
   1  29  -2 278.142 84.6142  15
   1 -29  -1 8352.68 180.773  17
  -1 -29   1 8909.00 188.491  17
  -1  29   1 7047.89 169.419  26
   1  29  -1 9130.56 193.931  15
   1 -29   0 2421.42 79.0659  18
   1  29   0 2560.03 100.802  26
  -1 -29  -1 74.0955 40.3146  17
   1 -29   1 129.356 44.3996  18
   1  29   1 134.532 64.9985  26
   1 -29   2 13503.0 266.926  18
   1  29   2 13705.9 276.095  26
   1 -29   2 13371.7 265.608  17
  -1 -30   1 7263.33 158.181  17
   1  30   0 1550.22 63.7951  26
  -1 -30   0 1656.65 65.0642  17
   1  30   1 487.253 53.7813  26
  -2   0  10 93.1452 35.8372  32
  -2   0   9-17.5654 76.7864  32
  -2   0   9 11.1432 69.8813  31
  -2   0   8 40663.9 754.452  21
  -2   0   8 38862.1 743.117  32
  -2   0   8 39322.7 731.093  31
  -2   0   7 40.2947 92.0719  27
  -2   0   7 163.842 108.103   6
  -2   0   7 183.544 101.501  21
  -2   0   7-14.4889 86.1361  30
  -2   0   7 42.8536 92.0296  31
  -2   0   7 185.414 104.087  32
  -2   0   6 539.091 87.3035  30
  -2   0   6 665.772 93.7968  31
  -2   0   6 553.805 94.5694  32
  -2   0   6 584.948 92.5536  27
  -2   0   6 413.133 92.1874  21
  -2   0   6 563.096 89.5918   8
  -2   0   6 533.124 106.945   6
   2   0  -6 503.877 75.9736   5
  -2   0   5 53.1152 77.3678   6
   2   0  -5-9.74001 58.6288   5
  -2   0   5 89.9228 75.1061  30
  -2   0   5 49.2501 65.7537   8
   2   0  -4 18780.8 362.078   5
  -2   0   4 18644.6 372.410  30
  -2   0   3 9.98173 58.1308  30
   2   0  -3 21.8797 34.1943  13
  -2   0   3 31.6342 50.6428   4
   2   0  -3 3.51819 52.3575   5
  -2   0   2 7801.25 163.853   4
   2   0  -2 7840.77 157.444  13
  -2   0   2 7990.58 168.997   2
   2   0  -2 7478.42 161.403   5
   2   0  -1 12.3103 44.1180   5
   2   0  -1 16.9313 45.6739  29
   2   0  -1-25.1388 41.8918  13
  -2   0   1 4.53681 49.0479   2
   2   0  -1 6.26732 31.1172   1
   2   0   0 181019. 3018.90  29
   2   0   0 179576. 3018.90  13
   2   0   0 180767. 3005.12   1
   2   0   0 178365. 3016.17   5
  -2   0   0 176933. 3018.88   4
  -2   0  -1 0.99468 48.5335   4
   2   0   1-32.2542 46.2873  13
   2   0   1 18.9339 27.8401   1
  -2   0  -1 23.7307 55.0681   2
   2   0   1-12.5860 45.3028   7
   2   0   1 25.3269 51.2297  29
  -2   0  -2 23440.3 432.400   2
  -2   0  -2 22944.3 421.156   4
   2   0   2 23707.8 433.540   7
   2   0   2 22856.5 426.245  29
  -2   0  -3 28.4439 46.6431   4
  -2   0  -3 161.623 65.3973   2
   2   0   3 23.2377 64.2171   7
   2   0   3 33.5574 51.2080  29
   2   0   4 368.734 78.2379  32
   2   0   4 358.420 74.8630  20
  -2   0  -4 462.005 74.0078   2
   2   0   4 350.191 71.2698  31
   2   0   4 415.235 76.7176   7
   2   0   4 342.958 82.0623   6
   2   0   5 195.615 85.2803   7
   2   0   5 314.409 106.044   6
  -2   0  -5 45.3340 102.314   3
   2   0   5 156.563 92.4070  20
  -2   0  -5 17.5519 68.5119   2
   2   0   5 40.7528 90.6514  23
   2   0   5 42.6976 88.5009  24
   2   0   5 18.3450 83.0647  31
   2   0   5 282.865 92.7004  32
   2   0   6 892.907 105.444  24
   2   0   6 979.832 103.802   7
   2   0   6 969.828 124.072   6
   2   0   6 938.074 110.721  20
   2   0   6 974.950 120.550  32
  -2   0  -6 1084.51 122.264   3
   2   0   6 812.156 107.416  31
   2   0   7-5.31806 97.7558  31
   2   0   7-42.8088 99.9946   6
   2   0   8 656.042 87.7051   6
  -2  -1  10 5187.93 113.825  32
  -2  -1   9 67.5552 80.5409  32
  -2   1   9 26.8043 67.6311  31
  -2  -1   9 150.372 74.0553  31
  -2  -1   8 18441.1 401.105  21
  -2  -1   8 17152.9 383.720  27
  -2   1   8 16478.1 366.787  27
  -2  -1   8 17819.2 389.332  32
  -2   1   8 17082.2 372.850  31
  -2  -1   8 17613.5 379.168  31
  -2  -1   7 3874.74 163.445  30
  -2   1   7 4069.09 158.652  31
  -2  -1   7 3665.85 165.350  32
  -2  -1   7 3960.88 156.527  31
  -2  -1   7 3803.86 150.246  22
  -2  -1   7 4088.24 165.351   6
  -2  -1   7 4226.05 160.989   8
  -2  -1   7 3967.88 171.370  27
  -2   1   7 4033.19 159.084  27
  -2  -1   7 3836.13 172.974  21
  -2  -1   6 3934.44 155.108   8
  -2   1   6 4036.99 155.909   8
  -2  -1   6 4154.99 158.502  21
  -2  -1   6 4111.22 155.989  31
  -2   1   6 3881.13 150.454  31
  -2  -1   6 3982.13 154.509  32
   2   1  -6 4208.19 142.198   5
  -2  -1   6 4165.15 160.726   6
  -2  -1   6 4091.28 163.500  27
  -2   1   6 3931.57 159.125  27
  -2  -1   6 3869.41 154.383  30
  -2  -1   5 15650.8 335.795   6
   2  -1  -5 16060.4 322.757   5
   2   1  -5 16257.1 331.337   5
  -2  -1   5 16017.5 342.769  32
  -2   1   5 16599.7 343.514   8
  -2  -1   5 16389.8 342.330   8
  -2  -1   5 16191.3 345.181  30
  -2  -1   4 67.8121 64.2797  30
   2  -1  -4 216.700 56.9146   5
   2   1  -4 74.2632 62.2716   5
  -2  -1   3 9562.30 199.818   4
   2  -1  -3 9852.50 187.891  13
   2   1  -3 10371.1 196.190  13
  -2  -1   3 10500.9 217.309  30
   2   1  -3 10148.8 210.992   5
   2  -1  -3 10249.6 205.595   5
   2  -1  -2 40535.1 701.614  13
   2   1  -2 41113.3 705.951  13
  -2  -1   2 40121.0 707.494   4
  -2   1   2 39668.3 711.403   4
  -2  -1   2 41341.1 709.100   2
  -2   1   2 41092.8 719.037   2
   2  -1  -2 41542.1 706.684   5
   2   1  -2 40159.9 709.284   5
  -2  -1   1 1816.39 66.5708   2
  -2   1   1 1808.52 76.1563   2
  -2   1   1 1810.25 46.0990   3
   2  -1  -1 1832.71 66.8187  29
  -2  -1   1 1706.37 69.1061   4
   2  -1  -1 1863.14 64.0655   5
   2   1  -1 1663.88 68.0900   5
   2  -1  -1 1841.42 56.8721   1
   2  -1  -1 1825.98 63.9240  13
   2   1  -1 1850.64 68.2955  13
   2  -1   0 9519.36 191.489  29
   2   1   0 9196.27 188.917  29
   2  -1   0 9302.51 187.100   5
  -2  -1   0 9105.98 189.435   4
  -2   1   0 9319.64 191.384   4
   2   1   0 9715.88 190.266  13
   2  -1   0 9505.82 175.946   1
   2   1   0 9482.83 170.357   1
   2  -1   0 9394.58 188.808  13
   2   1   1 79995.1 1330.49  13
  -2   1  -1 77132.5 1334.20   2
  -2  -1  -1 75602.4 1334.16   2
  -2   1  -1 78937.3 1329.79   4
  -2  -1  -1 80779.5 1330.29   4
   2   1   1 78815.8 1330.33  29
   2   1   1 74270.1 1311.68   1
   2  -1   1 79934.6 1318.23   1
   2  -1   1 78821.0 1331.03   7
  -2  -1  -2 983.757 61.9444   4
  -2   1  -2 1040.72 62.6656   4
  -2  -1  -2 987.574 74.5685   2
  -2   1  -2 1119.64 75.2827   2
   2   1   2 1094.39 64.4503  13
   2  -1   2 921.750 69.7954  29
   2   1   2 889.379 63.4708  29
   2  -1   2 1073.98 72.4726   7
  -2  -1  -3 3198.82 92.9103   4
  -2   1  -3 3131.53 92.5864   4
  -2   1  -3 3020.16 110.913   2
  -2  -1  -3 3098.28 113.546   2
   2  -1   3 3018.81 114.264   7
   2  -1   3 3073.22 100.939  29
   2  -1   4 3734.89 110.265  29
   2  -1   4 3842.50 139.073   7
   2  -1   4 3662.37 142.715   6
   2   1   4 4001.06 138.752  16
   2  -1   4 3485.86 134.859  20
   2   1   4 3992.47 133.753  10
   2  -1   4 3895.88 138.389  32
   2   1   4 4261.68 137.637  31
   2  -1   4 3639.85 130.174  31
  -2   1  -4 3946.81 128.471   2
  -2  -1  -4 3990.48 131.582   2
  -2  -1  -5 5909.30 176.733   2
  -2   1  -5 5893.96 169.442   2
  -2   1  -5 6356.33 196.928   3
   2   1   5 5695.03 178.598  23
   2   1   5 5955.69 179.293  24
   2  -1   5 5728.00 179.407  24
   2  -1   5 6077.33 186.856  23
   2  -1   5 5615.50 192.842   6
   2  -1   5 5682.60 188.604  20
   2  -1   5 5679.14 187.144   7
   2  -1   5 5613.68 187.060  32
   2   1   5 5528.73 181.425  31
   2  -1   5 5812.07 179.159  31
   2  -1   6-14.4239 84.1238   7
   2  -1   6 20.2055 103.296   6
   2   1   6 33.3336 90.3691  24
   2  -1   6 104.053 96.6545  24
  -2  -1  -6-20.6018 106.884   3
  -2   1  -6 34.8623 109.974   3
   2  -1   6 34.6271 98.6929  20
   2   1   6-52.7433 95.2806  31
   2  -1   6 2.89908 98.4727  31
   2  -1   6 80.7753 102.487  32
   2  -1   7 6449.35 181.201  24
   2   1   7 6515.33 199.813  31
   2  -1   7 6432.87 196.581  31
   2  -1   7 6484.52 207.403   6
   2  -1   8 1093.64 96.7759   6
  -2  -2   9 19588.0 393.031  32
  -2  -2   9 19520.5 385.265  31
  -2   2   9 19236.9 377.604  31
  -2  -2   8 407.257 101.453  31
  -2   2   8 367.364 92.2654  31
  -2  -2   8 422.078 96.1905  27
  -2  -2   8 447.606 76.3188  22
  -2  -2   8 462.635 104.797  21
  -2  -2   8 348.662 103.747  32
  -2  -2   7 4180.12 170.935  21
  -2  -2   7 3937.42 166.443   6
  -2  -2   7 4037.45 161.908  31
  -2   2   7 3797.02 154.061  31
  -2  -2   7 4129.08 169.302  32
  -2   2   7 3502.33 158.384  30
  -2  -2   7 4045.46 163.982  30
  -2  -2   7 4022.42 161.677   8
  -2  -2   7 3674.29 155.096  22
  -2   2   7 3863.27 153.486  27
  -2  -2   7 3811.44 169.849  27
  -2   2   6 24.1906 84.1466  31
  -2  -2   6 64.4516 85.5406  31
  -2  -2   6 57.2823 81.5541  30
  -2   2   6 71.0802 85.4320  32
  -2  -2   6 104.950 84.7112  32
  -2  -2   6 36.3209 84.7634   8
   2   2  -6 49.2979 74.6817   5
  -2  -2   6 38.0689 85.3026  21
  -2   2   6 47.5914 83.8181  21
  -2  -2   6-33.3000 91.8739  27
  -2   2   6-19.4262 78.4736  27
  -2  -2   6 83.9285 97.8943   6
  -2  -2   5 4825.47 151.948   6
   2  -2  -5 4911.05 131.443   5
   2   2  -5 4827.89 148.194   5
  -2  -2   5 4876.60 155.918  21
  -2   2   5 4684.93 153.442  21
  -2   2   5 4764.56 153.657  32
  -2  -2   5 4726.45 154.528  32
  -2  -2   5 4671.16 156.689  30
  -2  -2   5 5080.73 156.071   8
  -2   2   5 4710.46 150.277   8
  -2  -2   5 4420.69 149.815   9
   2   2  -4 10454.8 205.264  13
   2  -2  -4 10789.8 220.307   5
   2   2  -4 10611.0 234.609   5
  -2  -2   4 10930.2 239.044  30
  -2  -2   3 18740.0 355.136  30
   2   2  -3 19522.1 341.162  13
   2  -2  -3 17997.6 325.147  13
  -2  -2   3 18288.1 337.125   4
   2  -2  -3 18429.1 341.356   5
   2   2  -3 18545.2 352.448   5
   2  -2  -2 3683.75 91.9008   5
  -2   2   2 3556.01 106.346   4
  -2  -2   2 3642.76 94.6973   4
   2   2  -2 3854.09 97.3125  13
   2  -2  -2 3570.12 86.4463  13
  -2   2   2 3515.40 115.795   2
  -2  -2   2 3566.78 92.3651   2
   2   2  -2 3617.96 100.432   5
  -2   2   1 8825.39 164.823   3
  -2  -2   1 9073.50 179.177   2
  -2   2   1 9511.88 192.326   2
   2  -2  -1 9306.74 182.606  29
   2   2  -1 8959.58 183.555   5
  -2  -2   1 9150.20 184.558   4
   2  -2  -1 9132.85 178.919   5
   2   2  -1 9199.02 185.693  13
   2  -2  -1 9425.24 176.935   1
   2  -2  -1 9152.70 180.527  13
  -2   2   0 87776.9 1536.41   2
  -2  -2   0 91720.8 1531.87   2
   2  -2   0 90813.0 1534.24  29
   2   2   0 89932.5 1533.83  13
   2  -2   0 90848.2 1532.65  13
  -2  -2   0 91620.5 1533.27   4
  -2   2   0 89051.8 1535.20   4
   2  -2   0 91419.6 1529.27   5
   2  -2   0 93490.8 1523.72   1
   2   2   0 88148.9 1512.45   1
   2  -2   1 837.092 54.7399   7
  -2   2  -1 931.670 65.5937   2
  -2  -2  -1 864.798 64.3050   2
   2   2   1 986.727 57.7051   5
  -2   2  -1 893.224 61.3901   4
  -2  -2  -1 921.509 60.1293   4
   2  -2   1 861.424 44.6066   1
   2   2   1 936.956 58.8648  13
   2   2   2 11247.7 221.589  13
   2  -2   2 11200.7 228.780  29
  -2   2  -2 11148.8 228.769   2
  -2  -2  -2 10944.6 232.268   2
   2  -2   2 11438.7 231.888   7
  -2  -2  -2 11132.5 221.501   4
  -2   2  -2 11470.6 221.452   4
  -2  -2  -3 18049.1 336.775   4
  -2   2  -3 17762.6 336.535   4
  -2  -2  -3 18090.8 358.113   2
  -2   2  -3 17825.4 350.637   2
   2  -2   3 17859.9 346.661  29
   2  -2   3 17388.1 357.568   7
   2  -2   4 16320.3 319.839  29
   2  -2   4 15065.8 343.892  20
   2  -2   4 15758.4 346.694   6
   2   2   4 16383.5 344.068  16
   2  -2   4 16097.6 346.416   7
   2   2   4 16261.3 340.264  10
  -2   2  -4 16760.4 333.877   2
  -2   2  -4 17541.3 352.121   3
  -2  -2  -4 16439.4 342.700   2
   2   2   4 16059.7 343.914  32
   2  -2   4 16749.7 346.431  32
   2   2   4 15969.7 338.236  31
   2  -2   4 15592.3 335.097  31
   2  -2   4 15608.7 339.574  23
   2  -2   4 16354.1 341.146  24
   2  -2   5 4174.54 166.832   7
   2  -2   5 4188.71 174.767   6
   2  -2   5 4037.17 166.210  20
  -2   2  -5 4664.60 146.462   2
  -2  -2  -5 4759.66 158.409   2
  -2   2  -5 4747.89 175.890   3
   2  -2   5 4491.50 156.544  31
   2  -2   5 4584.19 166.328  32
   2   2   5 4697.84 158.367  24
   2  -2   5 5027.20 166.629  24
   2  -2   5 4717.81 167.629  23
   2   2   6 1465.42 117.104   7
   2  -2   6 1526.54 112.302   7
   2  -2   6 1544.57 132.472   6
   2  -2   6 1778.46 124.427  20
   2  -2   6 1864.43 134.942  32
   2  -2   6 1521.97 119.299  31
  -2  -2  -6 1660.85 133.325   3
  -2   2  -6 1705.06 136.275   3
   2  -2   6 1621.36 124.165  23
   2   2   6 1701.76 115.565  24
   2  -2   6 1627.27 118.921  24
   2  -2   7 2744.04 140.384   6
   2  -2   7 2703.52 123.624  24
   2  -2   7 2888.89 137.519  31
   2  -2   8 90.0414 80.9141   6
  -2   3   9 3187.71 121.842  32
  -2  -3   9 3110.47 122.408  32
  -2   3   9 2844.95 105.376  31
  -2  -3   8 1103.67 95.1798  22
  -2  -3   8 1104.59 120.696  21
  -2   3   8 1186.88 118.706  21
  -2  -3   8 1190.93 113.125  27
  -2   3   8 1158.13 107.351  32
  -2  -3   8 1190.26 113.508  32
  -2   3   8 1128.15 101.667  31
  -2   3   7 46563.9 899.221  30
  -2  -3   7 47792.0 902.669  30
  -2   3   7 46698.2 879.295  31
  -2   3   7 47601.5 897.367  32
  -2  -3   7 47782.9 899.585  32
  -2  -3   7 49291.3 898.393   8
  -2  -3   7 46425.9 894.136  22
  -2   3   7 48028.5 903.810  21
  -2  -3   7 49775.0 907.173  21
  -2  -3   7 47413.3 917.465  27
  -2   3   7 45976.7 883.922  27
  -2  -3   7 50042.5 892.624   6
  -2   3   7 47557.0 889.088   6
   2   3  -7 47155.4 877.194   5
  -2  -3   6 9077.91 234.726   8
  -2  -3   6 8551.48 233.079   6
  -2   3   6 8141.58 229.660   6
   2   3  -6 8956.29 225.628   5
  -2  -3   6 8411.08 235.205  21
  -2   3   6 8165.60 232.369  21
  -2   3   6 8659.15 218.675  31
  -2   3   6 8214.70 234.239  32
  -2  -3   6 8563.26 231.602  32
  -2   3   6 8211.10 231.318  30
  -2  -3   6 8500.27 230.394  30
  -2   3   6 7965.22 225.343  27
  -2  -3   6 8543.54 251.062  27
  -2   3   5 35663.8 664.249   6
  -2  -3   5 34085.0 662.933   6
   2  -3  -5 34679.6 639.639   5
   2   3  -5 37233.9 668.617   5
  -2  -3   5 34572.2 671.066  21
  -2   3   5 35851.3 671.675  21
  -2  -3   5 35182.4 665.281   9
  -2  -3   5 36310.6 673.007   8
  -2   3   5 35564.5 671.791  32
  -2  -3   5 35543.9 671.382  32
  -2   3   5 37607.0 677.202  30
  -2  -3   5 36953.5 676.434  30
   2   3  -4 153.950 42.7795  13
   2   3  -4 202.514 67.5911   5
   2  -3  -4 114.196 46.3026   5
  -2   3   4 79.2872 64.8923  30
  -2  -3   4 146.829 66.4002  30
   2   3  -3 27.4200 38.9420   3
  -2  -3   3 91.7216 62.2674  30
  -2  -3   3 38.6465 40.2266   4
   2  -3  -3 71.0267 45.2195   5
   2   3  -3 1.40583 61.6424   5
   2  -3  -2 15.6520 37.1266  29
   2  -3  -2 4.92299 34.3156  13
  -2  -3   2 16.4451 38.8356   2
  -2   3   2-8.16590 74.3862   2
  -2   3   2-16.8832 62.0993   4
   2   3  -2 3.31200 48.9644   5
   2  -3  -2 18.9305 38.4542   5
  -2  -3   2-23.1893 43.7017   4
   2   3  -1 90158.2 1588.95   5
  -2   3   1 92709.1 1575.32   3
  -2  -3   1 92339.3 1583.71   2
   2  -3  -1 93774.1 1588.43  29
  -2  -3   1 95434.9 1590.15   4
   2  -3  -1 94323.8 1584.65   5
   2   3  -1 96704.1 1594.51  13
   2  -3  -1 95730.0 1585.26   1
   2  -3  -1 93685.0 1587.02  13
  -2   3   0 15876.7 297.469   2
  -2  -3   0 15346.3 287.102   2
  -2   3   0 14768.4 281.365   3
   2  -3   0 15729.4 285.789   5
  -2   3   0 15476.3 295.185   4
  -2  -3   0 15663.8 289.745   4
   2   3   0 15153.7 263.692   1
   2  -3   0 15593.0 280.226   1
   2  -3   0 16030.9 294.119  29
   2  -3   1 22786.7 430.230   7
   2   3   1 24488.5 431.758   7
  -2   3  -1 24116.6 436.506   2
  -2  -3  -1 24137.4 432.444   4
  -2   3  -1 23319.0 434.352   4
   2   3   1 23988.5 427.981   5
   2  -3   1 23974.4 423.995   1
   2   3   1 23862.9 432.039  13
   2   3   2 1531.99 69.8696  13
  -2   3  -2 1786.58 83.9162   2
  -2  -3  -2 1511.20 84.9174   2
   2  -3   2 1563.61 85.7144  29
   2  -3   2 1567.21 78.5068   7
   2   3   2 1698.80 82.4232   7
   2  -3   2 1550.58 66.3120   1
  -2  -3  -2 1499.75 72.5173   4
  -2   3  -2 1521.52 75.2116   4
  -2   3  -3 74707.7 1302.40   2
  -2  -3  -3 74537.9 1311.93   2
  -2  -3  -3 76424.5 1292.32   4
  -2   3  -3 74780.9 1309.80   3
  -2   3  -3 74218.5 1290.97   4
   2  -3   3 74239.4 1300.98  29
   2   3   3 75230.8 1312.24   7
   2  -3   3 76653.9 1312.52   7
   2   3   4 15409.0 328.407  20
   2  -3   4 15294.3 327.001  20
   2   3   4 15593.5 328.342   7
   2  -3   4 14709.2 326.395   7
   2   3   4 14794.9 326.485   6
   2  -3   4 13755.3 324.489   6
  -2   3  -4 14537.8 309.859   2
  -2  -3  -4 15500.6 326.971   2
  -2   3  -4 15614.1 332.921   3
   2   3   4 14954.2 323.143  16
   2  -3   4 15090.3 304.141  29
   2   3   4 15908.8 326.182  32
   2  -3   4 14976.8 324.861  32
   2  -3   4 14816.3 314.453  31
   2  -3   4 14640.7 323.827  23
   2   3   4 14767.2 319.414  10
   2   3   5 250.427 92.1489  20
   2  -3   5 273.326 91.1679  20
  -2   3  -5 179.279 111.072   3
   2   3   5 258.746 96.0625  32
   2  -3   5 270.489 91.2520  32
   2   3   5 311.391 89.9658  24
   2  -3   5 249.925 101.886  23
   2  -3   5 317.710 96.5531  24
   2   3   5 223.571 100.416   6
   2   3   5 335.726 86.3680   7
   2  -3   5 203.692 98.6976   6
   2  -3   5 237.003 86.8839   7
  -2  -3  -5 312.547 84.7213   2
   2  -3   5 249.249 82.3945  31
   2   3   6 195.989 101.871  32
   2  -3   6 159.423 107.269  32
   2   3   6 132.745 87.3357   7
   2  -3   6 17.7472 84.6291   7
   2   3   6 79.9519 112.867   6
   2  -3   6 82.3765 103.847   6
   2  -3   6 167.009 103.884  23
   2  -3   6 72.1474 96.0519  24
   2  -3   6 144.123 99.9272  31
   2   3   6 3.44098 93.9976  20
   2  -3   6 40.7383 96.4689  20
  -2   3  -6 3.53913 112.044   3
  -2  -3  -6 17.0434 106.226   3
   2   3   7 62.7329 98.6063   6
   2  -3   7 70.6511 102.530   6
   2  -3   7 71.1397 89.1855  31
   2  -3   7 33.7818 84.8066  24
   2   3   8 196.953 81.5164   6
   2  -3   8 139.182 80.0564   6
  -2   4   9 323.788 61.2585  31
  -2   4   9 424.311 79.2923  32
  -2  -4   9 415.357 76.6537  32
  -2  -4   8 6538.72 194.116  22
  -2  -4   8 6815.72 213.263  21
  -2   4   8 6719.49 212.428  21
  -2  -4   8 6987.99 215.302  27
  -2  -4   8 6888.01 203.158  32
  -2   4   8 6680.00 205.120  32
  -2   4   8 6883.93 189.128  31
  -2   4   7 88002.4 1567.21  32
  -2  -4   7 89634.8 1567.79  32
  -2   4   7 87214.9 1546.50  31
  -2   4   7 88084.7 1558.70   6
  -2  -4   7 86464.1 1557.61   6
   2   4  -7 88527.7 1553.00   5
  -2   4   7 85689.8 1568.56  30
  -2  -4   7 87595.6 1569.86  30
  -2  -4   7 89004.0 1593.76  27
  -2  -4   7 92637.3 1571.47   8
  -2  -4   7 84032.6 1566.26  22
  -2   4   7 88130.4 1572.46  21
  -2  -4   7 88756.9 1573.82  21
   2  -4  -7 86924.7 1551.69   1
  -2   4   6 4374.81 190.994  19
  -2   4   6 4961.55 172.045   6
  -2  -4   6 5000.24 177.292   6
   2   4  -6 5258.63 169.963   5
  -2   4   6 4645.22 169.149  30
  -2  -4   6 5069.73 174.199  30
  -2  -4   6 5309.80 192.077  27
  -2  -4   6 4890.17 174.570  21
  -2   4   6 4922.63 172.550  21
  -2  -4   6 4931.13 172.190   9
  -2  -4   6 5452.55 177.427   8
  -2  -4   6 4980.09 175.526  32
  -2   4   6 4912.13 172.216  32
  -2   4   6 5075.56 160.035  31
  -2   4   5 30.7384 73.2113   6
  -2  -4   5 26.4402 75.8206   6
  -2   4   5 162.180 74.1926  30
  -2  -4   5-2.56719 72.4514  30
   2   4  -5 26.3976 71.2240   5
  -2  -4   5-7.73160 70.1195   8
  -2  -4   5 69.0288 71.7886  21
  -2   4   5 250.545 70.6818  21
  -2   4   5 48.9673 101.812  19
  -2   4   5 164.513 72.7678  32
  -2  -4   5 12.6532 70.3773  32
   2   4  -4 38.0821 66.7899   5
   2  -4  -4 39.0854 42.9705   5
  -2  -4   4 23.2522 64.9321  30
  -2   4   4 194.014 63.9000  30
  -2  -4   3 80650.9 1354.55  30
  -2   4   3 79629.9 1354.17  30
   2   4  -3 78238.8 1355.08   5
   2   4  -3 76037.6 1329.00   3
  -2  -4   3 78720.1 1334.34   4
   2  -4  -3 79665.7 1334.92   5
   2  -4  -2 32423.4 556.624  29
   2   4  -2 31662.6 569.703   5
  -2   4   2 30463.0 590.637   2
   2  -4  -2 32233.7 555.706   5
  -2  -4   2 32548.2 561.932   4
  -2  -4   2 32745.4 551.352   2
   2   4  -2 30595.6 552.099   3
  -2   4   1 6508.15 135.937   3
  -2  -4   1 6525.01 135.125   2
   2  -4  -1 6726.27 144.722  29
   2  -4  -1 6602.45 135.963   5
  -2  -4   1 6548.01 143.585   4
   2   4   0 12533.4 218.385   1
   2  -4   0 13807.0 242.894   1
  -2   4   0 13256.3 259.029   2
  -2  -4   0 13051.9 246.971   2
  -2   4   0 12817.8 244.244   3
  -2  -4   0 13078.0 249.689   4
  -2   4   0 13135.0 259.518   4
   2   4   0 13443.5 245.469   5
   2  -4   0 13352.4 254.362  29
   2   4   1 112867. 1874.75   7
   2  -4   1 108272. 1873.27   7
  -2   4  -1 110939. 1880.42   2
  -2   4  -1 110561. 1875.14   3
   2  -4   1 112820. 1870.60   1
   2   4   1 110922. 1870.31   5
  -2  -4  -1 109195. 1876.17   4
  -2   4  -1 106902. 1880.20   4
   2   4   1 111299. 1876.04  13
   2   4   2 84887.2 1470.81  13
   2  -4   2 87995.9 1484.36  29
   2   4   2 87510.2 1481.24   7
   2  -4   2 83938.2 1480.42   7
  -2  -4  -2 84215.0 1483.44   2
  -2   4  -2 85656.7 1478.81   2
   2  -4   2 86193.3 1473.21   1
  -2  -4  -2 85489.2 1474.25   4
  -2   4  -2 89261.4 1477.92   4
  -2   4  -3 35.2654 61.1887   2
  -2  -4  -3 59.8782 70.8055   2
   2  -4   3 100.998 61.9804   7
   2   4   3 37.2616 63.5923   7
   2  -4   3 50.8497 62.3736  29
  -2  -4  -3 18.5701 50.1050   4
  -2   4  -3 21.5271 86.2221   3
   2   4   4 13682.8 303.432  20
   2  -4   4 14354.9 306.475  20
   2  -4   4 13531.3 304.643   7
   2   4   4 13531.3 304.809   7
   2  -4   4 12760.7 303.928   6
   2   4   4 13284.7 305.307   6
   2   4   4 13576.4 300.787  16
   2   4   4 13507.7 298.149  10
   2  -4   4 13706.6 285.119  29
   2   4   4 13605.1 297.123  31
   2  -4   4 13514.9 293.009  31
   2   4   4 14227.2 303.348  32
   2  -4   4 13762.6 302.126  32
  -2  -4  -4 14115.3 306.990   2
  -2   4  -4 13553.9 287.402   2
  -2   4  -4 14087.0 311.531   3
   2  -4   4 13399.2 302.795  23
   2   4   4 13681.7 294.150  24
   2  -4   5 191.261 86.0536   7
   2   4   5 183.792 102.829   6
   2  -4   5 238.371 103.172   6
   2   4   5 286.627 85.4884   7
  -2   4  -5 385.969 116.691   3
   2   4   5 187.192 88.6372  20
   2  -4   5 188.379 88.6620  20
   2   4   5 299.082 93.7954  32
   2  -4   5 234.238 92.7358  32
   2   4   5 244.743 92.7099  31
   2  -4   5 361.476 86.8704  31
  -2  -4  -5 295.963 86.5132   2
   2   4   5 256.982 90.4373  24
   2  -4   5 278.537 104.019  23
   2  -4   5 226.158 98.6204  24
   2  -4   6 31027.9 606.305  20
   2   4   6 31138.2 608.167  20
  -2   4  -6 30232.0 611.771   3
   2   4   6 30024.5 606.553   7
   2  -4   6 29790.4 604.037   7
   2   4   6 30205.7 593.664  31
   2  -4   6 29557.4 587.811  31
   2   4   6 29505.1 601.649  32
   2  -4   6 30139.4 601.264  32
   2   4   6 30222.5 605.190   6
   2  -4   6 29769.2 603.246   6
   2  -4   6 29500.6 588.800  24
   2  -4   6 29704.4 593.792  23
   2   4   7 896.064 107.542  31
   2  -4   7 779.639 99.7526  31
   2   4   7 972.952 115.372   6
   2  -4   7 917.361 105.454   6
   2  -4   7 803.588 96.6437  24
   2   4   8 9695.90 225.321   6
   2  -4   8 9683.04 223.636   6
  -2   5   9 2054.84 100.831  32
  -2  -5   9 2084.70 99.7628  31
  -2  -5   9 2224.40 101.419  32
  -2  -5   8 18816.8 399.834  21
  -2   5   8 17796.5 397.849  21
  -2  -5   8 18633.6 409.434  27
  -2   5   8 17438.9 385.996  32
  -2  -5   8 17863.5 387.079  31
  -2   5   8 17301.9 365.882  31
  -2  -5   8 17972.0 388.577  32
  -2  -5   8 17815.0 385.113  22
  -2  -5   8 18290.2 385.091   8
  -2  -5   7 90937.7 1564.99   8
  -2   5   7 87322.6 1559.22  32
  -2  -5   7 90105.6 1561.64  32
  -2  -5   7 85734.5 1555.78  31
  -2   5   7 86290.6 1536.76  31
   2   5  -7 87934.4 1551.94   5
  -2   5   7 85816.2 1561.90  30
  -2  -5   7 87833.0 1563.63  30
  -2   5   7 87148.9 1564.28  21
  -2  -5   7 90013.9 1567.87  21
  -2  -5   7 87927.7 1590.47  27
  -2  -5   7 84854.5 1566.45  22
   2  -5  -7 87051.6 1545.75   1
  -2   5   6 50.1501 86.3789  21
  -2  -5   6 119.093 88.5124  21
   2   5  -6 184.730 84.0446   5
  -2   5   6 146.485 122.825  19
  -2   5   6 129.816 100.268   6
  -2  -5   6 164.019 101.047   6
   2  -5  -6 64.3238 70.2132   1
  -2  -5   6 212.472 105.462  27
  -2   5   6 170.488 88.2268  32
  -2  -5   6 160.900 90.3650  32
  -2  -5   6 58.5138 85.4940   9
  -2  -5   6 56.5123 87.8840   8
  -2  -5   6 82.5816 92.9306  31
  -2   5   6 106.739 72.7074  31
  -2   5   6 114.863 82.0899  30
  -2  -5   6 83.4365 79.3942  30
  -2  -5   5 6940.04 197.079   6
  -2   5   5 7230.16 196.846   6
   2   5  -5 7580.57 204.017   5
  -2  -5   5 7745.74 204.971   8
  -2   5   5 7974.35 242.398  11
  -2   5   5 7701.56 201.924  32
  -2  -5   5 7744.46 201.459  32
  -2   5   5 7452.65 201.109  21
  -2  -5   5 7398.55 201.330  21
  -2   5   5 7724.88 204.838  30
  -2  -5   5 8058.80 205.351  30
  -2   5   5 7649.39 230.545  19
  -2   5   4 15613.3 313.746  30
  -2  -5   4 15633.0 314.187  30
   2   5  -4 15153.9 318.178   5
   2  -5  -4 14715.8 282.504   5
   2   5  -3 299378. 5126.75   3
  -2   5   3 315650. 5145.55  30
  -2  -5   3 313426. 5144.78  30
   2  -5  -3 309028. 5141.89   1
   2   5  -3 297785. 5148.70   5
  -2  -5   3 309264. 5126.12   4
   2  -5  -3 303153. 5122.97   5
  -2  -5   2 46919.9 796.631   2
   2   5  -2 45287.7 806.689   3
   2  -5  -2 47467.8 806.798  29
  -2   5   2 45771.7 847.871   2
   2  -5  -2 47580.7 816.101   1
   2  -5  -2 47398.9 802.573   5
  -2  -5   2 47587.4 811.134   4
   2   5  -2 45921.8 820.040   5
  -2   5   1 55028.6 952.893   3
  -2  -5   1 55769.4 950.367   2
   2  -5  -1 56047.7 960.416  29
   2  -5  -1 55088.1 950.495   5
  -2  -5   1 56788.3 960.050   4
  -2   5   0 1124.82 69.7336   3
  -2   5   0 1260.74 78.0424   2
  -2  -5   0 1262.49 62.8829   2
  -2   5   0 1123.26 81.5314   4
   2   5   0 1299.82 60.5882   5
  -2  -5   0 1269.12 67.4954   4
   2  -5   0 1257.49 54.3695   1
   2  -5   0 1285.30 76.1880  29
   2   5   1 50206.9 870.721   7
   2  -5   1 49795.2 869.498   7
  -2   5  -1 50404.7 874.753   3
  -2   5  -1 51696.9 881.257   2
   2   5   1 50076.1 866.295   5
  -2   5  -1 48931.9 882.432   4
  -2  -5  -1 49613.9 874.606   4
   2  -5   1 50595.3 868.818   1
   2   5   1 50338.3 873.814  13
   2   5   2 318270. 5324.60   7
   2  -5   2 318844. 5324.02   7
  -2   5  -2 316115. 5324.66   2
   2  -5   2 316243. 5330.90  29
  -2  -5  -2 317183. 5321.30   4
  -2   5  -2 314444. 5324.86   4
   2  -5   2 315656. 5320.15   1
   2   5   2 318410. 5316.89  13
   2   5   3 83827.7 1444.80  13
  -2  -5  -3 85711.9 1453.95   4
  -2   5  -3 83910.8 1458.72   2
   2  -5   3 84954.2 1466.00  29
   2   5   3 83961.2 1465.80   7
   2  -5   3 84001.9 1465.82   7
   2   5   4 20892.4 418.278  10
   2   5   4 20814.4 413.986  31
   2  -5   4 20832.1 411.178  31
   2   5   4 21207.5 422.228  32
   2  -5   4 21585.2 423.696  32
   2  -5   4 20583.5 423.879  20
   2   5   4 20601.0 422.931  20
   2   5   4 21344.5 424.154   7
   2  -5   4 21232.1 425.255   7
   2   5   4 20539.1 423.551   6
   2  -5   4 20304.6 422.054   6
  -2   5  -4 20797.0 430.679   3
  -2   5  -4 20846.5 406.902   2
  -2  -5  -4 21049.3 428.794   2
   2  -5   4 19152.0 387.259  14
   2  -5   4 21470.2 408.940  29
   2   5   4 20650.9 412.026  24
   2   5   4 20636.0 419.399  16
   2   5   5 74.9364 93.9041  32
   2  -5   5 95.0159 90.7424  32
   2   5   5 51.2176 77.6590   7
   2  -5   5 79.0398 78.5114   7
   2   5   5 75.0349 96.2966   6
   2  -5   5 97.7196 96.6153   6
  -2  -5  -5 25.1884 85.1939   2
   2   5   5 26.8828 78.2224  10
   2   5   5 53.3269 91.4374  31
   2  -5   5 105.757 85.5745  31
  -2   5  -5 71.9273 108.516   3
   2   5   5 93.1179 84.9604  20
   2  -5   5 52.1164 82.9519  20
   2  -5   5 137.838 103.558  23
   2  -5   6 86.6311 109.749  23
   2  -5   6 94.3661 102.607  24
   2  -5   6 123.095 83.3072   7
   2   5   6 80.0127 84.8999   7
   2   5   6 132.303 107.448   6
   2  -5   6 85.6104 99.0162   6
  -2   5  -6-36.9368 117.462   3
   2  -5   6 33.6794 72.3315   9
   2  -5   6-13.1017 92.2036  20
   2   5   6 3.33928 95.4191  20
   2   5   6 260.822 105.250  32
   2  -5   6 266.686 102.505  32
  -2  -5  -6 64.1170 81.7869   2
   2   5   6 192.916 96.9990  31
   2  -5   6-46.1931 93.3042  31
   2  -5   7 104.552 86.9602  31
   2   5   7 180.917 95.6990  31
   2   5   7 168.743 99.4215   6
   2  -5   7 115.365 97.8029   6
   2  -5   7 93.6951 87.5853  24
   2   5   8 2394.98 106.524   6
   2  -5   8 2475.64 104.484   6
  -2   6   9 6072.54 159.916  32
  -2  -6   9 6275.49 160.737  32
  -2  -6   9 6181.37 162.572  31
  -2  -6   8 13699.1 331.482  27
  -2  -6   8 13377.9 308.236  31
  -2   6   8 13281.6 284.445  31
  -2   6   8 13058.8 304.533  32
  -2  -6   8 12931.3 304.185  32
  -2  -6   8 13692.8 321.243  21
  -2  -6   8 13210.3 310.583  22
  -2  -6   8 13714.5 308.844   8
  -2  -6   7 35601.4 682.737   8
  -2  -6   7 35037.6 676.887  31
  -2   6   7 34586.8 676.545  32
  -2  -6   7 35127.9 677.633  32
  -2   6   7 34892.6 652.832  31
   2   6  -7 33936.9 670.431   5
  -2   6   7 33356.3 675.314  30
  -2  -6   7 34021.1 677.489  30
  -2  -6   7 34635.4 707.430  27
  -2   6   7 34596.3 680.741  21
  -2  -6   7 37159.5 686.936  21
  -2  -6   7 32896.3 685.508  22
   2  -6  -7 34793.0 661.541   1
  -2   6   6 3714.15 151.847  21
  -2  -6   6 3842.11 151.740  21
  -2   6   6 3649.12 192.286  11
  -2  -6   6 3733.20 156.295   8
  -2   6   6 3454.00 190.564  19
  -2   6   6 4045.87 153.397   6
  -2  -6   6 3733.27 159.062   6
   2   6  -6 4090.96 157.972   5
   2  -6  -6 3759.79 139.724   1
  -2   6   6 3831.71 135.467  31
  -2   6   6 3927.86 154.754  32
  -2  -6   6 3882.69 151.909  32
  -2  -6   6 3927.37 154.639  31
  -2   6   6 3592.94 149.168  30
  -2  -6   6 3859.40 151.630  30
  -2  -6   6 4062.02 181.162  27
  -2   6   5 420.347 121.322  19
  -2   6   5 483.781 83.9734   6
  -2  -6   5 419.362 86.6189   6
  -2  -6   5 413.111 76.4164  32
  -2   6   5 353.127 74.4443  32
   2   6  -5 310.555 82.0046   5
  -2   6   5 466.179 74.2755  30
  -2  -6   5 420.521 76.8707  30
  -2  -6   5 383.898 77.2059  21
  -2   6   5 421.332 74.7462  21
   2  -6  -5 437.565 67.3280   1
  -2   6   5 542.604 139.312  11
  -2   6   4 9386.51 210.165  30
  -2  -6   4 8798.90 207.364  30
  -2   6   4 8207.95 188.678  12
   2  -6  -4 8956.21 202.953   1
   2   6  -4 8609.60 213.657   5
   2   6  -3 1166.06 77.9033   3
   2   6  -3 1044.26 81.5227   5
   2  -6  -3 1082.57 46.5968   5
  -2  -6   3 1049.48 53.3509   4
   2  -6  -3 1105.42 67.7912   1
  -2  -6   3 1154.58 69.1240  30
  -2   6   3 1236.75 67.9844  30
   2  -6  -2 20944.5 381.029  29
  -2   6   2 21405.0 387.253  30
  -2  -6   2 22221.3 390.101  30
  -2  -6   2 21334.1 395.465  14
  -2  -6   2 21125.0 384.401   4
   2  -6  -2 20942.8 372.505   5
  -2   6   2 20475.9 426.290   2
   2  -6  -2 20983.9 388.008   1
  -2  -6   2 21038.1 365.952   2
   2   6  -2 20487.8 385.816   3
  -2   6   1 6182.28 146.302   3
  -2  -6   1 6297.18 132.505   2
  -2  -6   1 6673.45 146.685   4
   2   6  -1 6649.58 145.131   5
   2  -6  -1 6128.68 146.891  29
  -2   6   1 6750.37 175.818   2
  -2   6   0 89203.5 1518.25   3
  -2  -6   0 87477.8 1515.85   2
  -2  -6   0 86259.1 1519.70   4
   2   6   0 91471.8 1514.56   5
  -2   6   0 88622.2 1532.05   2
   2  -6   0 91454.3 1527.99  29
   2   6   1 76572.9 1320.38  13
   2   6   1 75533.9 1310.09   5
  -2  -6  -1 75267.2 1320.93   4
  -2   6  -1 75388.4 1321.51   3
  -2   6  -1 76159.4 1326.79   2
   2  -6   1 77774.1 1314.95   7
   2   6   1 79975.4 1316.16   7
   2  -6   1 77780.2 1316.65   1
   2   6   2 109255. 1908.21  13
   2  -6   2 111462. 1925.96  29
  -2  -6  -2 112760. 1915.57   4
  -2   6  -2 113313. 1919.20   2
   2   6   2 114069. 1917.05   7
   2  -6   2 114755. 1916.45   7
   2  -6   2 110511. 1913.77   1
  -2   6  -3 14634.3 300.109   2
  -2  -6  -3 14505.0 295.491   4
   2   6   3 14733.7 284.853  13
   2  -6   3 14974.7 309.363  29
   2   6   3 14433.1 304.461   7
   2  -6   3 14737.7 304.154   7
   2  -6   4 747.715 74.8607  29
   2   6   4 630.431 82.8741  10
   2   6   4 840.932 86.4892  31
   2  -6   4 704.847 76.5435  31
   2   6   4 858.583 87.6100  32
   2  -6   4 771.202 87.0071  32
   2  -6   4 768.636 85.8694  20
   2   6   4 703.789 81.6018  20
   2  -6   4 755.964 81.8330   7
   2   6   4 728.814 79.7574   7
   2  -6   4 696.309 90.0045   6
   2   6   4 692.196 88.6100   6
  -2   6  -4 768.592 109.992   3
  -2   6  -4 806.204 76.0310   2
   2  -6   4 751.618 61.7964  14
   2   6   4 851.834 85.5944  16
  -2  -6  -4 747.858 92.7916   2
   2   6   5 36832.2 725.133   7
   2  -6   5 37319.2 724.889   7
   2   6   5 36871.3 722.310   6
   2  -6   5 37081.1 723.070   6
  -2   6  -5 38253.7 736.707   3
  -2  -6  -5 38412.2 730.440   2
   2   6   5 38321.3 712.887  10
   2   6   5 38664.2 715.505  31
   2  -6   5 37718.6 705.772  31
   2   6   5 37351.3 718.471  32
   2  -6   5 39457.2 722.740  32
   2  -6   5 37874.0 722.441  20
   2   6   5 37512.6 724.676  20
   2  -6   5 36877.5 721.539  23
   2  -6   6 169.530 77.8283   7
   2   6   6 183.070 105.140   6
   2  -6   6 154.064 101.755   6
   2   6   6 214.742 80.6753   7
  -2  -6  -6 300.710 89.9347   2
   2  -6   6 182.946 77.6716   9
   2  -6   6 39.6660 87.9839  31
   2   6   6 250.289 94.9657  31
  -2   6  -6 198.410 120.344   3
   2  -6   6 244.268 111.896  23
   2  -6   6 162.258 105.055  24
   2   6   6 192.181 90.8641  20
   2  -6   6 230.003 88.9992  20
   2  -6   7 33473.2 630.974  31
   2  -6   7 32877.9 630.169  24
   2  -6   7 33579.6 637.989  23
   2   6   7 33594.1 643.382   6
   2  -6   7 34094.7 641.860   6
   2   6   8 596.376 73.0020   6
   2  -6   8 397.557 70.0237   6
  -2   7   9 6344.14 155.458  32
  -2  -7   9 5951.33 155.034  32
  -2  -7   8 12195.3 290.663  22
  -2  -7   8 12124.5 286.781  31
  -2   7   8 11868.4 279.641  32
  -2  -7   8 12352.7 281.823  32
  -2   7   8 11400.1 253.056  31
  -2  -7   8 12589.1 310.740  27
  -2  -7   8 11986.1 282.720   8
  -2  -7   7 6642.64 205.596   8
  -2   7   7 6283.92 176.785  31
  -2   7   7 6314.41 196.590  32
  -2  -7   7 6378.05 201.811  32
  -2  -7   7 6153.57 203.853  31
   2   7  -7 6438.93 199.495   5
  -2   7   7 6435.35 196.532  30
  -2  -7   7 6157.15 195.806  30
  -2  -7   7 6653.10 220.951  22
  -2  -7   7 6738.03 208.302  21
  -2   7   7 6221.66 202.705  21
  -2  -7   7 6962.46 237.235  27
   2  -7  -7 6636.65 186.779   1
  -2   7   6 14025.7 372.736  11
  -2  -7   6 14364.6 335.396   8
  -2   7   6 13293.5 373.952  19
   2   7  -6 14605.9 340.047   5
   2  -7  -6 15155.9 323.214   1
  -2  -7   6 15211.2 337.282  21
  -2   7   6 14249.9 333.443  21
  -2   7   6 14367.1 329.941  30
  -2  -7   6 14355.1 330.789  30
  -2  -7   6 14538.1 334.941  31
  -2   7   6 14536.0 329.253  32
  -2  -7   6 14839.7 332.430  32
  -2   7   6 13990.1 306.891  31
  -2   7   5 239.118 144.028  11
   2   7  -5 390.441 85.2300   5
  -2   7   5 361.567 82.9781  26
  -2  -7   5 216.445 87.9724  27
  -2   7   5 272.337 74.2939  21
  -2  -7   5 290.687 71.1563  21
  -2   7   5 342.433 124.496  19
   2  -7  -5 376.311 67.2035   1
  -2   7   5 328.363 74.1153  32
  -2  -7   5 325.532 74.3812  32
  -2  -7   5 306.783 80.3544   9
  -2   7   5 317.529 74.6799  30
  -2  -7   5 280.256 71.9311  30
  -2  -7   5 419.607 85.9809   6
  -2   7   5 395.585 79.8544   6
   2   7  -4 4440.21 148.572   5
  -2   7   4 4573.19 136.603  30
  -2  -7   4 4530.96 136.428  30
  -2   7   4 4376.60 127.640  12
  -2  -7   4 4680.98 142.005   9
  -2  -7   4 4459.77 139.838  18
   2  -7  -4 4547.29 132.117   1
  -2  -7   3 20589.8 364.785   4
  -2   7   3 19628.6 377.535  30
  -2  -7   3 20037.4 379.749  30
   2   7  -3 19781.5 377.511   3
   2  -7  -3 20104.9 379.304   1
   2   7  -3 19327.2 389.273   5
  -2  -7   3 19909.4 385.725  14
  -2   7   3 19902.9 389.644  12
   2  -7  -2 63763.3 1097.95   5
  -2  -7   2 66546.8 1114.39   4
   2  -7  -2 64964.6 1117.32   1
  -2  -7   2 63167.2 1090.93   2
   2   7  -2 63743.1 1118.36   3
  -2   7   2 64714.5 1106.27   3
  -2  -7   2 67181.1 1125.84  14
  -2   7   2 67501.1 1114.88  30
  -2  -7   2 67150.4 1115.34  30
   2  -7  -2 64024.4 1110.41  29
   2   7  -1 740.154 59.9451   5
  -2   7   1 817.886 77.9142   3
  -2  -7   1 752.997 47.5706   2
  -2  -7   1 742.279 63.5797  14
   2  -7  -1 1024.84 71.3591  29
  -2  -7   1 972.861 63.2194   4
   2  -7  -1 666.013 53.8809   1
  -2   7   1 689.567 97.8427   2
  -2   7   0 6153.83 169.029   2
  -2   7   0 6001.28 153.866   3
   2   7   0 6366.06 139.389   5
   2  -7   0 6380.69 159.145  29
   2  -7   1 36965.3 649.406   1
  -2   7  -1 36597.0 658.551   3
  -2   7  -1 36443.6 661.009   2
   2  -7   1 35759.0 664.708  29
  -2  -7  -1 36383.2 654.485   4
   2   7   1 36038.6 639.643   5
   2  -7   1 37463.2 645.731   7
   2   7   1 36763.9 645.338   7
   2   7   1 36211.6 652.395  13
   2   7   2 1174.50 70.6787   7
   2  -7   2 946.609 67.1979   7
  -2   7  -2 1064.37 79.3957   2
  -2   7  -2 890.902 99.9448   3
   2  -7   2 937.461 87.9819  29
  -2  -7  -2 978.941 74.9035   4
   2  -7   2 959.729 64.4650   1
   2   7   2 983.992 64.0534  13
   2   7   3 2934.38 88.8353  13
  -2   7  -3 2722.95 129.034  12
  -2  -7  -3 2833.68 103.490   4
   2  -7   3 3126.00 119.828  29
  -2   7  -3 3016.70 109.297   2
   2  -7   3 2823.29 107.501   7
   2   7   3 2827.85 105.174   7
   2  -7   4 30808.7 573.355  29
   2  -7   4 28621.1 555.619  14
   2   7   4 30825.1 581.155   7
   2  -7   4 30704.6 579.954   7
   2   7   4 29126.2 576.717   6
   2  -7   4 28938.4 575.093   6
   2   7   4 29466.5 573.739  16
   2  -7   4 30303.1 577.635  20
   2   7   4 29410.1 577.167  20
   2   7   4 29813.2 572.248  31
   2  -7   4 29361.0 561.694  31
   2   7   4 31673.4 578.258  32
   2  -7   4 31523.1 578.322  32
   2   7   4 30020.3 576.667  10
  -2   7  -4 31214.6 594.983   3
  -2  -7  -4 31158.0 593.149   2
   2  -7   4 28705.7 579.462  23
   2   7   5 30178.6 597.276   6
   2  -7   5 29631.8 593.666   6
  -2   7  -5 31747.5 618.798   3
  -2  -7  -5 30116.1 606.806   2
   2   7   5 30535.5 598.823  20
   2  -7   5 30638.5 598.751  20
   2   7   5 30317.9 587.766  10
   2   7   5 31018.3 592.120  31
   2  -7   5 30298.5 581.099  31
   2   7   5 29469.5 591.312  32
   2  -7   5 31254.0 597.466  32
   2  -7   5 31191.4 602.141   7
   2   7   5 29494.0 598.273   7
   2   7   5 28695.2 591.230  28
   2   7   6 28163.0 554.030  20
   2  -7   6 28721.5 554.118  20
   2   7   6 27316.1 544.763  31
   2  -7   6 27098.0 534.197  31
   2   7   6 27962.3 550.720   6
   2  -7   6 27270.1 547.436   6
   2  -7   6 27012.2 549.809   7
   2   7   6 26186.7 549.188   7
   2  -7   6 26912.9 535.443   9
  -2   7  -6 27728.4 573.910   3
  -2  -7  -6 26558.7 552.717   2
   2  -7   6 26769.1 546.215  24
   2  -7   6 27110.7 552.080  23
   2  -7   7 5015.97 157.512  31
   2  -7   7 5275.96 172.519  23
   2  -7   7 4912.76 162.855  24
   2   7   7 5004.31 166.836   6
   2  -7   7 5271.73 169.795   6
   2   7   8 24243.2 448.073   6
   2  -7   8 23916.5 445.830   6
  -2   8   9 885.009 63.1873  32
  -2  -8   9 993.583 64.0302  32
  -2  -8   8 3927.79 154.464  22
  -2  -8   8 3919.13 126.586  23
  -2   8   8 3632.68 137.100  32
  -2  -8   8 3794.35 137.472  32
  -2  -8   8 3936.38 148.270  31
  -2  -8   8 4112.83 147.512   8
   2   8  -7 173.181 86.2143   5
  -2   8   7 210.700 84.8690  32
  -2  -8   7 159.989 87.9620  32
   2  -8  -7 216.419 67.4267   1
  -2   8   7 146.237 65.5202  31
  -2  -8   7 245.770 93.1807  31
  -2   8   7 254.723 76.8923  30
  -2  -8   7 346.807 80.5190  30
  -2   8   7 236.779 89.9469  21
  -2  -8   7 316.944 103.453  22
  -2  -8   7 175.435 86.5089  21
  -2  -8   7 201.182 118.549  27
  -2  -8   7 304.131 95.7387   8
  -2  -8   6 2264.86 129.111   8
  -2   8   6 2266.14 179.744  19
   2   8  -6 2205.56 130.183   5
   2  -8  -6 2374.37 111.029   1
  -2   8   6 2311.61 125.859  21
  -2  -8   6 2311.42 122.097  21
  -2  -8   6 2557.78 137.228  31
  -2   8   6 2227.83 116.553  30
  -2  -8   6 2147.83 119.066  30
  -2   8   6 2596.14 123.059  32
  -2  -8   6 2578.55 127.093  32
  -2   8   6 2425.62 192.740  11
  -2  -8   5 43446.0 827.069   9
  -2   8   5 44449.1 868.960  19
   2   8  -5 45626.4 833.875   5
   2  -8  -5 46081.2 817.153   1
  -2   8   5 45600.9 824.221  30
  -2  -8   5 45569.5 826.044  30
  -2  -8   5 45104.3 822.653  21
  -2   8   5 43538.7 819.742  21
  -2   8   5 43697.2 819.643  32
  -2  -8   5 43447.9 820.440  32
  -2   8   5 43543.2 872.560  11
  -2  -8   5 45262.4 858.561  27
  -2   8   5 45773.1 835.326  26
  -2  -8   4 36409.9 677.138  18
   2   8  -4 35945.7 682.431   5
  -2  -8   4 35976.8 675.012   9
  -2   8   4 34246.9 656.613  12
   2  -8  -4 37958.4 669.578   1
  -2   8   4 38153.6 672.062  30
  -2  -8   4 38248.7 672.276  30
  -2   8   4 35255.2 713.791  19
   2  -8  -3 58311.9 1039.18   1
  -2   8   3 60876.0 1038.39  30
  -2  -8   3 61235.9 1039.47  30
  -2  -8   3 59251.6 1024.73   4
  -2   8   3 58540.0 1050.87  12
   2   8  -3 58849.6 1039.79   3
  -2  -8   2 65729.8 1107.81   4
  -2  -8   2 61341.5 1079.15   2
   2   8  -2 65618.7 1115.14   3
  -2   8   2 65197.6 1102.58   3
   2   8  -2 66494.2 1117.36   5
   2  -8  -2 65957.8 1109.89   1
  -2   8   2 65968.7 1103.86  30
   2  -8  -2 64734.7 1104.61  29
  -2  -8   2 64174.4 1103.69  30
  -2  -8   2 65083.4 1118.22  14
   2   8  -1 30279.1 540.937   5
  -2   8   1 30081.8 547.110   3
  -2  -8   1 29445.1 528.203   2
  -2  -8   1 30109.1 544.170   4
  -2  -8   1 30909.2 546.301  14
   2  -8  -1 30451.2 541.544   1
  -2   8   1 29039.7 579.600   2
   2  -8  -1 30891.6 550.197  29
   2   8   0 156.622 50.7100   5
  -2   8   0 231.276 89.0917   3
   2  -8   0 216.624 76.1223  29
  -2   8   0 204.424 87.2954   2
   2   8   1 156.051 47.8293   7
   2  -8   1 83.5861 44.9031   7
  -2   8  -1 192.688 87.8098   3
   2   8   1 175.458 60.4617  13
  -2  -8  -1 139.262 65.3554   4
   2   8   1 160.344 45.4968   5
  -2   8  -1 197.233 80.1668   2
   2  -8   1 125.242 80.2968  29
   2  -8   2 60194.4 1048.99   1
   2   8   2 61350.9 1043.17   7
   2  -8   2 59609.5 1041.10   7
   2   8   2 59277.7 1039.58  13
   2  -8   2 61728.6 1065.94  29
  -2   8  -2 57685.1 1049.57   2
  -2   8  -2 58986.5 1058.43   3
  -2  -8  -2 59025.7 1048.70   4
  -2   8  -3 897.128 108.307  12
   2   8   3 908.637 55.6406  13
  -2  -8  -3 840.768 74.2598   4
  -2   8  -3 810.025 75.6859   2
   2  -8   3 838.131 85.7948  29
   2  -8   3 928.630 73.0491   7
   2   8   3 838.941 70.1200   7
   2  -8   4 18139.7 378.095  14
   2  -8   4 19518.2 415.974  22
   2  -8   4 18744.0 401.556  23
   2  -8   4 19342.6 394.847  29
   2   8   4 19317.1 396.306   6
   2  -8   4 18408.2 392.157   6
   2   8   4 19153.0 392.102  16
   2  -8   4 18928.5 394.825  20
   2   8   4 19460.3 396.669  20
   2   8   4 19613.9 394.362  31
   2  -8   4 19697.5 382.376  31
   2   8   4 18236.5 390.618  32
   2  -8   4 19329.1 394.412  32
   2   8   4 18880.2 397.279   7
   2  -8   4 19342.0 395.840   7
   2   8   4 18681.3 395.032  10
  -2   8  -4 19712.1 418.373   3
   2   8   5 16065.1 349.092  10
  -2   8  -5 15980.9 383.050   3
  -2  -8  -5 16065.4 372.062   2
   2   8   5 15731.6 358.367   7
   2  -8   5 16199.6 356.323   7
   2   8   5 15750.7 356.662   6
   2  -8   5 16089.2 355.663   6
   2   8   5 15763.2 357.837  20
   2  -8   5 16162.6 357.598  20
   2   8   5 15520.4 359.906  28
   2  -8   5 15769.5 340.399  31
   2   8   5 16290.4 353.708  31
  -2   8  -6 11101.8 303.641   3
   2  -8   6 10698.6 262.265   9
   2   8   6 10477.0 270.816   6
   2  -8   6 10821.9 267.503   6
   2   8   6 11206.6 271.529  20
   2  -8   6 11116.7 270.011  20
   2  -8   6 10550.8 274.779  24
   2  -8   6 11061.5 282.022  23
   2  -8   6 10809.2 257.614  31
   2  -8   7 9447.23 237.406  23
   2  -8   7 9661.27 230.831  24
   2  -8   7 9538.26 220.148  31
   2   8   7 8961.65 228.493   6
   2  -8   8 226.000 54.5765   6
  -2  -9   9 499.715 63.0750  31
  -2  -9   9 394.907 46.4777  32
  -2  -9   8 10004.6 255.639  22
  -2  -9   8 9741.08 226.855  23
  -2  -9   8 10014.3 245.669   8
  -2   9   8 9446.94 230.483  32
  -2  -9   8 10518.7 236.220  32
  -2  -9   8 10005.0 244.419  31
  -2  -9   7 30497.6 593.431  21
  -2   9   7 27591.9 584.089  21
  -2  -9   7 31194.2 592.355  31
  -2   9   7 29239.3 578.754  32
  -2  -9   7 28723.2 577.144  32
  -2  -9   7 31057.3 601.141   8
  -2  -9   7 30610.3 615.629  22
  -2  -9   6 2104.00 127.455   9
  -2  -9   6 2061.48 130.336   8
  -2   9   6 1957.93 180.767  19
   2   9  -6 1945.11 128.765   5
   2  -9  -6 2095.10 103.069   1
  -2  -9   6 2078.61 128.601  31
  -2   9   6 1827.84 109.278  30
  -2  -9   6 1850.43 109.705  30
  -2   9   6 1861.24 187.506  11
  -2  -9   6 1915.16 149.401  27
  -2   9   6 1802.95 112.459  32
  -2  -9   6 1821.26 114.110  32
  -2  -9   6 2069.86 119.213  21
  -2   9   6 1911.87 116.686  21
  -2  -9   5 5773.48 182.581   9
  -2  -9   5 5702.40 178.276  18
  -2   9   5 5591.07 228.585  19
   2   9  -5 5744.97 182.386   5
  -2   9   5 5599.64 168.570  32
  -2  -9   5 5786.01 167.718  32
  -2  -9   5 5877.16 168.502  30
  -2   9   5 5755.47 168.344  30
  -2   9   5 5616.70 244.922  11
  -2  -9   5 5751.22 167.011  21
  -2   9   5 5404.42 165.645  21
   2  -9  -5 5941.09 163.435   1
  -2  -9   5 5870.10 200.366  27
  -2   9   5 5914.82 184.141  26
  -2  -9   4 31511.3 621.297   9
   2   9  -4 32632.2 628.206   5
   2   9  -4 31806.3 610.379   3
  -2   9   4 34084.1 675.098  11
  -2   9   4 32042.9 606.364  12
   2  -9  -4 34563.1 611.277   1
  -2   9   4 35601.3 614.409  30
  -2  -9   4 32690.8 610.459  30
  -2   9   4 32185.1 664.698  19
   2  -9  -3 469627. 7738.21   1
  -2  -9   3 459022. 7723.55   4
  -2   9   3 468658. 7733.99  30
  -2  -9   3 452487. 7733.36  30
  -2   9   3 458068. 7753.56  12
   2   9  -3 462756. 7742.81   3
  -2  -9   2 64370.2 1113.92  14
   2   9  -2 64276.7 1111.49   5
   2   9  -2 63651.3 1112.79   3
  -2   9   2 63483.6 1099.97   3
   2  -9  -2 63817.2 1105.19   1
  -2  -9   2 63802.4 1096.13  30
  -2   9   2 63626.8 1095.05  30
   2  -9  -2 62833.7 1100.78  29
  -2   9   2 64453.1 1129.96  12
  -2  -9   2 63225.6 1101.56   4
  -2   9   1 4547.78 141.361   3
  -2  -9   1 4161.59 103.410   2
   2  -9  -1 4325.86 115.431   1
  -2   9   1 4075.69 165.603   2
   2   9  -1 4242.08 118.879   5
  -2  -9   1 4367.58 124.164  14
   2  -9  -1 4398.39 128.960  29
  -2  -9   1 4360.08 122.520   4
   2  -9   0 89721.0 1493.57   7
  -2   9   0 88870.4 1522.35   3
   2  -9   0 85758.7 1507.66   1
  -2   9   0 86595.8 1538.64   2
   2  -9   0 89695.5 1525.55  29
   2   9   0 87090.0 1500.96   5
  -2   9  -1 71673.8 1244.73   2
   2  -9   1 71186.3 1243.78  29
   2  -9   1 69346.4 1210.89   7
   2   9   1 70966.9 1212.62   7
  -2   9  -1 71343.2 1237.41   3
   2   9   1 71228.6 1208.85   5
  -2  -9  -1 69424.0 1229.59   4
   2   9   1 70715.2 1228.08  13
   2  -9   2 94578.3 1613.90   1
  -2   9  -2 90974.7 1615.78   2
   2   9   2 94352.8 1600.66   7
   2  -9   2 91732.0 1598.85   7
  -2   9  -2 94236.7 1624.30   3
  -2  -9  -2 94534.3 1613.35   4
   2   9   2 91786.6 1601.28  13
  -2   9  -2 93442.5 1630.70  12
   2  -9   2 94905.7 1628.45  29
  -2   9  -3 60311.3 1078.76   2
   2   9   3 59964.9 1072.84   7
   2  -9   3 62105.0 1074.51   7
  -2   9  -3 60840.5 1094.11  12
  -2  -9  -3 62721.9 1080.48   4
   2   9   3 59515.1 1054.93  13
   2  -9   3 62935.4 1095.70  29
   2  -9   3 60762.8 1095.16  22
   2   9   3 59289.4 1074.54  16
   2  -9   4 49.1700 68.9331  20
   2   9   4 523.706 78.2267  20
   2   9   4 105.867 72.6109  16
  -2   9  -4-13.1281 117.595   3
   2   9   4 540.534 77.4192   7
   2  -9   4-2.51698 66.6299   7
   2   9   4 501.507 84.2154   6
   2  -9   4 52.1179 79.1256   6
   2  -9   4 76.7801 96.4376  23
   2  -9   4 42.0307 87.6267  22
  -2  -9  -4 106.179 59.7903   4
   2   9   4 76.6565 75.7944  10
   2  -9   4 43.2963 63.6953  14
   2  -9   4 95.8433 76.6174  29
   2   9   4-3.29435 91.9898  28
   2   9   5 33409.7 617.490  10
   2  -9   5 32890.9 604.936  31
   2   9   5 31974.6 630.731  28
   2   9   5 31100.3 620.806  20
   2  -9   5 31437.8 617.198  20
   2   9   5 32044.9 618.404   6
   2  -9   5 31152.7 617.696   6
  -2   9  -5 32291.6 652.561   3
  -2  -9  -5 33520.7 646.541   2
   2  -9   5 31329.1 628.172  23
   2   9   5 31078.4 618.437   7
   2  -9   5 30186.9 614.180   7
   2  -9   6 7378.24 225.566  24
   2  -9   6 7562.86 212.516   9
   2  -9   6 7416.25 200.491  31
   2   9   6 7776.27 215.888   6
   2  -9   6 7761.51 214.064   6
   2  -9   7 3788.37 146.483  23
   2  -9   7 3583.71 138.645  24
   2  -9   7 3588.33 121.932  31
   2   9   7 3554.06 132.129   6
   2  -9   7 3483.23 128.975   6
  -2 -10   9 1582.31 73.5631  31
  -2 -10   8 3666.54 135.695   8
  -2 -10   8 3902.66 123.207  32
  -2  10   8 3333.38 119.381  32
  -2 -10   8 3723.55 138.237  31
  -2 -10   8 3787.48 149.060  22
  -2 -10   8 3756.12 127.584  23
  -2 -10   7 167.581 94.9342  31
  -2 -10   7 191.390 111.223  22
  -2 -10   7 190.661 81.5045  21
  -2  10   7 231.393 82.0761  21
  -2 -10   7 180.647 91.2166   8
  -2  10   7 255.548 80.5712  32
  -2 -10   7 217.007 77.4776  32
  -2 -10   6 13425.0 314.596   9
  -2  10   6 12143.9 364.940  19
   2 -10  -6 12888.4 289.191   1
   2  10  -6 13249.5 316.566   5
  -2 -10   6 13415.4 347.528  27
  -2  10   6 12076.9 294.818  21
  -2 -10   6 13593.2 302.135  21
  -2 -10   6 13440.0 312.676  31
  -2  10   6 12289.6 293.654  30
  -2 -10   6 12532.0 293.675  30
  -2  10   6 12996.8 367.828  11
  -2  10   6 12473.8 294.333  32
  -2 -10   6 12809.9 294.325  32
  -2  10   5 1344.74 186.383  11
  -2  10   5 1006.86 84.1822  30
  -2 -10   5 1172.25 83.6888  30
  -2 -10   5 1187.89 116.962  27
  -2  10   5 1229.37 108.436  26
  -2  10   5 1160.40 88.3299  21
  -2 -10   5 1144.04 103.762   9
  -2  10   5 1230.98 164.457  19
  -2 -10   5 1240.35 98.3052  18
  -2 -10   5 1227.33 80.1928  17
   2  10  -5 1232.87 111.625   5
  -2  10   5 1103.88 89.1780  32
   2 -10  -5 1291.65 85.5605   1
  -2  10   4 487.300 152.196  11
  -2  10   4 626.991 84.6654  12
   2 -10  -4 484.559 64.5868   1
  -2 -10   4 537.731 84.1639   9
  -2  10   4 542.521 132.654  19
  -2 -10   4 501.263 69.7705  17
  -2 -10   4 570.446 74.9888  14
   2  10  -4 568.107 90.5133   3
  -2 -10   4 484.536 86.5031  27
  -2  10   4 485.403 90.5444  26
  -2  10   4 484.648 62.8390  30
   2  10  -3 143488. 2383.12   5
   2 -10  -3 141390. 2369.31   1
  -2  10   3 144037. 2393.52  12
   2  10  -3 137559. 2376.75   3
  -2 -10   3 137140. 2380.17  18
  -2 -10   3 135852. 2352.87   4
  -2  10   3 140483. 2360.38  30
  -2 -10   3 136035. 2359.48  30
  -2  10   2 145156. 2406.32  30
   2 -10  -2 144297. 2418.49  29
   2 -10  -2 140628. 2419.58   1
  -2 -10   2 142633. 2417.47   4
   2  10  -2 143971. 2430.90   3
  -2  10   2 144917. 2418.97   3
  -2 -10   2 143398. 2430.64  14
  -2  10   2 144147. 2447.69  12
   2  10  -2 148311. 2427.70   5
   2 -10  -1 37174.2 668.424   1
  -2  10   1 35340.0 712.988   2
  -2 -10   1 37963.1 671.864   4
   2  10  -1 37631.7 664.934   5
  -2 -10   1 36344.2 651.216   2
  -2  10   1 38815.7 683.436   3
  -2 -10   1 37593.0 671.498  14
   2 -10  -1 37696.1 678.342  29
   2  10   0 506.515 42.4778   7
   2 -10   0 480.131 40.4310   7
  -2 -10   0 394.162 57.6453  14
   2 -10   0 423.695 87.9516  29
   2 -10   0 410.778 56.4303   1
  -2  10   0 384.536 103.272   2
  -2  10   0 615.588 106.211   3
   2  10   0 425.144 53.5401   5
   2  10   1 152900. 2585.22   5
  -2 -10  -1 154709. 2612.47   4
  -2  10  -1 154770. 2621.55   3
   2 -10   1 151902. 2623.53  29
  -2  10  -1 148748. 2625.70   2
  -2  10  -1 154757. 2634.10  12
   2  10   1 155263. 2588.56   7
   2 -10   1 152577. 2587.41   7
   2  10   2 7471.87 172.241   7
   2 -10   2 7448.70 171.381   7
   2 -10   2 8077.04 210.079  29
  -2  10  -2 7599.70 201.169   2
   2 -10   2 7538.19 188.300   1
  -2  10  -2 7939.69 215.889   3
   2  10   2 7647.92 178.730  13
  -2  10  -2 7813.07 222.394  12
  -2 -10  -2 7663.20 192.767   4
  -2  10  -3 4011.45 167.120  12
  -2 -10  -3 3782.01 130.054   4
   2  10   3 3690.06 125.354  16
   2  10   3 3734.66 120.666   7
   2 -10   3 3633.48 118.636   7
   2 -10   3 3513.16 123.269  18
   2  10   3 3965.25 143.276  15
   2  10   3 3813.86 106.137  13
   2 -10   3 3665.60 145.005  29
   2 -10   3 3716.78 145.638  22
   2 -10   3 3621.77 139.170  23
  -2  10  -3 3569.38 132.071   2
   2  10   4 30482.9 601.895  28
   2 -10   4 29064.8 567.570  14
   2 -10   4 28709.6 581.183  23
   2 -10   4 30745.4 583.567  29
   2  10   4 29610.7 577.919  10
  -2 -10  -4 30092.8 567.385   4
   2 -10   4 29483.7 570.169  20
   2  10   4 29000.5 567.583  20
   2 -10   4 28850.4 558.143  18
  -2  10  -4 31219.3 609.782   3
   2  10   4 30558.6 569.027  16
   2  10   4 29591.2 570.285   7
   2 -10   4 30649.3 572.135   7
   2  10   4 28662.7 565.627   6
   2 -10   4 29275.6 567.283   6
   2  10   5 38215.7 726.734  10
   2  10   5 38386.9 745.772  28
   2  10   5 39455.7 728.116   6
   2 -10   5 39506.3 727.297   6
   2  10   5 36329.2 725.765   7
   2 -10   5 38292.9 728.399   7
   2  10   5 37611.0 729.521  20
   2 -10   5 39270.7 730.116  20
   2 -10   5 38501.3 743.369  23
   2 -10   5 39539.2 713.590  31
  -2  10  -5 39549.2 768.548   3
  -2 -10  -5 38951.6 758.488   2
   2  10   6 207754. 3689.70  28
   2  10   6 222081. 3695.21   6
   2 -10   6 218043. 3692.60   6
   2 -10   6 219155. 3703.31   9
   2 -10   6 219343. 3682.00  31
   2 -10   6 216661. 3706.81  24
   2 -10   7 64.0429 65.1224   6
   2 -10   7 81.5950 92.7700  23
   2 -10   7 45.9903 84.5858  24
   2 -10   7 145.803 66.2414  31
  -2 -11   9 477.359 49.0235  31
  -2 -11   8 339.845 80.0286  23
  -2 -11   8 417.378 80.1793  31
  -2 -11   8 408.226 78.4106   8
  -2 -11   8 467.523 95.4591  22
  -2 -11   8 236.645 60.5859  32
  -2 -11   7 11522.6 308.004  27
  -2 -11   7 10942.4 277.309   8
  -2 -11   7 10906.7 294.226  22
  -2 -11   7 11195.1 251.610  32
  -2 -11   7 10980.3 267.599  31
  -2  11   6 8295.17 226.191  21
  -2 -11   6 9382.29 232.773  21
  -2 -11   6 9527.91 254.758   9
  -2  11   6 9859.77 313.025  19
  -2  11   6 8679.26 225.635  32
  -2 -11   6 9108.67 229.637  32
  -2 -11   6 9537.51 250.992  31
  -2 -11   6 9759.09 282.254  27
   2  11  -6 9716.45 259.031   5
  -2  11   6 9982.47 318.215  11
   2 -11  -6 9088.34 224.168   1
  -2 -11   5 115.016 92.7913   9
  -2  11   5 220.830 157.098  19
  -2 -11   5 328.402 87.2335  18
  -2 -11   5 175.096 65.5898  17
   2  11  -5 211.701 93.6966   5
  -2  11   5 161.329 177.547  11
  -2  11   5 92.4309 62.4975  30
  -2 -11   5 110.476 61.6915  30
   2 -11  -5 156.778 66.2152   1
  -2 -11   5 231.844 104.182  27
  -2  11   5 274.812 96.8797  26
   2 -11  -4 4122.11 127.980   1
  -2  11   4 4254.87 124.460  30
  -2 -11   4 3875.04 121.820  30
  -2 -11   4 3982.05 141.620  14
  -2  11   4 3856.02 143.385  12
  -2  11   4 4091.04 216.877  11
  -2  11   4 3882.58 195.024  19
  -2 -11   4 3971.17 133.464  17
   2  11  -4 3866.19 149.525   3
  -2  11   4 4378.76 156.974  26
  -2 -11   4 4526.52 162.206  27
  -2 -11   4 3983.27 143.310   9
   2  11  -4 3736.36 164.665  15
   2  11  -3 260875. 4261.40   5
  -2 -11   3 251875. 4260.57  18
  -2 -11   3 252098. 4257.08  17
   2  11  -3 252059. 4259.46   3
  -2  11   3 254967. 4272.87  12
   2 -11  -3 255034. 4247.68   1
  -2 -11   3 247545. 4230.97   4
  -2  11   3 249844. 4233.14  30
  -2 -11   3 246900. 4233.60  30
   2  11  -2 185592. 3065.78   5
  -2  11   2 177402. 3039.46  30
  -2 -11   2 182311. 3070.88  14
   2 -11  -2 183910. 3060.26  29
  -2  11   2 186220. 3094.80  12
   2 -11  -2 188542. 3061.68   1
  -2 -11   2 180080. 3057.34   4
   2  11  -2 182863. 3073.72   3
  -2  11   2 185455. 3062.01   3
   2  11  -1 32816.1 581.571   5
   2 -11  -1 33431.8 600.179  29
  -2 -11   1 32730.2 590.634  14
  -2  11   1 32206.5 560.824  30
  -2 -11   1 31942.1 568.287   2
  -2  11   1 33367.8 604.204   3
   2 -11  -1 33619.0 587.943   1
  -2 -11   1 33528.4 592.427   4
   2  11   0 14152.1 272.622   5
   2 -11   0 13859.5 306.497  29
  -2  11   0 13529.4 325.879   2
   2 -11   0 14305.4 285.712   1
  -2 -11   0 14065.0 282.802  14
  -2  11   0 13873.1 330.859  12
   2  11   0 14137.5 261.167   7
  -2  11   0 13971.2 311.764   3
   2  11   1 53088.7 905.788   5
  -2 -11  -1 52362.5 936.828   4
   2 -11   1 53134.6 953.402  29
  -2  11  -1 52776.8 953.570   3
  -2  11  -1 51352.8 956.227   2
   2 -11   1 49017.4 926.614   1
   2  11   1 52484.8 907.521   7
   2 -11   1 53946.8 907.527   7
  -2  11  -1 52381.3 963.122  12
   2 -11   2 35962.3 653.892   7
   2  11   2 35113.6 653.037   7
   2 -11   2 36641.8 675.458  18
   2  11   2 36859.1 666.943  13
  -2 -11  -2 37857.2 682.048   4
  -2  11  -2 38631.0 712.256  12
  -2  11  -2 36864.5 691.703   2
  -2  11  -2 37881.8 700.151   3
   2 -11   3 80.0927 83.5484  23
   2 -11   3 101.015 80.6212  22
  -2 -11  -3 48.7244 68.7517   4
   2  11   3 50.7616 65.0901  16
   2  11   3 109.312 53.1089   7
   2 -11   3 59.6036 52.1700   7
   2 -11   3 13.4127 59.0184  18
   2  11   3 51.1404 95.3277  15
   2 -11   3 26.7080 85.5201  29
   2  11   3 23.0713 41.6520  13
  -2  11  -3 96.9447 112.039  12
   2  11   4 27435.6 562.137  28
   2 -11   4 27193.4 529.832  14
   2 -11   4 26731.6 541.065  23
  -2 -11  -4 26519.9 524.582   4
   2  11   4 27455.6 538.099  10
   2 -11   4 27698.0 543.139  29
   2  11   4 25809.9 520.149  20
   2 -11   4 26751.9 519.421  18
  -2  11  -4 28602.1 571.728   3
   2  11   4 27816.2 523.870  16
   2  11   4 26752.3 520.443   6
   2  11   4 26369.8 522.043   7
   2  11   5 22684.2 458.238  10
   2  11   5 22866.5 481.494  28
   2  11   5 23233.5 454.752   6
   2 -11   5 22021.1 450.377   6
   2  11   5 21416.0 452.587  20
   2 -11   5 21615.3 450.537  20
  -2  11  -5 23573.5 507.239   3
  -2 -11  -5 22868.2 490.015   2
   2  11   5 22725.9 460.438  25
   2 -11   5 22375.8 475.702  23
   2  11   6 23179.9 467.327  28
   2 -11   6 23706.0 478.155   9
   2 -11   6 24165.0 485.318  24
   2  11   6 22477.2 458.624   6
   2 -11   6 22766.7 458.267   6
   2 -11   6 24191.1 452.096  31
   2 -11   7 9970.02 224.952   9
   2 -11   7 9897.35 233.950  24
  -2 -12   9 1067.24 46.3529  31
   2  12  -9 664.028 53.5227  16
  -2 -12   8 1019.37 83.0490  31
  -2 -12   8 1191.06 88.9845  23
  -2 -12   8 1090.61 101.714  22
  -2 -12   8 1227.32 88.0251   8
  -2 -12   7 21083.3 433.687   8
  -2 -12   7 21494.5 420.326  31
  -2 -12   7 22210.4 468.823  27
  -2 -12   6 3249.96 174.592  27
   2  12  -6 3467.67 156.750   5
  -2  12   6 3659.94 215.174  19
  -2  12   6 3730.56 229.858  11
  -2 -12   6 3388.14 145.051  31
   2 -12  -6 3394.86 126.522   1
  -2 -12   6 3532.14 154.234   9
  -2 -12   5 30799.1 613.285   9
  -2 -12   5 31798.4 614.900  18
  -2  12   5 31772.8 672.959  19
  -2 -12   5 30731.5 589.805  17
  -2 -12   5 30539.1 639.293  27
  -2  12   5 31921.8 620.150  26
   2 -12  -5 30487.8 589.145   1
  -2  12   5 31133.2 682.166  11
   2  12  -4 237.904 81.4768   5
   2  12  -4 252.295 98.1209   3
  -2 -12   4 463.260 88.1646   9
  -2 -12   4 234.024 69.6519  17
  -2 -12   4 155.406 89.0039  27
  -2  12   4 259.521 96.4052  26
  -2 -12   4 220.244 75.3307  14
   2  12  -4 284.201 123.629  15
  -2  12   4 224.387 50.5435  30
   2 -12  -4 263.636 60.6129   1
  -2  12   4 379.072 171.717  11
  -2  12   4 251.665 89.9491  12
   2 -12  -3 14394.4 295.107   1
  -2  12   3 15203.4 323.967  26
  -2  12   3 13794.5 275.577  30
  -2 -12   3 14229.2 281.479   4
   2  12  -3 13382.3 326.826  15
  -2  12   3 14633.9 335.413  12
  -2  12   3 13822.3 369.718  11
  -2  12   3 14518.0 360.506  19
  -2 -12   3 14582.7 311.630  18
  -2 -12   3 14488.5 309.361  17
   2  12  -3 14399.9 317.463   3
   2  12  -3 14416.3 311.111   5
  -2 -12   3 13121.4 295.416   9
  -2 -12   2 117358. 2026.46   4
  -2 -12   2 119521. 2040.06  14
   2  12  -2 119266. 2032.19   5
   2 -12  -2 115876. 2027.38   1
   2 -12  -2 118192. 2028.75  29
  -2  12   2 118529. 2083.44  11
  -2  12   2 121122. 2067.75  12
   2  12  -2 117588. 2044.22   3
  -2  12   2 121469. 2033.03   3
  -2  12   2 116118. 2079.21  19
   2  12  -1 36535.1 646.180   5
   2 -12  -1 36793.8 652.194   1
  -2 -12   1 35450.9 655.910  14
  -2 -12   1 34532.1 632.137   2
  -2  12   1 36328.6 671.580   3
   2 -12  -1 36408.8 667.678  29
  -2  12   1 36796.3 696.048  12
  -2 -12   1 35980.7 657.331   4
   2  12   0 4095.84 107.270   5
   2 -12   0 4079.83 149.017  29
  -2 -12   0 4139.64 121.118  14
  -2  12   0 3817.22 160.468   3
  -2  12   0 3993.06 181.658  12
   2  12   0 3985.93 91.7027   7
   2 -12   0 4283.87 123.545   1
  -2  12   0 3773.55 168.232   2
   2  12   1 2064.87 66.3738   7
   2  12   1 2191.59 69.0822   5
  -2 -12  -1 2289.63 107.211   4
   2 -12   1 2229.56 123.488  29
   2 -12   1 2102.03 99.6326  18
  -2  12  -1 2403.64 158.770  12
  -2  12  -1 2160.23 140.847   3
  -2  12  -1 2006.47 129.398   2
   2 -12   1 2360.77 94.9166   1
   2  12   2 2149.86 77.6786   7
   2 -12   2 2404.19 102.498  18
  -2  12  -2 2271.45 124.094   2
  -2 -12  -2 2379.48 111.824   4
  -2  12  -2 2509.02 161.586  12
   2  12   2 2614.31 131.576  15
   2  12   2 2263.23 95.7027  13
  -2  12  -2 2222.21 148.766   3
   2 -12   3 160.586 88.4747  29
   2  12   3 116.554 101.546  28
   2 -12   3 4.80736 64.9204  18
   2  12   3 44.3054 47.6249   7
   2 -12   3 321.206 91.7201  23
  -2 -12  -3 147.855 71.2513   4
  -2  12  -3 72.1033 122.366  12
   2  12   3 118.921 66.5685  16
   2  12   3 111.326 101.006  15
  -2  12  -4 740.426 150.316   3
   2 -12   4 573.948 77.5423  18
   2  12   4 612.324 78.4028  16
   2 -12   4 463.013 111.035  23
  -2 -12  -4 615.567 81.8043   4
   2  12   4 607.291 118.406  28
   2 -12   4 603.291 94.9789  29
   2  12   4 598.609 93.6689  10
   2 -12   4 478.845 80.4552  14
   2  12   5 4226.92 143.352   6
   2  12   5 4497.28 162.681  25
   2 -12   5 4152.38 178.049  23
   2  12   5 4662.92 182.792  28
  -2  12  -5 4893.88 214.412   3
  -2 -12  -5 4468.59 179.813   2
   2  12   5 4508.84 155.141  10
   2 -12   6 12520.3 306.552  23
   2 -12   6 12682.3 296.289   9
   2  12   6 12212.7 284.522  28
   2 -12   7 5575.88 151.385   9
   2 -12   7 5597.38 160.523  24
  -2 -13   8 187.468 64.7372  31
  -2 -13   8 250.844 74.3846  23
  -2 -13   8 216.683 82.2165  22
  -2 -13   8 225.334 68.4115   8
  -2 -13   7 285.814 93.2181   8
  -2 -13   7 329.709 83.9876  31
  -2 -13   7 350.652 108.888  27
  -2  13   6 10380.0 272.513  26
  -2 -13   6 10360.0 293.918  27
  -2 -13   6 9991.31 256.711  31
  -2  13   6 10076.6 328.378  19
  -2 -13   6 10230.4 269.836   9
  -2  13   6 10412.8 335.161  11
  -2  13   5 406.853 172.617  19
  -2 -13   5 459.625 75.8316  17
  -2 -13   5 430.076 97.0098  18
   2  13  -5 482.640 100.440   5
  -2  13   5 761.324 193.226  11
  -2 -13   5 596.357 117.414  27
  -2  13   5 454.150 108.954  26
   2 -13  -5 383.927 71.1136   1
  -2 -13   5 527.913 99.8577   9
   2 -13  -4 2573.45 104.437   1
  -2  13   4 2596.62 142.188  26
  -2 -13   4 2566.20 136.527  27
  -2 -13   4 2671.15 123.678  14
  -2  13   4 2715.22 219.556  11
  -2 -13   4 2463.13 118.673   9
  -2 -13   4 2513.67 124.686  18
  -2 -13   4 2527.34 115.414  17
   2  13  -4 2444.46 126.756   5
   2  13  -4 2432.30 136.816   3
   2  13  -4 2357.94 160.240  15
   2  13  -3 6149.67 212.711  15
  -2 -13   3 6073.92 153.080   4
   2 -13  -3 6496.47 167.287   1
  -2  13   3 6618.04 196.272  26
  -2  13   3 6772.90 196.908  25
  -2 -13   3 6466.75 184.776  14
  -2  13   3 6277.99 210.912  12
  -2  13   3 6689.90 257.793  11
  -2  13   3 6383.16 238.480  19
  -2 -13   3 6455.04 182.471  18
  -2 -13   3 6350.30 182.512  17
   2  13  -3 6382.22 182.814   5
  -2 -13   3 6338.16 172.128   9
   2  13  -3 6265.60 197.044   3
  -2  13   2 20428.5 467.164  11
  -2  13   2 21975.2 455.562  12
   2 -13  -2 20455.9 400.538   1
  -2 -13   2 19887.7 398.733   4
  -2  13   2 20431.6 459.250  19
  -2 -13   2 20251.9 408.048  18
   2  13  -2 20159.0 422.514   3
  -2  13   2 20793.3 409.971   3
   2  13  -2 20671.5 403.923   5
   2 -13  -2 20758.9 403.146  29
  -2 -13   2 20842.2 413.268  14
   2  13  -2 19898.3 430.423  15
  -2  13   1 8110.66 247.597  12
   2 -13  -1 7943.35 186.549   1
  -2 -13   1 7833.81 193.951   4
  -2  13   1 7424.79 238.191  19
  -2 -13   1 8054.15 192.801  14
  -2 -13   1 7721.66 197.839  17
  -2 -13   1 7299.84 164.904   2
  -2  13   1 8075.24 218.547   3
   2  13  -1 7714.86 221.152  15
   2 -13  -1 8042.26 205.948  29
   2  13  -1 7840.25 179.824   5
  -2  13   0 4183.23 168.305   3
   2 -13   0 4062.21 128.621   1
  -2  13   0 4382.99 191.840  12
  -2 -13   0 3971.11 122.347  14
   2 -13   0 4010.09 151.712  29
   2  13   0 4126.47 108.707   5
   2 -13   0 4129.06 135.368  18
   2 -13   1 19723.6 395.832  18
  -2  13  -1 19666.5 423.947   3
   2 -13   1 19827.3 392.014   1
  -2  13  -1 18885.6 422.212   2
  -2  13  -1 19904.8 440.373  12
   2  13   1 18830.8 401.518  15
  -2  13  -1 18819.4 422.241  19
  -2 -13  -1 19511.3 397.778   4
   2 -13   1 19491.7 415.307  29
  -2  13  -2 3462.22 181.490  12
  -2 -13  -2 3255.69 130.303   4
  -2  13  -2 3105.08 170.815   3
   2 -13   2 3038.90 124.134  18
  -2  13  -2 3076.05 142.260   2
   2  13   2 3149.00 112.592  16
   2  13   2 3285.38 150.604  28
   2  13   2 3164.00 144.793  15
   2  13   2 3153.72 112.294  13
   2 -13   3 2732.39 119.057  18
   2 -13   3 2886.93 141.994  29
   2  13   3 2643.88 136.883  15
   2  13   3 2549.05 106.949  16
   2 -13   3 2755.86 133.749  23
  -2 -13  -3 2649.62 124.282   4
  -2  13  -3 2937.49 166.298  12
   2  13   3 2518.42 154.680  28
   2 -13   4 7669.23 201.497  18
   2 -13   4 7238.28 219.280  23
  -2 -13  -4 6960.69 201.755   4
   2 -13   4 7603.43 219.685  29
  -2  13  -4 7324.56 259.090   3
   2  13   4 6894.15 208.573  10
   2  13   4 7707.11 241.269  28
   2 -13   4 7278.76 204.785  14
   2  13   5 836.462 88.7709  10
  -2  13  -5 1021.40 156.991   3
  -2 -13  -5 790.165 108.252   2
   2  13   5 935.164 119.560  28
   2  13   5 909.169 101.816  25
   2 -13   5 821.208 121.439  23
   2 -13   6 59.7759 84.4509   9
   2 -13   6 32.6045 104.532  23
   2 -13   7 20422.4 398.286   9
   2 -13   7 21069.7 404.111  24
  -2 -14   8 6554.79 153.470  31
  -2 -14   8 6527.29 169.193   8
  -2 -14   8 6389.67 162.657  23
  -2 -14   7 4960.23 152.273  31
  -2 -14   7 5037.50 189.125  22
  -2 -14   7 4999.96 169.863   8
  -2  14   6 1151.13 185.962  19
  -2 -14   6 1030.24 114.238   9
  -2 -14   6 971.493 125.687  22
  -2 -14   6 1115.33 99.1322  31
  -2  14   6 945.118 113.908  26
  -2 -14   6 1181.77 132.956  27
  -2  14   5 335.721 188.131  11
  -2 -14   5 372.546 76.4698  17
  -2 -14   5 355.218 89.9137  18
  -2 -14   5 271.440 85.0095  31
   2 -14  -5 398.945 68.9356   1
   2  14  -5 237.195 96.8184   5
   2  14  -5 314.411 129.834  15
  -2 -14   5 390.216 97.4476   9
  -2 -14   5 394.607 108.304  27
  -2  14   5 479.858 109.906  26
  -2 -14   4 4570.96 175.770  27
   2 -14  -4 4333.21 137.742   1
  -2 -14   4 4544.18 160.212  14
  -2 -14   4 4233.55 154.606   9
  -2 -14   4 4341.96 161.378  18
  -2 -14   4 4202.05 149.844  17
   2  14  -4 4156.50 161.956   5
   2  14  -4 4201.32 172.447   3
   2  14  -4 4703.51 198.529  15
  -2  14   3 761.338 171.582  11
  -2  14   3 610.692 130.077  12
   2  14  -3 566.662 84.1762   5
  -2 -14   3 663.459 59.4018   4
  -2 -14   3 685.879 84.8484  14
   2  14  -3 602.748 138.292  15
   2 -14  -3 602.217 69.6497   1
  -2 -14   3 538.388 76.7307   9
  -2  14   3 590.825 146.437  19
  -2 -14   3 614.347 85.1351  18
  -2 -14   3 562.673 80.9152  17
  -2  14   3 602.636 96.3621  25
  -2 -14   3 536.264 86.9107  27
  -2  14   3 646.084 96.0976  26
   2  14  -3 620.819 108.542   3
  -2  14   2 68731.0 1281.84  11
  -2  14   2 72156.9 1268.85  12
  -2  14   2 72437.8 1242.69  25
   2 -14  -2 68504.5 1218.77  29
  -2  14   2 71151.2 1240.88  26
   2 -14  -2 70511.3 1217.50   1
  -2 -14   2 67095.3 1214.55   4
  -2  14   2 67813.3 1276.05  19
  -2 -14   2 69058.6 1225.63  18
   2  14  -2 68954.1 1240.00   3
   2  14  -2 69533.6 1217.17   5
  -2 -14   2 70174.3 1231.02  14
   2  14  -2 64693.1 1238.69  15
  -2 -14   1 6940.14 178.333  14
   2 -14  -1 6944.88 172.142   1
  -2  14   1 7024.04 235.977  12
  -2  14   1 6546.16 235.680  11
   2 -14  -1 6498.11 189.994  29
  -2 -14   1 6736.32 179.371   4
  -2  14   1 6843.93 229.434  19
  -2 -14   1 5959.64 164.951  18
   2  14  -1 6476.61 174.366  16
  -2 -14   1 6732.70 184.146  17
   2  14  -1 6866.77 163.342   5
  -2 -14   1 6321.97 147.830   2
  -2  14   1 6812.38 204.420   3
   2  14  -1 6380.67 207.636  15
   2 -14   0 12208.8 291.511  29
   2 -14   0 12523.8 267.439   1
  -2  14   0 11780.6 307.123  19
   2 -14   0 11683.0 273.996  18
  -2 -14   0 12076.8 273.543  17
   2  14   0 11899.7 291.917  15
   2  14   0 11793.5 240.104   5
  -2  14   0 12832.9 332.074  12
  -2  14   0 12460.3 302.408   3
  -2 -14   0 12050.0 260.307  14
  -2  14  -1 4127.57 177.102  19
   2 -14   1 3952.44 161.969  29
   2  14   1 3941.28 159.027  28
   2 -14   1 4232.51 134.563   1
  -2 -14  -1 3884.06 133.239  17
   2  14   1 3748.13 163.355  15
  -2  14  -1 4004.47 181.884   3
  -2 -14  -1 3966.95 144.638   4
  -2  14  -1 4347.64 199.236  12
  -2 -14  -2 8507.11 226.149   4
   2 -14   2 8628.42 223.166   1
  -2  14  -2 8416.54 251.438  19
   2 -14   2 8855.28 223.714  18
   2 -14   2 8308.14 211.853  23
   2  14   2 8381.72 231.045  15
   2  14   2 8141.13 205.108  13
  -2  14  -2 8449.88 264.635   3
   2  14   2 8767.65 252.709  28
   2 -14   3 1859.28 119.958  23
  -2 -14  -3 1837.81 113.960   4
   2  14   3 1720.39 142.334  28
   2  14   3 1906.86 130.427  15
   2 -14   3 1751.21 117.359  14
   2 -14   3 1839.68 132.134  29
  -2  14  -3 1568.49 151.657  12
   2 -14   3 1632.92 105.432  18
   2 -14   4 2.69885 72.2655  18
   2 -14   4 33.2517 74.9375  14
   2  14   4 64.2939 85.4805  10
  -2 -14  -4 25.8977 73.1754   4
   2  14   4-31.5447 113.284  28
   2 -14   4 30.5184 87.4275  29
  -2  14  -4 173.227 146.879   3
   2 -14   4 17.9097 103.702  23
   2  14   5 1963.68 121.781  25
   2 -14   5 1828.13 136.418  23
   2  14   5 1928.13 104.494  10
   2 -14   5 1658.67 88.5451  18
   2  14   5 2033.00 140.216  28
  -2  14  -6 8161.65 262.549  15
   2 -14   6 7953.35 223.175  23
   2 -14   6 8268.25 219.353   9
   2 -14   7 12809.5 269.114  23
   2 -14   7 12964.7 266.041  24
   2 -14   7 12119.5 259.296   9
  -2 -15   8 1580.78 84.1766  23
  -2 -15   8 1407.39 81.0183   8
  -2 -15   8 1529.69 63.3451  31
  -2 -15   7 2915.15 147.376  22
  -2 -15   7 2978.36 111.563  31
  -2  15   6 2562.84 209.426  19
  -2 -15   6 2778.00 134.436   9
  -2 -15   6 2585.31 119.780  31
  -2  15   6 2661.71 143.194  26
  -2 -15   6 2446.14 154.812  27
  -2 -15   6 2487.62 150.272  22
  -2  15   5 373.083 200.853  11
  -2 -15   5 279.124 76.3885  17
  -2 -15   5 65.2060 95.5460  27
  -2  15   5 67.2190 107.092  26
   2  15  -5 44.0057 131.298  15
   2 -15  -5 224.009 65.1426   1
  -2 -15   5 151.377 80.3960  31
  -2 -15   5 137.798 95.4050   9
   2  15  -5 37.3406 84.7381   5
  -2  15   4 337.807 172.852  19
  -2 -15   4 485.752 88.4948  18
  -2 -15   4 457.911 87.6211  17
   2  15  -4 468.275 93.0763   5
  -2 -15   4 463.507 101.255  27
   2 -15  -4 362.212 73.2919   1
  -2 -15   4 400.699 90.0611  14
   2  15  -4 359.873 148.166  15
  -2 -15   4 352.371 88.4161   9
   2  15  -3 12336.4 316.975  15
  -2 -15   3 11157.2 253.534   4
  -2 -15   3 12445.3 289.400  14
   2 -15  -3 11966.9 267.445   1
  -2  15   3 12844.0 303.843  26
  -2  15   3 12389.6 303.010  25
  -2  15   3 12067.2 367.088  11
  -2  15   3 12834.5 323.273  12
  -2  15   3 11637.6 346.945  19
  -2 -15   3 12061.2 283.990  18
  -2 -15   3 12104.8 285.641  17
   2  15  -3 12000.3 279.543   5
  -2 -15   3 11530.7 269.069   9
   2  15  -3 11478.7 300.667   3
  -2  15   2 17932.6 440.010  11
  -2  15   2 17701.5 416.029  12
  -2  15   2 18618.7 388.475  25
  -2  15   2 17883.7 386.065  26
   2 -15  -2 17771.1 366.657  29
   2 -15  -2 17385.5 361.524   1
  -2 -15   2 16898.4 360.429   4
  -2  15   2 17828.3 427.729  19
  -2 -15   2 17430.0 370.546  18
   2  15  -2 17870.7 391.799   3
   2  15  -2 17933.4 361.965   5
  -2 -15   2 18321.7 378.414  14
   2  15  -2 17488.9 400.508  15
  -2 -15   1 2878.26 117.726  14
   2 -15  -1 3386.67 116.578   1
  -2  15   1 3056.19 187.554  11
  -2  15   1 3365.29 188.940  12
   2 -15  -1 3145.30 134.451  29
  -2  15   1 3104.17 130.685  26
  -2 -15   1 3043.16 122.767   4
  -2  15   1 2986.29 175.384  19
  -2 -15   1 2995.77 114.102  18
   2 -15  -1 3096.32 126.402  18
  -2 -15   1 3343.20 133.698  17
   2  15  -1 3190.64 121.468  16
   2  15  -1 2891.45 100.268   5
  -2  15   1 3065.90 153.673   3
  -2  15   1 2845.53 157.689  15
   2  15  -1 3025.31 166.730  15
   2 -15   0 3706.22 153.237  29
   2  15   0 3425.46 143.645  28
   2  15   0 3168.97 117.609  16
   2  15   0 3860.35 168.181  15
  -2  15   0 3406.60 174.677  19
   2 -15   0 3652.12 136.055  18
  -2 -15   0 3668.30 136.634  17
   2 -15   0 3515.75 122.816   1
  -2  15   0 3464.10 171.423   3
  -2 -15   0 3308.72 132.039   4
   2  15   0 3258.88 94.7682   5
  -2  15   0 3839.52 200.698  12
  -2 -15   0 3545.46 119.514  14
  -2  15  -1 1068.10 157.850  12
  -2 -15  -1 1131.56 96.9435   4
  -2  15  -1 1267.64 137.439  19
   2 -15   1 1196.55 116.428  29
   2  15   1 942.424 109.186  28
   2  15   1 961.482 127.267  15
  -2 -15  -1 1081.53 87.3278  17
   2 -15   1 1024.27 82.7056   1
   2  15   1 1067.54 76.4656  16
  -2  15  -1 1182.11 145.393   3
  -2  15  -2 407.759 146.469  12
   2  15   2 284.730 65.4553  13
  -2 -15  -2 320.761 85.3970   4
  -2  15  -2 325.166 123.346  19
   2 -15   2 403.238 85.0197  18
   2  15   2 306.579 119.374  15
   2 -15   2 339.567 84.5055  23
   2  15   2 377.967 111.652  28
  -2  15  -2 404.780 141.489   3
   2 -15   2 263.944 73.5955   1
   2 -15   3 1021.94 117.968  29
  -2  15  -3 1395.71 151.792  12
  -2 -15  -3 1038.96 101.855   4
   2 -15   3 1144.09 111.015  23
   2 -15   3 959.612 98.3294  18
   2  15   3 1022.36 122.723  15
   2 -15   3 863.093 102.900  14
   2 -15   4 1324.22 99.9539  18
   2  15   4 1214.96 139.903  28
   2 -15   4 1194.30 99.9551  14
   2 -15   4 1263.33 111.318  29
   2  15   4 1123.89 123.172  25
   2 -15   4 1411.29 126.817  23
  -2  15  -4 1061.09 163.847   3
  -2 -15  -4 1134.35 95.2785   4
   2  15   4 997.412 101.523  10
   2 -15   5 974.924 76.8427  18
   2  15   5 1062.16 105.048  25
   2 -15   5 1071.35 122.631  23
   2  15   5 1173.88 88.2310  10
   2  15   5 1337.01 124.689  28
   2 -15   6 11428.1 267.162  23
   2 -15   6 11138.9 262.913   9
   2 -15   7 6800.06 168.065  23
   2 -15   7 6727.61 162.284  24
   2 -15   7 6459.98 157.517   9
  -2 -16   8 7052.59 170.253  22
  -2 -16   8 6825.80 157.706  23
  -2 -16   8 6483.81 160.769   8
  -2 -16   7 961.967 108.077  22
  -2 -16   7 863.286 70.7780  31
  -2 -16   6 225.798 89.8469   9
  -2 -16   6 223.625 71.8065  31
  -2  16   6 169.141 101.435  26
  -2 -16   6 127.060 112.055  22
  -2  16   6 242.315 166.073  19
  -2 -16   5 1006.51 109.033   9
  -2 -16   5 1032.60 89.5578  17
   2  16  -5 982.473 105.844   5
  -2 -16   5 793.328 88.8381  31
  -2  16   5 968.963 119.000  26
  -2 -16   5 1125.54 125.422  27
  -2  16   5 1072.93 209.933  11
   2  16  -5 888.637 147.416  15
  -2 -16   4 23217.8 476.561  27
   2 -16  -4 20205.1 430.125   1
  -2  16   4 22140.5 528.295  19
  -2 -16   4 22598.0 467.937  18
  -2 -16   4 22095.4 452.681  17
   2  16  -4 21053.4 455.581   5
   2  16  -4 21986.1 480.773  15
  -2 -16   4 21924.9 447.705   9
   2  16  -3 2367.30 180.202  15
  -2  16   3 2334.29 136.339  26
   2 -16  -3 2052.53 98.9662   1
  -2 -16   3 1887.65 88.8463   4
  -2 -16   3 2309.34 122.264  14
  -2  16   3 2388.11 214.565  11
  -2  16   3 2187.90 166.042  12
  -2  16   3 2078.85 192.101  19
   2 -16  -3 2208.26 107.600  18
  -2 -16   3 2044.15 120.273  18
  -2 -16   3 1978.93 122.887  17
   2  16  -3 2011.53 146.603   3
  -2 -16   3 2133.29 109.375   9
   2  16  -3 2085.84 113.331   5
  -2  16   2 314.449 166.239  11
  -2  16   2 356.124 144.481  12
   2  16  -2 340.369 67.6536   5
  -2 -16   2 291.997 67.6871   4
  -2  16   2 346.260 92.4639  25
   2  16  -2 255.756 140.160  15
  -2 -16   2 334.724 81.2942  14
   2 -16  -2 187.155 62.1461   1
  -2  16   2 238.272 145.847  19
   2 -16  -2 289.215 75.6357  18
  -2 -16   2 331.047 79.3232  18
   2  16  -2 254.676 113.854   3
   2  16  -2 329.728 85.6195  16
  -2  16   2 150.778 92.3690  26
   2 -16  -2 303.301 75.3380  29
  -2 -16   1 1371.90 93.4507  14
   2 -16  -1 1499.15 88.5524   1
  -2  16   1 1375.58 154.719  19
  -2 -16   1 1380.16 86.1905  18
   2 -16  -1 1447.41 98.7824  18
  -2 -16   1 1444.10 104.526  17
  -2  16   1 1522.00 132.793   3
  -2  16   1 1445.15 169.689  11
  -2  16   1 1413.71 165.772  12
   2  16  -1 1374.06 72.8417   5
  -2 -16   1 1429.76 97.4543   4
   2  16  -1 1422.46 94.6229  16
  -2  16   1 1469.47 145.939  15
   2 -16  -1 1388.52 106.148  29
  -2  16   1 1503.95 108.245  26
  -2 -16   0 174.870 62.7898  14
   2  16   0 144.549 129.485  15
   2 -16   0 175.683 63.5765   1
   2 -16   0 92.7267 78.6326  18
  -2  16   0 11.5937 124.550  19
  -2 -16   0 109.100 75.1916  17
   2  16   0 210.022 65.3063  16
   2 -16   0 119.225 91.6443  29
   2  16   0 199.402 93.2248  28
  -2  16   0 180.964 146.776  12
  -2 -16   0 116.605 76.6872   4
  -2  16   0 268.008 125.635   3
  -2  16  -1 4797.86 199.106  19
  -2 -16  -1 4868.36 167.571   4
  -2 -16  -1 4766.01 155.956  17
   2  16   1 5188.37 191.890  15
   2 -16   1 4701.68 157.377   1
  -2  16  -1 4399.08 204.897   3
   2 -16   1 4923.24 184.813  29
   2  16   1 4589.59 180.158  28
  -2  16  -1 4789.25 221.434  12
   2  16   2 53.8015 62.1559  13
  -2  16  -2 55.5048 144.267  12
  -2 -16  -2 62.9783 84.3784   4
  -2  16  -2 233.034 124.659  19
   2 -16   2 20.6740 82.9238  18
   2  16   2-34.5940 110.903  28
   2 -16   2-2.98799 69.3897   1
   2  16   2 187.155 122.824  15
  -2  16  -2 29.1273 142.381   3
   2 -16   2 76.0323 81.2388  23
   2 -16   3 802.274 112.506  29
   2  16   3 969.878 123.192  15
   2 -16   3 784.810 100.962  14
   2 -16   3 823.733 105.949  23
  -2 -16  -3 809.566 97.8606   4
   2 -16   3 802.799 99.0460  18
  -2  16  -3 799.720 142.462  12
   2  16   4 2485.58 150.422  25
   2 -16   4 2771.03 146.184  23
   2 -16   4 2568.62 135.832  29
   2  16   4 2483.32 129.084  10
   2 -16   4 2345.15 123.644  14
   2 -16   4 2637.73 123.404  18
   2  16   4 2887.60 167.918  28
  -2  16  -4 2625.24 191.016   3
   2 -16   5 14026.3 304.487  18
   2  16   5 14779.0 346.433  28
   2  16   5 14090.8 330.648  25
   2 -16   5 14798.7 334.304  23
   2 -16   6 2262.77 113.861   9
  -2  16  -6 2332.52 164.424  15
   2 -16   6 2652.80 125.212  23
   2 -16   7 448.782 53.3579   9
   2 -16   7 420.206 63.8428  24
  -2 -17   8 1315.97 70.2102  22
  -2 -17   8 1191.51 63.7716  23
  -2 -17   7 1172.51 103.103  22
  -2  17   6 2386.70 133.800  26
  -2 -17   6 2391.57 125.408   9
  -2 -17   6 2492.40 132.671   8
  -2 -17   6 2179.10 98.1825  31
  -2 -17   5 34552.3 645.127   9
  -2  17   5 33898.7 723.121  19
  -2 -17   5 32203.8 630.551  17
   2  17  -5 32514.9 649.154   5
  -2 -17   5 32943.0 666.674  27
  -2  17   5 33868.5 664.469  26
   2  17  -5 32478.5 652.467  15
  -2 -17   5 33345.6 666.458  22
  -2 -17   4 782.855 96.5620   9
  -2  17   4 907.602 182.612  19
  -2 -17   4 815.905 107.640  18
  -2 -17   4 940.406 99.4537  17
   2  17  -4 780.787 97.7128   5
   2  17  -4 681.847 157.965  15
  -2 -17   4 721.888 105.725  27
   2 -17  -4 766.693 76.0915   1
  -2 -17   3 51.4394 72.6774   9
  -2  17   3-20.3107 162.346  19
   2 -17  -3 58.6015 73.0737  18
  -2 -17   3 25.1209 77.9760  18
  -2 -17   3 50.2655 85.8740  17
  -2  17   3 128.029 195.755  11
  -2  17   3 229.494 137.202  12
   2  17  -3 110.361 115.558   3
   2  17  -3 24.2542 75.0392   5
  -2  17   3 172.947 106.990  26
   2 -17  -3 14.4695 62.3728   1
  -2 -17   3 110.257 83.9303  14
   2  17  -3 161.110 159.681  15
  -2  17   2 953.946 168.280  19
  -2 -17   2 1088.80 95.6945  18
   2 -17  -2 954.170 95.0067  18
   2  17  -2 1006.84 99.1471  16
  -2  17   2 993.236 187.650  11
  -2  17   2 929.825 159.987  12
   2  17  -2 930.049 79.5491   5
  -2 -17   2 854.980 83.5851   4
   2  17  -2 696.793 157.606  15
  -2 -17   2 933.632 95.6559  14
   2 -17  -2 907.596 78.7454   1
  -2  17   2 1033.09 110.164  26
   2 -17  -2 925.772 91.2251  29
   2  17  -1 293.280 76.0065  16
  -2  17   1 156.632 141.305  19
   2 -17  -1 356.113 81.7507  18
  -2 -17   1 376.541 84.6000  17
  -2 -17   1 311.998 73.8342  18
   2 -17  -1 291.254 65.3556   1
  -2 -17   1 327.859 81.4610   4
  -2 -17   1 321.630 73.4467  14
  -2  17   1 394.237 138.283  15
  -2  17   1 276.223 165.280  11
  -2  17   1 347.208 156.170  12
  -2  17   1 277.052 89.5134  26
   2 -17  -1 334.503 96.1375  29
  -2  17   1 316.320 115.653   3
   2 -17   0 15550.2 360.968  29
   2  17   0 14954.6 348.244  28
  -2  17   0 14562.3 378.316  19
  -2 -17   0 14772.9 340.640   4
   2 -17   0 15004.4 341.902  18
  -2 -17   0 15811.4 342.819  17
  -2  17   0 14826.7 376.146   3
  -2  17   0 15208.4 396.275  12
   2  17   0 14755.3 314.286  16
   2  17   0 15068.5 361.082  15
  -2 -17   0 15055.1 321.122  14
   2 -17   0 15196.8 331.462   1
  -2  17  -1-81.7342 150.638  12
   2 -17   1 63.5680 101.379  29
   2  17   1 28.8921 100.880  28
  -2 -17  -1 63.1739 76.5267  17
   2 -17   1 17.3839 67.9680   1
  -2  17  -1 45.9668 126.496  19
  -2 -17  -1 132.614 88.6507   4
   2  17   1 53.6078 131.109  15
  -2  17  -1-28.6931 143.880   3
  -2  17  -2 800.872 160.539   3
   2 -17   2 969.783 107.630  18
  -2  17  -2 1083.33 169.274  12
  -2 -17  -2 740.286 99.8331   4
   2 -17   2 732.961 89.6742   1
   2  17   2 751.264 128.901  28
   2  17   2 889.026 134.532  15
   2  17   2 880.779 78.3300  13
   2 -17   3 3052.42 156.080  29
  -2 -17  -3 2803.41 140.786   4
   2 -17   3 3206.82 140.565  23
   2  17   3 3079.03 149.308  15
   2 -17   3 3068.58 145.414  14
  -2  17  -3 3103.33 181.778  12
   2 -17   3 3163.61 142.552  18
   2  17   4 655.724 128.368  28
  -2  17  -4 736.376 152.322   3
   2  17   4 545.562 89.5056  10
   2 -17   4 418.843 86.2311  14
   2 -17   4 668.454 89.3482  18
   2 -17   4 622.237 108.581  23
   2  17   4 686.106 118.973  25
   2  17   5 8526.06 239.680  28
  -2  17  -5 8204.80 288.069  15
   2  17   5 8173.84 224.886  25
   2 -17   5 8379.82 226.287  23
   2 -17   5 7677.53 195.811  18
   2 -17   6 221.743 76.9072   9
   2 -17   6 323.814 88.7154  23
  -2  17  -6 350.297 133.402  15
   2 -17   7 2701.29 83.1593   9
   2 -17   7 2963.88 88.4244  24
  -2 -18   8 529.435 44.8717  23
  -2 -18   7 9437.37 228.691  22
  -2 -18   6 2428.11 119.109   9
  -2 -18   6 2462.48 124.087   8
  -2 -18   6 2539.25 135.019  22
  -2 -18   5 330.601 74.1537  17
   2  18  -5 462.247 138.384  15
  -2 -18   5 450.046 91.8794   9
  -2  18   5 421.391 175.437  19
  -2  18   5 406.285 112.952  26
  -2 -18   5 436.139 105.122  22
  -2  18   4 5710.62 264.945  19
  -2 -18   4 6170.02 195.979  18
  -2 -18   4 5598.45 186.254  17
   2  18  -4 5597.91 182.974   5
   2  18  -4 5569.90 229.220  15
  -2 -18   4 6052.89 180.395   9
   2 -18  -3 816.397 78.4651   1
  -2  18   3 1002.94 184.484  19
   2 -18  -3 972.529 88.7622  18
  -2 -18   3 767.555 101.998  18
  -2 -18   3 975.690 105.393  17
   2  18  -3 946.907 105.659  16
   2  18  -3 938.977 130.181   3
  -2  18   3 1002.36 128.548  26
   2  18  -3 746.958 87.2024   5
  -2  18   3 916.126 207.027  11
  -2  18   3 976.627 148.648  12
   2  18  -3 960.678 171.927  15
  -2 -18   3 925.452 103.102  14
  -2  18   2 204.204 154.510  19
   2 -18  -2 336.857 82.0722  18
  -2 -18   2 231.366 86.1177  18
   2 -18  -2 217.074 69.7910   1
   2  18  -2 287.434 65.1024   5
  -2 -18   2 217.853 70.2974   4
  -2 -18   2 215.224 86.3288  14
   2  18  -2 301.612 161.321  15
  -2  18   2 170.965 156.036  12
  -2  18   2 317.206 185.085  11
  -2  18   2 345.439 105.834  26
   2  18  -2 245.601 85.5452  16
  -2  18   1 20715.9 439.610  26
   2 -18  -1 20857.7 445.467  29
  -2  18   1 20253.6 486.421  19
  -2 -18   1 20328.1 434.075   4
  -2 -18   1 19990.6 421.397  18
   2 -18  -1 20837.3 437.436  18
  -2 -18   1 21124.9 445.738  17
  -2  18   1 21116.6 458.749   3
  -2  18   1 20897.6 495.691  11
  -2  18   1 21615.3 498.756  12
   2 -18  -1 20262.4 423.719   1
  -2  18   1 20765.8 448.300  15
   2  18  -1 20405.7 416.234  16
  -2 -18   1 21635.0 433.292  14
  -2  18   0 152.044 160.921  12
  -2 -18   0 185.255 83.3534   4
   2 -18   0 222.719 89.4398  18
  -2 -18   0 196.847 86.8387  17
  -2  18   0 153.403 132.585   3
   2 -18   0 143.865 64.9613   1
  -2  18   0 320.898 145.983  19
   2 -18   0 135.190 99.0315  29
   2  18   0 142.358 100.992  28
  -2  18   0 89.5717 165.215  15
   2  18   0 145.761 147.403  15
  -2  18  -1 961.495 178.107  12
  -2 -18  -1 1214.50 110.298   4
  -2 -18  -1 1260.38 102.321  17
  -2  18  -1 967.519 158.358   3
   2 -18   1 985.024 96.7270   1
   2 -18   1 1014.83 108.198  18
  -2  18  -1 1052.08 149.720  19
   2  18   1 1248.91 126.909  28
   2 -18   1 1262.86 127.674  29
   2  18   1 1067.93 147.552  15
   2 -18   2-12.8500 72.0662   1
  -2 -18  -2 41.2085 86.5874   4
   2 -18   2 90.4301 89.1702  18
   2  18   2 254.372 130.500  15
  -2  18  -2 238.356 153.557  12
   2 -18   2 185.333 103.019  29
   2  18   2 97.0634 118.161  28
  -2  18  -2 50.2404 146.103   3
   2 -18   3 1448.92 114.381  23
   2  18   3 1297.29 147.854  28
   2  18   3 1662.48 126.007  15
   2 -18   3 1441.09 113.585  14
   2 -18   3 1570.84 126.637  29
  -2 -18  -3 1492.93 112.276   4
   2 -18   3 1475.43 114.106  18
   2  18   4 171.355 121.752  28
   2 -18   4 127.681 98.0738  23
   2  18   4 140.592 108.874  25
  -2  18  -4 153.339 201.865  15
   2 -18   4 117.404 79.3601  18
   2  18   4 159.840 81.3545  10
  -2  18  -5 42.7731 171.341  15
   2  18   5 96.7286 84.9698  25
   2 -18   5 129.801 91.0255  23
  -2  18  -6 119.035 115.686  15
   2 -18   6 51.5631 77.4126  23
   2 -18   6 24.8834 68.6004   9
   2 -18   7 1408.00 55.8161  24
  -2 -19   7 8177.62 192.786  22
   2  19  -7 7341.81 182.992  16
  -2 -19   6 16654.7 363.346   8
  -2 -19   6 17001.3 365.205  22
  -2  19   5 122.790 166.833  19
  -2 -19   5 110.688 71.3132  17
   2  19  -5 73.6892 128.024  15
  -2  19   5-60.1703 103.626  26
  -2 -19   5 12.8060 79.9773   9
  -2 -19   5 32.3857 94.4502  22
  -2 -19   4 6825.91 186.725   9
  -2 -19   4 6683.13 205.642  18
  -2  19   4 6704.80 274.234  19
  -2 -19   4 6306.14 195.874  17
   2  19  -4 6241.21 189.673   5
  -2  19   4 6158.24 216.884  26
   2  19  -4 6359.78 238.543  15
  -2 -19   4 5821.89 197.670  22
  -2  19   3 6157.91 231.609  12
  -2 -19   3 6506.24 204.050  14
  -2  19   3 6052.50 267.045  19
   2 -19  -3 6228.78 180.239  18
  -2 -19   3 6471.23 200.079  18
   2  19  -3 6347.27 194.726  16
  -2 -19   3 6472.07 201.842  17
   2  19  -3 6116.74 178.200   5
  -2  19   3 6875.71 222.990  26
   2 -19  -3 5766.73 175.478   1
   2  19  -3 6123.48 247.928  15
  -2  19   2 12421.7 360.919  19
  -2 -19   2 12480.7 293.290  18
   2 -19  -2 12498.9 292.077  18
   2  19  -2 12585.9 284.239  16
   2 -19  -2 11256.7 275.576   1
  -2 -19   2 11493.2 282.255   4
  -2  19   2 12345.1 308.647  26
  -2  19   2 12822.8 354.604  12
  -2 -19   2 12590.0 298.357  14
   2  19  -2 11692.9 334.633  15
  -2 -19   1 5423.27 170.972  14
  -2  19   1 5202.59 234.102  19
  -2 -19   1 4925.43 162.066  18
   2 -19  -1 5311.86 178.699  18
  -2 -19   1 5149.30 184.546  17
  -2  19   1 5185.76 202.633   3
  -2 -19   1 4831.35 170.910   4
  -2  19   1 5084.20 182.763  26
   2 -19  -1 5294.05 184.967  29
  -2  19   1 5591.54 248.024  12
   2 -19  -1 4605.51 156.599   1
  -2  19   1 5335.05 207.534  15
   2  19  -1 5339.51 157.019  16
   2  19   0 1925.52 173.728  15
  -2  19   0 1574.61 170.436  19
   2 -19   0 1691.76 119.686  18
  -2 -19   0 1661.23 120.313  17
  -2  19   0 1482.44 161.772   3
  -2  19   0 1844.09 191.876  12
  -2 -19   0 1761.13 120.404   4
  -2  19   0 1887.72 189.932  15
   2 -19   0 1326.75 101.233   1
   2  19   0 1685.45 130.579  28
  -2  19   0 1697.93 111.855  26
   2 -19   0 1633.51 130.815  29
  -2  19  -1 918.060 144.634  19
   2 -19   1 1138.95 108.444  18
  -2 -19  -1 1149.22 104.277  17
  -2  19  -1 1106.86 199.072  15
   2  19   1 1061.45 151.365  15
   2 -19   1 1104.90 114.249  14
  -2  19  -1 1227.51 167.855   3
   2  19   1 1083.04 131.539  28
   2 -19   1 1319.74 130.131  29
  -2  19  -1 1050.99 178.259  12
  -2 -19  -1 1097.46 111.264   4
   2 -19   1 1001.49 94.1538   1
  -2  19  -2 20811.7 476.092  12
  -2  19  -2 19172.8 489.678  15
   2  19   2 19864.8 450.347  28
   2 -19   2 19856.8 447.607  29
   2  19   2 19426.8 421.235  15
   2 -19   2 20209.2 428.419  18
  -2 -19  -2 18997.6 428.911   4
   2 -19   3 7421.81 213.373  18
  -2  19  -3 6624.93 266.517   3
   2 -19   3 7103.18 199.723  23
   2  19   3 7346.30 203.261  15
   2 -19   3 6562.37 211.310  14
   2 -19   3 7044.38 227.368  29
  -2 -19  -3 6712.95 210.413   4
   2  19   3 7279.90 244.777  28
   2  19   4 4859.86 195.195  28
   2 -19   4 4189.99 149.854  18
   2  19   4 4246.86 147.158  10
   2  19   4 4427.80 181.264  25
   2 -19   4 4573.07 157.899  23
  -2  19  -4 4027.65 243.450  15
   2 -19   5 1098.58 97.3447  23
   2  19   5 933.938 96.8709  25
  -2  19  -5 1145.33 173.444  15
   2 -19   6 3652.21 116.822  23
  -2  19  -6 3731.31 144.364  15
  -2 -20   7 56.4143 56.1115  22
  -2 -20   7 32.3936 52.9279   8
   2  20  -7 103.174 53.7838  16
  -2 -20   6 1027.63 92.1594  22
  -2 -20   6 993.263 88.6736   8
  -2  20   6 949.416 147.726  19
   2  20  -6 962.720 89.0942  16
   2  20  -5 1203.21 104.676  16
  -2 -20   5 1061.15 84.3613  17
  -2  20   5 1398.34 128.008  26
   2  20  -5 1187.02 139.740  15
  -2 -20   5 1267.69 93.2038   9
  -2  20   5 1435.70 178.419  19
  -2 -20   5 1064.28 105.220  18
  -2 -20   5 1119.49 104.634  22
   2  20  -4 15830.9 345.675  16
  -2 -20   4 15158.2 348.011  17
   2  20  -4 15370.1 378.096  15
  -2  20   4 16041.2 372.358  26
  -2 -20   4 15068.0 328.636   9
  -2 -20   4 15667.3 357.292  18
  -2  20   4 16060.4 422.263  19
  -2 -20   4 15084.8 348.234  22
   2 -20  -3 7382.80 200.228  18
  -2 -20   3 7331.70 220.510  18
   2  20  -3 7679.88 208.120  16
  -2 -20   3 7761.78 225.695  17
  -2  20   3 7559.48 287.424  19
  -2  20   3 7530.42 256.956  12
  -2  20   3 7811.04 243.269  26
  -2 -20   3 7570.63 223.482  14
   2  20  -3 7432.72 266.050  15
   2  20  -2 991.153 92.2422  16
   2  20  -2 1394.70 180.180  15
  -2 -20   2 1064.30 99.6850  14
  -2 -20   2 913.302 88.7061   4
  -2  20   2 1157.10 127.013  26
  -2  20   2 1404.55 167.007  12
   2 -20  -2 938.518 85.0840   1
   2 -20  -2 1106.32 97.4152  18
  -2  20   2 1191.07 179.632  19
  -2 -20   2 1196.96 100.168  18
  -2  20   1 414.214 155.448  19
   2 -20  -1 358.732 94.4738  18
  -2 -20   1 412.097 80.0362  18
  -2 -20   1 424.088 105.229  17
   2 -20  -1 365.467 75.3533   1
  -2 -20   1 303.302 81.1898   4
  -2  20   1 339.579 163.918  12
   2 -20  -1 370.921 93.7260  29
  -2  20   1 450.432 103.306  26
  -2 -20   1 422.438 83.5147  14
  -2  20   1 442.055 138.517  15
   2 -20  -1 425.011 88.8709  14
  -2  20   1 528.953 123.750   3
   2  20   0 6055.18 235.141  15
   2 -20   0 5833.23 196.490  14
  -2 -20   0 5615.01 191.561   4
   2  20   0 6236.71 204.097  28
  -2  20   0 5617.42 179.982  26
   2 -20   0 5794.30 208.147  29
   2 -20   0 5691.48 193.200  18
  -2 -20   0 5781.61 195.750  17
  -2  20   0 5749.89 228.178   3
  -2  20   0 5848.35 257.743  12
  -2  20   0 6016.66 234.857  19
  -2  20   0 5949.25 243.014  15
   2 -20   0 5726.97 184.836   1
  -2  20  -1 28389.6 607.763  12
   2  20   1 27435.8 555.951  15
   2  20   1 26027.7 534.910  13
   2 -20   1 26428.0 554.976  14
   2 -20   1 27352.7 550.915  18
  -2 -20  -1 28127.3 542.167  17
  -2  20  -1 25514.5 587.871   3
   2 -20   1 24468.9 536.320   1
   2  20   1 26938.2 564.500  28
   2 -20   1 27704.9 573.084  29
  -2  20  -1 26663.9 594.879  15
  -2  20  -2 7688.34 306.833  15
  -2 -20  -2 7710.03 230.969   4
  -2  20  -2 8056.20 277.252  12
   2  20   2 8319.03 258.556  28
   2 -20   2 7928.72 246.557  29
   2  20   2 7858.57 235.412  15
   2 -20   3 148.964 83.8867  23
   2  20   3 260.949 123.682  28
   2 -20   3 166.821 88.1529  18
   2  20   4 669.536 76.8967  10
   2  20   4 855.376 116.629  25
   2 -20   4 806.701 95.3926  23
   2 -20   4 737.837 85.1174  18
  -2  20  -4 699.547 192.409  15
   2 -20   5 64.9604 78.1708   9
  -2  20  -5 86.0081 146.895  15
   2  20   5 124.367 79.4707  25
   2 -20   5 192.589 79.3645  23
   2 -20   6 1695.52 75.3298  23
   2 -20   6 1557.20 80.3762  24
  -2  20  -6 1742.52 101.041  15
  -2 -21   7 1001.82 58.9157   8
  -2 -21   6 1087.10 82.5608   8
  -2 -21   6 1120.44 80.6893  22
   2  21  -6 1052.94 79.8208  16
   2  21  -5 3341.34 159.078  15
  -2  21   5 3560.66 200.621  19
  -2 -21   5 3292.98 131.192  22
   2  21  -5 3201.03 128.020  16
  -2 -21   5 3161.83 117.133  17
  -2  21   4 598.510 116.159  26
  -2  21   4 702.955 171.607  19
   2  21  -4 662.338 151.956  15
   2  21  -4 578.277 88.9447  16
  -2 -21   4 640.186 88.4708  22
  -2 -21   4 603.801 89.9330  17
  -2 -21   4 586.900 95.9407  18
   2  21  -3 4150.41 146.362  16
  -2 -21   3 4095.49 165.755  17
  -2  21   3 4227.15 229.855  19
  -2  21   3 4355.38 183.428  26
   2  21  -3 4376.09 216.229  15
  -2 -21   3 4155.92 163.028  18
   2 -21  -3 4240.91 140.637  18
  -2  21   2 72.9478 158.442  19
   2 -21  -2 57.0635 77.9993  18
  -2 -21   2 136.588 83.1986  18
  -2 -21   2 13.8496 95.2190  17
   2 -21  -2-2.60685 63.6299   1
   2  21  -2 156.095 67.6091  16
  -2  21   2 64.6443 145.886  12
  -2  21   2 151.328 107.265  26
  -2 -21   2 96.1098 70.4392   4
  -2 -21   2 183.949 83.4148  14
   2  21  -2 82.5643 164.533  15
  -2 -21   1 688.483 85.9337  18
   2 -21  -1 665.369 96.8333  18
  -2 -21   1 627.888 107.255  17
  -2 -21   1 672.394 91.9462   4
   2 -21  -1 521.369 96.1382  29
  -2  21   1 697.796 106.299  26
   2 -21  -1 530.093 78.3843   1
  -2  21   1 535.142 163.733  12
  -2  21   1 642.029 135.939  15
   2 -21  -1 637.119 91.6812  14
  -2  21   1 739.504 156.744  19
  -2 -21   0 2137.22 126.102   4
  -2  21   0 2364.22 194.695  12
   2  21   0 2319.22 136.484  28
   2 -21   0 2092.32 138.139  29
  -2  21   0 2264.11 121.476  26
  -2  21   0 2183.30 188.375  15
   2 -21   0 2291.82 133.433  18
  -2 -21   0 2346.37 133.765  17
   2 -21   0 2074.25 117.173   1
  -2  21   0 2210.53 173.250  19
  -2  21   0 2391.11 166.958   3
   2 -21   0 2363.77 133.730  14
   2  21   0 2183.45 180.440  15
   2  21   1 10847.6 290.728  15
   2  21   1 9778.74 257.389  13
   2 -21   1 10628.1 277.942  14
  -2  21  -1 10467.4 328.772  15
   2 -21   1 10934.2 277.554  18
  -2 -21  -1 11069.7 267.701  17
   2 -21   1 9183.62 260.345   1
  -2  21  -1 10677.2 331.914  12
   2  21   1 10593.8 289.580  28
   2 -21   1 10749.9 293.101  29
  -2  21  -1 9913.53 313.952   3
   2  21   2 7.78495 115.534  28
   2  21   2 227.711 122.757  25
  -2  21  -2-38.0637 189.497  15
   2  21   2 272.557 119.159  15
   2 -21   3 1669.79 102.139  17
   2 -21   3 1575.79 111.711  18
   2  21   3 1683.12 146.928  28
   2 -21   4 1240.85 91.1901  18
   2  21   4 1361.18 101.271  26
  -2  21  -4 1420.10 184.331  15
   2  21   4 1358.16 120.938  25
   2 -21   4 1426.63 93.2133  23
   2 -21   5 1523.31 92.0190   9
  -2  21  -5 1575.11 146.385  15
   2 -21   5 1558.04 85.6753  23
   2  21   5 1465.72 91.9954  25
   2 -21   6 5319.29 126.442  24
  -2 -22   7 40.6342 36.9153  23
  -2 -22   6 3121.36 102.365  22
  -2 -22   6 3488.89 114.007   8
  -2  22   5 611.348 142.560  19
   2  22  -5 719.251 119.638  15
  -2 -22   5 624.316 73.8908  22
  -2  22   4 2840.27 150.230  26
   2  22  -4 2709.20 115.340  16
  -2 -22   4 2798.16 126.341  17
  -2  22   4 3218.44 200.470  19
  -2 -22   4 3067.93 136.280  18
   2  22  -4 3004.96 179.762  15
   2  22  -3 21.2390 64.7475  16
  -2  22   3 176.738 112.803  26
  -2 -22   3 187.126 91.7403  17
  -2 -22   3 100.787 84.9935  18
   2 -22  -3 108.104 64.2447  18
  -2  22   3-37.3855 152.325  19
   2  22  -3 136.462 160.147  15
  -2 -22   2 26411.6 535.414  18
   2 -22  -2 26797.9 531.095  18
  -2 -22   2 27819.4 556.069  17
  -2  22   2 26304.2 551.844  26
   2  22  -2 27505.6 575.929  15
  -2  22   2 26301.2 590.480  19
  -2  22   1 2414.73 195.421  12
  -2 -22   1 2401.12 125.386   4
  -2  22   1 2466.05 136.223  26
  -2  22   1 2613.58 151.245  15
  -2  22   1 2790.71 184.224  19
  -2 -22   1 2568.92 118.002  18
   2 -22  -1 2672.34 130.553  18
  -2 -22   1 2640.59 141.736  17
   2  22  -1 2492.05 134.230  25
   2 -22  -1 2363.14 116.464   1
   2 -22  -1 2407.49 124.527  14
   2  22   0 14699.6 361.957  25
  -2 -22   0 15832.2 360.903   4
  -2  22   0 16856.9 420.431  12
  -2  22   0 15496.3 381.084  19
   2 -22   0 16190.8 360.787  18
  -2 -22   0 16871.5 364.066  17
  -2  22   0 15316.2 381.264   3
   2 -22   0 15414.5 356.991  14
   2  22   0 16357.2 385.008  15
  -2  22   0 15954.0 381.480  15
   2 -22   0 13151.7 338.112   1
  -2  22   0 14802.0 337.516  26
   2 -22   0 16113.1 374.148  29
   2  22   1 848.754 119.680  28
  -2  22  -1 519.773 176.776  15
   2  22   1 684.492 142.850  15
  -2 -22  -1 645.188 93.3688  17
   2 -22   1 618.294 103.878  18
   2  22   1 675.012 122.561  25
   2  22   2 18394.5 416.148  28
   2  22   2 17241.6 416.243  25
  -2  22  -2 18649.0 450.556  15
   2  22   2 18134.4 387.929  15
   2 -22   3 401.294 86.2363  18
   2 -22   3 334.732 72.6230  17
   2 -22   4 2834.52 114.571  18
   2  22   4 2708.58 118.736  26
   2  22   4 2954.76 138.941  25
   2 -22   4 3101.06 106.921  23
  -2  22  -4 3076.02 190.223  15
   2 -22   5 2564.88 100.504   9
   2 -22   5 2732.39 87.0196  23
   2  22   5 2422.27 99.2090  25
  -2  22  -5 2722.93 142.674  15
  -2 -23   6 9385.96 201.820   8
  -2  23   5 13461.1 328.690  19
  -2 -23   5 13680.1 289.972   8
   2  23  -5 13259.9 295.074  15
   2  23  -4 1769.73 153.126  15
  -2  23   4 2045.72 168.669  19
  -2 -23   4 1829.91 109.103  18
  -2  23   4 1816.81 128.601  26
  -2 -23   4 1798.42 103.540  17
  -2  23   3 67.9820 143.647  19
  -2  23   3 139.283 107.040  26
  -2 -23   3 170.542 83.2197  18
  -2 -23   3 140.230 86.1671  17
   2  23  -3 158.228 151.859  15
   2  23  -2 1961.40 185.418  15
  -2  23   2 2082.11 136.057  26
   2 -23  -2 1936.86 106.759  18
  -2 -23   2 2047.78 114.128  18
  -2  23   2 1902.12 169.227  19
  -2 -23   2 2059.08 128.353  17
   2  23  -1 1220.23 104.316  25
  -2  23   1 1308.91 114.015  26
   2 -23  -1 1410.93 107.034  18
  -2 -23   1 1403.80 93.5857  18
   2  23  -1 1268.54 173.862  15
  -2 -23   1 1273.03 115.354  17
  -2  23   1 1649.03 158.781  19
  -2  23   0 190.283 147.498  15
   2  23   0 223.119 147.977  15
  -2 -23   0 28.4336 88.0524  17
   2 -23   0 212.965 90.3918  18
   2  23   0 168.802 103.252  25
  -2  23  -1 5492.65 235.969  15
   2 -23   1 5327.22 185.155  18
  -2 -23  -1 5561.84 174.975  17
   2  23   1 5418.74 203.618  15
   2  23   1 5833.01 205.609  25
   2  23   2 26362.3 509.883  15
  -2  23  -2 26897.6 563.584  15
   2 -23   3 1886.80 107.511  18
   2 -23   3 1527.57 92.2274  17
   2  23   3 1802.73 132.814  25
   2 -23   4 1575.27 84.5411  18
   2  23   4 1609.81 92.7887  26
  -2  23  -4 1693.79 154.571  15
   2  23   4 1554.23 106.840  25
  -2  23  -5 1085.00 103.363  15
   2 -23   5 1248.83 73.5750  24
   2 -23   5 1093.88 66.1491   9
  -2 -24   6 563.273 52.7130  23
  -2 -24   5 244.071 57.7622   8
   2  24  -5 318.433 90.1667  15
  -2  24   4 2987.26 166.477  19
   2  24  -4 2980.09 158.423  15
  -2 -24   4 3091.11 117.414  17
  -2  24   4 2978.46 136.888  26
   2  24  -3 10173.1 282.351  15
  -2  24   3 9963.84 260.626  26
  -2 -24   3 10190.0 251.265  17
  -2  24   3 9320.41 284.540  19
  -2 -24   3 10248.1 246.413  18
   2  24  -2 879.273 163.286  15
  -2  24   2 718.398 139.153  19
  -2  24   2 673.795 106.737  26
   2 -24  -2 595.733 77.8222  18
  -2 -24   2 684.586 83.7633  18
  -2 -24   2 718.125 99.2065  17
   2  24  -1 8855.34 233.854  25
  -2  24   1 8818.49 241.007  26
   2 -24  -1 9950.29 242.840  18
  -2 -24   1 9364.15 224.129  18
   2  24  -1 10251.2 286.888  15
  -2 -24   1 10163.5 257.073  17
  -2  24   1 9510.52 270.909  19
  -2 -24   0 124.328 85.6871  17
   2 -24   0 140.432 84.4850  18
   2  24   0 34.0847 92.8084  25
  -2  24   0 279.059 132.539  15
   2  24   0 76.0952 137.944  15
   2  24   1 172687. 2904.86  15
  -2  24  -1 169347. 2922.87  15
   2  24   1 165032. 2922.49  25
   2 -24   1 173720. 2914.38  18
  -2 -24  -1 166171. 2898.13  17
   2  24   2 2514.35 144.745  25
  -2  24  -2 2548.88 185.815  15
   2 -24   2 2277.73 118.364  17
   2  24   3 4629.49 166.771  25
   2 -24   3 4627.96 146.902  18
   2 -24   4 5606.00 145.293   9
   2  24   4 5805.27 162.608  25
   2  24   4 5332.83 141.515  26
  -2  24  -4 5908.98 187.160  15
   2 -24   4 5256.76 141.354  18
   2 -24   5 8230.54 166.800  24
  -2 -25   5 1659.80 71.2230   8
   2  25  -5 1834.13 90.0365  15
   2  25  -4 1138.35 120.090  15
  -2 -25   4 1108.95 77.9984  17
  -2 -25   4 972.756 71.2971   8
  -2  25   4 1195.11 121.709  19
  -2  25   4 1036.36 97.6182  26
   2  25  -3 573.430 134.740  15
  -2  25   3 361.347 117.453  19
  -2  25   3 426.446 95.6813  26
  -2 -25   3 458.691 81.2393  17
   2 -25  -3 540.897 69.9818  17
  -2 -25   3 521.977 74.8169  18
  -2  25   2 21843.1 470.759  19
   2 -25  -2 20805.4 425.608  18
  -2  25   2 21363.9 449.122  26
   2 -25  -1 55.9188 70.2750  18
  -2 -25   1-17.1580 81.6075  17
  -2  25   1 53.7868 79.2743  26
   2  25  -1 65.0268 137.528  15
   2  25   0 9423.91 255.138  15
  -2 -25   0 9307.33 234.042  17
   2 -25   0 9020.54 230.332  18
   2  25   1 21727.7 430.530  15
  -2  25  -1 21323.4 447.416  15
   2  25   1 20315.9 438.909  25
   2 -25   1 20361.2 430.242  18
  -2 -25  -1 21100.5 417.721  17
  -2  25  -2 137869. 2319.50  15
   2 -25   2 132799. 2301.36  17
   2 -25   2 135647. 2306.82  18
   2  25   2 129588. 2315.44  25
   2  25   3 17558.1 374.874  25
   2 -25   3 17835.8 361.985  18
   2  25   3 18118.4 368.720  26
   2 -25   4 1643.28 67.8423   9
   2 -25   4 1341.76 67.4012  18
  -2  25  -4 1537.44 110.442  15
   2  25   4 1622.13 83.6123  25
  -2 -26   4 3861.75 111.240  17
  -2  26   4 3754.44 128.723  26
   2  26  -3 7918.95 214.573  15
  -2  26   3 7225.88 203.699  19
  -2  26   3 7007.57 190.092  26
   2 -26  -3 6571.34 165.748  17
  -2 -26   3 7448.99 186.053  17
  -2  26   2 3449.10 148.206  19
   2 -26  -2 3421.09 107.773  18
  -2  26   2 3417.22 135.030  26
   2 -26  -2 3653.79 127.662  17
  -2 -26   2 3885.73 139.083  17
   2  26  -1 3206.58 161.924  15
  -2 -26   1 2988.77 125.916  17
   2 -26  -1 2701.39 108.770  18
  -2  26   1 2589.75 111.776  26
   2 -26   0 302.097 84.6956  17
  -2 -26   0 354.359 77.6128  17
   2 -26   0 322.686 76.1294  18
   2  26   0 196.805 77.3635  25
   2  26   0 287.328 117.935  15
   2  26   1 28829.3 520.886  15
  -2  26  -1 27817.4 533.646  15
   2  26   1 25257.4 527.039  25
   2 -26   1 28401.4 528.155  18
   2 -26   1 28092.2 531.563  17
  -2 -26  -1 25715.4 509.673  17
  -2  26  -2 3702.91 162.972  15
   2 -26   2 3638.48 121.538  17
   2 -26   2 3611.73 125.564  18
   2  26   2 3454.07 137.117  25
   2  26   3 3560.08 122.574  25
   2  26   3 3603.26 116.659  26
  -2  26  -3 3614.16 143.292  15
   2 -26   3 3535.54 108.647  18
  -2 -27   4 63.2378 40.0512  17
   2  27  -4 79.8526 73.9433  15
  -2 -27   3-1.72880 57.9564  17
  -2  27   3 113.542 67.1843  26
   2  27  -3 75.2109 100.820  15
  -2 -27   2 5756.36 158.477  17
   2 -27  -2 5519.21 147.267  17
   2 -27  -1 3427.13 112.687  18
   2  27  -1 4190.17 158.517  15
  -2 -27   1 4035.32 131.876  17
   2 -27  -1 3813.56 129.969  17
  -2  27   1 3233.80 110.894  26
   2  27   0 220.648 102.300  15
  -2 -27   0 163.669 66.9797  17
   2 -27   0 214.275 73.4025  17
   2 -27   0 134.339 61.6626  18
   2  27   0 156.043 60.2036  25
   2 -27   1 842.265 75.7229  18
   2  27   1 725.761 81.8380  25
   2 -27   1 780.448 78.2708  17
  -2 -27  -1 688.325 60.7993  17
   2 -27   2 45610.8 822.545  18
   2 -27   2 44981.1 817.389  17
   2  27   2 45196.2 826.929  25
   2  27   3 1964.41 84.0165  25
   2  27   3 1943.30 79.4302  26
   2 -27   3 1991.20 73.9985  18
  -2 -28   3 831.231 57.1660  17
   2  28  -3 885.645 87.0460  15
  -2 -28   2 310.365 61.3842  17
   2 -28  -2 311.011 51.7353  17
  -2  28   2 246.304 58.8482  26
   2 -28  -1 2544.57 97.0649  17
  -2 -28   1 2402.75 96.5285  17
   2  28  -1 2562.17 121.001  15
   2 -28   0 1569.10 84.1694  17
  -2 -28   0 1398.48 76.2849  17
   2 -28   0 1375.73 74.6821  18
   2  28   0 1649.77 100.726  15
   2  28   1 1091.17 70.2412  25
   2 -28   1 1147.55 74.6255  17
   2 -28   1 1104.00 70.4300  18
   2  28   2 29483.2 556.576  25
   2 -28   2 29086.6 547.910  17
  -2 -29   2 53.9204 44.6767  17
   2  29  -2 74.3180 70.8745  15
  -2 -29   1 67.6410 48.7093  17
   2 -29  -1 3.84416 43.6089  17
   2  29  -1 157.095 74.1427  15
  -2 -29   0 163.205 40.5230  17
   2 -29   0 151.363 53.0461  17
   2 -29   0 120.651 38.8400  18
   2 -29   1 4311.94 108.002  18
   2 -29   1 4547.82 112.070  17
   2  29   1 4345.62 119.339  26
  -3   0   9 206.752 68.6652  31
  -3   0   9 316.503 81.4044  32
  -3   0   8 108898. 1967.84  27
  -3   0   8 114033. 1976.56  21
  -3   0   8 113763. 1955.81  31
  -3   0   8 113410. 1970.18  32
  -3   0   7-58.8240 98.1632  27
  -3   0   7-10.8534 97.8146  21
  -3   0   7-14.0299 101.013  32
  -3   0   7 117.019 94.4065  31
  -3   0   7-25.4076 86.6065  30
   3   0  -6 14146.1 307.421   5
  -3   0   6 13859.8 336.347  32
  -3   0   6 14056.5 335.736  21
  -3   0   6 13700.6 337.941   8
  -3   0   6 14600.3 329.885  31
  -3   0   6 14350.8 338.559  30
  -3   0   5 257.044 83.1830  21
  -3   0   5 278.472 84.3524  30
   3   0  -5 184.693 66.3307   5
   3   0  -4 68311.5 1180.86   5
  -3   0   4 69735.3 1195.60  30
   3   0  -3 54.3296 46.0892  13
   3   0  -3 89.9038 59.3455   5
  -3   0   3 52.2293 66.0316   4
  -3   0   3 53.9640 73.7087   2
  -3   0   3 191.547 67.3122  30
   3   0  -2 29351.4 525.263  13
  -3   0   2 28637.7 534.632   2
   3   0  -2 29280.5 517.340   1
   3   0  -2 28174.4 524.552   5
  -3   0   2 28809.8 533.383   4
   3   0  -1 216.515 62.5781   5
   3   0  -1 85.7814 62.0824  13
  -3   0   1 257.145 74.8667   2
   3   0  -1 158.799 41.4698   1
   3   0   0 482324. 7935.77  29
   3   0   0 477753. 7935.15  13
   3   0   0 462493. 7910.69   1
   3   0   0 479266. 7930.89   5
  -3   0   0 478553. 7938.84   4
  -3   0  -1 15.2346 64.9897   4
   3   0   1 4.96167 60.0071   7
   3   0   1 18.3478 31.8651   1
  -3   0  -1-37.2107 69.8824   2
  -3   0  -2 29714.7 558.724   4
   3   0   2 29886.0 568.767   7
   3   0   2 30158.3 561.061  29
  -3   0  -2 30747.4 567.875   2
   3   0   3 45.3115 71.0182   7
  -3   0  -3 4.94363 73.0594   2
   3   0   3 73.3642 67.9658  31
  -3   0  -3-29.3821 57.1603   4
   3   0   3 44.3657 73.0374  20
   3   0   3 44.4309 75.3912  16
   3   0   4 93689.4 1701.66   7
   3   0   4 94329.7 1700.92   6
   3   0   4 96570.6 1698.96  16
  -3   0  -4 98707.3 1696.33   2
   3   0   4 96708.6 1703.27  20
   3   0   4 97505.5 1691.06  24
   3   0   4 96849.6 1685.75  31
  -3   0  -5-12.4433 81.5262   2
   3   0   5 105.410 105.301  24
   3   0   5 67.1856 100.347  20
   3   0   5-11.1280 86.8533   7
   3   0   5-41.1375 108.684   6
  -3   0  -5-180.680 125.060   3
   3   0   5 62.2567 101.015  31
   3   0   6 38441.0 746.665   6
   3   0   6 39034.8 729.559  24
   3   0   6 37927.0 748.959  20
   3   0   7-12.4193 89.3260   6
   3   0   8 931.639 66.9856   6
  -3   1   9 57671.8 1008.03  31
  -3  -1   9 57420.7 1023.35  32
  -3  -1   9 57848.7 1013.44  31
  -3  -1   8 97208.3 1695.06  31
  -3  -1   8 97412.3 1707.58  32
  -3   1   8 98323.7 1691.06  31
  -3  -1   8 99758.0 1713.93  21
  -3   1   8 93719.9 1699.48  27
  -3  -1   8 94190.7 1710.94  27
  -3  -1   7-4.03719 100.571  27
  -3   1   7-30.2861 89.1301  27
  -3  -1   7 57.7058 98.8441  21
   3  -1  -7 55.8754 74.5264   1
  -3  -1   7 66.4229 101.834  32
  -3   1   7 50.6001 91.3981  31
  -3  -1   7 53.4854 94.1608  31
  -3  -1   7 36.1814 87.2424  30
   3   1  -6 44315.3 821.969   5
  -3  -1   6 44619.4 849.281  21
  -3  -1   6 43388.9 848.139  32
  -3  -1   6 46159.9 853.109   8
  -3   1   6 45142.2 834.930  31
  -3  -1   6 45296.4 852.425  30
  -3  -1   5 58984.2 1089.60  21
   3  -1  -5 61597.2 1067.34   5
   3   1  -5 60892.1 1074.17   5
  -3  -1   5 58904.8 1091.13  30
  -3  -1   4 15711.3 338.852   8
  -3   1   4 15627.6 342.598   8
   3  -1  -4 16083.1 322.774   5
   3   1  -4 16603.5 328.958   5
  -3  -1   4 16376.1 339.950  30
  -3  -1   3 42429.0 780.230   2
  -3   1   3 41580.4 790.790   2
   3  -1  -3 44556.6 772.601   1
  -3  -1   3 44256.1 784.412  30
   3   1  -3 45020.1 768.489  13
   3  -1  -3 43492.6 761.485  13
   3   1  -3 43871.4 776.503   5
  -3  -1   3 44174.6 777.746   4
  -3   1   3 41865.5 781.767   4
   3  -1  -3 42898.8 771.135   5
  -3  -1   2 12252.9 256.322   2
   3   1  -2 12578.4 241.177   1
   3  -1  -2 12879.8 244.558   1
  -3   1   2 12221.6 266.091   2
   3   1  -2 12617.3 252.777  13
   3  -1  -2 11833.7 246.076  13
   3  -1  -2 12201.2 249.567   5
  -3   1   2 11874.1 261.297   4
  -3  -1   2 12192.1 257.674   4
   3   1  -2 12282.2 252.653   5
   3  -1  -1 136705. 2312.54   5
   3   1  -1 136607. 2313.93   5
   3   1  -1 139604. 2318.69  13
   3  -1  -1 137105. 2315.45  29
   3   1  -1 135082. 2296.47   1
   3  -1  -1 139399. 2301.74   1
  -3   1   1 140579. 2324.67   2
  -3  -1   1 137947. 2317.73   2
  -3   1   1 132609. 2288.70   3
   3  -1  -1 135528. 2315.23  13
   3  -1   0 54480.4 940.723   5
  -3  -1   0 54181.8 947.339   4
   3   1   0 52218.6 939.612   5
  -3   1   0 55690.1 951.413   4
   3   1   0 54293.2 945.378  13
   3  -1   0 56343.6 947.409  29
   3  -1   0 53372.8 924.009   1
   3   1   0 52879.9 916.954   1
  -3  -1   0 53951.5 946.353   2
   3  -1   0 53346.8 945.326  13
  -3   1  -1 3116.95 113.498   4
  -3  -1  -1 3314.28 113.932   4
   3   1   1 3379.43 111.168  13
  -3   1  -1 3478.92 120.312   2
   3  -1   1 3347.40 110.586   7
   3   1   1 3054.97 76.0114   1
   3  -1   1 3157.42 85.3014   1
  -3  -1  -2 1034.46 86.3447   2
  -3   1  -2 1073.41 87.2031   2
  -3  -1  -2 869.147 75.8228   4
  -3   1  -2 1071.63 78.9357   4
   3  -1   2 918.244 79.4844   7
   3  -1   2 839.884 79.1732  29
   3  -1   3 1220.35 95.4892  20
   3  -1   3 1351.54 99.6388   7
   3  -1   3 1376.98 85.9270  29
   3   1   3 1304.73 98.2536  16
   3  -1   3 1387.16 96.6108  16
  -3   1  -3 1469.46 84.1302   4
  -3  -1  -3 1360.34 82.2077   4
   3   1   3 1412.69 92.2786  31
   3  -1   3 1350.51 91.6157  31
   3  -1   3 1239.52 93.9150  10
  -3  -1  -3 1231.46 94.5050   2
  -3   1  -3 1377.11 95.9766   2
   3  -1   3 1272.67 97.9294  24
   3  -1   4 921.248 112.846   6
   3  -1   4 1286.49 112.477  16
   3  -1   4 1112.05 107.907  20
   3  -1   4 1050.59 99.4438   7
   3   1   4 1214.82 112.099  24
   3  -1   4 1116.30 114.803  24
   3   1   4 1165.13 107.084  31
   3  -1   4 1200.62 105.728  31
  -3  -1  -4 1137.12 104.442   2
  -3   1  -4 1076.66 97.7609   2
   3  -1   5 936.358 116.367  20
   3  -1   5 963.872 108.552   7
   3  -1   5 934.981 127.282   6
  -3  -1  -5 930.909 102.664   2
  -3  -1  -5 971.719 131.352   3
  -3   1  -5 817.717 129.367   3
   3   1   5 1050.67 116.730  24
   3  -1   5 1054.34 119.879  24
   3   1   5 1041.79 113.192  31
   3  -1   5 1015.35 113.243  31
  -3   1  -5 827.855 96.6365   2
   3  -1   6 121.633 94.2047  20
   3  -1   6-3.27880 109.672   6
   3   1   6 116.961 97.3007  24
   3  -1   6 29.9702 101.176  24
   3  -1   6 192.872 102.118  31
   3  -1   7 2519.23 128.130   6
   3  -1   8 33.3194 54.1594   6
  -3   2   9 1520.18 78.0636  31
  -3  -2   9 1324.65 92.9945  32
  -3  -2   9 1440.49 87.9895  31
  -3  -2   8 17335.9 368.741  22
  -3  -2   8 18357.7 388.225  31
  -3  -2   8 18719.4 398.446  32
  -3   2   8 18485.3 378.950  31
  -3   2   8 17376.0 381.032  27
  -3  -2   8 18379.0 405.176  27
  -3  -2   8 18968.4 406.176  21
  -3  -2   7 536.979 103.721  21
   3  -2  -7 400.169 83.9303   1
  -3   2   7 391.090 88.4809  31
  -3  -2   7 459.876 102.198  31
  -3   2   7 313.975 89.3152  30
  -3  -2   7 366.396 90.6336  30
  -3  -2   7 214.974 109.546  27
  -3   2   7 388.067 97.2424  27
  -3  -2   7 287.946 101.664  32
  -3  -2   6 12402.0 301.706   8
  -3   2   6 11422.0 298.635  32
  -3  -2   6 12477.3 301.383  32
  -3  -2   6 12078.4 299.750  21
  -3   2   6 11613.4 297.620  21
   3   2  -6 11659.4 278.162   5
  -3  -2   6 12226.2 299.182  30
  -3   2   6 11869.8 282.932  31
  -3  -2   5 7266.68 202.953  30
  -3  -2   5 6987.31 186.944  17
   3  -2  -5 7275.28 178.302   5
  -3   2   5 7306.85 203.406  21
  -3  -2   5 7271.67 203.050  21
   3   2  -5 7299.95 192.234   5
  -3  -2   4 6767.52 162.560   4
   3  -2  -4 6972.73 166.598   5
  -3  -2   4 7180.30 185.162  30
  -3  -2   4 6639.83 185.052   8
   3   2  -4 7082.35 178.160   5
   3   2  -4 6778.24 155.447  13
  -3   2   3 2780.09 131.203   2
  -3  -2   3 2939.50 106.356   2
   3  -2  -3 3278.79 102.364   1
  -3  -2   3 3448.58 114.657  30
   3   2  -3 3158.53 100.466  13
   3  -2  -3 3247.35 103.795   5
  -3   2   3 2929.36 118.222   4
  -3  -2   3 3232.66 106.791   4
   3   2  -3 3338.32 112.914   5
   3  -2  -3 3278.26 90.9954  13
  -3   2   2 75166.2 1341.59   4
   3  -2  -2 77160.6 1325.61   5
  -3  -2   2 78699.1 1333.84   4
   3   2  -2 77666.4 1331.16   5
   3   2  -2 78524.8 1332.16  13
  -3   2   2 77293.9 1348.79   2
   3   2  -2 77316.6 1317.32   1
   3  -2  -2 78167.0 1322.69   1
  -3  -2   2 75949.0 1327.94   2
   3  -2  -2 75207.9 1323.99  13
   3  -2  -1 7446.79 163.687   5
   3   2  -1 6913.72 165.015   5
   3   2  -1 7084.43 168.235  13
   3  -2  -1 7286.78 167.726  29
   3   2  -1 6921.47 142.212   1
   3  -2  -1 7283.29 152.859   1
  -3   2   1 6881.57 140.383   3
  -3   2   1 7092.35 179.323   2
  -3  -2   1 7289.15 167.167   2
   3  -2  -1 6826.59 164.168  13
  -3  -2   0 40790.4 726.236   4
  -3   2   0 39836.8 729.524   4
   3  -2   0 40739.2 719.779   5
   3   2   0 40935.9 726.167  13
   3  -2   0 42243.6 727.236  29
   3   2   0 39761.4 691.597   1
   3  -2   0 41070.3 705.977   1
  -3  -2   0 40410.5 723.690   2
  -3   2   0 40580.5 707.651   3
   3  -2   0 40226.0 724.130  13
  -3  -2  -1 72773.9 1251.41   4
  -3   2  -1 73148.7 1255.30   4
   3   2   1 72724.3 1250.56  13
   3  -2   1 73409.2 1250.88   7
  -3   2  -1 74044.0 1257.92   2
   3  -2   2 3933.98 130.911  29
  -3  -2  -2 4193.39 129.881   4
  -3   2  -2 3983.38 128.861   4
   3   2   2 4269.09 126.997  13
   3  -2   2 4303.22 135.176   7
  -3  -2  -2 4227.34 138.560   2
  -3   2  -2 4404.12 140.232   2
   3  -2   3 11781.3 285.334  20
   3  -2   3 12928.4 289.770   7
   3  -2   3 12598.2 276.018  29
   3  -2   3 12541.1 283.091  16
   3  -2   3 12405.6 282.026  24
   3   2   3 12319.3 278.509  31
   3  -2   3 12295.7 272.288  31
  -3   2  -3 12505.9 270.808   4
  -3   2  -3 12294.1 286.270   3
  -3  -2  -3 12653.8 270.201   4
  -3  -2  -3 12851.1 287.383   2
  -3   2  -3 12763.6 284.324   2
   3  -2   4 1435.92 104.625   7
   3  -2   4 1609.38 119.523   6
   3  -2   4 1370.71 109.379  16
   3   2   4 1393.76 107.575  10
  -3  -2  -4 1481.41 109.316   2
  -3   2  -4 1398.95 105.695   2
   3   2   4 1488.96 111.134  31
   3  -2   4 1438.53 106.227  31
   3  -2   4 1203.20 106.342  20
   3  -2   4 1486.34 120.708  23
   3   2   4 1402.70 115.034  24
  -3  -2  -5 27069.3 552.162   3
   3  -2   5 26135.1 548.005  20
   3  -2   5 26205.8 546.549   6
   3   2   5 26021.8 547.979   7
   3  -2   5 26815.0 550.386   7
   3   2   5 26508.6 533.658  24
   3  -2   5 26126.9 535.121  24
  -3   2  -5 26369.8 551.384   3
  -3  -2  -5 25800.7 536.987   2
   3   2   5 27262.5 535.452  31
   3  -2   5 26395.2 528.721  31
   3  -2   6 347.115 103.237  20
   3  -2   6 557.073 119.121   6
   3  -2   6 504.074 108.030  24
   3  -2   6 545.705 100.593  31
   3  -2   7 45.9148 88.5801   6
   3  -2   8 878.265 63.5412   6
  -3   3   9 43674.1 778.137  32
  -3  -3   9 42490.7 776.022  32
  -3  -3   9 43015.7 771.876  31
  -3  -3   8 14484.8 326.161  22
  -3   3   8 16058.1 351.068  32
  -3  -3   8 15249.1 343.173  32
  -3  -3   8 15387.4 339.563  31
  -3   3   8 14995.4 323.180  31
  -3   3   8 15131.1 348.268  21
  -3  -3   8 14992.9 348.485  21
  -3  -3   8 15282.1 357.544  27
  -3  -3   7 19004.4 437.733  27
  -3   3   7 18295.6 412.253  27
  -3   3   7 17727.9 413.372  30
  -3  -3   7 18830.2 417.707  30
  -3  -3   7 19621.7 424.206   8
  -3  -3   7 18889.1 414.108  31
  -3   3   7 18687.4 418.757  32
  -3  -3   7 18887.3 418.748  32
  -3   3   7 18662.1 397.949  31
   3  -3  -7 19557.6 408.515   1
  -3  -3   7 19438.0 423.324  21
  -3   3   7 18967.5 423.975  21
   3   3  -6 10392.1 256.755   5
  -3   3   6 10685.0 259.322  31
  -3   3   6 10392.9 275.529  32
  -3  -3   6 10464.0 273.514  32
  -3  -3   6 10746.4 274.707  21
  -3   3   6 10503.5 277.626  21
  -3   3   6 10393.7 275.626  30
  -3  -3   6 10586.8 274.042  30
   3  -3  -6 10319.2 260.611   1
  -3  -3   5 551.815 73.8374  17
   3  -3  -5 669.327 62.4438   5
   3   3  -5 720.685 82.7588   5
  -3  -3   5 565.206 86.4629   8
   3  -3  -5 572.247 75.7797   1
  -3  -3   5 699.077 87.5562  30
  -3   3   5 818.727 90.1167  30
  -3   3   5 513.646 86.7170  21
  -3  -3   5 640.225 84.5239  21
  -3   3   4 21905.5 430.143  30
  -3  -3   4 21745.0 430.830  30
   3  -3  -4 21589.7 406.825   5
  -3  -3   4 21190.4 404.339   4
  -3  -3   4 20694.3 428.062   8
   3   3  -4 21852.7 404.577  13
   3   3  -4 21454.2 422.438   5
   3  -3  -3 1474.63 71.2678   5
  -3  -3   3 1561.79 78.5848   4
  -3   3   3 1613.47 88.0275  30
  -3  -3   3 1573.04 91.4826  30
   3   3  -3 1589.97 77.6751  13
  -3  -3   3 1432.60 74.2108   2
  -3   3   3 1586.03 115.196   2
   3  -3  -3 1553.06 75.2666   1
   3   3  -3 1552.55 86.8051   5
   3   3  -2 4317.18 125.869  13
   3  -3  -2 4260.46 116.276  29
  -3  -3   2 4305.30 118.684   2
  -3   3   2 3982.46 139.142   4
  -3  -3   2 4338.57 123.445   4
   3  -3  -2 4354.28 115.936   5
   3   3  -2 4420.24 126.294   5
  -3   3   2 4140.06 146.981   2
   3  -3  -2 4454.62 114.485   1
   3  -3  -2 4356.76 115.767  13
   3   3  -1 11895.1 253.308  13
   3  -3  -1 12463.8 250.543  29
  -3   3   1 11817.5 225.172   3
  -3  -3   1 12100.3 245.254   2
  -3   3   1 12264.8 265.371   2
   3  -3  -1 12478.6 243.858   5
   3   3  -1 12134.6 249.073   5
   3   3  -1 11662.9 222.479   1
   3  -3  -1 12344.4 236.905   1
   3  -3  -1 12239.7 247.946  13
   3  -3   0 30050.8 524.759  29
  -3  -3   0 28420.8 517.862   2
  -3   3   0 28029.3 528.120   2
  -3   3   0 28615.7 504.375   3
  -3   3   0 28128.4 528.532   4
  -3  -3   0 28664.9 521.969   4
   3   3   0 27241.3 481.105   1
   3  -3   0 29605.4 503.966   1
   3   3   0 27051.0 519.473  13
   3   3   1 1890.74 85.4678   7
   3  -3   1 1789.42 86.3386   7
   3   3   1 1751.93 86.5926  13
   3  -3   1 1659.96 66.9955   1
  -3   3  -1 1607.51 97.9541   2
  -3   3  -1 1833.08 92.7581   3
  -3  -3  -1 1782.55 88.8855   4
  -3   3  -1 1788.45 96.8654   4
  -3   3  -2 22251.7 427.586   3
  -3   3  -2 22284.0 432.580   2
  -3  -3  -2 22007.8 431.549   2
   3  -3   2 22949.4 431.875  29
  -3   3  -2 21764.4 427.544   4
  -3  -3  -2 22107.6 423.092   4
   3   3   2 22338.6 422.650  13
   3   3   2 21994.5 431.120   7
   3  -3   2 22359.0 431.054   7
   3  -3   3 32612.1 623.124  23
   3  -3   3 32426.3 622.386  24
  -3   3  -3 32124.8 612.831   4
  -3  -3  -3 33065.7 611.891   4
   3  -3   3 33648.7 630.860  20
   3   3   3 33868.2 631.685  20
   3   3   3 34092.6 633.747   7
   3  -3   3 32796.3 630.145   7
  -3   3  -3 33116.3 627.747   3
  -3   3  -3 33190.8 625.669   2
  -3  -3  -3 33301.3 628.546   2
   3  -3   3 31807.5 623.138  16
   3  -3   3 33169.7 619.026  29
   3   3   3 32476.1 618.939  31
   3  -3   3 32852.8 612.473  31
   3   3   4 639.838 102.432  31
   3  -3   4 784.397 94.9062  31
   3   3   4 471.594 94.0844   7
   3  -3   4 613.825 90.0085   7
   3   3   4 662.692 113.501   6
   3  -3   4 711.743 109.865   6
  -3  -3  -4 789.164 100.270   2
  -3   3  -4 548.820 89.1076   2
   3  -3   4 602.805 74.9796  29
   3   3   4 790.712 107.566  24
   3  -3   4 610.525 99.1148  20
   3   3   4 617.733 98.3448  20
   3   3   4 635.148 95.7149  10
   3   3   4 624.646 101.904  16
   3   3   5 80935.2 1453.64   6
   3  -3   5 79664.6 1452.08   6
   3   3   5 80780.5 1438.57  24
   3  -3   5 81242.0 1443.46  24
  -3   3  -5 81158.3 1459.32   3
  -3  -3  -5 80527.9 1449.05   2
   3   3   5 82701.1 1461.50   7
   3  -3   5 78509.8 1454.75   7
   3  -3   5 79335.5 1453.84  20
   3   3   5 84136.0 1460.01  20
   3   3   5 80372.3 1443.54  31
   3  -3   5 81664.0 1434.88  31
   3   3   6 213.864 110.528   6
   3  -3   6 187.564 107.968   6
   3  -3   6 256.734 96.7117  31
   3  -3   6 35.7632 101.210  24
   3  -3   6 133.998 90.1467  20
   3   3   6 156.517 98.5212  20
   3   3   7 2021.04 119.041   6
   3  -3   7 2045.53 117.073   6
   3   3   8 1120.72 63.9989   6
   3  -3   8 1126.10 64.1367   6
  -3   4   9 145.778 68.8228  32
  -3  -4   9 201.808 68.4838  32
  -3  -4   9 68.5808 68.5242  31
  -3  -4   8 5777.71 176.027  22
  -3   4   8 5620.48 185.659  32
  -3  -4   8 5559.14 185.788  32
  -3   4   8 5808.29 163.003  31
  -3   4   8 5968.13 192.061  21
  -3  -4   8 6334.05 195.297  21
  -3  -4   8 5832.56 195.866  27
   3  -4  -7 706.730 87.4422   1
  -3   4   7 874.015 113.035  32
  -3  -4   7 557.739 103.497  32
  -3  -4   7 819.531 119.564  27
  -3   4   7 605.345 90.9772  27
   3   4  -7 697.775 84.7265   5
  -3  -4   7 702.900 111.752  21
  -3   4   7 665.639 108.885  21
  -3  -4   7 728.729 110.163   8
  -3   4   7 733.119 90.7839  31
  -3   4   7 686.286 96.0595  30
  -3  -4   7 698.605 96.6262  30
  -3   4   6 17344.8 374.718  31
  -3   4   6 17501.8 398.893  32
  -3  -4   6 17785.4 399.207  32
  -3   4   6 18604.0 404.561  30
  -3  -4   6 17966.6 399.923  30
   3  -4  -6 18721.0 388.511   1
  -3   4   6 17843.6 398.759  21
  -3  -4   6 17533.6 397.860  21
  -3   4   6 18282.6 431.119  11
   3   4  -6 17930.0 387.152   5
  -3   4   5-53.5383 103.614  19
   3  -4  -5-78.6990 63.3429   1
  -3   4   5 28.8898 77.5714  30
  -3  -4   5 40.1653 70.8291  30
  -3  -4   5 41.0603 83.1772   8
   3   4  -5 35.9434 73.6253   5
  -3   4   5 45.7277 77.5893  21
  -3  -4   5 68.3651 77.5434  21
  -3  -4   5 14.0863 65.9557  17
   3   4  -4 46625.8 828.717   5
   3  -4  -4 44177.1 803.540   5
  -3  -4   4 45662.1 804.889   4
   3   4  -4 45984.9 810.849  13
  -3   4   4 46426.4 832.152  30
  -3  -4   4 46271.8 832.635  30
  -3  -4   4 44912.4 832.373   8
   3   4  -3 25825.4 498.870   5
  -3   4   3 29085.1 504.987  30
  -3  -4   3 27320.9 502.636  30
   3   4  -3 27472.6 496.277  13
  -3  -4   3 27203.1 490.274   4
   3  -4  -3 26803.4 482.624   5
  -3  -4   3 24916.2 476.991   2
  -3   4   3 24463.1 527.924   2
   3  -4  -3 25655.1 491.157   1
   3  -4  -2 387.147 57.2318  29
  -3  -4   2 544.876 58.0340   2
  -3   4   2 408.449 86.2062   4
   3   4  -2 468.737 70.1974   5
   3  -4  -2 430.511 55.1003   5
  -3  -4   2 487.732 65.1520   4
   3   4  -2 494.912 70.3707  13
   3  -4  -2 422.315 52.5742   1
  -3   4   2 490.112 95.7038   2
   3  -4  -1 144.518 61.8058  29
   3   4  -1 223.351 31.2875   1
  -3  -4   1 260.812 59.2725   2
   3  -4  -1 224.682 47.1267   1
   3   4  -1 151.082 66.3516  13
  -3  -4   1 206.668 64.1193   4
   3  -4  -1 182.077 53.1866   5
  -3   4   1 286.391 53.3954   3
   3  -4   0 16379.7 308.343   1
  -3  -4   0 15932.9 319.642   2
  -3   4   0 15961.8 310.700   3
  -3   4   0 16498.5 336.763   2
   3  -4   0 16544.7 327.059  29
  -3  -4   0 16374.8 325.674   4
  -3   4   0 15851.1 336.202   4
   3   4   0 16686.8 319.575   5
  -3   4  -1 24316.0 470.035   2
  -3   4  -1 24220.7 453.943   3
   3  -4   1 23620.4 443.285   1
   3   4   1 25236.8 458.776   7
   3  -4   1 24023.5 457.247   7
   3   4   1 24790.8 460.259  13
  -3   4  -1 23826.2 469.215   4
  -3  -4  -1 24149.4 460.752   4
   3   4   1 24243.6 452.622   5
  -3   4  -2-29.7727 81.7414   3
   3  -4   2-23.2056 61.9226   7
   3   4   2 47.6553 67.8136   7
  -3  -4  -2 3.90015 63.3515   4
  -3   4  -2 42.7049 69.1354   4
   3  -4   2 8.56330 71.1831  29
  -3  -4  -2 48.0125 71.8030   2
  -3   4  -2 15.6620 73.3746   2
   3  -4   2 63.0993 45.8026   1
   3   4   2 35.5058 56.7689  13
   3   4   2 48.2309 67.4624  10
   3   4   3 4201.10 150.492  20
   3  -4   3 4229.10 146.436  20
   3   4   3 3887.55 146.741   7
   3  -4   3 3956.93 145.948   7
  -3   4  -3 4344.98 146.938   2
  -3  -4  -3 4230.54 147.602   2
  -3   4  -3 4482.79 157.070   3
   3   4   3 4102.22 146.798  16
   3  -4   3 4246.52 147.509  16
   3  -4   3 4307.35 150.342  23
   3   4   3 4510.26 151.026  24
   3  -4   3 4309.19 149.166  24
  -3  -4  -3 4346.07 135.417   4
  -3   4  -3 4077.67 136.190   4
   3  -4   3 4411.34 136.627  31
   3  -4   3 4280.23 143.655  29
   3  -4   4 70864.2 1250.44  31
   3   4   4 70444.1 1271.17   7
   3  -4   4 70858.7 1269.87   7
   3   4   4 71088.5 1271.53   6
   3  -4   4 71287.9 1269.64   6
  -3   4  -4 67740.0 1258.27   2
  -3  -4  -4 71599.5 1273.39   2
   3   4   4 70389.7 1266.32  10
   3   4   4 71264.2 1268.51  16
   3  -4   4 68999.4 1246.88  29
   3   4   4 70742.7 1271.51  20
   3  -4   4 71860.7 1270.52  20
   3   4   4 70206.4 1258.65  24
   3  -4   5 78763.0 1410.75  20
   3   4   5 80813.2 1416.45  20
   3   4   5 78007.7 1410.08   6
   3  -4   5 79679.9 1408.72   6
   3   4   5 77362.1 1412.95   7
   3  -4   5 77981.5 1411.11   7
   3  -4   5 76243.2 1401.00  23
   3  -4   5 77409.5 1399.51  24
   3  -4   5 78891.4 1388.87  31
  -3  -4  -5 76306.4 1405.23   2
  -3   4  -5 80192.8 1418.52   3
   3   4   6 48.9690 92.1891  20
   3  -4   6 114.691 92.8647  20
   3   4   6 60.3584 104.671   6
   3  -4   6 52.4209 107.136   6
   3  -4   6 132.980 87.6119  31
   3  -4   6 55.1233 102.532  24
   3  -4   7 56.6470 77.7280  24
   3   4   7 69.3315 84.5308   6
   3  -4   7 134.289 85.3249   6
   3   4   8 585.894 52.5723   6
   3  -4   8 503.199 52.4605   6
  -3   5   9 13883.3 286.217  32
  -3  -5   9 13937.2 286.354  32
  -3   5   8 593.603 95.8385  32
  -3  -5   8 474.394 92.3747  32
  -3   5   8 546.590 98.6703  21
  -3  -5   8 558.224 98.0080  21
  -3  -5   8 584.607 91.1034  22
  -3  -5   8 529.063 104.649  27
  -3   5   8 450.709 72.1829  31
  -3   5   7 6836.19 212.675  21
  -3  -5   7 6253.77 208.951  21
  -3   5   7 6485.67 182.221  31
  -3   5   7 6969.17 211.180  32
  -3  -5   7 6512.06 206.828  32
   3  -5  -7 6742.01 193.899   1
  -3   5   7 6125.30 199.756  30
  -3  -5   7 6430.72 201.230  30
  -3  -5   7 6833.64 234.670  27
  -3  -5   7 6702.18 210.968   8
   3   5  -7 6427.03 191.261   5
  -3   5   6 12941.8 334.730  19
   3  -5  -6 14008.0 313.801   1
   3   5  -6 13721.4 317.739   5
  -3   5   6 13577.4 364.861  11
  -3  -5   6 13367.9 325.192  21
  -3   5   6 13208.7 326.953  21
  -3   5   6 13595.4 326.413  30
  -3  -5   6 13834.4 327.039  30
  -3  -5   6 14276.6 353.259  27
  -3   5   6 13476.1 300.411  31
  -3   5   6 12938.3 322.070  32
  -3  -5   6 14200.6 327.564  32
  -3  -5   5 12319.1 293.630   8
  -3  -5   5 12367.4 279.054  17
   3  -5  -5 12585.6 281.916   1
  -3   5   5 12354.6 314.999  19
  -3   5   5 11991.5 271.265  31
  -3   5   5 13037.9 294.527  30
  -3  -5   5 12995.9 294.378  30
   3   5  -5 12673.1 289.875   5
  -3   5   5 11899.4 290.020  21
  -3  -5   5 12671.2 291.664  21
   3   5  -4 96136.2 1640.73  13
  -3  -5   4 93635.4 1652.55  17
  -3   5   4 96120.6 1657.07  30
  -3  -5   4 95322.3 1656.34  30
   3  -5  -4 94329.8 1649.03   1
   3   5  -4 95419.7 1655.29   5
  -3  -5   4 94455.3 1659.12   8
   3  -5  -4 94521.3 1625.29   5
  -3  -5   4 96088.6 1628.77   4
  -3  -5   3 47.6759 61.7481  30
  -3   5   3 27.0021 60.2586  30
   3   5  -3 45.4548 64.7527   5
   3  -5  -3 9.86783 43.6867   5
  -3  -5   3 15.3664 51.6272   4
   3   5  -3 111.519 59.7545  13
   3   5  -2 59.5244 64.1540   5
   3  -5  -2 46.9494 47.9118   5
  -3  -5   2 21.7546 55.8237   4
   3   5  -2 40.4726 63.8994  13
   3  -5  -2 45.2027 44.6802   1
  -3  -5   2 79.1894 45.4452   2
  -3   5   2 75.9970 92.1006   2
   3  -5  -2 44.0433 52.6770  29
   3  -5  -1 71348.8 1188.38  29
  -3   5   1 68387.1 1168.45   3
  -3  -5   1 68668.8 1178.23   2
  -3  -5   1 69385.3 1188.68   4
   3  -5  -1 69729.6 1178.39   5
   3  -5  -1 70934.5 1179.04   1
   3   5  -1 69619.8 1194.19  13
  -3   5   0 63090.3 1091.98   3
  -3   5   0 64691.4 1120.13   2
  -3  -5   0 62367.8 1099.16   2
   3   5   0 62789.1 1097.18   5
  -3  -5   0 62713.0 1105.21   4
  -3   5   0 61624.3 1118.67   4
   3  -5   0 64225.3 1091.98   1
   3  -5   0 63436.0 1107.56  29
   3   5   1 107433. 1803.31   7
   3  -5   1 104667. 1801.24   7
  -3   5  -1 106324. 1799.83   3
  -3  -5  -1 102200. 1805.20   2
  -3   5  -1 107649. 1817.13   2
  -3  -5  -1 104683. 1805.59   4
  -3   5  -1 101602. 1814.77   4
   3   5   1 106912. 1797.35   5
   3  -5   1 103150. 1790.80   1
   3   5   1 104992. 1804.64  13
   3   5   2 1639.27 94.3082  10
   3   5   2 1757.28 86.5103  13
   3  -5   2 1881.75 102.579  29
  -3  -5  -2 1771.69 92.6217   4
  -3   5  -2 1538.06 97.0472   4
   3  -5   2 1350.35 76.7046   1
  -3   5  -2 1870.05 108.722   3
  -3   5  -2 1920.90 105.764   2
   3   5   2 1751.45 93.2905   7
   3  -5   2 1956.59 95.7514   7
   3  -5   3 3309.87 130.003  29
   3   5   3 3274.27 131.409  20
   3  -5   3 3305.22 131.960  20
   3   5   3 3235.68 131.767   7
   3  -5   3 3229.10 127.120   7
   3  -5   3 3199.04 133.969   6
   3   5   3 3429.14 133.931  16
   3  -5   3 3372.72 131.856  16
   3  -5   3 3306.31 135.950  23
   3   5   3 3387.95 134.795  24
  -3  -5  -3 3282.73 119.644   4
  -3   5  -3 3371.23 146.559   3
  -3   5  -3 3357.27 132.621   2
  -3  -5  -3 3474.48 136.562   2
   3  -5   3 3309.02 119.189  31
   3  -5   4 100163. 1726.24  31
   3   5   4 99348.9 1750.11  20
   3  -5   4 98504.9 1747.01  20
   3   5   4 99595.8 1751.04   7
   3  -5   4 98091.8 1748.16   7
   3   5   4 100607. 1750.43   6
   3  -5   4 99177.7 1747.47   6
  -3   5  -4 98270.8 1740.85   2
  -3  -5  -4 100061. 1753.17   2
   3   5   4 98625.5 1745.94  10
   3   5   4 101683. 1748.71  16
   3  -5   4 98789.6 1729.17  29
   3  -5   4 97173.3 1742.31  23
   3   5   5 54698.9 1016.46   7
   3  -5   5 54236.2 1014.03   7
  -3  -5  -5 53749.9 1012.00   2
  -3   5  -5 54781.5 1022.46   3
   3   5   5 55720.3 1014.06   6
   3  -5   5 54742.1 1010.46   6
   3  -5   5 55470.6 1007.26  24
   3  -5   5 53860.5 1010.80  20
   3   5   5 55766.7 1016.95  20
   3  -5   5 54273.9 991.238  31
   3   5   5 52673.6 998.625  28
   3   5   6 3641.64 158.104   6
   3  -5   6 3634.90 159.497   6
   3  -5   6 3710.33 150.320  20
   3   5   6 3566.94 154.468  20
   3  -5   6 3368.42 155.409  24
   3  -5   7 119.286 80.7102  24
   3   5   7 115.909 82.9886   6
   3  -5   7 171.474 82.1070   6
  -3   6   9 7310.34 172.815  32
  -3  -6   9 7437.65 173.283  32
  -3  -6   8 459.553 105.014  27
  -3   6   8 414.853 88.5834  32
  -3  -6   8 399.091 87.9572  32
  -3  -6   8 492.687 90.2907  22
  -3   6   8 578.283 96.2181  21
  -3  -6   8 491.005 92.7946  21
  -3  -6   7 7464.86 223.769   8
  -3  -6   7 7226.37 245.085  27
  -3   6   7 7480.94 220.122  21
  -3  -6   7 7263.37 217.802  21
   3  -6  -7 7362.29 204.365   1
  -3   6   7 7255.52 217.112  32
  -3  -6   7 7360.04 218.187  32
  -3   6   7 6789.44 186.744  31
  -3  -6   7 7231.87 218.743  31
  -3   6   6 4530.51 173.534  32
  -3  -6   6 5152.46 176.170  32
  -3   6   6 4627.91 145.995  31
  -3   6   6 4458.91 169.011  30
  -3  -6   6 4661.15 169.973  30
   3  -6  -6 5042.01 164.881   1
  -3  -6   6 4775.47 172.845  21
  -3   6   6 4414.11 170.374  21
   3   6  -6 4740.59 168.117   5
  -3   6   6 4773.38 230.258  11
  -3   6   6 4649.95 196.772  19
  -3  -6   5 2237.93 116.224  21
  -3   6   5 2249.83 117.686  21
  -3  -6   5 2247.77 118.300   8
   3  -6  -5 2309.89 110.525   1
  -3  -6   5 2140.71 106.316  17
   3   6  -5 2337.14 117.089   5
  -3   6   5 2056.44 155.298  19
  -3   6   5 2544.87 119.234  30
  -3  -6   5 2413.88 116.494  30
  -3  -6   4 20371.2 415.092   8
  -3  -6   4 19784.8 408.635  17
   3   6  -4 20163.9 414.505   5
   3  -6  -4 21136.9 408.278   1
  -3   6   4 21937.6 418.696  30
  -3  -6   4 20353.5 411.497  30
  -3   6   4 19521.9 445.170  19
   3   6  -4 20420.6 401.609  13
   3  -6  -3 250.179 45.1549   5
   3   6  -3 241.032 68.0816   5
  -3  -6   3 292.821 55.1771   4
  -3   6   3 358.776 66.1897  30
  -3  -6   3 313.316 65.6311  30
   3   6  -3 265.365 65.4860  13
   3   6  -2 8256.90 200.499  13
   3  -6  -2 8322.11 176.637   5
  -3  -6   2 8382.40 190.609   4
  -3  -6   2 8456.82 174.170   2
   3  -6  -2 8225.37 184.144  29
  -3   6   2 8301.19 236.747   2
   3  -6  -2 8025.53 184.391   1
   3   6  -1 15920.8 321.351  13
  -3  -6   1 16127.8 315.603   4
   3   6  -1 17033.6 314.307   5
  -3   6   1 14872.7 337.636   4
  -3  -6   1 15775.1 302.099   2
  -3   6   1 15830.4 301.235   3
   3  -6  -1 15936.6 313.970  29
   3  -6  -1 16404.2 306.741   1
   3   6  -1 14743.5 276.066   1
   3   6   0 149.807 58.6944   5
  -3   6   0 140.404 84.3003   4
  -3  -6   0 84.8607 68.6064   4
   3  -6   0 115.419 69.2363  29
   3  -6   0 198.576 50.7690   1
  -3   6   0 119.452 84.5955   2
  -3  -6   0 125.640 59.0687   2
  -3   6   0 129.288 73.4388   3
   3   6   1 2184.54 96.9287  13
   3   6   1 2172.52 88.0086   7
   3  -6   1 2134.07 91.1789   7
  -3   6  -1 2117.75 106.114   3
  -3   6  -1 2128.14 112.595   2
  -3  -6  -1 2118.67 97.8070   2
   3  -6   1 2267.43 83.7533   1
   3   6   1 2128.39 86.3773   5
  -3  -6  -1 2203.96 101.996   4
  -3   6  -1 2013.19 112.085   4
  -3  -6  -2 5962.57 161.026   4
   3   6   2 5480.34 155.352  20
   3  -6   2 5320.35 152.539  20
   3   6   2 5731.73 160.413   7
   3  -6   2 5711.03 156.786   7
   3  -6   2 5666.85 167.302  29
   3   6   2 5438.12 160.305  16
   3  -6   2 5506.95 147.788   1
   3   6   2 5588.04 152.569  13
  -3   6  -2 5577.14 168.464   2
  -3   6  -2 5819.04 170.211   3
   3  -6   3 3847.55 146.950  23
   3  -6   3 3942.02 143.274  29
   3  -6   3 4094.00 143.494  20
   3   6   3 4062.36 144.152  20
   3   6   3 3583.15 140.217   7
   3  -6   3 3786.06 139.164   7
   3   6   3 3852.69 147.435   6
   3  -6   3 3874.52 143.409   6
   3   6   3 3872.71 144.096  16
  -3  -6  -3 3724.45 129.170   4
   3  -6   3 4106.42 128.524  31
   3   6   3 3781.53 145.676  10
  -3   6  -3 4068.25 156.712   3
  -3  -6  -3 3933.65 149.000   2
  -3   6  -3 4066.80 145.425   2
   3   6   4 19923.1 423.084  10
   3   6   4 19844.9 421.679  20
   3  -6   4 20101.6 421.539  20
   3   6   4 19331.2 420.603   7
   3  -6   4 19744.7 419.807   7
   3   6   4 19846.5 423.170   6
   3  -6   4 19710.9 421.173   6
   3   6   4 20012.2 422.223  16
   3  -6   4 19793.8 407.108  29
   3  -6   4 19144.6 420.065  23
   3  -6   4 18632.4 419.171  24
  -3   6  -4 19256.9 413.963   2
  -3  -6  -4 19474.0 425.415   2
   3  -6   4 20087.0 401.275  31
   3   6   5 5934.72 193.464   7
   3  -6   5 5774.88 191.002   7
   3   6   5 5961.19 199.111   6
   3  -6   5 5698.61 195.485   6
   3   6   5 5546.00 193.762  16
  -3  -6  -5 5680.60 196.115   2
  -3   6  -5 5985.77 215.189   3
   3  -6   5 5781.06 195.324  20
   3   6   5 5844.72 196.574  20
   3  -6   5 5922.23 180.056  31
   3   6   5 5563.98 189.235  28
   3   6   6 496.297 98.9326  20
   3  -6   6 441.368 91.7785  20
   3  -6   6 414.415 107.213  24
   3   6   6 497.300 107.531   6
   3  -6   6 477.419 102.293   6
   3  -6   7 3271.75 124.290  24
   3   6   7 3215.16 126.885   6
   3  -6   7 3338.93 123.991   6
   3   7  -9 1037.48 61.3312  16
  -3   7   9 1172.57 71.0623  32
  -3  -7   9 1317.35 72.0965  32
  -3  -7   9 1427.30 80.8110  31
  -3   7   8 895.573 93.1247  32
  -3  -7   8 906.008 88.6131  32
  -3  -7   8 997.746 104.124  31
  -3  -7   8 895.158 101.932  22
  -3  -7   8 920.650 113.323  27
  -3  -7   8 828.288 94.6457  21
  -3   7   8 1056.85 98.0410  21
  -3  -7   8 928.018 97.9740   8
  -3   7   7 1291.06 113.935  21
  -3  -7   7 1272.10 112.233  21
  -3  -7   7 1290.24 118.918   8
  -3   7   7 1378.16 151.572  11
  -3   7   7 1324.21 105.021  32
  -3  -7   7 1408.52 114.167  32
  -3  -7   7 1176.05 115.267  31
  -3   7   6 115.830 128.139  19
   3   7  -6-70.1499 81.1489   5
  -3   7   6 81.2795 85.3311  32
  -3  -7   6 6.22137 88.9335  32
  -3   7   6 79.4453 80.3663  30
  -3  -7   6-16.4022 79.3034  30
  -3  -7   6 13.7846 90.4468   8
   3  -7  -6 20.3728 68.5209   1
  -3   7   6 121.175 89.1282  21
  -3  -7   6-47.5770 88.6529  21
  -3   7   6 72.9560 167.695  11
  -3  -7   5 247.267 74.1550  21
  -3   7   5 115.378 78.1792  21
  -3  -7   5 100.804 83.2971   8
  -3   7   5 122.470 128.603  19
  -3  -7   5 76.8491 67.8399  17
   3  -7  -5 151.071 67.1409   1
  -3   7   5 103.549 77.8507  32
  -3  -7   5 211.708 76.3244  32
   3   7  -5 75.4055 81.0920   5
  -3   7   5 112.926 75.2486  30
  -3  -7   5 143.216 74.6592  30
  -3   7   4 7429.07 241.531  19
  -3  -7   4 7721.08 203.435   8
  -3  -7   4 7732.55 198.118  17
  -3   7   4 8085.38 202.500  30
  -3  -7   4 7888.56 201.364  30
   3  -7  -4 7633.39 194.506   1
  -3   7   4 7649.24 201.215  12
   3   7  -4 7976.76 207.387   5
   3   7  -4 7992.56 195.972  13
   3  -7  -3 25621.0 472.601   5
  -3  -7   3 26511.4 489.522   4
   3   7  -3 25680.8 503.817   5
   3  -7  -3 26074.5 475.359  29
  -3  -7   3 27299.0 501.061  30
   3   7  -2 30988.9 587.659  13
  -3   7   2 30625.5 625.756   2
  -3  -7   2 31807.2 555.897   2
   3  -7  -2 31599.9 570.333  29
  -3  -7   2 31207.1 575.219   4
   3   7  -1 6184.37 166.159  13
  -3   7   1 5938.21 188.662   2
   3  -7  -1 6530.05 150.549   1
   3   7  -1 5469.10 112.381   1
   3  -7  -1 6163.18 158.318  29
   3   7  -1 6245.15 154.154   5
  -3  -7   1 6602.14 160.668   4
  -3  -7   1 6023.17 141.851   2
  -3   7   1 6132.91 149.762   3
   3  -7   0 18524.0 359.342   1
  -3   7   0 19280.1 396.155   2
  -3   7   0 19059.8 366.822   3
  -3  -7   0 18424.8 363.124   2
   3  -7   0 18932.9 377.013  29
  -3  -7   0 18566.6 371.415   4
   3   7   0 19043.9 362.345   5
   3   7   1 2375.64 100.993  13
   3  -7   1 2459.47 91.1079   1
   3   7   1 2447.45 94.7101   7
   3  -7   1 2357.19 91.6026   7
  -3   7  -1 2455.71 114.676   3
  -3   7  -1 2312.83 118.558   2
  -3  -7  -1 2439.09 104.862   2
   3   7   1 2473.74 91.7296   5
  -3  -7  -1 2482.66 106.210   4
   3  -7   1 2293.19 114.072  29
  -3  -7  -2 3727.48 130.501   4
   3   7   2 3795.91 126.211  20
   3  -7   2 3753.61 125.567  20
   3   7   2 3783.76 129.715   7
   3  -7   2 3812.66 127.027   7
   3  -7   2 4180.23 143.611  29
   3   7   2 3767.50 132.642  16
   3  -7   2 3639.75 120.730   1
   3   7   2 3919.51 124.329  13
  -3   7  -2 3863.29 147.838   3
  -3   7  -2 4108.08 144.117   2
   3  -7   3 15898.6 336.003  20
   3   7   3 15645.5 337.421  20
   3   7   3 15525.7 337.381   7
   3  -7   3 15278.3 332.984   7
   3   7   3 15330.5 338.157   6
   3  -7   3 15003.4 336.932   6
   3   7   3 15303.8 338.768  16
  -3  -7  -3 15606.6 331.303   4
   3  -7   3 15645.1 341.201  29
   3  -7   3 15449.7 338.241  23
   3   7   3 15444.9 317.316  13
   3   7   3 14811.7 340.618  10
  -3   7  -3 15680.0 351.094   3
  -3  -7  -3 15088.4 345.082   2
  -3   7  -3 15939.4 343.674   2
   3   7   4 23436.3 488.632  10
   3  -7   4 24340.4 466.512  31
   3  -7   4 23686.6 484.790  20
   3   7   4 23774.3 489.460  20
   3   7   4 23427.5 486.854   7
   3  -7   4 23053.9 485.183   7
   3   7   4 24534.5 491.029   6
   3  -7   4 23456.4 488.197   6
   3  -7   4 23953.5 478.894  29
   3  -7   4 23215.2 488.064  23
   3  -7   4 23145.5 489.364  24
  -3  -7  -4 23717.6 497.208   2
   3   7   4 23811.7 488.652  16
   3   7   5 11602.1 296.130  20
   3  -7   5 11394.0 290.819  20
   3   7   5 11622.2 294.182   7
   3  -7   5 11532.8 291.878   7
   3   7   5 11984.9 297.547   6
   3  -7   5 11992.7 296.059   6
   3   7   5 12026.9 295.954  16
   3   7   5 12357.6 294.064  10
  -3   7  -5 11897.8 317.211   3
  -3  -7  -5 11910.0 302.316   2
   3   7   5 11620.8 296.263  28
   3  -7   5 12150.9 275.477  31
   3  -7   6 697.308 112.938  24
   3   7   6 756.445 95.1447  20
   3  -7   6 850.380 97.1893  20
   3   7   6 791.788 103.535   6
   3  -7   6 723.963 98.9999   6
   3  -7   7 24.7557 77.1564  24
   3   7   7 81.2668 70.3804   6
   3  -7   7-1.77049 70.1199   6
  -3  -8   9 870.044 57.3370  32
   3   8  -9 757.036 56.5839  16
  -3  -8   8 962.963 101.685  22
  -3  -8   8 881.543 96.0239   8
  -3  -8   8 966.880 89.7809  21
  -3   8   8 892.193 91.1449  21
  -3  -8   8 981.824 113.752  27
  -3   8   8 1031.11 86.7480  32
  -3  -8   8 907.588 83.9734  32
  -3  -8   8 1083.80 98.7327  31
  -3   8   7 336.710 142.816  11
  -3  -8   7 238.618 103.043  31
  -3   8   7 216.316 87.8914  21
  -3  -8   7 178.792 83.3717  21
  -3   8   7 229.648 85.6203  32
  -3  -8   7 337.270 89.4995  32
  -3   8   6 3177.87 142.438  21
  -3  -8   6 3231.60 141.486  21
  -3   8   6 3077.61 135.928  30
  -3  -8   6 3025.22 134.401  30
   3  -8  -6 3462.10 134.691   1
  -3  -8   6 3077.82 149.703   8
  -3   8   6 3129.39 187.881  19
  -3   8   6 2954.14 135.958  32
  -3  -8   6 3335.40 142.051  32
   3   8  -6 3246.42 144.790   5
  -3  -8   6 3347.97 174.736  27
  -3   8   6 3166.66 215.044  11
  -3  -8   5 376.139 91.0188   8
  -3   8   5 508.618 142.352  19
  -3  -8   5 498.641 77.4777  17
  -3   8   5 412.748 79.3602  32
  -3  -8   5 406.082 79.3265  32
   3  -8  -5 415.339 75.8282   1
   3   8  -5 525.202 91.0289   5
  -3   8   5 468.885 81.8364  30
  -3  -8   5 433.450 78.0019  30
  -3   8   5 457.598 85.3968  21
  -3  -8   5 491.223 79.1611  21
  -3   8   4 667.538 133.936  19
  -3  -8   4 563.198 77.4431  17
   3  -8  -4 470.625 69.0719   1
  -3   8   4 625.037 96.3246  12
  -3  -8   4 541.601 71.9407  21
  -3  -8   4 584.604 82.9657   8
   3   8  -4 605.306 85.4404   5
  -3   8   4 599.014 70.4388  30
  -3  -8   4 631.434 74.4747  30
  -3   8   3 20058.2 381.965  30
  -3  -8   3 19869.5 382.205  30
  -3   8   3 18643.1 431.566  19
  -3  -8   3 19129.6 371.188   4
  -3  -8   3 18883.2 387.759  17
  -3  -8   3 18875.7 383.484   8
   3  -8  -3 18998.6 378.819   1
  -3  -8   2 1764.44 86.2731   4
   3   8  -2 1823.45 91.3100   5
  -3  -8   2 1752.72 63.3838   2
   3  -8  -2 1829.11 80.6738  29
   3   8  -1 8.37709 68.9047  13
  -3  -8   1 56.7957 63.1206   4
   3   8  -1 11.8729 60.5004   5
  -3   8   1 8.85816 70.3162   3
  -3  -8   1 33.6915 48.1874   2
  -3   8   1 44.8753 100.463   2
   3  -8  -1 22.6184 51.7577   1
   3  -8  -1 83.4805 67.9488  29
  -3   8   0 4230.56 159.752   2
   3  -8   0 3902.49 118.600   1
  -3   8   0 4416.83 142.037   3
  -3  -8   0 4165.18 122.171   2
   3  -8   0 4258.81 139.440  29
  -3  -8   0 4084.19 132.920   4
   3   8   0 4269.92 121.071   5
   3   8   1 13254.3 287.663  13
  -3   8  -1 13429.7 306.809   2
   3  -8   1 13462.4 278.264   1
   3   8   1 14251.6 280.971   7
   3  -8   1 13642.1 279.144   7
  -3   8  -1 13123.2 293.255   3
  -3  -8  -1 12681.5 286.022   2
   3   8   1 13082.4 271.948   5
  -3  -8  -1 13322.8 289.162   4
   3  -8   1 13540.1 299.558  29
  -3  -8  -2 48921.2 881.854   4
   3  -8   2 47896.9 872.134  20
   3   8   2 46973.3 872.791  20
   3   8   2 49941.5 877.836   7
   3  -8   2 49628.8 875.758   7
   3  -8   2 50663.9 894.752  29
   3   8   2 47837.4 880.111  16
   3  -8   2 45823.5 872.904   1
  -3   8  -2 49128.2 893.059   2
   3   8   2 48695.9 884.696  15
   3   8   2 48955.1 872.786  13
  -3   8  -2 50155.6 890.964   3
  -3  -8  -2 47752.8 885.913   2
   3  -8   3 5787.08 181.402  23
   3  -8   3 5967.26 183.328  29
  -3   8  -3 5968.03 199.019  12
   3   8   3 6068.18 187.230  10
   3   8   3 5786.18 156.949  13
   3  -8   3 5911.13 174.366  20
   3   8   3 5974.84 176.229  20
   3   8   3 6054.69 172.969   7
   3  -8   3 6075.90 173.665   7
   3   8   3 5933.75 180.262   6
   3  -8   3 5677.90 176.254   6
   3   8   3 6201.02 183.770  16
  -3  -8  -3 6018.17 173.855   4
  -3   8  -3 5663.55 182.505   2
  -3   8  -3 6088.38 199.536   3
  -3  -8  -3 5975.61 189.760   2
   3   8   4 3.13677 89.4046  10
   3   8   4-27.1099 92.9867  16
   3  -8   4 31.4095 76.1900  29
  -3  -8  -4-6.93922 91.5270   2
   3  -8   4 81.4472 72.1044  31
   3  -8   4 132.919 104.690  23
   3  -8   4 5.80966 75.7393  20
   3   8   4 39.1523 80.1334  20
   3   8   4 18.6251 73.3487   7
   3  -8   4 66.2992 76.6958   7
   3   8   4 41.3251 87.0458   6
   3  -8   4 51.0543 91.7037   6
   3   8   5 4798.52 168.741  20
   3  -8   5 4399.24 163.205  20
   3   8   5 4466.51 164.738   7
   3  -8   5 4198.65 160.312   7
   3   8   5 4629.60 169.764   6
   3  -8   5 4668.17 170.921   6
   3   8   5 4809.24 170.110  16
   3   8   5 4535.51 174.031  28
   3  -8   5 4372.00 179.378  23
  -3   8  -5 4224.06 195.080   3
  -3  -8  -5 4688.80 176.759   2
   3   8   5 4654.72 165.667  10
   3  -8   5 4373.67 148.448  31
   3  -8   6 9252.43 243.715  24
   3   8   6 9256.00 237.125   6
   3  -8   6 8906.22 232.725   6
   3  -8   6 9247.13 233.412  20
   3   8   6 9259.53 234.369  20
   3   8   7 4010.54 125.418   6
   3  -8   7 3969.15 123.453   6
   3   9  -9 461.858 50.9386  16
  -3  -9   9 440.606 39.7547  32
  -3  -9   8 1958.85 109.594   8
  -3  -9   8 2015.17 117.205  22
  -3  -9   8 1616.89 97.5378  21
  -3   9   8 1769.65 93.2824  32
  -3  -9   8 1834.62 94.0930  32
  -3  -9   8 2030.98 111.433  31
  -3   9   7 323.868 128.532  19
  -3  -9   7 357.859 103.495  31
  -3   9   7 424.530 85.2544  32
  -3  -9   7 260.979 83.6226  32
  -3  -9   7 420.052 88.2350  21
  -3   9   7 389.413 87.8137  21
  -3   9   7 333.291 143.635  11
  -3  -9   6 610.999 100.271   8
  -3   9   6 547.921 149.751  19
  -3   9   6 567.935 84.3770  30
  -3  -9   6 603.526 82.9714  30
   3  -9  -6 542.499 78.4889   1
  -3   9   6 722.292 91.9757  32
  -3  -9   6 479.552 91.0966  32
  -3  -9   6 618.537 125.598  27
   3   9  -6 601.708 97.7197   5
  -3   9   6 683.151 176.526  11
  -3   9   6 642.878 94.1535  21
  -3  -9   6 482.211 90.8455  21
  -3  -9   5 199.479 90.3609   8
  -3   9   5 266.838 148.678  19
  -3  -9   5 235.025 75.6175  17
   3  -9  -5 281.660 70.8959   1
  -3   9   5 319.647 77.9594  32
  -3  -9   5 263.304 80.3142  32
  -3   9   5 374.248 170.115  11
   3   9  -5 349.871 91.1532   5
  -3   9   5 290.582 74.9632  30
  -3  -9   5 290.377 75.2173  30
  -3   9   5 297.780 79.4047  21
  -3  -9   5 203.891 76.4616  21
  -3   9   4 3530.13 127.449  21
  -3  -9   4 3704.29 128.237  21
  -3   9   4 3763.21 193.572  19
  -3  -9   4 3761.33 135.547  17
  -3   9   4 3658.69 129.058  30
  -3  -9   4 3843.25 128.929  30
  -3   9   4 3625.40 148.158  12
   3   9  -4 3657.91 142.938   5
  -3  -9   4 3757.60 140.551   8
   3  -9  -4 3661.79 125.526   1
  -3   9   3 17873.1 419.284  19
  -3   9   3 18497.3 360.939  30
  -3  -9   3 18221.5 360.850  30
  -3  -9   3 17974.7 354.675   4
   3  -9  -3 18155.4 365.847   1
  -3  -9   3 17815.2 372.873  17
   3  -9  -2 3350.50 108.737  29
  -3   9   2 3264.43 104.533  30
  -3  -9   2 3236.12 104.559  30
  -3   9   2 3347.80 170.049  19
  -3  -9   2 3100.55 118.518  17
  -3  -9   2 3217.43 111.287   4
   3   9  -2 3304.26 117.429   5
   3   9  -1 12166.4 259.107   5
  -3  -9   1 12212.5 264.453   4
  -3   9   1 12274.8 311.810   2
  -3  -9   1 12067.5 244.600   2
  -3   9   1 12040.5 259.760   3
   3  -9  -1 12284.3 266.584  29
   3   9  -1 12611.8 276.790  13
   3  -9   0 491.233 60.1010   1
  -3   9   0 498.104 105.178   2
  -3  -9   0 585.196 66.1301   2
   3   9   0 430.435 75.1526  13
  -3   9   0 605.869 94.3484   3
   3  -9   0 582.364 85.8899  29
   3   9   0 517.729 60.8502   5
   3   9   0 576.470 58.5219   7
   3  -9   0 576.136 53.6394   7
   3   9   1 511.124 72.3913  13
   3   9   1 422.655 76.0512  16
  -3   9  -1 717.447 100.732   3
   3   9   1 427.196 62.1755   7
   3  -9   1 486.792 59.6759   7
  -3  -9  -1 461.695 72.6479   2
  -3   9  -1 436.744 93.3734   2
   3  -9   1 494.391 61.9384   1
   3   9   1 580.012 109.042  15
   3  -9   1 601.247 88.3544  29
  -3  -9  -1 525.489 75.7747   4
   3   9   1 436.735 58.4028   5
   3  -9   2 12593.8 282.480  23
   3   9   2 13138.3 300.626  15
   3   9   2 13077.2 280.965  13
   3  -9   2 12053.5 280.798   1
  -3   9  -2 12696.6 302.851   2
   3  -9   2 12590.8 277.474  20
   3   9   2 13087.1 280.588  20
   3  -9   2 12434.8 275.970  18
   3  -9   2 13134.0 302.567  29
  -3   9  -2 13306.1 305.957   3
  -3  -9  -2 12824.8 293.756   2
  -3  -9  -2 13003.7 289.049   4
   3   9   2 12657.0 287.254  16
   3   9   2 12858.5 280.917   7
   3  -9   2 13659.0 282.368   7
   3  -9   3 1499.33 115.207  23
  -3   9  -3 1475.42 114.005   2
  -3  -9  -3 1381.28 97.0280   4
   3  -9   3 1411.83 95.5693  20
   3   9   3 1514.01 94.7094  20
   3   9   3 1323.10 91.8486   7
   3  -9   3 1437.48 93.2218   7
   3   9   3 1407.96 100.723   6
   3  -9   3 1416.32 101.133   6
  -3   9  -3 1336.19 134.168   3
   3  -9   3 1450.04 107.329  29
   3   9   3 1576.78 107.826  16
   3   9   3 1276.88 109.274  10
  -3   9  -3 1428.84 134.600  12
   3   9   3 1442.50 79.9043  13
   3   9   4-3.03919 73.9779   7
   3  -9   4 153.722 77.8168   7
   3   9   4 94.3920 94.5462   6
   3  -9   4 30.1019 89.7861   6
   3  -9   4 44.2934 77.5042  29
   3  -9   4-44.5992 102.738  23
  -3  -9  -4 46.4624 92.7745   2
   3   9   4 46.9253 83.9547  20
   3  -9   4 8.46761 78.7926  20
   3   9   4-15.8367 89.8297  10
   3   9   4 149.384 88.9156  16
  -3   9  -5 39332.3 777.739   3
  -3  -9  -5 38648.1 762.072   2
   3   9   5 38949.9 757.519  28
   3   9   5 39244.4 745.198  10
   3   9   5 40726.1 746.057   6
   3  -9   5 40029.1 741.105   6
   3   9   5 36668.8 744.447   7
   3   9   5 40073.8 747.544  20
   3  -9   5 40535.3 744.556  20
   3  -9   5 37899.6 750.088  23
   3   9   6 197.638 76.7197  20
   3   9   6 315.957 87.7094   6
   3  -9   6 102.132 77.7151   6
   3  -9   6 87.6309 100.171  24
   3  -9   7 2313.98 86.7251   6
   3  -9   7 2547.15 104.419  24
  -3 -10   9 3275.84 92.1608  22
  -3 -10   9 3568.76 96.2913  31
  -3 -10   8 193.049 87.0988  22
  -3 -10   8 249.510 77.2892   8
  -3 -10   8 256.220 61.8020  32
  -3 -10   8 250.704 79.9489  31
  -3  10   7 3.75907 123.273  19
  -3 -10   7 137.400 117.564  27
  -3  10   7-63.6644 72.5807  32
  -3 -10   7-19.6666 72.3246  32
  -3 -10   7-26.7729 96.0848  31
  -3  10   7 19.6663 150.908  11
  -3 -10   7 39.2383 72.5957  21
  -3  10   7 57.6253 76.0718  21
  -3 -10   6 731.780 99.1730   8
  -3  10   6 586.489 155.493  19
  -3  10   6 854.772 191.580  11
   3  10  -6 602.112 95.4557   5
  -3  10   6 712.851 89.6734  32
  -3 -10   6 692.928 85.6959  32
   3 -10  -6 727.342 85.8548   1
  -3  10   6 666.510 86.8460  21
  -3 -10   6 671.080 90.6860  21
  -3  10   6 659.116 80.1027  30
  -3 -10   6 599.714 76.3014  30
  -3 -10   6 660.214 122.101  27
  -3  10   5 9866.68 328.193  11
  -3  10   5 9562.56 236.531  30
  -3 -10   5 9523.63 235.010  30
   3 -10  -5 9312.49 234.005   1
  -3  10   5 9602.61 303.796  19
  -3 -10   5 9865.90 255.857   8
  -3 -10   5 9552.26 236.684  17
   3  10  -5 9585.13 253.633   5
  -3  10   5 8808.87 231.933  32
  -3 -10   5 9094.21 231.776  32
  -3  10   5 8988.78 231.717  21
  -3 -10   5 9290.78 231.294  21
  -3 -10   5 9539.40 276.287  27
  -3 -10   4 7083.07 192.148  17
  -3  10   4 6869.59 180.908  30
  -3 -10   4 6728.11 180.642  30
  -3  10   4 7123.67 209.205  12
   3 -10  -4 6803.44 183.105   1
  -3  10   4 6467.29 246.481  19
  -3 -10   3 12638.9 267.368   4
   3 -10  -3 13168.5 279.383   1
  -3 -10   3 12726.2 269.973  30
  -3  10   3 13131.0 270.435  30
  -3  10   3 12628.8 309.603  12
  -3  10   3 12943.9 342.923  19
  -3 -10   3 13002.4 288.571  18
  -3 -10   3 12525.6 285.514  17
   3  10  -3 12914.8 286.392   5
   3  10  -3 11955.6 291.865  15
  -3  10   3 13241.4 298.496  26
  -3 -10   2 3544.02 120.788  18
  -3 -10   2 3461.69 123.439  17
  -3 -10   2 3501.37 116.879   4
   3 -10  -2 3581.91 114.388  29
  -3  10   2 3422.86 107.631  30
  -3 -10   2 3407.70 108.277  30
   3  10  -2 3777.55 124.364   5
   3 -10  -2 3356.94 113.994   1
   3  10  -2 3474.86 149.762  15
   3  10  -1 36.1611 104.522  15
  -3  10   1-3.46628 120.774  19
  -3 -10   1 34.8513 59.9365  17
  -3  10   1 60.0611 77.1819   3
  -3 -10   1 30.7031 66.5278   4
   3  10  -1 104.369 59.3997   5
   3  10  -1 44.1827 71.4343  16
   3 -10  -1 19.1163 68.7398  29
  -3 -10   1-27.1225 44.3916   2
  -3  10   1 54.8892 108.591   2
  -3  10   0 12922.4 323.940   2
   3 -10   0 13414.2 281.204   1
  -3  10   0 13554.1 300.882   3
  -3 -10   0 13201.7 278.088   2
   3  10   0 13516.9 287.799  16
   3  10   0 12555.2 298.061  15
   3  10   0 13090.0 293.152  13
   3  10   0 13637.9 274.088   5
   3 -10   0 13401.2 297.154  29
   3 -10   0 13224.8 265.334   7
   3  10   0 13278.8 267.928   7
   3  10   1 15746.2 312.250   7
   3 -10   1 15162.1 308.834   7
   3 -10   1 15107.5 320.396  18
  -3  10  -1 15856.4 355.468   2
   3 -10   1 15538.9 320.628   1
  -3  10  -1 15444.9 341.157   3
  -3 -10  -1 15141.0 325.021   2
   3  10   1 15101.6 324.590  16
   3  10   1 15176.9 305.835   5
  -3 -10  -1 15489.7 330.236   4
   3  10   1 14968.0 336.669  15
   3  10   1 15529.5 327.608  13
   3 -10   1 16142.3 342.027  29
   3 -10   2 19451.3 391.085  23
   3  10   2 19233.6 387.098  13
   3  10   2 18813.4 403.906  15
  -3  10  -2 19670.3 419.126   2
   3 -10   2 18450.2 391.208   1
   3  10   2 19308.5 386.080  20
   3 -10   2 18510.3 385.336  18
   3  10   2 19191.7 395.490  16
  -3  10  -2 19547.3 415.584   3
  -3 -10  -2 18842.3 401.701   2
   3 -10   2 19061.1 409.589  29
  -3 -10  -2 19282.1 399.058   4
   3  10   2 20232.7 388.235   7
   3 -10   2 18770.2 381.287   7
  -3 -10  -3 5889.90 179.328   4
   3 -10   3 6006.34 187.979  23
   3 -10   3 6187.96 191.573  29
  -3  10  -3 6122.87 212.350  12
   3  10   3 5793.28 158.377  13
   3  10   3 5718.63 190.819  10
  -3  10  -3 5895.02 195.656   2
   3 -10   3 5911.06 171.990  20
   3  10   3 5758.37 171.887  20
   3 -10   3 5753.49 162.970  18
   3  10   3 5997.07 177.833   6
   3 -10   3 5731.22 173.067   6
  -3  10  -3 5735.21 212.526   3
   3  10   3 6114.39 183.815  16
   3  10   3 5756.93 171.371   7
   3 -10   3 6098.73 171.667   7
   3 -10   4 773.590 92.4770  20
   3  10   4 695.241 89.0810  20
   3  10   4 817.319 88.0793   7
   3 -10   4 603.735 80.3872   7
   3  10   4 718.357 97.6983   6
   3 -10   4 686.231 92.8346   6
  -3  10  -4 700.999 142.687   3
  -3 -10  -4 923.998 109.460   2
   3 -10   4 894.544 119.083  23
   3  10   4 706.163 102.623  10
   3 -10   4 719.353 89.0779  29
   3  10   4 885.791 104.252  16
   3 -10   5 194.991 117.843  23
   3 -10   5 79.3413 112.261  24
   3  10   5 91.3941 88.9296   6
   3 -10   5 143.350 87.8186   6
   3  10   5 123.548 86.7357  10
   3 -10   5 195.899 74.5147  20
   3  10   5 176.798 78.2440  20
   3  10   5 299.733 106.662  28
   3 -10   6 12335.6 285.768  24
   3  10   6 12420.8 269.246   6
   3 -10   6 11825.9 264.420   6
   3 -10   6 11677.1 264.096   9
   3 -10   7 7619.68 180.952  24
  -3 -11   9 1692.27 62.5641  22
  -3 -11   9 1778.60 65.4022  31
  -3 -11   8 1121.24 89.7407   8
  -3 -11   8 1128.23 99.2878  22
  -3 -11   8 1113.41 88.1145  31
  -3  11   7 4423.55 212.161  11
  -3 -11   7 4880.32 190.953  27
  -3  11   7 4172.42 198.878  19
  -3  11   7 3813.45 138.587  21
  -3 -11   7 4499.73 146.287  21
  -3  11   7 4080.62 136.184  32
  -3 -11   7 4403.44 138.901  32
  -3 -11   7 4620.35 163.276  31
  -3 -11   6 2048.47 111.066  21
  -3  11   6 2013.00 110.755  21
   3 -11  -6 2540.48 117.965   1
  -3 -11   6 2279.87 134.022   8
  -3  11   6 2208.19 185.047  19
  -3  11   6 2148.53 108.117  32
  -3 -11   6 2168.94 110.451  32
   3  11  -6 2257.48 128.467   5
  -3 -11   6 2189.18 154.396  27
  -3  11   6 2377.13 215.430  11
  -3  11   5 357.152 72.7132  21
  -3 -11   5 281.748 90.0504   8
  -3  11   5 493.596 165.531  19
  -3 -11   5 399.262 82.3078  17
  -3  11   5 472.978 73.6957  30
  -3  11   5 367.720 75.3792  32
   3  11  -5 286.488 95.1920   5
   3 -11  -5 355.424 75.7815   1
  -3  11   5 502.381 199.142  11
  -3 -11   5 218.998 107.984  27
  -3  11   4 18901.8 456.397  19
  -3 -11   4 18889.4 389.100   9
  -3 -11   4 18706.1 390.613  17
  -3  11   4 18031.4 372.338  30
  -3 -11   4 18166.3 373.484  30
  -3  11   4 18502.9 400.158  12
   3  11  -4 18063.3 392.863  15
   3 -11  -4 18735.5 381.960   1
  -3 -11   3 4223.49 126.487   4
   3  11  -3 4090.60 167.875  15
  -3  11   3 4129.36 177.374  12
  -3  11   3 4253.81 205.713  19
  -3 -11   3 4343.31 146.298  18
  -3 -11   3 4120.90 145.418  17
  -3 -11   3 4148.27 125.065  30
  -3  11   3 4237.33 123.411  30
  -3  11   3 4285.22 157.696  26
   3  11  -3 3996.68 142.692   5
   3 -11  -3 4209.72 133.400   1
  -3 -11   2 6939.84 180.792  18
   3  11  -2 7137.05 190.892  16
  -3 -11   2 6916.57 189.270  17
  -3 -11   2 7109.42 179.411   4
  -3  11   2 6890.35 162.072  30
  -3 -11   2 6506.88 161.844  30
   3 -11  -2 7256.96 178.372  29
   3 -11  -2 7360.53 180.176   1
   3  11  -2 7007.17 209.773  15
   3  11  -2 7045.65 183.992   5
   3  11  -1 55.6595 109.293  15
  -3  11   1 18.5713 125.894  19
  -3 -11   1 50.8776 66.1303  17
  -3  11   1 44.5452 84.1254   3
   3  11  -1 117.363 72.2224  16
   3 -11  -1 75.1653 70.4361  29
  -3  11   1 117.477 115.548   2
  -3 -11   1 72.2582 45.3121   2
  -3 -11   1 59.4762 66.0504   4
   3  11  -1 153.795 60.3914   5
  -3  11   0 59419.4 1069.57  19
   3 -11   0 58365.1 1031.84  29
   3  11   0 57172.2 1018.45  16
  -3 -11   0 54644.0 1014.80  17
  -3  11   0 57690.4 1066.61   2
   3  11   0 57750.2 996.458   7
   3 -11   0 56860.9 993.498   7
   3  11   0 57629.2 1003.23   5
   3  11   0 54892.3 1026.01  15
   3  11   0 58292.8 1030.29  13
  -3  11   0 56738.9 1030.63   3
  -3 -11   0 56285.6 1008.95   2
   3  11   1 33750.4 651.494  15
   3  11   1 33710.0 642.418  13
   3  11   1 34078.8 640.776  16
   3  11   1 34630.7 619.559   5
  -3 -11  -1 34228.0 647.512   4
   3  11   1 35150.5 624.122   7
   3 -11   1 34368.0 621.466   7
   3 -11   1 33895.8 639.345  18
  -3 -11  -1 32953.3 631.522  17
   3 -11   1 34350.8 657.478  29
  -3  11  -1 34810.0 660.788   3
  -3 -11  -1 33363.1 640.931   2
  -3  11  -1 34815.0 678.679   2
   3 -11   1 34003.9 638.932   1
  -3  11  -2 2197.44 157.848  12
  -3 -11  -2 2047.27 112.906   4
   3  11   2 2404.36 143.120  15
   3  11   2 2256.90 104.459  13
   3  11   2 2310.37 96.0663   7
   3 -11   2 2175.06 92.4681   7
   3 -11   2 2042.45 103.373  18
  -3  11  -2 2082.09 147.676   3
  -3 -11  -2 1963.26 115.455   2
   3 -11   2 2342.55 115.340  23
  -3  11  -2 2169.57 132.920   2
   3 -11   2 2180.75 106.255   1
   3  11   2 2176.55 113.125  16
  -3  11  -3 340.914 131.484  12
   3  11   3 81.9769 92.7985  10
  -3  11  -3 253.981 96.6932   2
   3 -11   3 302.140 98.8186  23
   3  11   3 238.831 69.8082  20
   3  11   3 211.473 87.6060  16
   3 -11   3 258.026 69.2933  18
   3  11   3 298.977 66.7948   7
   3  11   3 257.298 79.2486   6
  -3  11  -3 250.446 129.784   3
   3 -11   3 228.622 91.9044  29
  -3 -11  -3 254.529 81.0508   4
   3 -11   4 34.2636 79.9517  29
   3  11   4-12.0346 117.132  28
   3  11   4 85.8241 69.1423   7
   3  11   4 87.1024 82.1953   6
   3 -11   4 90.8394 80.8199   6
  -3  11  -4 96.3889 131.526   3
   3  11   4 111.368 70.5091  20
   3 -11   4-10.1693 68.9344  20
   3  11   4 89.0018 85.5449  16
  -3 -11  -4 95.8192 91.2159   2
   3 -11   4 95.2015 105.953  23
   3  11   4 51.5195 92.3462  10
   3  11   5 3479.67 135.093   6
   3 -11   5 3461.36 131.760   6
   3  11   5 3673.11 165.062  28
   3 -11   5 3492.24 159.979  23
   3 -11   5 3530.42 163.425  24
   3  11   5 3289.97 130.697  20
   3 -11   5 3475.55 129.078  20
   3  11   5 3596.95 144.103  10
   3 -11   6 8038.20 198.086   9
   3 -11   7 1344.31 82.1133  24
  -3 -12   8 98.5495 69.2825   8
  -3 -12   8 101.731 81.5617  22
  -3 -12   8 132.715 66.3988  31
  -3 -12   7 2010.19 138.619  27
  -3 -12   7 2062.86 122.967   8
  -3  12   7 1956.61 159.712  19
  -3 -12   7 2023.98 118.264  31
   3 -12  -6 21894.3 451.469   1
  -3 -12   6 23202.7 480.002   8
  -3  12   6 21906.3 523.041  19
  -3  12   6 22271.7 540.213  11
   3  12  -6 22081.9 472.180   5
  -3 -12   6 22989.0 504.634  27
  -3 -12   5 23029.2 484.876   8
  -3 -12   5 22591.3 466.699  17
  -3 -12   5 22996.2 506.469  27
  -3  12   5 23747.6 500.667  26
  -3  12   5 22543.6 538.853  19
   3 -12  -5 23034.6 465.320   1
  -3  12   5 23150.3 557.579  11
  -3 -12   4 255.520 83.5849   9
   3 -12  -4 129.552 63.2556   1
  -3  12   4 39.0057 159.624  19
  -3 -12   4 245.899 82.9028  17
  -3  12   4 196.133 99.7104  26
  -3 -12   4 262.788 92.2162  27
   3  12  -4 205.870 122.017  15
  -3  12   4 166.353 110.746  12
   3  12  -4 148.254 86.4267   5
  -3  12   3 19034.3 422.674  12
  -3  12   3 19381.8 461.011  11
   3  12  -3 18229.0 403.451  15
   3 -12  -3 18441.2 383.030   1
  -3 -12   3 19300.0 395.454  18
  -3 -12   3 18739.7 395.751  17
  -3  12   3 20044.2 407.966  26
  -3  12   3 18141.6 361.924  30
  -3 -12   3 18451.2 371.374   4
   3  12  -3 18229.7 389.068   5
  -3  12   2 54234.2 1000.75  12
  -3  12   2 53594.4 1022.63  19
  -3 -12   2 50766.2 959.298  18
  -3 -12   2 53423.6 971.410  17
   3  12  -2 55123.0 971.352  16
  -3  12   2 54986.4 974.776  26
   3  12  -2 54376.6 960.470   5
   3 -12  -2 53568.9 959.279   1
  -3 -12   2 53714.4 958.322   4
   3  12  -2 51828.1 975.390  15
  -3  12   2 53108.0 935.653  30
   3 -12  -2 53842.7 955.010  29
   3  12  -1 29982.6 609.570  15
   3  12  -1 31863.0 600.788  16
  -3  12   1 32267.3 653.309  19
  -3 -12   1 30377.8 585.004  18
  -3 -12   1 32041.8 603.860  17
  -3  12   1 30705.0 659.427   2
   3 -12  -1 31290.9 592.642   1
   3  12  -1 32507.9 588.244   5
  -3 -12   1 32494.9 600.956   4
  -3  12   1 31843.0 601.324   3
  -3 -12   1 31377.2 570.809   2
   3 -12  -1 32978.9 604.989  29
  -3  12   0 2193.35 161.666  12
   3  12   0 2245.20 113.362  13
   3  12   0 2127.99 107.202  16
  -3  12   0 2390.59 166.829  19
   3 -12   0 2118.07 116.514  29
  -3 -12   0 2140.69 104.343  17
  -3  12   0 2263.03 154.500   2
   3  12   0 2364.25 91.1513   5
  -3  12   0 2223.12 137.304   3
  -3 -12   0 2089.67 96.5246   2
   3  12   0 2266.22 79.9556   7
   3  12   1 25049.3 505.644  15
   3  12   1 25201.1 495.653  13
   3  12   1 24853.1 491.708  16
  -3  12  -1 25766.0 539.341  12
   3  12   1 25472.9 466.827   5
  -3 -12  -1 25847.2 502.921   4
   3  12   1 25478.7 469.494   7
   3 -12   1 25233.9 492.871  18
  -3 -12  -1 23377.5 481.936  17
  -3  12  -1 25209.1 517.113   3
  -3 -12  -1 24439.1 491.910   2
   3 -12   1 24698.5 508.237  29
  -3  12  -1 25038.1 534.025   2
   3 -12   1 24998.7 491.543   1
  -3  12  -2 7582.51 254.148  12
  -3  12  -2 7471.86 235.559   2
   3 -12   2 7266.06 205.581   1
   3  12   2 7889.07 228.252  15
   3  12   2 7553.84 198.923  13
   3  12   2 7295.84 182.188   7
   3 -12   2 7421.76 201.135  18
  -3 -12  -2 7728.26 211.466   4
   3 -12   2 7840.83 202.985  23
   3  12   2 7591.14 203.933  16
  -3  12  -2 7516.93 243.970   3
  -3 -12  -2 7337.03 212.492   2
  -3  12  -3 86.4837 137.313   3
   3 -12   3 87.0736 70.5666  18
   3 -12   3 50.6713 91.3423  29
  -3 -12  -3 71.4002 89.5688   2
  -3  12  -3 158.103 135.856  12
   3  12   3 83.1297 85.7730  16
   3 -12   3 27.2011 97.4118  23
  -3 -12  -3 84.4886 81.5368   4
  -3  12  -4 161.532 138.438   3
   3 -12   4 229.951 107.556  23
   3 -12   4 98.1752 80.0626  29
   3  12   4 223.198 121.540  28
   3  12   4 71.8136 83.0623  16
  -3 -12  -4 96.7369 95.8804   2
   3  12   4 154.783 94.5103  10
   3  12   4 94.5462 67.1389  20
   3  12   4 190.800 77.5667   6
   3  12   5 9596.47 260.559  28
   3  12   5 9255.69 238.760  10
   3 -12   5 9381.59 253.702  23
   3 -12   5 9255.23 253.458  24
   3 -12   6 363.013 72.5259   9
   3 -12   7 14847.9 289.762  24
  -3 -13   8 729.806 86.3441  22
   3  13  -8 665.042 80.4813  16
  -3 -13   8 738.045 69.4241  31
  -3 -13   7 1312.48 100.029  31
  -3 -13   7 1358.14 104.683   8
  -3  13   7 1405.20 147.548  19
  -3 -13   7 1420.95 126.818  27
  -3 -13   6 2346.28 102.856  17
  -3 -13   6 2645.10 154.726  27
  -3  13   6 2060.56 218.413  11
  -3 -13   6 2501.36 137.371   8
  -3 -13   6 2389.49 131.811  31
  -3  13   6 2508.43 193.983  19
  -3 -13   5 7230.91 216.535   8
   3 -13  -5 6884.89 194.398   1
  -3 -13   5 6859.35 229.568  27
  -3  13   5 7033.17 227.786  26
   3  13  -5 6609.99 211.944   5
  -3  13   5 7201.92 302.360  11
  -3 -13   5 6827.37 197.728  17
  -3  13   5 7330.96 284.104  19
  -3 -13   4 1202.12 104.003  17
   3  13  -4 1258.22 141.541  15
  -3 -13   4 1247.69 117.652  27
  -3  13   4 1230.87 126.585  26
   3 -13  -4 1279.52 91.1164   1
   3  13  -4 1269.18 108.629   5
  -3  13   4 1426.26 190.224  19
  -3 -13   3 7581.41 209.314  18
  -3 -13   3 7722.07 211.806  17
   3  13  -3 7468.56 205.702   5
   3 -13  -3 7643.21 201.017   1
  -3 -13   3 7192.16 186.102   4
   3  13  -3 7715.05 234.621  15
  -3  13   3 8223.99 228.069  26
  -3 -13   3 7275.53 211.338  27
  -3  13   3 7976.52 254.931  12
  -3  13   3 7625.71 289.867  11
  -3  13   2 11443.4 314.409  12
  -3  13   2 11767.2 336.324  11
   3  13  -2 11575.1 294.947  15
  -3  13   2 11724.5 333.025  19
  -3 -13   2 11010.8 262.258  18
  -3 -13   2 11894.6 276.523  17
   3  13  -2 11521.7 274.799  16
   3 -13  -2 11503.9 263.382   1
   3  13  -2 11428.8 262.673   5
  -3 -13   2 11665.3 262.709   4
   3 -13  -2 11459.5 259.607  29
  -3  13   2 12169.4 284.069  26
  -3  13   1 111.726 132.156  11
   3  13  -1 31.6866 76.6614  16
   3  13  -1 5.55704 119.661  15
  -3  13   1 45.9110 135.268  19
  -3 -13   1 51.9047 57.5507  18
  -3 -13   1 41.8938 67.9209  17
   3 -13  -1 48.2363 56.9489   1
  -3 -13   1 37.7934 43.4160   2
  -3 -13   1 50.5511 73.2376   4
   3  13  -1 220.869 61.3992   5
  -3  13   1 85.0510 92.2416   3
   3 -13  -1-46.9698 73.9642  29
  -3  13   0 18987.7 433.641  19
   3 -13   0 18100.2 389.549  29
   3  13   0 17855.3 373.710  16
  -3 -13   0 17636.1 373.407  17
  -3  13   0 17830.5 430.106   2
  -3  13   0 18701.7 426.941  12
   3  13   0 18250.6 353.731   5
   3  13   0 17512.7 385.883  13
  -3  13   0 17249.4 397.317   3
  -3 -13   0 17909.9 362.363   2
   3  13   1 3981.86 172.074  15
   3  13   1 3835.85 139.125  13
   3  13   1 3671.53 138.386  16
  -3  13  -1 3949.21 198.342  12
  -3 -13  -1 3989.53 148.734   4
  -3  13  -1 3969.62 198.239  19
   3 -13   1 3775.06 137.217  18
  -3  13  -1 3901.42 179.675   3
  -3 -13  -1 3681.13 137.259   2
   3 -13   1 3726.86 134.530   1
  -3  13  -1 3479.27 179.267   2
   3 -13   1 3667.59 154.225  29
  -3 -13  -1 3574.89 130.172  17
   3  13   2 165.675 66.4665  13
  -3  13  -2 54.5057 145.445  12
   3 -13   2 130.528 69.7532   1
  -3 -13  -2 186.223 87.1623   2
  -3  13  -2 199.192 106.789   2
   3 -13   2 253.251 78.0221  18
  -3  13  -2 314.699 140.809   3
  -3 -13  -2 156.439 82.4411   4
   3  13   2 150.520 124.730  15
   3  13   2 101.447 80.3029  16
   3 -13   2 161.739 84.2458  23
   3 -13   3 1568.48 100.311  18
   3 -13   3 1716.71 122.773  23
  -3  13  -3 1405.11 163.281   3
  -3 -13  -3 1483.52 118.958   2
  -3 -13  -3 1611.59 110.264   4
   3  13   3 1526.29 147.854  28
   3  13   3 1604.86 110.000  16
   3 -13   3 1630.75 122.795  29
  -3  13  -4 3380.36 200.265   3
   3  13   4 3930.43 143.706  16
   3 -13   4 3530.33 148.838  29
   3  13   4 3887.03 185.132  28
   3 -13   4 3880.30 160.982  23
   3  13   4 3610.91 158.257  10
   3  13   5 962.331 117.539  28
   3  13   5 892.475 92.0809  10
   3 -13   5 872.980 117.325  24
   3  13   5 748.772 82.3689  25
   3 -13   5 914.481 112.531  23
   3 -13   6 4138.97 132.743   9
   3 -13   7 1180.81 67.0508  24
  -3 -14   8 3737.13 106.861  31
   3  14  -8 3315.65 118.941  16
  -3  14   7 921.691 138.667  19
  -3 -14   7 839.006 87.3645  31
  -3 -14   7 741.181 92.8333   8
  -3 -14   7 931.664 114.891  22
  -3 -14   7 877.615 112.412  27
  -3 -14   6 9277.31 269.426  27
  -3 -14   6 8851.51 236.650  31
  -3 -14   6 9200.21 250.553   8
  -3  14   6 9181.45 324.007  11
  -3  14   6 9391.90 307.413  19
  -3 -14   5 47799.6 885.887  17
   3  14  -5 46632.3 897.572   5
  -3  14   5 49254.4 967.044  19
  -3 -14   5 49118.5 903.884   8
  -3  14   5 49471.2 982.051  11
  -3 -14   5 47947.1 921.093  27
   3 -14  -5 46699.4 879.222   1
   3  14  -4 12322.8 298.892   5
   3 -14  -4 12762.4 287.966   1
  -3 -14   4 12293.8 297.399  17
   3  14  -4 11557.3 309.904  15
  -3 -14   4 12554.1 312.864  27
  -3  14   4 12521.6 315.559  26
   3  14  -3 160.351 136.496  15
  -3 -14   3 103.154 82.1676  18
  -3 -14   3-42.4425 79.6856  17
   3 -14  -3 51.6855 66.2291   1
  -3 -14   3 90.6950 60.5924   4
   3  14  -3-30.1644 75.6075   5
   3  14  -3-11.8983 95.1054  16
  -3  14   3 72.6180 92.3797  26
  -3  14   3 19.7848 185.054  11
  -3  14   3 93.5770 137.362  12
  -3  14   2 11294.1 337.479  19
  -3 -14   2 11425.9 266.577  18
  -3 -14   2 11101.0 274.784  17
   3  14  -2 11936.1 277.824  16
  -3  14   2 11228.2 340.880  11
  -3  14   2 11401.1 323.069  12
   3 -14  -2 11520.8 263.573   1
  -3 -14   2 11081.6 260.986   4
   3  14  -2 11309.4 259.683   5
   3  14  -2 10955.9 296.665  15
  -3  14   2 11562.7 279.440  26
   3 -14  -2 10988.0 257.458  29
  -3  14   1 12195.4 341.315  11
   3  14  -1 12296.4 289.537  16
  -3  14   1 12236.1 351.303  19
   3 -14  -1 12648.7 295.282  29
   3  14  -1 12615.9 314.956  15
  -3 -14   1 12823.1 295.217  17
   3 -14  -1 12670.4 286.051   1
   3  14  -1 12933.4 273.771   5
  -3 -14   1 12124.0 289.967   4
  -3  14   1 13020.9 298.893   3
  -3  14   1 13260.7 292.835  26
  -3  14   0 2681.05 186.495  19
   3 -14   0 2991.70 137.693  29
   3  14   0 2786.69 122.690  16
  -3 -14   0 2615.58 121.268  17
  -3  14   0 2425.38 170.839   2
   3 -14   0 2610.13 115.071   1
  -3  14   0 2782.59 187.356  12
   3  14   0 2760.65 97.9457   5
   3  14   0 2527.51 127.369  13
  -3  14   0 2803.98 155.256   3
  -3 -14   0 2706.15 107.875   2
   3  14   1 2812.00 163.817  15
   3  14   1 2936.02 125.889  13
   3  14   1 2745.02 124.994  16
  -3  14  -1 2838.20 195.486  12
  -3 -14  -1 2837.24 135.618   4
  -3  14  -1 3124.33 193.106  19
   3 -14   1 3215.18 130.257  18
  -3 -14  -1 2910.03 120.110  17
  -3  14  -1 2639.80 169.570   2
   3 -14   1 3019.27 148.472  29
  -3  14  -1 2404.58 168.465   3
  -3 -14  -1 2721.43 121.271   2
   3 -14   2 105.498 86.7974  23
  -3 -14  -2 53.9335 85.0109   4
   3  14   2 101.586 79.2589  16
  -3  14  -2 76.7000 148.346  19
   3 -14   2-59.0741 77.4068  18
  -3  14  -2 4.05952 136.927   3
   3  14   2 29.3244 130.492  15
   3  14   2 38.6051 66.2093  13
  -3  14  -2 53.5811 155.189  12
  -3 -14  -2 25.0681 84.0234   2
   3 -14   2 45.6386 75.6741   1
  -3  14  -2 126.928 105.726   2
   3 -14   3 1894.15 108.173  18
   3  14   3 1973.94 111.256  16
  -3  14  -3 1513.51 172.708   3
  -3 -14  -3 1848.29 125.834   2
   3 -14   3 1967.77 129.309  29
  -3 -14  -3 1622.38 112.481   4
   3 -14   3 1993.90 124.478  23
   3 -14   4 21362.8 439.860  18
   3  14   4 22883.3 501.142  28
   3 -14   4 22899.4 467.397  23
  -3  14  -4 22663.1 518.784   3
  -3  14  -4 22688.6 497.161  19
   3  14   4 23301.2 451.381  16
   3  14   4 22518.6 472.238  10
   3  14   5 1174.81 119.549  28
   3  14   5 1422.87 97.9098  10
   3 -14   5 1289.19 118.084  23
   3  14   5 1280.26 90.8265  25
   3 -14   5 1459.30 122.435  24
   3 -14   6-16.0941 62.5888   9
  -3  14  -6 68.8814 132.567  15
   3 -14   7 33.3831 46.9296  24
  -3 -15   8 2320.82 73.7719  31
  -3 -15   8 2364.83 80.6644  23
  -3 -15   7 394.776 96.6449  22
  -3 -15   7 371.767 72.3561  31
  -3 -15   7 461.401 82.5127   8
  -3  15   7 257.898 126.849  19
  -3 -15   6 885.888 116.373  27
  -3 -15   6 789.500 94.7271  31
  -3  15   6 884.339 196.653  11
  -3 -15   6 677.722 99.5429   8
  -3  15   6 819.890 171.714  19
  -3 -15   5 8281.67 223.929  17
   3 -15  -5 8584.11 221.718   1
   3  15  -5 8336.37 233.681   5
  -3 -15   5 8425.72 240.541   8
  -3  15   5 8586.02 311.347  19
  -3  15   5 9037.76 340.993  11
  -3 -15   5 8312.32 253.158  27
  -3 -15   4 206757. 3541.08  17
   3  15  -4 201645. 3540.58  15
   3  15  -4 207247. 3540.94   5
  -3 -15   4 209841. 3555.79  27
  -3  15   4 214219. 3560.45  26
  -3  15   4 205494. 3616.03  11
   3 -15  -4 203633. 3528.44   1
  -3  15   3 36640.9 792.507  11
  -3  15   3 37410.8 754.693  12
   3  15  -3 36722.2 734.004  15
  -3  15   3 38553.3 794.371  19
  -3 -15   3 38087.9 721.906  18
   3  15  -3 39989.5 730.538  16
  -3 -15   3 38032.7 726.855  17
  -3 -15   3 36120.8 694.702   4
  -3  15   3 39468.8 737.803  26
   3  15  -3 37676.1 714.929   5
   3 -15  -3 37056.5 707.891   1
  -3  15   2 9514.73 314.720  19
  -3 -15   2 9420.14 236.574  18
   3  15  -2 9381.84 245.301  16
  -3 -15   2 9463.18 247.250  17
  -3  15   2 9969.07 255.417  26
   3  15  -2 9742.72 275.824  15
  -3 -15   2 9266.42 233.656   4
   3  15  -2 9405.49 230.933   5
   3 -15  -2 8953.66 228.065  29
  -3  15   2 9948.84 301.068  12
  -3  15   2 9651.00 317.973  11
   3 -15  -2 8819.39 230.948   1
   3  15  -1 2616.86 132.277  28
  -3  15   1 2622.33 126.626  26
   3  15  -1 2866.46 171.560  15
  -3  15   1 2799.75 199.509  19
   3 -15  -1 2636.55 126.313  18
  -3 -15   1 2791.27 128.430  17
   3 -15  -1 2887.84 119.297   1
  -3  15   1 2830.98 140.864   3
   3  15  -1 2666.96 106.194   5
  -3 -15   1 2554.63 125.062   4
   3 -15  -1 2796.83 129.791  29
   3  15  -1 2780.13 127.838  16
  -3  15   1 2689.07 189.872  11
  -3  15   0 104442. 1814.48  12
   3 -15   0 101133. 1769.98  29
  -3  15   0 99409.4 1809.93  19
  -3 -15   0 99377.3 1753.31  17
  -3  15   0 102213. 1778.05   3
  -3 -15   0 97041.4 1733.11   2
   3  15   0 101183. 1747.96  16
   3 -15   0 100629. 1752.94   1
   3  15   0 98550.3 1763.72  13
  -3  15  -1 638.877 169.760  12
  -3 -15  -1 550.788 97.6435   4
   3  15   1 729.975 87.6970  16
  -3  15  -1 765.040 164.691  19
   3 -15   1 615.642 91.6044  18
  -3 -15  -1 667.632 85.1642  17
  -3  15  -1 731.004 139.092   3
   3  15   1 626.894 141.716  15
   3  15   1 764.287 89.0674  13
   3 -15   1 587.804 105.901  29
  -3 -15  -1 664.539 85.9787   2
   3 -15   2 13575.4 295.884  23
  -3 -15  -2 12848.3 314.902   4
   3  15   2 13295.7 324.154  15
   3  15   2 12756.2 292.373  13
  -3  15  -2 13378.7 364.586  12
  -3  15  -2 13657.0 360.773  19
   3 -15   2 12625.1 308.097   1
  -3  15  -2 12482.3 357.593   3
  -3 -15  -2 12411.1 310.125   2
   3 -15   2 13265.3 308.911  18
   3  15   2 13570.0 348.435  28
   3  15   2 13041.2 296.510  16
   3 -15   3 1298.85 111.851  23
   3 -15   3 1237.37 106.183  14
   3  15   3 1144.89 93.4249  16
  -3  15  -3 1193.23 167.406   3
  -3 -15  -3 1251.92 113.774   2
  -3  15  -3 1303.62 160.319  19
   3 -15   3 1058.15 94.3006  18
  -3 -15  -3 1096.63 105.292   4
   3 -15   3 1242.12 115.616  29
   3 -15   4 1670.72 123.644  23
   3  15   4 1377.94 85.0961  16
   3  15   4 1405.06 112.667  10
   3 -15   4 1208.27 82.3793  18
   3  15   4 1246.68 140.938  28
  -3  15  -4 1462.03 147.306  19
   3 -15   5 1740.74 116.835  23
   3  15   5 1457.52 97.1165  25
   3 -15   5 1795.29 122.575  24
   3  15   5 1699.50 98.2203  10
   3  15   5 1867.38 125.224  28
   3 -15   6 158.253 64.7006   9
  -3  15  -6 193.100 123.159  15
   3 -15   6 107.448 78.4190  24
  -3 -16   8 3199.54 85.0488  23
  -3 -16   8 3580.56 103.365  22
  -3 -16   7 175.823 90.1192  22
  -3 -16   7 272.695 75.3505   8
  -3 -16   7 151.030 59.5016  31
  -3 -16   6 6655.23 182.428  31
  -3 -16   6 6485.19 211.948  27
  -3 -16   6 6944.46 203.235   8
  -3  16   6 6561.34 259.156  19
  -3 -16   5 7281.35 223.170  27
   3  16  -5 6795.60 212.013  15
  -3 -16   5 7042.67 209.407   8
  -3 -16   5 6671.87 196.412  17
  -3  16   5 6467.63 282.254  19
   3  16  -4 111536. 1910.75  16
  -3 -16   4 110633. 1905.63  17
   3  16  -4 108234. 1900.15   5
   3 -16  -4 102652. 1885.52   1
  -3  16   4 108651. 1985.73  11
  -3  16   4 111980. 1922.15  26
  -3 -16   4 108843. 1911.65  27
   3  16  -4 106624. 1906.07  15
  -3  16   3 5.34870 174.426  19
  -3 -16   3 3.26903 92.9581  17
  -3 -16   3 28.0837 86.6146  18
   3 -16  -3 109.584 68.8178   1
   3  16  -3 153.294 78.8007   5
   3  16  -3 119.776 151.513  15
  -3  16   3 101.005 192.371  11
  -3  16   3 62.9708 134.626  12
  -3  16   3 213.939 103.972  26
   3  16  -3 188.554 99.5188  16
  -3  16   2 9420.81 324.067  19
  -3 -16   2 9463.80 239.777  18
  -3 -16   2 9528.05 254.592  17
   3 -16  -2 9129.53 235.283   1
  -3 -16   2 9473.90 238.487   4
   3  16  -2 9546.03 233.622   5
   3  16  -2 9255.21 281.072  15
   3  16  -2 9798.74 251.786  16
  -3  16   2 9862.77 307.133  12
  -3  16   2 9315.87 319.147  11
  -3  16   2 9736.72 256.341  26
  -3  16   1 215.614 162.054  11
  -3  16   1 84.8008 163.628  12
   3  16  -1 150.882 140.978  15
   3  16  -1 100.620 57.9785   5
  -3 -16   1 196.659 82.2540   4
   3  16  -1 235.278 86.8186  16
   3 -16  -1 178.671 85.5550  18
  -3  16   1 156.028 165.641  19
  -3 -16   1 138.610 83.3284  17
   3 -16  -1 172.126 72.1186   1
   3 -16  -1 247.508 89.6822  29
   3  16  -1 207.502 88.6687  28
  -3  16   1 172.218 84.1622  26
  -3  16   1 179.437 105.916   3
  -3  16   0 20152.9 480.981  12
   3 -16   0 19708.1 429.252  29
  -3  16   0 19828.2 474.149  19
   3  16   0 19339.7 420.000  13
  -3 -16   0 19281.0 411.274  17
  -3  16   0 20204.2 441.196   3
  -3 -16   0 18189.1 386.363   2
   3  16   0 19023.9 429.834  28
   3 -16   0 19863.5 410.451   1
   3  16   0 19555.7 404.922  16
  -3 -16   0 19409.8 420.228   4
   3  16   1 672.082 88.7926  13
  -3  16  -1 584.496 167.718  12
  -3 -16  -1 574.542 97.4976   4
   3 -16   1 458.531 95.5831  18
  -3  16  -1 732.076 161.251  19
  -3 -16  -1 495.715 84.9871  17
  -3  16  -1 563.295 143.122   3
   3 -16   1 540.644 107.645  29
   3  16   1 548.189 124.660  28
  -3 -16  -1 525.043 86.9168   2
   3  16   1 449.785 85.4402  16
   3  16   1 697.812 151.208  15
   3  16   2 614.129 76.7210  13
  -3  16  -2 689.559 159.402  12
  -3 -16  -2 651.745 96.9709   4
  -3  16  -2 778.946 159.358  19
   3 -16   2 798.462 94.4869  18
  -3  16  -2 620.010 153.226   3
   3  16   2 731.081 133.539  28
  -3 -16  -2 653.115 96.2841   2
   3 -16   2 513.290 83.8490   1
   3  16   2 761.857 89.6237  16
   3  16   2 729.128 141.924  15
  -3 -16  -3-19.7547 78.3548   4
   3  16   3-11.7125 68.2369  16
  -3  16  -3 150.900 138.990  19
   3 -16   3 16.9665 75.1859  18
   3 -16   3-14.6330 87.0598  29
  -3 -16  -3-13.9452 86.4965   2
  -3  16  -3 59.3667 138.347   3
   3 -16   3 193.288 94.6401  23
   3 -16   3 146.160 86.1699  14
   3  16   4 1568.56 111.828  10
   3  16   4 1604.93 140.778  28
   3 -16   4 1517.77 114.741  23
   3  16   4 1524.39 124.861  25
   3 -16   4 1334.73 86.0312  18
   3  16   5 6228.41 190.864  28
   3  16   5 5853.44 158.620  10
   3  16   5 5392.76 161.575  25
   3 -16   5 5994.80 174.260  23
   3 -16   5 5597.52 178.492  24
   3 -16   6 1672.58 82.0718   9
   3 -16   6 1963.00 94.4998  24
  -3  16  -6 1654.45 126.756  15
  -3 -17   8 9396.83 193.144  22
  -3 -17   7 434.946 54.8239  31
  -3 -17   7 450.375 84.8242  22
  -3 -17   7 365.470 70.2547   8
  -3 -17   6 1642.29 108.210   8
  -3 -17   6 1624.98 93.6222  31
  -3 -17   6 1711.64 116.822  27
  -3 -17   6 1652.89 124.108  22
   3  17  -6 1589.86 119.013  16
  -3  17   6 1583.16 170.401  19
  -3 -17   5 7567.17 225.749  27
   3  17  -5 7712.88 224.673  15
  -3 -17   5 7632.90 219.575   8
   3  17  -5 7718.66 230.328  16
  -3 -17   5 7643.52 209.546  17
  -3  17   4 58064.2 1118.95  19
   3 -17  -4 55001.8 1021.36  18
   3  17  -4 59710.2 1049.33  16
  -3 -17   4 56262.5 1042.51  17
   3  17  -4 56108.3 1047.52  15
  -3  17   4 58012.8 1060.83  26
  -3 -17   4 56512.4 1043.19  27
   3 -17  -4 54892.7 1026.22   1
  -3  17   4 56911.6 1126.33  11
   3  17  -4 56655.3 1036.56   5
   3  17  -3 2147.26 178.289  15
   3  17  -3 2149.56 133.721  16
  -3 -17   3 1957.29 126.748  17
  -3  17   3 1906.09 143.288  26
   3  17  -3 1863.26 110.749   5
  -3  17   3 1775.73 205.921  19
   3 -17  -3 1968.35 118.845  18
  -3 -17   3 2213.57 125.584  18
  -3  17   3 2159.50 228.846  11
  -3  17   3 2381.91 176.003  12
   3 -17  -3 1711.18 100.557   1
   3  17  -2 236.979 92.8847  16
  -3  17   2 214.669 176.923  19
   3 -17  -2 426.382 94.6580  18
  -3 -17   2 345.455 95.3630  17
  -3 -17   2 345.581 80.0278  18
  -3  17   2 377.941 101.552  26
   3  17  -2 332.947 157.644  15
  -3 -17   2 230.071 79.1544   4
   3  17  -2 390.396 72.2937   5
  -3  17   2 219.646 181.344  11
  -3  17   2 546.870 163.893  12
   3 -17  -2 348.519 77.9601   1
  -3  17   1 2932.10 136.371  26
   3  17  -1 2882.16 138.725  28
   3  17  -1 2867.46 188.633  15
  -3  17   1 3125.31 207.727  11
  -3  17   1 2936.24 212.374  12
   3 -17  -1 3017.09 139.186  29
  -3 -17   1 2922.86 138.074   4
  -3  17   1 2793.80 212.357  19
   3 -17  -1 3048.39 143.743  18
  -3 -17   1 3066.65 143.286  17
  -3  17   1 2865.04 152.533   3
   3 -17  -1 2777.75 124.533   1
   3  17  -1 3157.53 137.851  16
  -3  17   1 2787.48 178.745  15
  -3  17   0 1019.87 182.768  12
   3 -17   0 1159.05 114.337  29
   3  17   0 1064.92 105.696  13
  -3 -17   0 962.862 105.251   4
   3  17   0 1134.47 96.3550  16
  -3  17   0 1113.10 173.677  19
  -3 -17   0 989.283 104.541  17
   3 -17   0 979.398 90.1759   1
   3  17   0 1028.93 124.105  28
  -3  17   0 1079.28 140.736   3
   3  17   1 37801.3 747.668  28
   3  17   1 38145.5 732.134  15
   3  17   1 37478.4 715.785  13
  -3  17  -1 39270.1 786.443  12
   3 -17   1 37378.5 737.792  29
  -3 -17  -1 36798.7 728.662   4
  -3  17  -1 37240.2 764.980  19
   3 -17   1 38503.1 725.528  18
  -3 -17  -1 37772.0 710.033  17
  -3  17  -1 37925.6 757.181   3
  -3 -17  -1 35044.7 703.992   2
   3  17   1 38224.4 701.674  16
   3 -17   1 36577.2 720.920   1
  -3  17  -2 25031.7 560.191  12
  -3  17  -2 24879.7 547.824  19
   3 -17   2 26004.6 512.619  18
   3  17   2 25078.2 486.116  16
  -3  17  -2 24837.9 553.949   3
  -3 -17  -2 23590.0 505.928   2
  -3 -17  -2 24122.3 513.998   4
   3  17   2 24732.1 543.551  28
   3  17   2 25028.7 515.274  15
   3 -17   2 24495.0 524.949  29
  -3  17  -3 405.706 132.137  19
   3 -17   3 305.251 81.0490  18
   3 -17   3 343.590 91.7265  23
   3 -17   4 1622.10 109.530  23
   3  17   4 1435.08 122.323  25
   3 -17   4 1358.74 84.3040  18
   3  17   4 1468.45 138.561  28
   3  17   4 1464.66 105.263  10
   3 -17   5 2736.36 116.856  23
   3  17   5 2379.37 105.790  25
   3 -17   5 2487.09 124.142  24
  -3  17  -5 2405.67 188.279  15
   3  17   5 2715.47 128.558  28
   3 -17   6 48.0717 63.9656  24
   3 -17   6 15.3609 52.6891   9
  -3  17  -6 98.0202 94.8629  15
   3  18  -7 5204.41 148.967  16
  -3 -18   7 5497.04 155.192  22
  -3 -18   7 5592.64 149.107   8
   3  18  -6 287.406 91.4319  16
  -3  18   6 211.455 142.725  19
  -3 -18   6 22.7989 90.7083  22
  -3 -18   6 172.957 76.4261   8
  -3 -18   6 162.636 57.8119  31
  -3 -18   5 10809.7 267.359  27
   3  18  -5 10535.7 271.757  16
  -3 -18   5 10345.5 252.814  17
  -3 -18   5 10769.7 264.335   8
   3  18  -5 10727.5 265.694  15
   3  18  -4 22978.2 472.149  16
  -3 -18   4 22442.9 469.526  17
  -3  18   4 22750.3 488.086  26
   3  18  -4 22876.7 483.125  15
  -3  18   4 22302.8 542.338  19
  -3  18   4 21857.4 554.842  11
   3 -18  -4 21532.2 447.366  18
   3 -18  -3 3477.00 143.990  18
  -3 -18   3 3597.59 147.227  18
   3  18  -3 3422.63 155.089  16
  -3  18   3 3573.54 166.306  26
   3  18  -3 3320.20 134.882   5
   3  18  -3 3442.24 198.699  15
  -3  18   3 3583.31 236.077  19
  -3  18   3 3772.80 250.514  11
  -3  18   3 3441.44 198.307  12
   3 -18  -3 3578.47 136.824   1
  -3  18   2 4260.28 251.833  11
  -3  18   2 4706.01 227.705  12
   3  18  -2 4790.64 219.244  15
  -3 -18   2 4551.76 158.087   4
  -3  18   2 4916.28 249.641  19
   3 -18  -2 4727.38 170.048  18
  -3 -18   2 4823.31 163.128  18
  -3 -18   2 4619.34 177.530  17
   3 -18  -2 4345.81 156.297   1
  -3  18   2 4947.35 180.471  26
   3  18  -2 4963.67 171.303  16
  -3  18   1 5380.56 248.619  11
  -3  18   1 5564.71 251.959  12
   3 -18  -1 5602.20 185.456  29
   3  18  -1 5467.91 228.024  15
  -3 -18   1 5452.62 181.510   4
  -3  18   1 5497.29 256.583  19
   3 -18  -1 5696.84 187.457  18
  -3 -18   1 5617.55 190.550  17
   3 -18  -1 5229.06 175.446   1
  -3  18   1 5627.67 181.873  26
   3  18  -1 5342.00 182.443  28
   3  18  -1 5791.01 177.797  16
  -3  18   1 5250.12 210.478  15
   3  18   0 57178.6 1083.77  28
   3  18   0 58357.8 1082.98  13
  -3  18   0 59321.5 1136.13  12
   3 -18   0 59130.3 1088.07  29
  -3 -18   0 57180.2 1079.85   4
  -3  18   0 60110.0 1131.66  19
   3 -18   0 60453.1 1079.58  18
  -3 -18   0 59703.0 1075.08  17
  -3  18   0 58321.0 1097.47   3
   3 -18   0 57017.7 1068.00   1
   3  18   0 58677.0 1054.66  16
   3  18   1 19439.0 447.568  28
   3  18   1 20716.2 443.490  15
   3  18   1 19467.6 415.806  13
  -3  18  -1 20121.4 486.303  12
   3 -18   1 19694.1 440.269  29
  -3 -18  -1 19709.1 431.471   4
  -3  18  -1 19316.2 467.473  19
   3 -18   1 19655.1 425.096  18
  -3 -18  -1 20001.5 412.134  17
  -3  18  -1 19737.8 459.427   3
  -3 -18  -1 18061.3 403.115   2
   3  18   1 19676.8 399.131  16
   3 -18   1 19034.5 422.711   1
  -3  18  -2 12674.8 335.693  19
   3 -18   2 12445.4 297.618  18
   3  18   2 12767.2 332.030  28
   3  18   2 12748.9 310.982  15
   3 -18   2 11746.2 305.259  14
  -3  18  -2 11359.8 337.883   3
  -3 -18  -2 11169.4 288.978   2
  -3  18  -2 12065.4 347.386  12
  -3 -18  -2 12206.5 303.177   4
   3 -18   2 12266.4 312.881  29
   3  18   3 649.288 135.591  28
   3 -18   3 433.031 82.4238  18
   3 -18   3 450.654 86.4947  23
   3  18   4 664.107 105.423  25
   3 -18   4 552.791 90.7227  23
   3  18   4 525.658 118.878  28
   3 -18   4 484.902 65.9397  18
   3  18   4 496.060 83.3118  10
   3 -18   5 13380.0 285.552  24
  -3  18  -5 12959.8 327.918  15
   3  18   5 13089.0 293.973  28
   3 -18   6 71.5231 44.0342   9
   3 -18   6 5.46846 52.5534  24
  -3 -19   7 5359.84 137.546   8
  -3 -19   7 5359.77 141.913  22
   3  19  -7 4980.84 134.403  16
   3  19  -6 15270.4 328.417  16
  -3 -19   6 15584.7 328.638   8
  -3 -19   6 15599.0 336.298  22
   3  19  -5 4721.74 175.287  15
  -3 -19   5 4822.46 175.187  22
  -3 -19   5 5094.22 166.026   8
   3  19  -5 5276.34 173.967  16
  -3 -19   5 4947.24 157.160  17
  -3  19   4 36213.9 708.171  26
   3  19  -4 35801.0 701.234  15
   3 -19  -4 34111.8 667.416  18
  -3  19   4 36196.6 764.128  19
  -3  19   4 37343.3 779.297  11
   3  19  -4 37231.3 694.683  16
  -3 -19   4 36113.0 694.302  17
  -3 -19   3 27446.5 535.673  18
   3 -19  -3 26387.9 526.286  18
  -3  19   3 27114.4 550.539  26
   3  19  -3 26568.7 560.245  15
  -3  19   3 26934.6 611.204  19
  -3  19   3 26960.9 618.603  11
  -3  19   3 25397.9 569.775  12
   3  19  -3 27087.7 534.416  16
   3  19  -2 102.958 86.0856  16
  -3  19   2 206.460 176.420  19
   3 -19  -2 77.7353 84.5366  18
  -3 -19   2 59.6193 77.4481  18
  -3 -19   2 3.42967 90.8685  17
  -3  19   2 149.201 98.9550  26
   3  19  -2 46.7005 157.942  15
  -3 -19   2 8.51674 71.1269   4
   3 -19  -2 20.4364 70.9476   1
  -3  19   2 107.300 151.431  12
  -3  19   2 292.163 186.835  11
   3  19  -1 1071.03 97.7656  16
  -3  19   1 719.901 171.305  19
   3 -19  -1 911.967 102.035  18
  -3 -19   1 834.218 108.580  17
  -3  19   1 956.305 100.420  26
   3  19  -1 996.613 169.269  15
  -3 -19   1 1000.15 98.2314   4
   3 -19  -1 1001.62 102.732  29
  -3  19   1 1017.16 173.498  12
  -3  19   1 886.863 176.409  11
   3 -19  -1 1041.42 94.5901   1
   3  19   0 55657.4 1065.14  28
   3  19   0 59326.8 1074.63  15
   3  19   0 57827.3 1064.87  13
  -3  19   0 58165.7 1119.40  12
   3 -19   0 56664.1 1068.72  29
  -3 -19   0 58168.7 1065.82   4
  -3  19   0 58726.5 1112.59  19
   3 -19   0 59160.3 1064.42  18
  -3 -19   0 59648.6 1059.55  17
  -3  19   0 53298.8 1077.04   3
   3 -19   0 57238.1 1056.10   1
   3  19   0 57438.4 1033.60  16
  -3  19   0 57235.7 1081.15  15
  -3  19  -1 37049.6 743.841  12
  -3  19  -1 35599.9 721.370  19
   3  19   1 34365.1 698.125  28
   3  19   1 35441.2 688.492  15
   3  19   1 33094.7 666.957  13
  -3 -19  -1 35880.4 667.732  17
  -3  19  -1 34495.2 709.707   3
   3 -19   1 33594.4 675.347   1
  -3 -19  -1 33884.1 683.436   4
   3 -19   1 35348.8 695.798  29
   3  19   1 34888.4 647.043  16
   3  19   2 837.749 132.132  28
   3  19   2 724.660 135.222  15
  -3  19  -2 539.559 140.819  19
   3 -19   2 592.204 94.9271  18
   3 -19   3 75.9273 74.0373  23
   3  19   3 63.9644 118.216  28
   3  19   3 76.8466 84.2985  10
   3 -19   3 37.4183 74.4219  18
  -3  19  -4 16937.9 420.055  15
   3  19   4 16932.6 356.899  10
   3 -19   4 17739.0 349.341  23
   3  19   4 16804.9 376.589  25
   3  19   4 18161.3 392.586  28
  -3  19  -5 405.036 134.256  15
   3 -19   5 234.130 76.2979  24
   3 -19   6 853.313 51.0005  24
  -3 -20   7 1935.35 75.1296  22
  -3 -20   7 1928.32 74.6952   8
  -3 -20   6 977.342 79.4251   8
   3  20  -6 853.314 84.5504  16
  -3 -20   6 970.951 83.8785  22
   3  20  -5 12089.1 284.239  15
  -3  20   5 12648.6 350.722  19
  -3 -20   5 12150.1 280.289   8
  -3 -20   5 12375.3 287.735  22
  -3 -20   5 12429.6 276.573  17
   3  20  -5 12631.8 285.309  16
  -3  20   4 3084.24 217.289  19
   3  20  -4 2948.48 134.257  16
  -3  20   4 3006.80 152.457  26
  -3 -20   4 2778.46 132.488  17
  -3 -20   4 2624.63 122.004   8
   3 -20  -4 2810.71 110.376  18
   3  20  -4 3044.13 173.207  15
  -3  20   3 933.463 122.224  26
   3  20  -3 962.281 164.489  15
  -3  20   3 667.133 181.074  19
   3 -20  -3 866.554 91.5650  18
  -3  20   3 816.156 205.371  11
   3  20  -3 947.208 101.757  16
   3  20  -2 115.994 84.2674  16
  -3  20   2 315.572 175.272  19
   3 -20  -2 82.5190 85.3916  18
  -3 -20   2 143.426 93.6729  17
  -3  20   2 184.821 95.9671  26
   3  20  -2 7.12379 158.833  15
  -3 -20   2 90.0438 69.3265   4
  -3  20   2 86.0013 147.735  12
   3 -20  -2 139.155 74.2622   1
  -3  20   1 6826.61 274.789  12
   3 -20  -1 6774.03 204.751  29
   3  20  -1 7130.82 222.138  13
  -3 -20   1 6385.40 202.427   4
  -3  20   1 7433.95 277.312  19
   3 -20  -1 6967.40 212.511  18
  -3 -20   1 7406.18 218.788  17
   3 -20  -1 6547.22 198.638   1
  -3  20   1 6557.53 200.466  26
   3  20  -1 7592.89 195.586  16
   3  20   0 87585.7 1605.30  28
   3  20   0 93120.2 1614.96  15
   3  20   0 89723.7 1607.28  13
  -3  20   0 94858.6 1668.65  12
  -3  20   0 91156.0 1647.70  19
   3 -20   0 92293.4 1607.44  18
  -3 -20   0 93482.7 1602.15  17
  -3  20   0 84254.3 1616.25   3
   3 -20   0 84694.0 1595.84   1
  -3 -20   0 88682.0 1605.82   4
   3 -20   0 90102.8 1611.70  29
   3  20   0 91636.6 1571.15  16
  -3  20   0 92256.6 1618.93  15
   3  20   1 6100.78 222.194  15
  -3  20  -1 6151.65 261.917  15
  -3  20  -1 5687.65 234.700  19
   3  20   1 6112.80 214.023  28
  -3 -20  -1 5809.91 179.748  17
  -3  20  -2 5764.69 260.946  15
   3  20   2 5330.15 196.675  15
   3  20   2 5450.45 208.470  28
   3 -20   2 5294.30 177.441  18
  -3  20  -2 5240.47 205.638  19
   3  20   3 3487.51 141.371  10
   3 -20   3 3353.40 131.398  18
   3  20   3 3676.32 173.372  28
   3  20   3 3476.50 162.464  25
   3  20   4 4107.72 128.956  10
  -3  20  -4 4162.79 207.557  15
   3  20   4 3879.09 150.113  25
  -3  20  -5 622.300 119.246  15
   3 -20   5 841.002 73.5681  24
  -3 -21   6 6175.81 154.204   8
   3  21  -6 5922.99 152.150  16
  -3 -21   6 5985.67 154.342  22
  -3  21   5 3963.32 196.971  19
  -3 -21   5 3551.38 123.449  17
   3  21  -5 3806.11 131.937  16
  -3 -21   5 3516.55 127.855   8
   3  21  -5 3833.34 146.003  15
  -3 -21   5 3755.06 130.628  22
  -3 -21   4 91.4867 77.4493  17
   3 -21  -4 83.5650 55.2734  18
   3  21  -4 105.663 83.0578  16
   3  21  -4 182.055 132.019  15
  -3  21   4-41.0614 160.539  19
  -3 -21   4 120.774 75.5915  22
  -3 -21   4 61.3240 66.4445   8
  -3  21   4 12.5373 101.927  26
   3  21  -3 685.338 90.7770  16
   3  21  -3 681.735 153.512  15
   3 -21  -3 589.863 82.4465  18
  -3 -21   3 566.592 74.1833   8
  -3  21   3 585.236 170.666  19
  -3  21   3 653.125 113.953  26
  -3 -21   2 10089.8 267.097  17
   3  21  -2 10308.6 297.147  15
  -3  21   2 10250.8 323.170  19
   3  21  -2 9809.26 240.856  16
   3 -21  -2 9791.61 253.735  18
  -3  21   2 9630.27 259.763  26
  -3 -21   1 11871.8 293.276  17
   3  21  -1 11796.1 261.899  16
  -3  21   1 11553.8 343.520  19
   3 -21  -1 11514.8 288.798  18
  -3  21   1 10947.2 273.192  26
  -3 -21   0 46306.0 866.466  17
   3  21   0 47241.4 884.012  15
  -3  21   0 47186.9 884.498  15
  -3  21   0 45973.1 909.263  19
   3 -21   0 46366.2 871.413  18
   3  21   0 45054.0 868.809  28
   3  21   1 2638.86 169.305  15
  -3  21  -1 2759.82 206.969  15
  -3  21  -1 2395.91 171.647  19
  -3 -21  -1 2663.66 119.794  17
   3  21   1 2635.00 153.161  28
   3  21   2 2492.34 146.964  15
   3  21   2 2682.24 154.831  28
   3 -21   2 2485.03 125.575  18
  -3  21  -2 2516.64 205.885  15
   3  21   3 7358.86 198.705  10
   3  21   3 7484.57 224.897  28
   3 -21   3 7108.44 191.407  18
   3  21   3 7278.26 221.936  25
  -3  21  -4 17438.3 389.183  15
   3  21   4 16669.2 359.250  25
   3 -21   4 17741.5 346.671  24
   3 -21   5 88.3074 53.5028  24
  -3  21  -5 111.368 92.4687  15
  -3 -22   6 11048.2 219.088  22
   3  22  -6 10595.4 221.333  16
  -3 -22   5 463.371 64.4717  17
   3  22  -5 437.927 68.5014  16
  -3 -22   5 377.678 64.2697   8
  -3 -22   5 436.335 61.7488  22
  -3  22   5 459.152 132.671  19
   3  22  -5 456.000 95.6854  15
   3  22  -4 1381.33 92.2530  16
   3  22  -4 1587.41 138.827  15
  -3  22   4 1601.18 169.037  19
  -3 -22   4 1406.52 86.1561   8
  -3 -22   4 1634.72 101.776  17
  -3  22   4 1654.12 121.137  26
   3  22  -3 165.952 72.2605  16
   3  22  -3 215.773 141.050  15
   3 -22  -3 224.306 70.4822  18
  -3  22   3 324.934 159.859  19
  -3  22   3 196.186 100.823  26
   3  22  -2 3014.71 115.799  16
   3  22  -2 3211.71 189.970  15
  -3 -22   2 3065.21 143.795  17
   3 -22  -2 2971.92 131.011  18
  -3  22   2 3089.71 141.450  26
  -3  22   2 3019.57 203.676  19
  -3 -22   1 1347.48 113.011  17
   3 -22  -1 1439.39 109.047  18
  -3  22   1 1248.65 168.173  19
  -3  22   1 1232.86 99.6902  26
  -3  22   0 3946.97 187.153  15
   3  22   0 3805.49 192.095  15
  -3 -22   0 3686.51 147.706  17
  -3  22   0 3487.53 191.198  19
   3 -22   0 3465.01 152.232  18
   3  22   0 3426.08 148.414  28
  -3  22  -1-94.9191 158.685  15
   3  22   1 186.454 127.555  15
   3  22   1 138.812 102.305  28
  -3  22  -1 10.2591 120.385  19
  -3 -22  -1 101.331 69.9595  17
  -3  22  -2 8014.55 267.346  15
   3  22   2 7963.02 234.404  28
   3 -22   2 7729.17 209.410  18
   3  22   2 7374.38 232.103  25
   3  22   3 914.747 110.538  28
   3  22   3 891.556 84.4328  10
  -3  22  -3 727.989 158.186  15
   3 -22   3 799.770 77.3756  18
  -3  22  -4 316.776 125.429  15
   3  22   4 245.241 74.3298  25
   3 -22   4 216.189 65.4137  24
   3 -22   5 56.6513 37.2674  24
  -3 -23   5 47.0766 48.0584   8
  -3  23   5 30.9345 107.494  19
   3  23  -5 34.5123 76.8520  15
  -3 -23   4 2023.15 89.1763   8
  -3  23   4 2431.49 164.865  19
   3  23  -4 2342.57 137.448  15
  -3 -23   4 2441.58 108.671  17
   3  23  -3 319.141 136.906  15
  -3  23   3 334.105 94.2992  26
  -3  23   3 305.127 141.056  19
   3 -23  -3 233.012 66.0459  18
   3  23  -2 9358.09 267.047  15
  -3  23   2 8825.32 282.597  19
   3 -23  -2 9134.85 226.182  18
  -3 -23   2 9307.07 242.705  17
  -3 -23   1 1063.26 103.768  17
  -3  23   1 923.827 87.6920  26
   3 -23  -1 1212.85 101.300  18
  -3  23   1 1156.16 153.990  19
   3  23  -1 1103.53 101.067  25
  -3  23   0 2040.03 152.893  19
  -3 -23   0 1797.16 111.593  17
   3 -23   0 1730.43 115.950  18
   3  23   0 1934.30 156.226  15
   3  23   1-28.9526 99.2613  25
  -3  23  -1 154.603 143.351  15
   3  23   1 112.191 123.074  15
  -3 -23  -1 72.8362 65.4419  17
   3  23   1 136.275 93.7184  28
  -3  23  -2 717.798 149.577  15
   3 -23   2 789.779 84.3058  18
   3  23   2 750.020 105.743  28
   3  23   2 855.574 109.951  25
  -3  23  -3 339.388 135.572  15
   3 -23   3 420.844 66.7861  18
   3  23   3 491.573 68.0586  10
   3  23   4 178.669 60.3090  25
   3 -23   4 114.658 52.2652  24
   3 -23   4 99.1008 54.1872   9
  -3  24   5 186.019 91.6543  19
  -3  24   4 1057.67 129.073  19
  -3 -24   4 961.106 79.0102  17
   3  24  -4 1057.36 110.783  15
  -3  24   3 302.461 128.814  19
  -3  24   3 334.424 90.4581  26
   3 -24  -3 341.041 58.2904  18
   3  24  -3 460.823 126.699  15
  -3  24   2 68.0196 126.740  19
  -3  24   2 154.505 80.9023  26
  -3 -24   2 127.002 82.5889  17
   3 -24  -2 35.5801 67.0531  18
   3  24  -2 88.1295 130.943  15
  -3  24   1 590.062 130.090  19
   3  24  -1 593.771 84.0426  25
  -3 -24   1 694.467 92.1929  17
   3 -24  -1 775.096 85.6557  18
  -3  24   0 475.713 115.871  19
   3 -24   0 457.916 85.3179  18
  -3 -24   0 551.646 80.0492  17
   3  24   0 509.257 93.5050  25
   3  24   0 646.425 130.215  15
   3  24   1 16503.8 343.771  15
  -3 -24  -1 15435.6 317.307  17
   3 -24   1 15656.8 337.639  18
  -3  24  -1 15828.2 354.107  15
   3  24   1 15337.2 350.424  25
   3 -24   2 894.379 79.7753  18
   3 -24   2 752.036 72.7219  17
   3  24   2 852.012 101.715  25
  -3  24  -2 858.191 134.519  15
   3 -24   3 437.509 55.8607  24
  -3  24  -3 572.496 118.209  15
   3 -24   3 396.739 56.1293  18
   3  24   3 460.023 63.1450  26
   3 -24   4 1996.73 66.9666   9
   3  24   4 1913.05 70.4306  25
   3  25  -4 2366.32 113.096  15
  -3 -25   4 2164.06 87.3857  17
  -3  25   4 2160.21 125.210  19
   3 -25  -3 1909.12 73.8714  18
  -3  25   3 1960.57 136.251  19
   3  25  -2 502.870 124.892  15
  -3  25   2 371.999 114.792  19
   3 -25  -2 397.651 63.3077  18
  -3 -25   2 294.634 78.1348  17
   3 -25  -1 855.698 80.9372  18
  -3  25   1 543.897 112.676  19
  -3 -25   1 731.601 86.9542  17
   3  25  -1 641.460 74.9256  25
   3 -25   0 9708.33 227.198  18
  -3 -25   0 9402.28 219.648  17
   3  25   0 9715.73 243.569  15
   3 -25   1 2725.04 112.229  18
   3  25   1 2914.11 128.422  15
   3  25   1 2479.36 122.023  25
   3  25   2 4107.05 125.519  10
   3 -25   2 3911.23 115.707  17
   3 -25   2 4237.90 125.273  18
   3  25   2 3993.72 139.275  25
  -3  25  -2 4363.14 156.669  15
   3 -25   3 1098.48 59.6697  18
   3 -25   3 1060.34 60.7956   9
   3  26  -4 596.442 72.6666  15
  -3  26   4 534.170 78.3265  19
  -3 -26   4 559.677 51.7356  17
   3  26  -3 273.796 96.3980  15
  -3  26   3 203.290 89.2134  19
   3 -26  -3 187.134 49.1892  17
   3  26  -2 4395.32 157.718  15
  -3 -26   2 4365.57 132.565  17
   3  26  -1 6.25919 107.829  15
   3 -26  -1 7.25370 58.3775  18
  -3 -26   1 58.1238 63.6078  17
   3 -26   0 750.939 73.6252  18
   3  26   0 673.119 74.7473  25
  -3 -26   0 746.050 68.9057  17
   3 -26   1 3128.95 109.004  17
   3 -26   1 3293.92 111.593  18
   3  26   1 3040.44 117.238  25
   3  26   2 1976.38 94.3139  25
   3  26   2 2000.36 78.3198  10
   3 -26   2 1930.95 81.4152  18
   3  26   3 2074.30 73.0426  25
   3  27  -3 2933.66 110.338  15
   3 -27  -2 4083.22 116.238  17
   3 -27  -2 3812.46 99.9472  18
  -3 -27   1 306.370 58.0896  17
   3 -27  -1 225.249 49.5810  18
   3 -27  -1 240.683 61.2768  17
   3  27  -1 287.652 93.3884  15
   3 -27   0 529.043 58.9644  18
  -3 -27   0 434.459 51.5486  17
   3  27   0 595.517 88.4072  15
   3  27   0 449.486 56.0369  25
   3  27   1 6312.58 156.011  25
   3 -27   1 6786.41 153.742  17
   3 -27   1 6784.40 155.658  18
   3  27   2 234.250 49.9892  25
   3 -27   2 255.171 38.6595  18
   3  27   2 233.786 47.3539  26
  -3 -28   2 1321.85 65.3135  17
   3  28  -1 1113.66 82.7746  15
   3 -28  -1 1029.58 62.1599  17
  -3 -28   1 893.728 55.8850  17
   3 -28   0 911.857 52.8058  18
   3 -28   1 988.745 50.6822  18
  -4   0   9 39.0664 62.0313  32
  -4   0   9 54.1048 47.8656  31
  -4   0   9 61.4007 66.1496  21
  -4   0   8 10561.5 264.016  21
  -4   0   8 10045.8 258.516  27
  -4   0   8 10542.0 243.534  31
  -4   0   8 10291.0 260.443  32
  -4   0   7 196.035 107.395  27
  -4   0   7 141.345 107.138  32
  -4   0   7 228.975 108.216  21
  -4   0   7 199.687 97.0606  31
  -4   0   6 31542.3 637.494  32
  -4   0   6 31152.5 636.315  21
   4   0  -6 32457.2 620.772   1
  -4   0   6 31343.1 638.563  30
  -4   0   5 258.772 95.1750  21
   4   0  -5 82.1072 68.2972   1
   4   0  -5 185.858 75.2523   5
  -4   0   5 248.675 95.9403  30
  -4   0   4 336.910 80.9115  30
   4   0  -4 199.156 62.0185   1
   4   0  -4 245.125 71.3505   5
  -4   0   4 189.196 85.9996  17
  -4   0   4 256.857 79.3475  21
   4   0  -3 17.5010 46.7975   1
  -4   0   3 44.3874 79.3147   2
   4   0  -3 56.8442 66.7157   5
  -4   0   3 41.9891 74.9372   4
   4   0  -3 49.9799 55.0612  13
  -4   0   3-24.8510 73.5204  17
  -4   0   3 34.4202 68.0539  21
   4   0  -2 21144.3 404.239   1
  -4   0   2 22054.0 441.020   2
  -4   0   2 20912.2 439.869  17
   4   0  -2 22289.5 426.547  13
   4   0  -2 22329.6 425.245   5
  -4   0   2 22065.6 441.128   4
   4   0  -1 221.599 44.0427   1
  -4   0   1 178.224 78.4528   2
   4   0  -1 223.930 70.4910   5
  -4   0   1 88.1314 78.2082  17
   4   0  -1 68.6691 70.3330  13
   4   0   0 51716.1 919.086   5
  -4   0   0 52872.0 934.854   4
  -4   0   0 53268.2 932.776   2
   4   0   0 50275.8 917.664  20
   4   0   0 49434.3 883.807   1
   4   0   0 52915.4 926.009  13
   4   0   1 40.3053 67.1689  16
   4   0   1 61.2527 70.2195  10
   4   0   1 72.2498 69.1107  20
  -4   0  -1-15.8329 77.0061   4
   4   0   1 73.6741 67.4880   7
   4   0   2 3624.57 140.012  16
   4   0   2 3802.99 143.271  24
  -4   0  -2 3669.15 141.987   4
   4   0   2 3490.50 136.899  10
   4   0   2 3525.46 144.377   7
  -4   0  -2 3644.82 147.591   2
   4   0   2 3333.21 140.109  20
  -4   0  -3 347.149 95.8580   4
  -4   0  -3 507.740 110.912   2
   4   0   3 538.562 110.496  16
   4   0   3 583.179 123.864  24
   4   0   3 532.796 108.749  20
  -4   0  -3 644.891 124.400   3
   4   0   3 492.001 107.073   7
   4   0   4 40098.9 766.966  16
   4   0   4 37797.5 767.269   7
   4   0   4 39996.4 772.216  20
   4   0   4 39512.2 772.258   6
  -4   0  -4 40161.3 770.841   2
  -4   0  -4 40766.5 772.307   3
   4   0   5 123.384 114.745   6
   4   0   5 105.351 110.705  24
   4   0   5 20.6412 95.7285  20
   4   0   6 307.995 86.4229  20
   4   0   6 352.131 99.2383   6
   4   0   7 277.013 66.2996   6
  -4  -1   9 424.667 66.9657  32
  -4  -1   9 398.893 71.7637  21
  -4  -1   9 355.855 55.2834  31
  -4   1   8 4737.67 144.439  31
  -4  -1   8 4705.62 164.959  32
  -4  -1   8 4703.85 151.604  31
  -4   1   8 4812.01 160.863  27
  -4  -1   8 4584.01 166.515  27
  -4  -1   8 4690.84 167.585  21
  -4  -1   7 23832.3 491.682  31
  -4  -1   7 23569.6 504.430  32
  -4   1   7 24175.3 485.479  31
  -4  -1   7 24247.9 508.316  21
  -4  -1   7 24399.7 523.607  27
  -4   1   7 23601.5 514.118  27
   4   1  -6 19372.1 395.528   5
   4   1  -6 18910.6 403.629   1
   4  -1  -6 19322.6 405.768   1
  -4  -1   6 18577.8 423.334  32
  -4  -1   6 18218.0 422.707  21
  -4  -1   6 18555.7 421.854  30
  -4  -1   5 61746.4 1181.96  21
   4  -1  -5 64680.6 1157.47   5
   4   1  -5 66102.5 1166.07   5
   4   1  -5 67020.5 1167.25   1
   4  -1  -5 65741.2 1166.29   1
  -4  -1   5 65174.2 1188.16  30
  -4  -1   4 3803.61 146.481  30
  -4  -1   4 3793.51 142.894  21
   4   1  -4 4032.37 127.599   1
   4  -1  -4 3984.36 127.695   1
  -4  -1   4 3828.20 151.754  17
   4   1  -4 3635.27 128.938  16
   4   1  -4 4104.36 137.800   5
   4  -1  -4 3766.01 128.891   5
  -4  -1   4 3811.63 139.353   4
  -4   1   3 89.3316 77.4869  17
  -4  -1   3 113.005 80.8201  17
   4   1  -3 37.8014 47.1457   1
  -4  -1   3 90.9858 75.1984   2
  -4   1   3 72.5974 87.3387   2
   4  -1  -3 104.362 51.7163   1
  -4  -1   3 80.9630 68.5459  21
  -4   1   3 104.084 80.7376   4
  -4  -1   3 132.479 74.0942   4
   4   1  -3 116.803 67.3482   5
   4  -1  -3 81.8586 61.4362   5
   4   1  -3 105.365 60.3442  13
   4  -1  -3 71.0299 54.0482  13
   4   1  -3 128.282 64.2838  16
   4   1  -2 3923.53 106.236   1
   4  -1  -2 3963.34 111.906   1
  -4  -1   2 3887.55 138.114   2
  -4   1   2 3893.66 148.249   2
   4   1  -2 4202.56 130.573  13
   4   1  -2 4143.99 130.727   5
   4  -1  -2 4046.17 127.580   5
  -4   1   2 3998.26 149.238   4
  -4  -1   2 3854.53 141.266   4
   4  -1  -2 4178.28 129.654  13
  -4  -1   2 3801.47 139.300  17
  -4   1   2 3639.08 138.190  17
   4  -1  -1 108474. 1853.77  13
   4   1  -1 110609. 1855.90  13
   4   1  -1 104774. 1818.59   1
   4  -1  -1 106788. 1825.81   1
   4   1  -1 109753. 1849.99   5
   4  -1  -1 109265. 1848.66   5
  -4   1   1 108626. 1865.39   2
  -4  -1   1 110710. 1859.79   2
  -4  -1   1 102762. 1859.23  17
  -4   1   1 104032. 1861.78  17
   4  -1   0 817.639 49.5696   1
   4  -1   0 820.704 82.5725  13
   4   1   0 816.102 83.4334  13
   4   1   0 822.483 78.2025   5
  -4  -1   0 828.978 90.0812   4
  -4   1   0 864.155 95.8333   4
   4  -1   0 847.921 75.6787  20
   4   1   0 867.060 78.2563  16
  -4  -1   0 784.037 88.8149   2
  -4   1   0 863.996 93.9619   2
  -4   1   0 823.163 66.9475   3
  -4  -1  -1 12969.5 291.505   4
  -4   1  -1 12674.0 291.763   4
   4   1   1 12328.4 279.695  16
   4  -1   1 12403.1 276.632  16
   4  -1   1 12734.5 283.885   7
   4   1   1 12587.5 281.860  13
   4   1   1 12398.3 278.713  10
   4  -1   1 12314.6 276.519  10
  -4   1  -1 12517.1 292.238   2
  -4   1  -1 12787.2 271.056   3
   4  -1   1 12062.5 279.071  20
  -4   1  -2 25660.8 512.273   4
  -4  -1  -2 25922.4 512.312   4
   4   1   2 25513.0 508.072  16
   4  -1   2 25183.9 504.817  16
   4   1   2 25549.2 505.457  24
   4  -1   2 25619.6 503.934  24
   4  -1   2 26246.6 516.041   7
   4   1   2 25125.0 507.967  10
   4  -1   2 25468.5 507.726  10
  -4  -1  -2 24585.8 512.173   2
  -4   1  -2 25466.4 516.972   2
  -4   1  -2 26103.7 502.665   3
   4  -1   2 25702.4 511.521  20
  -4  -1  -3 286398. 4820.68   4
   4   1   3 276810. 4825.99  16
   4  -1   3 284884. 4826.36  16
   4   1   3 281564. 4821.61  24
   4  -1   3 282731. 4821.32  24
   4  -1   3 292726. 4840.00   7
   4  -1   3 290022. 4838.38  20
  -4  -1  -3 282374. 4833.71   2
  -4   1  -3 287522. 4825.28   3
  -4   1  -3 279027. 4833.68   2
   4   1   3 282250. 4828.10  10
   4  -1   4 45552.6 861.593   6
   4  -1   4 45967.3 863.981  20
   4  -1   4 44170.8 858.625   7
   4  -1   4 45441.1 851.419  24
   4   1   4 44588.1 856.713  16
   4  -1   4 46228.3 858.463  16
  -4  -1  -4 45488.6 860.386   3
  -4   1  -4 44330.3 859.590   2
  -4  -1  -4 45339.2 860.281   2
  -4   1  -4 44326.3 858.320   3
   4  -1   5 1099.61 122.126   6
   4  -1   5 1014.86 117.039  20
   4  -1   6 3095.38 139.084   6
   4  -1   6 2810.10 135.677  20
   4  -1   7 33323.5 601.672   6
  -4  -2   9 4965.10 136.685  32
  -4  -2   9 4838.79 126.126  31
  -4  -2   9 5081.55 142.876  21
  -4   2   8 688.254 83.1805  27
  -4  -2   8 776.129 99.0822  27
  -4  -2   8 677.021 93.1339  21
  -4   2   8 669.433 78.4521  31
  -4  -2   8 808.647 97.6349  32
  -4  -2   8 689.185 90.0484  31
  -4  -2   7 3402.65 154.333  21
  -4  -2   7 3188.32 166.574  27
  -4   2   7 3305.96 157.328  27
  -4   2   7 3419.06 136.882  31
  -4  -2   7 3607.43 159.048  32
  -4  -2   7 3417.52 149.644  31
   4   2  -6 857.589 89.1423   1
   4  -2  -6 1046.07 94.1400   1
   4   2  -6 931.878 90.7532   5
   4   2  -6 1071.80 98.1755  16
  -4  -2   6 1152.12 114.766  21
  -4  -2   6 999.406 106.559  30
  -4   2   6 1021.68 113.187  30
  -4  -2   6 1083.39 119.540  32
  -4  -2   5 25968.2 544.720   8
   4   2  -5 27352.8 524.212   1
   4  -2  -5 27669.9 529.171   1
  -4  -2   5 26853.9 537.067  17
   4   2  -5 26172.5 518.420  16
   4  -2  -5 25827.5 509.955   5
   4   2  -5 27468.7 527.575   5
  -4  -2   5 26354.0 540.568  21
  -4   2   5 25695.6 540.004  21
  -4  -2   5 26988.7 544.045  30
  -4  -2   4 36326.9 707.098   8
  -4  -2   4 36036.6 706.963  17
   4   2  -4 35887.8 685.960  16
   4   2  -4 36773.4 676.139  13
   4   2  -4 37626.2 684.648   1
   4  -2  -4 38988.1 692.092   1
  -4   2   4 37849.9 706.385  21
  -4  -2   4 36336.2 703.378  21
  -4  -2   4 38234.4 708.020  30
   4   2  -4 37943.4 695.818   5
   4  -2  -4 37019.4 684.435   5
  -4  -2   4 37133.4 695.117   4
   4   2  -3 8285.41 199.280  13
  -4  -2   3 7749.61 206.112   2
  -4   2   3 8269.71 237.036   2
   4   2  -3 8285.31 187.490   1
   4  -2  -3 8286.11 191.263   1
  -4  -2   3 7676.18 213.202  17
   4   2  -3 8057.75 199.039  16
  -4   2   3 8332.98 210.660  21
  -4  -2   3 8202.65 210.419  21
   4   2  -3 8229.87 206.525   5
  -4  -2   3 8443.49 212.765   4
   4  -2  -3 8372.98 197.803   5
  -4   2   3 8119.40 225.457   4
  -4  -2   2-7.18282 72.6927   4
   4   2  -2-35.3800 63.2900   5
   4  -2  -2 32.9521 59.2978   5
  -4   2   2 27.3921 80.8688   4
   4   2  -2 16.1960 39.4987   1
  -4  -2   2 69.8911 69.4862   2
  -4   2   2 77.3168 87.6488   2
   4  -2  -2-20.6418 46.7964   1
  -4   2   2-15.8429 73.1828  17
  -4  -2   2 43.2932 69.3727  17
   4   2  -2 10.7741 63.1747  13
   4  -2  -2 45.6900 59.3862  13
  -4  -2   1 33509.7 642.372  17
   4   2  -1 34562.6 633.486   5
   4  -2  -1 34427.2 629.343   5
   4  -2  -1 35742.5 637.520  13
   4   2  -1 35644.0 640.155  13
  -4   2   1 35241.6 653.455   2
  -4  -2   1 34212.1 637.683   2
   4   2  -1 32662.5 596.858   1
   4  -2  -1 34047.3 611.499   1
  -4   2   0 58.5994 83.3486   4
  -4  -2   0 116.425 80.2484   4
   4   2   0 20.8428 66.6786  16
   4  -2   0 70.3863 73.6968  29
   4  -2   0 101.551 62.7903  20
  -4   2   0 29.4745 60.5018   3
  -4  -2   0-2.30774 71.0578   2
   4  -2   0 83.4383 38.5170   1
   4   2   0 43.9407 67.4525  13
   4  -2   1 77206.0 1320.59   7
  -4   2  -1 76463.8 1329.53   4
  -4  -2  -1 77390.3 1325.33   4
   4  -2   1 67927.3 1280.62   1
   4   2   1 73011.5 1312.79  16
   4  -2   1 74302.9 1308.62  16
   4  -2   1 72448.3 1313.34  20
   4   2   1 78388.9 1320.81  13
   4   2   1 73898.0 1314.22  10
   4  -2   1 74261.5 1310.36  10
  -4   2  -1 79029.6 1332.91   2
  -4   2  -1 77725.2 1303.15   3
  -4   2  -2 149.903 92.0328   3
   4  -2   2 131.083 75.8694   7
  -4  -2  -2 203.618 87.5495   2
  -4   2  -2 15.5204 87.9503   2
  -4  -2  -2 133.090 78.2235   4
  -4   2  -2 177.532 81.8960   4
   4   2   2 128.980 93.2780  24
   4  -2   2 147.439 87.4686  24
   4   2   2 159.515 82.6156  10
   4  -2   2 111.557 78.0325  20
   4   2   2 119.831 82.5351  16
   4  -2   2 126.485 81.4584  16
   4   2   3 5730.85 194.167  16
   4  -2   3 5801.46 190.765  16
  -4  -2  -3 6003.97 183.078   4
   4   2   3 5683.34 192.030  10
   4  -2   3 5963.34 197.463  20
  -4   2  -3 5467.76 196.747   2
  -4  -2  -3 5925.52 197.034   2
  -4   2  -3 5645.63 196.827   3
   4   2   3 5839.00 198.088  24
   4  -2   3 6035.22 196.422  24
   4  -2   3 6079.11 197.376   7
   4  -2   4 25628.3 527.375   6
   4   2   4 23458.9 520.744   7
   4  -2   4 24433.2 521.635   7
  -4   2  -4 25201.1 528.539   3
  -4   2  -4 24849.0 524.805   2
  -4  -2  -4 25602.7 526.601   2
  -4  -2  -4 26330.0 529.315   3
   4   2   4 24869.8 522.007  16
   4  -2   4 25692.9 526.976  20
   4  -2   4 24976.0 517.839  24
   4  -2   5 19909.7 437.349   6
   4  -2   5 20499.3 442.172  20
   4  -2   6 2132.90 120.302   6
   4  -2   6 2001.26 117.654  20
   4  -2   7 1279.28 76.5517   6
  -4   3   9 7053.72 167.076  32
  -4  -3   9 6708.83 166.360  32
  -4  -3   9 6767.51 160.724  31
  -4   3   8 8654.93 227.708  21
  -4  -3   8 8824.47 227.202  21
  -4   3   8 8262.28 221.397  32
  -4  -3   8 8682.24 224.222  32
  -4   3   8 7934.28 193.767  31
  -4  -3   8 8485.76 215.606  31
  -4  -3   8 8436.02 232.782  27
   4   3  -7 14001.6 317.739  16
  -4   3   7 14266.7 358.281  11
  -4  -3   7 14733.9 349.341  21
  -4   3   7 14979.7 354.623  21
  -4   3   7 14637.0 320.605  31
  -4   3   7 15284.1 350.190  32
  -4  -3   7 15600.6 352.141  32
  -4  -3   7 14685.5 368.001  27
  -4   3   7 15073.4 353.917  27
  -4  -3   7 14956.3 342.762  31
   4   3  -6 10997.2 267.516   1
   4  -3  -6 11120.1 270.515   1
  -4   3   6 10673.9 283.212  32
  -4  -3   6 11157.4 288.791  32
  -4   3   6 10520.1 286.185  21
  -4  -3   6 10928.5 285.527  21
   4   3  -6 10825.3 263.824  16
   4   3  -6 10804.8 264.952   5
  -4   3   6 10775.1 262.375  31
  -4   3   6 10793.0 284.339  30
  -4  -3   6 10839.1 285.384  30
  -4   3   5 274.835 92.5608  30
  -4  -3   5 265.212 90.2192  30
  -4  -3   5 151.797 88.1649  17
   4  -3  -5 240.004 75.2122   1
  -4  -3   5 227.071 95.4420   8
  -4   3   5 298.108 96.9698  21
  -4  -3   5 342.660 92.5134  21
   4   3  -5 245.712 84.2739   5
   4   3  -5 231.270 87.8018  16
  -4  -3   4 14925.4 345.119   8
   4   3  -4 15097.8 332.189  16
  -4  -3   4 15606.1 351.200  17
   4   3  -4 15949.9 324.974   1
   4  -3  -4 15959.8 331.732   1
   4   3  -4 15664.6 322.440  13
   4  -3  -4 15642.0 323.505   5
  -4  -3   4 15530.9 334.129   4
   4   3  -4 15827.8 339.556   5
  -4   3   4 15766.7 348.199  21
  -4  -3   4 15988.7 345.796  21
  -4   3   4 16082.6 352.033  30
  -4  -3   4 16332.1 349.886  30
  -4   3   3 156.537 74.1030  30
  -4  -3   3 276.580 73.1758  30
  -4  -3   3 166.015 79.7326  17
   4   3  -3 149.199 68.7866  16
   4   3  -3 137.547 48.0863   1
   4  -3  -3 171.377 55.1032   1
  -4  -3   3 134.019 64.3059   2
  -4   3   3 76.3285 96.2510   2
  -4  -3   3 56.1532 64.3545  21
  -4   3   3 98.7408 66.9216  21
  -4  -3   3 140.017 66.9066   8
   4   3  -3 240.309 66.4787  13
  -4  -3   3 175.686 71.1329   4
   4   3  -3 114.817 70.5521   5
   4  -3  -3 125.512 56.9584   5
  -4   3   3 50.7011 87.0609   4
  -4  -3   2 1792.20 104.072  17
  -4   3   2 1603.15 119.319   2
   4   3  -2 1590.77 63.3336   1
   4  -3  -2 1786.87 77.8750   1
   4   3  -2 1778.17 94.4181  13
   4   3  -2 1819.79 95.4607   5
  -4   3   2 1654.92 116.381   4
   4  -3  -2 1712.74 86.4139   5
  -4  -3   2 1716.63 100.754   4
  -4  -3   2 1746.94 94.1501   2
   4   3  -2 1537.13 91.1491  16
   4   3  -1 159.322 68.0148  13
  -4  -3   1 79.5599 70.8549  17
   4   3  -1 283.956 67.4594  16
  -4  -3   1 181.216 69.1834   2
  -4   3   1 113.515 88.3837   2
   4   3  -1 129.731 29.6526   1
   4  -3  -1 133.741 46.1161   1
   4  -3  -1 117.711 69.7809  29
   4   3  -1 345.147 70.4571   5
   4  -3  -1 174.460 63.8890   5
   4   3   0 48493.2 890.113  13
  -4   3   0 49693.7 863.950   3
  -4  -3   0 49867.3 889.568   2
  -4  -3   0 48083.6 890.122  17
   4  -3   0 49913.4 892.018  29
   4   3   0 48060.0 884.610  16
  -4   3   0 50723.9 909.792   4
  -4  -3   0 51061.3 896.848   4
   4   3   0 48080.3 882.713  20
   4  -3   0 48514.0 882.183  20
   4  -3   0 48482.7 861.768   1
   4   3   1 6079.08 172.140   7
   4  -3   1 6180.53 172.624   7
   4   3   1 5776.21 172.572  10
   4   3   1 6112.74 174.014  13
   4  -3   1 5523.14 142.501   1
  -4   3  -1 6356.19 190.536   4
  -4  -3  -1 5995.16 178.285   4
   4   3   1 5767.74 173.225  16
   4  -3   1 5799.89 164.397  16
   4  -3   1 6339.40 173.726  20
   4   3   1 6004.27 172.335  20
  -4   3  -1 6128.78 168.485   3
  -4  -3  -1 5902.29 177.403   2
  -4   3  -1 6221.09 191.479   2
   4   3   2 1046.34 97.1003   7
   4  -3   2 1273.49 96.9086   7
  -4   3  -2 1137.70 103.784   4
  -4  -3  -2 1144.45 97.0416   4
   4   3   2 1062.01 102.412  16
   4  -3   2 1058.51 93.2557  16
   4  -3   2 1101.78 101.657  24
   4  -3   2 1166.51 100.463  29
   4   3   2 864.910 96.8774  20
   4  -3   2 1155.07 96.7081  20
   4   3   2 1167.22 100.478  10
  -4   3  -2 1151.62 106.883   3
  -4  -3  -2 1095.75 103.754   2
  -4   3  -2 1133.88 108.862   2
  -4  -3  -3 14576.1 326.265   4
   4   3   3 13941.4 336.450  16
   4  -3   3 13874.2 328.907  16
   4   3   3 14587.3 341.711   7
   4  -3   3 15020.6 340.808   7
  -4   3  -3 14085.4 336.685   3
  -4  -3  -3 13965.0 336.690   2
  -4   3  -3 14631.2 342.785   2
   4  -3   3 13971.5 332.198  24
   4  -3   3 14693.9 342.297  20
   4   3   3 14674.2 344.886  20
   4   3   3 14284.9 336.533  10
  -4   3  -4 47535.4 910.507   3
  -4  -3  -4 48302.2 910.748   2
  -4   3  -4 47366.7 911.038   2
   4  -3   4 48146.8 901.027  24
   4   3   4 48356.4 912.298   6
   4  -3   4 48819.2 909.867   6
   4   3   4 47141.0 909.458   7
   4  -3   4 47611.4 907.454   7
   4   3   4 48846.1 913.378  20
   4  -3   4 49267.0 912.379  20
   4   3   5 3073.32 153.983  20
   4  -3   5 3045.63 150.595  20
   4   3   5 3176.93 158.046   6
   4  -3   5 3179.82 155.028   6
   4  -3   6 702.891 91.5305  20
   4   3   6 513.835 88.3507  20
   4   3   6 535.223 95.2549   6
   4  -3   6 759.009 100.952   6
   4   3   7 812.387 68.6003   6
   4  -3   7 827.016 66.7741   6
  -4   4   9 1876.27 82.1429  32
  -4  -4   9 1968.51 83.3303  32
  -4  -4   9 1898.76 79.1620  31
  -4  -4   8 1089.09 108.465  27
  -4   4   8 1058.53 97.6176  32
  -4  -4   8 1219.22 99.5007  32
  -4  -4   8 1135.26 97.9805  31
  -4  -4   8 1051.97 86.2487  22
  -4  -4   8 1172.33 97.9961  21
  -4   4   8 1152.01 102.805  21
   4   4  -7 4012.42 147.630  16
  -4  -4   7 4119.14 188.019  27
  -4   4   7 4147.64 163.594  27
  -4   4   7 4309.43 172.324  32
  -4  -4   7 4385.65 167.533  32
  -4   4   7 4108.82 137.367  31
  -4  -4   7 4187.93 168.939  21
  -4   4   7 3711.41 165.119  21
  -4  -4   7 4240.29 163.733  31
  -4   4   7 3857.74 192.779  11
  -4   4   6 258.093 80.0922  31
  -4   4   6 235.181 94.4070  30
  -4  -4   6 351.844 89.0589  30
   4   4  -6 218.113 81.5558   5
  -4   4   6 296.099 101.790  21
  -4  -4   6 209.198 98.1676  21
  -4  -4   6 257.405 106.001   8
  -4   4   6 213.036 100.363  32
  -4  -4   6 248.491 99.3042  32
  -4  -4   5 1609.88 114.587  17
   4   4  -5 1372.62 107.416  16
  -4   4   5 1592.53 117.488  30
  -4  -4   5 1502.31 109.961  30
   4   4  -5 1269.68 101.538   5
  -4  -4   5 1352.01 113.007   8
  -4   4   5 1617.25 114.658  21
  -4  -4   5 1474.47 112.063  21
   4  -4  -5 1606.01 98.1121   1
  -4   4   4 303.172 78.7155  21
  -4  -4   4 350.005 80.6238  21
   4   4  -4 268.881 82.1266  16
  -4  -4   4 145.612 78.0704   8
  -4   4   4 141.270 107.245  19
  -4  -4   4 234.386 81.8645  17
   4  -4  -4 176.210 63.1456   1
   4   4  -4 193.786 62.5648  13
  -4   4   4 224.359 81.7927  30
  -4  -4   4 251.615 74.1965  30
   4   4  -4 183.468 76.5223   5
   4  -4  -4 204.415 59.4840   5
  -4  -4   4 196.753 65.5264   4
  -4  -4   3 1248.44 89.9163   8
   4   4  -3 1348.87 93.3786  16
  -4  -4   3 1222.44 99.7609  17
  -4   4   3 1242.09 128.557   2
   4   4  -3 1300.05 68.7474   1
   4  -4  -3 1378.83 77.0742   1
   4   4  -3 1465.01 94.4163   5
   4  -4  -3 1331.77 78.3133   5
  -4  -4   3 1291.28 91.3625   4
  -4   4   3 1401.94 131.663  19
  -4   4   3 1411.45 95.7578  30
  -4  -4   3 1393.32 94.7384  30
  -4  -4   3 1529.90 92.9330  21
  -4   4   3 1555.86 94.2312  21
   4   4  -3 1340.13 85.7744  13
   4   4  -2 15206.3 317.434  13
  -4   4   2 15652.0 351.711   2
   4   4  -2 14011.2 276.497   1
   4  -4  -2 15043.7 297.579   1
  -4  -4   2 14741.2 321.465  17
  -4  -4   2 14653.2 304.718   2
   4  -4  -2 14650.2 300.927   5
  -4   4   2 14579.5 338.712   4
  -4  -4   2 14796.1 317.100   4
   4   4  -2 14781.1 312.560   5
   4   4  -2 13921.3 307.896  16
   4   4  -1 9286.81 224.830  13
   4   4  -1 8640.16 223.949  15
  -4  -4   1 9514.43 216.995   2
   4  -4  -1 9020.95 199.587   1
  -4   4   1 9402.25 244.944   2
   4   4  -1 8826.73 215.865  16
  -4  -4   1 8862.05 223.032  17
  -4   4   1 8769.25 243.343   4
   4  -4  -1 9116.43 218.802  29
  -4   4   0 1560.99 81.2835   3
  -4  -4   0 1533.61 92.9166   2
  -4  -4   0 1407.98 93.3018  17
   4  -4   0 1607.74 99.0910  29
   4  -4   0 1425.41 69.3980   1
   4   4   0 1662.25 90.5598   5
  -4   4   0 1461.63 113.489   4
  -4  -4   0 1484.37 99.1980   4
   4   4   0 1453.76 86.9808  20
   4  -4   0 1513.53 88.5259  20
   4   4   0 1405.18 94.0773  16
   4   4   1 4494.92 146.742   7
   4  -4   1 4598.11 145.203   7
   4   4   1 4225.95 146.263  16
   4  -4   1 4053.80 134.473  16
   4  -4   1 4169.46 117.873   1
   4   4   1 4577.88 147.213  13
   4   4   1 4093.38 146.312  10
   4  -4   1 4101.02 139.307  20
   4   4   1 4393.90 144.320  20
  -4   4  -1 4489.77 142.487   3
  -4   4  -1 4251.20 161.573   2
  -4  -4  -1 4087.66 147.969   2
  -4   4  -1 4276.49 163.362   4
  -4  -4  -1 4470.84 151.700   4
   4   4   2 22826.4 450.176   7
   4  -4   2 21702.2 443.919   7
  -4   4  -2 20754.7 450.770   4
  -4  -4  -2 22126.8 444.078   4
   4  -4   2 21422.5 443.863  29
   4  -4   2 21022.5 434.101  24
   4   4   2 20493.5 440.988  16
   4  -4   2 20468.2 431.334  16
   4  -4   2 21341.1 439.626  20
   4   4   2 21955.9 443.535  20
   4   4   2 20868.2 442.570  10
  -4   4  -2 21711.9 438.277   3
  -4   4  -2 21860.7 458.141   2
   4   4   3 1525.13 113.205   7
   4  -4   3 1621.16 114.574   7
  -4  -4  -3 1706.92 109.116   4
   4  -4   3 1859.48 114.310  29
   4   4   3 1806.59 121.842  10
  -4   4  -3 1632.10 131.837   3
  -4  -4  -3 1676.53 122.026   2
  -4   4  -3 1712.23 129.006   2
   4  -4   3 1769.58 118.593  16
   4  -4   3 1576.33 118.499  20
   4   4   3 1677.84 121.746  20
   4  -4   3 1867.28 130.645  24
   4  -4   4 7612.90 233.554  24
   4   4   4 7579.45 228.091   7
   4  -4   4 7742.10 229.080   7
   4   4   4 8059.17 237.232  20
   4  -4   4 7807.11 231.680  20
  -4   4  -4 7918.54 243.643   3
  -4   4  -4 7783.36 234.277   2
  -4  -4  -4 8277.07 239.037   2
   4   4   4 8309.25 242.834   6
   4  -4   4 7986.50 237.455   6
   4   4   5 722.104 114.917   6
   4  -4   5 133.616 101.301   6
   4   4   5 281.737 84.6550  28
   4  -4   5 122.314 90.8975  20
   4   4   5 658.394 103.999  20
   4  -4   6 1077.70 104.351  24
   4   4   6 1100.53 94.7468  20
   4  -4   6 1002.62 94.3271  20
   4   4   6 1012.40 103.280   6
   4  -4   6 1048.61 101.913   6
   4   4   7 4553.50 121.807   6
   4  -4   7 4597.75 120.267   6
  -4   5   9 1080.85 67.0963  32
  -4  -5   9 1201.30 65.8798  32
  -4  -5   9 1088.89 66.7655  31
   4   5  -8 208.893 64.9017  16
  -4  -5   8 80.6154 78.9980  21
  -4  -5   8 132.588 73.3945  22
  -4   5   8 107.101 80.4102  21
  -4  -5   8 164.334 82.0829  31
  -4  -5   8 232.416 90.5633  27
  -4   5   8 234.872 82.8657  32
  -4  -5   8 224.726 82.4468  32
   4   5  -7 14283.0 326.056  16
  -4  -5   7 15079.7 345.130  31
  -4   5   7 14461.5 305.750  31
[truncated: 183,236 more chars]
