# Supplementary material for: Impacts of Chalcogen Bonding on the Stability and Reactivity of 5‐Iminothianthrene Platform: Toward Electrophilic Nitrogen Sources
Source: Chemistry. 2025 May 13;31(33):e202501045. doi: 10.1002/chem.202501045 (PMC12160997; doi:10.1002/chem.202501045)
Supplement: Supplementary file 2 — Supporting Information [file CHEM-31-e202501045-s002.zip › 2428989(2c).cif]

####################################################################### 
# 
# This file contains crystal structure data downloaded from the 
# Cambridge Structural Database (CSD) hosted by the Cambridge 
# Crystallographic Data Centre (CCDC).
# 
# Full information about CCDC data access policies and citation 
# guidelines are available at http://www.ccdc.cam.ac.uk/access/V1 
# 
# Audit and citation data items may have been added by the CCDC. 
# Please retain this information to preserve the provenance of 
# this file and to allow appropriate attribution of the data. 
# 
#######################################################################

data_exp_217_auto
_database_code_depnum_ccdc_archive 'CCDC 2428989'
loop_
_audit_author_name
_audit_author_address
'Yusuke Kobayashi'
;Kyoto Pharmaceutical University
Japan
;
_audit_update_record             
;
2025-03-05 deposited with the CCDC.	2025-03-27 downloaded from the CCDC.
;
_audit_creation_date             2025-03-01
_audit_creation_method           
;
Olex2 1.5-ac5-024
(compiled 2022.04.12 svn.rca3783a0 for Rigaku Oxford Diffraction, GUI svn.r6498)
;
_shelx_SHELXL_version_number     2018/3
_audit_contact_author_address    ?
_audit_contact_author_email      ?
_audit_contact_author_phone      ?
_publ_contact_author_id_orcid    ?
_publ_section_references         
;
Dolomanov, O.V., Bourhis, L.J., Gildea, R.J, Howard, J.A.K. & Puschmann, H.
 (2009), J. Appl. Cryst. 42, 339-341.

Sheldrick, G.M. (2015). Acta Cryst. A71, 3-8.

Sheldrick, G.M. (2015). Acta Cryst. C71, 3-8.
;
_chemical_name_common            ?
_chemical_name_systematic        ?
_chemical_formula_moiety         '2(C20 H15 N O2 S2)'
_chemical_formula_sum            'C40 H30 N2 O4 S4'
_chemical_formula_weight         730.90
_chemical_melting_point          ?
_chemical_oxdiff_formula         CHNOS
loop_
_atom_type_symbol
_atom_type_description
_atom_type_scat_dispersion_real
_atom_type_scat_dispersion_imag
_atom_type_scat_source
C C 0.0181 0.0091 'International Tables Vol C Tables 4.2.6.8 and 6.1.1.4'
H H 0.0000 0.0000 'International Tables Vol C Tables 4.2.6.8 and 6.1.1.4'
N N 0.0311 0.0180 'International Tables Vol C Tables 4.2.6.8 and 6.1.1.4'
O O 0.0492 0.0322 'International Tables Vol C Tables 4.2.6.8 and 6.1.1.4'
S S 0.3331 0.5567 'International Tables Vol C Tables 4.2.6.8 and 6.1.1.4'

_shelx_space_group_comment       
;
The symmetry employed for this shelxl refinement is uniquely defined
by the following loop, which should always be used as a source of
symmetry information in preference to the above space-group names.
They are only intended as comments.
;
_space_group_crystal_system      triclinic
_space_group_IT_number           2
_space_group_name_H-M_alt        'P -1'
_space_group_name_Hall           '-P 1'
loop_
_space_group_symop_operation_xyz
'x, y, z'
'-x, -y, -z'

_cell_length_a                   8.1085(2)
_cell_length_b                   11.2201(2)
_cell_length_c                   19.0042(3)
_cell_angle_alpha                86.7680(10)
_cell_angle_beta                 87.546(2)
_cell_angle_gamma                84.853(2)
_cell_volume                     1718.02(6)
_cell_formula_units_Z            2
_cell_measurement_reflns_used    20902
_cell_measurement_temperature    99.8(4)
_cell_measurement_theta_max      77.5880
_cell_measurement_theta_min      3.9120
_shelx_estimated_absorpt_T_max   0.759
_shelx_estimated_absorpt_T_min   0.593
_exptl_absorpt_coefficient_mu    2.917
_exptl_absorpt_correction_T_max  1.00000
_exptl_absorpt_correction_T_min  0.89151
_exptl_absorpt_correction_type   multi-scan
_exptl_absorpt_process_details   
;
CrysAlisPro 1.171.42.63a (Rigaku Oxford Diffraction, 2022)
Empirical absorption correction using spherical harmonics,
implemented in SCALE3 ABSPACK scaling algorithm.
;
_exptl_absorpt_special_details   ?
_exptl_crystal_colour            'clear light colourless'
_exptl_crystal_colour_lustre     clear
_exptl_crystal_colour_modifier   light
_exptl_crystal_colour_primary    colourless
_exptl_crystal_density_diffrn    1.413
_exptl_crystal_density_meas      ?
_exptl_crystal_density_method    ?
_exptl_crystal_description       prism
_exptl_crystal_F_000             760
_exptl_crystal_preparation       Recryst
_exptl_crystal_recrystallization_method dcm-hexane
_exptl_crystal_size_max          0.2
_exptl_crystal_size_mid          0.2
_exptl_crystal_size_min          0.1
_exptl_transmission_factor_max   ?
_exptl_transmission_factor_min   ?
_diffrn_reflns_av_R_equivalents  0.0468
_diffrn_reflns_av_unetI/netI     0.0243
_diffrn_reflns_Laue_measured_fraction_full 1.000
_diffrn_reflns_Laue_measured_fraction_max 0.960
_diffrn_reflns_limit_h_max       10
_diffrn_reflns_limit_h_min       -9
_diffrn_reflns_limit_k_max       14
_diffrn_reflns_limit_k_min       -14
_diffrn_reflns_limit_l_max       23
_diffrn_reflns_limit_l_min       -24
_diffrn_reflns_number            32340
_diffrn_reflns_point_group_measured_fraction_full 1.000
_diffrn_reflns_point_group_measured_fraction_max 0.960
_diffrn_reflns_theta_full        67.684
_diffrn_reflns_theta_max         78.261
_diffrn_reflns_theta_min         2.330
_diffrn_ambient_environment      N~2~
_diffrn_ambient_temperature      99.8(4)
_diffrn_detector                 'Hybrid Pixel Array Detector'
_diffrn_detector_area_resol_mean 10.0000
_diffrn_detector_type            HyPix
_diffrn_measured_fraction_theta_full 1.000
_diffrn_measured_fraction_theta_max 0.960
_diffrn_measurement_details      
;
List of Runs (angles in degrees, time in seconds):

  # Type    Start    End  Width  t~exp~   \w     \q     \k     \f   Frames
#--------------------------------------------------------------------------
  1  \w    -24.00  62.00   0.50    0.50    --   47.63 -54.00-171.00  172
  2  \w     34.00 120.00   0.50    0.50    --   47.63  54.00 -27.00  172
  3  \w   -174.00 -89.00   0.50    1.00    -- -103.00 -54.00-171.00  170
  4  \w    -57.00 -30.00   0.50    1.00    -- -103.00  54.00 -27.00   54
  5  \w     95.00 178.00   0.50    1.00    --  109.06  54.00 -27.00  166
  6  \w     37.00  67.00   0.50    1.00    --  109.06 -54.00-171.00   60
  7  \w    -38.00  25.00   0.50    0.50    --  -47.63  38.00 120.00  126
  8  \w    -57.00  25.00   0.50    0.50    --  -47.63  54.00 -27.00  164
  9  \w   -120.00 -33.00   0.50    0.50    --  -47.63 -54.00-171.00  174
 10  \w    -93.00 -13.00   0.50    0.50    --  -47.63 125.00-180.00  160
 11  \w     19.00  93.00   0.50    0.50    --   47.63-125.00   0.00  148
 12  \w     19.00  93.00   0.50    0.50    --   47.63-125.00  90.00  148
 13  \w    -27.00  31.00   0.50    0.50    --   47.63 -19.00-150.00  116
 14  \w   -173.00 -73.00   0.50    1.00    -- -103.00-125.00 -90.00  200
 15  \w   -174.00 -90.00   0.50    1.00    -- -103.00 -19.00-150.00  168
 16  \w   -174.00 -90.00   0.50    1.00    -- -103.00 -38.00 -90.00  168
 17  \w   -112.00 -33.00   0.50    1.00    -- -103.00 125.00-180.00  158
 18  \w   -112.00 -33.00   0.50    1.00    -- -103.00 125.00 120.00  158
 19  \w   -100.00 -30.00   0.50    1.00    -- -103.00  77.00 150.00  140
 20  \w     37.00  71.00   0.50    1.00    --  109.06 -57.00   0.00   68
 21  \w     37.00  71.00   0.50    1.00    --  109.06 -57.00  30.00   68
 22  \w     38.00 106.00   0.50    1.00    --  109.06 -99.00  30.00  136
 23  \w     38.00 106.00   0.50    1.00    --  109.06 -99.00-180.00  136
 24  \w     38.00 106.00   0.50    1.00    --  109.06 -99.00 -90.00  136
 25  \w     96.00 178.00   0.50    1.00    --  109.06  38.00  90.00  164
 26  \w     96.00 178.00   0.50    1.00    --  109.06  38.00 120.00  164
 27  \w     39.00 112.00   0.50    1.00    --  109.06-125.00   0.00  146
 28  \w     38.00 106.00   0.50    1.00    --  109.06 -99.00   0.00  136
 29  \w     38.00 106.00   0.50    1.00    --  109.06 -99.00-150.00  136
 30  \w     38.00 106.00   0.50    1.00    --  109.06 -99.00  90.00  136
 31  \w     37.00  71.00   0.50    1.00    --  109.06 -57.00 -90.00   68
 32  \w     37.00  71.00   0.50    1.00    --  109.06 -57.00 -30.00   68
 33  \w   -120.00 -25.00   0.50    0.50    --  -47.63 -77.00 -60.00  190
 34  \w   -120.00 -31.00   0.50    0.50    --  -47.63 -77.00  90.00  178
 35  \w   -120.00 -25.00   0.50    0.50    --  -47.63 -77.00   0.00  190
 36  \w   -120.00 -25.00   0.50    0.50    --  -47.63 -77.00-180.00  190
 37  \w   -120.00 -25.00   0.50    0.50    --  -47.63 -77.00 -90.00  190
 38  \w     25.00 120.00   0.50    0.50    --   47.63  77.00 120.00  190
 39  \w     33.00 120.00   0.50    0.50    --   47.63  57.00  60.00  174
;
_diffrn_measurement_device       'four-circle diffractometer'
_diffrn_measurement_device_type  'XtaLAB Synergy R, DW system, HyPix'
_diffrn_measurement_method       '\w scans'
_diffrn_orient_matrix_type       
'CrysAlisPro convention (1999,Acta A55,543-557)'
_diffrn_orient_matrix_UB_11      0.0537955000
_diffrn_orient_matrix_UB_12      -0.1337490000
_diffrn_orient_matrix_UB_13      -0.0086231000
_diffrn_orient_matrix_UB_21      -0.1388724000
_diffrn_orient_matrix_UB_22      -0.0062945000
_diffrn_orient_matrix_UB_23      -0.0521596000
_diffrn_orient_matrix_UB_31      0.1194283000
_diffrn_orient_matrix_UB_32      0.0336135000
_diffrn_orient_matrix_UB_33      -0.0617003000
_diffrn_radiation_monochromator  mirror
_diffrn_radiation_probe          x-ray
_diffrn_radiation_type           'Cu K\a'
_diffrn_radiation_wavelength     1.54184
_diffrn_source                   'Rotating-anode X-ray tube'
_diffrn_source_type              'Rigaku (Cu) X-ray Source'
_reflns_Friedel_coverage         0.000
_reflns_Friedel_fraction_full    .
_reflns_Friedel_fraction_max     .
_reflns_number_gt                6472
_reflns_number_total             7069
_reflns_special_details          
;
 Reflections were merged by SHELXL according to the crystal
 class for the calculation of statistics and refinement.
 
 _reflns_Friedel_fraction is defined as the number of unique
 Friedel pairs measured divided by the number that would be
 possible theoretically, ignoring centric projections and
 systematic absences.
;
_reflns_threshold_expression     'I > 2\s(I)'
_computing_cell_refinement       'CrysAlisPro 1.171.42.63a (Rigaku OD, 2022)'
_computing_data_collection       'CrysAlisPro 1.171.42.63a (Rigaku OD, 2022)'
_computing_data_reduction        'CrysAlisPro 1.171.42.63a (Rigaku OD, 2022)'
_computing_molecular_graphics    'Olex2 1.5-ac5-024 (Dolomanov et al., 2009)'
_computing_publication_material  'Olex2 1.5-ac5-024 (Dolomanov et al., 2009)'
_computing_structure_refinement  'SHELXL 2018/3 (Sheldrick, 2015)'
_computing_structure_solution    'SHELXT  (Sheldrick, 2015)'
_refine_diff_density_max         0.824
_refine_diff_density_min         -0.378
_refine_diff_density_rms         0.073
_refine_ls_extinction_coef       .
_refine_ls_extinction_method     none
_refine_ls_goodness_of_fit_ref   1.045
_refine_ls_hydrogen_treatment    constr
_refine_ls_matrix_type           full
_refine_ls_number_parameters     453
_refine_ls_number_reflns         7069
_refine_ls_number_restraints     0
_refine_ls_R_factor_all          0.0500
_refine_ls_R_factor_gt           0.0467
_refine_ls_restrained_S_all      1.045
_refine_ls_shift/su_max          0.001
_refine_ls_shift/su_mean         0.000
_refine_ls_structure_factor_coef Fsqd
_refine_ls_weighting_details     
'w=1/[\s^2^(Fo^2^)+(0.0817P)^2^+1.0211P] where P=(Fo^2^+2Fc^2^)/3'
_refine_ls_weighting_scheme      calc
_refine_ls_wR_factor_gt          0.1308
_refine_ls_wR_factor_ref         0.1333
_refine_special_details          ?
_olex2_refinement_description    
;
1. Fixed Uiso
 At 1.2 times of:
  All C(H) groups
 At 1.5 times of:
  All C(H,H,H) groups
2.a Aromatic/amide H refined with riding coordinates:
 C23(H23), C22(H22), C19(H19), C38(H38), C47(H47), C20(H20), C48(H48),
 C13(H13), C4(H4), C3(H3), C12(H12), C36(H36), C37(H37), C10(H10), C44(H44),
 C35(H35), C45(H45), C28(H28), C11(H11), C6(H6), C31(H31), C5(H5), C30(H30),
 C29(H29)
2.b Idealised Me refined as rotating group:
 C50(H50A,H50B,H50C), C25(H25A,H25B,H25C)
;
_atom_sites_solution_hydrogens   geom
_atom_sites_solution_primary     dual
_atom_sites_solution_secondary   ?
loop_
_atom_site_label
_atom_site_type_symbol
_atom_site_fract_x
_atom_site_fract_y
_atom_site_fract_z
_atom_site_U_iso_or_equiv
_atom_site_adp_type
_atom_site_occupancy
_atom_site_site_symmetry_order
_atom_site_calc_flag
_atom_site_refinement_flags_posn
_atom_site_refinement_flags_adp
_atom_site_refinement_flags_occupancy
_atom_site_disorder_assembly
_atom_site_disorder_group
S1 S 0.56608(6) 0.73008(4) 0.39634(3) 0.02913(13) Uani 1 1 d . . . . .
S26 S 0.09395(6) 0.27515(4) 0.11543(3) 0.02905(13) Uani 1 1 d . . . . .
S8 S 0.25934(6) 0.70774(5) 0.49882(3) 0.03519(14) Uani 1 1 d . . . . .
S33 S -0.21071(6) 0.28648(5) 0.02065(3) 0.03559(14) Uani 1 1 d . . . . .
O24 O 1.44986(19) 0.85434(14) 0.23443(9) 0.0399(4) Uani 1 1 d . . . . .
O17 O 0.8027(2) 0.59123(13) 0.32636(9) 0.0406(4) Uani 1 1 d . . . . .
O42 O 0.29209(19) 0.42326(13) 0.17092(9) 0.0376(3) Uani 1 1 d . . . . .
O49 O 0.9684(2) 0.17131(14) 0.28783(9) 0.0411(4) Uani 1 1 d . . . . .
N15 N 0.7423(2) 0.77991(15) 0.36945(9) 0.0321(4) Uani 1 1 d . . . . .
N40 N 0.2788(2) 0.22669(15) 0.14186(9) 0.0319(4) Uani 1 1 d . . . . .
C23 C 1.1075(3) 0.66070(18) 0.26719(11) 0.0296(4) Uani 1 1 d . . . . .
H23 H 1.078742 0.582447 0.259276 0.036 Uiso 1 1 calc R U . . .
C18 C 0.9969(3) 0.73801(18) 0.30415(10) 0.0296(4) Uani 1 1 d . . . . .
C21 C 1.3014(3) 0.81051(19) 0.25409(11) 0.0302(4) Uani 1 1 d . . . . .
C16 C 0.8368(3) 0.69560(18) 0.33345(11) 0.0313(4) Uani 1 1 d . . . . .
C22 C 1.2602(3) 0.69617(18) 0.24150(11) 0.0305(4) Uani 1 1 d . . . . .
H22 H 1.334846 0.643079 0.215802 0.037 Uiso 1 1 calc R U . . .
C19 C 1.0394(3) 0.85386(18) 0.31441(11) 0.0300(4) Uani 1 1 d . . . . .
H19 H 0.963673 0.908031 0.338859 0.036 Uiso 1 1 calc R U . . .
C43 C 0.5112(3) 0.27721(18) 0.20364(10) 0.0293(4) Uani 1 1 d . . . . .
C38 C 0.2671(3) 0.36687(18) -0.00118(11) 0.0323(4) Uani 1 1 d . . . . .
H38 H 0.362263 0.358054 0.026760 0.039 Uiso 1 1 calc R U . . .
C14 C 0.5967(3) 0.66180(17) 0.48291(11) 0.0294(4) Uani 1 1 d . . . . .
C47 C 0.7601(3) 0.33227(18) 0.25516(11) 0.0312(4) Uani 1 1 d . . . . .
H47 H 0.824387 0.392222 0.270184 0.037 Uiso 1 1 calc R U . . .
C20 C 1.1897(3) 0.88993(18) 0.28941(11) 0.0305(4) Uani 1 1 d . . . . .
H20 H 1.217152 0.968904 0.296255 0.037 Uiso 1 1 calc R U . . .
C48 C 0.6073(3) 0.36335(18) 0.22616(11) 0.0306(4) Uani 1 1 d . . . . .
H48 H 0.567129 0.445488 0.221542 0.037 Uiso 1 1 calc R U . . .
C34 C -0.0232(3) 0.34031(17) -0.01490(11) 0.0310(4) Uani 1 1 d . . . . .
C27 C 0.0096(3) 0.13844(18) 0.09953(11) 0.0310(4) Uani 1 1 d . . . . .
C46 C 0.8179(3) 0.21177(19) 0.26189(11) 0.0306(4) Uani 1 1 d . . . . .
C39 C 0.1166(3) 0.33016(17) 0.02554(11) 0.0301(4) Uani 1 1 d . . . . .
C13 C 0.7552(3) 0.62092(17) 0.50381(12) 0.0322(4) Uani 1 1 d . . . . .
H13 H 0.849629 0.631966 0.473577 0.039 Uiso 1 1 calc R U . . .
C9 C 0.4577(3) 0.64771(18) 0.52653(11) 0.0309(4) Uani 1 1 d . . . . .
C4 C 0.3914(3) 1.07679(19) 0.41576(12) 0.0371(5) Uani 1 1 d . . . . .
H4 H 0.417158 1.154261 0.398389 0.045 Uiso 1 1 calc R U . . .
C2 C 0.4497(3) 0.86459(18) 0.42229(11) 0.0303(4) Uani 1 1 d . . . . .
C3 C 0.4933(3) 0.97617(19) 0.39658(12) 0.0336(4) Uani 1 1 d . . . . .
H3 H 0.589500 0.983722 0.366880 0.040 Uiso 1 1 calc R U . . .
C12 C 0.7714(3) 0.56334(19) 0.57035(12) 0.0368(5) Uani 1 1 d . . . . .
H12 H 0.878229 0.534963 0.586049 0.044 Uiso 1 1 calc R U . . .
C36 C 0.1349(3) 0.42969(19) -0.10991(12) 0.0371(5) Uani 1 1 d . . . . .
H36 H 0.141134 0.465561 -0.156328 0.045 Uiso 1 1 calc R U . . .
C41 C 0.3486(3) 0.31662(18) 0.17118(11) 0.0312(4) Uani 1 1 d . . . . .
C37 C 0.2753(3) 0.41679(19) -0.06973(12) 0.0356(5) Uani 1 1 d . . . . .
H37 H 0.377059 0.442140 -0.089169 0.043 Uiso 1 1 calc R U . . .
C10 C 0.4755(3) 0.58922(19) 0.59248(12) 0.0357(5) Uani 1 1 d . . . . .
H10 H 0.381047 0.578106 0.622679 0.043 Uiso 1 1 calc R U . . .
C44 C 0.5705(3) 0.15663(19) 0.21186(11) 0.0328(4) Uani 1 1 d . . . . .
H44 H 0.505998 0.096537 0.197177 0.039 Uiso 1 1 calc R U . . .
C35 C -0.0136(3) 0.39108(18) -0.08329(11) 0.0338(4) Uani 1 1 d . . . . .
H35 H -0.108356 0.399142 -0.111468 0.041 Uiso 1 1 calc R U . . .
C45 C 0.7214(3) 0.12416(19) 0.24104(12) 0.0350(5) Uani 1 1 d . . . . .
H45 H 0.759984 0.041871 0.246987 0.042 Uiso 1 1 calc R U . . .
C32 C -0.1309(3) 0.14621(19) 0.05906(11) 0.0322(4) Uani 1 1 d . . . . .
C7 C 0.3121(3) 0.85135(18) 0.46666(11) 0.0318(4) Uani 1 1 d . . . . .
C28 C 0.0747(3) 0.02997(18) 0.12962(11) 0.0330(4) Uani 1 1 d . . . . .
H28 H 0.171730 0.025549 0.156299 0.040 Uiso 1 1 calc R U . . .
C11 C 0.6325(3) 0.54718(19) 0.61380(12) 0.0388(5) Uani 1 1 d . . . . .
H11 H 0.645158 0.506770 0.658790 0.047 Uiso 1 1 calc R U . . .
C6 C 0.2135(3) 0.9527(2) 0.48625(13) 0.0362(5) Uani 1 1 d . . . . .
H6 H 0.119770 0.945444 0.517433 0.043 Uiso 1 1 calc R U . . .
C31 C -0.2073(3) 0.0432(2) 0.04910(12) 0.0353(5) Uani 1 1 d . . . . .
H31 H -0.302312 0.046949 0.021228 0.042 Uiso 1 1 calc R U . . .
C5 C 0.2534(3) 1.06474(19) 0.45980(13) 0.0390(5) Uani 1 1 d . . . . .
H5 H 0.184780 1.134124 0.472159 0.047 Uiso 1 1 calc R U . . .
C30 C -0.1446(3) -0.0654(2) 0.07994(11) 0.0362(5) Uani 1 1 d . . . . .
H30 H -0.197935 -0.135776 0.073569 0.043 Uiso 1 1 calc R U . . .
C29 C -0.0049(3) -0.07233(19) 0.11995(11) 0.0368(5) Uani 1 1 d . . . . .
H29 H 0.036676 -0.147294 0.140894 0.044 Uiso 1 1 calc R U . . .
C50 C 1.0646(3) 0.2584(2) 0.31378(14) 0.0418(5) Uani 1 1 d . . . . .
H50A H 1.082339 0.320484 0.276552 0.063 Uiso 1 1 calc R U . . .
H50B H 1.171832 0.219632 0.328262 0.063 Uiso 1 1 calc R U . . .
H50C H 1.005677 0.294940 0.354370 0.063 Uiso 1 1 calc R U . . .
C25 C 1.5685(3) 0.7768(2) 0.19756(14) 0.0451(6) Uani 1 1 d . . . . .
H25A H 1.525010 0.760024 0.152161 0.068 Uiso 1 1 calc R U . . .
H25B H 1.590211 0.701619 0.225721 0.068 Uiso 1 1 calc R U . . .
H25C H 1.671687 0.815626 0.189450 0.068 Uiso 1 1 calc R U . . .

loop_
_atom_site_aniso_label
_atom_site_aniso_U_11
_atom_site_aniso_U_22
_atom_site_aniso_U_33
_atom_site_aniso_U_23
_atom_site_aniso_U_13
_atom_site_aniso_U_12
S1 0.0301(3) 0.0259(2) 0.0309(2) 0.00102(18) -0.00198(19) -0.00061(18)
S26 0.0312(3) 0.0260(2) 0.0296(2) 0.00241(18) -0.00381(19) -0.00208(18)
S8 0.0296(3) 0.0304(3) 0.0449(3) -0.0001(2) 0.0013(2) -0.00085(19)
S33 0.0309(3) 0.0322(3) 0.0428(3) 0.0060(2) -0.0054(2) -0.0017(2)
O24 0.0341(8) 0.0377(8) 0.0481(9) -0.0035(7) 0.0053(7) -0.0075(6)
O17 0.0410(9) 0.0276(7) 0.0533(10) -0.0045(7) 0.0066(7) -0.0065(6)
O42 0.0381(8) 0.0278(7) 0.0466(9) 0.0001(6) -0.0105(7) 0.0021(6)
O49 0.0366(8) 0.0334(8) 0.0532(10) -0.0012(7) -0.0135(7) 0.0015(6)
N15 0.0311(9) 0.0298(9) 0.0351(9) 0.0003(7) 0.0002(7) -0.0021(7)
N40 0.0321(9) 0.0297(9) 0.0334(9) 0.0022(7) -0.0064(7) 0.0006(7)
C23 0.0341(10) 0.0242(9) 0.0304(10) 0.0033(7) -0.0060(8) -0.0019(8)
C18 0.0308(10) 0.0287(10) 0.0284(10) 0.0044(8) -0.0049(8) -0.0004(8)
C21 0.0298(10) 0.0319(10) 0.0289(10) 0.0039(8) -0.0057(8) -0.0028(8)
C16 0.0346(11) 0.0278(10) 0.0310(10) 0.0031(8) -0.0035(8) -0.0015(8)
C22 0.0321(10) 0.0287(10) 0.0293(10) 0.0024(8) -0.0029(8) 0.0029(8)
C19 0.0318(10) 0.0283(10) 0.0290(10) 0.0009(8) -0.0053(8) 0.0022(8)
C43 0.0314(10) 0.0286(10) 0.0271(9) 0.0022(8) -0.0011(8) -0.0013(8)
C38 0.0339(10) 0.0267(10) 0.0360(11) -0.0005(8) -0.0021(8) -0.0017(8)
C14 0.0342(10) 0.0215(9) 0.0318(10) -0.0003(7) -0.0025(8) 0.0010(7)
C47 0.0320(10) 0.0303(10) 0.0315(10) -0.0009(8) 0.0005(8) -0.0053(8)
C20 0.0341(10) 0.0254(9) 0.0321(10) 0.0018(8) -0.0066(8) -0.0018(8)
C48 0.0350(11) 0.0255(9) 0.0304(10) 0.0033(8) -0.0007(8) -0.0010(8)
C34 0.0335(10) 0.0232(9) 0.0357(10) 0.0024(8) -0.0018(8) -0.0009(8)
C27 0.0341(10) 0.0302(10) 0.0286(10) 0.0029(8) -0.0005(8) -0.0054(8)
C46 0.0293(10) 0.0320(10) 0.0298(10) 0.0015(8) -0.0012(8) 0.0000(8)
C39 0.0359(11) 0.0224(9) 0.0310(10) 0.0020(7) -0.0018(8) 0.0013(8)
C13 0.0342(11) 0.0224(9) 0.0397(11) -0.0021(8) -0.0039(9) 0.0014(8)
C9 0.0349(10) 0.0239(9) 0.0334(10) -0.0005(8) -0.0022(8) 0.0003(8)
C4 0.0393(12) 0.0261(10) 0.0462(12) 0.0023(9) -0.0165(10) 0.0000(8)
C2 0.0315(10) 0.0264(9) 0.0327(10) 0.0003(8) -0.0096(8) 0.0026(8)
C3 0.0341(11) 0.0294(10) 0.0373(11) 0.0041(8) -0.0109(9) -0.0023(8)
C12 0.0433(12) 0.0268(10) 0.0403(12) -0.0003(9) -0.0128(10) 0.0024(9)
C36 0.0485(13) 0.0290(10) 0.0325(11) 0.0051(8) 0.0005(9) -0.0010(9)
C41 0.0356(11) 0.0273(10) 0.0299(10) 0.0033(8) -0.0011(8) -0.0017(8)
C37 0.0388(11) 0.0301(10) 0.0375(11) 0.0009(8) 0.0039(9) -0.0043(8)
C10 0.0457(12) 0.0270(10) 0.0341(11) -0.0008(8) 0.0025(9) -0.0036(9)
C44 0.0347(11) 0.0280(10) 0.0359(11) 0.0002(8) -0.0030(9) -0.0046(8)
C35 0.0415(11) 0.0251(9) 0.0339(11) 0.0022(8) -0.0079(9) 0.0018(8)
C45 0.0388(11) 0.0247(9) 0.0404(11) 0.0011(8) -0.0027(9) 0.0008(8)
C32 0.0349(11) 0.0312(10) 0.0305(10) 0.0028(8) -0.0008(8) -0.0045(8)
C7 0.0306(10) 0.0284(10) 0.0361(11) -0.0008(8) -0.0080(8) 0.0016(8)
C28 0.0402(11) 0.0293(10) 0.0291(10) 0.0040(8) -0.0029(8) -0.0035(8)
C11 0.0555(14) 0.0267(10) 0.0337(11) 0.0027(8) -0.0076(10) -0.0003(9)
C6 0.0293(10) 0.0345(11) 0.0443(12) -0.0037(9) -0.0074(9) 0.0032(8)
C31 0.0355(11) 0.0361(11) 0.0347(11) 0.0014(9) -0.0004(9) -0.0075(9)
C5 0.0363(11) 0.0299(11) 0.0505(13) -0.0061(10) -0.0140(10) 0.0077(9)
C30 0.0450(12) 0.0312(10) 0.0330(11) 0.0011(8) 0.0025(9) -0.0096(9)
C29 0.0494(13) 0.0291(10) 0.0313(10) 0.0047(8) -0.0008(9) -0.0045(9)
C50 0.0374(12) 0.0407(12) 0.0479(13) -0.0005(10) -0.0126(10) -0.0031(9)
C25 0.0384(12) 0.0477(14) 0.0484(14) -0.0028(11) 0.0091(10) -0.0047(10)

_geom_special_details            
;
 All esds (except the esd in the dihedral angle between two l.s. planes)
 are estimated using the full covariance matrix.  The cell esds are taken
 into account individually in the estimation of esds in distances, angles
 and torsion angles; correlations between esds in cell parameters are only
 used when they are defined by crystal symmetry.  An approximate (isotropic)
 treatment of cell esds is used for estimating esds involving l.s. planes.
;
loop_
_geom_bond_atom_site_label_1
_geom_bond_atom_site_label_2
_geom_bond_distance
_geom_bond_site_symmetry_2
_geom_bond_publ_flag
S1 N15 1.6324(18) . ?
S1 C14 1.793(2) . ?
S1 C2 1.789(2) . ?
S26 N40 1.6373(18) . ?
S26 C27 1.781(2) . ?
S26 C39 1.791(2) . ?
S8 C9 1.776(2) . ?
S8 C7 1.773(2) . ?
S33 C34 1.779(2) . ?
S33 C32 1.777(2) . ?
O24 C21 1.370(3) . ?
O24 C25 1.426(3) . ?
O17 C16 1.243(3) . ?
O42 C41 1.242(3) . ?
O49 C46 1.366(3) . ?
O49 C50 1.424(3) . ?
N15 C16 1.359(3) . ?
N40 C41 1.357(3) . ?
C23 C18 1.387(3) . ?
C23 C22 1.395(3) . ?
C18 C16 1.497(3) . ?
C18 C19 1.400(3) . ?
C21 C22 1.390(3) . ?
C21 C20 1.391(3) . ?
C19 C20 1.376(3) . ?
C43 C48 1.391(3) . ?
C43 C41 1.499(3) . ?
C43 C44 1.397(3) . ?
C38 C39 1.390(3) . ?
C38 C37 1.390(3) . ?
C14 C13 1.392(3) . ?
C14 C9 1.386(3) . ?
C47 C48 1.386(3) . ?
C47 C46 1.391(3) . ?
C34 C39 1.389(3) . ?
C34 C35 1.391(3) . ?
C27 C32 1.395(3) . ?
C27 C28 1.385(3) . ?
C46 C45 1.394(3) . ?
C13 C12 1.393(3) . ?
C9 C10 1.389(3) . ?
C4 C3 1.394(3) . ?
C4 C5 1.380(3) . ?
C2 C3 1.388(3) . ?
C2 C7 1.383(3) . ?
C12 C11 1.387(3) . ?
C36 C37 1.390(3) . ?
C36 C35 1.382(3) . ?
C10 C11 1.387(3) . ?
C44 C45 1.376(3) . ?
C32 C31 1.385(3) . ?
C7 C6 1.390(3) . ?
C28 C29 1.391(3) . ?
C6 C5 1.387(3) . ?
C31 C30 1.385(3) . ?
C30 C29 1.385(3) . ?

loop_
_geom_angle_atom_site_label_1
_geom_angle_atom_site_label_2
_geom_angle_atom_site_label_3
_geom_angle
_geom_angle_site_symmetry_1
_geom_angle_site_symmetry_3
_geom_angle_publ_flag
N15 S1 C14 106.49(10) . . ?
N15 S1 C2 101.61(9) . . ?
C2 S1 C14 97.59(9) . . ?
N40 S26 C27 101.56(9) . . ?
N40 S26 C39 107.48(10) . . ?
C27 S26 C39 97.83(9) . . ?
C7 S8 C9 98.66(10) . . ?
C32 S33 C34 99.58(10) . . ?
C21 O24 C25 117.03(17) . . ?
C46 O49 C50 116.99(17) . . ?
C16 N15 S1 110.57(14) . . ?
C41 N40 S26 109.66(14) . . ?
C18 C23 C22 120.97(19) . . ?
C23 C18 C16 119.65(18) . . ?
C23 C18 C19 119.00(19) . . ?
C19 C18 C16 121.33(18) . . ?
O24 C21 C22 124.66(19) . . ?
O24 C21 C20 114.75(18) . . ?
C22 C21 C20 120.59(19) . . ?
O17 C16 N15 125.76(19) . . ?
O17 C16 C18 120.95(19) . . ?
N15 C16 C18 113.23(17) . . ?
C21 C22 C23 118.92(19) . . ?
C20 C19 C18 120.60(19) . . ?
C48 C43 C41 119.12(18) . . ?
C48 C43 C44 118.58(19) . . ?
C44 C43 C41 122.31(18) . . ?
C39 C38 C37 118.5(2) . . ?
C13 C14 S1 120.34(16) . . ?
C9 C14 S1 117.77(16) . . ?
C9 C14 C13 121.85(19) . . ?
C48 C47 C46 118.85(19) . . ?
C19 C20 C21 119.86(19) . . ?
C47 C48 C43 121.61(19) . . ?
C39 C34 S33 119.82(16) . . ?
C39 C34 C35 119.31(19) . . ?
C35 C34 S33 120.87(17) . . ?
C32 C27 S26 117.10(16) . . ?
C28 C27 S26 121.32(16) . . ?
C28 C27 C32 121.47(19) . . ?
O49 C46 C47 123.78(19) . . ?
O49 C46 C45 115.98(18) . . ?
C47 C46 C45 120.24(19) . . ?
C38 C39 S26 120.66(16) . . ?
C34 C39 S26 117.63(16) . . ?
C34 C39 C38 121.63(19) . . ?
C14 C13 C12 118.0(2) . . ?
C14 C9 S8 119.96(16) . . ?
C14 C9 C10 119.5(2) . . ?
C10 C9 S8 120.54(17) . . ?
C5 C4 C3 120.5(2) . . ?
C3 C2 S1 120.95(17) . . ?
C7 C2 S1 116.81(15) . . ?
C7 C2 C3 122.20(19) . . ?
C2 C3 C4 117.8(2) . . ?
C11 C12 C13 120.4(2) . . ?
C35 C36 C37 120.9(2) . . ?
O42 C41 N40 126.0(2) . . ?
O42 C41 C43 120.58(19) . . ?
N40 C41 C43 113.42(17) . . ?
C36 C37 C38 120.2(2) . . ?
C11 C10 C9 119.3(2) . . ?
C45 C44 C43 120.56(19) . . ?
C36 C35 C34 119.5(2) . . ?
C44 C45 C46 120.14(19) . . ?
C27 C32 S33 120.42(16) . . ?
C31 C32 S33 120.39(17) . . ?
C31 C32 C27 119.2(2) . . ?
C2 C7 S8 121.27(16) . . ?
C2 C7 C6 119.2(2) . . ?
C6 C7 S8 119.52(17) . . ?
C27 C28 C29 118.6(2) . . ?
C12 C11 C10 120.9(2) . . ?
C5 C6 C7 119.3(2) . . ?
C32 C31 C30 119.7(2) . . ?
C4 C5 C6 120.9(2) . . ?
C29 C30 C31 120.7(2) . . ?
C30 C29 C28 120.3(2) . . ?

_shelx_res_file                  
;
TITL exp_217_auto_a.res in P-1
    exp_217_auto.res
    created by SHELXL-2018/3 at 13:49:09 on 01-Mar-2025
REM Old TITL exp_217_auto in P-1
REM SHELXT solution in P-1: R1 0.103, Rweak 0.006, Alpha 0.033
REM <I/s> 0.000 for 0 systematic absences, Orientation as input
REM Formula found by SHELXT: C40 N40 O49 S33
CELL 1.54184 8.1085 11.2201 19.0042 86.768 87.546 84.853
ZERR 2 0.0002 0.0002 0.0003 0.001 0.002 0.002
LATT 1
SFAC C H N O S
UNIT 80 60 4 8 8

L.S. 4
PLAN  3
SIZE 0.2 0.2 0.1
TEMP -173.3(4)
fmap 2
acta
REM <olex2.extras>
REM <HklSrc "%.\\exp_217_auto.hkl">
REM </olex2.extras>

WGHT    0.081700    1.021100
FVAR       4.85867
S1    5    0.566075    0.730081    0.396336    11.00000    0.03007    0.02589 =
         0.03087    0.00102   -0.00198   -0.00061
S26   5    0.093951    0.275146    0.115426    11.00000    0.03122    0.02599 =
         0.02963    0.00241   -0.00381   -0.00208
S8    5    0.259338    0.707739    0.498820    11.00000    0.02957    0.03036 =
         0.04489   -0.00015    0.00128   -0.00085
S33   5   -0.210713    0.286477    0.020651    11.00000    0.03094    0.03223 =
         0.04283    0.00598   -0.00535   -0.00173
O24   4    1.449860    0.854336    0.234426    11.00000    0.03413    0.03770 =
         0.04810   -0.00346    0.00532   -0.00746
O17   4    0.802731    0.591227    0.326357    11.00000    0.04104    0.02755 =
         0.05330   -0.00450    0.00658   -0.00650
O42   4    0.292085    0.423256    0.170915    11.00000    0.03814    0.02784 =
         0.04660    0.00008   -0.01055    0.00212
O49   4    0.968444    0.171312    0.287827    11.00000    0.03661    0.03344 =
         0.05317   -0.00119   -0.01345    0.00149
N15   3    0.742331    0.779907    0.369446    11.00000    0.03107    0.02977 =
         0.03506    0.00033    0.00016   -0.00207
N40   3    0.278751    0.226690    0.141859    11.00000    0.03211    0.02968 =
         0.03338    0.00218   -0.00643    0.00062
C23   1    1.107478    0.660704    0.267193    11.00000    0.03410    0.02419 =
         0.03036    0.00327   -0.00597   -0.00186
AFIX  43
H23   2    1.078742    0.582447    0.259276    11.00000   -1.20000
AFIX   0
C18   1    0.996903    0.738014    0.304146    11.00000    0.03083    0.02874 =
         0.02839    0.00444   -0.00488   -0.00039
C21   1    1.301416    0.810514    0.254095    11.00000    0.02977    0.03189 =
         0.02889    0.00393   -0.00574   -0.00283
C16   1    0.836794    0.695598    0.333446    11.00000    0.03460    0.02782 =
         0.03101    0.00308   -0.00351   -0.00147
C22   1    1.260196    0.696174    0.241496    11.00000    0.03211    0.02873 =
         0.02930    0.00245   -0.00294    0.00293
AFIX  43
H22   2    1.334846    0.643079    0.215802    11.00000   -1.20000
AFIX   0
C19   1    1.039363    0.853856    0.314411    11.00000    0.03180    0.02830 =
         0.02902    0.00095   -0.00527    0.00216
AFIX  43
H19   2    0.963673    0.908031    0.338859    11.00000   -1.20000
AFIX   0

C43   1    0.511184    0.277212    0.203644    11.00000    0.03139    0.02861 =
         0.02711    0.00216   -0.00113   -0.00125
C38   1    0.267112    0.366871   -0.001183    11.00000    0.03391    0.02674 =
         0.03601   -0.00049   -0.00213   -0.00167
AFIX  43
H38   2    0.362263    0.358054    0.026760    11.00000   -1.20000
AFIX   0

C14   1    0.596714    0.661800    0.482915    11.00000    0.03420    0.02154 =
         0.03182   -0.00029   -0.00248    0.00095
C47   1    0.760147    0.332275    0.255161    11.00000    0.03199    0.03027 =
         0.03153   -0.00095    0.00051   -0.00526
AFIX  43
H47   2    0.824387    0.392222    0.270184    11.00000   -1.20000
AFIX   0

C20   1    1.189687    0.889932    0.289415    11.00000    0.03407    0.02535 =
         0.03211    0.00175   -0.00660   -0.00177
AFIX  43
H20   2    1.217152    0.968904    0.296255    11.00000   -1.20000
AFIX   0

C48   1    0.607261    0.363347    0.226156    11.00000    0.03496    0.02553 =
         0.03038    0.00327   -0.00069   -0.00099
AFIX  43
H48   2    0.567129    0.445488    0.221542    11.00000   -1.20000
AFIX   0
C34   1   -0.023201    0.340305   -0.014902    11.00000    0.03349    0.02315 =
         0.03567    0.00236   -0.00181   -0.00086
C27   1    0.009567    0.138442    0.099534    11.00000    0.03407    0.03020 =
         0.02857    0.00287   -0.00046   -0.00541
C46   1    0.817885    0.211768    0.261890    11.00000    0.02933    0.03201 =
         0.02976    0.00150   -0.00123    0.00003
C39   1    0.116559    0.330161    0.025540    11.00000    0.03589    0.02241 =
         0.03100    0.00201   -0.00175    0.00132

C13   1    0.755242    0.620920    0.503808    11.00000    0.03424    0.02238 =
         0.03966   -0.00214   -0.00385    0.00140
AFIX  43
H13   2    0.849629    0.631966    0.473577    11.00000   -1.20000
AFIX   0
C9    1    0.457660    0.647714    0.526529    11.00000    0.03485    0.02390 =
         0.03340   -0.00047   -0.00219    0.00026
C4    1    0.391411    1.076788    0.415762    11.00000    0.03930    0.02613 =
         0.04617    0.00233   -0.01652    0.00002
AFIX  43
H4    2    0.417158    1.154261    0.398389    11.00000   -1.20000
AFIX   0
C2    1    0.449695    0.864595    0.422285    11.00000    0.03149    0.02637 =
         0.03274    0.00026   -0.00963    0.00257
C3    1    0.493333    0.976171    0.396576    11.00000    0.03408    0.02940 =
         0.03734    0.00408   -0.01094   -0.00231
AFIX  43
H3    2    0.589500    0.983722    0.366880    11.00000   -1.20000
AFIX   0
C12   1    0.771414    0.563338    0.570346    11.00000    0.04332    0.02676 =
         0.04025   -0.00029   -0.01282    0.00242
AFIX  43
H12   2    0.878229    0.534963    0.586049    11.00000   -1.20000
AFIX   0

C36   1    0.134915    0.429690   -0.109909    11.00000    0.04849    0.02901 =
         0.03252    0.00511    0.00051   -0.00098
AFIX  43
H36   2    0.141134    0.465561   -0.156328    11.00000   -1.20000
AFIX   0
C41   1    0.348627    0.316617    0.171179    11.00000    0.03560    0.02728 =
         0.02986    0.00332   -0.00108   -0.00170
C37   1    0.275288    0.416787   -0.069734    11.00000    0.03882    0.03007 =
         0.03752    0.00093    0.00386   -0.00433
AFIX  43
H37   2    0.377059    0.442140   -0.089169    11.00000   -1.20000
AFIX   0

C10   1    0.475467    0.589217    0.592480    11.00000    0.04567    0.02704 =
         0.03409   -0.00075    0.00251   -0.00361
AFIX  43
H10   2    0.381047    0.578106    0.622679    11.00000   -1.20000
AFIX   0

C44   1    0.570451    0.156630    0.211858    11.00000    0.03475    0.02803 =
         0.03586    0.00016   -0.00299   -0.00460
AFIX  43
H44   2    0.505998    0.096537    0.197177    11.00000   -1.20000
AFIX   0
C35   1   -0.013603    0.391077   -0.083292    11.00000    0.04154    0.02513 =
         0.03388    0.00222   -0.00786    0.00181
AFIX  43
H35   2   -0.108356    0.399142   -0.111468    11.00000   -1.20000
AFIX   0
C45   1    0.721425    0.124162    0.241040    11.00000    0.03883    0.02473 =
         0.04044    0.00112   -0.00266    0.00080
AFIX  43
H45   2    0.759984    0.041871    0.246987    11.00000   -1.20000
AFIX   0
C32   1   -0.130899    0.146213    0.059061    11.00000    0.03490    0.03116 =
         0.03045    0.00278   -0.00084   -0.00454

C7    1    0.312086    0.851351    0.466655    11.00000    0.03061    0.02837 =
         0.03607   -0.00078   -0.00799    0.00164
C28   1    0.074718    0.029974    0.129625    11.00000    0.04023    0.02928 =
         0.02915    0.00399   -0.00288   -0.00347
AFIX  43
H28   2    0.171730    0.025549    0.156299    11.00000   -1.20000
AFIX   0

C11   1    0.632537    0.547182    0.613801    11.00000    0.05546    0.02669 =
         0.03372    0.00265   -0.00761   -0.00032
AFIX  43
H11   2    0.645158    0.506770    0.658790    11.00000   -1.20000
AFIX   0
C6    1    0.213493    0.952748    0.486252    11.00000    0.02928    0.03450 =
         0.04430   -0.00370   -0.00742    0.00323
AFIX  43
H6    2    0.119770    0.945444    0.517433    11.00000   -1.20000
AFIX   0

C31   1   -0.207293    0.043184    0.049098    11.00000    0.03548    0.03609 =
         0.03473    0.00139   -0.00041   -0.00752
AFIX  43
H31   2   -0.302312    0.046949    0.021228    11.00000   -1.20000
AFIX   0

C5    1    0.253402    1.064744    0.459796    11.00000    0.03626    0.02990 =
         0.05054   -0.00614   -0.01399    0.00767
AFIX  43
H5    2    0.184780    1.134124    0.472159    11.00000   -1.20000
AFIX   0

C30   1   -0.144575   -0.065369    0.079939    11.00000    0.04501    0.03119 =
         0.03301    0.00112    0.00254   -0.00959
AFIX  43
H30   2   -0.197935   -0.135776    0.073569    11.00000   -1.20000
AFIX   0
C29   1   -0.004922   -0.072326    0.119955    11.00000    0.04944    0.02914 =
         0.03134    0.00467   -0.00078   -0.00454
AFIX  43
H29   2    0.036676   -0.147294    0.140894    11.00000   -1.20000
AFIX   0
C50   1    1.064571    0.258384    0.313777    11.00000    0.03738    0.04071 =
         0.04790   -0.00046   -0.01259   -0.00312
AFIX 137
H50A  2    1.082339    0.320484    0.276552    11.00000   -1.50000
H50B  2    1.171832    0.219632    0.328262    11.00000   -1.50000
H50C  2    1.005677    0.294940    0.354370    11.00000   -1.50000
AFIX   0

C25   1    1.568461    0.776845    0.197558    11.00000    0.03835    0.04774 =
         0.04844   -0.00275    0.00913   -0.00475
AFIX 137
H25A  2    1.525010    0.760024    0.152161    11.00000   -1.50000
H25B  2    1.590211    0.701619    0.225721    11.00000   -1.50000
H25C  2    1.671687    0.815626    0.189450    11.00000   -1.50000
AFIX   0
HKLF 4


REM  exp_217_auto_a.res in P-1
REM wR2 = 0.1333, GooF = S = 1.045, Restrained GooF = 1.045 for all data
REM R1 = 0.0467 for 6472 Fo > 4sig(Fo) and 0.0500 for all 7069 data
REM 453 parameters refined using 0 restraints

END

WGHT      0.0817      1.0212

REM Highest difference peak  0.824,  deepest hole -0.378,  1-sigma level  0.073
Q1    1   0.0585  0.2044  0.1019  11.00000  0.05    0.82
Q2    1   0.6527  0.7321  0.3715  11.00000  0.05    0.57
Q3    1   0.5906  0.8022  0.4126  11.00000  0.05    0.54
;
_shelx_res_checksum              10779
_shelx_hkl_file                  
;
   0   0  -1 6719.95 174.316  33
   0   0  -1 6580.82 172.577  10
   0   0  -2 20704.1 589.919  11
   0   0  -2 20838.3 583.104  10
   0   0   3 11003.0 280.915  36
   0   0  -3 10802.4 295.673  37
   0   0   3 11331.1 303.323  39
   0   0  -3 10737.0 311.698  11
   0   0   4 103692. 2573.15  36
   0   0  -4 109137. 2593.75  37
   0   0   4 108871. 2600.97  39
   0   0  -4 108145. 2604.10  12
   0   0   4 97852.9 2580.40  13
   0   0  -4 98095.1 2611.84  11
   0   0   5 26674.2 672.507  39
   0   0  -5 26323.5 662.801  37
   0   0   5 24166.9 633.607  36
   0   0  -5 25972.2 687.439   7
   0   0  -5 26389.4 691.686  11
   0   0  -5 27493.2 678.824  12
   0   0   5 25205.7 645.102  13
   0   0  -6 3399.19 183.486   7
   0   0  -6 3805.03 173.367  12
   0   0   6 3754.41 134.258  13
   0   0   7 172.455 89.8979  39
   0   0  -7 38.8724 90.7210  12
   0   0   7 50.5684 45.0578  13
   0   0   7 68.8462 20.5045  36
   0   0  -7 81.0107 106.714   7
   0   0  -8 139712. 3030.31   7
   0   0   8 141774. 2995.59  39
   0   0  -8 147673. 3006.13  12
   0   0   9 2278.61 94.8762  13
   0   0  -9 2991.08 169.157  12
   0   0  -9 2512.18 182.238   7
   0   0   9 2963.41 157.743  39
   0   0   9 2820.03 167.820  34
   0   0 -10 108553. 2742.01  12
   0   0 -10 101971. 2767.05   7
   0   0  10 102228. 2727.76  39
   0   0  10 112626. 2735.48  34
   0   0 -11 45203.4 1177.66  12
   0   0 -11 42967.0 1209.30   7
   0   0  11 44149.7 1161.89  34
   0   0  12 12804.0 425.439  34
   0   0 -12 12837.8 428.385  12
   0   0 -12 12288.9 461.590   7
   0   0 -12 11746.7 403.716  19
   0   0 -13 1396.88 155.541  28
   0   0 -13 1299.77 136.995  22
   0   0 -13 1442.56 149.303  20
   0   0 -13 1153.66 139.396  19
   0   0  13 1468.04 159.503  34
   0   0  13 1142.09 129.424  39
   0   0 -13 1396.32 158.252  12
   0   0 -13 1210.06 175.852   7
   0   0 -13 1198.88 73.4590  14
   0   0 -14 11638.7 423.919  28
   0   0 -14 11280.4 396.692  22
   0   0 -14 12105.7 388.503  21
   0   0 -14 12822.4 415.984  20
   0   0 -14 10717.5 401.776  19
   0   0  14 11887.0 424.190  34
   0   0  14 9302.24 382.352  39
   0   0 -14 10449.2 413.923  12
   0   0 -14 11041.6 470.661   7
   0   0 -14 11108.5 322.989  14
   0   0  15 158.132 101.691  39
   0   0 -15 451.636 180.881  21
   0   0 -15 411.303 180.713  22
   0   0 -15 350.939 147.883  30
   0   0 -15 646.401 298.063  28
   0   0  15 428.668 151.863  34
   0   0 -15 270.202 55.8409  14
   0   0 -15 137.460 156.039  12
   0   0 -15 278.731 166.527   7
   0   0 -15 297.483 142.745  19
   0   0 -15 234.309 200.616  20
   0   0 -16 2884.69 218.569  19
   0   0 -16 3230.54 223.577  21
   0   0 -16 3440.87 252.063  20
   0   0 -16 3072.90 255.701  22
   0   0 -16 2945.55 202.288  30
   0   0  16 2845.01 225.391  34
   0   0 -16 3271.10 265.989  28
   0   0 -16 3084.87 257.881  12
   0   0 -16 2859.51 262.641   7
   0   0 -16 3203.27 127.508  14
   0   0 -17 213.894 155.391  22
   0   0 -17 144.456 155.383  21
   0   0 -17 232.033 178.874  20
   0   0 -17 247.318 184.771  28
   0   0 -17 210.435 137.953  30
   0   0  17 175.550 142.315  34
   0   0 -17 34.0124 48.7342  14
   0   0 -17-130.568 140.416  12
   0   0 -17 44.3066 147.840   7
   0   0 -17 157.240 148.899  19
   0   0 -18 1984.71 192.141  21
   0   0 -18 1778.57 191.337  22
   0   0 -18 2049.24 178.381  30
   0   0 -18 1849.39 90.0539  14
   0   0 -18 1752.82 191.611  12
   0   0 -18 2048.75 202.366  19
   0   0 -18 2192.40 228.864  28
   0   0  18 1768.42 194.226  34
   0   0 -19 1899.23 199.546  19
   0   0 -19 2247.85 212.447  21
   0   0 -19 2107.14 191.452  22
   0   0 -19 2121.75 192.697  30
   0   0 -20 7.87927 140.637  19
   0   0 -20-74.8247 141.315  21
   0   0 -20 18.1508 138.385  22
   0   0 -20 78.6873 126.320  30
   0   0 -21 10019.8 319.639  30
   0   0 -21 9184.21 351.227  19
   0   0 -21 9152.91 324.530  21
   0   0 -22 2963.60 157.835  30
   0   0 -22 3083.86 179.217  19
   0   0 -22 2903.20 166.012  21
   0   0 -23 850.853 90.7100  30
   0   0 -24-38.4303 46.6184  30
   0   1 -23 593.707 83.1178  30
   0   1 -22 1734.00 128.558  30
   0   1 -22 1361.67 137.976  19
   0   1 -21 1019.13 123.516  30
   0   1 -21 830.207 143.508  19
   0   1 -21 856.377 132.092  21
   0   1 -20 12483.4 396.825  30
   0   1 -20 12472.4 436.667  19
   0   1 -20 11455.8 410.375  22
   0   1 -20 12181.3 411.587  21
   0   1 -19 3309.13 210.077  30
   0   1 -19 3164.07 227.450  21
   0   1 -19 3361.79 224.913  22
   0   1 -19 3174.14 229.845  19
   0   1 -18 3067.33 199.488  30
   0  -1  18 2793.42 226.582  34
   0   1 -18 3108.97 228.029  19
   0   1 -18 2895.49 219.305  22
   0   1 -18 3172.54 219.555  21
   0   1 -17 2805.37 252.338  28
   0   1 -17 2588.63 105.206  14
   0  -1  17 2122.97 284.189  38
   0   1 -17 3011.77 222.977  22
   0   1 -17 3123.41 210.264  21
   0   1 -17 2738.91 193.307  30
   0  -1  17 2276.39 211.688  34
   0   1 -17 2268.99 208.405  12
   0   1 -17 2040.54 232.962   7
   0   1 -17 2578.21 217.435  19
   0   1 -16 2399.02 257.190  28
   0   1 -16 2149.97 98.0829  14
   0  -1  16 1743.55 290.830  38
   0   1 -16 2442.30 215.017  22
   0   1 -16 2486.99 198.129  21
   0   1 -16 2419.41 183.074  30
   0  -1  16 2137.54 202.450  34
   0   1 -16 2138.90 221.032  12
   0   1 -16 2249.93 226.323   7
   0   1 -16 2482.20 201.395  19
   0   1 -15 2047.76 244.662  28
   0   1 -15 2180.68 96.9877  14
   0  -1  15 1428.26 291.853  38
   0   1 -15 2084.81 238.632  22
   0   1 -15 2303.05 223.126  20
   0   1 -15 2373.13 194.710  21
   0   1 -15 2238.92 171.045  30
   0  -1  15 2317.67 206.240  34
   0   1 -15 2186.65 209.899  12
   0   1 -15 1882.38 210.731   7
   0   1 -15 2140.64 190.336  19
   0   1 -14 1366.22 170.286  28
   0   1 -14 970.027 66.5553  14
   0  -1  14 1101.55 340.711  38
   0   1 -14 1067.72 153.458  20
   0   1 -14 1122.32 137.583  21
   0   1 -14 1188.43 148.455  22
   0   1 -14 1149.39 123.642  30
   0  -1  14 1208.41 162.998  34
   0   1 -14 1036.83 148.649  19
   0   1 -14 1128.24 173.375   7
   0   1 -14 1008.44 148.042  12
   0   1 -13 604.003 129.466  12
   0   1 -13 562.485 107.576  21
   0   1 -13 442.881 118.243  22
   0   1 -13 612.862 121.721  20
   0   1 -13 608.631 130.644  19
   0   1 -13 578.044 93.5174  18
   0   1 -13 398.631 127.874  28
   0   1 -13 542.439 94.3326  30
   0   1 -13 550.699 53.4986  14
   0   1 -13 722.654 151.969   7
   0  -1  13 351.626 91.0659  39
   0  -1  13 449.578 188.038  38
   0  -1  13 624.137 142.860  34
   0   1 -12 1435.30 146.164  12
   0   1 -12 1507.04 170.445   7
   0  -1  12 1228.18 116.744  39
   0   1 -12 1393.63 140.528  19
   0  -1  12 1492.63 157.893  34
   0   1 -11 1501.86 167.693   7
   0  -1  11 1844.02 163.192  34
   0  -1  11 1578.61 122.567  39
   0   1 -11 1922.12 151.918  12
   0   1 -10 5323.38 253.473   7
   0   1 -10 5562.50 232.587  12
   0  -1  10 5002.93 204.497  39
   0  -1   9 15862.7 437.428  36
   0  -1   9 17063.3 485.366  39
   0   1  -8 4691.09 209.356   7
   0  -1   8 3867.71 123.257  36
   0   1  -8 5014.42 191.626  12
   0  -1   8 3770.62 162.634  39
   0   1  -7 23153.9 631.211   7
   0  -1   7 21235.9 564.474  36
   0   1  -7 23792.9 614.341  12
   0  -1   7 21683.2 593.983  39
   0  -1   6 81261.9 2082.75  39
   0  -1   6 82219.1 2062.02  36
   0   1  -6 79171.3 2107.28   7
   0   1  -6 86708.5 2098.38  12
   0   1  -6 82705.9 2091.95  10
   0   1  -5 4684.86 157.675  10
   0  -1   5 4053.17 112.331   9
   0  -1   5 4756.11 127.379  36
   0   1  -5 3921.25 112.494   1
   0   1  -5 4393.77 175.341   7
   0  -1   5 4525.89 145.416  39
   0   1  -5 4744.34 162.193  12
   0  -1   4 10173.8 239.312  36
   0   1  -4 9533.79 259.199  33
   0  -1   4 9272.82 247.307  39
   0   1  -4 8000.88 267.033   7
   0  -1   4 8145.76 226.975   9
   0   1  -4 8553.28 255.061  10
   0   1  -4 8703.11 258.794  12
   0  -1   3 1357.81 54.8384  36
   0   1  -3 1271.14 70.0861  33
   0   1  -3 1088.18 70.7622  10
   0  -1   3 1108.16 44.2551   9
   0   1  -3 1083.65 42.9881   2
   0  -1   3 1248.57 56.3486  39
   0   1  -3 1161.31 73.8567  12
   0   1  -2 209188. 5116.27  33
   0  -1   2 207678. 5110.84   9
   0   1  -2 204621. 5118.73  10
   0   1  -2 199550. 5110.04   2
   0   1  -2 199199. 5119.85  12
   0  -1   2 195121. 5108.94  39
   0  -1   2 217290. 5137.12  38
   0   1  -1 28.7970 16.9365  33
   0   1  -1 58.9783 30.2806  12
   0  -1   1 36.1666 41.3122  38
   0   1  -1 45.3525 25.8850  10
   0  -1   1 43.9009 21.6450   9
   0  -1   1 22.8958 23.5937  36
   0  -1   0 4507.52 135.238  38
   0  -1   0 5299.73 128.552   9
   0  -1   0 4232.51 124.455  37
   0   1   0 4945.49 126.672   2
   0   1   1 3215.79 96.9647  34
   0  -1  -1 3406.08 116.943  38
   0  -1  -1 3259.00 101.239  37
   0  -1  -2 388372. 9477.16  37
   0  -1  -2 378174. 9461.01  36
   0  -1  -2 405201. 9488.71   7
   0  -1  -2 383453. 9465.25   9
   0  -1  -2 364932. 9470.74  11
   0   1   2 366513. 9464.35   2
   0   1   2 422966. 9474.40  34
   0  -1  -3 7163.28 200.805  37
   0  -1  -3 6728.73 171.752  36
   0  -1  -3 7210.62 221.331   7
   0  -1  -3 6872.96 178.063   9
   0  -1  -3 6607.57 198.864  11
   0   1   3 7350.28 197.839  34
   0   1   3 6394.02 177.193   2
   0  -1  -4 169.976 27.9489   9
   0   1   4 64.4746 83.1718  39
   0   1   4 77.8367 74.9010  34
   0   1   4 273.708 28.2238   2
   0  -1  -4 255.122 72.1958  11
   0  -1  -5 28606.8 728.103   9
   0   1   5 28490.2 728.959   1
   0   1   5 32511.5 781.250  39
   0   1   5 31887.5 765.216  34
   0  -1  -5 30122.0 775.354  11
   0  -1  -6 23336.5 535.713  12
   0   1   6 22820.6 514.518  34
   0  -1  -6 23348.5 516.448  37
   0   1   6 23176.0 532.974  39
   0  -1  -7 5741.75 253.631   7
   0   1   7 6432.54 221.120  34
   0   1   7 5939.61 233.926  39
   0  -1  -7 6500.78 239.803  12
   0  -1  -8 35750.1 964.509   7
   0   1   8 35019.9 917.806  34
   0   1   8 35697.8 936.841  39
   0  -1  -8 37589.0 941.370  12
   0  -1  -9 14157.8 469.753   7
   0   1   9 13638.5 418.774  34
   0   1   9 13018.8 431.209  39
   0   1   9 12842.6 377.861  13
   0  -1 -10 53386.6 1385.17   7
   0   1  10 52751.0 1325.80  34
   0   1  10 50515.6 1336.54  39
   0  -1 -11 19754.9 644.040   7
   0  -1 -11 20694.1 606.478  12
   0   1  11 19239.7 585.488  34
   0   1  11 18258.3 591.114  39
   0   1  12 117916. 3093.54  39
   0  -1 -12 121791. 3105.44  12
   0  -1 -12 119141. 3151.28   7
   0  -1 -12 118548. 3011.63  14
   0  -1 -12 114073. 3068.57  19
   0  -1 -13 5244.27 265.376  32
   0  -1 -13 4280.88 150.958  14
   0   1  13 3675.72 217.421  39
   0  -1 -13 4408.47 208.792  22
   0  -1 -13 3506.32 152.794  16
   0  -1 -13 4090.59 274.513   7
   0  -1 -13 4295.85 242.463  12
   0  -1 -13 4157.41 224.559  28
   0   1  13 4427.11 235.413  34
   0  -1 -13 3684.60 214.102  19
   0   1  14 241.910 118.389  39
   0  -1 -14 325.396 114.094  22
   0  -1 -14 296.950 66.3507  16
   0  -1 -14 445.790 137.857  28
   0  -1 -14 528.239 133.004  19
   0  -1 -14 405.215 141.059  12
   0  -1 -14 342.604 59.2698  14
   0   1  14 376.624 140.627  34
   0  -1 -14 361.483 171.468   7
   0  -1 -15 86.2844 154.413  22
   0  -1 -15 74.2078 131.321  19
   0  -1 -15 287.875 209.887  28
   0   1  15 22.0298 163.385  39
   0  -1 -15 27.2272 55.2570  14
   0  -1 -15 174.978 155.514  12
   0   1  15 161.240 145.034  34
   0  -1 -15 169.274 167.534   7
   0  -1 -16 1046.48 82.2831  14
   0   1  16 890.083 149.943  39
   0  -1 -16 1151.99 220.586  22
   0  -1 -16 1228.89 179.547  21
   0  -1 -16 1086.92 205.747   7
   0  -1 -16 1025.23 254.480  28
   0  -1 -16 861.466 189.131  12
   0   1  16 1202.38 182.884  34
   0  -1 -16 1107.24 170.404  19
   0   1  17 2316.43 289.899  38
   0  -1 -17 2859.67 217.532  22
   0  -1 -17 3030.57 213.040  21
   0  -1 -17 2903.83 199.618  30
   0  -1 -17 2769.44 121.973  14
   0  -1 -17 3047.47 242.870  28
   0  -1 -17 2401.36 215.679  12
   0   1  17 2475.89 219.505  34
   0  -1 -17 2643.39 218.190  19
   0   1  18 1801.38 269.633  38
   0  -1 -18 2746.66 206.319  22
   0  -1 -18 2901.08 211.522  21
   0  -1 -18 2934.40 198.650  30
   0  -1 -18 3002.50 122.010  14
   0  -1 -18 2884.35 236.243  28
   0  -1 -18 2496.24 212.524  12
   0  -1 -18 2978.90 227.525  19
   0   1  18 2076.45 201.978  34
   0  -1 -19 1455.63 177.564  30
   0  -1 -19 1393.91 188.223  19
   0  -1 -19 1419.93 192.488  21
   0  -1 -19 1401.21 170.066  22
   0  -1 -19 1335.49 78.8914  14
   0  -1 -20 3572.22 230.497  19
   0  -1 -20 3143.04 201.161  22
   0  -1 -20 3402.77 209.494  21
   0  -1 -20 3871.08 202.737  30
   0  -1 -21 1389.83 166.299  19
   0  -1 -21 1259.50 147.928  21
   0  -1 -21 1122.08 125.488  22
   0  -1 -21 1203.58 135.850  30
   0  -1 -22-27.9414 98.9671  30
   0  -1 -22-89.9391 113.318  21
   0  -1 -23 890.084 94.1071  30
   0  -1 -24 110.784 46.6045  30
   0   2 -23 5357.93 199.457  19
   0   2 -23 5484.95 178.000  30
   0   2 -22 4979.23 217.181  19
   0   2 -22 5116.69 198.190  30
   0   2 -21 13352.1 446.443  19
   0   2 -21 13945.4 413.446  30
   0   2 -20 4374.26 238.065  19
   0   2 -20 4598.04 206.603  30
   0   2 -19 204.905 135.686  30
   0   2 -19 27.3613 153.369  21
   0   2 -19 152.451 174.913  22
   0   2 -19 164.320 147.743  19
   0   2 -18 1225.38 154.051  30
   0   2 -18 1363.81 184.841  19
   0   2 -18 1207.02 185.066  22
   0   2 -18 1294.79 176.042  21
   0   2 -17 13.1382 143.709  19
   0  -2  17 155.487 143.494  34
   0   2 -17 68.3046 151.677  21
   0   2 -17 127.358 164.591  22
   0  -2  17 92.2303 200.506  38
   0   2 -17 131.157 127.453  30
   0  -2  16 347.109 217.211  38
   0   2 -16 677.287 141.582  30
   0  -2  16 749.558 161.206  34
   0   2 -16 693.701 178.930  22
   0   2 -16 634.564 160.649  21
   0   2 -16 433.188 148.230  12
   0   2 -16 540.431 149.941   7
   0   2 -16 689.847 158.719  19
   0  -2  15 201.668 316.105  38
   0   2 -15 326.437 305.720  28
   0   2 -15 415.184 182.877  30
   0  -2  15 185.692 146.972  34
   0   2 -15 264.884 225.538  21
   0   2 -15 496.424 185.120  22
   0   2 -15 519.627 148.077  12
   0   2 -15 364.036 140.260   7
   0   2 -15 350.893 103.978  18
   0   2 -15 453.846 144.666  19
   0  -2  14 263.261 259.537  38
   0   2 -14 148.425 112.337  30
   0   2 -14 18.3915 187.438  28
   0  -2  14 66.0401 132.005  34
   0   2 -14 121.440 125.785  22
   0   2 -14 79.9224 138.075  21
   0   2 -14 113.655 119.157  12
   0   2 -14 111.856 128.755   7
   0   2 -14 8.26295 91.2330  18
   0   2 -14 54.6549 129.690  19
   0  -2  13 431.907 195.418  38
   0   2 -13 386.295 124.631  22
   0   2 -13 400.429 111.534  21
   0   2 -13 620.332 143.103  28
   0   2 -13 486.948 99.4761  30
   0  -2  13 459.966 141.056  34
   0   2 -13 345.926 120.917  12
   0   2 -13 384.611 136.963   7
   0   2 -13 339.208 96.4777  18
   0   2 -13 389.485 128.050  19
   0   2 -12 599.564 134.540  28
   0   2 -12 789.206 130.834  12
   0   2 -12 847.596 115.500  21
   0   2 -12 629.945 124.044  19
   0   2 -12 616.251 96.6304  18
   0   2 -12 619.548 139.880   7
   0   2 -12 659.268 92.1339  30
   0  -2  12 723.569 143.909  34
   0   2 -12 659.692 83.5006  17
   0  -2  12 775.480 192.896  38
   0   2 -11 28.5962 115.081   7
   0  -2  11 118.237 169.756  38
   0   2 -11 137.496 111.071  19
   0   2 -11 158.400 107.900  12
   0   2 -10 43600.3 1173.03   7
   0  -2  10 42046.3 1079.85  36
   0  -2  10 48562.0 1248.20  38
   0  -2  10 37777.8 1098.45  39
   0   2 -10 47937.2 1159.15  12
   0   2  -9 6223.69 250.033   7
   0  -2   9 5390.99 170.013  36
   0   2  -9 6206.65 231.012  12
   0  -2   9 5951.82 300.895  38
   0   2  -8 159806. 3057.53   7
   0   2  -8 160879. 3033.61  12
   0  -2   8 165273. 3117.15  38
   0  -2   7 4689.05 134.376   9
   0   2  -7 5476.32 190.295  10
   0   2  -7 4508.31 134.906   1
   0   2  -7 5134.43 210.250   7
   0  -2   7 5126.95 154.943  36
   0   2  -7 5307.67 195.444  12
   0  -2   7 4554.22 157.011  39
   0  -2   7 5608.71 254.972  38
   0  -2   6 56071.0 1454.72   9
   0   2  -6 63366.1 1493.52  10
   0   2  -6 57660.6 1457.33   1
   0   2  -6 61639.0 1513.60   7
   0  -2   6 64823.6 1551.89  38
   0  -2   6 53080.3 1464.56  39
   0   2  -6 62476.3 1500.36  12
   0  -2   6 60228.2 1469.76  36
   0  -2   5 912.908 63.5586  36
   0   2  -5 696.454 47.3506   2
   0  -2   5 802.091 52.5715  39
   0  -2   5 987.296 140.086  38
   0   2  -5 785.078 80.3685  10
   0  -2   5 795.200 47.7714   9
   0   2  -5 763.309 91.0099  12
   0  -2   4 485.935 58.2373  36
   0  -2   4 259.088 43.6354   9
   0   2  -4 201.112 65.6842  10
   0   2  -4 206.091 45.3189   2
   0  -2   4 438.738 37.8854  39
   0  -2   4 451.895 121.530  38
   0   2  -4 247.242 75.7197  12
   0  -2   3 3613.64 116.253  36
   0   2  -3 3232.49 107.992  33
   0   2  -3 3426.93 126.173  10
   0  -2   3 3305.35 107.334   9
   0   2  -3 3103.02 105.838   2
   0  -2   3 3875.59 166.759  38
   0   2  -3 3105.94 129.266  12
   0   2  -2 87127.0 2310.73  33
   0  -2   2 99276.3 2349.03  38
   0  -2   2 94332.6 2319.74   9
   0   2  -2 93411.4 2324.31  10
   0   2  -2 90605.0 2318.50   2
   0  -2   2 103229. 2324.88  36
   0  -2   1 8736.78 270.575  38
   0   2  -1 10555.9 255.093  10
   0  -2   1 10367.2 252.382   9
   0   2  -1 10091.7 280.340  35
   0  -2   1 9558.19 252.256  36
   0  -2   1 8311.51 236.400  37
   0  -2   0 551685. 13813.9  37
   0  -2   0 557878. 13832.8  38
   0  -2   0 572768. 13818.5   9
   0   2   0 529957. 13815.9   2
   0   2   0 592480. 13834.4  35
   0  -2  -1 1644.13 107.745  38
   0   2   1 1874.26 72.3944   2
   0   2   1 1791.02 102.371  35
   0  -2  -1 1822.77 69.2917  36
   0  -2  -1 1551.22 75.4940  37
   0   2   1 1707.90 75.8981  34
   0   2   2 14021.7 365.639  35
   0  -2  -2 14110.4 352.219  37
   0  -2  -2 12958.3 332.053  36
   0  -2  -2 12932.7 338.444   9
   0   2   2 12751.4 336.992   2
   0   2   2 13410.0 344.123  34
   0  -2  -3 10080.8 276.902  37
   0  -2  -3 8761.10 245.886  36
   0  -2  -3 9588.92 303.635   7
   0  -2  -3 10112.3 256.341   9
   0  -2  -3 8565.08 256.389  11
   0   2   3 9586.14 254.042   2
   0   2   3 10443.4 270.222  34
   0  -2  -4 434614. 9501.08  37
   0  -2  -4 381439. 9462.22  36
   0  -2  -4 395004. 9524.28   7
   0  -2  -4 397442. 9471.65   9
   0  -2  -4 333729. 9479.84  11
   0   2   4 354241. 9469.54   2
   0   2   4 427578. 9491.37  34
   0   2   5 1104.65 55.5286   2
   0  -2  -5 1267.25 98.1164  37
   0  -2  -5 1076.09 39.1740  36
   0  -2  -5 976.651 85.3799  11
   0  -2  -5 1223.61 132.281   7
   0   2   5 1105.88 116.833  39
   0   2   5 1290.07 99.0844  34
   0  -2  -5 1222.40 58.1994   9
   0  -2  -6 17216.8 512.144  11
   0   2   6 17171.5 475.013   1
   0   2   6 23375.3 551.182  39
   0   2   6 22231.5 520.739  34
   0  -2  -6 18125.7 474.178   9
   0  -2  -7 938.114 101.555  11
   0   2   7 1077.57 49.8326   1
   0   2   7 1325.94 138.562  39
   0   2   7 1358.91 115.365  34
   0  -2  -7 1094.34 48.9121   9
   0  -2  -8 28581.0 667.637  12
   0   2   8 20499.4 558.594   1
   0   2   8 28012.3 636.109  34
   0  -2  -8 21917.8 558.049   9
   0   2   8 27881.0 670.190  39
   0  -2  -9 4098.57 217.044  12
   0   2   9 4091.59 192.402  34
   0   2   9 3995.29 214.931  39
   0  -2 -10 14041.9 485.582  12
   0   2  10 15708.3 468.275  34
   0   2  10 15587.3 493.517  39
   0  -2 -10 13249.7 515.792   7
   0  -2 -11 16738.3 508.143  12
   0   2  11 16121.6 476.173  34
   0   2  11 15195.1 491.842  39
   0  -2 -11 14676.2 539.743   7
   0   2  12 1758.75 173.262  39
   0  -2 -12 2025.16 99.1232  14
   0  -2 -12 1964.91 218.178   7
   0  -2 -12 1947.05 182.558  12
   0   2  12 2014.90 170.645  34
   0  -2 -12 1637.14 151.816  19
   0  -2 -13 10299.5 305.490  14
   0   2  13 9302.14 388.332  39
   0  -2 -13 10230.9 358.869  22
   0  -2 -13 10661.5 371.759  20
   0  -2 -13 9760.63 314.872  16
   0  -2 -13 10096.9 454.311   7
   0  -2 -13 9830.45 397.689  12
   0  -2 -13 10504.8 375.633  28
   0   2  13 10675.3 391.485  34
   0  -2 -13 9762.36 368.904  19
   0  -2 -14 13016.9 371.565  14
   0   2  14 12277.2 464.197  39
   0  -2 -14 12369.7 425.544  22
   0  -2 -14 13718.8 450.547  20
   0  -2 -14 11791.0 378.743  16
   0  -2 -14 12680.3 495.585  12
   0  -2 -14 12664.8 446.139  28
   0  -2 -14 12180.9 446.244  19
   0   2  14 13849.3 473.282  34
   0  -2 -14 12539.3 536.305   7
   0  -2 -15 319.989 207.366  22
   0  -2 -15 123.517 138.671  19
   0  -2 -15 205.952 183.938  28
   0   2  15 338.834 160.348  39
   0  -2 -15 279.260 68.7655  14
   0  -2 -15 68.9814 162.564  12
   0   2  15 128.865 142.906  34
   0  -2 -15 274.738 78.9211  16
   0  -2 -16 11091.7 319.583  14
   0  -2 -16 10057.2 399.334  22
   0  -2 -16 10829.2 417.358  19
   0  -2 -16 10855.6 436.346  28
   0  -2 -16 10608.1 440.069  12
   0   2  16 10011.8 412.440  34
   0  -2 -16 10141.7 327.563  16
   0  -2 -17 11210.5 310.613  14
   0  -2 -17 10790.3 388.623  21
   0  -2 -17 10151.8 382.949  22
   0  -2 -17 10539.5 414.592  19
   0  -2 -17 10416.4 406.187  28
   0   2  17 7518.74 378.815  39
   0  -2 -17 9236.22 412.652  12
   0   2  17 9047.76 395.220  34
   0  -2 -17 9451.38 309.744  16
   0  -2 -18 204.206 159.902  28
   0  -2 -18 184.662 141.203  22
   0  -2 -18 274.163 163.299  21
   0  -2 -18 379.152 67.9184  14
   0   2  18 291.899 212.045  38
   0  -2 -18 294.854 162.581  19
   0  -2 -19 1863.10 203.259  19
   0  -2 -19 1864.33 97.9004  14
   0  -2 -19 1903.25 175.517  22
   0  -2 -19 1953.58 210.825  21
   0  -2 -20 602.248 159.627  19
   0  -2 -20 433.543 54.4345  14
   0  -2 -20 397.052 129.463  22
   0  -2 -20 565.966 147.834  21
   0  -2 -21 1860.52 133.288  22
   0  -2 -21 2252.62 162.366  21
   0  -2 -22 284.849 117.401  21
   0  -2 -23 52.0203 85.2577  21
   0   3 -22 241.847 84.8526  30
   0   3 -22 201.625 97.8008  19
   0   3 -21 4562.68 183.328  30
   0   3 -21 4431.04 212.754  19
   0   3 -20 6482.17 239.456  30
   0   3 -20 5862.34 271.305  19
   0   3 -19 26044.5 732.563  30
   0   3 -19 25711.0 774.819  19
   0   3 -18 1948.34 170.141  30
   0   3 -18 1877.89 191.742  19
   0   3 -18 1846.77 207.556  22
   0  -3  17 9080.79 408.492  34
   0   3 -17 10798.7 419.183  19
   0   3 -17 11276.4 372.857  30
   0  -3  17 8896.01 485.982  38
   0   3 -17 11513.4 421.844  22
   0   3 -17 10791.6 395.973  21
   0   3 -16 547.811 175.179  22
   0   3 -16 381.765 154.203  21
   0   3 -16 647.040 161.774  19
   0   3 -16 474.445 109.482  18
   0  -3  16 586.625 233.817  38
   0   3 -16 455.744 127.713  30
   0  -3  16 450.001 148.211  34
   0   3 -15 536.259 163.335  21
   0   3 -15 542.385 185.827  22
   0   3 -15 540.037 114.203  18
   0   3 -15 440.413 156.287  19
   0  -3  15 467.409 151.894  34
   0   3 -15 581.768 136.916  30
   0  -3  15 764.845 245.876  38
   0  -3  14 1586.64 267.167  38
   0   3 -14 1779.95 185.207  21
   0   3 -14 2024.84 230.468  22
   0   3 -14 1531.79 171.258   7
   0  -3  14 1734.07 186.788  34
   0   3 -14 2088.88 187.794  12
   0   3 -14 1916.57 166.548  30
   0   3 -14 1933.27 187.321  19
   0   3 -14 1726.59 142.735  18
   0  -3  13 5890.47 418.383  38
   0   3 -13 6244.05 271.929  22
   0   3 -13 4908.09 173.375  23
   0   3 -13 5785.37 248.388  21
   0   3 -13 6446.03 304.041  28
   0   3 -13 5718.96 283.224   7
   0  -3  13 5649.99 282.236  34
   0   3 -13 5601.30 263.757  12
   0   3 -13 6300.84 231.669  30
   0   3 -13 5559.14 272.834  19
   0   3 -13 5750.52 239.404  18
   0  -3  12 4452.63 294.602  38
   0   3 -12 3515.03 202.032  22
   0   3 -12 3359.92 184.527  21
   0   3 -12 3175.75 203.096  19
   0   3 -12 3268.25 176.732  18
   0   3 -12 4217.44 177.191  30
   0   3 -12 2905.33 204.530   7
   0   3 -12 3146.30 194.875  12
   0   3 -12 4073.50 235.569  28
   0   3 -12 3299.58 151.001  17
   0   3 -11 21745.1 681.336   7
   0  -3  11 22554.5 746.232  38
   0   3 -11 21402.6 635.171  18
   0   3 -11 23345.3 675.459  19
   0   3 -11 22047.9 661.972  12
   0   3 -10 56.8168 99.3729  12
   0  -3  10 250.487 159.802  38
   0   3 -10 249.174 109.307   7
   0  -3  10 81.4340 52.8863  36
   0   3 -10 175.221 111.376  19
   0   3  -9 6492.26 262.866   7
   0  -3   9 6816.24 327.546  38
   0   3  -9 6418.40 251.950  12
   0  -3   9 5953.16 200.024  36
   0  -3   8 180964. 4283.60  36
   0   3  -8 185708. 4327.31  12
   0   3  -8 184021. 4343.79   7
   0   3  -8 189486. 4316.41  10
   0  -3   8 161662. 4259.94   9
   0  -3   8 208161. 4415.23  38
   0   3  -8 159017. 4261.68   1
   0  -3   7 7603.45 228.171  36
   0   3  -7 7754.54 264.965  12
   0   3  -7 7910.01 278.878   7
   0   3  -7 7830.34 251.640  10
   0  -3   7 6923.37 208.883   9
   0   3  -7 7115.15 212.458   1
   0  -3   7 8307.65 321.860  38
   0   3  -6 367310. 9246.38  12
   0  -3   6 359665. 9208.76   9
   0   3  -6 378183. 9235.50  10
   0   3  -6 362981. 9212.85   1
   0  -3   6 378570. 9222.13  36
   0   3  -5 1978.32 120.276  12
   0  -3   5 2044.16 86.4585   9
   0   3  -5 2299.40 111.287  10
   0  -3   5 1962.99 96.6755  36
   0   3  -5 1955.57 86.7609   2
   0  -3   5 2137.94 161.440  38
   0  -3   4 53234.3 1372.58  38
   0  -3   4 53839.1 1326.15  36
   0  -3   4 49800.9 1316.54   9
   0   3  -4 54344.5 1332.22  10
   0   3  -4 48882.0 1316.10   2
   0   3  -4 59026.8 1387.39  35
   0  -3   3 2404.89 154.488  38
   0  -3   3 2703.94 111.131  36
   0  -3   3 2738.52 104.029   9
   0   3  -3 2730.12 113.688  10
   0   3  -3 2535.97 103.748   2
   0   3  -3 2680.19 167.351  35
   0  -3   2 614.409 105.907  38
   0  -3   2 719.376 71.4764  36
   0  -3   2 796.921 65.2754   9
   0   3  -2 797.761 70.2222  10
   0   3  -2 887.221 68.7668   2
   0   3  -2 584.354 118.350  35
   0   3  -1 1153.69 76.5169  10
   0  -3   1 1164.16 73.2893   9
   0   3  -1 871.229 113.149  35
   0  -3   1 917.908 71.2545  36
   0  -3   1 886.965 109.655  38
   0  -3   0 160373. 4132.87  38
   0  -3   0 159266. 4101.85  37
   0  -3   0 167240. 4110.16   9
   0   3   0 161971. 4108.21   2
   0  -3  -1 6628.90 206.719  37
   0   3   1 7640.11 244.447  35
   0  -3  -1 6924.34 204.331  36
   0   3   1 7323.93 208.847   2
   0  -3  -1 6966.64 248.754  38
   0   3   2 832696. 20697.7  34
   0  -3  -2 825743. 20703.1  37
   0   3   2 917983. 20726.8  35
   0  -3  -2 799300. 20688.1  36
   0   3   2 809484. 20694.6   2
   0  -3  -2 943069. 20750.8  38
   0  -3  -3 1618.37 99.5653  37
   0  -3  -3 1472.86 68.0739  36
   0   3   3 1505.05 126.139  35
   0  -3  -3 1179.15 67.0268  11
   0  -3  -3 1531.35 81.1115   9
   0   3   3 1478.09 78.3684   2
   0   3   3 1532.72 89.0254  34
   0   3   4 458123. 11385.9   2
   0  -3  -4 497251. 11414.4  37
   0  -3  -4 456203. 11375.6  36
   0   3   4 532764. 11437.1  35
   0  -3  -4 484446. 11387.7   9
   0   3   4 549576. 11435.3  39
   0   3   4 497394. 11399.2  34
   0  -3  -5 4138.71 129.224  36
   0  -3  -5 4754.96 184.240  37
   0  -3  -5 3832.59 148.589  11
   0  -3  -5 5063.09 147.353   9
   0   3   5 4933.43 146.981   2
   0   3   5 4629.17 167.647  34
   0  -3  -6 36.2785 24.8826  36
   0  -3  -6 186.470 90.7956  37
   0   3   6-0.80113 43.7752   2
   0  -3  -6 41.6262 45.4545   9
   0   3   6 7.54969 81.1402  34
   0  -3  -6 21.3461 62.0059  11
   0  -3  -7 716.176 54.3958   9
   0   3   7 619.202 56.0970   1
   0  -3  -7 661.791 82.4038  11
   0   3   7 707.388 130.235  39
   0   3   7 672.490 100.200  34
   0  -3  -7 668.902 155.620   7
   0   3   8 11702.8 337.626   1
   0   3   8 14650.1 440.301  39
   0  -3  -8 12500.0 337.222   9
   0  -3  -8 13325.0 465.598   7
   0   3   8 14116.0 394.899  34
   0   3   9 72.1487 130.998  39
   0   3   9 89.7578 104.892  34
   0  -3  -9 27.4950 28.8058   9
   0   3  10 63122.8 1692.38  34
   0  -3 -10 66450.7 1743.37  12
   0   3  10 64854.5 1737.63  39
   0  -3 -11 59.1554 109.304  19
   0   3  11 79.2165 129.350  39
   0  -3 -11-15.7112 55.9533  14
   0  -3 -11 53.3838 139.883  12
   0   3  11-33.4715 110.961  34
   0  -3 -11 122.870 68.4097  16
   0  -3 -12 54239.6 1426.93  16
   0  -3 -12 51121.9 1471.04  19
   0  -3 -12 55834.4 1414.80  14
   0   3  12 59300.0 1529.57  39
   0   3  12 46109.3 1428.41  13
   0  -3 -12 56348.1 1523.08  12
   0   3  12 60913.2 1489.94  34
   0  -3 -12 69050.6 1547.78  32
   0  -3 -13 7795.72 360.519  32
   0  -3 -13 7526.15 302.320  20
   0  -3 -13 6867.81 283.622  22
   0  -3 -13 6737.10 304.790  19
   0  -3 -13 7440.78 239.659  14
   0   3  13 7006.69 331.402  39
   0  -3 -13 7251.89 338.882  12
   0   3  13 7313.24 305.603  34
   0  -3 -13 7037.04 251.266  16
   0  -3 -14 1637.02 328.264  32
   0   3  14 1598.36 255.022  39
   0  -3 -14 1370.47 146.431  22
   0  -3 -14 1456.41 115.530  16
   0  -3 -14 1416.60 99.8611  14
   0  -3 -14 1301.86 214.941  12
   0   3  14 1824.45 173.401  34
   0  -3 -14 1457.79 246.051  20
   0  -3 -14 1172.86 166.506  19
   0  -3 -15 2912.08 381.890  32
   0  -3 -15 2777.20 134.919  14
   0  -3 -15 2970.49 214.078  22
   0  -3 -15 2914.77 312.210  20
   0  -3 -15 2491.78 214.968  19
   0  -3 -15 2492.42 243.215  28
   0   3  15 2617.63 255.428  39
   0  -3 -15 2576.11 282.288  12
   0   3  15 2747.91 203.681  34
   0  -3 -15 2864.22 151.249  16
   0  -3 -16 1680.54 107.251  14
   0  -3 -16 1579.68 181.075  22
   0  -3 -16 1587.54 211.925  20
   0  -3 -16 1501.78 192.010  19
   0  -3 -16 1618.36 195.194  28
   0   3  16 1059.49 188.261  39
   0  -3 -16 1487.99 205.934  12
   0   3  16 1367.82 166.800  34
   0  -3 -16 1684.72 122.451  16
   0  -3 -17 1933.27 112.817  14
   0  -3 -17 1921.51 182.819  22
   0  -3 -17 1825.50 222.487  20
   0  -3 -17 1845.14 206.358  19
   0  -3 -17 1688.44 184.531  28
   0   3  17 1405.89 191.999  39
   0  -3 -17 1716.51 206.482  12
   0   3  17 1638.82 168.452  34
   0  -3 -17 1960.32 125.772  16
   0  -3 -18 1612.90 178.448  28
   0  -3 -18 1776.93 209.248  19
   0  -3 -18 2098.95 111.982  14
   0  -3 -18 1892.86 224.642  20
   0  -3 -18 2053.20 196.819  21
   0  -3 -18 2101.96 183.026  22
   0  -3 -19-40.7518 59.8948  14
   0  -3 -19 66.1156 142.778  30
   0  -3 -19 27.0900 134.399  22
   0  -3 -19 97.9904 163.419  21
   0  -3 -19 11.6975 187.700  20
   0  -3 -20 1674.54 89.2308  14
   0  -3 -20 1760.24 154.120  30
   0  -3 -20 1736.81 194.840  20
   0  -3 -20 1722.65 164.349  21
   0  -3 -20 1684.28 146.076  22
   0  -3 -21 7032.69 256.227  30
   0  -3 -21 6615.97 264.589  21
   0  -3 -22 120.362 107.856  30
   0  -3 -22-52.0607 129.225  21
   0  -3 -23 887.914 94.5384  21
   0  -3 -23 1019.49 87.8304  30
   0   4 -22 85.6626 54.3474  30
   0   4 -22-47.6553 77.4044  19
   0   4 -21 9938.19 304.274  30
   0   4 -21 10189.6 338.047  19
   0   4 -20 19015.1 538.853  30
   0   4 -20 19326.5 578.870  19
   0   4 -19 5176.21 213.735  30
   0   4 -19 5235.18 260.116  19
   0   4 -18 1505.49 149.377  30
   0   4 -18 1690.78 186.590  19
   0   4 -17-8.25478 94.2697  18
   0   4 -17 29.3935 147.713  19
   0   4 -17 31.5059 120.344  30
   0   4 -16 1297.81 78.4879  23
   0   4 -16 1473.67 202.690  22
   0  -4  16 1276.70 174.323  34
   0   4 -16 1313.53 134.234  18
   0   4 -16 1611.59 191.960  19
   0  -4  16 1284.41 232.981  38
   0   4 -16 1333.60 146.187  30
   0   4 -15 320.536 64.3894  23
   0   4 -15 512.024 181.647  22
   0  -4  15 424.723 148.325  34
   0  -4  15 419.654 217.888  38
   0   4 -15 311.095 110.200  18
   0   4 -15 418.965 157.475  19
   0   4 -15 401.860 124.722  30
   0   4 -14 1737.18 175.313  30
   0   4 -14 1421.75 233.492  22
   0   4 -14 1235.94 85.1604  23
   0   4 -14 1269.78 177.655  19
   0   4 -14 1287.35 141.477  18
   0  -4  14 1463.94 269.353  38
   0   4 -13 3277.79 214.284  30
   0  -4  13 3004.10 289.648  38
   0   4 -13 3041.11 293.417  22
   0   4 -13 2972.81 212.618  19
   0   4 -13 2689.54 179.784  18
   0   4 -12 145.311 106.498  18
   0   4 -12 90.3612 137.865  19
   0   4 -12 66.2283 101.361   7
   0  -4  12 299.525 210.846  38
   0   4 -12 201.867 85.3288  30
   0   4 -12 92.7103 124.492  22
   0   4 -12 73.6161 105.924  21
   0   4 -11 2065.94 151.586  18
   0   4 -11 2350.74 189.742  19
   0   4 -11 2539.77 137.253  30
   0  -4  11 2249.66 113.254  36
   0  -4  11 2473.67 240.199  38
   0   4 -11 2241.85 180.599  22
   0   4 -11 2034.89 148.882  21
   0   4 -11 1947.27 162.315   7
   0   4 -10 58461.0 1607.87   7
   0  -4  10 57397.4 1540.77  36
   0   4 -10 61358.8 1585.50  18
   0   4  -9 1255.33 129.743   7
   0  -4   9 1426.66 98.2118  36
   0   4  -8 2228.33 130.099  10
   0  -4   8 1928.42 89.6797   9
   0   4  -8 2145.66 145.893   7
   0  -4   8 2173.22 112.324  36
   0   4  -8 1905.30 90.2269   1
   0  -4   7 40551.2 1110.26  38
   0  -4   7 37273.7 1011.60  36
   0  -4   7 38145.6 997.068   9
   0   4  -7 39676.0 1027.52  10
   0   4  -7 39421.8 1003.73   1
   0  -4   6 22307.2 652.756  38
   0  -4   6 20591.9 559.356   9
   0   4  -6 20502.4 578.238  10
   0  -4   6 21265.0 572.426  36
   0  -4   5 26865.0 766.170  38
   0  -4   5 26587.1 700.811  36
   0   4  -5 25984.5 703.668  10
   0  -4   5 26720.9 691.613   9
   0   4  -5 25446.0 690.443   2
   0   4  -4 75285.1 2022.16   2
   0   4  -4 89651.9 2100.21  35
   0  -4   4 85988.8 2088.78  38
   0   4  -4 77993.6 2032.30  10
   0  -4   4 77944.2 2023.00   9
   0  -4   4 83997.4 2032.47  36
   0   4  -3 6322.21 202.037   2
   0   4  -3 6318.15 265.352  35
   0  -4   3 5754.46 246.396  38
   0   4  -3 6246.90 205.447  10
   0  -4   3 6571.88 201.943   9
   0  -4   3 6283.09 204.971  36
   0   4  -2 64466.8 1613.84   2
   0   4  -2 76196.6 1677.60  35
   0  -4   2 66842.3 1615.02   9
   0   4  -2 62524.3 1613.35  10
   0  -4   2 70611.7 1620.26  36
   0  -4   2 71000.5 1665.14  38
   0   4  -2 56602.5 1588.71  39
   0  -4   1 791.125 122.809  38
   0  -4   1 858.081 77.6793   9
   0   4  -1 905.119 75.9308  10
   0   4  -1 954.511 135.319  35
   0  -4   0 14171.2 417.870  38
   0   4   0 15940.9 425.150  35
   0   4   0 12288.5 342.466  33
   0  -4   0 14752.1 376.373   9
   0   4   0 13749.4 373.035   2
   0  -4  -1-12.1906 120.979  38
   0   4   1 157.770 103.269  35
   0  -4  -1 46.6594 57.6378  36
   0   4   1 117.627 67.5183   2
   0  -4  -2 37685.4 1022.95  38
   0   4   2 36266.1 962.465  34
   0  -4  -2 36284.3 954.439  36
   0  -4  -2 34553.2 965.355  37
   0   4   2 40443.7 1004.26  35
   0   4   2 39850.7 964.452   2
   0   4   3 1126.86 82.6427   2
   0   4   3 994.378 116.580  39
   0   4   3 936.885 84.2361  34
   0   4   3 1010.78 129.462  35
   0  -4  -3 1013.70 69.3637  36
   0  -4  -3 945.661 90.3471  37
   0  -4  -3 814.221 59.9530  11
   0  -4  -4 185277. 4160.03   9
   0   4   4 180391. 4158.86   2
   0   4   4 184227. 4166.38  34
   0  -4  -4 174698. 4144.64  36
   0  -4  -4 181332. 4184.01  37
   0   4   4 202343. 4218.88  35
   0   4   4 200448. 4209.65  39
   0  -4  -5 957.413 78.0528   9
   0   4   5 1157.01 80.4856   2
   0  -4  -5 648.841 55.8868  11
   0   4   5 917.410 89.6003  34
   0   4   5 1076.92 136.328  35
   0  -4  -5 862.483 57.8998  36
   0   4   5 856.386 128.335  39
   0  -4  -6 6602.47 191.106   9
   0   4   6 6297.24 190.134   2
   0   4   6 6532.75 258.686  39
   0   4   6 6135.57 208.526  34
   0   4   6 6611.07 267.402  35
   0   4   7 2978.33 191.365  35
   0  -4  -7 3014.62 113.930   9
   0   4   7 2867.45 145.940  34
   0   4   7 2938.96 117.941   1
   0   4   8 60023.1 1519.19  35
   0  -4  -8 54073.0 1413.34   9
   0   4   8 53352.7 1416.47   1
   0   4   8 60695.5 1457.28  34
   0   4   9 39978.4 1034.53  34
   0  -4  -9 37414.0 980.099   9
   0   4   9 36503.4 981.874   1
   0   4   9 41626.7 1106.78  35
   0   4   9 42527.7 1097.57  39
   0   4  10 1522.40 136.922  34
   0  -4 -10 1379.66 146.503  19
   0   4  10 1709.37 188.746  39
   0  -4 -10 1832.15 112.947  16
   0   4  11 10844.0 411.828  39
   0  -4 -11 9980.57 319.342  16
   0   4  11 9832.68 352.373  34
   0  -4 -11 11312.4 417.800  32
   0  -4 -11 10317.1 410.099  12
   0  -4 -12 56466.9 1497.76  12
   0  -4 -12 48392.8 1416.94  22
   0  -4 -12 45742.2 1435.02  19
   0  -4 -12 54873.9 1382.68  14
   0  -4 -12 53557.3 1396.52  16
   0   4  12 53816.5 1436.42  34
   0  -4 -12 63215.3 1510.98  32
   0   4  12 54790.6 1496.52  39
   0  -4 -13 7235.61 402.422  12
   0   4  13 6808.03 292.470  34
   0  -4 -13 6947.96 255.751  16
   0  -4 -13 6404.89 282.194  22
   0  -4 -13 6352.22 309.144  19
   0  -4 -13 7354.10 242.420  14
   0   4  13 6916.84 402.094  39
   0  -4 -14 9890.36 461.841  12
   0   4  14 10303.0 387.943  34
   0  -4 -14 10675.0 349.605  16
   0  -4 -14 10847.1 420.814  20
   0  -4 -14 9773.39 402.769  22
   0  -4 -14 9452.41 406.426  19
   0  -4 -14 10977.2 332.862  14
   0   4  14 10594.5 476.052  35
   0   4  14 10797.9 457.008  39
   0   4  15 7949.56 344.472  34
   0  -4 -15 9223.34 380.889  20
   0  -4 -15 8207.86 368.109  22
   0   4  15 8458.09 407.703  39
   0   4  15 8745.85 440.025  35
   0  -4 -15 8246.36 404.605  12
   0  -4 -15 9293.48 312.184  16
   0  -4 -15 9151.19 290.051  14
   0  -4 -15 9626.59 452.442  32
   0   4  16 3057.75 255.501  39
   0   4  16 3273.31 284.138  35
   0  -4 -16 3705.64 260.269  20
   0  -4 -16 3450.51 222.966  22
   0  -4 -16 3620.91 265.513  12
   0  -4 -16 3931.75 163.659  14
   0  -4 -16 3687.48 180.243  16
   0   4  17 9629.65 448.456  39
   0   4  17 9948.63 489.553  35
   0  -4 -17 11662.7 368.233  16
   0  -4 -17 10704.5 462.760  12
   0  -4 -17 12278.0 352.559  14
   0  -4 -17 12840.9 458.883  20
   0  -4 -17 10981.7 405.202  22
   0  -4 -18 237.842 133.855  22
   0  -4 -18 113.704 202.359  20
   0  -4 -18 206.599 70.6951  14
   0  -4 -19 1470.54 149.490  30
   0  -4 -19 1740.46 208.436  20
   0  -4 -19 1372.34 163.293  22
   0  -4 -19 1359.22 174.686  21
   0  -4 -19 1496.86 93.4829  14
   0  -4 -20 1060.61 132.543  30
   0  -4 -20 1097.85 174.951  20
   0  -4 -20 1026.59 150.127  21
   0  -4 -20 1043.12 74.9344  14
   0  -4 -21 1073.90 119.225  30
   0  -4 -21 1100.57 134.406  21
   0  -4 -21 940.245 60.9591  14
   0  -4 -22 3479.45 167.514  21
   0  -4 -22 3813.77 153.652  30
   0  -4 -23 1309.51 94.1234  21
   0  -4 -23 1272.44 80.3953  30
   0   5 -21 157.005 61.1128  30
   0   5 -21 130.956 83.6401  19
   0   5 -20 1328.70 99.0887  30
   0   5 -20 1202.98 128.521  19
   0   5 -19 9318.72 298.587  30
   0   5 -19 9228.06 340.335  19
   0   5 -18 3278.33 166.973  30
   0   5 -18 3237.51 212.796  19
   0   5 -17 2392.11 99.0740  23
   0   5 -17 2783.51 175.519  30
   0   5 -17 2611.93 214.444  19
   0   5 -17 2217.54 150.865  18
   0   5 -16 43.0375 55.9938  23
   0   5 -16 214.945 113.707  30
   0   5 -16 245.524 150.041  19
   0   5 -16 171.687 107.839  18
   0   5 -15 2689.95 177.685  18
   0   5 -15 2958.20 225.143  19
   0   5 -15 2514.34 117.403  23
   0   5 -15 2977.72 177.443  30
   0  -5  15 2400.07 271.222  38
   0   5 -14 1344.51 149.458  18
   0   5 -14 1449.67 185.600  19
   0   5 -14 1382.65 96.1933  23
   0   5 -14 1848.89 151.817  30
   0  -5  14 1732.13 249.310  38
   0   5 -13 5614.88 258.404  30
   0   5 -13 5839.01 295.337  19
   0   5 -13 5296.52 253.600  18
   0  -5  13 5345.82 373.378  38
   0   5 -12 6256.40 253.966  30
   0   5 -12 5295.50 259.756  18
   0   5 -12 6060.66 298.041  19
   0  -5  12 5652.57 360.778  38
   0  -5  11 2137.48 125.876  36
   0  -5  11 2677.59 272.963  38
   0   5 -11 2445.45 177.120  18
   0   5 -11 2619.15 201.738  19
   0   5 -11 2794.34 146.470  30
   0   5 -10 485.409 126.436  18
   0  -5  10 525.585 79.1063  36
   0  -5  10 626.626 174.466  38
   0   5 -10 405.424 99.9124   7
   0   5 -10 588.712 87.5733  30
   0   5 -10 335.485 126.014  22
   0  -5   9 2499.92 225.407  38
   0   5  -9 2207.34 103.649   1
   0   5  -9 2405.44 164.567   7
   0  -5   9 2373.36 128.828  36
   0   5  -9 2595.92 179.802  18
   0   5  -8 6138.23 228.030  10
   0  -5   8 5865.73 198.335   9
   0  -5   8 6496.13 315.022  38
   0   5  -8 6012.76 203.507   1
   0   5  -8 6003.98 255.216   7
   0   5  -8 6869.59 269.727  18
   0  -5   8 5986.37 220.263  36
   0  -5   7 7248.70 244.511  36
   0   5  -7 7400.97 235.493   1
   0  -5   7 6802.55 224.909   9
   0   5  -7 6768.35 245.243  10
   0  -5   7 7786.74 335.489  38
   0  -5   6 43540.8 1105.30  36
   0  -5   6 46082.0 1196.78  38
   0   5  -6 42750.9 1099.66   1
   0   5  -6 39448.3 1100.51  10
   0  -5   6 40744.1 1089.21   9
   0   5  -5 378.755 78.2261  10
   0   5  -5 291.056 147.053  35
   0  -5   5 336.684 80.5670  36
   0  -5   5 349.026 139.671  38
   0   5  -5 454.359 75.4708   2
   0  -5   5 427.328 71.8039   9
   0   5  -4 68649.5 1704.68  35
   0  -5   4 65884.8 1629.93  36
   0  -5   4 65611.2 1696.64  38
   0   5  -4 60257.2 1619.82   2
   0  -5   4 62535.5 1620.05   9
   0   5  -4 61730.2 1625.85  10
   0   5  -3 1464.94 165.652  35
   0  -5   3 1354.81 103.605  36
   0  -5   3 1391.70 160.425  38
   0   5  -3 1298.49 100.581   2
   0   5  -3 1251.88 95.5471  10
   0  -5   3 1257.77 93.4122   9
   0   5  -2 25885.9 649.794  35
   0  -5   2 23802.6 577.676  36
   0   5  -2 21764.6 570.972   2
   0  -5   2 22720.7 572.067   9
   0   5  -2 21070.3 566.950  10
   0   5  -2 18016.5 531.104  39
   0  -5   2 22788.2 630.598  38
   0  -5   1 1539.72 153.777  38
   0   5  -1 1575.21 84.0107  39
   0   5  -1 1880.41 162.035  35
   0   5  -1 1450.12 98.6528  10
   0  -5   1 1693.58 106.251   9
   0   5   0 32354.1 947.351  39
   0  -5   0 35316.5 1010.58  38
   0  -5   0 38235.4 960.612   9
   0   5   0 35758.9 956.942  10
   0  -5   0 38670.4 955.492  36
   0   5   0 41246.8 1017.66  35
   0   5   1 147.439 83.3919  39
   0  -5  -1 3.28117 133.926  38
   0   5   1 178.060 82.0553   2
   0  -5  -1 169.658 68.6623  36
   0   5   1-30.6523 119.609  35
   0  -5  -2 40173.2 1127.86  38
   0   5   2 37200.4 1063.48  39
   0   5   2 41068.6 1050.87   2
   0  -5  -2 40992.9 1042.36  36
   0   5   2 40912.4 1093.18  35
   0   5   3 42.8123 115.851  35
   0  -5  -3 105.262 63.2650  36
   0   5   3 151.335 101.860  39
   0   5   3 135.858 75.1251   2
   0  -5  -3 112.021 75.5400   9
   0   5   4 3811.60 154.670  34
   0   5   4 3925.45 205.192  35
   0  -5  -4 3412.42 129.665  36
   0   5   4 4026.89 192.068  39
   0   5   4 2985.12 145.245   2
   0  -5  -4 3176.79 145.450   9
   0   5   5 234.686 118.368  35
   0   5   5 131.883 77.7744  34
   0  -5  -5 137.034 50.7842  36
   0   5   5 175.777 116.283  39
   0   5   5 109.565 72.3090   2
   0  -5  -5 16.8755 68.7056   9
   0   5   6 4450.19 179.389  34
   0  -5  -6 4446.63 165.072   9
   0  -5  -6 3803.89 137.103  36
   0   5   6 4278.33 229.764  35
   0   5   6 4312.60 163.845   2
   0   5   6 4497.54 227.154  39
   0   5   7 9937.26 308.572  34
   0  -5  -7 9709.24 285.780   9
   0   5   7 9939.65 370.585  35
   0   5   7 10586.6 296.335   1
   0   5   7 10094.6 367.083  39
   0   5   8 30622.7 822.201  34
   0  -5  -8 28556.9 789.234   9
   0   5   8 31653.6 895.124  35
   0   5   8 29140.4 795.332   1
   0   5   8 32891.8 893.754  39
   0   5   9 17717.4 584.568  35
   0   5   9 17831.4 512.899  34
   0  -5  -9 16444.8 476.307  14
   0  -5  -9 16878.6 470.343   9
   0   5   9 16946.3 474.011   1
   0   5  10 65732.4 1665.24  35
   0  -5 -10 55721.2 1516.53  15
   0  -5 -10 56063.3 1523.14  14
   0  -5 -10 71473.9 1643.51  32
   0   5  10 61257.9 1564.83  34
   0   5  11 14903.8 535.838  35
   0  -5 -11 14115.3 422.509  16
   0  -5 -11 13157.1 401.188  14
   0  -5 -11 12769.6 391.912  15
   0   5  11 14311.3 446.986  34
   0  -5 -11 15664.1 514.516  32
   0  -5 -12 7579.83 355.952  32
   0   5  12 7161.17 365.811  35
   0  -5 -12 7051.39 258.648  16
   0   5  12 7169.02 410.753  39
   0  -5 -12 6533.00 225.717  15
   0   5  12 6612.70 278.455  34
   0  -5 -12 6882.49 395.162  12
   0  -5 -13 5644.16 347.317  12
   0  -5 -13 5467.38 270.395  22
   0   5  13 6137.41 346.478  35
   0  -5 -13 6393.24 242.519  16
   0   5  13 5934.82 346.167  39
   0  -5 -13 5514.09 198.297  15
   0   5  13 5808.65 259.891  34
   0  -5 -13 6494.70 382.592  32
   0  -5 -14 3250.16 272.686  12
   0   5  14 2793.45 261.770  35
   0   5  14 2781.07 263.797  39
   0  -5 -14 3025.41 225.441  22
   0  -5 -14 3450.57 179.774  16
   0  -5 -14 3443.53 313.010  32
   0  -5 -15 6385.79 355.984  12
   0  -5 -15 7262.74 337.277  20
   0  -5 -15 6318.98 302.441  22
   0   5  15 5799.87 368.341  35
   0  -5 -15 7289.73 248.572  14
   0   5  15 6261.88 351.936  39
   0  -5 -15 7430.66 272.520  16
   0  -5 -15 8568.56 420.830  32
   0  -5 -16 195.192 141.536  22
   0  -5 -16 80.7734 181.015  20
   0  -5 -16 86.4829 99.4974  16
   0  -5 -16 95.4889 77.7988  14
   0  -5 -16 343.288 168.372  12
   0   5  16 48.7206 157.744  39
   0   5  16-14.9234 157.609  35
   0  -5 -16 150.604 241.905  32
   0  -5 -17 4316.87 196.458  16
   0  -5 -17 3695.07 220.222  22
   0  -5 -17 4452.54 278.178  20
   0  -5 -17 4235.30 172.976  14
   0  -5 -18 371.274 76.7020  14
   0  -5 -18 400.102 133.632  22
   0  -5 -18 524.120 192.553  20
   0  -5 -19 2040.37 106.632  14
   0  -5 -19 2198.62 208.211  20
   0  -5 -19 1794.88 148.626  30
   0  -5 -20 2252.92 102.733  14
   0  -5 -20 2170.24 167.822  21
   0  -5 -20 2502.05 192.272  20
   0  -5 -20 2384.09 146.427  30
   0  -5 -21 7051.04 207.327  14
   0  -5 -21 7275.11 268.426  21
   0  -5 -21 7044.91 291.066  20
   0  -5 -21 7112.80 242.298  30
   0  -5 -22 158.936 68.8499  30
   0  -5 -22 124.609 89.5239  21
   0   6 -20 4125.89 173.714  19
   0   6 -20 3624.99 128.861  30
   0   6 -19 713.168 118.064  19
   0   6 -19 689.537 79.5876  30
   0   6 -18 276.293 122.882  19
   0   6 -18 246.145 83.9404  30
   0   6 -17 6304.48 223.924  30
   0   6 -17 6348.87 278.096  19
   0   6 -17 5286.16 222.845  18
   0   6 -17 5456.39 176.439  23
   0   6 -16 1582.48 140.678  30
   0   6 -16 1512.49 181.975  19
   0   6 -16 1272.38 133.606  18
   0   6 -16 1312.46 87.8273  23
   0   6 -15 46.1727 106.351  30
   0   6 -15 119.194 67.3363  23
   0   6 -15 213.170 156.479  19
   0   6 -15 263.919 112.503  18
   0  -6  14 148.492 185.411  38
   0  -6  14 352.875 142.287  34
   0   6 -14 379.885 73.8110  23
   0   6 -14 310.734 114.183  30
   0   6 -14 272.442 125.530  18
   0   6 -14 355.225 163.848  19
   0   6 -13 841.229 126.936  30
   0  -6  13 871.801 216.690  38
   0   6 -13 931.278 148.540  18
   0   6 -12 24217.7 680.872  30
   0   6 -12 23424.2 714.386  18
   0  -6  12 22297.5 820.369  38
   0   6 -11 2519.75 180.699  30
   0   6 -11 2066.63 184.119  18
   0  -6  11 2320.50 267.599  38
   0  -6  11 1945.29 127.452  36
   0   6 -10 19731.2 544.171  30
   0   6 -10 19160.4 597.170  18
   0  -6  10 18842.9 703.471  38
   0   6  -9 477.920 85.5410  30
   0  -6   9 545.683 170.781  38
   0  -6   9 466.562 89.8076  36
   0   6  -9 471.280 135.541  18
   0   6  -8 12248.4 405.999  18
   0   6  -8 10053.0 376.732   7
   0  -6   8 11323.4 354.149  36
   0  -6   8 11050.0 461.030  38
   0  -6   8 10287.8 327.410   9
   0   6  -8 10966.5 336.846   1
   0  -6   7 1188.08 109.903  36
   0  -6   7 1100.51 182.806  38
   0  -6   7 1075.39 89.3862   9
   0   6  -7 1246.72 99.4031   1
   0  -6   6 4413.04 186.068  36
   0  -6   6 4165.86 258.766  38
   0   6  -6 3741.41 167.661  10
   0  -6   6 4329.03 169.870   9
   0   6  -6 4634.21 182.868   1
   0   6  -5 2080.79 201.210  35
   0  -6   5 2157.39 135.354  36
   0  -6   5 2144.82 195.893  38
   0   6  -5 2299.44 124.433  10
   0  -6   5 2379.23 126.344   9
   0   6  -4 102138. 2549.00  35
   0  -6   4 103857. 2463.68  36
   0  -6   4 100158. 2538.76  38
   0  -6   4 96825.7 2452.73   9
   0   6  -4 95010.8 2452.46   2
   0   6  -3 8273.16 350.446  35
   0  -6   3 8117.71 277.793  36
   0  -6   3 7496.20 334.261  38
   0   6  -3 9053.25 280.708   2
   0   6  -3 7677.01 266.373  10
   0  -6   3 8731.73 276.897   9
   0  -6   2 56203.5 1397.42   9
   0   6  -2 56257.5 1398.39   2
   0   6  -2 59109.5 1476.99  35
   0  -6   1 196.107 133.567  38
   0   6  -1 84.1607 46.5371  39
   0   6  -1 94.5192 71.2444  10
   0  -6   1 118.098 83.4295   9
   0   6  -1 179.832 128.163  35
   0  -6   0 13158.5 362.676  36
   0  -6   0 10892.9 423.739  38
   0   6   0 9855.98 335.052  39
   0   6   0 10945.3 349.682  10
   0  -6   0 12834.3 364.347   9
   0   6   0 12608.2 418.072  35
   0   6   1 381.582 137.149  35
   0  -6  -1 265.650 79.0022  36
   0   6   1 291.530 77.8661  39
   0  -6  -1 234.424 150.727  38
   0  -6  -1 264.145 88.5368   9
   0   6   1 387.615 94.2088   2
   0  -6  -2 8481.80 276.977  36
   0   6   2 7719.95 292.788  39
   0  -6  -2 7726.87 366.589  38
   0   6   2 8854.53 344.042  35
   0   6   3 13473.3 461.064  35
   0  -6  -3 12709.6 393.510  36
   0   6   3 12825.8 430.708  39
   0  -6  -3 14891.4 417.850   9
   0   6   3 15041.6 416.895   2
   0  -6  -4 166175. 4416.71  36
   0   6   4 182681. 4500.10  35
   0   6   4 179382. 4476.71  39
   0  -6  -4 180929. 4439.60   9
   0   6   4 180852. 4438.47   2
   0   6   5 425.374 141.162  35
   0  -6  -5 425.264 89.3016   9
   0  -6  -5 398.054 65.6718  36
   0   6   5 425.729 93.2586   2
   0   6   5 523.934 134.466  39
   0   6   6 21927.1 598.882   1
   0  -6  -6 21169.5 591.083   9
   0  -6  -6 18791.6 576.877  16
   0   6   6 22238.0 599.012  34
   0  -6  -6 20301.7 562.660  36
   0   6   6 24266.4 679.317  35
   0  -6  -6 20122.9 572.177  15
   0   6   6 24198.5 667.710  39
   0   6   7 1438.28 106.847   1
   0  -6  -7 1400.15 101.467   9
   0  -6  -7 1217.07 102.226  16
   0   6   7 1194.51 109.143  34
   0  -6  -7 1083.26 68.8671  36
   0   6   7 1221.72 162.476  35
   0  -6  -7 1242.97 90.3148  14
   0  -6  -7 1162.89 91.8408  15
   0   6   7 1236.16 163.152  39
   0   6   8 1003.10 166.516  35
   0   6   8 918.919 106.583  34
   0   6   8 1135.17 166.240  39
   0  -6  -8 814.376 84.5877  15
   0  -6  -8 790.392 80.7940  14
   0   6   8 810.176 92.3655   1
   0  -6  -8 925.836 100.567  16
   0  -6  -8 830.727 86.5560   9
   0   6   9 106.645 63.9707   1
   0  -6  -9 179.516 70.4430  14
   0  -6  -9 13.0934 129.521  32
   0  -6  -9 109.918 84.5306  16
   0  -6  -9 116.044 70.4040  15
   0  -6  -9 80.2032 60.9265   9
   0   6   9 99.1513 87.2763  34
   0   6   9 143.508 141.912  35
   0   6   9 44.6095 138.727  39
   0  -6 -10 11224.8 343.256  14
   0  -6 -10 10776.4 336.639  15
   0   6  10 12433.4 462.718  39
   0   6  10 10556.6 367.432  34
   0  -6 -10 11587.2 361.907  16
   0   6  10 12327.8 466.598  35
   0  -6 -10 9899.58 326.986   9
   0  -6 -10 13546.4 453.662  32
   0   6  11 15536.7 586.484  35
   0   6  11 15600.1 594.223  39
   0  -6 -11 18298.6 582.313  32
   0   6  11 13789.8 488.157  34
   0  -6 -11 16803.3 469.130  14
   0  -6 -11 16028.9 459.432  15
   0  -6 -12 31372.2 836.167  14
   0  -6 -12 29786.0 824.739  15
   0   6  12 29471.4 970.540  35
   0   6  13 1808.77 220.515  35
   0  -6 -13 1852.37 112.686  15
   0  -6 -13 1813.31 124.175  14
   0  -6 -13 2208.28 286.842  32
   0  -6 -13 1852.73 150.939  16
   0  -6 -14 4794.41 318.935  12
   0  -6 -14 5106.37 268.872  22
   0   6  14 5547.85 338.251  35
   0   6  14 5495.36 330.244  39
   0  -6 -14 6312.80 363.775  32
   0  -6 -14 5121.04 191.981  15
   0  -6 -14 6067.17 243.633  16
   0  -6 -15 741.986 185.961  12
   0  -6 -15 690.715 151.604  22
   0  -6 -15 492.963 116.776  16
   0  -6 -15 689.081 246.591  32
   0  -6 -15 698.384 188.690  20
   0   6  15 589.227 175.961  35
   0   6  15 524.288 185.874  39
   0  -6 -16-5.31406 106.239  16
   0  -6 -16 140.997 138.063  22
   0  -6 -16 300.566 185.089  20
   0  -6 -16 138.558 233.339  32
   0  -6 -17 2499.73 132.140  14
   0  -6 -17 2607.00 244.604  20
   0  -6 -18 1417.54 100.332  14
   0  -6 -18 1627.81 197.177  20
   0  -6 -19 6663.18 211.628  14
   0  -6 -19 6846.51 290.538  20
   0  -6 -19 6040.06 238.821  30
   0  -6 -20 882.487 67.2734  14
   0  -6 -20 970.085 138.972  21
   0  -6 -20 1070.51 157.649  20
   0  -6 -20 936.210 101.189  30
   0  -6 -21 4446.22 137.940  14
   0  -6 -21 4733.61 205.253  20
   0  -6 -21 4456.19 183.774  21
   0  -6 -21 4159.62 164.656  30
   0  -6 -22 30.8949 70.8025  21
   0   7 -19 3816.11 171.047  19
   0   7 -18 9606.97 328.889  19
   0   7 -17 142.210 48.0653  23
   0   7 -17 93.2777 73.6091  30
   0   7 -17 128.138 81.8726  18
   0   7 -17 191.797 122.206  19
   0   7 -16 2024.19 97.5299  23
   0   7 -16 1822.02 140.632  18
   0   7 -15 3130.46 131.989  23
   0   7 -15 3252.78 167.953  30
   0   7 -14 2246.76 117.198  23
   0   7 -14 2466.93 150.050  30
   0   7 -14 2081.58 170.751  18
   0   7 -13 8208.50 286.635  30
   0   7 -13 7991.37 253.757  23
   0   7 -13 7579.12 321.223  18
   0  -7  12 91.0543 182.783  38
   0   7 -12 144.100 102.846  30
   0   7 -12 30.8755 134.123  18
   0  -7  11 10791.0 484.722  38
   0   7 -11 10750.9 339.852  30
   0   7 -11 10786.8 396.654  18
   0  -7  10 11459.9 518.088  38
   0   7 -10 11158.3 358.511  30
   0   7 -10 12037.4 424.679  18
   0  -7   9 2611.58 156.940  36
   0  -7   9 3249.99 283.174  38
   0   7  -9 2882.35 215.388  18
   0   7  -9 2828.48 149.831  30
   0  -7   8 9693.38 344.077  36
   0   7  -8 10154.6 331.844   1
   0  -7   8 10390.3 465.185  38
   0   7  -8 11076.9 405.515  18
   0  -7   7 593.054 85.8845   9
   0  -7   7 797.825 173.578  38
   0  -7   7 678.827 60.7571   3
   0   7  -7 579.102 58.6669   5
   0   7  -7 726.384 95.6169   1
   0  -7   7 715.794 105.730  36
   0  -7   6 1048.04 99.0954   9
   0   7  -6 1333.77 114.049   1
   0  -7   6 1197.08 182.901  38
   0  -7   6 1331.02 120.619  36
   0   7  -6 1129.10 72.5654   5
   0  -7   6 1012.86 73.7787   3
   0  -7   5-50.4006 75.6345   9
   0  -7   5 203.959 146.461  38
   0  -7   5-18.2827 92.7462  36
   0   7  -5-50.5024 51.7339   5
   0  -7   5-28.5242 52.5304   3
   0   7  -5 41.6851 89.3237   1
   0  -7   4 985.662 168.808  38
   0   7  -4 814.202 107.425   1
   0   7  -4 828.326 165.638  35
   0  -7   4 732.140 94.7481   9
   0  -7   4 927.050 108.677  36
   0  -7   3 3790.34 183.604  36
   0   7  -3 4212.57 193.314   1
   0   7  -3 3954.91 250.610  35
   0  -7   3 3867.91 178.344   9
   0  -7   2 537.222 97.2702   9
   0   7  -2 847.335 158.747  35
   0  -7   2 618.604 159.009  38
   0  -7   1 3359.64 162.577  36
   0  -7   1 3025.08 237.172  38
   0  -7   1 3513.56 168.303   9
   0   7  -1 2573.33 142.029  10
   0   7  -1 3222.88 220.739  35
   0  -7   1 2881.90 125.239  15
   0  -7   0 127475. 2910.66  36
   0  -7   0 114797. 3012.64  38
   0   7   0 101419. 2892.75  10
   0  -7   0 126474. 2917.96   9
   0   7   0 118023. 2981.20  35
   0  -7   0 107833. 2871.08  15
   0  -7  -1 3016.48 130.602  15
   0  -7  -1 2684.83 244.701  38
   0   7   1 2560.56 140.022  39
   0   7   1 3684.81 171.615   2
   0  -7  -1 3242.35 153.143  36
   0   7   1 2925.74 214.054  35
   0  -7  -1 3291.89 164.302   9
   0   7   1 2541.44 150.173  10
   0  -7  -2 7793.28 249.432  15
   0   7   2 7512.86 277.380  39
   0   7   2 7853.07 280.636   2
   0   7   2 8009.53 341.766  35
   0   7   2 6279.23 270.248  10
   0  -7  -2 9318.41 273.814  36
   0  -7  -3 2264.44 124.231  36
   0  -7  -3 2518.45 147.292   9
   0   7   3 2064.44 150.691  39
   0  -7  -3 2261.07 116.826  15
   0   7   3 2235.59 199.197  35
   0  -7  -4 20459.0 586.167  36
   0  -7  -4 20560.5 582.797  16
   0   7   4 21144.8 639.705  39
   0  -7  -4 20940.4 581.749  15
   0  -7  -4 19951.5 573.625  14
   0  -7  -5 141.888 63.4013  14
   0   7   5 87.2812 96.0231   1
   0  -7  -5-7.00192 63.8781  36
   0  -7  -5 81.1455 71.6254  16
   0   7   5-114.428 123.085  39
   0  -7  -5-144.579 94.8014   9
   0   7   5 226.779 137.058  35
   0  -7  -6 5838.80 306.030  26
   0   7   6 5526.78 215.092   1
   0  -7  -6 4869.20 198.572   9
   0  -7  -6 4752.04 188.154  16
   0   7   6 4495.96 250.120  39
   0  -7  -6 4378.77 158.173   3
   0  -7  -6 4481.56 173.320  14
   0  -7  -6 3766.47 162.390  36
   0   7   6 4681.47 261.371  35
   0   7   7 2669.91 151.722   1
   0   7   7 2466.58 199.516  39
   0   7   7 2310.02 209.219  35
   0  -7  -7 2440.31 141.432  16
   0   7   7 2451.45 104.301   5
   0  -7  -7 2270.87 104.925   3
   0  -7  -7 2468.31 131.487  15
   0  -7  -7 2463.17 126.450  14
   0  -7  -7 2396.85 138.104   9
   0   7   8 9338.30 332.804   1
   0   7   8 12189.6 432.028  39
   0  -7  -8 12610.9 424.199  32
   0   7   8 11524.0 435.293  35
   0  -7  -8 10870.5 339.309  16
   0  -7  -8 8774.87 288.905   3
   0  -7  -8 10356.5 320.225  14
   0  -7  -8 10845.2 325.401  15
   0  -7  -8 10056.7 330.896   9
   0   7   9 8013.25 279.704   1
   0  -7  -9 8712.08 295.477  16
   0  -7  -9 7672.29 273.188   9
   0  -7  -9 8358.12 273.952  14
   0  -7  -9 8408.55 274.814  15
   0   7   9 8365.01 381.200  35
   0  -7  -9 8552.95 361.652  32
   0  -7  -9 7507.03 237.701   3
   0   7   9 8325.09 419.725  39
   0  -7 -10 41232.9 1101.45  16
   0   7  10 40907.3 1200.85  39
   0   7  10 38676.7 1198.55  35
   0  -7 -10 40280.0 1080.35  14
   0  -7 -10 39810.9 1078.09  15
   0  -7 -11 25837.1 707.438  14
   0  -7 -11 24710.2 700.942  15
   0   7  11 24251.9 827.554  35
   0  -7 -11 27279.4 835.576  32
   0   7  11 25345.8 843.428  39
   0  -7 -11 24660.0 837.929  12
   0  -7 -11 25916.5 729.551  16
   0  -7 -12 1443.46 117.195  14
   0  -7 -12 1260.03 109.331  15
   0  -7 -12 1469.07 141.266  16
   0   7  12 1363.74 216.258  39
   0  -7 -12 975.823 212.855  12
   0   7  12 1250.63 196.954  35
   0  -7 -12 1302.68 244.100  32
   0   7  13 347.006 178.775  39
   0  -7 -13 365.808 178.900  12
   0  -7 -13 320.262 93.5264  14
   0  -7 -13 570.172 235.359  32
   0  -7 -13 312.743 84.1464  15
   0   7  13 60.4068 147.172  35
   0  -7 -14 11428.4 478.970  32
   0   7  14 9014.01 441.755  39
   0  -7 -14 10909.8 331.008  15
   0  -7 -14 12743.8 355.079  14
   0   7  14 8727.26 441.997  35
   0  -7 -14 9583.90 385.323  22
   0  -7 -15 3037.69 203.208  22
   0  -7 -15 3658.54 256.342  20
   0  -7 -15 3614.09 300.734  32
   0  -7 -15 3918.25 168.279  14
   0  -7 -15 3091.55 135.503  15
   0  -7 -16 523.497 193.166  20
   0  -7 -16 179.962 131.582  22
   0  -7 -17 2139.52 203.569  20
   0  -7 -18 3638.88 222.499  20
   0  -7 -19 1737.90 164.061  20
   0  -7 -19 1556.18 109.953  30
   0  -7 -19 1707.88 90.1674  14
   0  -7 -20 1177.00 153.119  20
   0  -7 -20 1355.16 71.8802  14
   0  -7 -21 1299.33 99.2380  21
   0   8 -17 2780.18 128.077  18
   0   8 -17 3181.97 104.721  23
   0   8 -16 2679.55 149.358  18
   0   8 -16 3155.74 114.321  23
   0   8 -15 1480.26 134.190  18
   0   8 -15 1504.19 88.4765  23
   0   8 -14 132.111 108.486  18
   0   8 -14 112.633 69.1170  23
   0   8 -13 3.41485 124.444  18
   0   8 -13 28.5088 83.4924  23
   0   8 -12 13280.1 373.749  29
   0   8 -12 14606.6 475.743  18
   0  -8  11 3754.99 191.209  36
   0   8 -11 5273.39 260.940  18
   0  -8  10 14514.7 475.187  36
   0  -8  10 15077.5 603.699  38
   0  -8   9 7763.10 300.042  36
   0  -8   9 7929.33 416.572  38
   0   8  -9 8809.71 360.405  18
   0   8  -8 143.702 61.2312   5
   0  -8   8 152.889 96.2939  36
   0   8  -8 170.047 86.4200   1
   0  -8   8 260.227 211.477  38
   0   8  -8 260.737 154.456  18
   0   8  -7 2832.17 216.914  18
   0   8  -7 2305.29 154.581   1
   0  -8   7 2141.58 259.058  38
   0  -8   7 2191.16 136.298   9
   0  -8   7 2310.84 157.072  36
   0  -8   7 2289.43 106.799   3
   0   8  -7 2323.78 124.216   5
   0   8  -6 1640.18 153.293   1
   0  -8   6 1324.02 261.191  38
   0  -8   6 1714.99 127.088   9
   0  -8   6 1922.87 145.357  36
   0  -8   6 1755.55 95.7187   3
   0   8  -6 1627.92 106.171   5
   0  -8   5 58.8985 60.2349   3
   0   8  -5 152.286 146.685   1
   0  -8   5-32.9021 155.276  38
   0  -8   5 166.934 97.4911  36
   0  -8   5 65.2565 84.1616   9
   0   8  -5 105.851 58.6755   5
   0   8  -4-149.976 139.981   1
   0  -8   4-21.7928 64.5654   3
   0  -8   4-22.0638 90.8423   9
   0  -8   4 32.0819 153.429  38
   0  -8   4 29.6412 97.3299  36
   0   8  -4-27.9047 60.7087   5
   0   8  -3 2328.02 112.724   5
   0  -8   3 2337.53 114.432   3
   0  -8   3 2638.87 155.669   9
   0  -8   3 1965.74 221.289  38
   0   8  -3 2720.70 176.537   1
   0  -8   3 2259.23 114.257  15
   0   8  -3 2160.18 217.217  35
   0   8  -2 24126.8 654.810   5
   0   8  -2 27588.7 727.685   1
   0  -8   2 26211.1 709.858   9
   0  -8   2 23177.6 808.013  38
   0  -8   2 24645.4 704.788  36
   0  -8   2 23032.4 657.058  15
   0   8  -2 23017.9 777.427  35
   0   8  -1 76.8180 59.7431   5
   0  -8   1 65.7584 91.3975   9
   0  -8   1 176.762 94.6533  36
   0  -8   1 76.0694 160.454  38
   0   8  -1 223.335 152.450  35
   0  -8   1 96.1272 66.6971  15
   0  -8   0 4613.65 207.710   9
   0  -8   0 4645.28 199.455  36
   0   8   0 4288.27 260.059  35
   0  -8   0 4260.48 168.951  15
   0   8   1 131.728 109.998   1
   0   8   1-20.5054 138.770  35
   0  -8  -1 57.6345 99.7140   9
   0  -8  -1 106.043 86.6905  36
   0   8   1 12.8315 58.0955   5
   0  -8  -1-111.884 173.405  38
   0  -8  -1 19.3541 73.3734  15
   0   8   2 65618.3 1538.17   1
   0   8   2 58113.1 1588.67  35
   0  -8  -2 62487.0 1571.81  26
   0   8   2 56624.9 1461.29   5
   0  -8  -2 57940.2 1497.52  36
   0  -8  -2 50799.7 1460.23  14
   0  -8  -2 57980.0 1476.24  15
   0  -8  -3 1161.28 103.766  15
   0  -8  -3 1138.80 87.8728  14
   0  -8  -3 1294.74 110.184  36
   0   8   3 1118.29 135.191   1
   0   8   3 984.761 117.124  10
   0  -8  -3 1101.40 127.103   9
   0   8   3 994.280 82.0977   5
   0   8   3 954.181 117.379  39
   0   8   3 1064.12 174.036  35
   0  -8  -4 10017.0 334.057  14
   0  -8  -4 11752.6 352.308  15
   0  -8  -4 10802.5 352.348  36
   0   8   4 12989.2 402.715   1
   0  -8  -4 11914.9 380.148   9
   0  -8  -4 13071.3 469.877  26
   0  -8  -4 11434.4 330.403   3
   0   8   4 11033.2 328.505   5
   0   8   4 10099.0 385.590  39
   0   8   4 11595.6 447.794  35
   0  -8  -5 1763.66 123.251  15
   0  -8  -5 1688.07 106.803  14
   0  -8  -5 1632.40 110.183  36
   0   8   5 2048.01 161.813   1
   0  -8  -5 1723.36 135.294   9
   0  -8  -5 2030.96 230.294  26
   0  -8  -5 1755.13 100.945   3
   0   8   5 1657.30 97.1511   5
   0   8   5 1849.40 195.670  35
   0   8   5 1767.06 158.993  39
   0  -8  -6 1095.03 86.5698   3
   0   8   6 811.008 80.3791   5
   0  -8  -6 938.570 114.049   9
   0   8   6 679.307 161.752   1
   0   8   6 1503.95 182.263  35
   0  -8  -6 566.678 82.6922  36
   0  -8  -6 1031.13 93.0530  14
   0   8   6 1135.52 153.643  39
   0   8   7 1949.00 233.516  39
   0  -8  -7 1949.47 136.894   9
   0  -8  -7 1916.77 119.242  14
   0   8   7 2207.88 173.222   1
   0  -8  -7 1874.84 102.363   3
   0   8   7 1674.65 99.2688   5
   0   8   7 1748.82 195.496  35
   0   8   8 492.085 94.6360   5
   0  -8  -8 503.965 88.8740  14
   0  -8  -8 474.799 92.2994   9
   0  -8  -8 433.600 98.6049  15
   0   8   8 583.684 174.812  39
   0  -8  -8 674.009 194.890  32
   0   8   8 514.796 155.689  35
   0   8   8 422.800 106.976   1
   0  -8  -8 437.880 69.6856   3
   0  -8  -9 271.063 87.5110  14
   0  -8  -9 171.748 78.7433   9
   0  -8  -9 211.743 59.6836   3
   0   8   9 307.014 93.8752   1
   0   8   9 49.4024 201.882  39
   0   8   9 347.547 148.223  35
   0  -8  -9 256.297 196.017  32
   0  -8  -9 313.956 102.895  16
   0  -8  -9 225.338 98.8608  15
   0  -8 -10 436.806 100.237  15
   0   8  10 213.463 145.668  35
   0   8  10 747.719 186.183  39
   0  -8 -10 344.465 91.8017  14
   0  -8 -10 583.354 215.365  32
   0  -8 -10 298.916 54.3908   3
   0   8  11 19728.5 750.269  39
   0  -8 -11 21762.6 774.243  12
   0  -8 -11 25035.3 776.674  32
   0  -8 -11 24542.8 657.041  15
   0  -8 -11 24962.4 658.839  14
   0   8  11 19585.4 751.453  35
   0  -8 -12 55103.9 1515.69  32
   0  -8 -12 47951.9 1520.78  12
   0  -8 -12 57165.5 1410.15  14
   0  -8 -12 53881.6 1402.05  15
   0   8  12 48380.8 1515.69  39
   0  -8 -13 28989.1 758.619  14
   0  -8 -13 26094.3 744.849  15
   0  -8 -13 27253.0 863.509  32
   0  -8 -14 477.663 84.4238  15
   0  -8 -14 586.494 94.7164  14
   0  -8 -14 469.688 138.793  22
   0  -8 -14 853.633 223.014  32
   0  -8 -15-98.5083 168.832  20
   0  -8 -15-4.59239 214.497  32
   0  -8 -15 75.9268 136.011  22
   0  -8 -15 89.1949 78.5733  14
   0  -8 -16 1256.74 98.3292  14
   0  -8 -16 1007.92 172.654  20
   0  -8 -17-62.7812 67.3974  14
   0  -8 -17-43.6002 136.600  20
   0  -8 -18 19.3703 129.805  20
   0  -8 -19 910.273 139.342  20
   0  -8 -20 500.587 42.3198  14
   0  -8 -20 542.656 93.3070  20
   0   9 -16 160.713 55.3441  23
   0   9 -16 199.018 68.6490  18
   0   9 -15 3184.42 116.108  23
   0   9 -15 2842.97 147.973  18
   0   9 -14 195.630 63.5571  23
   0   9 -14 318.750 101.964  18
   0   9 -13 1579.87 97.1675  23
   0   9 -13 1422.49 144.086  18
   0   9 -12-13.2706 124.140  18
   0   9 -11 3367.84 131.391  29
   0   9 -11 3563.49 223.549  18
   0   9 -10 15986.3 537.797  18
   0  -9   9 106.413 93.7779  36
   0   9  -9 99.9410 156.763  18
   0  -9   8 32840.0 913.736  36
   0   9  -8 30719.2 841.054   5
   0   9  -7 35.8483 66.8553   5
   0  -9   7-40.6946 91.6962  36
   0   9  -7 36.6012 159.080  18
   0  -9   7 78.5738 59.4534   3
   0   9  -7-9.12126 84.3520   1
   0   9  -6 1483.30 137.762   1
   0  -9   6 1275.88 118.421   9
   0  -9   6 1368.82 91.9907   3
   0   9  -6 1548.54 102.223   5
   0  -9   6 1592.17 140.636  36
   0  -9   5 2226.61 162.795  36
   0  -9   5 2689.07 160.110   9
   0   9  -5 2620.89 177.927   1
   0   9  -5 2493.53 130.055   5
   0  -9   5 2681.22 123.286   3
   0  -9   4 14821.4 487.530   9
   0   9  -4 15487.4 445.551   5
   0  -9   4 15731.9 442.174   3
   0   9  -4 16214.4 512.686   1
   0  -9   3 22.3554 95.5727   9
   0  -9   3 144.963 70.1657  15
   0   9  -3-81.4233 120.074   5
   0   9  -3-110.378 161.377   1
   0  -9   3 67.1945 73.1666   3
   0   9  -2-79.2742 168.755   1
   0  -9   2 42.8636 72.3665   3
   0  -9   2-22.6876 98.9659   9
   0   9  -2 133.234 149.002  35
   0  -9   2 72.6373 72.3708  15
   0   9  -2 17.8026 112.295   5
   0  -9   2 54.2045 96.8337  36
   0  -9   1 171.753 75.4269   3
   0   9  -1 157.873 167.069   1
   0   9  -1-17.9133 162.620  35
   0  -9   1 232.509 101.698   9
   0  -9   1 164.591 76.7676  15
   0   9  -1 207.025 97.2984   5
   0  -9   1 282.831 104.275  36
   0  -9   0 30186.8 824.880  15
   0  -9   0 29588.6 858.088  36
   0  -9   0 31623.2 817.331   3
   0  -9   0 31992.0 874.579   9
   0   9   1 822.774 173.456   1
   0  -9  -1 609.581 119.912   9
   0  -9  -1 604.402 109.937  36
   0  -9  -1 518.044 97.3456  15
   0  -9  -1 729.557 91.2531   3
   0   9   1 548.034 101.032   5
   0   9   2 52988.5 1590.76  35
   0  -9  -2 51187.1 1461.97  14
   0  -9  -2 59955.7 1485.33  15
   0   9   2 65191.4 1559.35   1
   0  -9  -2 57933.0 1509.85  36
   0   9   2 58335.9 1469.56   5
   0   9   3 980.812 121.816   5
   0  -9  -3 1175.32 101.262   3
   0   9   3 881.817 167.342  35
   0  -9  -3 1190.00 116.323  15
   0  -9  -3 961.985 92.7881  14
   0  -9  -3 991.990 113.489  36
   0   9   3 1177.26 195.822   1
   0  -9  -3 1140.56 131.229   9
   0   9   4 11709.2 388.792   5
   0  -9  -4 13136.9 380.885   3
   0   9   4 12273.1 492.292  35
   0  -9  -4 13395.4 401.631  15
   0  -9  -4 12609.6 383.950  14
   0  -9  -4 12533.3 405.427  36
   0   9   4 13393.4 462.939   1
   0  -9  -4 13504.6 435.133   9
   0  -9  -5 8309.84 284.885  15
   0  -9  -5 8497.46 270.016  14
   0   9   5 8976.38 342.559   1
   0  -9  -5 8509.44 312.222   9
   0   9   5 8217.31 272.520   5
   0  -9  -5 8841.89 264.245   3
   0  -9  -6 167.068 96.9987   9
   0   9   6 122.825 141.382  35
   0  -9  -6 84.6325 99.6166  15
   0  -9  -6 312.075 80.8659  14
   0   9   6 166.838 90.0382   5
   0   9   6 348.560 129.317   1
   0  -9  -6 240.990 79.3575   3
   0  -9  -7 7656.48 299.910   9
   0  -9  -7 8504.15 277.911  14
   0   9   7 8127.46 260.943   5
   0  -9  -7 8428.70 260.242   3
   0   9   7 8193.19 313.867   1
   0  -9  -8 12913.9 445.592   9
   0   9   8 13013.6 452.802   1
   0  -9  -8 15490.6 443.257  15
   0  -9  -8 15769.7 431.516  14
   0   9   8 12236.9 501.920  39
   0   9   8 13590.5 403.010   5
   0  -9  -8 14576.8 403.913   3
   0  -9  -9 4368.07 179.009  14
   0  -9  -9 4191.61 194.550  15
   0   9   9 3844.64 151.701   5
   0  -9  -9 3878.71 149.298   3
   0  -9 -10 30175.4 887.838  32
   0  -9 -10 27454.4 760.479   3
   0  -9 -10 26443.2 911.636  12
   0  -9 -10 31377.4 801.946  14
   0  -9 -10 32917.0 811.713  15
   0   9  10 25878.2 889.220  39
   0  -9 -11 18962.1 552.171  15
   0  -9 -11 20023.8 552.166  14
   0  -9 -12 1285.50 116.197  15
   0  -9 -12 1491.05 117.818  14
   0  -9 -12 1155.78 204.536  32
   0  -9 -13 4936.67 187.464  14
   0  -9 -13 4470.12 179.377  15
   0  -9 -13 4299.02 289.761  32
   0  -9 -14 2424.43 125.379  14
   0  -9 -14 2226.05 117.969  15
   0  -9 -15 872.127 155.193  20
   0  -9 -15 712.076 84.7376  14
   0  -9 -16-68.8202 63.4438  14
   0  -9 -16 99.7894 128.683  20
   0  -9 -17 263.005 59.0954  14
   0  -9 -17 374.491 134.533  20
   0  -9 -18 892.500 59.6591  14
   0  -9 -18 930.224 115.328  20
   0  10 -15 3019.56 136.323  19
   0  10 -15 2998.54 97.6232  23
   0  10 -14 1110.11 102.805  18
   0  10 -14 1346.86 123.059  19
   0  10 -14 1325.69 83.8832  23
   0  10 -13 812.064 121.776  19
   0  10 -13 737.233 103.784  18
   0  10 -12 118.264 108.983  18
   0  10 -12 87.5237 116.618  19
   0  10 -11 9201.54 329.750  18
   0  10 -11 9153.78 344.605  19
   0  10 -11 9186.22 265.248  23
   0  10 -10 4271.05 156.864  29
   0  10 -10 4179.86 247.551  19
   0  10 -10 4449.23 236.700  18
   0  10 -10 4884.68 170.992  23
   0  10  -9 1585.63 183.509  18
   0  10  -8 10294.6 302.883   5
   0  10  -8 12052.7 427.240  18
   0  10  -7 3843.11 146.925   5
   0 -10   7 3628.00 140.700   3
   0  10  -7 4071.75 262.149  18
   0  10  -6 7404.76 245.460   5
   0 -10   6 7719.25 243.149   3
   0 -10   5 1683.86 137.516   9
   0  10  -5 1735.34 148.371   1
   0 -10   5 1807.85 150.288  36
   0  10  -5 2140.89 118.372   5
   0 -10   5 2132.05 111.172   3
   0 -10   4 797.331 86.5030   3
   0  10  -4 848.499 96.2955   5
   0  10  -4 795.310 126.688   1
   0 -10   4 744.084 111.706   9
   0 -10   3 37.3158 88.2501   9
   0 -10   3 177.716 71.2273  15
   0  10  -3 147.394 85.7387   5
   0 -10   3 168.252 77.6500   3
   0  10  -3 247.949 114.965   1
   0 -10   3 59.6220 97.8855  36
   0 -10   2 45.2601 94.8880   9
   0 -10   2 20.1652 75.3288  15
   0  10  -2 1.73848 85.0394   5
   0 -10   2-45.3469 78.9249   3
   0  10  -2-23.0167 108.148   1
   0 -10   2 48.5050 96.3266  36
   0 -10   1 102.764 100.124   9
   0 -10   1 185.846 82.7398  15
   0  10  -1 28.1076 89.7747   5
   0 -10   1-5.13665 83.9748   3
   0  10  -1-58.4260 122.522   1
   0 -10   1 95.1224 98.5759  36
   0 -10   0 3745.28 159.694   3
   0 -10   0 3188.16 159.196  15
   0 -10   0 3398.92 187.513  36
   0 -10   0 3319.71 192.942   9
   0  10   1 877.752 105.865   5
   0 -10  -1 749.539 95.1363   3
   0 -10  -1 786.153 119.711   9
   0  10   1 756.424 138.815   1
   0 -10  -1 742.150 112.958  36
   0 -10  -1 768.974 103.105  15
   0  10   2 227.348 92.5463   5
   0 -10  -2 315.059 97.1578  15
   0 -10  -2 291.700 98.1902  36
   0  10   2 204.293 124.682   1
   0  10   3 120.731 119.575   1
   0 -10  -3 72.8334 82.5372   3
   0 -10  -3 111.239 96.1553   9
   0  10   3 66.9068 86.9967   5
   0 -10  -3 73.3742 93.1898  15
   0 -10  -3 117.624 64.4921  14
   0 -10  -3 74.5218 81.9366  36
   0 -10  -4 3160.12 191.981   9
   0  10   4 3554.34 162.760   5
   0 -10  -4 4069.59 165.010   3
   0  10   4 3922.33 217.018   1
   0 -10  -4 3882.30 181.167  15
   0 -10  -4 3507.96 154.485  14
   0  10   5-26.2642 106.334   1
   0 -10  -5-21.7316 78.1079   3
   0 -10  -5 3.46686 90.7900   9
   0  10   5-11.9053 85.2961   5
   0 -10  -5-50.7760 100.376  15
   0 -10  -5 3.76202 66.6614  14
   0 -10  -6 989.255 95.5946   3
   0  10   6 931.259 102.290   5
   0 -10  -6 752.473 120.221   9
   0  10   6 843.706 131.452   1
   0 -10  -6 1191.43 98.6395  14
   0 -10  -6 1017.03 123.367  15
   0  10   7 606.789 88.6445   5
   0 -10  -7 419.862 98.8471   9
   0 -10  -7 544.357 84.9457  14
   0 -10  -7 571.840 80.0467   3
   0  10   7 495.592 111.679   1
   0 -10  -8 2298.31 116.485   3
   0  10   8 2401.33 121.073   5
   0 -10  -8 2284.72 129.239  14
   0 -10  -9 651.475 71.9928   3
   0  10   9 606.721 77.7777   5
   0 -10  -9 793.172 112.533  15
   0 -10  -9 713.889 92.1529  14
   0 -10 -10 4117.81 185.090  15
   0 -10 -10 4057.58 172.241  14
   0 -10 -11 10478.7 334.841  15
   0 -10 -11 10675.4 328.610  14
   0 -10 -12 21793.1 595.247  14
   0 -10 -12 21274.5 598.035  15
   0 -10 -13 11633.7 354.373  15
   0 -10 -13 12411.9 354.818  14
   0 -10 -14 165.293 62.4625  14
   0 -10 -14 228.974 130.144  20
   0 -10 -14 217.324 64.4276  15
   0 -10 -15 68.4376 55.2358  14
   0 -10 -15 76.1632 120.093  20
   0 -10 -16 111.027 50.2465  14
   0 -10 -16 230.839 131.981  20
   0 -10 -17 460.901 42.4055  14
   0 -10 -17 291.348 80.9038  20
   0  11 -14 326.691 33.5189  23
   0  11 -13 101.971 66.7021  19
   0  11 -13 165.829 64.4966  18
   0  11 -12 906.984 107.146  19
   0  11 -12 1073.80 104.375  18
   0  11 -12 1131.21 74.6815  23
   0  11 -11 1611.04 142.146  19
   0  11 -11 1739.76 132.477  18
   0  11 -11 2046.78 97.5683  23
   0  11 -10 21671.7 689.762  19
   0  11 -10 22688.7 622.667  29
   0  11  -9 4690.60 240.964  19
   0  11  -9 5260.12 241.901  18
   0  11  -9 4900.98 167.910  29
   0  11  -8 9215.45 357.847  18
   0  11  -8 9599.92 283.947  23
   0  11  -7 1322.79 82.9895   5
   0 -11   7 1229.48 74.9444   3
   0  11  -7 1317.80 168.797  18
   0  11  -7 1380.20 91.8705  23
   0  11  -6 886.701 85.3893   5
   0 -11   6 920.778 74.7153   3
   0 -11   5 1070.95 85.5906   3
   0  11  -5 1066.51 100.754   5
   0  11  -4 643.593 101.853   5
   0 -11   4 735.808 87.5474   3
   0  11  -3 1357.80 115.523   5
   0 -11   3 1275.97 99.3971   3
   0 -11   2 11914.5 339.610   3
   0  11  -2 11435.1 343.783   5
   0 -11   1 964.555 99.7622   3
   0  11  -1 801.669 108.648   5
   0 -11   1 854.818 94.9812  15
   0 -11   0 237.039 86.7826  15
   0 -11   0 295.939 86.3120   3
   0  11   1 134.724 96.6844   5
   0 -11  -1-33.9899 84.9290  15
   0 -11  -1 5.06016 83.6295   3
   0  11   2 821.175 108.479   5
   0 -11  -2 705.513 104.161  15
   0  11   3 36.1079 95.9716   5
   0 -11  -3 10.6054 92.4506  15
   0 -11  -3-16.6512 84.2011   3
   0 -11  -4 3807.03 159.993   3
   0  11   4 3662.98 168.775   5
   0 -11  -4 3690.91 177.239  15
   0  11   5 744.754 107.387   5
   0 -11  -5 804.323 90.3625   3
   0 -11  -5 640.826 73.8601  14
   0 -11  -5 644.356 109.970  15
   0  11   6 151.326 91.2230   5
   0 -11  -6-19.3130 96.9789  15
   0 -11  -6 43.7624 59.8700  14
   0 -11  -6-51.7520 74.1086   3
   0  11   7 4832.36 180.801   5
   0 -11  -7 4884.38 173.723   3
   0 -11  -7 4349.97 171.265  14
   0 -11  -7 4883.68 204.697  15
   0  11   8 7221.16 229.986   5
   0 -11  -8 7261.72 225.385   3
   0 -11  -8 7097.39 234.379  14
   0  11   9 2160.18 104.799   5
   0 -11  -9 2113.03 94.9408   3
   0 -11  -9 2239.45 111.970  14
   0 -11 -10 7071.89 232.572  14
   0 -11 -10 7706.92 252.929  15
   0 -11 -11 3228.43 132.135  14
   0 -11 -11 3389.36 149.725  15
   0 -11 -12 5131.48 174.296  14
   0 -11 -12 5291.94 185.131  15
   0 -11 -13 932.675 122.490  20
   0 -11 -13 1083.28 81.1824  15
   0 -11 -13 1168.50 72.8496  14
   0 -11 -14 123.604 46.7292  14
   0 -11 -14 147.931 116.373  20
   0 -11 -15 134.196 35.5833  14
   0  12 -11 848.604 73.1600  18
   0  12 -11 1046.11 57.1783  23
   0  12 -10 1672.01 104.138  18
   0  12 -10 1954.97 76.3370  23
   0  12  -9 626.838 57.6335  29
   0  12  -9 476.429 106.165  19
   0  12  -9 688.298 102.229  18
   0  12  -9 720.367 67.6177  23
   0  12  -8 34740.0 872.528  29
   0  12  -8 36587.2 929.284  18
   0  12  -7 7045.65 208.074  23
   0  12  -7 6575.11 266.751  18
   0  12  -6 5715.81 180.183   5
   0 -12   6 5771.48 177.025   3
   0  12  -6 6159.77 184.297  23
   0  12  -5-26.1082 60.6763   5
   0  12  -5 45.0733 54.0417  23
   0 -12   5 47.7608 52.2882   3
   0 -12   4 938.868 78.1507   3
   0  12  -4 1044.26 86.9041   5
   0  12  -4 1018.20 71.2349  23
   0  12  -4 1139.37 155.559  18
   0 -12   3 543.675 75.2288   3
   0  12  -3 512.078 146.044  18
   0  12  -3 550.077 83.4827   5
   0  12  -3 460.521 59.5156  23
   0 -12   2 67.3261 59.1215  15
   0  12  -2 20.9841 136.840  18
   0  12  -2-9.61853 81.4991   5
   0 -12   2-53.2186 71.0728   3
   0 -12   1 1143.42 93.6118   3
   0  12  -1 1114.81 101.992   5
   0 -12   1 1129.55 89.6924  15
   0  12  -1 1130.94 165.405  18
   0 -12   0 3973.15 150.533   3
   0 -12   0 3041.62 144.833  15
   0  12   1 966.201 102.174   5
   0 -12  -1 985.227 94.1366   3
   0 -12  -1 670.736 90.0638  15
   0  12   2 19912.5 531.036   5
   0 -12  -2 18138.8 532.035  15
   0 -12  -3 1463.53 102.385   3
   0 -12  -3 1410.70 112.466  15
   0 -12  -4 6461.38 212.628   3
   0  12   4 6455.24 218.687   5
   0 -12  -4 6282.84 227.259  15
   0  12   5 221.685 77.2466   5
   0 -12  -5 212.817 68.2378   3
   0 -12  -5 248.824 88.5893  15
   0  12   6 30.7439 69.5031   5
   0 -12  -6-52.2828 64.2710   3
   0 -12  -6 44.9709 85.2863  15
   0 -12  -7 669.590 93.7607  15
   0  12   7 587.306 75.5571   5
   0 -12  -7 675.302 67.9841   3
   0 -12  -8-73.8733 83.0993  15
   0  12   8-87.5874 58.9537   5
   0 -12  -9 362.314 47.3053  14
   0  12   9 289.395 51.5491   5
   0 -12 -10 7102.37 216.841  14
   0 -12 -10 8876.87 246.726  15
   0 -12 -11 964.440 105.053  20
   0 -12 -11 906.610 54.4978  14
   0 -12 -11 1084.85 83.0395  15
   0 -12 -12 2218.17 95.9925  15
   0  13  -7 3093.84 98.6585  29
   0  13  -6 463.109 50.0953  29
   0  13  -6 427.471 36.8082  23
   0  13  -5 1345.67 113.330  18
   0 -13   5 1604.00 61.4824   3
   0  13  -4 130.765 101.397  18
   0 -13   4 36.7181 45.1202   3
   0  13  -4-75.1405 65.3487   5
   0  13  -3 2106.19 101.677   5
   0 -13   3 1969.21 85.9657   3
   0 -13   2 461.527 59.7421   3
   0  13  -2 506.904 78.4911   5
   0  13  -2 290.596 107.906  18
   0  13  -1 1376.36 93.9167   5
   0 -13   1 1402.29 80.2967   3
   0 -13   0 4718.15 144.161   3
   0  13   0 2518.72 171.843  18
   0 -13  -1 78.4418 56.2387  15
   0  13   1-17.8397 95.9945  18
   0  13   1 55.8902 73.0736   5
   0 -13  -1 27.1207 58.8446   3
   0  13   2 558.547 81.4430   5
   0 -13  -2 505.043 67.3624  15
   0  13   2 348.455 97.8279  18
   0  13   3 74.9362 73.0016   5
   0 -13  -3 10.7129 56.2447   3
   0 -13  -3-17.9785 62.3727  15
   0 -13  -4 1716.44 99.6518  15
   0 -13  -4 1980.41 91.2169   3
   0  13   4 1919.70 104.277   5
   0 -13  -5 568.680 77.2054  15
   0  13   5 509.238 79.4271   5
   0 -13  -5 650.269 61.6695   3
   0 -13  -6 1404.40 92.2291  15
   0  13   6 1182.79 86.8067   5
   0 -13  -6 1203.71 68.9136   3
   0 -13  -7 2664.86 116.242  15
   0  13   7 2625.14 103.289   5
   0  13   8 1618.91 67.5049   5
   0 -13  -8 1839.84 90.6658  15
   0  14  -2 236.591 34.6536  29
   0  14  -1 370.393 41.7107   5
   0  14  -1 307.625 40.9985  29
   0 -14  -1 115.356 35.6396   3
   0  14   2 12167.5 323.279   5
   0  14   3 3350.91 108.134   5
   0  14   4 300.605 38.6731   5
   1 -13  -7 7003.18 206.427  15
  -1  13   7 6533.87 186.838   5
   1 -13  -6 2645.30 109.948  15
  -1  13   6 2469.98 96.5241   5
  -1  13   5 2908.19 114.284   5
   1 -13  -5 2698.85 101.444   3
   1 -13  -4 947.763 67.5177   3
  -1  13   4 953.891 85.4568   5
   1 -13  -4 753.518 78.5858  15
   1 -13  -3 2404.16 95.7524   3
  -1  13   3 2545.31 115.138   5
   1 -13  -3 2204.33 106.047  15
  -1  13   2 3369.36 124.755   5
  -1  13   2 1167.90 134.377  18
   1 -13  -1 1814.87 87.0266   3
  -1  13   1 1855.28 106.377   5
   1 -13   0 1861.96 86.4623   3
  -1  13   0 881.735 128.604  18
   1 -13   1 2667.21 101.474   3
  -1  13  -1 2615.49 116.961   5
   1 -13   2 5194.34 152.305   3
  -1  13  -2 5206.08 163.183   5
  -1  13  -3 1110.44 78.5577   5
   1 -13   3 916.152 61.5792   3
   1 -13   4 5459.42 162.919   3
  -1  13  -4 5913.68 168.972   5
  -1  13  -5 206.086 82.2320  18
  -1  13  -6 159.805 68.5106  18
  -1  13  -6 113.101 75.5630  19
  -1  13  -6 257.006 38.7597  29
   1 -12 -12 1632.12 103.054  20
   1 -12 -11 1752.38 84.5057  15
   1 -12 -11 1188.64 116.355  22
   1 -12 -10 1116.64 86.7148  15
  -1  12   9 3169.49 107.321   5
   1 -12  -9 3459.25 140.421  15
  -1  12   8 701.548 63.4823   5
   1 -12  -7 13086.4 362.504   3
  -1  12   7 13220.5 366.183   5
   1 -12  -7 13514.3 388.695  15
  -1  12   6 1010.42 83.9247   5
   1 -12  -6 968.240 74.6887   3
   1 -12  -6 781.504 97.2702  15
   1 -12  -5 6978.35 218.558   3
  -1  12   5 6996.37 221.768   5
   1 -12  -5 6697.99 237.254  15
  -1  12   4 202.904 77.9749   5
   1 -12  -4 181.844 68.3116   3
   1 -12  -4 146.965 86.2466  15
  -1  12   3 6990.92 227.684   5
   1 -12  -3 6900.32 221.994   3
   1 -12  -3 6623.40 235.054  15
  -1  12   2 175.072 83.7864   5
   1 -12  -2 192.395 83.7872  15
   1 -12  -1 1565.04 100.207   3
  -1  12   1 1436.63 106.262   5
   1 -12  -1 1285.29 104.658  15
   1 -12   0 362.849 77.1112   3
   1 -12   0 298.070 76.3401  15
   1 -12   1 1141.26 92.2156  15
  -1  12  -1 1172.22 97.3638   5
   1 -12   1 1302.66 92.1052   3
  -1  12  -2 519.119 56.6600  23
  -1  12  -2 588.909 84.5180   5
   1 -12   2 706.220 78.9315   3
   1 -12   3 8943.04 269.456   3
  -1  12  -3 9273.75 274.580   5
  -1  12  -4 139.585 133.371  18
  -1  12  -4 53.4326 52.3162  23
   1 -12   4 97.0591 58.1406   3
  -1  12  -4-27.5607 64.8199   5
   1 -12   5 4916.86 159.973   3
  -1  12  -5 5028.68 164.919   5
  -1  12  -5 5187.41 236.945  18
  -1  12  -5 5126.27 163.136  23
  -1  12  -6 8580.38 238.936   5
  -1  12  -6 8897.18 243.301  23
  -1  12  -6 8302.29 304.842  18
  -1  12  -7 7581.40 219.220  23
  -1  12  -7 7005.17 271.747  18
  -1  12  -8 66.2626 63.0624  23
  -1  12  -8 105.539 96.9001  18
  -1  12  -8 61.4177 49.0846  29
  -1  12  -9 1251.38 67.8467  23
  -1  12  -9 969.556 95.7605  18
  -1  12 -10 480.237 49.5788  23
  -1  12 -10 441.120 70.1966  18
  -1  12 -11 83.4604 32.6671  23
   1 -11 -15 706.110 92.3647  20
   1 -11 -14 187.812 105.908  20
   1 -11 -13 2967.65 101.706  14
   1 -11 -13 3216.76 196.387  20
   1 -11 -12 3339.96 126.558  15
   1 -11 -12 2845.68 107.486  14
   1 -11 -11 571.141 82.0462  15
   1 -11 -11 538.226 55.3572  14
   1 -11 -10 4161.81 148.019  14
   1 -11 -10 4968.18 180.268  15
   1 -11  -9 1076.63 72.4654  14
  -1  11   9 1177.68 78.1359   5
   1 -11  -8 6678.64 210.229   3
  -1  11   8 6800.32 215.362   5
   1 -11  -7 438.439 71.4494   3
  -1  11   7 444.279 79.8388   5
   1 -11  -6 95.7858 98.8800  15
   1 -11  -6 91.1768 68.9450   3
  -1  11   6 105.607 79.2408   5
   1 -11  -5 1210.06 122.314  15
   1 -11  -5 1158.90 94.9756   3
  -1  11   5 1185.39 109.991   5
   1 -11  -4 117.187 99.5629  15
   1 -11  -4 231.230 80.6591   3
  -1  11   4 234.937 100.567   5
   1 -11  -3 1025.61 118.816  15
   1 -11  -3 1112.02 100.496   3
  -1  11   3 967.229 117.205   5
   1 -11  -2 12856.5 403.018  15
  -1  11   2 13436.4 395.933   5
   1 -11  -1 1567.28 242.813  26
   1 -11  -1 1509.25 124.860  15
   1 -11  -1 1579.56 113.982   3
  -1  11   1 1360.64 128.238   5
   1 -11   0 14530.3 443.576  15
   1 -11   0 15602.8 436.997   3
   1 -11   1 2435.58 138.243  15
   1 -11   1 2859.55 137.278   3
  -1  11  -1 2436.40 146.759   5
   1 -11   2 3519.98 159.266  15
   1 -11   2 3835.14 157.808   3
  -1  11  -2 3922.34 171.456   5
   1 -11   3 151.698 74.2492  15
  -1  11  -3 40.0410 90.2674   5
   1 -11   3 118.142 73.3217   3
  -1  11  -4 17948.1 498.461   5
   1 -11   4 17845.4 493.851   3
   1 -11   5 2943.84 124.785   3
  -1  11  -5 2911.02 130.764   5
  -1  11  -5 2666.92 218.299  18
  -1  11  -6-4.74507 65.3350   5
  -1  11  -6 128.095 150.050  18
   1 -11   6 14.5525 55.5019   3
   1 -11   7 3457.63 123.327   3
  -1  11  -7 3373.31 127.654   5
  -1  11  -8 1095.99 147.557  18
  -1  11  -9 10219.5 363.474  18
  -1  11  -9 11044.6 310.247  23
  -1  11 -10 156.539 98.2093  18
  -1  11 -10 48.4313 61.7717  23
  -1  11 -11 5766.69 227.564  18
  -1  11 -11 6927.98 202.353  23
  -1  11 -12 1556.22 116.501  19
  -1  11 -12 1580.13 97.7039  18
  -1  11 -13 95.8477 68.3226  19
   1 -10 -17 5671.33 195.985  20
   1 -10 -16 5700.44 170.489  14
   1 -10 -16 5894.21 225.550  20
   1 -10 -15 5302.72 157.917  14
   1 -10 -15 5079.30 241.051  20
   1 -10 -14 377.563 58.8498  14
   1 -10 -14 365.675 137.833  20
   1 -10 -14 393.320 110.634  22
   1 -10 -13 788.994 161.994  32
   1 -10 -13 577.173 69.5752  14
   1 -10 -13 670.762 77.6733  15
   1 -10 -13 648.524 136.984  22
   1 -10 -12 327.465 163.694  32
   1 -10 -12 346.038 66.3627  14
   1 -10 -12 308.156 79.9330  15
   1 -10 -11 185.240 180.544  32
   1 -10 -11 211.032 67.2890  14
   1 -10 -11 330.035 88.1389  15
   1 -10 -10 3585.19 266.545  32
   1 -10 -10 3315.66 144.212  14
   1 -10 -10 3541.13 164.621  15
   1 -10  -9 120.361 58.1103   3
  -1  10   9 69.2377 67.0917   5
   1 -10  -9 29.6711 95.8838  15
   1 -10  -9 110.026 66.1653  14
   1 -10  -9 73.9101 175.534  32
   1 -10  -8 3380.98 137.555   3
  -1  10   8 3284.27 140.307   5
   1 -10  -8 3148.77 247.413  32
   1 -10  -8 3091.99 139.025  14
   1 -10  -8 3601.79 174.227  15
   1 -10  -7 22767.1 608.491   3
  -1  10   7 23060.8 611.480   5
   1 -10  -7 21316.6 608.982  14
   1 -10  -6 3748.26 203.085   9
  -1  10   6 3988.55 218.243   1
  -1  10   6 4473.82 174.325   5
   1 -10  -6 4884.15 174.249   3
   1 -10  -6 4279.79 163.572  14
   1 -10  -5 1109.47 125.235  15
   1 -10  -5 874.623 118.427   9
  -1  10   5 1018.80 138.579   1
   1 -10  -5 1078.68 97.3350   3
  -1  10   5 1013.87 102.402   5
  -1  10   5 846.067 178.577  35
   1 -10  -4 1152.45 102.125   3
  -1  10   4 951.079 105.418   5
   1 -10  -4 1124.86 123.662  15
   1 -10  -4 1091.51 127.562   9
  -1  10   4 1063.22 143.392   1
  -1  10   4 852.975 178.926  35
   1 -10  -3 3032.86 144.951   3
  -1  10   3 2925.82 148.153   5
   1 -10  -3 3025.56 161.429  15
   1 -10  -3 2408.10 160.145  36
   1 -10  -3 2683.89 176.626   9
  -1  10   3 2746.40 248.819  35
  -1  10   3 3080.19 200.971   1
  -1  10   2 2872.70 150.701   5
   1 -10  -2 3325.39 165.273  15
   1 -10  -2 3086.17 174.681  36
  -1  10   2 3055.06 200.429   1
  -1  10   2 2821.32 256.699  35
   1 -10  -2 3654.86 311.710  26
  -1  10   1 382.730 94.0373   5
   1 -10  -1 292.738 88.5206   3
  -1  10   1 407.323 126.425   1
   1 -10  -1 268.451 98.7172  15
   1 -10  -1 263.051 95.3588  36
   1 -10  -1 320.311 105.556   9
  -1  10   1 28.2796 168.974  35
   1 -10  -1 487.998 234.065  26
   1 -10   0 1630.39 248.716  26
   1 -10   0 1570.56 120.433  15
   1 -10   0 1340.93 132.445  36
   1 -10   0 1190.86 135.926   9
   1 -10   0 1413.43 109.810   3
  -1  10   0 1190.69 203.236  35
  -1  10  -1 372.336 167.610  35
   1 -10   1 454.195 108.181   9
   1 -10   1 667.490 215.228  26
  -1  10  -1 445.924 124.120   1
   1 -10   1 453.153 88.4582   3
  -1  10  -1 324.719 93.4519   5
   1 -10   1 459.696 91.7977  15
   1 -10   1 542.022 109.671  36
   1 -10   2 51.9765 94.6698  36
   1 -10   2 45.3390 88.7460   9
  -1  10  -2-35.4118 154.017  35
  -1  10  -2 118.212 85.5083   5
   1 -10   2 103.030 80.1733  15
  -1  10  -2 125.254 111.751   1
   1 -10   2 46.8042 78.5726   3
   1 -10   3 562.595 111.506  36
  -1  10  -3 554.304 123.674   1
  -1  10  -3 673.652 93.5927   5
   1 -10   3 752.828 90.2409   3
   1 -10   3 650.688 89.6655  15
   1 -10   3 552.929 109.199   9
   1 -10   4 100.501 72.5330   3
  -1  10  -4 65.4095 98.8448   1
  -1  10  -4 80.0593 78.8799   5
   1 -10   4-6.51617 84.9381   9
   1 -10   4 214.371 74.8892  15
   1 -10   5 8084.88 257.349   3
  -1  10  -5 8366.28 262.830   5
   1 -10   6 11566.4 341.293   3
  -1  10  -6 11876.4 346.667   5
  -1  10  -6 12700.0 458.008  18
  -1  10  -7 1293.14 89.7512   5
   1 -10   7 1258.27 82.8803   3
  -1  10  -7 1315.26 188.711  18
  -1  10  -8 1301.37 82.4177   5
  -1  10  -8 1706.33 183.224  18
  -1  10  -9 3.59741 135.412  18
  -1  10 -10 41.9177 120.034  18
  -1  10 -10 217.327 140.313  19
  -1  10 -11 303.113 111.221  18
  -1  10 -11 315.412 136.303  19
  -1  10 -12 537.268 125.848  19
  -1  10 -12 653.211 107.195  18
  -1  10 -13-45.7305 59.4476  23
  -1  10 -13 141.743 79.9114  18
  -1  10 -13-2.45410 104.821  19
  -1  10 -14 2181.70 110.992  18
  -1  10 -14 2320.50 140.093  19
  -1  10 -15 823.078 49.6912  23
  -1  10 -15 758.606 82.7604  19
   1  -9 -18-85.2968 98.6097  20
   1  -9 -18 62.1921 37.0044  14
   1  -9 -17 4250.67 220.853  20
   1  -9 -17 4156.66 141.429  14
   1  -9 -16 3536.73 204.615  20
   1  -9 -16 3923.39 136.165  14
   1  -9 -15 8108.85 319.759  20
   1  -9 -15 8140.88 245.495  14
   1  -9 -15 7845.88 342.587  32
   1  -9 -14 12411.1 461.860  32
   1  -9 -14 12551.9 356.821  14
   1  -9 -13 2401.60 246.061  32
   1  -9 -13 2451.70 125.967  15
   1  -9 -13 2318.13 124.409  14
   1  -9 -12 3277.41 290.102  32
   1  -9 -12 3213.77 149.540  14
   1  -9 -12 3211.97 152.435  15
   1  -9 -11 557.671 217.687  32
   1  -9 -11 459.391 82.5099  14
   1  -9 -11 383.821 92.4840  15
   1  -9 -10 5801.30 217.958  15
   1  -9 -10 5883.88 204.934  14
   1  -9  -9 5268.07 335.597  32
  -1   9   9 3494.49 277.681  39
  -1   9   9 4163.17 308.780  35
   1  -9  -9 5660.49 219.581  15
   1  -9  -9 5478.01 199.854  14
  -1   9   9 5338.62 181.727   5
   1  -9  -9 5437.66 179.404   3
   1  -9  -9 4293.00 283.891  12
   1  -9  -8 55863.3 1761.16  12
   1  -9  -8 58807.0 1696.24   9
  -1   9   8 63075.7 1710.12   1
  -1   9   8 63602.1 1836.59  35
   1  -9  -8 70576.9 1689.61  15
   1  -9  -8 64280.3 1667.66  14
  -1   9   8 59409.8 1771.89  39
   1  -9  -8 72928.9 1803.90  32
  -1   9   8 65101.6 1652.77   5
   1  -9  -8 67360.3 1653.19   3
   1  -9  -7 23314.2 709.723   9
  -1   9   7 26358.6 733.750   1
   1  -9  -7 27160.1 698.746  15
   1  -9  -7 23764.7 670.273  14
   1  -9  -7 21321.6 763.179  12
  -1   9   7 24763.7 663.416   5
   1  -9  -7 25954.8 664.036   3
  -1   9   7 20519.5 757.785  39
  -1   9   7 23332.4 827.328  35
   1  -9  -6 6041.59 421.015  26
   1  -9  -6 5495.84 243.035   9
  -1   9   6 4555.06 321.291  35
  -1   9   6 3922.62 277.010  39
  -1   9   6 5760.00 202.947   5
   1  -9  -6 6005.07 201.222   3
  -1   9   6 6193.05 265.004   1
   1  -9  -6 5342.51 200.588  14
   1  -9  -5 36527.3 1012.74  26
  -1   9   5 28853.0 956.822  35
   1  -9  -5 24316.4 807.334  36
   1  -9  -5 29761.7 850.664   9
  -1   9   5 30175.4 796.975   5
   1  -9  -5 31848.2 798.190   3
  -1   9   5 33043.2 876.816   1
   1  -9  -5 31633.4 822.274  15
   1  -9  -5 28163.2 792.852  14
   1  -9  -4 36258.9 1048.31  26
  -1   9   4 29059.6 988.872  35
   1  -9  -4 26635.5 856.774  36
   1  -9  -4 31857.3 896.064   9
  -1   9   4 31239.9 837.793   5
   1  -9  -4 33196.6 838.823   3
  -1   9   4 34964.2 923.027   1
   1  -9  -4 31136.3 856.168  15
  -1   9   3 2073.82 238.055  35
   1  -9  -3 2223.00 144.552  36
   1  -9  -3 1908.99 155.622   9
   1  -9  -3 1782.35 114.422   3
  -1   9   3 1799.34 127.484   5
  -1   9   3 2091.05 186.855   1
   1  -9  -3 1859.10 137.015  15
   1  -9  -2 1143.79 122.767  36
  -1   9   2 906.981 198.396  35
  -1   9   2 1340.53 127.850   5
   1  -9  -2 1561.81 258.960  26
   1  -9  -2 1313.21 121.162  15
   1  -9  -1 14040.6 399.669   3
  -1   9   1 13288.5 406.857   5
  -1   9   1 12791.8 541.917  35
   1  -9  -1 12580.0 435.563  36
   1  -9  -1 13846.1 455.514   9
   1  -9  -1 15085.2 538.689  26
   1  -9  -1 13733.1 414.438  15
   1  -9   0 3949.58 157.317   3
   1  -9   0 3728.56 202.162   9
  -1   9   0 2815.06 265.903  35
   1  -9   0 2182.56 334.049  38
   1  -9   0 3125.72 186.353  36
   1  -9   0 3402.89 281.517  26
   1  -9   0 3583.04 168.001  15
  -1   9  -1 697.336 108.632   5
   1  -9   1 803.269 90.9764   3
   1  -9   1 622.684 97.0719  15
   1  -9   1 622.203 118.428  36
   1  -9   1 675.333 120.296   9
  -1   9  -1 380.193 186.229  35
   1  -9   1 549.403 211.417  26
   1  -9   1 243.565 246.687  38
  -1   9  -1 774.792 162.274   1
   1  -9   2 2789.78 136.528   3
  -1   9  -2 2798.85 144.662   5
   1  -9   2 2468.64 171.010   9
   1  -9   2 2833.17 142.720  15
  -1   9  -2 2356.04 249.340  35
   1  -9   2 2249.59 304.874  38
   1  -9   2 3359.50 247.222  26
  -1   9  -2 3097.84 207.010   1
   1  -9   2 2853.84 177.418  36
   1  -9   3 17714.5 551.635   9
   1  -9   3 16309.9 719.644  38
   1  -9   3 17319.1 505.830  15
  -1   9  -3 18914.3 575.593   1
  -1   9  -3 16182.1 650.217  35
   1  -9   3 18782.2 501.765   3
  -1   9  -3 17302.1 500.473   5
   1  -9   4 1956.54 151.591   9
   1  -9   4 2127.00 161.274  36
   1  -9   4 1764.14 306.841  38
   1  -9   4 2207.44 123.225  15
  -1   9  -4 2436.68 180.583   1
  -1   9  -4 1740.78 230.787  35
  -1   9  -4 2376.35 126.271   5
   1  -9   4 2255.63 119.704   3
  -1   9  -5 9514.45 297.176   5
   1  -9   5 10013.3 295.791   3
   1  -9   5 9559.19 351.247  36
   1  -9   5 9621.42 341.412   9
   1  -9   5 9485.49 299.292  15
  -1   9  -5 10565.7 363.493   1
   1  -9   6 6714.09 274.011  36
  -1   9  -6 6454.83 270.314   1
  -1   9  -6 6507.34 216.679   5
   1  -9   6 6623.02 213.493   3
   1  -9   6 5763.34 401.480  38
   1  -9   6 5886.21 249.295   9
  -1   9  -7 13253.0 377.279   5
   1  -9   7 13061.1 373.458   3
   1  -9   7 13059.4 437.376  36
  -1   9  -7 12739.0 427.136   1
   1  -9   8 978.024 118.925  36
   1  -9   8 952.152 72.9290   3
  -1   9  -8 996.686 80.1976   5
  -1   9  -8 1221.68 181.493  18
   1  -9   8 910.738 226.927  38
  -1   9  -9 6154.15 300.397  18
  -1   9 -10 2077.83 186.771  18
  -1   9 -11 2485.40 179.118  18
  -1   9 -11 2173.68 206.870  19
  -1   9 -11 1846.60 87.2989  29
  -1   9 -12 239.084 115.196  18
  -1   9 -12 343.013 150.256  19
  -1   9 -13 349.321 135.721  19
  -1   9 -13 250.102 104.294  18
  -1   9 -13 192.443 68.8344  23
  -1   9 -14 5356.02 239.486  19
  -1   9 -14 5609.91 173.790  23
  -1   9 -15 2799.82 159.929  19
  -1   9 -15 2617.92 100.468  23
  -1   9 -16 6152.36 222.028  19
  -1   9 -16 6023.75 173.656  23
  -1   9 -17 7174.95 226.246  19
   1  -8 -20 21.6370 76.2840  20
   1  -8 -19-17.9251 108.476  20
   1  -8 -19 17.9699 39.7846  14
   1  -8 -19 90.3919 86.3940  21
   1  -8 -18 2850.66 201.600  20
   1  -8 -18 3033.65 113.716  14
   1  -8 -17 5526.71 255.028  20
   1  -8 -17 5584.89 181.762  14
   1  -8 -16 4100.66 240.532  20
   1  -8 -16 3707.20 269.928  32
   1  -8 -16 4232.84 158.295  14
   1  -8 -15 6358.95 346.977  32
   1  -8 -15 6817.88 224.896  14
   1  -8 -14 6642.80 319.757  22
   1  -8 -14 6386.27 224.186  15
   1  -8 -14 7813.22 247.892  14
   1  -8 -14 8282.41 413.497  32
   1  -8 -13 1840.72 117.667  15
   1  -8 -13 2247.62 129.644  14
   1  -8 -13 2499.27 277.744  32
  -1   8  12 1541.27 209.619  35
   1  -8 -12 1517.87 114.917  15
   1  -8 -12 1640.38 116.158  14
  -1   8  12 1446.96 204.573  39
   1  -8 -12 1242.72 198.404  12
   1  -8 -12 2003.56 268.975  32
  -1   8  11 350.005 165.137  35
   1  -8 -11 311.586 89.4731  15
  -1   8  11 330.991 173.441  39
   1  -8 -11 284.245 87.2313  14
   1  -8 -11 459.022 166.799  12
   1  -8 -11 355.956 224.934  32
   1  -8 -10 971.745 235.667  32
  -1   8  10 811.469 191.982  39
   1  -8 -10 285.277 53.7845   3
  -1   8  10 694.054 180.463  35
   1  -8 -10 568.063 89.0538  14
   1  -8 -10 380.815 164.518  12
   1  -8 -10 384.531 96.9382  15
   1  -8  -9 1602.05 215.916  12
   1  -8  -9 1367.64 115.338   9
   1  -8  -9 1891.56 257.001  32
  -1   8   9 1754.90 224.606  39
  -1   8   9 1549.98 212.204  35
  -1   8   9 1387.67 101.438   5
   1  -8  -9 1430.18 86.4033   3
   1  -8  -9 1856.08 127.616  15
   1  -8  -9 1630.45 113.790  14
   1  -8  -8 28571.6 836.545   9
  -1   8   8 30634.0 852.858   1
  -1   8   8 30211.2 940.332  39
  -1   8   8 29793.0 963.418  35
   1  -8  -8 27169.8 914.602  12
   1  -8  -8 32444.9 827.750  15
   1  -8  -8 30066.9 813.018  14
   1  -8  -8 30446.5 793.651   3
  -1   8   8 29689.4 793.894   5
   1  -8  -7 33631.8 889.273   3
  -1   8   7 32547.1 890.123   5
   1  -8  -7 32703.8 936.194   9
  -1   8   7 33389.5 1019.97  39
  -1   8   7 35937.7 1068.98  35
   1  -8  -7 33142.6 903.054  14
   1  -8  -7 34532.3 916.900  15
  -1   8   7 35998.3 955.969   1
   1  -8  -6 6730.64 266.301   9
  -1   8   6 8063.67 366.020  39
  -1   8   6 8094.81 386.707  35
   1  -8  -6 6936.64 240.084  36
   1  -8  -6 6618.11 229.918  14
   1  -8  -6 7868.55 550.961  26
  -1   8   6 6252.92 228.177   5
   1  -8  -6 6721.48 222.938   3
   1  -8  -5 28605.9 737.166   3
  -1   8   5 27823.3 736.056   5
   1  -8  -5 28889.3 791.484   9
  -1   8   5 26351.4 830.748  39
  -1   8   5 29080.3 903.733  35
   1  -8  -5 24871.3 754.589  36
   1  -8  -5 25892.2 738.720  14
   1  -8  -5 33309.6 918.664  26
  -1   8   5 29150.3 801.513   2
   1  -8  -4 1388.06 95.4248   3
  -1   8   4 1455.98 91.5768   5
   1  -8  -4 1277.44 128.354   9
  -1   8   4 1127.57 145.850  39
  -1   8   4 1314.34 204.281  35
   1  -8  -4 1036.16 105.461  36
   1  -8  -4 1112.39 84.4542  14
   1  -8  -4 1199.68 111.365  15
   1  -8  -4 1257.03 216.129  26
  -1   8   4 1394.86 182.482   2
   1  -8  -3 8240.27 257.467   3
  -1   8   3 8111.65 254.767   5
   1  -8  -3 8070.86 301.907   9
  -1   8   3 7027.11 309.005  39
   1  -8  -3 7678.43 283.972  36
  -1   8   3 8344.47 396.298  35
   1  -8  -3 8147.51 272.247  15
  -1   8   3 8811.39 329.870   2
   1  -8  -3 9464.61 387.269  26
   1  -8  -2 25817.9 740.426  26
  -1   8   2 23973.4 778.748  35
   1  -8  -2 22130.7 658.699  36
   1  -8  -2 23069.5 639.008  15
  -1   8   2 24405.9 687.888   2
  -1   8   2 21938.0 620.966   5
   1  -8  -1 3314.89 140.849   3
  -1   8   1 3363.28 138.959   5
   1  -8  -1 3556.80 187.170   9
   1  -8  -1 2607.66 297.452  38
  -1   8   1 2808.08 252.460  35
   1  -8  -1 3032.45 170.314  36
   1  -8  -1 3282.28 152.201  15
   1  -8  -1 3321.33 229.303  26
  -1   8   1 3795.30 207.845   2
   1  -8   0 16741.0 518.455   9
   1  -8   0 16146.9 660.912  38
  -1   8   0 16655.6 613.739  35
   1  -8   0 17044.1 514.291  36
   1  -8   0 16607.2 480.642  15
   1  -8   0 16513.0 468.212   3
   1  -8   0 17988.0 557.330  26
   1  -8   1 25229.6 706.819   9
   1  -8   1 23694.9 851.624  38
  -1   8  -1 24065.1 806.311  35
   1  -8   1 25695.4 706.538  36
  -1   8  -1 23192.9 651.489   5
   1  -8   1 24283.2 652.838   3
   1  -8   1 23604.0 662.116  15
   1  -8   1 25692.9 732.536  26
  -1   8  -2 52775.8 1408.94   5
   1  -8   2 55166.8 1410.83   3
   1  -8   2 53499.2 1609.80  38
  -1   8  -2 55110.6 1579.60  35
   1  -8   2 54354.8 1419.40  15
   1  -8   2 57293.9 1465.78   9
  -1   8  -2 56146.4 1472.48   2
   1  -8   2 56155.0 1478.33  26
   1  -8   3 9488.42 325.069   9
   1  -8   3 8769.40 282.854  15
  -1   8  -3 8611.21 422.624  35
   1  -8   3 9207.61 276.283   3
  -1   8  -3 8630.84 273.506   5
   1  -8   3 7985.01 436.949  38
  -1   8  -3 9416.64 352.759   2
   1  -8   4 75414.5 1949.04   9
   1  -8   4 72273.0 1903.68  15
  -1   8  -4 75375.4 2078.64  35
   1  -8   4 76932.6 1958.59  36
   1  -8   4 74797.9 1897.00   3
  -1   8  -4 73950.0 1897.71   5
   1  -8   4 72239.9 2105.44  38
  -1   8  -4 76711.6 1955.57   2
   1  -8   5 4941.67 216.119   9
   1  -8   5 4771.96 178.225  15
   1  -8   5 4622.12 224.075  36
  -1   8  -5 5731.27 245.683   1
   1  -8   5 4925.10 174.554   3
  -1   8  -5 4773.03 190.607   5
   1  -8   5 4584.79 365.538  38
  -1   8  -5 4695.24 315.036  35
   1  -8   6 5144.81 236.957  36
   1  -8   6 5293.75 223.653   9
  -1   8  -6 5886.41 246.793   1
   1  -8   6 4728.42 352.112  38
   1  -8   6 5646.75 186.742   3
  -1   8  -6 5430.94 194.348   5
   1  -8   7 9342.06 333.823  36
   1  -8   7 8547.41 308.027   9
   1  -8   7 8984.30 269.498   3
  -1   8  -7 8891.87 272.069   5
  -1   8  -7 9685.80 329.776   1
   1  -8   7 8622.74 496.271  38
   1  -8   8 32.0669 92.6123  36
   1  -8   8 64.6721 201.919  38
  -1   8  -8 129.845 73.6525   5
  -1   8  -8 266.019 159.946  18
  -1   8  -8 123.157 91.6373   1
   1  -8   9 11858.3 553.029  38
   1  -8   9 11769.5 406.798  36
  -1   8 -10 464.924 150.748  18
   1  -8  10 401.148 212.194  38
   1  -8  10 293.994 92.7758  36
  -1   8 -11 7326.69 314.398  18
  -1   8 -12 728.353 179.882  19
  -1   8 -12 567.608 132.712  18
  -1   8 -13 2726.49 178.900  18
  -1   8 -13 3346.51 227.868  19
  -1   8 -14 3927.46 147.911  23
  -1   8 -14 3562.65 185.850  18
  -1   8 -15 1123.15 78.5238  23
  -1   8 -15 1158.24 108.027  18
  -1   8 -15 1312.70 154.312  19
  -1   8 -16 49.8395 48.1468  23
  -1   8 -16 146.659 109.311  19
  -1   8 -17 72.7130 95.7882  19
  -1   8 -18 9043.12 283.516  19
   1  -7 -20 728.367 96.0962  21
   1  -7 -20 794.487 126.780  20
   1  -7 -19 3826.40 213.447  20
   1  -7 -19 2986.84 147.002  22
   1  -7 -18 2124.75 187.063  20
   1  -7 -18 1934.94 148.649  22
   1  -7 -18 2253.63 108.998  14
   1  -7 -17 711.332 145.144  22
   1  -7 -17 1017.96 182.332  20
   1  -7 -17 1121.50 93.1867  14
   1  -7 -16 6912.69 374.698  32
   1  -7 -16 5756.00 288.475  22
   1  -7 -16 6286.26 315.506  20
   1  -7 -16 6509.21 225.263  14
   1  -7 -15 25701.4 808.829  32
   1  -7 -15 24594.1 655.135  14
   1  -7 -14 605.633 244.572  32
   1  -7 -14 346.651 65.1252  15
   1  -7 -14 278.607 88.8774  14
   1  -7 -14 360.672 167.146  22
  -1   7  13 52.5779 162.492  35
  -1   7  13 110.978 169.308  39
   1  -7 -13 145.738 166.464  12
   1  -7 -13 48.2469 84.3119  14
   1  -7 -13 293.340 246.072  32
   1  -7 -13 194.486 73.0732  15
   1  -7 -12 3229.92 151.187  15
   1  -7 -12 3494.64 163.321  14
  -1   7  12 3166.17 270.304  39
   1  -7 -12 2799.96 251.745  12
  -1   7  12 3181.94 275.809  35
   1  -7 -12 3836.69 316.191  32
   1  -7 -11 2577.80 139.060  15
   1  -7 -11 2590.74 139.395  14
  -1   7  11 3275.96 274.497  39
   1  -7 -11 2306.59 241.552  12
  -1   7  11 2874.92 259.991  35
   1  -7 -11 3162.93 300.972  32
   1  -7 -10 5338.78 205.496  14
   1  -7 -10 5431.70 207.892  15
  -1   7  10 5816.37 370.614  39
   1  -7 -10 4868.87 315.141  12
   1  -7 -10 5963.49 358.782  32
  -1   7  10 5439.37 333.831  35
   1  -7  -9 10665.7 456.096  12
   1  -7  -9 10562.3 350.172   9
   1  -7  -9 11008.5 315.135   3
  -1   7   9 11404.1 485.606  35
  -1   7   9 11186.4 471.906  39
   1  -7  -9 11499.3 345.496  14
   1  -7  -9 10949.4 346.165  15
  -1   7   9 11638.0 363.421   1
   1  -7  -8 22274.7 637.290   9
  -1   7   8 23136.7 748.589  39
  -1   7   8 24271.3 774.667  35
  -1   7   8 21062.4 594.477   5
   1  -7  -8 21563.0 595.851   3
  -1   7   8 25068.3 656.614   1
   1  -7  -8 22699.4 620.069  14
   1  -7  -8 23441.3 626.617  15
   1  -7  -7 974.072 222.267  26
   1  -7  -7 725.867 100.009   9
  -1   7   7 740.156 159.303  39
  -1   7   7 995.458 185.487  35
  -1   7   7 867.587 103.874   2
  -1   7   7 760.817 67.1983   5
   1  -7  -7 821.273 72.3416   3
   1  -7  -7 919.780 84.9653  14
   1  -7  -7 951.565 98.5349  15
   1  -7  -6 2420.60 236.996  26
   1  -7  -6 2449.69 145.526   9
  -1   7   6 2486.85 201.175  39
   1  -7  -6 1954.20 115.923  36
  -1   7   6 2604.43 226.057  35
  -1   7   6 2697.78 110.029   5
   1  -7  -6 2664.94 112.648   3
  -1   7   6 3056.46 155.697   2
   1  -7  -6 2288.45 117.376  14
   1  -7  -6 2589.92 134.841  15
   1  -7  -5 51917.7 1203.48  26
   1  -7  -5 43792.2 1090.15   9
  -1   7   5 43200.0 1150.33  39
   1  -7  -5 39343.1 1061.15  36
  -1   7   5 45208.9 1198.36  35
  -1   7   5 37861.4 1037.01   5
   1  -7  -5 38849.9 1038.32   3
  -1   7   5 43545.6 1091.64   2
   1  -7  -5 36928.5 1044.87  14
   1  -7  -4 51976.4 1241.31  26
  -1   7   4 47840.4 1162.86   2
   1  -7  -4 45735.7 1157.34   9
   1  -7  -4 37897.9 1108.01  14
  -1   7   4 47674.9 1262.24  35
   1  -7  -4 40808.3 1131.55  36
  -1   7   4 43903.8 1200.67  39
  -1   7   4 42460.1 1107.69   5
   1  -7  -4 43114.1 1109.08   3
   1  -7  -3 54.9333 69.4233  15
  -1   7   3-5.33352 146.348  35
   1  -7  -3 65.0804 85.9466   9
  -1   7   3-67.2048 107.128  39
   1  -7  -3 44.6116 55.8985   3
  -1   7   3 63.3061 93.2137   2
   1  -7  -3 82.2887 73.1173  36
   1  -7  -2-2.19284 75.3472  36
  -1   7   2 21.0262 153.267  35
   1  -7  -2-7.04145 203.274  38
  -1   7   2 117.310 97.8508  39
  -1   7   2-2.51342 93.0899   2
   1  -7  -2 64.8371 67.2387  15
   1  -7  -1 10880.5 333.570  15
  -1   7   1 11919.3 456.391  35
   1  -7  -1 11948.6 362.983  36
   1  -7  -1 11177.8 365.719   9
  -1   7   1 12191.7 374.345   2
   1  -7  -1 10827.3 494.719  38
  -1   7   1 10177.4 365.303  39
   1  -7   0 16007.2 458.789   9
   1  -7   0 16343.1 454.748  36
  -1   7   0 16336.2 552.396  35
   1  -7   0 14351.4 419.960  15
  -1   7   0 13609.3 442.075  39
   1  -7   0 15328.9 586.322  38
   1  -7   0 14106.2 408.737   3
   1  -7   1 6970.57 250.672   9
   1  -7   1 6391.78 215.324  15
  -1   7  -1 6580.67 328.093  35
   1  -7   1 6769.50 248.401  36
   1  -7   1 5922.64 353.299  38
   1  -7   1 6149.59 203.948   3
  -1   7  -2 303.138 57.8939   5
   1  -7   2 289.701 66.2656  15
  -1   7  -2 203.420 156.505  35
   1  -7   2 362.071 94.0411   9
   1  -7   2 397.330 62.0758   3
  -1   7  -2 332.608 97.5088   2
   1  -7   2 204.355 165.701  38
  -1   7  -3 209.830 52.3278   5
   1  -7   3 215.208 64.5356  15
  -1   7  -3 318.611 168.672  35
   1  -7   3 245.690 88.8188   9
   1  -7   3 315.929 61.5642   3
  -1   7  -3 138.440 92.6057   2
   1  -7   3 268.749 94.4450  36
   1  -7   3 175.902 172.282  38
  -1   7  -4 3277.77 168.286   2
   1  -7   4 3166.03 133.840  15
  -1   7  -4 3475.93 260.484  35
   1  -7   4 3659.32 176.571  36
   1  -7   4 3382.47 167.917   9
   1  -7   4 3298.53 267.664  38
  -1   7  -4 3138.48 125.561   5
   1  -7   4 3235.11 128.012   3
  -1   7  -5 2813.77 149.689   2
   1  -7   5 2346.20 114.190  15
  -1   7  -5 2136.92 236.673  35
   1  -7   5 2507.62 145.426   9
   1  -7   5 2566.64 245.875  38
   1  -7   5 2876.09 159.395  36
   1  -7   5 2486.39 109.654   3
  -1   7  -5 2515.06 109.052   5
   1  -7   6 10432.2 308.155   3
  -1   7  -6 10667.0 309.257   5
   1  -7   6 10230.5 346.292   9
  -1   7  -6 11157.7 352.626   2
   1  -7   6 11693.3 367.990  36
   1  -7   6 11724.2 489.829  38
   1  -7   7 19694.3 534.917   3
  -1   7  -7 19527.5 535.512   5
   1  -7   7 19676.0 591.470  36
   1  -7   7 19599.8 573.876   9
   1  -7   7 21075.0 753.473  38
  -1   7  -8 276.321 81.7239   1
   1  -7   8 246.172 94.8374  36
  -1   7  -9 21514.4 634.266  18
   1  -7   9 21111.8 756.781  38
   1  -7  10 2231.70 144.877  36
  -1   7 -10 2660.74 200.840  18
   1  -7  10 2354.51 286.824  38
   1  -7  11 2577.13 152.817  36
   1  -7  11 2709.10 287.918  38
  -1   7 -12 6546.08 286.421  18
  -1   7 -12 7178.13 325.388  19
   1  -7  12 6230.18 389.334  38
   1  -7  12 5590.08 284.407  34
  -1   7 -13 186.756 124.195  18
  -1   7 -13 176.981 160.996  19
  -1   7 -14 512.658 160.252  19
  -1   7 -14 369.664 110.819  18
  -1   7 -15 501.018 72.8371  23
  -1   7 -15 486.834 148.670  19
  -1   7 -15 517.837 106.533  18
  -1   7 -16 3284.26 120.612  23
  -1   7 -16 3471.62 205.699  19
  -1   7 -17 6880.48 275.424  19
  -1   7 -18 852.418 114.948  19
  -1   7 -19 245.381 84.5960  19
   1  -6 -21 214.336 107.690  20
   1  -6 -21 221.784 82.8020  21
   1  -6 -21 216.962 39.9219  14
   1  -6 -20 4563.25 230.013  20
   1  -6 -20 4264.46 190.152  21
   1  -6 -20 4342.23 141.843  14
   1  -6 -19 3664.98 154.993  30
   1  -6 -19 3217.59 178.388  22
   1  -6 -18 502.251 176.888  20
   1  -6 -18 237.286 95.3173  30
   1  -6 -18 492.928 132.854  22
   1  -6 -17 7597.70 330.128  22
   1  -6 -17 7476.46 286.580  30
   1  -6 -16 381.178 89.0186  14
   1  -6 -16 564.548 214.179  20
   1  -6 -16 178.862 159.361  22
   1  -6 -16 643.060 274.342  32
  -1   6  15 76.9282 167.506  39
  -1   6  15 164.987 180.880  35
   1  -6 -15 336.011 243.575  32
   1  -6 -15 101.585 84.0526  14
   1  -6 -15 241.651 165.060  12
   1  -6 -15 130.830 165.593  22
   1  -6 -14 19996.2 664.625  22
  -1   6  14 20146.5 727.803  39
   1  -6 -14 21715.0 599.019  14
  -1   6  14 20485.1 762.008  35
  -1   6  13 13928.1 579.955  35
   1  -6 -13 15293.1 427.513  14
   1  -6 -13 12796.1 399.013  15
   1  -6 -13 13586.5 541.283  12
   1  -6 -13 16413.9 586.474  32
  -1   6  12 3063.71 279.459  35
   1  -6 -12 3569.15 410.562  32
   1  -6 -12 3162.28 142.843  15
   1  -6 -12 3426.47 158.930  14
   1  -6 -12 3068.02 296.709  12
   1  -6 -11-76.7253 343.069  32
   1  -6 -11 237.998 183.714  12
   1  -6 -11 62.8588 74.0908  14
   1  -6 -11 45.1989 70.8846  15
  -1   6  11 133.666 174.526  35
   1  -6 -10 14912.9 507.499  32
   1  -6 -10 12249.6 376.726  14
   1  -6 -10 11923.2 371.018  15
  -1   6  10 13950.8 552.116  39
   1  -6 -10 11951.0 509.197  12
  -1   6  10 13269.1 527.542  35
   1  -6  -9 10128.1 335.370   9
  -1   6   9 12413.4 484.126  35
  -1   6   9 10736.9 345.070   1
   1  -6  -9 11281.5 336.956  15
   1  -6  -9 10959.9 336.159  14
  -1   6   9 13123.6 465.243  39
   1  -6  -9 11552.5 359.587  16
   1  -6  -9 10962.2 433.017  12
  -1   6   8 1751.31 211.454  35
   1  -6  -8 1364.43 101.861   9
  -1   6   8 1613.59 190.092  39
   1  -6  -8 1927.58 235.764  26
   1  -6  -8 1263.79 73.5171   3
   1  -6  -8 1607.60 118.069  16
   1  -6  -8 1436.16 95.7292  14
   1  -6  -8 1542.69 101.119  15
  -1   6   8 1480.20 105.337   2
  -1   6   7 7775.70 239.054   2
   1  -6  -7 6951.46 231.016   9
  -1   6   7 6344.75 301.695  39
   1  -6  -7 4904.87 192.812  36
  -1   6   7 6371.16 322.114  35
   1  -6  -7 6615.83 230.083  16
   1  -6  -7 6196.25 211.943  15
   1  -6  -7 6313.66 209.565  14
   1  -6  -6 32842.1 954.369  14
   1  -6  -6 34951.5 961.279  15
  -1   6   6 38367.4 984.423   2
   1  -6  -6 37858.0 982.952   9
  -1   6   6 44660.5 1078.95  39
   1  -6  -6 36769.8 960.343  36
  -1   6   6 44619.9 1109.40  35
   1  -6  -5 54646.1 1352.50   9
   1  -6  -5 48018.6 1325.28  15
  -1   6   5 59570.8 1462.16  35
   1  -6  -5 48387.0 1328.11  36
  -1   6   5 55360.3 1352.77   2
  -1   6   4 85253.3 2168.57  35
   1  -6  -4 82787.3 2080.85   9
  -1   6   4 85642.5 2083.02   2
  -1   6   3 90953.0 2225.57   2
  -1   6   3 89172.3 2302.79  35
   1  -6  -3 85530.5 2361.05  38
   1  -6  -3 81652.7 2207.27  36
   1  -6  -3 88501.1 2222.98   9
  -1   6   2 30469.3 878.070  35
   1  -6  -2 28760.4 924.751  38
  -1   6   2 30937.0 797.571   2
  -1   6   1 63.6436 58.4782  10
  -1   6   1 131.407 90.1313   2
  -1   6   1 38.7143 151.020  35
  -1   6   1 54.0064 46.5825  33
   1  -6  -1 91.5067 78.5449  36
   1  -6  -1-21.7102 177.251  38
  -1   6   0 22311.9 668.488  35
   1  -6   0 20625.6 687.340  38
   1  -6   0 19994.0 573.749  36
   1  -6   0 20163.9 578.348   9
   1  -6   1 3451.31 162.343   9
  -1   6  -1 3932.54 252.512  35
   1  -6   1 3587.96 258.721  38
  -1   6  -2 28971.0 875.518  35
   1  -6   2 27458.0 879.979  38
  -1   6  -2 29383.7 793.188   2
   1  -6   2 29325.5 790.200   9
  -1   6  -3 7232.22 245.186   2
  -1   6  -3 6524.26 327.478  35
   1  -6   3 6121.97 320.294  38
   1  -6   3 6379.26 241.843  36
   1  -6   3 6974.43 241.001   9
  -1   6  -4 8922.23 300.982   2
  -1   6  -4 9983.86 408.592  35
   1  -6   4 9771.92 404.582  38
   1  -6   4 9571.90 311.365  36
   1  -6   4 9011.85 300.060   9
  -1   6  -5 1721.99 115.620   2
  -1   6  -5 1838.99 215.607  35
   1  -6   5 2074.25 211.532  38
   1  -6   5 1813.00 126.241  36
   1  -6   5 1634.97 111.590   9
  -1   6  -6 8165.28 272.502   2
  -1   6  -6 8275.00 383.975  35
   1  -6   6 8529.22 388.663  38
   1  -6   6 7895.80 280.532  36
   1  -6   6 8138.03 271.077   9
   1  -6   7 26501.0 739.451  36
   1  -6   7 25907.8 723.883   9
  -1   6  -7 26404.5 726.021   2
   1  -6   8 8642.59 418.193  38
  -1   6  -8 9476.56 292.742   1
   1  -6   8 8254.17 276.928   9
   1  -6   8 8366.73 297.221  36
  -1   6  -9 27525.8 752.730  18
   1  -6   9 28181.3 880.426  38
   1  -6   9 23135.7 697.323  36
  -1   6  -9 23411.9 769.092   7
  -1   6 -10 287.243 130.048  18
   1  -6  10 394.166 222.838  38
   1  -6  10 206.171 82.9006  36
  -1   6 -10 285.778 122.827   7
  -1   6 -11 3799.63 217.744  18
  -1   6 -11 3416.64 224.834   7
   1  -6  11 3510.72 386.426  38
   1  -6  11 3489.36 168.538  36
   1  -6  12 2952.30 213.543  34
  -1   6 -12 3221.79 200.370  18
  -1   6 -12 3893.37 245.397  19
   1  -6  12 3673.13 317.392  38
   1  -6  13 6618.74 310.121  34
  -1   6 -13 6039.39 273.882  18
  -1   6 -13 7158.59 327.668  19
   1  -6  13 6707.67 407.929  38
   1  -6  14 5660.93 289.676  34
  -1   6 -14 5730.06 255.335  18
   1  -6  14 6516.71 392.300  38
  -1   6 -15 266.924 66.5916  23
  -1   6 -15 327.177 105.124  18
  -1   6 -15 431.406 159.335  19
  -1   6 -16 743.029 73.8736  23
  -1   6 -16 951.913 158.109  19
  -1   6 -17 4326.12 230.031  19
  -1   6 -18 10996.8 376.243  19
  -1   6 -19 12510.3 396.337  19
  -1   6 -20 965.840 95.6168  19
   1  -5 -22 455.914 73.2301  21
   1  -5 -21 1213.46 66.5341  14
   1  -5 -21 1025.82 132.724  21
   1  -5 -20 2985.99 116.395  14
   1  -5 -20 2688.67 138.197  30
   1  -5 -20 2503.75 155.387  22
   1  -5 -20 2656.03 162.107  21
   1  -5 -19 1105.83 85.6740  14
   1  -5 -19 1186.70 120.053  30
   1  -5 -19 931.965 141.760  21
   1  -5 -19 1000.97 142.594  22
   1  -5 -18 655.442 163.985  22
   1  -5 -18 529.109 125.352  30
   1  -5 -18 528.543 80.5950  14
   1  -5 -17 3314.20 272.101  20
   1  -5 -17 3146.50 229.595  22
   1  -5 -17 3760.05 344.112  32
  -1   5  16 381.874 171.123  39
   1  -5 -16 389.861 166.358  22
   1  -5 -16 412.125 251.984  32
  -1   5  16 265.286 178.425  35
   1  -5 -16 447.659 190.829  20
  -1   5  15 18587.3 718.428  35
   1  -5 -15 19727.8 633.390  20
   1  -5 -15 18106.8 611.840  22
   1  -5 -14 1045.55 277.043  32
  -1   5  14 1246.06 224.961  35
   1  -5 -14 959.828 185.971  22
  -1   5  14 1047.31 210.850  39
   1  -5 -14 1305.44 108.280  14
   1  -5 -13 12213.2 467.815  22
  -1   5  13 13286.2 558.619  35
   1  -5 -13 13218.7 420.733  16
  -1   5  13 12640.9 564.564  39
   1  -5 -13 13580.1 401.004  14
   1  -5 -12 241.302 62.6475  15
   1  -5 -12 364.352 100.625  16
  -1   5  12 245.845 176.485  35
   1  -5 -12 212.353 76.3392  14
   1  -5 -12 322.575 196.013  12
  -1   5  12 259.887 199.107  39
   1  -5 -12 239.863 330.709  32
   1  -5 -11 4693.31 287.889  12
   1  -5 -11 5220.76 290.563  32
   1  -5 -11 4759.62 201.972  16
  -1   5  11 5299.36 318.842  35
   1  -5 -11 4272.24 167.687  15
   1  -5 -11 4817.65 183.306  14
  -1   5  11 5002.78 304.205  39
   1  -5 -10 2651.26 215.691  32
   1  -5 -10 2226.40 134.316  16
   1  -5 -10 2539.35 214.176  12
   1  -5 -10 2161.25 110.497  15
   1  -5 -10 2311.49 119.243  14
  -1   5  10 2539.41 234.196  35
   1  -5  -9 308.637 145.013  12
   1  -5  -9 238.252 65.0664  14
   1  -5  -9 198.430 62.0663  15
  -1   5   9 381.331 162.312  35
  -1   5   9 176.374 57.5072   2
   1  -5  -9 119.239 53.4298   9
   1  -5  -8 494.181 68.1743  14
  -1   5   8 562.179 77.3398  34
   1  -5  -8 503.756 68.8654   9
  -1   5   8 376.143 68.6289   2
  -1   5   7 5695.04 192.276   2
  -1   5   7 4892.34 181.932  34
  -1   5   7 5644.60 272.720  39
   1  -5  -7 4663.09 163.631  36
  -1   5   7 5704.47 289.246  35
   1  -5  -7 5533.50 190.031   9
  -1   5   6 45966.2 1232.59  34
  -1   5   6 48435.9 1244.42   2
   1  -5  -6 49323.1 1245.35   9
   1  -5  -6 46316.6 1225.77  36
  -1   5   5 11473.3 324.884   2
   1  -5  -5 11359.1 324.761   9
   1  -5  -5 10435.9 306.091  36
  -1   5   5 11890.1 415.290  35
  -1   5   4 37954.2 966.607   2
   1  -5  -4 37775.1 966.617   9
   1  -5  -4 37616.2 954.476  36
  -1   5   3 15968.5 435.723   2
   1  -5  -3 14801.5 422.342  36
   1  -5  -3 15798.1 434.699   9
   1  -5  -3 14807.1 556.176  38
   1  -5  -2 17680.7 620.965  38
   1  -5  -2 17378.5 499.113  36
  -1   5   2 18394.6 572.280  35
  -1   5   2 19121.5 511.288   2
  -1   5   1 64076.0 1620.77  35
   1  -5  -1 59246.4 1638.47  38
   1  -5  -1 58017.2 1538.78  36
  -1   5   1 61131.5 1547.64   2
  -1   5   0 60758.6 1541.13   2
  -1   5   0 73605.6 1634.51  35
  -1   5   0 56606.7 1522.65  33
   1  -5   0 66758.9 1638.84  38
   1  -5   0 67179.7 1541.62  36
  -1   5   0 51732.4 1514.70  10
   1  -5   0 64176.0 1543.94   9
  -1   5  -1 1946.05 195.472  35
  -1   5  -1 1711.62 85.6888  33
   1  -5   1 2038.23 196.141  38
  -1   5  -1 1709.24 85.3702  10
  -1   5  -2 101826. 2300.38   2
  -1   5  -2 79290.1 2263.92  33
  -1   5  -2 105913. 2385.25  35
   1  -5   2 101753. 2389.35  38
   1  -5   2 106118. 2302.59  36
   1  -5   2 104152. 2300.29   9
  -1   5  -2 80057.3 2263.06  10
   1  -5   3 7286.21 225.044   9
  -1   5  -3 7341.87 227.998   2
  -1   5  -3 7344.63 311.832  35
   1  -5   3 7401.13 230.814  36
   1  -5   3 7243.65 313.470  38
   1  -5   4 29307.8 883.548  38
  -1   5  -4 30661.6 895.945  35
  -1   5  -4 28222.6 793.075   2
   1  -5   4 31283.1 803.441  36
   1  -5   4 29736.7 795.227   9
   1  -5   5 3892.02 253.366  38
  -1   5  -5 3623.86 249.613  35
  -1   5  -5 3846.60 154.747   2
   1  -5   5 3648.62 160.311  36
   1  -5   5 3710.16 152.059   9
   1  -5   6 88098.5 2163.86  38
  -1   5  -6 85199.4 2168.16  35
  -1   5  -6 77218.1 2035.28   2
   1  -5   6 79407.9 2046.26  36
   1  -5   6 79018.3 2037.31   9
  -1   5  -7 4645.45 173.453   2
   1  -5   7 4751.41 187.346  36
   1  -5   7 4707.81 172.677   9
  -1   5  -8 13348.8 383.678   2
   1  -5   8 12925.6 381.935   9
   1  -5   8 13306.6 400.602  36
   1  -5   9 5155.54 312.780  38
  -1   5  -9 4686.50 171.847   1
  -1   5  -9 5106.69 230.852  18
  -1   5  -9 4853.43 258.688   7
   1  -5   9 4784.65 191.678  36
  -1   5 -10 4368.92 246.173   7
   1  -5  10 3791.96 171.483  36
  -1   5 -10 4518.72 216.392  18
   1  -5  10 4440.18 298.969  38
  -1   5 -11 6773.84 320.741   7
   1  -5  11 6681.12 239.933  36
  -1   5 -11 6754.97 282.399  18
  -1   5 -12 2052.33 129.306  30
  -1   5 -12 2024.75 198.038  19
  -1   5 -12 1915.16 158.709  18
   1  -5  12 1729.84 289.766  38
  -1   5 -12 1826.56 182.312   7
  -1   5 -13 3123.11 229.558   7
   1  -5  13 3824.23 326.924  38
  -1   5 -13 3780.53 183.582  30
  -1   5 -13 4247.58 250.636  19
  -1   5 -13 2946.89 185.943  18
   1  -5  13 3272.31 225.692  34
   1  -5  14 6972.72 412.199  38
  -1   5 -14 7343.27 267.290  30
  -1   5 -14 6863.97 278.876  18
   1  -5  14 6762.60 324.688  34
  -1   5 -15 859.443 116.480  18
  -1   5 -15 986.775 173.972  19
   1  -5  15 935.884 234.045  38
   1  -5  15 996.240 158.891  34
  -1   5 -15 968.121 118.844  30
  -1   5 -15 921.653 77.2916  23
  -1   5 -16 224.477 101.494  30
  -1   5 -16 463.179 161.547  19
  -1   5 -16 232.522 58.4115  23
  -1   5 -17 2577.66 152.450  30
  -1   5 -17 2332.15 197.782  19
  -1   5 -18 90.7002 84.9747  30
  -1   5 -18-3.37192 126.557  19
  -1   5 -19 1927.17 107.505  30
  -1   5 -19 2073.53 156.244  19
  -1   5 -20 2408.94 148.929  19
  -1   5 -21 199.980 72.0915  19
   1  -4 -22 469.236 93.0700  21
   1  -4 -22 355.979 77.8957  30
   1  -4 -22 395.047 40.1141  14
   1  -4 -21 360.873 111.274  21
   1  -4 -21 315.016 98.2673  22
   1  -4 -21 475.556 53.6157  14
   1  -4 -21 344.835 90.8224  30
   1  -4 -20 4903.65 232.368  22
   1  -4 -20 5277.51 229.201  21
   1  -4 -20 5708.99 182.598  14
   1  -4 -20 5487.71 215.089  30
   1  -4 -19 6611.27 276.183  21
   1  -4 -19 6059.80 277.978  22
   1  -4 -19 6533.89 254.885  30
   1  -4 -19 6830.19 220.762  14
   1  -4 -18 2721.37 132.308  14
   1  -4 -18 2534.16 215.631  22
   1  -4 -18 2485.80 181.670  30
   1  -4 -18 2477.74 198.342  28
   1  -4 -17 35384.4 914.281  14
   1  -4 -17 32675.4 979.370  22
   1  -4 -17 33808.8 945.093  30
  -1   4  16 4661.80 298.986  39
   1  -4 -16 4682.95 272.745  22
  -1   4  16 4479.57 331.767  35
   1  -4 -16 5452.79 201.451  14
   1  -4 -16 4889.14 276.542  28
   1  -4 -16 4820.02 304.670  12
   1  -4 -15 624.278 185.398  22
   1  -4 -15 911.082 189.733  28
  -1   4  15 775.036 206.788  35
  -1   4  15 591.812 182.821  39
   1  -4 -15 745.909 250.973  32
   1  -4 -15 517.900 182.388  12
   1  -4 -14 6521.97 321.348  22
  -1   4  14 7309.59 396.640  35
   1  -4 -14 6775.37 256.440  16
   1  -4 -14 6001.16 379.974  12
  -1   4  14 7068.35 405.332  39
   1  -4 -14 6719.11 337.402  28
   1  -4 -13 4774.87 432.659  32
   1  -4 -13 4252.20 241.916  22
  -1   4  13 3912.01 295.297  39
   1  -4 -13 3974.40 182.612  16
  -1   4  13 4091.05 300.874  35
   1  -4 -13 4154.64 233.667  28
   1  -4 -13 3576.73 244.477  19
  -1   4  12 11300.6 449.868  39
  -1   4  12 11424.5 481.353  35
   1  -4 -12 10772.3 346.875  16
   1  -4 -12 12659.0 463.373  32
   1  -4 -12 10747.8 330.294  14
   1  -4 -12 10809.2 398.802  28
   1  -4 -12 9312.13 394.288  19
  -1   4  11 22536.5 728.229  35
   1  -4 -11 21032.5 593.755  16
   1  -4 -11 17845.0 633.269  19
   1  -4 -11 20971.6 578.044  14
  -1   4  11 20145.5 604.252  34
  -1   4  11 22055.2 694.578  39
   1  -4 -11 25844.7 709.857  32
  -1   4  10 13545.7 501.362  35
   1  -4 -10 12835.8 382.386  16
  -1   4  10 13892.7 479.423  39
  -1   4  10 12064.9 388.491  34
   1  -4 -10 13465.5 370.162  14
  -1   4   9 44942.1 1127.00  35
   1  -4  -9 32522.7 1016.46  11
   1  -4  -9 41516.9 1084.67  12
  -1   4   9 40714.3 1004.72  34
  -1   4   9 34667.8 967.859   2
  -1   4   9 48273.2 1111.94  39
   1  -4  -9 36492.3 978.174  14
  -1   4   8 45572.2 1143.15  35
  -1   4   8 41947.5 1033.03  34
   1  -4  -8 38950.0 1011.13   9
   1  -4  -8 43867.0 1107.57  12
   1  -4  -8 32804.4 1046.04  11
  -1   4   8 37902.0 1011.32   2
  -1   4   7 14061.7 461.379  35
   1  -4  -7 11481.4 328.222  36
  -1   4   7 12099.1 353.048  34
   1  -4  -7 13211.3 349.358   9
   1  -4  -7 10556.3 372.120  11
  -1   4   7 12800.7 348.327   2
  -1   4   6 73472.4 1753.31  35
   1  -4  -6 62176.5 1636.74  36
   1  -4  -6 68325.3 1653.52   9
  -1   4   6 64136.4 1649.64  34
   1  -4  -6 57307.4 1671.58  11
  -1   4   6 68913.3 1653.60   2
   1  -4  -5 88.1045 65.8563   9
  -1   4   5 51.7803 54.9752  34
  -1   4   5 23.3362 142.005  35
   1  -4  -5 80.5121 50.2478  36
  -1   4   5 41.0365 62.8982   2
   1  -4  -5 1.95367 79.5307  11
  -1   4   4 1731.09 86.0471  34
  -1   4   4 2256.58 106.434   2
   1  -4  -4 1922.62 102.416   9
   1  -4  -4 1765.24 118.373  11
  -1   4   4 2075.92 174.348  35
   1  -4  -4 1682.83 89.5363  36
  -1   4   3 114318. 2783.13   2
   1  -4  -3 115107. 2888.92  38
   1  -4  -3 109972. 2774.31  36
  -1   4   3 121254. 2849.75  35
   1  -4  -3 113485. 2782.20   9
  -1   4   2 574.466 136.124  35
   1  -4  -2 566.017 175.139  38
  -1   4   2 883.572 84.0574   2
   1  -4  -2 643.563 70.8989  36
   1  -4  -1 2825.17 208.626  38
   1  -4  -1 2741.53 118.074  36
  -1   4   1 2942.89 185.116  35
  -1   4   1 2750.49 124.491   2
  -1   4   0 57037.9 1506.62  33
   1  -4   0 60285.2 1578.11  38
  -1   4   0 60225.2 1512.20   2
   1  -4   0 60141.6 1511.91   9
  -1   4  -1 10000.0 288.913  33
   1  -4   1 11125.8 370.996  38
   1  -4   1 11887.3 304.259   9
  -1   4  -1 9333.09 274.075  10
  -1   4  -2 92588.2 2155.25   2
   1  -4   2 89881.5 2218.69  38
   1  -4   2 92725.7 2155.29  36
   1  -4   2 90512.7 2153.19   9
  -1   4  -3 6601.98 207.404   2
  -1   4  -3 6431.17 197.382  33
   1  -4   3 6777.69 281.575  38
   1  -4   3 7255.36 214.059  36
   1  -4   3 6946.87 207.998   9
  -1   4  -4 6158.34 193.830  33
   1  -4   4 6636.89 285.140  38
   1  -4   4 7130.88 210.909  36
  -1   4  -4 6056.10 199.131   2
   1  -4   4 6640.29 202.501   9
  -1   4  -5 16037.7 449.562  33
   1  -4   5 18479.1 551.755  38
   1  -4   5 18136.5 463.791  36
  -1   4  -5 16729.2 451.982   2
   1  -4   5 16828.2 452.478   9
  -1   4  -5 14759.9 436.223  10
  -1   4  -6 3581.81 135.812  33
   1  -4   6 3926.05 232.403  38
   1  -4   6 3700.59 144.706  36
  -1   4  -7 9411.10 285.508  33
  -1   4  -7 8529.20 267.229   2
   1  -4   7 9288.20 282.911  36
   1  -4   7 8905.44 268.353   9
  -1   4  -8 10961.2 329.243   2
   1  -4   8 11606.9 332.438   9
  -1   4  -9 72352.3 1918.99   1
   1  -4   9 75102.0 1937.83  36
   1  -4   9 86488.1 2087.98  38
  -1   4  -9 84255.5 2038.82   7
  -1   4 -10 12616.7 451.255   7
  -1   4 -10 12165.0 395.995  18
   1  -4  10 11745.7 359.302  36
   1  -4  10 12365.7 492.660  38
   1  -4  11 23378.3 756.727  38
   1  -4  11 18622.2 585.400  36
  -1   4 -11 24482.4 676.553  19
  -1   4 -11 21280.3 630.621  18
  -1   4 -11 20706.2 689.164   7
  -1   4 -11 22869.5 605.410  30
  -1   4 -11 23181.1 661.268  22
  -1   4 -12 2481.56 165.063  18
  -1   4 -12 3217.21 212.541  19
   1  -4  12 3085.89 376.969  38
  -1   4 -12 3122.23 151.301  30
  -1   4 -12 2914.42 219.950   7
   1  -4  12 2818.76 208.407  34
  -1   4 -13 8099.67 332.286  19
  -1   4 -13 6741.59 277.021  18
  -1   4 -13 7284.51 349.211   7
   1  -4  13 7661.72 431.161  38
  -1   4 -13 7748.30 277.559  30
   1  -4  13 7064.56 329.648  34
  -1   4 -14 151.158 137.545  30
   1  -4  14 95.2035 213.777  38
  -1   4 -14-8.51258 140.089  19
  -1   4 -14 53.8649 91.1959  18
  -1   4 -14-29.5010 131.453   7
   1  -4  14 90.3857 136.086  34
  -1   4 -15 2027.04 102.015  23
   1  -4  15 1898.73 276.264  38
   1  -4  15 2284.49 219.607  34
  -1   4 -15 2403.02 161.556  30
   1  -4  16 1434.56 244.541  38
   1  -4  16 1315.48 184.051  34
  -1   4 -16 1821.29 143.611  30
  -1   4 -16 1777.90 188.733  19
  -1   4 -17 11862.6 380.089  30
  -1   4 -17 11825.9 437.423  19
  -1   4 -18 273.686 110.193  30
  -1   4 -18 212.134 135.422  19
  -1   4 -19 5533.53 210.587  30
  -1   4 -19 5764.24 258.996  19
  -1   4 -20 4275.33 165.939  30
  -1   4 -20 4378.10 207.440  19
  -1   4 -21 39.3215 64.9999  30
  -1   4 -21 109.492 95.4028  19
  -1   4 -22 1753.62 100.259  19
   1  -3 -23 706.846 67.7267  30
   1  -3 -22 2990.43 161.806  21
   1  -3 -22 2757.77 138.938  22
   1  -3 -21 2205.38 137.249  30
   1  -3 -21 2132.19 147.651  21
   1  -3 -21 1921.15 146.219  22
   1  -3 -21 2288.24 93.5884  14
   1  -3 -20 341.356 114.422  30
   1  -3 -20 215.817 130.124  28
   1  -3 -20 185.887 57.7756  14
   1  -3 -20 124.482 158.306  20
   1  -3 -20 245.716 125.493  21
   1  -3 -20 345.154 129.244  22
   1  -3 -19 139.944 128.186  30
   1  -3 -19 179.686 175.100  28
   1  -3 -19 181.924 65.0105  14
   1  -3 -19 160.213 145.370  21
   1  -3 -19 264.817 157.590  22
   1  -3 -19 37.4609 177.089  20
   1  -3 -18 488.898 136.973  30
   1  -3 -18 627.073 174.882  28
   1  -3 -18 585.342 199.539  20
   1  -3 -18 475.117 77.9225  14
   1  -3 -18 667.064 167.588  22
   1  -3 -18 526.208 157.517  21
   1  -3 -17 12226.1 528.323  12
   1  -3 -17 15782.2 530.295  20
   1  -3 -17 14504.3 509.480  22
   1  -3 -17 14693.2 536.765  19
   1  -3 -17 14933.1 520.987  28
   1  -3 -17 15656.0 432.617  14
  -1   3  17 12073.8 514.925  39
  -1   3  17 14202.7 605.429  35
   1  -3 -17 15778.0 476.665  30
   1  -3 -16 1771.99 212.132  28
   1  -3 -16 1584.49 200.511  22
   1  -3 -16 1746.95 210.206  19
  -1   3  16 1600.18 198.819  39
   1  -3 -16 1300.45 202.003  12
   1  -3 -16 1946.42 116.871  14
  -1   3  16 1671.24 241.771  35
  -1   3  15 9416.36 451.108  39
   1  -3 -15 10107.1 419.838  22
   1  -3 -15 10560.0 338.704  16
   1  -3 -15 10333.1 458.021  12
   1  -3 -15 11401.1 333.600  14
   1  -3 -15 9750.50 430.116  28
   1  -3 -15 10111.1 416.198  19
   1  -3 -14 142.058 235.991  22
   1  -3 -14 133.957 143.171  19
  -1   3  14 75.0985 108.222  34
   1  -3 -14 18.2401 69.8944  14
   1  -3 -14 81.7954 173.979  12
   1  -3 -14 172.459 81.9809  16
   1  -3 -14 77.0820 147.978  28
  -1   3  14-43.6683 172.570  39
  -1   3  13 853.364 172.319  39
   1  -3 -13 929.932 138.785  22
   1  -3 -13 1101.68 101.837  16
  -1   3  13 859.374 124.997  34
   1  -3 -13 1135.52 228.691  12
   1  -3 -13 1004.72 88.7034  14
   1  -3 -13 954.631 153.116  28
   1  -3 -13 931.643 161.530  19
  -1   3  12 36143.9 993.805  39
   1  -3 -12 32586.4 883.907  16
  -1   3  12 33785.6 922.534  34
   1  -3 -12 32180.9 928.988  22
   1  -3 -12 34752.9 951.497  28
   1  -3 -12 34281.0 985.454  12
   1  -3 -11 22830.0 616.576  16
  -1   3  11 23699.9 710.020  39
   1  -3 -11 20906.3 674.223  11
  -1   3  11 22971.3 647.869  34
   1  -3 -11 20467.9 659.843  19
  -1   3  10 2195.19 192.425  39
  -1   3  10 1985.19 135.753  34
   1  -3 -10 2078.54 155.326  11
   1  -3 -10 1607.33 143.893  19
   1  -3 -10 1947.01 96.6190  14
  -1   3   9 5191.21 202.262  34
   1  -3  -9 4722.69 149.572   8
   1  -3  -9 5139.59 227.605  11
  -1   3   9 5567.23 268.192  39
  -1   3   8 4947.14 159.776   2
   1  -3  -8 5076.75 221.720  11
   1  -3  -7 38230.9 981.986   9
  -1   3   7 36919.9 982.051   2
   1  -3  -7 41108.3 1055.17  12
   1  -3  -7 35571.5 1028.63  11
  -1   3   7 41339.1 1005.31  34
  -1   3   6 5445.47 172.580  34
   1  -3  -6 5120.27 148.502  36
   1  -3  -6 4897.56 158.182   9
   1  -3  -6 4520.17 198.535  11
  -1   3   6 4253.29 155.458   2
   1  -3  -5 2179.53 91.5359   9
   1  -3  -5 1871.05 120.504  11
   1  -3  -5 1528.52 76.3062  36
  -1   3   5 2257.66 91.4890   2
  -1   3   5 1500.10 85.7372  34
   1  -3  -4 49565.1 1187.90   9
   1  -3  -4 45553.1 1212.07  11
  -1   3   4 48760.1 1187.25   2
  -1   3   4 43663.5 1177.90  34
   1  -3  -4 45854.5 1178.97  36
   1  -3  -3 25788.1 636.781  36
   1  -3  -3 24878.5 641.090   9
   1  -3  -3 22992.1 662.511  11
  -1   3   3 24863.6 641.764   2
  -1   3   3 23012.6 628.409  34
   1  -3  -2 148191. 3630.10  38
   1  -3  -2 141825. 3553.61  36
  -1   3   2 140692. 3557.46   2
   1  -3  -1 235042. 5850.54  38
   1  -3  -1 227067. 5789.81  36
  -1   3   1 237313. 5793.95   2
   1  -3   0 63238.3 1622.86   9
   1  -3   0 64697.5 1674.75  38
  -1   3   0 64896.5 1624.69   2
   1  -3   1 7526.70 210.238   9
  -1   3  -1 7209.07 211.460  33
   1  -3   1 7522.20 269.360  38
   1  -3   2 17811.3 435.318  36
   1  -3   2 17041.2 432.657   9
  -1   3  -2 16692.5 434.186  33
   1  -3   2 16236.2 487.540  38
  -1   3  -2 17425.6 434.672   2
   1  -3   3 47821.7 1086.80  36
  -1   3  -3 46696.3 1089.97  33
   1  -3   3 45420.6 1082.16   9
   1  -3   3 46001.9 1143.69  38
  -1   3  -3 44050.3 1080.75   2
   1  -3   4 69612.0 1642.50  36
  -1   3  -4 67016.1 1648.39  33
   1  -3   4 67903.8 1637.15   9
   1  -3   4 68248.7 1704.99  38
  -1   3  -4 65246.6 1635.84   2
   1  -3   5 31052.7 810.356  36
  -1   3  -5 32838.7 890.312  35
  -1   3  -5 29867.1 802.190   2
   1  -3   5 32601.9 884.297  38
   1  -3   5 31629.1 804.292   9
  -1   3  -5 30700.8 820.324  33
  -1   3  -6 15668.6 460.418  33
   1  -3   6 16872.4 449.640  36
  -1   3  -6 15949.8 437.567   2
   1  -3   6 17384.1 542.047  38
   1  -3   6 16415.7 438.426   9
   1  -3   7 71243.1 1819.47   9
  -1   3  -7 68333.4 1818.19   2
  -1   3  -7 77328.2 1860.08  33
  -1   3  -7 68623.7 1840.53  12
   1  -3   7 75386.9 1832.71  36
   1  -3   8 2918.29 106.220   8
  -1   3  -8 2941.77 106.171   2
  -1   3  -8 2844.00 140.861  12
   1  -3   8 3107.60 125.706  36
  -1   3  -8 3261.49 152.762  33
   1  -3   9 45513.4 1203.58  38
   1  -3   9 39706.4 1058.63  36
  -1   3  -9 43294.1 1155.67   7
  -1   3  -9 39889.9 1084.25  12
  -1   3 -10 807.644 104.054  12
   1  -3  10 1285.30 208.421  38
  -1   3 -10 1224.16 135.805  19
  -1   3 -10 1049.68 164.551   7
   1  -3  10 1090.23 80.0961  36
  -1   3 -11 7257.00 295.686  19
  -1   3 -11 6421.23 256.892  12
   1  -3  11 7369.50 370.834  38
  -1   3 -11 6813.15 319.795   7
  -1   3 -11 7114.03 268.488  21
  -1   3 -12 28419.0 823.965  19
   1  -3  12 27772.2 831.172  34
  -1   3 -12 27932.3 867.194   7
  -1   3 -12 28247.6 770.142  30
  -1   3 -12 28300.6 811.415  22
  -1   3 -12 26875.8 791.547  21
   1  -3  12 29137.1 921.453  38
   1  -3  13 21426.4 793.383  38
  -1   3 -13 22535.0 604.741  30
  -1   3 -13 20710.5 627.646  21
  -1   3 -13 20749.7 639.104  22
  -1   3 -13 20080.7 648.076  19
   1  -3  14 11142.3 566.435  38
  -1   3 -14 11452.6 477.568   7
  -1   3 -14 12223.1 398.090  30
  -1   3 -14 12190.7 455.514  22
  -1   3 -14 11833.4 430.359  21
  -1   3 -14 12466.7 442.530  19
   1  -3  15 1484.81 256.846  38
  -1   3 -15 1608.86 198.519   7
  -1   3 -15 1817.92 154.963  30
  -1   3 -15 1810.99 205.806  22
  -1   3 -15 1392.34 184.760  21
  -1   3 -15 1496.87 176.562  19
   1  -3  16 9556.76 488.801  38
  -1   3 -16 9763.14 390.540  19
  -1   3 -16 10577.9 346.857  30
  -1   3 -16 10278.2 391.924  22
  -1   3 -17 2718.45 172.883  30
  -1   3 -17 2498.72 205.455  19
   1  -3  17 2123.11 264.287  38
  -1   3 -18 6928.20 269.110  30
  -1   3 -18 6811.04 309.205  19
  -1   3 -19 9400.93 315.439  30
  -1   3 -19 9282.55 359.041  19
  -1   3 -20 11071.8 342.943  30
  -1   3 -20 10972.2 383.975  19
  -1   3 -21 5496.26 193.378  30
  -1   3 -21 5393.44 225.922  19
  -1   3 -22 1035.33 85.0010  30
  -1   3 -22 1418.50 110.198  19
   1  -2 -23 217.857 70.8522  30
   1  -2 -22-3.01811 102.693  30
   1  -2 -22 83.7344 94.1434  22
   1  -2 -22 135.948 104.571  21
   1  -2 -21 549.691 125.267  22
   1  -2 -21 520.096 118.014  21
   1  -2 -21 719.364 57.0582  14
   1  -2 -21 670.021 111.057  30
   1  -2 -20 1321.63 80.4841  14
   1  -2 -20 1125.84 144.933  21
   1  -2 -20 1174.96 155.886  22
   1  -2 -20 1499.61 182.104  20
   1  -2 -20 1129.45 137.343  30
   1  -2 -20 1077.05 170.658  28
   1  -2 -19 1866.10 221.626  28
   1  -2 -19 1797.27 101.019  14
   1  -2 -19 1751.05 219.624  20
   1  -2 -19 1575.36 206.958  22
   1  -2 -19 1824.72 188.546  21
   1  -2 -19 1897.21 174.866  30
   1  -2 -19 2009.85 207.133  19
   1  -2 -18 4229.39 271.011  28
   1  -2 -18 4240.90 164.695  14
   1  -2 -18 4006.02 265.019  20
   1  -2 -18 4008.18 252.354  22
   1  -2 -18 3994.40 232.803  21
   1  -2 -18 4034.02 266.564  19
   1  -2 -18 4500.11 225.132  30
   1  -2 -17 2197.14 221.644  12
   1  -2 -17 2826.95 229.186  22
   1  -2 -17 2563.43 200.719  21
   1  -2 -17 2989.40 241.767  20
   1  -2 -17 2426.44 226.996  19
   1  -2 -17 2363.55 236.747  28
   1  -2 -17 2629.14 128.484  14
   1  -2 -17 2823.90 188.854  30
  -1   2  17 1988.45 196.385  39
   1  -2 -16 723.701 184.386  12
   1  -2 -16 777.693 187.317  22
   1  -2 -16 712.724 173.824  19
   1  -2 -16 751.021 190.544  20
  -1   2  16 872.470 148.241  34
   1  -2 -16 862.851 206.095  28
   1  -2 -16 754.109 144.952  30
   1  -2 -16 721.171 84.9038  14
  -1   2  16 910.104 169.325  39
   1  -2 -15 7976.27 414.665  12
   1  -2 -15 8486.97 409.501  20
   1  -2 -15 7702.63 351.464  22
   1  -2 -15 7963.20 352.538  19
  -1   2  15 7282.19 330.100  34
   1  -2 -15 8198.99 364.794  28
   1  -2 -15 8022.39 259.799  14
   1  -2 -15 9716.20 499.475  32
  -1   2  15 6629.54 344.390  39
  -1   2  14 5615.48 313.888  39
   1  -2 -14 6154.47 343.793  12
   1  -2 -14 6237.87 280.884  22
   1  -2 -14 6913.16 309.551  20
   1  -2 -14 7666.50 369.343  32
   1  -2 -14 6666.35 219.463  14
  -1   2  14 5848.13 279.674  34
   1  -2 -14 6377.69 305.802  28
   1  -2 -14 5912.24 292.239  19
   1  -2 -14 6005.23 220.328  16
   1  -2 -13 720.105 156.966  12
   1  -2 -13 593.643 129.053  22
   1  -2 -13 618.248 133.790  20
   1  -2 -13 614.044 136.849  19
   1  -2 -13 678.413 170.170  32
   1  -2 -13 562.868 74.6480  14
   1  -2 -13 528.004 78.5481  16
  -1   2  13 618.623 150.600  39
   1  -2 -13 580.351 134.973  28
  -1   2  13 678.892 134.122  34
   1  -2 -12 428.137 118.436  22
   1  -2 -12 359.280 103.929  18
   1  -2 -12 448.910 123.650  19
   1  -2 -12 472.421 155.217  32
   1  -2 -12 350.215 63.1613  14
   1  -2 -12 130.932 144.077  12
   1  -2 -12 366.607 69.9226  16
  -1   2  12 601.225 122.867  34
  -1   2  12 526.866 140.806  39
  -1   2  11 12421.8 442.127  39
   1  -2 -11 12389.7 445.593  11
   1  -2 -11 12879.1 359.492  14
   1  -2 -11 11361.6 406.830  19
  -1   2  11 11983.1 404.688  34
   1  -2 -10 7.49189 108.475  11
   1  -2 -10 96.1363 131.716  12
  -1   2  10 14.1832 118.680  39
  -1   2  10 125.279 94.8007  34
   1  -2  -9 329.171 116.331  11
  -1   2   9 319.416 98.6954  34
   1  -2  -9 330.679 139.748  12
  -1   2   9 156.788 129.974  39
   1  -2  -8 43883.9 1109.87   8
  -1   2   8 41672.6 1109.47   2
   1  -2  -8 48137.9 1201.53  11
  -1   2   8 51386.2 1162.94  34
   1  -2  -7 3413.16 110.473   8
   1  -2  -7 3415.13 173.503  11
  -1   2   7 3144.65 108.510   2
  -1   2   6 479.240 74.7428  34
  -1   2   6 649.677 50.0282   2
   1  -2  -6 615.244 49.6386   9
   1  -2  -6 546.570 104.190  11
  -1   2   5 13351.1 380.691  34
   1  -2  -5 14293.0 370.338   9
   1  -2  -5 13549.8 411.805  11
   1  -2  -5 13676.2 417.004  12
  -1   2   5 14141.4 370.545   2
   1  -2  -4 18437.0 549.239  11
   1  -2  -4 19291.1 517.688   9
   1  -2  -4 21481.0 515.613  36
  -1   2   4 21136.8 521.848  34
  -1   2   4 18383.0 516.857   2
   1  -2  -3 98659.8 2444.41   9
   1  -2  -3 95325.6 2469.32  11
  -1   2   3 98227.4 2443.75   2
  -1   2   3 92809.0 2436.23  34
   1  -2  -3 101336. 2441.13  36
  -1   2   3 104953. 2490.84  35
  -1   2   2 94959.9 2209.61  35
   1  -2  -2 91545.0 2165.83  36
   1  -2  -2 92359.9 2169.21   9
  -1   2   2 89911.2 2167.93   2
  -1   2   1 67092.7 1729.47   2
   1  -2  -1 71653.4 1776.64  38
  -1   2   1 71102.7 1765.30  35
   1  -2   0 158392. 4049.50   9
  -1   2   0 157839. 4048.38   2
   1  -2   0 169840. 4086.30  38
  -1   2   0 177167. 4083.48  35
   1  -2   1 24153.1 659.566   9
  -1   2  -1 25519.5 667.347  33
  -1   2  -1 27606.0 702.447  35
   1  -2   1 25047.6 694.869  38
   1  -2   1 26745.7 661.328  36
   1  -2   2 134800. 3370.04  36
  -1   2  -2 145027. 3412.89  35
  -1   2  -2 136035. 3379.66  33
   1  -2   2 132933. 3368.92   9
   1  -2   2 140050. 3409.32  38
  -1   2  -2 131138. 3368.33   2
   1  -2   3 218959. 5372.40  36
  -1   2  -3 206196. 5359.22  37
  -1   2  -3 235708. 5424.15  35
  -1   2  -3 225253. 5386.99  33
   1  -2   3 221495. 5370.57   9
   1  -2   3 226597. 5417.61  38
  -1   2  -3 209403. 5369.04   2
  -1   2  -4 14129.9 433.306  12
  -1   2  -4 16938.3 460.344  33
  -1   2  -4 18605.3 514.062  35
  -1   2  -4 15552.2 424.695  37
   1  -2   4 18736.2 442.688  36
   1  -2   4 17565.5 436.580   9
   1  -2   4 17542.5 502.488  38
   1  -2   4 16883.4 444.463  39
  -1   2  -4 16949.0 435.958   2
  -1   2  -5 117412. 3270.59  12
  -1   2  -5 151140. 3345.99  35
  -1   2  -5 135056. 3295.74  33
  -1   2  -5 129501. 3263.93   2
  -1   2  -5 128886. 3258.91  37
   1  -2   5 137160. 3270.71  36
   1  -2   5 129743. 3276.14  39
   1  -2   5 147906. 3345.06  38
   1  -2   5 130184. 3264.12   9
  -1   2  -6 76600.2 1927.55  37
   1  -2   6 81417.7 1936.49  36
  -1   2  -6 72108.4 1944.22  12
  -1   2  -6 74928.6 1926.39   2
  -1   2  -6 78728.6 1965.59  33
   1  -2   6 75345.4 1944.72  39
   1  -2   6 85587.5 2022.46  38
  -1   2  -7 96270.9 2264.10  33
   1  -2   7 92343.5 2222.18  36
  -1   2  -7 88326.5 2240.03  12
  -1   2  -7 84216.8 2208.69   2
   1  -2   7 85403.3 2208.93   8
   1  -2   7 102931. 2327.73  38
   1  -2   7 89564.1 2237.29  39
  -1   2  -8 262.148 88.4374  33
  -1   2  -8 204.327 78.3098  12
  -1   2  -8 206.254 30.7367   2
   1  -2   8 323.957 54.2174  36
   1  -2   8 265.914 156.993  38
   1  -2   8 302.566 73.8520  39
   1  -2   8 195.211 34.0330   8
  -1   2  -8 216.020 124.560   7
  -1   2  -9 6067.93 225.614  12
   1  -2   9 6075.36 188.218  36
   1  -2   9 5893.57 212.198  39
  -1   2  -9 6504.75 284.135   7
  -1   2 -10 1649.07 123.537  12
   1  -2  10 1617.87 78.8741  36
   1  -2  10 1638.16 110.044  39
   1  -2  10 1946.62 218.980  38
  -1   2 -10 1795.10 176.789   7
  -1   2 -11 22206.0 638.308  12
  -1   2 -11 23750.8 656.417  19
  -1   2 -11 22728.5 704.497   7
  -1   2 -12 3666.51 205.189  19
  -1   2 -12 3725.29 240.579   7
  -1   2 -12 3309.68 183.158  12
  -1   2 -12 3668.95 187.017  21
  -1   2 -13 50.8093 99.3602  12
  -1   2 -13 49.5099 121.170  19
  -1   2 -13 49.7238 108.007  21
  -1   2 -13 164.865 111.353  22
  -1   2 -13 70.5113 86.8504  30
  -1   2 -13 5.76674 141.497   7
  -1   2 -14 2887.93 201.883  19
  -1   2 -14 2811.10 183.329  22
  -1   2 -14 2746.52 272.210  21
  -1   2 -14 2710.19 236.080   7
  -1   2 -14 3078.39 169.323  30
  -1   2 -15 739.072 154.016  19
  -1   2 -15 474.039 162.301   7
  -1   2 -15 439.124 200.119  21
  -1   2 -15 718.724 164.379  22
  -1   2 -15 704.242 166.135  30
   1  -2  15 723.679 170.730  34
  -1   2 -16 17239.1 570.559  19
  -1   2 -16 17724.5 563.863  22
  -1   2 -16 17070.8 554.819  21
  -1   2 -16 15174.1 619.740   7
   1  -2  16 15934.0 586.228  34
  -1   2 -16 18533.1 534.149  30
  -1   2 -17 19731.7 626.642  19
  -1   2 -17 19256.1 610.746  21
  -1   2 -17 19705.7 613.653  22
  -1   2 -17 17537.6 679.162   7
  -1   2 -17 20767.3 586.520  30
   1  -2  17 17724.5 644.237  34
  -1   2 -18 4795.21 251.981  22
  -1   2 -18 4868.56 263.805  19
  -1   2 -18 5568.81 235.288  30
  -1   2 -19 7736.85 329.409  19
  -1   2 -19 8148.40 295.440  30
  -1   2 -20 1348.30 153.850  19
  -1   2 -20 1476.29 131.915  30
  -1   2 -21 345.018 96.1160  30
  -1   2 -21 443.617 117.443  19
  -1   2 -22 7632.47 273.497  19
  -1   2 -22 7923.64 250.854  30
  -1   2 -23 381.590 56.1037  30
   1  -1 -23 911.841 86.5439  30
   1  -1 -22 501.058 105.618  21
   1  -1 -22 498.972 107.250  22
   1  -1 -22 619.017 112.115  30
   1  -1 -21 590.158 131.235  22
   1  -1 -21 487.575 118.306  21
   1  -1 -21 460.932 113.126  30
   1  -1 -21 345.800 137.642  19
   1  -1 -20-52.4434 157.779  28
   1  -1 -20-72.8654 117.262  30
   1  -1 -20-52.9151 148.896  19
   1  -1 -20 44.6059 125.257  21
   1  -1 -20 117.124 141.747  22
   1  -1 -20 69.8029 49.6767  14
   1  -1 -19 132.380 145.478  30
   1  -1 -19 146.614 211.684  28
   1  -1 -19 36.0257 165.976  19
   1  -1 -19 90.3698 56.9789  14
   1  -1 -19 40.8897 179.410  22
   1  -1 -19 64.4119 192.988  20
   1  -1 -19 166.984 157.855  21
   1  -1 -18 653.205 181.164  20
   1  -1 -18 918.464 184.981  19
   1  -1 -18 774.847 78.6222  14
   1  -1 -18 839.783 208.003  28
   1  -1 -18 982.257 151.337  30
   1  -1 -18 828.238 183.285  22
   1  -1 -18 910.103 160.477  21
   1  -1 -17 13385.9 480.033  20
   1  -1 -17 12575.5 441.313  21
   1  -1 -17 12688.9 469.000  22
   1  -1 -17 12816.7 479.581  19
  -1   1  17 11803.8 466.683  34
   1  -1 -17 14332.4 440.875  30
   1  -1 -17 12999.5 376.948  14
   1  -1 -17 12820.4 492.292  28
   1  -1 -17 11008.8 482.295  12
   1  -1 -16 3184.54 246.516  20
   1  -1 -16 3257.46 216.625  21
   1  -1 -16 2855.76 239.712  22
   1  -1 -16 3289.04 239.452  19
  -1   1  16 2878.65 218.176  34
   1  -1 -16 3510.73 207.154  30
   1  -1 -16 3526.12 144.056  14
   1  -1 -16 3522.46 263.325  28
   1  -1 -16 3297.58 253.560  12
   1  -1 -15 28321.4 883.172  12
   1  -1 -15 28282.7 836.757  22
   1  -1 -15 31577.3 851.717  20
  -1   1  15 23121.0 829.386  39
   1  -1 -15 27932.3 843.028  19
   1  -1 -15 25147.7 794.616  18
  -1   1  15 27280.5 837.936  34
   1  -1 -15 28982.2 753.553  14
   1  -1 -15 29299.4 802.589  30
   1  -1 -15 28909.3 839.907  27
   1  -1 -15 29563.5 869.701  28
   1  -1 -14 553.581 154.765  28
   1  -1 -14 444.245 233.992  12
   1  -1 -14 315.505 66.3108  14
   1  -1 -14 503.169 133.421  22
   1  -1 -14 344.140 108.951  18
   1  -1 -14 350.058 140.189  19
   1  -1 -14 420.273 127.316  20
  -1   1  14 523.378 134.121  34
   1  -1 -14 401.333 119.630  27
   1  -1 -14 686.602 176.271  32
  -1   1  14 330.975 126.944  39
  -1   1  13 2920.02 201.408  39
   1  -1 -13 3927.53 202.488  20
   1  -1 -13 3044.38 192.189  22
   1  -1 -13 3953.40 240.512  32
   1  -1 -13 3329.92 217.608  28
   1  -1 -13 3075.11 186.133  27
   1  -1 -13 3488.64 138.824  14
   1  -1 -13 3915.59 238.325  12
  -1   1  13 3340.48 203.133  34
   1  -1 -13 3490.42 205.698  19
   1  -1 -13 3036.34 178.147  18
  -1   1  12 29024.2 890.866  39
   1  -1 -12 32544.3 816.479  14
   1  -1 -12 29634.7 851.921  18
   1  -1 -12 29115.3 872.674  19
   1  -1 -12 33459.3 922.396  12
  -1   1  12 30513.0 873.676  34
  -1   1  11 55.4006 115.917  39
  -1   1  11 115.072 107.646  34
   1  -1 -11 190.312 139.024   7
   1  -1 -11 115.275 133.731  12
  -1   1  10 8386.42 325.896  39
  -1   1  10 8801.73 305.646  34
   1  -1 -10 9165.14 366.144   7
   1  -1 -10 9059.79 356.044  11
   1  -1 -10 9480.97 347.292  12
  -1   1   9 1304.40 140.355  39
   1  -1  -9 1139.92 158.018   7
  -1   1   9 1153.03 116.371  34
   1  -1  -9 1281.75 150.424  12
   1  -1  -9 1348.97 152.143  11
   1  -1  -8 109045. 1900.79   7
   1  -1  -8 111794. 1895.77  11
  -1   1   8 112123. 1824.98  34
  -1   1   7 55295.9 1481.32   2
   1  -1  -7 66440.3 1578.87   7
   1  -1  -7 58579.4 1481.49   8
   1  -1  -7 71212.7 1565.08  12
   1  -1  -7 68417.0 1577.76  11
  -1   1   7 67796.4 1526.62  34
  -1   1   6 545.844 38.3544   2
   1  -1  -6 470.534 109.424  11
   1  -1  -6 418.763 37.1126   8
   1  -1  -6 567.269 117.564   7
   1  -1  -5 27901.9 691.709   8
   1  -1  -5 27830.0 744.755  11
  -1   1   5 29887.5 711.978  34
  -1   1   4 518386. 13175.9   2
   1  -1  -4 557945. 13218.6  11
   1  -1  -4 536186. 13177.1   8
  -1   1   4 531447. 13184.6  34
  -1   1   3 69767.7 1758.18   2
  -1   1   3 67211.5 1758.04  34
   1  -1  -3 74893.0 1783.80  12
   1  -1  -3 76597.9 1794.85  11
   1  -1  -2 997.324 66.0206  10
   1  -1  -2 960.467 81.3718  11
   1  -1  -2 1027.72 54.4401   9
  -1   1   2 1020.06 52.6814   2
  -1   1   2 753.821 39.5597  34
   1  -1  -2 920.591 75.9868  12
   1  -1  -2 985.201 52.2703  36
  -1   1   1 77.4201 36.6281   2
  -1   1   1 55.4554 72.0096  35
   1  -1  -1 79.8669 47.6726  12
   1  -1  -1 138.796 37.0003  10
   1  -1   0 1254.51 53.9562   9
  -1   1   0 1392.27 52.4717   2
   1  -1   0 1063.92 42.0188  12
   1  -1   0 810.389 50.1978  36
  -1   1   0 792.781 79.4083  35
  -1   1  -1 14511.7 395.420  35
   1  -1   1 14159.0 368.414  36
   1  -1   1 13990.9 368.142   9
   1  -1   2 50088.6 1318.87  13
  -1   1  -2 54323.9 1328.63  33
   1  -1   2 51444.4 1311.15   9
   1  -1   2 53422.7 1312.65  36
  -1   1  -2 50118.5 1310.50   2
  -1   1  -2 53310.9 1313.02  37
   1  -1   2 51545.3 1319.84  39
  -1   1  -3 7313.07 212.263   2
   1  -1   3 7749.79 213.429   8
  -1   1  -3 7030.20 210.524  12
   1  -1   3 7979.11 228.884  13
  -1   1  -3 8828.34 269.954  35
  -1   1  -3 8980.88 244.833  33
  -1   1  -3 8204.08 218.128  37
   1  -1   3 8510.68 217.715  36
   1  -1   3 8330.72 229.837  39
   1  -1   4 839675. 20658.5  39
  -1   1  -4 896032. 20674.2  33
   1  -1   4 826970. 20640.0   8
   1  -1   4 839612. 20654.6  13
  -1   1  -4 772340. 20646.0  12
  -1   1  -4 873781. 20691.5  35
  -1   1  -4 814182. 20639.3   2
  -1   1  -4 826469. 20647.9  37
   1  -1   4 874425. 20644.5  36
   1  -1   5 3528.76 141.069  39
  -1   1  -5 3402.24 127.742  12
   1  -1   5 3546.80 130.351  13
   1  -1   5 3374.02 106.334   8
  -1   1  -5 3568.73 153.349  33
  -1   1  -5 3445.96 105.525   2
  -1   1  -5 3716.29 125.797  37
   1  -1   5 3671.89 113.758  36
   1  -1   6 188553. 4669.02  39
  -1   1  -6 186420. 4662.40  12
   1  -1   6 193753. 4657.82  13
   1  -1   6 175025. 4633.72   8
  -1   1  -6 189219. 4706.55   7
  -1   1  -6 198273. 4685.98  33
  -1   1  -6 182900. 4634.29   2
  -1   1  -6 200038. 4658.76  37
   1  -1   6 192943. 4642.41  36
   1  -1   7 48725.1 1167.54  39
  -1   1  -7 47770.5 1162.50  12
   1  -1   7 46766.5 1147.86  13
  -1   1  -7 49928.2 1214.53   7
   1  -1   7 41494.8 1117.18   8
  -1   1  -7 51006.7 1188.46  33
  -1   1  -7 41993.4 1117.18   2
  -1   1  -7 51502.0 1155.22  37
   1  -1   7 47202.7 1129.84  36
  -1   1  -8 1287.22 124.073  33
  -1   1  -8 1294.19 87.7646  37
   1  -1   8 1176.87 60.1255  36
  -1   1  -8 1378.62 158.513   7
   1  -1   8 1350.46 110.771  39
  -1   1  -8 1309.76 107.891  12
   1  -1   8 1316.06 85.8217  13
  -1   1  -9 233.139 100.361  33
  -1   1  -9 239.705 88.7913  12
   1  -1   9 200.725 59.4739  13
   1  -1   9 179.706 36.5542  36
   1  -1   9 203.386 88.0416  39
  -1   1  -9 185.521 131.895   7
   1  -1  10 2389.31 140.136  39
  -1   1 -10 2131.33 140.544  12
   1  -1  10 2602.88 176.631  34
  -1   1 -10 2205.57 188.212   7
   1  -1  11 1325.26 120.001  39
  -1   1 -11 1654.89 130.885  12
   1  -1  11 1890.91 166.512  34
  -1   1 -11 1717.47 184.464   7
  -1   1 -12 4878.06 224.902  19
  -1   1 -12 4635.98 216.863  12
  -1   1 -12 4955.15 281.824   7
   1  -1  12 5433.14 252.526  34
   1  -1  12 4279.30 204.981  39
  -1   1 -13 8305.44 389.194   7
  -1   1 -13 9450.29 341.338  19
  -1   1 -13 8346.62 327.012  12
  -1   1 -13 9560.78 355.309  28
  -1   1 -13 9050.06 325.652  22
  -1   1 -13 9268.57 323.601  21
   1  -1  13 9028.57 360.902  34
   1  -1  13 8120.10 314.784  39
  -1   1 -14 1937.34 168.370  19
  -1   1 -14 1768.57 154.553  12
  -1   1 -14 2031.79 177.588  28
  -1   1 -14 1978.10 154.713  22
  -1   1 -14 1951.78 163.572  21
   1  -1  14 1776.95 191.210  34
  -1   1 -14 1940.84 212.709   7
  -1   1 -15 1029.55 188.833   7
  -1   1 -15 896.176 185.829  22
  -1   1 -15 769.508 175.645  21
  -1   1 -15 774.134 143.300  19
  -1   1 -15 854.890 147.215  12
  -1   1 -15 783.703 137.283  30
   1  -1  15 965.461 173.328  34
   1  -1  15 759.602 278.810  38
   1  -1  16 3205.08 240.579  34
  -1   1 -16 3244.64 218.948  19
  -1   1 -16 3422.84 201.701  30
   1  -1  16 3200.14 312.539  38
  -1   1 -16 3094.92 263.548   7
  -1   1 -16 3100.60 230.732  22
  -1   1 -16 3132.00 220.161  21
   1  -1  17 764.669 172.225  34
  -1   1 -17 864.739 172.044  21
  -1   1 -17 907.474 158.094  22
  -1   1 -17 886.382 163.787  19
  -1   1 -17 975.034 146.690  30
  -1   1 -17 895.834 183.184   7
   1  -1  17 685.362 223.799  38
  -1   1 -18 8343.06 316.212  30
  -1   1 -18 7808.00 323.835  22
  -1   1 -18 8635.97 342.268  21
  -1   1 -18 8390.68 349.651  19
  -1   1 -19 2988.99 197.574  30
  -1   1 -19 2595.13 181.137  22
  -1   1 -19 2759.87 206.421  19
  -1   1 -20 2703.16 192.364  19
  -1   1 -20 2623.09 166.587  30
  -1   1 -21 6998.97 283.163  19
  -1   1 -21 7414.26 257.817  30
  -1   1 -22 150.968 102.421  19
  -1   1 -22 167.931 93.9254  30
  -1   1 -23 2371.61 108.851  30
   1   0 -22 468.251 112.969  22
   1   0 -22 476.526 126.563  19
   1   0 -21 3345.85 195.592  22
   1   0 -21 3431.69 180.134  21
   1   0 -21 3899.21 217.921  19
   1   0 -20 4858.52 248.719  22
   1   0 -20 4458.17 221.030  21
   1   0 -20 5075.24 267.012  19
   1   0 -19 497.473 60.5421  14
   1   0 -19 507.025 226.414  28
   1   0 -19 564.517 162.262  21
   1   0 -19 478.546 192.769  22
   1   0 -19 470.369 169.509  19
   1   0 -18 86.6841 56.5932  14
   1   0 -18-234.798 161.294  19
   1   0 -18-38.7373 190.700  28
  -1   0  18-129.475 200.257  38
   1   0 -18-50.9387 140.107  21
   1   0 -18 106.585 165.499  22
   1   0 -17-22.8934 144.114  21
   1   0 -17-48.9085 170.445  20
   1   0 -17 130.983 168.992  22
   1   0 -17-1.53657 59.9903  14
   1   0 -17-108.255 158.238  12
   1   0 -17 125.384 202.684  28
   1   0 -17 32.4103 155.882  19
   1   0 -17 69.6050 109.089  18
  -1   0  17 61.0571 215.193  38
  -1   0  17 67.5299 133.672  34
   1   0 -16 148.197 146.334  19
   1   0 -16 340.171 118.090  18
   1   0 -16 397.498 181.641  20
   1   0 -16 299.268 65.3733  14
   1   0 -16 197.320 158.837  12
   1   0 -16 332.533 194.725  28
   1   0 -16 376.618 180.079  22
   1   0 -16 90.5426 148.539  21
  -1   0  16 96.8271 137.086  34
   1   0 -15 10870.7 385.168  18
   1   0 -15 11139.2 422.216  19
   1   0 -15 10894.8 329.580  14
   1   0 -15 11950.4 461.347  28
   1   0 -15 11189.7 399.485  21
   1   0 -15 11821.2 423.071  20
   1   0 -15 11569.5 431.609  22
   1   0 -15 10558.5 445.993  12
  -1   0  15 11531.8 425.321  34
   1   0 -14 91.1781 117.294  27
   1   0 -14 342.422 127.015  22
   1   0 -14 242.917 105.222  21
   1   0 -14 352.433 132.300  20
   1   0 -14 277.099 138.348  19
   1   0 -14 207.308 104.281  18
   1   0 -14 295.821 144.641  28
  -1   0  14 179.807 101.199  39
  -1   0  14 208.521 130.056  34
   1   0 -14 262.578 219.107  12
   1   0 -14 258.170 59.9800  14
   1   0 -13 17652.9 518.926  30
   1   0 -13 18036.6 586.131  12
   1   0 -13 18916.8 550.230  20
   1   0 -13 18044.0 553.681  22
   1   0 -13 17146.3 523.712  21
   1   0 -13 15822.9 520.775  18
   1   0 -13 17254.2 480.447  14
   1   0 -13 15761.3 596.746   7
   1   0 -13 17720.1 573.229  28
   1   0 -13 17587.7 551.714  27
  -1   0  13 15291.0 539.043  39
  -1   0  13 17056.9 553.922  34
   1   0 -12 4532.34 238.803  12
   1   0 -12 3887.55 187.520  18
  -1   0  12 3675.92 203.760  39
   1   0 -12 4295.43 179.479  17
   1   0 -12 4352.07 149.837  14
  -1   0  12 4160.41 215.209  34
   1   0 -12 3939.15 248.759   7
  -1   0  11 15959.7 476.109  34
   1   0 -11 14998.7 500.525  12
  -1   0  11 15622.5 481.455  39
   1   0 -10 2447.61 182.993   7
  -1   0  10 2008.59 149.875  39
  -1   0  10 2172.30 153.199  34
   1   0 -10 2292.07 195.268  11
  -1   0   9 37681.5 973.786  39
   1   0  -9 37487.4 1006.36   7
  -1   0   9 33251.0 903.763  36
   1   0  -9 43518.3 1005.80  12
   1   0  -9 40320.8 1028.92  11
  -1   0   8 4282.45 193.259  39
   1   0  -8 4432.49 210.689   7
   1   0  -8 4440.64 230.204  11
   1   0  -7 61571.4 1175.14   7
   1   0  -7 66328.7 1208.19  11
   1   0  -7 67619.6 1179.43  12
   1   0  -6 74418.4 1661.24  10
   1   0  -6 63766.4 1604.97   8
   1   0  -6 70945.8 1669.88   7
   1   0  -6 74739.3 1698.35  11
   1   0  -6 75843.2 1671.53  12
  -1   0   6 60691.7 1604.23   2
   1   0  -5 954268. 22012.3  10
   1   0  -5 908441. 21973.1   8
   1   0  -5 910606. 22018.2   7
   1   0  -5 960043. 22036.3  11
   1   0  -5 999999. 22022.3  12
   1   0  -4 238766. 6003.87   8
   1   0  -4 240433. 6036.40   7
   1   0  -4 250108. 6037.48  12
   1   0  -4 246934. 6050.46  11
   1   0  -3 164858. 4041.48   8
   1   0  -3 156752. 4041.91   1
   1   0  -2 3543.41 102.384   8
   1   0  -2 3273.98 101.304   1
   1   0  -2 3535.40 133.351  11
   1   0  -1 394524. 10271.7  12
   1   0  -1 408114. 10267.5  13
   1   0   0 8591.14 249.438  12
  -1   0   0 10163.0 262.638  33
   1   0   0 9240.56 246.434  34
   1   0   0 10155.4 250.703   8
   1   0   0 9790.17 251.347  10
  -1   0   0 9381.55 255.371  35
   1   0   0 9924.95 250.545   1
   1   0   0 9567.96 260.972  38
   1   0   1 424889. 11091.9   1
   1   0   1 441946. 11091.8   8
   1   0   1 423061. 11097.6  13
  -1   0  -1 437857. 11099.3  35
   1   0   1 458280. 11095.3  34
  -1   0  -1 478240. 11105.8  33
   1   0   1 477329. 11092.1  36
   1   0   1 444280. 11100.7  39
   1   0   1 441149. 11100.8  38
   1   0   2 565.302 38.6508   1
   1   0   2 614.740 40.5298   8
   1   0   2 570.286 54.9845  13
  -1   0  -2 596.053 69.3933  35
  -1   0  -2 808.408 70.6169  33
   1   0   2 710.260 38.4780  36
   1   0   2 651.794 61.9803  39
   1   0   2 715.223 70.7462  38
   1   0   3 206368. 5287.75   1
   1   0   3 211112. 5287.46   8
   1   0   3 211262. 5300.97  13
  -1   0  -3 208734. 5300.61  37
   1   0   3 225219. 5287.44  36
   1   0   3 212712. 5307.14  39
   1   0   3 205908. 5316.93  38
   1   0   4 148833. 3866.36   8
  -1   0  -4 149483. 3908.69   7
   1   0   4 154053. 3883.95  13
  -1   0  -4 148378. 3884.12  37
   1   0   4 156442. 3894.15  39
  -1   0  -5 596715. 15804.4   7
   1   0   5 590449. 15752.3   8
   1   0   5 656069. 15775.8  13
   1   0   5 671655. 15753.9  36
  -1   0  -5 651123. 15779.8  37
   1   0   5 670427. 15791.8  39
  -1   0  -6 329755. 8615.30   2
   1   0   6 370143. 8646.27  13
  -1   0  -6 391053. 8661.32  12
   1   0   6 330410. 8616.00   8
   1   0   6 370880. 8665.29  39
  -1   0  -6 373999. 8653.79  37
   1   0   6 363901. 8618.50  36
   1   0   7 69534.5 1428.80  13
  -1   0  -7 74196.5 1453.59  12
   1   0   7 72116.6 1457.31  34
   1   0   7 67937.3 1456.01  39
  -1   0  -7 71778.5 1443.72  37
   1   0   7 64392.9 1389.09  36
  -1   0  -8 7423.33 273.888  33
  -1   0  -8 7248.87 256.611  12
   1   0   8 6736.94 226.679  13
   1   0   8 7474.94 261.701  39
   1   0   8 7553.69 265.285  34
  -1   0  -8 7684.40 245.418  37
  -1   0  -9 35835.1 977.443   7
  -1   0  -9 34226.3 923.754  12
   1   0   9 35359.8 930.855  39
   1   0   9 35872.9 935.476  34
  -1   0  -9 34822.2 911.750  37
  -1   0 -10-24.8947 137.402   7
  -1   0 -10 38.2085 96.0005  12
   1   0  10 63.6451 61.2210  13
   1   0  10 130.228 123.766  34
   1   0  10-21.0689 96.0401  39
  -1   0 -11 13933.3 495.160   7
  -1   0 -11 14181.7 441.069  12
   1   0  11 13957.9 440.020  39
  -1   0 -12 4487.34 215.444  19
  -1   0 -12 5048.76 232.940  12
   1   0  12 4974.03 228.772  39
   1   0  12 5336.48 256.862  34
  -1   0 -12 4800.31 283.069   7
   1   0  13 6800.65 295.189  39
   1   0  13 7721.37 391.619  38
  -1   0 -13 7343.94 366.516   7
  -1   0 -13 7605.86 307.752  12
  -1   0 -13 7790.62 314.463  28
  -1   0 -13 8145.85 310.717  20
  -1   0 -13 7932.97 291.541  21
   1   0  13 7703.47 329.292  34
  -1   0 -13 7316.14 296.726  19
   1   0  14 70.9248 227.478  38
   1   0  14 26.2296 103.130  39
  -1   0 -14 293.356 163.249   7
  -1   0 -14 295.628 117.573  12
  -1   0 -14 371.805 135.953  28
  -1   0 -14 361.691 105.500  22
  -1   0 -14 321.223 116.387  21
   1   0  14 190.760 139.683  34
  -1   0 -14 299.613 120.966  19
  -1   0 -14 346.206 124.349  20
   1   0  15 2615.47 301.411  38
   1   0  15 2444.45 181.912  39
  -1   0 -15 2614.40 244.603   7
  -1   0 -15 2439.50 212.583  12
  -1   0 -15 2982.79 276.904  28
  -1   0 -15 2648.05 175.211  22
  -1   0 -15 2687.10 207.111  21
  -1   0 -15 3153.21 236.732  20
  -1   0 -15 2417.97 191.870  19
   1   0  15 2973.64 225.404  34
   1   0  16 40576.3 1341.90  38
  -1   0 -16 42562.6 1326.03   7
  -1   0 -16 39261.3 1221.33  12
  -1   0 -16 42023.3 1200.49  22
  -1   0 -16 47304.3 1216.53  21
  -1   0 -16 49253.9 1253.01  20
  -1   0 -16 45091.0 1229.85  19
   1   0  16 43044.1 1258.94  34
  -1   0 -17 136.964 134.892  22
  -1   0 -17 181.733 153.569  21
   1   0  17 263.712 157.192  34
  -1   0 -17 181.914 135.198  30
  -1   0 -17-42.2603 134.863  19
  -1   0 -17 55.2128 161.847   7
   1   0  17 267.515 208.652  38
  -1   0 -18-130.903 157.962  21
  -1   0 -18 117.170 126.367  22
  -1   0 -18-12.7396 139.111  19
   1   0  18 167.630 153.999  34
  -1   0 -18 38.1989 130.371  30
   1   0  18 241.761 203.687  38
  -1   0 -18-292.202 192.135   7
  -1   0 -19 1256.26 170.076  30
  -1   0 -19 1112.30 192.440  21
  -1   0 -19 1212.52 167.506  19
  -1   0 -20 1340.16 158.060  19
  -1   0 -20 1419.97 148.720  30
  -1   0 -21 322.694 124.708  19
  -1   0 -21 326.665 109.996  30
  -1   0 -22 68.7266 101.260  19
  -1   0 -22-42.5197 96.5335  30
  -1   0 -23 41.7315 72.9595  30
   1   1 -23 62.2539 74.6775  30
   1   1 -22 513.630 119.373  30
   1   1 -22 463.839 122.066  19
   1   1 -21 958.596 122.330  30
   1   1 -21 788.416 143.813  19
   1   1 -21 957.382 143.811  22
   1   1 -20 678.892 155.347  19
   1   1 -20 676.978 133.873  21
   1   1 -20 565.445 155.493  22
   1   1 -20 850.100 134.628  30
   1   1 -19 745.034 57.4528  14
   1   1 -19 650.623 148.893  30
   1   1 -19 746.718 168.247  19
   1   1 -19 544.158 192.730  22
   1   1 -19 885.965 165.417  21
   1   1 -18 1064.74 156.526  30
   1   1 -18 1285.53 77.9105  14
   1   1 -18 1380.32 235.596  28
   1   1 -18 1244.23 133.808  18
   1   1 -18 1263.61 185.726  19
   1   1 -18 974.316 189.323  22
   1   1 -18 1006.40 158.627  21
   1   1 -17 3163.35 243.394  12
   1   1 -17 3667.08 253.299  22
   1   1 -17 3161.92 212.446  21
   1   1 -17 3197.48 188.987  18
   1   1 -17 3142.62 231.565  19
   1   1 -17 3647.82 208.803  30
   1   1 -17 3638.41 275.876  28
  -1  -1  17 2413.77 301.497  38
   1   1 -17 3120.05 129.233  14
  -1  -1  17 2987.09 224.790  34
   1   1 -16 781.937 179.472  12
   1   1 -16 1052.11 195.580  22
   1   1 -16 872.626 157.097  21
   1   1 -16 855.732 178.653  20
   1   1 -16 828.909 132.034  18
   1   1 -16 928.523 75.7978  14
   1   1 -16 867.437 148.759  30
   1   1 -16 1008.72 226.939  28
  -1  -1  16 935.958 160.859  34
  -1  -1  16 780.529 252.704  38
   1   1 -15 5546.65 313.020  22
   1   1 -15 5827.11 266.461  21
   1   1 -15 6065.75 290.872  20
  -1  -1  15 5243.06 279.911  34
   1   1 -15 5932.11 292.176  30
   1   1 -15 5658.71 316.416  12
   1   1 -15 5830.31 251.795  18
   1   1 -15 5578.79 192.068  14
   1   1 -14 1059.52 148.556  27
   1   1 -14 769.401 145.807  22
   1   1 -14 624.689 119.443  21
   1   1 -14 767.058 70.1609  14
   1   1 -14 501.691 145.165   7
  -1  -1  14 833.989 150.321  34
   1   1 -14 1072.72 230.824  12
   1   1 -14 820.987 177.238  28
   1   1 -14 803.677 122.161  18
   1   1 -14 959.731 146.465  20
   1   1 -13 2947.95 174.219  18
   1   1 -13 3495.79 207.376  22
   1   1 -13 3795.98 197.519  20
   1   1 -13 3470.01 180.703  21
   1   1 -13 3700.56 207.562  27
   1   1 -13 3383.35 226.512  28
   1   1 -13 2975.17 216.235   7
   1   1 -13 3203.88 128.310  14
   1   1 -13 3131.60 161.462  17
  -1  -1  13 3429.79 208.612  34
   1   1 -13 3420.67 222.357  12
  -1  -1  12 215.538 88.8520  39
   1   1 -12 449.032 134.397  12
   1   1 -12 304.558 52.5462  14
   1   1 -12 252.189 130.558  28
   1   1 -12 310.110 117.675   7
   1   1 -12 349.143 93.0636  18
   1   1 -12 282.044 88.8537  17
  -1  -1  12 437.709 125.781  34
   1   1 -11 9691.71 362.556   7
   1   1 -11 9297.98 298.091  17
  -1  -1  11 8557.62 310.439  39
   1   1 -10 1149.00 139.861  12
  -1  -1  10 974.972 104.179  39
   1   1 -10 1171.51 132.009   7
  -1  -1   9 3827.83 168.103  39
  -1  -1   9 3602.15 125.194  36
   1   1  -9 3829.81 196.019   7
   1   1  -8 19183.4 571.777   7
   1   1  -8 20742.5 574.204  10
   1   1  -8 21761.7 584.523  12
   1   1  -8 20729.0 620.574  11
  -1  -1   8 18700.7 517.133  36
  -1  -1   8 19617.8 550.128  39
   1   1  -7 63579.7 1440.24  11
   1   1  -7 63699.4 1404.42  12
   1   1  -7 60171.3 1392.11  10
   1   1  -7 57030.5 1388.48   7
  -1  -1   7 59476.2 1373.14  39
   1   1  -6 92845.7 2114.36  11
   1   1  -6 90879.5 2079.01  12
   1   1  -6 94270.8 2073.97  10
  -1  -1   6 79054.3 2019.21   9
   1   1  -6 85444.2 2066.97   7
   1   1  -6 76598.2 2018.44   1
   1   1  -5 22710.1 579.392  12
   1   1  -5 23090.3 607.057  11
   1   1  -5 21909.5 571.389  10
   1   1  -5 20508.7 561.097   7
   1   1  -5 19826.6 530.398   1
   1   1  -4 540843. 12698.2  12
   1   1  -4 550275. 12721.0  11
   1   1  -4 559389. 12695.7  10
   1   1  -4 487246. 12679.8   7
   1   1  -4 490138. 12663.5   8
   1   1  -4 509732. 12665.9   1
   1   1  -3 16620.7 444.992  12
   1   1  -3 17639.7 445.887  10
   1   1  -3 15497.2 416.719   8
   1   1  -3 15436.8 422.194   7
   1   1  -3 16874.8 420.685   1
   1   1  -2 39646.5 1029.98  13
   1   1  -2 39863.5 1053.15  12
   1   1  -2 41531.8 1035.65   8
   1   1  -2 41991.0 1036.83   1
   1   1  -1 6915.76 207.623  11
   1   1  -1 6932.88 202.238  10
   1   1   0 12073.1 315.178   8
  -1  -1   0 12526.5 320.753  33
   1   1   0 12082.0 318.059  39
  -1  -1   0 13086.0 323.547  37
   1   1   0 12292.3 316.157   1
   1   1   0 12797.6 325.196  11
  -1  -1  -1 16780.4 420.116  37
  -1  -1  -1 16540.6 420.913  33
   1   1   1 16093.5 410.025   1
   1   1   1 15608.0 409.057   8
  -1  -1  -2 8454.25 251.703  37
  -1  -1  -2 8678.15 258.749   7
   1   1   2 8891.51 238.491   8
   1   1   2 9418.24 239.837   1
  -1  -1  -2 8734.08 258.651  33
  -1  -1  -3 79262.8 2127.96   7
   1   1   3 79931.8 2099.71   8
   1   1   3 93078.0 2122.42  34
   1   1   3 86730.1 2124.41  39
   1   1   3 84575.6 2101.42   1
  -1  -1  -3 86394.7 2125.98  33
  -1  -1  -4 417605. 10439.1   7
   1   1   4 397896. 10396.6   8
   1   1   4 429133. 10421.9  34
   1   1   4 419012. 10428.3  39
   1   1   4 438769. 10399.1   1
  -1  -1  -4 419196. 10429.5  33
  -1  -1  -5 103648. 2580.53  33
   1   1   5 107498. 2572.10  34
  -1  -1  -5 101886. 2567.99  37
  -1  -1  -5 98824.1 2591.17   7
   1   1   5 104390. 2563.51  13
   1   1   5 107295. 2581.25  39
   1   1   5 97823.4 2536.72   1
  -1  -1  -6 28995.1 713.956  33
   1   1   6 29074.2 703.251  34
  -1  -1  -6 28408.6 696.528  37
   1   1   6 27710.6 686.961  13
   1   1   6 29080.9 710.697  39
   1   1   7 2570.08 82.9662   1
  -1  -1  -7 2738.13 83.9686   9
  -1  -1  -7 3632.40 176.001  33
   1   1   7 3215.45 135.827  13
  -1  -1  -7 3160.70 187.853   7
   1   1   7 3711.99 166.104  34
  -1  -1  -7 3848.31 154.670  37
   1   1   7 3681.04 172.007  39
  -1  -1  -8 30802.6 845.636  12
   1   1   8 32712.7 848.558  34
  -1  -1  -8 32472.1 840.478  37
   1   1   8 31034.7 851.773  39
   1   1   9 61459.9 1624.53  13
  -1  -1  -9 64644.9 1660.17  12
   1   1   9 65247.7 1659.18  34
  -1  -1  -9 63501.2 1646.42  37
   1   1   9 62702.7 1662.86  39
   1   1  10 11837.1 371.446  13
  -1  -1 -10 12813.8 416.444  12
   1   1  10 12602.8 418.956  39
   1   1  10 13708.0 425.372  34
  -1  -1 -10 13092.4 403.041  37
  -1  -1 -11 47961.7 1246.55  12
   1   1  11 50604.0 1255.22  34
   1   1  11 46419.9 1246.40  39
  -1  -1 -11 46665.9 1303.22   7
  -1  -1 -12 1957.54 149.319  19
   1   1  12 1862.80 166.938  39
  -1  -1 -12 2041.48 165.369  12
   1   1  12 1936.62 181.637  34
  -1  -1 -12 2437.78 220.584   7
  -1  -1 -13 8821.70 261.626  14
   1   1  13 9033.81 349.497  39
  -1  -1 -13 9900.71 341.668  20
  -1  -1 -13 9240.18 414.652   7
  -1  -1 -13 8974.85 347.396  12
   1   1  13 9691.85 367.993  34
  -1  -1 -13 9055.79 331.258  19
  -1  -1 -14 11597.2 416.120  28
  -1  -1 -14 11847.8 338.768  14
   1   1  14 11352.7 425.414  39
  -1  -1 -14 13523.3 433.697  20
  -1  -1 -14 11040.4 354.571  16
  -1  -1 -14 12426.6 509.659   7
  -1  -1 -14 11745.7 433.804  12
   1   1  14 12614.8 453.032  34
  -1  -1 -14 11911.0 415.846  19
  -1  -1 -15 424.203 130.505  28
  -1  -1 -15 572.203 62.0614  14
  -1  -1 -15 527.218 163.256  21
  -1  -1 -15 713.554 141.195  19
  -1  -1 -15 604.282 194.229  20
  -1  -1 -15 763.961 199.006   7
   1   1  15 359.841 219.876  38
   1   1  15 425.138 172.604  39
  -1  -1 -15 513.707 174.115  12
   1   1  15 787.415 170.322  34
  -1  -1 -15 513.998 80.9060  16
  -1  -1 -16 386.913 198.195  28
   1   1  16 365.134 244.477  38
   1   1  16 263.567 147.256  39
  -1  -1 -16 306.287 73.8545  16
  -1  -1 -16 357.082 162.929  21
  -1  -1 -16 383.964 143.226  19
  -1  -1 -16 278.970 192.722  20
   1   1  16 519.165 168.007  34
  -1  -1 -16 346.159 184.340   7
  -1  -1 -16 405.288 172.288  12
  -1  -1 -16 375.698 57.5476  14
  -1  -1 -17 105.054 132.226  12
  -1  -1 -17 151.923 48.4626  14
   1   1  17 75.9227 151.300  34
  -1  -1 -17 76.8883 135.188  19
  -1  -1 -17 63.3320 155.608  21
  -1  -1 -17 51.1325 173.375  20
   1   1  17 253.352 212.736  38
  -1  -1 -17 143.074 170.960   7
   1   1  18 8958.04 391.384  34
  -1  -1 -18 10043.6 371.496  21
  -1  -1 -18 10798.0 358.106  30
  -1  -1 -18 9348.75 376.117  19
  -1  -1 -18 9016.96 268.222  14
   1   1  18 7102.48 435.509  38
  -1  -1 -18 8799.38 458.869   7
  -1  -1 -19 2036.52 193.419  30
  -1  -1 -19 2371.00 201.204  19
  -1  -1 -19 2393.40 220.404  21
   1   1  20 450.488 98.6852  25
  -1  -1 -20 451.104 155.303  21
  -1  -1 -20 777.310 148.622  19
  -1  -1 -20 523.112 132.609  30
  -1  -1 -21 3892.72 213.171  19
  -1  -1 -21 4419.40 197.177  30
  -1  -1 -22-69.8903 99.4191  30
  -1  -1 -23 116.890 81.5579  30
  -1  -1 -24 1082.87 63.6742  30
   1   2 -23 3840.90 142.867  30
   1   2 -22 520.299 112.328  30
   1   2 -22 438.559 114.887  19
   1   2 -21 2500.93 148.874  30
   1   2 -21 2754.34 179.916  19
   1   2 -20 200.636 145.124  22
   1   2 -20 280.465 141.850  19
   1   2 -20 153.301 111.406  30
   1   2 -19 222.913 170.902  22
   1   2 -19 78.4880 125.602  30
   1   2 -19 75.8435 96.0351  18
   1   2 -18 3502.84 212.598  21
   1   2 -18 3609.09 256.052  22
   1   2 -18 3213.06 120.283  14
   1   2 -18 3728.76 209.623  30
   1   2 -18 3146.05 184.657  18
   1   2 -17 500.719 153.169  21
   1   2 -17 380.747 186.002  22
   1   2 -17 421.166 119.364  18
   1   2 -17 562.758 143.411  30
   1   2 -17 463.370 208.958  28
   1   2 -17 390.145 54.2928  14
   1   2 -17 536.351 152.666  12
  -1  -2  17 310.473 140.477  34
  -1  -2  17 281.453 206.722  38
  -1  -2  16 1473.23 257.435  38
   1   2 -16 2101.81 228.601  22
   1   2 -16 2035.61 183.664  21
  -1  -2  16 1681.17 186.446  34
   1   2 -16 1907.30 245.541  28
   1   2 -16 1726.85 90.5673  14
   1   2 -16 1958.59 204.783  12
   1   2 -16 2035.07 173.864  30
   1   2 -16 1710.89 156.364  18
  -1  -2  15 28157.0 1013.81  38
   1   2 -15 30672.2 870.964  21
   1   2 -15 32364.2 912.383  22
  -1  -2  15 29604.3 896.769  34
   1   2 -15 33586.5 945.038  28
   1   2 -15 28313.8 786.432  14
   1   2 -15 28917.6 919.542  12
   1   2 -15 33322.1 860.620  30
   1   2 -15 28566.2 851.311  18
   1   2 -14 1150.63 76.0548  14
   1   2 -14 1274.98 219.798  12
  -1  -2  14 1172.41 258.575  38
   1   2 -14 1223.64 167.441  21
   1   2 -14 1193.78 280.771  22
  -1  -2  14 1074.00 160.689  34
   1   2 -14 1033.33 119.689  17
   1   2 -14 1017.69 193.812  30
   1   2 -14 1058.67 337.567  28
   1   2 -14 1090.69 135.051  18
   1   2 -13 15672.0 516.870  27
   1   2 -13 16829.7 535.623  28
   1   2 -13 14329.5 418.191  14
  -1  -2  13 13959.1 592.601  38
   1   2 -13 16694.0 518.773  22
   1   2 -13 15282.4 474.850  21
   1   2 -13 16180.6 498.656  20
   1   2 -13 16219.3 471.957  30
   1   2 -13 15031.4 455.806  17
   1   2 -13 14929.5 478.347  18
   1   2 -13 13720.1 513.438   7
   1   2 -13 15701.3 535.143  12
   1   2 -12 8195.20 330.208  12
   1   2 -12 8222.21 310.719  22
   1   2 -12 7729.61 274.350  21
   1   2 -12 6490.20 297.085   7
   1   2 -12 7657.76 264.840  30
   1   2 -12 6970.76 221.422  14
   1   2 -12 6955.10 252.779  17
   1   2 -12 8134.76 325.371  28
   1   2 -12 7704.28 307.796  27
   1   2 -12 7431.42 278.868  18
   1   2 -11 213.534 102.738   7
   1   2 -11 148.441 105.141  19
   1   2 -11 144.688 87.0241  18
   1   2 -11 262.804 133.151  12
   1   2 -11 196.730 77.1911  17
  -1  -2  10 9741.10 291.192  36
   1   2 -10 10438.3 358.012   7
   1   2  -9 2110.70 140.302   7
   1   2  -9 2085.27 151.125  10
  -1  -2   9 1859.48 103.181  39
  -1  -2   9 2207.27 96.6061  36
  -1  -2   8 213.670 56.1105  36
   1   2  -8 310.141 90.1401   7
   1   2  -8 206.362 102.515  10
   1   2  -8 258.600 26.3912   1
  -1  -2   8 149.694 57.6042  39
   1   2  -8 382.481 118.181  12
  -1  -2   7 13424.0 332.928  36
   1   2  -7 11334.2 353.362   7
   1   2  -7 12460.1 369.476  10
  -1  -2   7 10885.5 306.161   9
   1   2  -7 10500.9 306.585   1
  -1  -2   7 13360.1 329.220  39
   1   2  -7 12736.3 382.930  12
   1   2  -6 40202.9 1052.72   7
  -1  -2   6 38696.4 1020.09   9
   1   2  -6 43860.2 1068.17  10
   1   2  -6 40327.5 1022.55   1
  -1  -2   6 39687.5 1027.84  39
   1   2  -6 44471.1 1080.95  12
   1   2  -5 79575.2 2055.51   7
  -1  -2   5 79189.3 2039.01   9
   1   2  -5 78009.3 2039.48   1
  -1  -2   5 82651.4 2038.63  39
   1   2  -5 85866.2 2085.01  12
   1   2  -4 31319.6 815.432   1
  -1  -2   4 31662.0 815.128   9
   1   2  -4 36069.0 850.257  10
   1   2  -4 29891.9 818.598   7
   1   2  -4 34581.9 853.290  12
   1   2  -3 55167.1 1367.05   1
   1   2  -3 59332.8 1390.26  10
   1   2  -3 60213.0 1411.98  11
   1   2  -3 57210.8 1394.98  12
   1   2  -2 91115.4 2289.72   1
   1   2  -2 98397.8 2306.75  10
   1   2  -2 88647.2 2314.33  11
   1   2  -2 90817.2 2310.12  12
  -1  -2   2 90752.9 2302.97  38
  -1  -2   2 89791.0 2287.56  37
  -1  -2   1 56568.2 1553.33  38
   1   2  -1 61345.3 1544.91  39
  -1  -2   1 66030.1 1557.24  37
  -1  -2   1 60465.3 1545.96  33
   1   2  -1 63589.7 1570.27  11
   1   2  -1 67500.8 1570.19  10
  -1  -2   0 120465. 3030.02  33
   1   2   0 115324. 3029.72  35
  -1  -2   0 129807. 3039.64  37
   1   2   0 123205. 3035.32   1
   1   2   0 120996. 3032.27  39
  -1  -2   0 119214. 3025.34  38
   1   2   0 113643. 3036.17  11
   1   2   1 71422.9 1613.08  34
  -1  -2  -1 64158.2 1604.89  33
   1   2   1 65410.8 1595.79  35
  -1  -2  -1 69095.9 1612.24  37
  -1  -2  -1 62030.4 1610.61   7
   1   2   1 66785.7 1603.80   1
   1   2   1 68258.5 1610.84  39
  -1  -2  -2 89211.6 2264.27  37
   1   2   2 88997.7 2251.51  35
  -1  -2  -2 84258.2 2268.46   7
   1   2   2 95658.2 2263.61  34
   1   2   2 89470.9 2252.45   1
   1   2   2 92948.1 2268.38  39
  -1  -2  -2 89246.9 2261.48  33
  -1  -2  -3 106542. 2873.67   7
   1   2   3 118059. 2862.15  34
   1   2   3 110625. 2846.37   1
  -1  -2  -3 114290. 2863.68  33
  -1  -2  -3 121339. 2867.52  37
  -1  -2  -4 42433.4 1019.19  37
  -1  -2  -4 36820.0 1030.59   7
   1   2   4 42462.4 1017.92  34
   1   2   4 37167.4 988.856   1
  -1  -2  -4 39652.7 1018.56  33
  -1  -2  -4 38240.0 990.247   9
  -1  -2  -5 7419.23 201.994   9
  -1  -2  -5 6521.74 183.181  36
  -1  -2  -5 7588.73 239.294  37
  -1  -2  -5 7103.68 265.605   7
   1   2   5 7802.98 242.901  34
   1   2   5 7133.89 200.709   1
   1   2   5 8230.68 257.714  39
  -1  -2  -5 7665.42 248.522  33
  -1  -2  -6 8911.36 313.774  33
   1   2   6 9832.53 310.385  34
  -1  -2  -6 9990.85 341.949   7
   1   2   6 9610.01 261.084   1
   1   2   6 9235.38 320.014  39
  -1  -2  -6 9618.23 261.669   9
  -1  -2  -7 26096.6 712.699  33
   1   2   7 26752.9 713.896  39
  -1  -2  -7 23300.6 638.284   9
   1   2   7 28704.2 705.160  34
   1   2   7 24976.6 641.356   1
  -1  -2  -7 26356.4 733.472   7
  -1  -2  -8 32532.8 772.202  37
   1   2   8 32695.0 789.331  39
  -1  -2  -8 25892.7 688.796   9
  -1  -2  -8 31811.0 817.971   7
   1   2   8 34510.9 777.766  34
   1   2   8 25309.8 689.121   1
   1   2   9 7787.14 303.556  39
  -1  -2  -9 7767.62 337.460   7
   1   2   9 8048.71 300.643  34
  -1  -2  -9 7889.06 285.678  37
   1   2   9 7398.46 261.940  13
   1   2  10 10585.1 389.505  39
   1   2  10 11967.6 390.048  34
  -1  -2 -10 10801.1 370.475  37
   1   2  10 10548.6 343.486  13
  -1  -2 -10 11210.0 387.041  12
   1   2  11 6408.84 274.783  34
  -1  -2 -11 6202.62 274.412  12
   1   2  11 5485.19 220.775  13
   1   2  11 5973.51 273.744  39
  -1  -2 -12 83.6366 98.0309  19
   1   2  12 217.490 126.545  39
  -1  -2 -12 123.084 124.752  12
  -1  -2 -12 167.068 52.9708  14
   1   2  12 174.440 79.7263  13
   1   2  12 282.696 140.211  34
  -1  -2 -12 248.011 71.4918  16
  -1  -2 -13 1232.91 80.7542  14
  -1  -2 -13 1369.78 147.719  20
  -1  -2 -13 1135.88 138.438  19
  -1  -2 -13 1180.28 201.433   7
   1   2  13 1307.21 159.710  39
  -1  -2 -13 1438.10 166.477  12
   1   2  13 1259.10 172.486  34
  -1  -2 -13 1291.36 102.573  16
  -1  -2 -14 4104.53 150.475  14
  -1  -2 -14 4291.73 226.368  20
  -1  -2 -14 3456.46 210.748  19
  -1  -2 -14 4358.54 304.193   7
   1   2  14 3405.64 237.747  39
  -1  -2 -14 3882.41 242.745  12
   1   2  14 3678.17 241.624  34
  -1  -2 -14 3500.57 163.702  16
  -1  -2 -15 197.932 180.459  20
  -1  -2 -15 8.02906 127.477  19
  -1  -2 -15 138.304 181.271   7
   1   2  15 136.915 148.526  39
  -1  -2 -15 140.261 59.3686  14
  -1  -2 -15 223.888 147.299  12
   1   2  15 153.333 151.598  34
  -1  -2 -15 75.2648 79.4552  16
  -1  -2 -16 2574.55 117.588  14
  -1  -2 -16 2752.88 229.848  20
  -1  -2 -16 2521.78 203.085  19
  -1  -2 -16 2726.21 279.318   7
   1   2  16 2403.45 297.716  38
   1   2  16 2515.49 220.140  39
  -1  -2 -16 2684.13 230.300  12
   1   2  16 2690.22 219.319  34
  -1  -2 -16 2630.15 141.957  16
  -1  -2 -17 1830.21 96.7726  14
  -1  -2 -17 1827.14 193.626  21
  -1  -2 -17 2127.61 218.580  20
  -1  -2 -17 1846.56 192.223  19
  -1  -2 -17 1707.74 244.608   7
  -1  -2 -17 1571.42 186.942  12
   1   2  17 1422.40 181.278  39
   1   2  17 1732.06 252.782  38
   1   2  17 1675.57 192.808  34
  -1  -2 -17 1675.25 115.127  16
  -1  -2 -18 1275.28 97.4284  16
  -1  -2 -18 1479.39 84.5497  14
   1   2  18 1491.59 177.756  34
  -1  -2 -18 1612.00 186.403  19
  -1  -2 -18 1603.95 213.933  20
  -1  -2 -18 1545.80 190.952  21
  -1  -2 -19 264.730 46.3698  14
  -1  -2 -19 289.581 156.808  30
  -1  -2 -19 397.290 186.045  21
  -1  -2 -19 319.587 208.080  20
  -1  -2 -19 239.720 141.255  19
  -1  -2 -20 1414.09 168.873  21
  -1  -2 -20 1396.56 154.187  30
  -1  -2 -20 1396.70 163.441  19
  -1  -2 -21 4036.82 185.120  30
  -1  -2 -21 3736.22 196.727  21
  -1  -2 -22 2778.30 155.897  30
  -1  -2 -23 509.747 84.1441  30
  -1  -2 -24 1062.32 61.2976  30
   1   3 -22 285.792 80.6726  30
   1   3 -21-45.6755 100.749  30
   1   3 -20 1313.54 133.179  30
   1   3 -19 306.437 165.107  22
   1   3 -19 139.101 94.8212  18
   1   3 -19 83.7152 120.118  30
   1   3 -18 6582.41 333.789  22
   1   3 -18 6172.62 274.119  30
   1   3 -17 9665.49 334.409  30
   1   3 -17 9194.42 384.563  22
   1   3 -16 5675.10 265.438  21
   1   3 -16 6173.81 318.366  22
   1   3 -16 5538.16 252.826  18
   1   3 -16 6226.21 348.157  28
  -1  -3  16 4574.54 352.640  38
   1   3 -16 4558.48 285.397  12
   1   3 -16 6115.09 259.626  30
  -1  -3  16 5019.07 281.191  34
   1   3 -15 2306.50 229.639  22
   1   3 -15 2195.80 188.432  21
   1   3 -15 2024.95 97.8138  23
   1   3 -15 2317.24 171.980  18
   1   3 -15 2576.89 259.157  28
  -1  -3  15 1772.43 269.301  38
   1   3 -15 2196.09 98.2706  14
   1   3 -15 2252.12 215.500  12
  -1  -3  15 2185.67 198.770  34
   1   3 -15 2516.18 181.860  30
   1   3 -14 93.7435 54.5758  23
   1   3 -14 70.2252 144.815  21
   1   3 -14 318.911 198.855  22
   1   3 -14 73.4595 116.702  18
   1   3 -14 271.822 142.754  30
   1   3 -14 219.843 158.641  12
   1   3 -14 115.565 48.3228  14
  -1  -3  14 15.3306 218.389  38
   1   3 -14 156.885 96.6012  17
  -1  -3  14 190.745 138.952  34
   1   3 -13 35361.1 1001.02  12
   1   3 -13 32773.5 873.683  14
   1   3 -13 34421.0 946.003  18
  -1  -3  13 34191.8 1103.02  38
   1   3 -13 35831.6 978.815  22
   1   3 -13 34975.5 937.777  21
   1   3 -13 33385.1 909.838  17
   1   3 -12 21821.4 664.495  12
  -1  -3  12 21690.3 733.455  38
   1   3 -12 19081.7 548.367  23
   1   3 -12 22299.0 648.879  22
   1   3 -12 21185.4 607.868  21
   1   3 -12 24280.4 608.808  30
   1   3 -12 20489.3 583.131  17
   1   3 -12 19508.3 549.649  14
   1   3 -12 21896.7 644.901  19
   1   3 -12 21444.5 620.919  18
   1   3 -11 27306.0 780.185  12
  -1  -3  11 26729.6 840.201  38
   1   3 -11 27629.3 762.376  22
  -1  -3  11 21894.1 682.954  36
   1   3 -11 27589.2 719.486  30
   1   3 -11 23733.2 741.185   7
   1   3 -11 25777.9 704.172  17
   1   3 -11 26908.4 755.694  19
   1   3 -11 26054.9 738.592  18
   1   3 -11 28647.5 776.078  27
   1   3 -11 29868.5 789.005  28
   1   3 -10 37463.9 999.739  18
   1   3 -10 38013.2 1014.92  19
   1   3 -10 40395.9 1041.78  12
   1   3 -10 39984.1 1022.41  10
  -1  -3  10 39144.6 1096.89  38
   1   3 -10 35756.3 1003.66   7
   1   3  -9 27215.3 759.430  12
   1   3  -9 26165.5 741.442  10
  -1  -3   9 28151.1 811.392  38
   1   3  -9 24721.3 725.687   7
  -1  -3   9 25274.1 692.580  36
  -1  -3   8 1816.62 102.505  36
   1   3  -8 2347.84 163.264  12
   1   3  -8 2071.57 83.3410   1
  -1  -3   8 2132.12 193.343  38
   1   3  -8 2139.29 143.513  10
  -1  -3   8 1893.69 77.3218   9
   1   3  -8 2044.12 123.655   7
  -1  -3   7 28362.1 664.575  36
   1   3  -7 27513.8 711.554  12
   1   3  -7 22519.6 637.798   1
  -1  -3   7 30147.8 756.890  38
  -1  -3   7 22784.6 635.932   9
   1   3  -7 26339.7 692.861  10
   1   3  -7 23748.0 669.389   7
  -1  -3   6 12633.1 359.184  36
   1   3  -6 13874.3 403.950  12
   1   3  -6 12534.4 345.253   1
  -1  -3   6 13246.6 426.998  38
  -1  -3   6 11775.2 341.907   9
   1   3  -6 13689.3 388.510  10
   1   3  -6 11977.3 362.218   7
  -1  -3   5 7206.83 218.313  36
   1   3  -5 7306.27 254.077  12
   1   3  -5 6554.99 204.976   1
  -1  -3   5 7663.68 274.976  38
  -1  -3   5 6729.92 193.513  37
   1   3  -5 7063.28 240.993  10
  -1  -3   5 6770.75 204.448   9
   1   3  -5 6394.70 212.426   7
   1   3  -4 34054.0 896.759   1
  -1  -3   4 33894.0 885.095  37
  -1  -3   4 38148.2 944.963  38
   1   3  -4 38924.6 929.629  10
  -1  -3   4 33584.7 895.465   9
   1   3  -4 34893.8 933.633  12
   1   3  -3 55334.9 1403.88   1
   1   3  -3 57812.7 1424.63  10
  -1  -3   3 54339.9 1402.82   9
  -1  -3   3 53871.6 1392.63  37
  -1  -3   3 57921.5 1431.98  38
  -1  -3   2 12572.8 376.268  38
   1   3  -2 13458.1 364.322   1
   1   3  -2 13360.6 387.458  35
  -1  -3   2 13103.7 353.267  37
   1   3  -2 13804.1 382.104  10
  -1  -3   2 13116.7 363.445   9
   1   3  -1 9804.26 277.355  35
  -1  -3   1 9462.52 254.132  37
  -1  -3   1 8992.85 259.396   9
   1   3  -1 9186.95 276.974  10
  -1  -3   1 9154.32 263.931  38
  -1  -3   0 14365.7 388.213   9
  -1  -3   0 15657.2 388.930  37
   1   3   0 13740.9 387.224   1
   1   3   0 15309.7 395.155  35
   1   3   0 14783.2 381.543  39
  -1  -3   0 14730.6 386.989  38
  -1  -3   0 12988.8 364.922  33
  -1  -3  -1 254647. 6192.81  37
   1   3   1 252537. 6188.30   1
   1   3   1 266334. 6196.45  34
   1   3   1 262713. 6190.96  35
   1   3   1 242730. 6189.55  39
  -1  -3  -1 256568. 6195.12  38
   1   3   2 195514. 4830.94  35
  -1  -3  -2 202798. 4839.59  37
   1   3   2 195876. 4839.98  39
   1   3   2 189254. 4826.96   1
   1   3   2 202585. 4837.67  34
  -1  -3  -3 113807. 2797.39   9
   1   3   3 111534. 2807.02  35
  -1  -3  -3 112071. 2814.25  37
  -1  -3  -3 112835. 2787.26  36
   1   3   3 115263. 2819.55  39
   1   3   3 114038. 2809.31  34
   1   3   3 108926. 2795.53   1
  -1  -3  -3 104506. 2827.81   7
  -1  -3  -3 107947. 2806.40  33
  -1  -3  -4 18394.5 485.782   9
   1   3   4 17059.4 501.620  35
  -1  -3  -4 17957.4 472.070  36
  -1  -3  -4 18783.8 511.743  37
   1   3   4 19002.6 521.426  39
   1   3   4 18760.2 508.111  34
   1   3   4 18273.8 484.284   1
  -1  -3  -4 16812.7 530.717   7
  -1  -3  -4 18258.9 506.888  33
   1   3   5 12644.7 366.163   1
  -1  -3  -5 13611.9 368.782   9
   1   3   5 15709.7 404.044  34
  -1  -3  -5 15465.3 411.362  37
  -1  -3  -5 12848.0 350.137  36
  -1  -3  -5 13573.2 434.086   7
   1   3   6 15627.3 421.988   1
  -1  -3  -6 16715.0 424.393   9
   1   3   6 19592.3 472.850  34
  -1  -3  -6 19276.2 480.145  37
  -1  -3  -6 14545.3 398.656  36
  -1  -3  -6 15968.9 501.263   7
   1   3   7 4690.12 161.176   1
  -1  -3  -7 5087.75 163.182   9
   1   3   7 6282.24 224.968  34
  -1  -3  -7 5212.30 255.870   7
  -1  -3  -7 6462.82 230.879  37
  -1  -3  -8 21179.5 571.690   9
   1   3   8 24785.9 666.226  39
   1   3   8 24379.6 639.247  34
   1   3   8 21030.9 572.581   1
  -1  -3  -8 24113.6 695.248   7
   1   3   9 26292.7 706.248  39
  -1  -3  -9 26251.6 750.443   7
   1   3   9 26456.4 684.200  34
  -1  -3 -10 500.732 169.256   7
   1   3  10 281.774 95.8681  13
   1   3  10 460.693 124.968  34
   1   3  10 425.730 136.511  39
   1   3  11 7702.50 320.890  39
  -1  -3 -11 7034.21 222.244  14
  -1  -3 -11 6635.78 236.400  16
  -1  -3 -11 7354.65 360.522   7
  -1  -3 -11 6201.41 264.893  19
   1   3  11 7517.17 297.480  34
   1   3  11 6470.84 256.866  13
  -1  -3 -11 7220.38 313.271  12
  -1  -3 -12 42631.6 1117.58  14
  -1  -3 -12 52445.6 1243.93  32
  -1  -3 -12 46364.9 1182.85  20
  -1  -3 -12 37959.6 1165.60  19
   1   3  12 38970.9 1151.50  13
  -1  -3 -12 42915.2 1215.86  12
   1   3  12 45634.2 1227.77  39
   1   3  12 47349.6 1205.90  34
  -1  -3 -12 41428.2 1133.35  16
  -1  -3 -13 17833.7 488.908  14
  -1  -3 -13 21376.7 620.102  32
  -1  -3 -13 16165.1 548.799  19
   1   3  13 18004.4 595.245  39
  -1  -3 -13 17170.4 586.889  12
   1   3  13 14417.1 510.792  13
  -1  -3 -13 19271.0 563.826  20
  -1  -3 -13 16762.7 504.657  16
   1   3  13 19509.7 584.022  34
  -1  -3 -14 1396.21 115.303  16
  -1  -3 -14 1187.63 160.105  19
  -1  -3 -14 1590.33 227.898  20
   1   3  14 1487.55 230.355  39
  -1  -3 -14 1423.72 224.042  12
   1   3  14 1659.98 181.889  34
  -1  -3 -14 1452.76 96.3564  14
  -1  -3 -15 316.273 269.734  20
  -1  -3 -15 325.009 148.783  19
  -1  -3 -15 431.659 197.735   7
   1   3  15 326.145 220.165  39
  -1  -3 -15 439.884 200.850  12
  -1  -3 -15 305.325 68.6362  14
   1   3  15 353.967 145.601  34
  -1  -3 -15 251.846 90.6071  16
  -1  -3 -16 4912.74 289.887  12
  -1  -3 -16 5081.64 277.525  19
   1   3  16 4857.63 276.125  34
  -1  -3 -16 5706.13 291.384  20
   1   3  16 4189.28 280.422  39
  -1  -3 -16 5717.28 194.233  14
  -1  -3 -16 5326.75 215.742  16
   1   3  17-44.2630 132.618  34
  -1  -3 -17 387.769 153.569  12
  -1  -3 -17 240.056 66.1594  14
   1   3  17 127.785 145.531  39
   1   3  17 106.831 189.107  38
  -1  -3 -17 248.230 89.8659  16
  -1  -3 -17 272.100 149.599  19
  -1  -3 -17 160.499 182.452  20
  -1  -3 -18 810.966 97.6112  16
  -1  -3 -18 732.958 72.7385  14
  -1  -3 -18 740.440 195.690  20
  -1  -3 -18 595.121 157.245  19
  -1  -3 -18 651.232 170.157  21
  -1  -3 -19 1424.93 98.7087  16
  -1  -3 -19 1464.43 85.2020  14
  -1  -3 -19 1474.21 217.256  20
  -1  -3 -19 1561.91 195.591  21
  -1  -3 -20 93.5768 143.127  21
  -1  -3 -20 236.426 128.046  30
  -1  -3 -21 1734.08 155.889  21
  -1  -3 -21 1665.63 139.982  30
  -1  -3 -22 1538.37 151.361  21
  -1  -3 -22 1576.82 133.461  30
  -1  -3 -23 44.1035 74.8763  30
   1   4 -22 1220.83 82.4290  30
   1   4 -21 371.277 110.796  30
   1   4 -20 3854.67 176.861  30
   1   4 -19 2212.77 151.395  30
   1   4 -19 1741.99 129.392  18
   1   4 -18 160.647 127.660  30
   1   4 -18 85.9177 105.469  18
   1   4 -17 107.340 117.381  18
   1   4 -17 245.352 203.102  22
   1   4 -17 309.504 142.322  30
   1   4 -16 4985.68 231.376  18
  -1  -4  16 3435.13 304.022  38
  -1  -4  16 3701.32 244.946  34
   1   4 -16 4027.67 150.095  23
   1   4 -16 5395.32 297.149  22
   1   4 -16 4761.62 228.571  30
   1   4 -15 68281.2 1759.83  18
  -1  -4  15 63687.2 1795.64  34
   1   4 -15 74171.4 1748.14  30
  -1  -4  15 60296.8 1874.34  38
   1   4 -15 61437.9 1674.10  23
   1   4 -15 76452.2 1816.63  22
   1   4 -14 873.952 90.7058  23
   1   4 -14 1054.36 213.733  22
   1   4 -14 1089.22 171.301  19
   1   4 -14 1003.44 143.761  18
   1   4 -14 1052.72 113.096  17
  -1  -4  14 689.228 243.463  38
   1   4 -14 960.822 147.756  30
   1   4 -13 4218.03 172.898  23
   1   4 -13 4977.87 294.843  22
   1   4 -13 4880.71 259.772  19
   1   4 -13 4556.53 233.041  18
   1   4 -13 4708.77 197.153  17
   1   4 -13 4919.78 286.167  12
   1   4 -13 4962.34 228.201  30
  -1  -4  13 4532.39 329.697  38
   1   4 -13 5493.10 315.734  28
   1   4 -12 9540.13 369.292  22
   1   4 -12 8292.76 270.542  23
   1   4 -12 9728.74 367.892  19
   1   4 -12 9417.12 346.401  18
   1   4 -12 8995.78 301.443  17
   1   4 -12 10205.8 384.730  12
   1   4 -12 10461.5 327.991  30
   1   4 -12 10321.3 389.009  28
  -1  -4  12 9117.89 436.958  38
  -1  -4  11 10741.1 448.738  38
   1   4 -11 9734.68 296.581  23
   1   4 -11 10714.9 386.307  22
   1   4 -11 11961.4 409.642  28
   1   4 -11 11368.5 343.868  30
  -1  -4  11 8744.79 310.683  36
   1   4 -11 11483.7 407.682  12
   1   4 -11 10432.7 324.954  17
   1   4 -11 11152.0 374.230  18
   1   4 -11 11206.6 397.625  19
  -1  -4  10 7130.70 343.039  38
   1   4 -10 7399.23 292.261  22
   1   4 -10 7146.98 302.019  12
   1   4 -10 7254.11 276.112  18
   1   4 -10 7924.09 297.218  19
  -1  -4  10 6104.57 228.645  36
   1   4 -10 6504.27 230.466  17
   1   4 -10 7176.01 281.510  10
   1   4  -9 7310.56 282.807  18
   1   4  -9 7838.32 291.583  19
  -1  -4   9 7162.56 243.721  36
   1   4  -9 7343.11 281.425  10
  -1  -4   9 8098.32 344.272  38
   1   4  -9 7539.09 304.229  12
   1   4  -9 6528.03 252.817   7
   1   4  -8 522.516 78.3800   7
  -1  -4   8 499.527 78.0798  36
  -1  -4   8 483.992 52.5508   9
   1   4  -8 710.886 110.167  10
   1   4  -8 473.670 55.2601   1
  -1  -4   8 455.782 144.582  38
  -1  -4   7 36409.5 983.350  38
  -1  -4   7 32074.6 883.563   9
   1   4  -7 37096.0 937.498  10
   1   4  -7 34884.5 889.761   1
   1   4  -7 32784.4 906.378   7
  -1  -4   7 34852.4 905.952  36
  -1  -4   6 16102.3 504.414  38
  -1  -4   6 14908.5 427.087   9
   1   4  -6 15825.7 432.869   1
   1   4  -6 15008.6 439.771   7
  -1  -4   6 15404.5 443.570  36
   1   4  -5 62524.3 1549.42  10
  -1  -4   5 56186.1 1512.86   9
  -1  -4   5 62437.5 1529.18  36
   1   4  -5 57754.2 1516.60   1
  -1  -4   5 61617.6 1574.02  38
   1   4  -4 63975.9 1440.25  10
  -1  -4   4 59795.5 1409.30   9
  -1  -4   4 65068.6 1423.25  36
   1   4  -4 59434.0 1411.61   1
  -1  -4   4 63674.4 1459.67  38
   1   4  -3-20.8456 83.5448  10
  -1  -4   3 77.0724 65.6203   9
  -1  -4   3 47.6456 72.3738  36
  -1  -4   3 63.7574 35.3222  37
   1   4  -3 33.0531 65.2018   1
  -1  -4   3 163.725 90.6432  38
  -1  -4   2 36230.8 977.220  38
   1   4  -2 38542.5 989.242  35
   1   4  -2 37817.4 975.718  10
  -1  -4   2 37439.2 960.228   9
   1   4  -2 37702.5 961.839   1
  -1  -4   2 39892.7 965.622  36
   1   4  -1 1439.16 108.606  10
  -1  -4   1 1436.72 93.9094   9
  -1  -4   1 1400.34 102.626  38
   1   4  -1 1119.95 57.9078  39
   1   4  -1 1330.98 113.464  35
  -1  -4   1 1317.31 75.2558  37
  -1  -4   0 62427.5 1576.39   9
  -1  -4   0 61060.5 1569.35  37
   1   4   0 62866.6 1588.26  35
  -1  -4   0 60803.1 1585.13  38
   1   4   0 56835.5 1561.03  39
  -1  -4  -1 2015.43 106.180  37
  -1  -4  -1 2283.76 104.873  36
   1   4   1 2174.08 124.541  35
   1   4   1 1990.40 107.224  39
  -1  -4  -1 1912.81 128.312  38
  -1  -4  -2 694.430 66.9900  36
  -1  -4  -2 601.288 82.6731  37
   1   4   2 555.267 90.1584  34
   1   4   2 498.162 86.3962  35
   1   4   2 593.813 91.5129  39
   1   4   3 108368. 2771.02  39
   1   4   3 111945. 2763.28  34
  -1  -4  -3 113393. 2753.31   9
   1   4   3 108486. 2751.09   1
   1   4   3 108834. 2763.90  35
  -1  -4  -3 107336. 2739.25  36
  -1  -4  -3 106299. 2764.99  37
   1   4   4 47677.6 1239.39  39
   1   4   4 47832.7 1222.08  34
  -1  -4  -4 48723.5 1208.22   9
   1   4   4 47767.7 1206.43   1
  -1  -4  -4 47318.1 1229.96  37
   1   4   4 46210.3 1226.75  35
  -1  -4  -4 44376.5 1189.88  36
   1   4   5 14321.0 430.719  39
   1   4   5 14603.8 409.632  34
  -1  -4  -5 14980.3 388.381   9
   1   4   5 14643.9 386.281   1
   1   4   5 13336.1 414.645  35
  -1  -4  -5 14281.2 419.288  37
   1   4   6 50547.5 1253.60   1
   1   4   6 53728.7 1315.47  39
   1   4   6 55376.7 1288.96  34
  -1  -4  -6 51589.3 1254.48   9
  -1  -4  -6 50625.0 1340.70   7
  -1  -4  -6 54295.6 1305.33  37
   1   4   6 50130.5 1297.50  35
   1   4   7 10112.5 266.618   1
   1   4   7 10389.3 341.812  39
  -1  -4  -7 9864.51 262.676   9
  -1  -4  -7 10460.0 325.097  37
   1   4   7 9621.05 322.790  35
  -1  -4  -7 10867.0 378.475   7
   1   4   7 10575.9 311.086  34
   1   4   8 46564.9 1120.24  34
  -1  -4  -8 40262.9 1060.96   9
  -1  -4  -8 42411.1 1188.30   7
   1   4   8 38270.2 1060.25   1
  -1  -4  -8 46041.4 1137.33  37
   1   4   9 1077.28 131.306  34
  -1  -4  -9 625.600 173.324   7
  -1  -4  -9 570.174 55.9116   9
  -1  -4  -9 1248.86 136.788  37
   1   4   9 499.342 55.9249   1
  -1  -4 -10 23580.2 647.129  14
  -1  -4 -10 25386.0 800.252   7
   1   4  10 25253.0 746.642  39
   1   4  10 24811.6 707.361  34
  -1  -4 -11 24609.8 670.857  16
  -1  -4 -11 21369.3 700.476  19
  -1  -4 -11 26211.8 823.363   7
   1   4  11 25600.1 722.858  34
  -1  -4 -11 22710.3 648.166  15
  -1  -4 -11 24915.2 654.983  14
   1   4  11 26288.1 764.037  39
   1   4  12 30259.4 906.255  39
  -1  -4 -12 30747.8 798.762  14
  -1  -4 -12 27928.9 788.948  15
  -1  -4 -12 32691.6 988.894   7
   1   4  12 31297.7 872.218  34
  -1  -4 -12 29552.9 813.930  16
  -1  -4 -12 26989.1 852.192  19
  -1  -4 -12 33833.3 910.579  32
  -1  -4 -12 31623.5 911.624  12
   1   4  12 28095.6 842.119  13
   1   4  13 6780.21 292.139  13
  -1  -4 -13 8794.74 426.158  12
  -1  -4 -13 8311.54 326.340  20
  -1  -4 -13 7268.21 320.135  19
  -1  -4 -13 7431.65 250.190  15
  -1  -4 -13 8132.06 261.217  14
  -1  -4 -13 8020.12 280.899  16
   1   4  13 8664.18 422.333  39
  -1  -4 -13 9549.58 382.597  32
   1   4  13 8511.35 338.635  34
   1   4  14 15271.7 581.288  39
  -1  -4 -14 16365.9 547.441  20
   1   4  14 15866.5 542.664  34
  -1  -4 -14 15638.4 586.625  12
  -1  -4 -14 17120.2 467.394  14
  -1  -4 -14 16218.9 487.106  16
  -1  -4 -14 14193.6 529.066  19
  -1  -4 -15 6055.40 302.227  20
   1   4  15 5437.74 283.157  34
  -1  -4 -15 5792.95 234.674  16
  -1  -4 -15 5507.35 324.731  12
  -1  -4 -15 5928.79 209.889  14
   1   4  15 5490.96 330.296  35
   1   4  15 5530.76 321.522  39
  -1  -4 -16 11384.2 434.183  20
   1   4  16 10077.9 411.974  34
  -1  -4 -16 10741.4 359.051  16
  -1  -4 -16 10060.2 441.365  12
  -1  -4 -16 11861.6 337.116  14
   1   4  16 9837.23 465.451  35
   1   4  16 9591.94 437.199  39
  -1  -4 -17 2271.76 226.683  20
   1   4  17 1837.12 203.232  39
   1   4  17 1400.68 225.707  38
  -1  -4 -17 2236.82 145.140  16
  -1  -4 -17 1852.14 202.547  12
   1   4  17 1820.81 216.064  35
   1   4  17 1931.55 181.959  34
  -1  -4 -17 2064.93 113.492  14
  -1  -4 -18 164.528 87.0745  16
  -1  -4 -18 214.645 196.426  20
  -1  -4 -18 99.2754 62.7401  14
  -1  -4 -19 82.2568 57.7651  14
  -1  -4 -19 153.849 78.0039  16
  -1  -4 -19 109.247 168.662  20
  -1  -4 -19 122.920 151.549  21
  -1  -4 -20 3023.87 207.301  20
  -1  -4 -20 2879.04 189.479  21
  -1  -4 -20 2462.26 103.702  14
  -1  -4 -21 928.318 134.047  21
   1   4  22 667.448 87.4480  25
  -1  -4 -22 823.552 134.035  21
  -1  -4 -23 1871.41 112.196  21
   1   5 -21 3137.86 124.519  30
   1   5 -20 1167.57 112.253  30
   1   5 -19 375.533 103.842  30
   1   5 -19 293.538 85.4797  18
   1   5 -18 1118.78 130.676  30
   1   5 -18 1062.23 119.739  18
   1   5 -17 4454.68 212.467  18
   1   5 -17 3991.06 145.165  23
   1   5 -16 13707.2 417.626  30
   1   5 -16 12964.8 458.327  19
   1   5 -16 12342.3 421.803  18
   1   5 -16 11529.8 345.809  23
   1   5 -15 766.306 79.7708  23
   1   5 -15 799.402 209.779  22
   1   5 -15 927.937 144.538  30
   1   5 -15 993.485 148.844  18
   1   5 -15 810.464 172.236  19
  -1  -5  15 690.301 195.418  38
  -1  -5  15 745.155 152.548  34
   1   5 -14 6797.11 317.390  19
   1   5 -14 6449.93 284.938  18
  -1  -5  14 6252.21 372.253  38
   1   5 -14 7154.98 274.412  30
   1   5 -14 6809.47 340.172  22
   1   5 -14 5815.36 208.248  23
   1   5 -14 6122.46 231.761  17
   1   5 -13 7084.04 315.993  19
   1   5 -13 6352.48 288.256  18
  -1  -5  13 6898.38 407.447  38
   1   5 -13 7280.66 276.826  30
   1   5 -13 7013.84 348.615  22
   1   5 -13 5955.98 214.490  23
   1   5 -13 5923.10 231.313  17
   1   5 -12 2591.80 191.464  18
   1   5 -12 2779.12 211.716  19
   1   5 -12 3071.76 185.523  30
  -1  -5  12 3042.45 274.093  38
   1   5 -12 2626.02 138.938  17
   1   5 -12 2368.08 129.459  23
   1   5 -12 2714.19 246.363  22
   1   5 -11 2775.01 211.745  22
   1   5 -11 2797.60 191.759  18
   1   5 -11 3032.03 204.644  19
   1   5 -11 2423.88 105.699  29
   1   5 -11 2522.86 133.424  17
  -1  -5  11 3451.99 258.803  38
   1   5 -11 3116.62 158.523  30
  -1  -5  11 2494.74 135.073  36
   1   5 -10 14979.5 483.015  10
   1   5 -10 17346.6 515.060  19
   1   5 -10 16517.1 501.595  18
   1   5 -10 14098.4 410.055  29
  -1  -5  10 15807.1 561.181  38
   1   5 -10 17187.8 463.416  30
   1   5 -10 14317.1 432.717  17
  -1  -5  10 13829.2 440.424  36
   1   5  -9 848.582 137.635  18
  -1  -5   9 1053.36 165.806  38
   1   5  -9 955.539 118.514  10
   1   5  -9 1077.86 100.642  30
   1   5  -9 904.453 82.3233  17
  -1  -5   9 869.233 93.2599  36
   1   5  -8 8298.16 256.353   1
  -1  -5   8 7812.55 249.735   9
   1   5  -8 8469.74 300.904  10
  -1  -5   8 8685.68 355.497  38
  -1  -5   8 7861.58 272.779  36
   1   5  -8 8436.05 314.055  18
   1   5  -7 1668.99 98.7250   1
  -1  -5   7 1619.87 94.6312   9
   1   5  -7 1651.42 134.137  10
  -1  -5   7 2016.47 177.491  38
   1   5  -7 1725.24 149.429  18
  -1  -5   7 1930.35 118.823  36
  -1  -5   6 73145.6 1744.80  36
   1   5  -6 69733.3 1732.57   1
  -1  -5   6 73836.4 1808.12  38
   1   5  -6 70838.6 1763.18  10
   1   5  -5 1156.01 93.8519   1
  -1  -5   5 1366.96 139.603  38
  -1  -5   5 1043.28 88.2715   9
   1   5  -5 1100.86 115.032  10
  -1  -5   5 1193.75 104.461  36
   1   5  -4 20319.3 572.949   1
  -1  -5   4 20555.1 613.701  38
   1   5  -4 20321.9 591.229  10
  -1  -5   4 20467.0 568.050   9
  -1  -5   4 21754.6 580.334  36
   1   5  -3 4619.63 194.161  10
  -1  -5   3 4989.22 178.634   9
   1   5  -3 5016.73 183.845   1
  -1  -5   3 4217.19 202.944  38
  -1  -5   3 4411.14 180.038  36
   1   5  -3 4125.01 212.648  35
   1   5  -2 43121.1 1105.80  10
  -1  -5   2 44009.3 1091.82   9
   1   5  -2 44228.2 1095.67   1
   1   5  -2 44782.5 1130.02  35
  -1  -5   2 42961.9 1116.94  38
   1   5  -1 7343.63 227.294  39
  -1  -5   1 8516.45 289.752  38
   1   5  -1 9695.44 306.454  35
  -1  -5   1 10160.0 278.157   9
   1   5  -1 9604.42 289.285  10
  -1  -5   1 8582.70 247.844  37
   1   5   0 106899. 2975.72  39
  -1  -5   0 117058. 3021.64  38
   1   5   0 124309. 3016.06  10
  -1  -5   0 126363. 3002.58   9
  -1  -5   0 130490. 2998.41  36
  -1  -5   0 114220. 2986.03  37
   1   5   0 124264. 3021.63  35
  -1  -5  -1 179.218 80.2564   9
   1   5   1 240.119 88.4463   1
   1   5   1 290.293 72.3125  39
  -1  -5  -1 127.027 108.830  38
  -1  -5  -1 308.438 76.8058  36
  -1  -5  -1 243.196 69.9791  37
   1   5   1 211.024 96.0185  35
   1   5   2 23405.8 622.446   1
   1   5   2 21205.6 621.914  39
  -1  -5  -2 21637.2 622.337  37
  -1  -5  -2 23410.1 610.107  36
   1   5   2 23242.7 638.483  35
  -1  -5  -3 73.9951 76.3615   9
   1   5   3 148.268 82.9726   1
   1   5   3 104.573 92.8831  39
  -1  -5  -3 207.889 65.3673  36
  -1  -5  -3 117.659 78.7467  37
   1   5   3 136.841 95.5740  34
   1   5   3 196.390 91.0920  35
  -1  -5  -4 99795.9 2442.12   9
   1   5   4 100182. 2442.46   1
   1   5   4 93289.9 2466.16  39
  -1  -5  -4 95353.9 2464.18  37
  -1  -5  -4 92211.2 2420.84  36
   1   5   4 93849.4 2462.05  35
   1   5   4 99218.8 2455.11  34
  -1  -5  -5 8579.23 253.613   9
   1   5   5 8459.08 253.393   1
   1   5   5 7490.10 289.625  39
   1   5   5 7153.42 276.845  35
  -1  -5  -5 7458.64 279.306  37
  -1  -5  -5 6724.46 222.055  36
   1   5   5 7748.48 270.634  34
  -1  -5  -6 7488.22 255.009   9
   1   5   6 6684.58 252.601   1
   1   5   6 9796.50 329.298  39
  -1  -5  -6 7845.01 230.435  36
  -1  -5  -6 9100.51 309.297  37
   1   5   6 8576.41 305.991  35
   1   5   6 9446.85 294.931  34
  -1  -5  -7 8760.00 266.408   9
   1   5   7 8706.54 269.472   1
   1   5   7 9843.70 344.393  39
   1   5   7 9494.88 325.971  35
  -1  -5  -7 9234.71 321.812  37
   1   5   7 9954.79 310.965  34
  -1  -5  -8 12372.4 366.222   9
  -1  -5  -8 12619.2 428.689  37
   1   5   8 12074.1 431.714  35
   1   5   8 12678.4 370.139   1
   1   5   8 12741.3 447.419  39
   1   5   8 13450.9 415.013  34
   1   5   9 47819.3 1236.37  39
   1   5   9 40970.0 1127.41   1
  -1  -5  -9 43866.3 1134.77  15
  -1  -5  -9 41490.0 1143.12  16
   1   5   9 48014.0 1191.25  34
  -1  -5  -9 41565.3 1125.76   9
  -1  -5  -9 47924.4 1214.70  37
   1   5   9 45629.8 1223.06  35
  -1  -5 -10 233.505 84.9205  16
  -1  -5 -10 236.591 48.6876   9
  -1  -5 -10 292.655 74.9812  15
   1   5  10 236.796 119.416  34
   1   5  10 339.504 134.071  35
   1   5  11 3949.91 214.970  34
   1   5  11 3635.17 245.725  35
  -1  -5 -11 4073.43 164.149  14
  -1  -5 -11 3798.38 161.200  15
  -1  -5 -11 4163.59 243.974  32
   1   5  12 11676.1 418.398  34
  -1  -5 -12 11746.5 509.220  12
   1   5  12 10981.1 407.012  13
   1   5  12 11462.7 465.939  35
  -1  -5 -12 12075.4 359.786  14
  -1  -5 -12 11413.8 352.740  15
   1   5  13 15966.9 586.428  39
  -1  -5 -13 15650.2 540.613  20
   1   5  13 16331.0 535.195  34
  -1  -5 -13 17215.2 493.022  16
  -1  -5 -13 15314.3 584.477  12
   1   5  13 14397.2 520.138  13
   1   5  13 15397.2 580.393  35
  -1  -5 -13 15034.9 454.812  15
  -1  -5 -13 16825.6 468.736  14
  -1  -5 -13 18042.5 640.622  32
   1   5  14 4377.25 298.756  39
  -1  -5 -14 4612.71 275.847  20
  -1  -5 -14 4444.25 175.987  15
  -1  -5 -14 4982.72 190.620  14
   1   5  14 4363.58 293.518  35
  -1  -5 -14 4817.07 214.244  16
  -1  -5 -14 5299.18 361.583  32
   1   5  14 4441.97 247.652  34
  -1  -5 -14 4476.17 304.088  12
  -1  -5 -15 812.582 184.398  20
  -1  -5 -15 841.792 119.804  16
  -1  -5 -15 760.354 193.573  12
   1   5  15 508.928 184.638  39
  -1  -5 -15 731.129 78.4813  15
  -1  -5 -15 982.804 97.0145  14
   1   5  15 636.969 171.990  35
   1   5  15 633.652 139.937  34
   1   5  16 20168.9 689.324  34
  -1  -5 -16 24332.6 658.661  16
  -1  -5 -16 22848.9 707.169  20
  -1  -5 -16 19733.0 729.763  12
   1   5  16 19041.9 726.926  39
  -1  -5 -16 24492.3 628.982  14
  -1  -5 -17 3336.61 248.119  20
  -1  -5 -17 3441.84 151.816  14
  -1  -5 -17 3373.26 180.290  16
  -1  -5 -18 934.584 199.321  20
  -1  -5 -18 984.331 86.0909  14
  -1  -5 -18 999.637 114.737  16
  -1  -5 -19 1524.59 173.962  21
  -1  -5 -19 1284.71 180.586  20
  -1  -5 -19 1386.69 87.4231  14
  -1  -5 -20 753.784 124.295  30
  -1  -5 -20 983.381 144.214  21
  -1  -5 -20 936.316 151.772  20
  -1  -5 -20 945.923 66.7133  14
  -1  -5 -21-92.0409 132.982  21
  -1  -5 -21 108.827 107.816  30
  -1  -5 -22 7578.53 217.950  30
  -1  -5 -22 7095.96 226.691  21
  -1  -5 -23 21.7481 49.2134  21
   1   6 -20 234.436 70.0599  30
   1   6 -20 165.423 82.0058  19
   1   6 -19 237.741 89.9711  30
   1   6 -19 172.627 71.0580  18
   1   6 -19 123.848 104.152  19
   1   6 -18 838.528 111.092  30
   1   6 -18 684.651 104.630  18
   1   6 -18 659.105 129.821  19
   1   6 -17 498.683 62.0761  23
   1   6 -17 606.144 115.159  30
   1   6 -17 868.985 146.440  19
   1   6 -17 621.539 113.467  18
   1   6 -16 210.480 72.3174  23
   1   6 -16 323.820 133.673  30
   1   6 -16 327.069 147.461  19
   1   6 -16 388.698 123.106  18
   1   6 -15 9612.82 294.097  23
   1   6 -15 10690.1 354.093  30
   1   6 -15 10386.5 394.953  19
   1   6 -15 9309.78 361.829  18
   1   6 -14 6472.71 261.966  30
   1   6 -14 6490.56 284.389  18
   1   6 -14 6904.70 311.973  19
   1   6 -14 5749.81 204.088  23
   1   6 -13 1533.95 153.220  30
  -1  -6  13 1172.64 211.276  38
   1   6 -13 1336.63 101.172  23
   1   6 -13 1493.34 170.898  18
   1   6 -13 1650.60 190.864  19
   1   6 -12 605.378 131.096  30
  -1  -6  12 605.799 215.219  38
   1   6 -12 515.753 71.8718  29
   1   6 -12 521.948 147.293  18
   1   6 -12 567.031 165.195  19
   1   6 -12 502.696 83.3449  23
   1   6 -11 228.860 85.1404  29
   1   6 -11 220.182 118.422  30
  -1  -6  11 201.046 80.8374  36
   1   6 -11 214.196 152.115  19
   1   6 -11 192.636 136.186  18
  -1  -6  11 290.755 180.692  38
  -1  -6  10 5512.64 317.068  38
   1   6 -10 5924.12 232.119  30
   1   6 -10 4907.16 235.825  10
  -1  -6  10 4909.38 213.383  36
   1   6 -10 5956.98 274.611  18
  -1  -6   9 15446.5 554.628  38
   1   6  -9 16836.9 464.437  30
   1   6  -9 13804.7 473.510  10
   1   6  -9 16158.5 511.007  18
  -1  -6   9 13741.1 452.103  36
  -1  -6   8 7465.88 341.762  38
   1   6  -8 7041.32 246.970   1
  -1  -6   8 7496.81 267.267  36
  -1  -6   8 6784.24 240.095   9
   1   6  -8 6956.86 278.978  10
   1   6  -7 42086.2 1104.94   1
   1   6  -7 39374.1 1128.53  10
  -1  -6   7 39170.1 1094.57   9
  -1  -6   7 44143.9 1200.45  38
  -1  -6   7 42887.2 1118.18  36
   1   6  -7 45941.9 1165.45  18
   1   6  -6 6852.51 233.536   1
   1   6  -6 6271.29 250.510  10
  -1  -6   6 5984.18 219.576   9
  -1  -6   6 6373.62 238.191  36
  -1  -6   6 6093.99 290.212  38
   1   6  -5 11629.0 361.078   1
  -1  -6   5 11104.2 351.437   9
   1   6  -5 11174.9 377.739  10
  -1  -6   5 12398.8 370.806  36
  -1  -6   5 11372.6 413.273  38
   1   6  -4 16779.1 484.556   1
  -1  -6   4 15935.6 475.214   9
   1   6  -4 16015.5 496.375  10
  -1  -6   4 16256.7 524.657  38
  -1  -6   4 17298.9 489.282  36
  -1  -6   3 1022.79 108.394  36
   1   6  -3 1396.20 113.658   1
   1   6  -3 1028.97 138.223  35
  -1  -6   3 1188.38 99.3867   9
   1   6  -3 1150.04 115.287  10
  -1  -6   3 957.323 130.900  38
   1   6  -2 45665.6 1163.41   1
   1   6  -2 44721.2 1198.86  35
  -1  -6   2 40514.1 1185.17  38
  -1  -6   2 45663.6 1157.66   9
   1   6  -2 41712.3 1165.75  10
  -1  -6   1 93.0792 79.6348  36
   1   6  -1 103.320 103.771  35
  -1  -6   1 125.904 103.497  38
   1   6  -1 76.5766 89.7410  10
  -1  -6   1 135.221 85.7959   9
   1   6   0 31458.0 804.498  35
   1   6   0 24374.0 729.719  39
  -1  -6   0 27841.2 804.019  38
  -1  -6   0 27113.7 743.982  37
  -1  -6   0 32806.0 770.358  36
   1   6   0 28876.4 782.414  10
  -1  -6   0 30454.5 771.093   9
   1   6   1 73.2320 90.9176   1
   1   6   1 8.23242 98.4762  35
   1   6   1 12.8580 60.6092  39
  -1  -6  -1-101.415 121.971  38
  -1  -6  -1 63.8838 62.1501  37
  -1  -6  -1 44.5802 73.4056  36
  -1  -6  -1 53.1828 85.1327   9
   1   6   1-65.4465 93.9634  10
   1   6   2 2916.89 166.482  35
  -1  -6  -2 2834.86 138.526  37
  -1  -6  -2 2706.31 131.137  36
   1   6   2 2674.54 150.126   1
   1   6   2 2727.78 139.447  39
   1   6   3 93059.3 2258.64   1
   1   6   3 87786.2 2277.79  35
   1   6   3 83318.1 2259.81  39
  -1  -6  -3 88318.3 2258.77  37
  -1  -6  -3 85420.8 2233.87  36
  -1  -6  -3 90667.4 2253.41   9
   1   6   4 96500.6 2393.62   1
   1   6   4 92553.0 2417.16  35
   1   6   4 93512.1 2414.84  39
  -1  -6  -4 93362.3 2405.75  37
  -1  -6  -4 90315.7 2367.52  36
  -1  -6  -4 96129.0 2391.20   9
   1   6   5 57602.1 1475.90   1
   1   6   5 59224.5 1493.41  34
   1   6   5 57153.4 1512.41  39
  -1  -6  -5 53576.7 1447.33  36
  -1  -6  -5 57244.5 1501.87  37
   1   6   5 56570.5 1505.77  35
  -1  -6  -5 57312.4 1473.37   9
   1   6   6 95393.5 2335.81   1
  -1  -6  -6 94921.1 2332.45   9
   1   6   6 97591.6 2357.72  34
  -1  -6  -6 96619.6 2374.41  37
   1   6   6 94599.4 2378.81  35
   1   6   6 96285.4 2388.67  39
   1   6   7 1621.35 115.495   1
  -1  -6  -7 1690.91 113.452   9
  -1  -6  -7 1667.87 112.203  16
   1   6   7 2367.20 150.079  34
   1   6   7 2843.61 189.941  39
   1   6   7 2643.17 168.852  35
  -1  -6  -7 2332.01 163.446  37
  -1  -6  -7 1798.97 110.933  15
  -1  -6  -7 1558.89 103.438  14
   1   6   8 21195.7 605.239   1
  -1  -6  -8 21457.9 603.042   9
  -1  -6  -8 21271.5 606.808  16
   1   6   8 23106.6 646.760  34
   1   6   8 23507.2 692.200  39
   1   6   8 22753.5 674.435  35
  -1  -6  -8 20923.5 596.372  14
  -1  -6  -8 21290.3 598.825  15
   1   6   9 9884.15 325.723   1
   1   6   9 11664.2 425.816  39
   1   6   9 11274.7 377.476  34
  -1  -6  -9 10941.0 344.771  16
  -1  -6  -9 10680.1 328.633  14
  -1  -6  -9 10695.1 329.497  15
   1   6   9 10821.3 404.535  35
  -1  -6  -9 10188.1 325.120   9
  -1  -6 -10 659.774 153.044  32
   1   6  10 732.443 160.900  39
   1   6  10 747.945 146.416  35
   1   6  10 864.673 132.007  34
  -1  -6 -10 898.085 93.0545  15
  -1  -6 -10 845.680 75.1065   9
  -1  -6 -10 908.925 108.142  16
   1   6  11 3859.33 216.161  34
  -1  -6 -11 3476.50 182.995  16
   1   6  11 3613.66 299.739  39
   1   6  11 3411.95 239.651  35
  -1  -6 -11 3879.37 251.070  32
  -1  -6 -11 3907.73 166.472  15
  -1  -6 -12 676.182 94.8743  15
   1   6  12 611.058 218.059  39
  -1  -6 -12 787.524 286.948  32
   1   6  12 509.552 129.838  34
   1   6  12 624.826 154.201  35
  -1  -6 -13 110.081 77.3763  15
   1   6  13 211.975 138.159  35
   1   6  13 191.758 119.976  34
  -1  -6 -13 186.224 86.0293  14
  -1  -6 -13 379.684 193.969  12
   1   6  13 158.995 152.154  13
  -1  -6 -13 445.210 270.680  32
  -1  -6 -14 11177.3 431.501  20
   1   6  14 10724.7 416.531  34
  -1  -6 -14 12225.1 393.303  16
  -1  -6 -14 10651.3 476.912  12
  -1  -6 -14 11973.9 364.308  14
  -1  -6 -14 10873.3 349.590  15
   1   6  15 14860.2 588.860  39
  -1  -6 -15 15041.7 459.585  15
  -1  -6 -15 17730.1 482.388  14
  -1  -6 -15 14721.8 592.653  12
  -1  -6 -15 16844.8 557.539  20
  -1  -6 -15 18159.2 514.747  16
  -1  -6 -16 26648.4 717.451  14
  -1  -6 -16 24932.8 786.980  20
  -1  -6 -16 26068.4 744.861  16
  -1  -6 -17 792.769 121.515  16
  -1  -6 -17 650.832 87.1422  14
  -1  -6 -17 708.343 199.572  20
  -1  -6 -18 4323.93 163.982  14
  -1  -6 -18 4214.35 189.978  16
  -1  -6 -18 4302.79 246.316  20
  -1  -6 -19 3469.26 210.013  20
  -1  -6 -19 3570.17 137.077  14
  -1  -6 -20 905.097 64.3862  14
  -1  -6 -20 934.460 115.959  30
  -1  -6 -20 1034.59 137.819  21
  -1  -6 -20 990.822 140.371  20
  -1  -6 -21 182.077 114.683  21
  -1  -6 -21 252.453 97.2481  30
   1   6  22 58.8621 58.0039  25
  -1  -6 -22 75.9441 60.2822  30
  -1  -6 -22 109.563 82.7117  21
   1   7 -19 1543.96 112.243  19
   1   7 -18 319.998 78.4358  18
   1   7 -18 195.278 105.609  19
   1   7 -18 245.930 80.1645  30
   1   7 -17 2781.75 109.607  23
   1   7 -17 3419.50 154.102  30
   1   7 -17 3233.96 188.386  19
   1   7 -17 3045.62 160.707  18
   1   7 -16 822.007 73.6560  23
   1   7 -16 955.424 117.566  30
   1   7 -16 866.692 122.249  18
   1   7 -16 967.505 145.203  19
   1   7 -15 1577.01 98.5058  23
   1   7 -15 1627.58 147.033  30
   1   7 -15 1698.30 174.938  19
   1   7 -15 1436.61 154.537  18
   1   7 -14 693.126 89.8904  23
   1   7 -14 787.458 149.536  18
   1   7 -14 923.664 169.946  19
   1   7 -14 860.048 131.098  30
   1   7 -13 18924.4 511.755  23
   1   7 -13 19327.5 596.234  18
   1   7 -13 20776.1 622.378  19
   1   7 -13 20578.2 561.440  30
   1   7 -12 261.409 64.0000  29
   1   7 -12 241.168 81.3314  23
   1   7 -12 15.9833 139.148  18
   1   7 -12 284.278 157.516  19
   1   7 -12 220.446 119.229  30
   1   7 -11 6441.90 251.346  30
   1   7 -11 5467.16 190.638  29
   1   7 -11 5884.57 203.673  23
   1   7 -11 6613.23 306.073  19
   1   7 -11 5711.61 285.315  18
  -1  -7  10 5195.77 227.788  36
   1   7 -10 5410.13 287.408  18
   1   7 -10 6137.13 261.164  30
  -1  -7  10 6007.47 334.306  38
  -1  -7   9 2456.92 154.983  36
  -1  -7   9 2279.70 254.414  38
   1   7  -9 2548.12 177.003  30
   1   7  -9 2619.45 208.529  18
   1   7  -8 112.674 70.7497   1
  -1  -7   8 234.621 93.3774  36
  -1  -7   8 39.6164 137.163  38
   1   7  -8 319.158 148.021  18
   1   7  -8 186.957 91.6384  30
   1   7  -7 2453.48 144.745  30
  -1  -7   7 2309.30 133.230   9
   1   7  -7 2266.16 151.827  10
   1   7  -7 2756.67 143.117   1
  -1  -7   7 2588.85 209.165  38
   1   7  -7 2370.74 104.192   5
  -1  -7   7 2607.55 154.597  36
  -1  -7   6 155.085 76.7094   9
  -1  -7   6 349.788 95.2569  36
   1   7  -6 120.166 49.6727   5
   1   7  -6 182.948 85.3680   1
   1   7  -6 151.780 90.5925  10
   1   7  -6 149.411 82.5962  30
  -1  -7   6 328.184 138.826  38
  -1  -7   5 52755.4 1333.55  36
   1   7  -5 47517.7 1276.18   5
   1   7  -5 53742.4 1332.61   1
  -1  -7   5 49137.7 1389.97  38
   1   7  -5 51355.1 1313.70  30
  -1  -7   5 50350.5 1317.92   9
   1   7  -5 47029.5 1333.39  10
  -1  -7   4 80.3307 112.072  38
  -1  -7   4 25.6420 87.9825  36
   1   7  -4 24.1606 89.0139  10
  -1  -7   4 4.74857 78.7536   9
   1   7  -4 126.539 88.3553   1
   1   7  -3 10104.2 328.564   1
  -1  -7   3 9775.86 318.283   9
   1   7  -3 8767.93 322.962  10
  -1  -7   3 8849.12 361.873  38
  -1  -7   2 3012.74 153.699   9
   1   7  -2 2566.45 156.803  10
  -1  -7   2 2128.00 182.856  38
   1   7  -2 3324.45 167.438   1
   1   7  -2 2294.94 178.369  35
  -1  -7   1 9503.64 386.548  38
  -1  -7   1 11767.3 356.001   9
   1   7  -1 10485.2 358.026  10
   1   7  -1 9886.72 379.607  35
  -1  -7   1 11064.3 347.560  36
   1   7   0 17435.8 545.321  10
  -1  -7   0 19026.2 541.731   9
   1   7   0 17459.2 568.160  35
  -1  -7   0 18734.3 532.704  36
   1   7   1 46.4045 96.1217   1
  -1  -7  -1 112.676 77.9412  36
  -1  -7  -1 32.1640 57.5854  15
   1   7   1-5.94330 94.5745  10
  -1  -7  -1 55.6161 90.8634   9
   1   7   1-44.7350 102.297  35
   1   7   2 190.720 98.3035   1
   1   7   2 148.670 100.542  10
  -1  -7  -2 129.665 62.7395  15
  -1  -7  -2 76.0434 72.3726  36
   1   7   2 212.886 96.6978  35
   1   7   2 8.55247 66.0377  39
   1   7   3 3565.72 179.969   1
  -1  -7  -3 3919.68 160.166  36
  -1  -7  -3 3666.66 175.928   9
  -1  -7  -3 3328.96 145.922  15
   1   7   3 3532.02 174.733  39
   1   7   3 3729.13 198.411  35
   1   7   4 8434.77 296.348   1
  -1  -7  -4 8535.52 269.653  36
  -1  -7  -4 7462.33 257.904  16
  -1  -7  -4 8761.32 295.280   9
  -1  -7  -4 8218.27 264.721  15
   1   7   4 8170.83 304.630  39
   1   7   4 8164.88 317.877  35
   1   7   5 83421.2 1980.47   1
  -1  -7  -5 72047.0 1937.61  36
  -1  -7  -5 70745.4 1941.82  16
  -1  -7  -5 82186.0 1975.24   9
  -1  -7  -5 78963.4 1947.25  15
   1   7   5 73544.4 1998.00  39
   1   7   5 74968.8 2007.38  35
   1   7   6 39521.7 978.391   1
  -1  -7  -6 38837.1 973.050   9
  -1  -7  -6 31362.0 927.046  36
  -1  -7  -6 35694.7 950.590  16
   1   7   6 36688.4 1016.45  39
  -1  -7  -6 36684.9 949.017  15
  -1  -7  -6 35261.0 943.565  14
   1   7   6 34794.8 1007.49  35
   1   7   7 88.2742 50.4704   5
  -1  -7  -7 84.8782 79.0762   9
   1   7   7 89.4392 120.873  39
   1   7   7 206.642 103.461  34
   1   7   7 150.616 103.723  35
  -1  -7  -7 186.212 72.7338  14
  -1  -7  -7 272.418 86.6153  16
   1   7   7 74.3157 84.5353   1
   1   7   8 8516.27 294.769   1
  -1  -7  -8 8436.27 290.255   9
   1   7   8 8655.88 321.706  34
  -1  -7  -8 8651.93 292.055  16
   1   7   8 7613.70 248.358   5
  -1  -7  -8 8827.31 281.261  14
  -1  -7  -8 9236.72 287.435  15
   1   7   8 8370.53 341.266  35
   1   7   8 8888.14 362.838  39
   1   7   9 5684.26 218.800   1
  -1  -7  -9 5283.96 213.828   9
   1   7   9 5337.71 323.805  39
  -1  -7  -9 6166.71 236.357  16
  -1  -7  -9 6105.61 222.288  15
  -1  -7  -9 6057.97 219.396  14
   1   7   9 5339.64 248.995  34
   1   7   9 5492.52 278.292  35
  -1  -7 -10 7433.44 329.981  32
   1   7  10 6933.18 358.691  39
  -1  -7 -10 7343.93 277.382  16
   1   7  10 6436.55 290.522  34
  -1  -7 -10 8116.53 265.098  14
  -1  -7 -10 7775.27 264.880  15
   1   7  10 6463.43 319.876  35
  -1  -7 -11 37.6002 86.0346  14
  -1  -7 -11 22.0916 101.785  16
  -1  -7 -11 115.816 86.3808  15
   1   7  11-45.2946 232.313  39
  -1  -7 -11 158.461 194.352  32
   1   7  11 104.536 104.934  34
  -1  -7 -12 8.86084 85.2381  14
  -1  -7 -12-111.282 86.7062  15
  -1  -7 -12 22.8902 107.319  16
   1   7  12 190.108 173.900  39
  -1  -7 -12 302.197 211.319  32
   1   7  12 65.4622 103.878  34
  -1  -7 -13 115.240 177.226  12
   1   7  13-90.3587 133.151  13
  -1  -7 -13 18.6076 80.4515  15
  -1  -7 -13-29.1001 112.353  16
   1   7  13 36.5702 159.811  39
  -1  -7 -13-220.338 204.544  32
   1   7  14 764.126 186.596  39
  -1  -7 -14 1054.46 197.384  12
  -1  -7 -14 966.764 100.485  15
  -1  -7 -14 852.831 179.340  20
  -1  -7 -15 461.284 95.2905  14
  -1  -7 -15 380.892 174.146  20
  -1  -7 -15 418.300 80.7536  15
  -1  -7 -16 38551.7 1012.22  14
  -1  -7 -16 39261.3 1041.10  16
  -1  -7 -17 321.409 153.839  20
  -1  -7 -17 302.025 74.0170  14
  -1  -7 -18 1015.89 83.9988  14
  -1  -7 -18 947.832 148.791  20
  -1  -7 -19 7657.43 294.273  20
  -1  -7 -19 8154.21 240.559  14
  -1  -7 -20 1331.69 145.123  21
  -1  -7 -20 1376.77 154.965  20
  -1  -7 -20 1234.37 67.2466  14
  -1  -7 -20 1107.81 118.514  30
  -1  -7 -21 738.574 68.5922  30
  -1  -7 -21 763.914 97.3771  21
   1   8 -18 196.823 73.3632  19
   1   8 -17 5403.85 161.615  23
   1   8 -17 5107.94 196.818  18
   1   8 -16 1733.11 145.265  19
   1   8 -16 1440.41 122.396  18
   1   8 -16 1507.01 104.637  30
   1   8 -16 1457.76 80.7819  23
   1   8 -15 12654.2 422.576  19
   1   8 -15 13048.5 380.400  30
   1   8 -15 12712.3 352.165  23
   1   8 -14 424.504 131.331  18
   1   8 -14 478.604 140.515  19
   1   8 -14 478.315 78.6888  23
   1   8 -14 588.933 110.618  30
   1   8 -13 134.176 51.1640  29
   1   8 -13 134.973 135.239  18
   1   8 -13 97.8961 146.301  19
   1   8 -13 204.529 83.2319  23
   1   8 -13 77.3782 116.465  30
   1   8 -12 689.192 72.2596  29
   1   8 -12 625.075 152.701  18
   1   8 -12 896.258 167.787  19
   1   8 -12 690.031 93.3215  23
   1   8 -12 776.065 122.227  30
   1   8 -11 7201.64 315.458  18
   1   8 -11 6545.26 213.789  29
   1   8 -11 6940.87 262.270  30
   1   8 -10 6010.97 292.636  18
   1   8 -10 6647.70 306.238  19
   1   8 -10 6051.08 245.599  30
   1   8  -9 87.3180 145.240  18
   1   8  -9 131.043 112.815  30
  -1  -8   9-50.1827 86.7294  36
   1   8  -8 1775.03 195.620  18
  -1  -8   8 1415.69 131.449  36
   1   8  -8 1324.20 158.083  30
   1   8  -8 1449.46 120.422   1
  -1  -8   7 22563.9 631.273   3
   1   8  -7 23402.6 637.407   5
  -1  -8   7 25716.9 706.106  36
   1   8  -7 25522.6 692.616   1
   1   8  -7 25121.7 685.126  30
  -1  -8   7 22852.0 672.265   9
  -1  -8   6 4449.76 200.953   9
   1   8  -6 4554.74 174.288   5
  -1  -8   6 4673.49 219.433  36
   1   8  -5 305.854 64.0342   5
   1   8  -5 258.459 148.505   1
  -1  -8   5 481.384 95.0876   9
  -1  -8   5 464.571 107.142  36
   1   8  -4 50820.2 1357.14   5
  -1  -8   4 52762.4 1405.95   9
  -1  -8   4 54221.3 1415.79  36
   1   8  -4 56245.2 1424.52   1
  -1  -8   3 17306.0 513.243   9
   1   8  -3 16681.4 463.270   5
  -1  -8   2 41153.7 1124.99  15
   1   8  -2 42939.3 1126.06   5
   1   8  -2 48679.1 1195.63   1
  -1  -8   2 48347.9 1184.68  36
  -1  -8   2 47503.5 1183.57   9
   1   8  -2 37062.9 1168.02  10
  -1  -8   1 3622.94 149.806  15
   1   8  -1 3606.44 218.056  35
  -1  -8   1 4282.85 195.210   9
   1   8  -1 3346.70 187.542  10
  -1  -8   1 4049.54 189.006  36
   1   8  -1 3786.47 147.204   5
  -1  -8   0 1640.48 102.051  15
   1   8   0 1474.95 156.853  35
  -1  -8   0 1786.70 138.358   9
   1   8   0 1470.67 135.255  10
  -1  -8   0 1941.47 134.521  36
  -1  -8  -1 2962.30 160.711  36
  -1  -8  -1 2949.41 137.096  15
   1   8   1 2538.93 188.732  35
   1   8   1 3145.79 179.133   1
  -1  -8  -1 3258.23 175.088   9
   1   8   1 2707.16 173.728  10
   1   8   1 2841.38 124.758   5
  -1  -8  -2 17579.3 496.809  36
  -1  -8  -2 16910.2 473.026  15
   1   8   2 15200.5 531.687  35
   1   8   2 18188.8 525.566   1
   1   8   2 15285.2 517.374  10
   1   8   2 15766.3 457.521   5
  -1  -8  -3 27589.0 757.186  36
   1   8   3 24770.7 796.812  35
  -1  -8  -3 29043.3 783.021   9
   1   8   3 25439.2 793.623  10
  -1  -8  -3 27469.3 742.350  15
   1   8   3 26551.3 725.288   5
   1   8   3 30512.7 794.258   1
   1   8   4 343.042 115.356   1
  -1  -8  -4 498.573 81.8716  36
   1   8   4 339.655 96.9943  39
  -1  -8  -4 348.944 102.771   9
   1   8   4 287.021 65.9759   5
  -1  -8  -4 499.514 78.4775  16
  -1  -8  -4 428.000 87.7362  15
   1   8   5 99.8549 60.3855   5
  -1  -8  -5 105.386 93.2109   9
  -1  -8  -5 141.843 77.8075  16
  -1  -8  -5 148.705 86.8196  15
   1   8   5 138.594 113.544   1
   1   8   5 68.1961 100.377  39
  -1  -8  -5 197.593 77.4565  14
  -1  -8  -5 91.8669 65.0828  36
  -1  -8  -6 55897.3 1430.47   9
   1   8   6 57407.8 1443.57   1
  -1  -8  -6 56967.7 1405.45  15
  -1  -8  -6 55186.9 1398.05  14
  -1  -8  -6 53466.8 1402.09  16
   1   8   6 49896.6 1372.11   5
   1   8   6 47909.6 1449.50  39
  -1  -8  -7 2898.72 163.068   9
   1   8   7 2730.36 191.260   1
  -1  -8  -7 2893.17 148.717  14
  -1  -8  -7 2810.44 155.094  16
   1   8   7 2425.08 118.955   5
   1   8   7 2856.54 219.402  39
  -1  -8  -8 1116.09 110.213   9
   1   8   8 1099.45 124.970   1
  -1  -8  -8 946.306 104.780  14
  -1  -8  -8 1019.78 116.596  16
   1   8   8 911.749 102.139   5
  -1  -8  -8 957.996 79.9874   3
   1   8   8 650.297 167.374  39
  -1  -8  -9 7930.17 284.593   9
  -1  -8  -9 8952.62 301.098  16
  -1  -8  -9 8779.96 286.067  14
  -1  -8  -9 9161.49 290.960  15
   1   8   9 7773.52 371.124  39
   1   8   9 7407.86 246.755   5
  -1  -8  -9 7785.35 245.651   3
   1   8   9 7818.97 290.661   1
  -1  -8 -10 330.122 95.9141  14
   1   8  10 148.217 160.417  39
  -1  -8 -10 357.349 57.5778   3
  -1  -8 -10 371.014 100.847  15
  -1  -8 -10 231.342 105.497  16
  -1  -8 -11 14494.2 434.825  15
  -1  -8 -11 14385.6 433.366  14
  -1  -8 -11 14608.9 456.776  16
  -1  -8 -12 250.091 120.222  16
  -1  -8 -12-61.7680 94.7934  15
  -1  -8 -12 13.5480 180.813  32
   1   8  12-146.703 171.774  39
  -1  -8 -12 135.802 92.0861  14
  -1  -8 -13 469.163 95.9214  14
  -1  -8 -13 399.226 120.387  16
  -1  -8 -13 515.036 98.5769  15
  -1  -8 -14 10258.7 333.414  15
  -1  -8 -14 10956.1 345.236  14
  -1  -8 -14 10242.7 400.514  20
  -1  -8 -15 5874.46 213.243  15
  -1  -8 -15 5772.31 290.782  20
  -1  -8 -16 801.902 155.415  20
  -1  -8 -17 61.0135 65.6662  14
  -1  -8 -17 48.0979 124.572  20
  -1  -8 -18 12719.3 350.324  14
  -1  -8 -18 11604.4 387.786  20
  -1  -8 -19 787.107 100.391  30
  -1  -8 -19 913.939 142.038  20
  -1  -8 -19 951.609 65.4441  14
  -1  -8 -20 76.8667 85.4130  21
  -1  -8 -20 49.1539 29.4973  14
   1   9 -17 1348.69 89.5573  19
   1   9 -16 840.281 65.8072  23
   1   9 -16 970.695 104.163  19
   1   9 -16 968.766 92.9789  18
   1   9 -15 8435.01 295.011  19
   1   9 -15 7796.29 281.499  18
   1   9 -15 8660.58 245.014  23
   1   9 -14 283.817 107.752  18
   1   9 -14 225.447 115.432  19
   1   9 -14 225.971 65.4002  23
   1   9 -13 6862.36 289.319  19
   1   9 -13 6545.72 274.558  18
   1   9 -13 7047.08 222.785  23
   1   9 -12 13.6725 130.106  18
   1   9 -12 120.458 129.709  19
   1   9 -12 31.6943 60.1403  29
   1   9 -11 190.094 142.444  19
   1   9 -11 279.562 143.721  18
   1   9 -11 112.842 71.0181  29
   1   9 -10 1.42046 69.3612  29
   1   9 -10-29.3558 143.470  19
   1   9 -10-60.6770 147.039  18
   1   9 -10 20.3344 86.1479  23
   1   9  -9 5821.85 295.260  18
   1   9  -9 6030.06 213.770  23
   1   9  -8 215.416 161.073  18
   1   9  -8 192.100 64.3939   5
  -1  -9   8 128.173 93.7266  36
   1   9  -7 408.787 74.4835   5
  -1  -9   7 327.141 101.952  36
  -1  -9   7 407.958 65.7761   3
   1   9  -7 394.587 97.9573   1
   1   9  -6 17.7290 73.0433   5
  -1  -9   6 162.802 100.165  36
  -1  -9   6 74.3577 63.5544   3
   1   9  -6 57.7196 97.2166   1
  -1  -9   6 57.7178 79.9036   9
  -1  -9   5 15508.5 498.315   9
  -1  -9   5 15661.9 512.167  36
   1   9  -5 16027.3 458.022   5
  -1  -9   5 15885.3 453.975   3
   1   9  -5 16597.3 518.616   1
  -1  -9   4 809.508 114.105   9
   1   9  -4 770.615 148.919   1
   1   9  -4 765.786 104.775   5
  -1  -9   3 37725.7 1044.08   9
   1   9  -3 36710.4 994.855   5
   1   9  -3 39894.2 1070.73   1
  -1  -9   2 5192.02 192.229  15
  -1  -9   2 5254.62 240.586  36
  -1  -9   2 5826.56 248.355   9
   1   9  -2 5383.14 212.818   5
   1   9  -2 6107.45 293.110   1
  -1  -9   1 1012.78 91.2858  15
  -1  -9   1 1194.90 125.914  36
  -1  -9   1 965.831 123.945   9
   1   9  -1 900.393 107.682   5
   1   9  -1 1097.47 180.327   1
  -1  -9   0 764.623 114.655  36
  -1  -9   0 729.728 125.342   9
  -1  -9   0 701.788 87.8291  15
  -1  -9  -1 13038.9 397.440  15
  -1  -9  -1 13883.1 445.878   9
   1   9   1 13375.5 391.513   5
   1   9   1 14393.7 470.114   1
  -1  -9  -2 4150.30 193.193  36
   1   9   2 4551.45 252.280   1
   1   9   2 3905.78 174.197   5
  -1  -9  -2 4055.81 177.770  15
  -1  -9  -3 12847.1 379.016  15
  -1  -9  -3 11557.9 384.806  36
  -1  -9  -3 12996.1 420.531   9
   1   9   3 11818.7 363.638   5
   1   9   3 13230.8 444.216   1
  -1  -9  -4 904.362 112.024  15
  -1  -9  -4 1197.84 103.119  14
  -1  -9  -4 762.604 100.125  36
  -1  -9  -4 869.666 128.407   9
   1   9   4 704.432 133.965  10
   1   9   4 779.048 127.795   5
   1   9   4 748.666 183.707   1
  -1  -9  -5 34542.7 890.947  14
  -1  -9  -5 36239.2 900.803  15
  -1  -9  -5 28300.1 882.352  36
   1   9   5 32519.0 876.311   5
  -1  -9  -5 35293.2 934.004   9
   1   9   5 28883.8 943.198  10
   1   9   5 35933.1 953.186   1
  -1  -9  -6 26294.7 703.778  15
  -1  -9  -6 26300.9 696.887  14
   1   9   6 25701.0 740.916   1
   1   9   6 24639.4 675.428   5
  -1  -9  -6 24998.4 727.133   9
  -1  -9  -7 267.292 76.9323   3
   1   9   7 218.558 111.274   1
  -1  -9  -7 214.257 97.0628   9
  -1  -9  -7 237.418 106.176  15
  -1  -9  -7 417.741 94.9647  14
   1   9   7 238.101 84.2049   5
   1   9   8 67900.0 2084.39  39
  -1  -9  -8 83471.7 2039.85  16
   1   9   8 75238.7 2050.79   1
  -1  -9  -8 88507.3 2034.22  14
  -1  -9  -8 78995.1 1996.18   3
   1   9   8 78016.2 1996.50   5
  -1  -9  -8 72965.7 2040.75   9
  -1  -9  -9 7819.54 259.894  14
   1   9   9 5948.72 319.122  39
  -1  -9  -9 7249.96 266.779  16
   1   9   9 6724.43 220.034   5
  -1  -9  -9 6767.60 218.594   3
  -1  -9  -9 5631.00 250.764   9
  -1  -9 -10 19560.5 521.325  14
  -1  -9 -10 19286.0 525.260  15
  -1  -9 -10 16036.4 473.099   3
   1   9  10 14587.2 584.320  39
  -1  -9 -10 18999.2 535.849  16
  -1  -9 -11 128.456 93.8903  14
  -1  -9 -11 76.7767 99.0209  15
  -1  -9 -12 274.724 93.8689  14
  -1  -9 -12 253.445 97.8814  15
  -1  -9 -13 295.420 89.4004  14
  -1  -9 -13 94.9653 168.216  20
  -1  -9 -13 323.237 91.4588  15
  -1  -9 -14 1201.71 164.683  20
  -1  -9 -14 1204.83 101.130  15
  -1  -9 -14 1205.87 104.185  14
  -1  -9 -15 515.132 82.1536  14
  -1  -9 -15 387.193 133.150  20
  -1  -9 -15 468.611 75.1487  15
  -1  -9 -16 14332.5 443.954  20
  -1  -9 -17 2347.15 147.560  20
  -1  -9 -18 1249.49 117.709  20
  -1  -9 -19 49.3490 32.7221  14
  -1  -9 -19 102.934 80.5865  21
   1  10 -15 5277.59 188.891  19
   1  10 -15 5290.29 188.960  18
   1  10 -14 1512.98 85.8513  23
   1  10 -14 1361.08 115.296  19
   1  10 -14 1316.12 113.027  18
   1  10 -13 1959.73 140.355  19
   1  10 -13 1843.63 136.550  18
   1  10 -12 3004.42 122.515  23
   1  10 -12 2717.63 176.235  19
   1  10 -12 2733.65 173.256  18
   1  10 -11 3457.06 131.770  29
   1  10 -11 3905.75 147.728  23
   1  10 -11 3903.39 208.747  19
   1  10 -11 3582.53 206.393  18
   1  10 -10 755.458 79.1680  29
   1  10 -10 742.554 88.0386  23
   1  10 -10 761.856 147.471  18
   1  10 -10 805.648 152.997  19
   1  10  -9 365.314 79.8411  29
   1  10  -9 376.203 86.4443  23
   1  10  -9 308.275 142.778  19
   1  10  -9 380.352 151.202  18
   1  10  -8 111.613 91.2715  23
   1  10  -8 120.597 58.4863   5
   1  10  -7 708.069 93.1874  23
   1  10  -7 679.538 78.0594   5
  -1 -10   7 665.465 70.6575   3
   1  10  -6 6896.54 228.796   5
  -1 -10   6 6625.36 223.241   3
  -1 -10   5 4815.24 174.529   3
   1  10  -5 4868.54 179.520   5
  -1 -10   5 4316.95 211.649   9
   1  10  -5 5233.94 282.881  18
  -1 -10   5 4324.73 217.991  36
   1  10  -5 4425.84 220.168   1
  -1 -10   4 854.186 110.683   9
   1  10  -4 1070.60 185.202  18
   1  10  -4 937.223 97.9099   5
  -1 -10   4 905.950 89.0513   3
   1  10  -4 858.409 126.466   1
  -1 -10   3 5912.85 206.810   3
   1  10  -3 5789.50 210.843   5
   1  10  -3 5948.03 267.001   1
  -1 -10   3 5444.36 244.275   9
   1  10  -3 6279.29 307.108  18
  -1 -10   3 5269.69 244.716  36
  -1 -10   2 2769.60 177.410  36
  -1 -10   2 2912.23 138.000  15
   1  10  -2 3354.52 201.342   1
  -1 -10   2 3347.14 146.573   3
   1  10  -2 3146.92 151.780   5
  -1 -10   2 3214.24 184.874   9
  -1 -10   1 11787.3 424.267  36
  -1 -10   1 12467.2 385.465  15
   1  10  -1 13415.1 455.373   1
   1  10  -1 13134.2 391.210   5
  -1 -10   1 13965.7 390.370   3
  -1 -10   1 13244.5 439.746   9
  -1 -10   0 205.679 83.6613  15
  -1 -10   0 195.765 97.6718   9
  -1 -10   0 223.770 84.7490   3
  -1 -10   0 138.159 93.9874  36
  -1 -10  -1 2608.76 164.927  36
  -1 -10  -1 2886.10 137.116  14
  -1 -10  -1 2810.34 146.658  15
   1  10   1 3227.55 204.743   1
   1  10   1 2970.36 150.333   5
  -1 -10  -1 3104.79 145.530   3
  -1 -10  -1 2793.97 177.294   9
  -1 -10  -2 10438.4 322.982  14
  -1 -10  -2 10261.7 331.318  15
   1  10   2 10141.7 386.570   1
   1  10   2 10487.7 324.038   5
  -1 -10  -2 9641.79 349.053  36
  -1 -10  -3 1091.35 113.578  36
  -1 -10  -3 1491.09 139.878   9
  -1 -10  -3 1573.55 109.960  14
  -1 -10  -3 1573.19 123.814  15
   1  10   3 1412.93 117.177   5
  -1 -10  -3 1527.88 111.465   3
   1  10   3 1354.01 152.783   1
  -1 -10  -4 2397.05 165.482   9
  -1 -10  -4 2417.15 134.561  14
  -1 -10  -4 2480.63 149.120  15
  -1 -10  -4 2298.05 130.056   3
   1  10   4 2302.73 135.149   5
   1  10   4 2468.01 182.302   1
  -1 -10  -5 1519.14 140.973   9
  -1 -10  -5 1504.32 131.066  15
  -1 -10  -5 1593.95 116.528  14
  -1 -10  -5 1776.78 111.786   3
   1  10   5 1809.55 118.892   5
   1  10   5 1531.25 153.438   1
  -1 -10  -6 28747.8 900.334   9
   1  10   6 29082.8 908.079   1
   1  10   6 31674.6 856.163   5
  -1 -10  -6 32900.1 857.175   3
  -1 -10  -6 34220.5 877.151  14
  -1 -10  -6 34959.2 887.313  15
  -1 -10  -7 788.549 118.762  15
  -1 -10  -7 632.267 100.056  14
  -1 -10  -7 562.028 84.5417   3
   1  10   7 614.526 90.8767   5
   1  10   7 526.424 112.999   1
  -1 -10  -7 549.185 103.879   9
  -1 -10  -8 15152.5 443.977  14
  -1 -10  -8 15443.8 454.143  15
  -1 -10  -8 14711.2 417.929   3
   1  10   8 14123.6 418.990   5
   1  10   9 3880.37 154.129   5
  -1 -10  -9 3954.20 149.789   3
  -1 -10 -10 2092.52 141.444  15
  -1 -10 -10 1874.81 125.280  14
  -1 -10 -10 1614.62 84.8791   3
  -1 -10 -11 3138.09 162.482  15
  -1 -10 -11 3168.29 153.734  14
  -1 -10 -12 491.661 98.0398  15
  -1 -10 -12 506.245 136.988  20
  -1 -10 -12 624.314 90.0614  14
  -1 -10 -13 8576.61 268.593  15
  -1 -10 -13 8862.89 269.217  14
  -1 -10 -14 928.333 84.5597  15
  -1 -10 -14 959.637 84.3823  14
  -1 -10 -14 733.244 121.513  20
  -1 -10 -15 622.531 70.4186  14
  -1 -10 -15 475.733 103.129  20
  -1 -10 -16 172.809 90.8143  20
  -1 -10 -16 190.086 56.1049  14
  -1 -10 -17 92.2710 40.5632  14
  -1 -10 -18 1892.89 90.6125  21
   1  11 -13 6459.79 168.030  23
   1  11 -13 5674.34 193.746  18
   1  11 -12 2475.54 139.378  19
   1  11 -12 2803.46 145.123  18
   1  11 -11 87.2820 64.2894  23
   1  11 -11-53.6366 97.6310  18
   1  11 -11 53.8372 91.7332  19
   1  11 -10 2257.10 155.715  19
   1  11 -10 2495.55 162.506  18
   1  11 -10 2505.68 110.206  23
   1  11 -10 2404.32 100.134  29
   1  11  -9 163.450 116.934  19
   1  11  -9 146.432 66.5056  23
   1  11  -9 191.153 62.3991  29
   1  11  -8 79.7106 118.591  19
   1  11  -8 61.8949 67.1388  29
   1  11  -8-3.61642 66.1586  23
   1  11  -7 195.775 62.5140   5
   1  11  -7 278.657 69.6791  23
  -1 -11   7 193.627 53.2049   3
   1  11  -6 12.8370 68.5823  23
   1  11  -6 20.0112 70.9693   5
   1  11  -6 131.510 141.772  18
  -1 -11   6 40.0344 56.7904   3
   1  11  -5 4111.10 161.424  23
   1  11  -5 4621.01 256.004  18
  -1 -11   5 4293.57 158.602   3
   1  11  -5 4166.29 168.428   5
   1  11  -4 12893.0 372.522  23
  -1 -11   4 13207.0 379.355   3
   1  11  -4 12769.2 383.735   5
   1  11  -3 768.945 76.0584  23
   1  11  -3 798.722 172.697  18
  -1 -11   3 644.099 86.1726   3
   1  11  -3 618.604 103.992   5
   1  11  -2 3450.89 158.069   5
  -1 -11   2 3339.63 145.332   3
  -1 -11   2 2777.70 130.641  15
   1  11  -2 3043.38 226.302  18
   1  11  -2 2910.02 122.503  23
   1  11  -1 8451.32 275.684   5
  -1 -11   1 8934.14 272.179   3
  -1 -11   1 7524.49 260.913  15
   1  11  -1 8050.08 350.132  18
  -1 -11   0 8571.80 286.150  15
  -1 -11   0 9422.91 290.350   3
   1  11   1 366.706 100.548   5
  -1 -11  -1 283.671 86.8329  15
  -1 -11  -1 312.945 89.1811   3
   1  11   2 1298.84 117.562   5
  -1 -11  -2 1120.77 89.0521  14
  -1 -11  -2 1075.59 108.442  15
   1  11   3 7134.23 245.489   5
  -1 -11  -3 6720.43 233.046  14
  -1 -11  -3 7098.16 250.604  15
  -1 -11  -4 303.301 76.1837  14
   1  11   4 209.784 100.024   5
  -1 -11  -4 356.403 98.9225  15
  -1 -11  -4 225.473 84.5558   3
   1  11   5 1737.55 121.920   5
  -1 -11  -5 1682.73 109.908   3
  -1 -11  -5 1445.30 108.043  14
  -1 -11  -5 1667.53 130.669  15
  -1 -11  -6 2827.35 133.007   3
   1  11   6 2874.43 146.019   5
  -1 -11  -6 2778.86 156.615  15
  -1 -11  -6 2686.45 136.341  14
   1  11   7 15256.4 446.146   5
  -1 -11  -7 15629.3 442.180   3
  -1 -11  -7 15838.3 456.541  14
  -1 -11  -7 16691.9 472.851  15
  -1 -11  -8 2029.03 105.651   3
   1  11   8 2019.09 112.669   5
  -1 -11  -8 2093.30 138.780  15
  -1 -11  -8 2040.98 118.436  14
  -1 -11  -9 469.457 59.9815   3
   1  11   9 478.519 71.1444   5
  -1 -11  -9 514.936 82.4780  14
  -1 -11 -10 116.674 70.4714  14
  -1 -11 -11 53.3035 78.7834  15
  -1 -11 -11 5.99394 65.2013  14
  -1 -11 -12-4.41231 71.6436  15
  -1 -11 -12 146.758 62.8934  14
  -1 -11 -13 1004.89 82.8090  15
  -1 -11 -13 1104.46 77.8641  14
  -1 -11 -14 6594.94 199.467  14
  -1 -11 -14 6393.70 198.655  15
  -1 -11 -15 740.869 54.2020  14
   1  12 -11 3329.77 104.410  23
   1  12 -11 3076.08 127.335  18
   1  12 -10 436.732 80.0381  18
   1  12 -10 550.763 53.1113  23
   1  12  -9 110.916 55.7445  29
   1  12  -9 28.3564 79.6103  19
   1  12  -9 26.0406 59.2971  23
   1  12  -8 3320.01 120.686  29
   1  12  -8 3542.43 119.508  23
   1  12  -7 232.551 64.3290  29
   1  12  -7 228.791 108.883  18
   1  12  -7 193.385 98.7558  19
   1  12  -7 43.3103 55.6242  23
   1  12  -6 6803.31 193.824  23
   1  12  -6 6785.41 260.783  18
   1  12  -6 6163.32 189.748   5
  -1 -12   6 5760.01 184.585   3
   1  12  -5 814.031 65.7614  23
  -1 -12   5 808.169 67.1321   3
   1  12  -5 789.024 73.8436   5
   1  12  -5 950.428 136.341  18
   1  12  -4 4101.82 142.162  23
   1  12  -4 4263.68 157.047   5
  -1 -12   4 4424.74 153.548   3
   1  12  -4 4354.51 222.580  18
   1  12  -3 18614.8 509.662  23
   1  12  -3 19999.0 529.454   5
  -1 -12   3 19778.7 525.062   3
   1  12  -3 19329.3 596.584  18
   1  12  -2 4314.66 167.875   5
  -1 -12   2 4443.10 162.436   3
  -1 -12   1 2353.90 114.795  15
   1  12  -1 2438.55 183.573  18
   1  12  -1 2860.28 136.173   5
  -1 -12   1 3090.50 130.999   3
   1  12   0 48.7967 125.394  18
  -1 -12   0 94.1053 74.7586   3
  -1 -12   0 21.4300 65.5502  15
  -1 -12  -1 1576.39 103.657  15
   1  12   1 1731.69 115.218   5
  -1 -12  -1 1741.62 109.168   3
   1  12   1 1386.76 153.948  18
  -1 -12  -2 2681.39 131.252  15
   1  12   2 2861.65 137.993   5
  -1 -12  -3 74.8720 80.6438  15
   1  12   3 144.933 85.1050   5
  -1 -12  -4 2221.03 127.275  15
  -1 -12  -4 1942.65 99.5451  14
   1  12   4 2240.87 122.360   5
  -1 -12  -4 2361.70 117.640   3
  -1 -12  -5 1392.64 109.340  15
  -1 -12  -5 1217.67 82.0179  14
  -1 -12  -5 1393.68 93.1662   3
   1  12   5 1429.80 101.997   5
  -1 -12  -6 181.338 82.9150  15
  -1 -12  -6 143.311 64.9081   3
  -1 -12  -6 163.263 58.1383  14
   1  12   6 98.5667 72.6642   5
  -1 -12  -7 1897.24 118.249  15
  -1 -12  -7 1791.60 95.1057  14
   1  12   7 1643.90 97.9958   5
  -1 -12  -7 1661.25 91.1472   3
  -1 -12  -8 11901.5 351.063  14
   1  12   8 12381.1 345.997   5
  -1 -12  -8 12421.5 342.371   3
  -1 -12  -9 314.053 58.2528  14
  -1 -12  -9 239.505 80.4407  15
   1  12   9 265.225 52.3129   5
  -1 -12 -10 4852.45 160.487  14
  -1 -12 -11-93.6711 69.7296  15
  -1 -12 -11 18.0803 46.9583  14
  -1 -12 -12 597.018 51.8984  14
  -1 -12 -12 652.916 65.1009  15
  -1 -12 -13 449.082 48.9373  15
   1  13  -7 110.790 60.5841  18
   1  13  -7 69.8210 41.7954  29
   1  13  -6 2152.73 119.621  18
   1  13  -6 2264.93 89.9800  29
   1  13  -5 2001.06 122.691  18
  -1 -13   5 2148.03 77.2427   3
  -1 -13   4 13608.0 361.317   3
   1  13  -4 14206.8 367.043   5
   1  13  -3 265.904 70.7739   5
   1  13  -3 241.618 93.3746  18
  -1 -13   3 224.364 51.8936   3
   1  13  -2 3108.53 122.565   5
  -1 -13   2 3057.59 112.301   3
   1  13  -1 3113.98 123.139   5
  -1 -13   1 2961.26 112.749   3
  -1 -13   0 2666.91 111.618   3
  -1 -13  -1 1972.41 94.6551   3
   1  13   1 1861.30 104.352   5
  -1 -13  -1 1633.05 84.7155  15
   1  13   2 524.050 79.7110   5
  -1 -13  -2 481.769 63.9122  15
   1  13   3 487.442 79.3678   5
  -1 -13  -3 439.789 67.4499  15
   1  13   4 4992.17 171.130   5
  -1 -13  -4 5140.86 162.741   3
  -1 -13  -4 4687.17 168.367  15
  -1 -13  -5 133.463 65.4953  15
   1  13   5 97.0899 69.9829   5
  -1 -13  -5 194.563 55.3035   3
   1  13   6 9928.11 282.235   5
  -1 -13  -6 9916.00 275.362   3
  -1 -13  -6 9835.44 290.544  15
   1  13   7 260.047 65.0830   5
  -1 -13  -7 259.316 68.6954  15
  -1 -13  -8 723.547 69.7647  15
   1  13   8 686.155 55.1958   5
  -1 -13  -9 3148.53 117.145  15
   1  14  -3 2167.54 72.1795  29
   1  14  -2 723.960 45.4703  29
   1  14  -1-2.00640 42.0501   5
   1  14  -1-23.7822 40.3126  29
  -1 -14   0 13.8101 33.8809   3
   1  14   0 38.2095 40.8482  29
   1  14   1 4020.65 129.307  29
  -1 -14  -1 4840.15 132.489   3
   1  14   2 2118.31 86.7285   5
  -1 -14  -3 1012.61 51.7434   3
   1  14   3 1042.98 61.1241   5
   1  14   4 634.628 48.8961   5
  -2  13   6 657.587 47.5931   5
   2 -13  -5 92.2815 35.7647   3
  -2  13   5 114.878 46.2157   5
   2 -13  -4 645.678 50.3361   3
  -2  13   4 545.457 58.1151   5
   2 -13  -3-6.29223 43.4653   3
  -2  13   3 37.7506 53.8256   5
  -2  13   2 49.0386 91.4536  18
  -2  13   2 36.3223 57.3219   5
   2 -13  -1 84.4716 47.3397   3
  -2  13   1 58.3706 89.6720  18
  -2  13   1 108.688 59.3170   5
   2 -13   0 2288.99 89.6852   3
   2 -13   1 18187.4 489.278   3
  -2  13  -1 19428.1 493.938   5
  -2  13  -2 3232.13 104.274   5
   2 -13   2 2890.68 95.8784   3
  -2  13  -3 15147.6 338.949   5
   2 -13   3 13928.1 334.607   3
  -2  13  -4 429.574 82.4420  18
  -2  13  -4 735.579 44.8966   5
   2 -12 -11 337.872 85.1649  22
   2 -12  -9 412.780 67.9009  15
  -2  12   8 20803.8 552.658   5
   2 -12  -8 22519.8 577.177  15
   2 -12  -7 141.954 47.7335   3
  -2  12   7 196.460 57.6555   5
  -2  12   6 25979.7 666.695   5
   2 -12  -6 24930.4 662.409   3
  -2  12   5 1607.02 95.4742   5
   2 -12  -5 1653.03 87.5904   3
   2 -12  -5 1732.81 111.455  15
   2 -12  -4 7330.52 227.754   3
  -2  12   4 7745.95 234.486   5
   2 -12  -4 7389.26 246.513  15
   2 -12  -3 39.0455 63.0557   3
  -2  12   3 88.4698 71.6387   5
   2 -12  -3 58.8843 79.1066  15
  -2  12   2 1728.51 104.510   5
   2 -12  -2 1613.39 108.927  15
  -2  12   1 163.170 77.0088   5
   2 -12  -1 157.961 67.2244   3
   2 -12   0 12065.4 343.477   3
  -2  12  -1 1936.35 108.264   5
   2 -12   1 1879.23 100.574   3
  -2  12  -2 23780.0 609.093   5
   2 -12   2 21891.9 601.861   3
  -2  12  -3 5251.83 169.819   5
   2 -12   3 5034.68 163.699   3
  -2  12  -4 4707.85 153.456   5
   2 -12   4 4475.10 147.291   3
  -2  12  -5 10830.1 293.108   5
   2 -12   5 10563.6 289.589   3
  -2  12  -6 1039.44 122.548  18
   2 -12   6 1088.18 55.6704   3
  -2  12  -7 171.287 90.4783  18
  -2  12  -7-58.3431 57.6756  23
  -2  12  -8 226.130 72.9845  18
  -2  12  -8 195.004 82.4276  19
  -2  12  -8 387.279 49.8096  23
  -2  12  -9 99.6384 73.0569  19
  -2  12  -9 44.3428 40.3845  23
  -2  12 -10 1260.96 53.4821  23
   2 -11 -14 2349.74 137.554  20
   2 -11 -13 792.571 119.059  20
   2 -11 -13 773.273 106.587  22
   2 -11 -12 1401.11 163.110  22
   2 -11 -12 1461.71 135.520  32
   2 -11 -11 152.523 119.703  32
   2 -11 -11 107.087 61.5708  15
   2 -11 -10 462.835 132.505  32
   2 -11 -10 297.267 74.8943  15
  -2  11   9 5769.12 179.496   5
   2 -11  -9 6214.86 211.025  15
   2 -11  -9 5571.56 263.243  32
   2 -11  -8 63.0697 51.7950   3
  -2  11   8-25.2201 59.7703   5
   2 -11  -8 104.305 149.528  32
   2 -11  -8 66.1744 82.8581  15
   2 -11  -7 2099.58 199.216  32
   2 -11  -7 2026.06 100.494   3
  -2  11   7 2162.17 108.323   5
  -2  11   6 42.5339 70.9110   5
   2 -11  -6 115.920 65.9292   3
   2 -11  -5 1194.88 116.479  15
  -2  11   5 1312.98 99.2716   5
   2 -11  -5 1389.14 95.5642   3
   2 -11  -4 3685.30 179.308  15
  -2  11   4 3746.08 158.120   5
   2 -11  -4 3986.90 156.353   3
   2 -11  -3 1276.22 99.7549   3
  -2  11   3 1214.81 107.642   5
   2 -11  -3 1247.71 119.798  15
   2 -11  -3 1375.21 295.119  26
  -2  11   2 545.959 98.3130   5
   2 -11  -2 589.366 106.333  15
   2 -11  -2 765.237 287.541  26
   2 -11  -1 1275.20 103.154   3
  -2  11   1 1281.07 110.962   5
   2 -11  -1 1273.93 116.891  15
   2 -11  -1 1431.64 300.873  26
   2 -11   0 5196.17 188.004   3
   2 -11   0 4846.80 199.466  15
   2 -11   0 5370.51 357.323  26
  -2  11  -1 8934.78 288.790   5
   2 -11   1 9365.48 284.623   3
   2 -11   1 8772.52 294.111  15
   2 -11   2 9633.18 411.952  26
  -2  11  -2 8937.16 283.795   5
   2 -11   2 9043.13 279.932   3
   2 -11   3 11721.7 440.121  26
   2 -11   3 10922.5 325.130   3
  -2  11  -3 11018.9 330.014   5
  -2  11  -4 7568.25 246.648   5
   2 -11   4 8113.06 244.578   3
  -2  11  -5 1167.67 168.696  18
   2 -11   5 1365.70 85.2531   3
  -2  11  -5 1323.64 91.4373   5
  -2  11  -6 587.048 143.745  18
   2 -11   6 870.284 68.8119   3
  -2  11  -6 704.030 72.6322   5
   2 -11   7 170.842 47.1352   3
  -2  11  -7 115.160 50.7918   5
  -2  11  -7 273.094 125.547  18
  -2  11  -8 666.544 122.078  18
  -2  11  -9 1164.44 140.509  19
  -2  11  -9 1599.67 126.034  18
  -2  11 -10 955.951 123.270  19
  -2  11 -10 980.244 100.620  18
  -2  11 -11 2908.98 133.182  18
  -2  11 -11 2525.22 152.452  19
  -2  11 -12-99.7728 70.1785  19
   2 -10 -16 7917.49 264.395  20
   2 -10 -15 803.079 114.380  22
   2 -10 -15 702.914 46.7776  14
   2 -10 -14 544.477 134.911  22
   2 -10 -14 595.498 171.217  20
   2 -10 -14 447.253 46.6898  14
   2 -10 -14 583.514 166.282  32
   2 -10 -13 1245.65 147.785  22
   2 -10 -13 1249.47 178.737  32
   2 -10 -13 884.463 62.3027  14
   2 -10 -12 245.104 165.742  32
   2 -10 -12 66.4976 46.7439  14
   2 -10 -12 74.1119 64.4014  15
   2 -10 -11 1388.85 101.635  15
   2 -10 -11 1171.04 75.6364  14
   2 -10 -10 3059.14 250.596  32
   2 -10 -10 2690.10 137.651  15
  -2  10   9 1187.28 89.1072   5
   2 -10  -9 1167.30 74.5281   3
   2 -10  -9 1259.74 242.600  32
   2 -10  -9 1149.55 110.235  15
  -2  10   8 3033.71 136.398   5
   2 -10  -8 2947.64 126.457   3
   2 -10  -8 3404.36 289.316  32
   2 -10  -8 3133.54 161.454  15
  -2  10   7 593.046 88.8851   5
   2 -10  -7 651.220 79.0926   3
   2 -10  -7 632.833 212.914  32
   2 -10  -7 581.366 110.877  15
   2 -10  -6 9161.68 285.621   3
  -2  10   6 9309.24 289.968   5
  -2  10   5 22159.7 618.388   5
   2 -10  -5 22253.0 616.052   3
   2 -10  -4 20448.9 584.397  15
  -2  10   4 19823.2 560.777   5
   2 -10  -4 19552.5 557.702   3
   2 -10  -3 420.821 283.770  26
   2 -10  -3 350.411 109.684  15
   2 -10  -3 318.088 104.436   9
  -2  10   3 292.561 121.437   1
   2 -10  -3 407.229 86.2731   3
  -2  10   3 190.469 176.951  35
  -2  10   3 313.724 94.9248   5
   2 -10  -2 20959.1 692.797  26
   2 -10  -2 15510.3 539.244  36
   2 -10  -2 18585.7 530.568  15
  -2  10   2 18684.4 585.342   1
  -2  10   2 15917.3 666.890  35
  -2  10   2 18682.3 512.567   5
   2 -10  -1 1152.90 270.413  26
   2 -10  -1 783.893 114.493  36
   2 -10  -1 847.063 116.568  15
  -2  10   1 945.869 141.230   1
  -2  10   1 445.493 210.347  35
  -2  10   1 802.406 105.868   5
   2 -10  -1 800.344 97.9427   3
   2 -10   0 20807.4 654.617   9
   2 -10   0 25517.9 757.954  26
   2 -10   0 18971.8 639.004  36
   2 -10   0 22167.9 618.438  15
  -2  10   0 19060.0 759.622  35
   2 -10   0 23211.9 603.629   3
   2 -10   1 1102.62 126.309   9
   2 -10   1 1363.92 105.050   3
   2 -10   1 681.201 113.065  36
   2 -10   1 1034.58 247.070  26
   2 -10   1 1106.46 114.190  15
  -2  10  -1 1297.27 149.936   1
  -2  10  -1 455.954 191.392  35
   2 -10   2 144.622 89.0544  15
  -2  10  -2 145.691 87.3780   5
   2 -10   2 85.2834 208.976  26
   2 -10   2 86.6416 79.3939   3
   2 -10   2 72.7309 96.2262  36
   2 -10   3 11349.4 337.592   3
  -2  10  -3 11231.2 341.543   5
   2 -10   3 10858.1 347.909  15
   2 -10   3 11813.3 459.740  26
   2 -10   4 1270.50 204.367  26
   2 -10   4 1121.48 93.2047   3
  -2  10  -4 1190.02 101.749   5
  -2  10  -5 13416.4 400.960   5
   2 -10   5 14248.2 399.875   3
  -2  10  -6 2273.92 118.233   5
   2 -10   6 2317.44 110.710   3
  -2  10  -7 6006.90 196.546   5
   2 -10   7 5672.38 188.336   3
  -2  10  -8 2300.27 104.018   5
  -2  10  -8 2809.86 196.199  18
  -2  10  -9 528.200 129.779  18
  -2  10 -10-35.1287 103.624  18
  -2  10 -10 13.2003 127.126  19
  -2  10 -11 5182.78 211.500  18
  -2  10 -11 5526.90 246.721  19
  -2  10 -12 326.131 77.7568  18
  -2  10 -12 331.314 111.665  19
  -2  10 -13 8925.88 246.038  23
  -2  10 -13 7704.86 284.218  19
  -2  10 -14 235.340 42.7473  23
  -2  10 -14 256.235 77.0778  19
   2  -9 -18 159.207 80.8884  20
   2  -9 -17 2429.69 87.8243  14
   2  -9 -17 2264.67 126.490  22
   2  -9 -16 47.5328 129.962  22
   2  -9 -16 2.66755 45.3456  14
   2  -9 -16-205.165 168.701  20
   2  -9 -15 12.7225 127.695  22
   2  -9 -15 5.44241 50.4074  14
   2  -9 -15 38.6064 143.944  20
   2  -9 -15-97.9008 172.642  32
   2  -9 -14 2581.91 191.103  22
   2  -9 -14 2575.54 113.562  14
   2  -9 -14 2774.48 238.729  32
   2  -9 -13 188.341 62.1776  14
   2  -9 -13 336.499 202.588  32
   2  -9 -12 230.730 79.6707  15
   2  -9 -12 150.017 65.8083  14
   2  -9 -12 249.697 219.534  32
   2  -9 -11 5504.85 196.003  14
   2  -9 -11 5638.74 210.468  15
   2  -9 -10 90.7939 42.6155   3
   2  -9 -10 94.3534 87.9918  15
   2  -9 -10-71.2339 236.620  32
   2  -9 -10 101.713 63.2102  14
   2  -9  -9 238.986 95.4629  15
  -2   9   9 299.937 67.6093   5
   2  -9  -9 118.449 65.6275  14
   2  -9  -9 199.271 59.0968   3
  -2   9   8 3807.70 301.129  35
   2  -9  -8 2817.68 168.914   8
  -2   9   8 3346.57 141.206   5
   2  -9  -8 3584.12 139.018   3
  -2   9   8 3351.22 249.553  39
   2  -9  -8 3127.28 137.406  14
   2  -9  -8 3825.97 174.299  15
   2  -9  -7 1087.82 119.910  15
   2  -9  -7 795.265 113.836   8
  -2   9   7 891.825 125.897   1
   2  -9  -7 1010.85 89.0105   3
  -2   9   7 964.666 94.5287   5
  -2   9   7 660.589 169.492  39
  -2   9   7 558.796 203.052  35
   2  -9  -7 806.829 334.767  26
   2  -9  -6 36451.7 1112.20   9
  -2   9   6 39432.8 1259.24  35
  -2   9   6 40812.1 1067.49   5
   2  -9  -6 40757.1 1065.48   3
  -2   9   6 36220.9 1171.18  39
   2  -9  -6 43960.2 1097.59  15
  -2   9   5 16144.4 435.690   5
   2  -9  -5 16864.4 435.155   3
  -2   9   5 14031.2 601.295  35
  -2   9   5 15686.7 494.451   2
   2  -9  -5 14892.6 484.097   9
   2  -9  -5 17848.1 654.576  26
  -2   9   4 72141.1 1776.69   5
   2  -9  -4 74210.9 1776.55   3
  -2   9   4 64862.6 1959.12  35
  -2   9   4 71073.8 1841.48   2
   2  -9  -4 56343.4 1795.20  36
   2  -9  -4 64936.8 1827.36   9
   2  -9  -4 83038.8 1975.07  26
   2  -9  -4 70793.8 1797.09  15
  -2   9   3 30229.3 805.833   5
   2  -9  -3 30910.0 804.352   3
  -2   9   3 30053.0 992.439  35
  -2   9   3 29365.4 864.267   2
   2  -9  -3 28286.8 856.588   9
   2  -9  -3 30687.9 826.794  15
   2  -9  -2 1995.40 139.580  15
   2  -9  -2 1855.68 142.694  36
  -2   9   2 1712.96 163.095   2
  -2   9   2 1696.16 236.253  35
  -2   9   2 1730.41 122.742   5
   2  -9  -2 2381.07 298.635  26
   2  -9  -1 1085.31 116.564  15
   2  -9  -1 762.263 119.402  36
  -2   9   1 1133.35 145.733   2
  -2   9   1 1168.18 110.332   5
   2  -9  -1 1092.38 100.498   3
  -2   9   1 808.606 208.905  35
   2  -9   0 738.093 93.9753   3
   2  -9   0 735.851 107.498  15
   2  -9   0 707.617 117.454  36
   2  -9   0 738.041 119.868   9
  -2   9   0 580.384 198.713  35
   2  -9   0 848.746 234.825  26
   2  -9   0 808.588 311.650  38
  -2   9  -1 213.606 93.8397   5
   2  -9   1 399.662 99.9031  15
   2  -9   1 341.306 111.917  36
   2  -9   1 338.017 105.547   9
  -2   9  -1 395.465 125.582   2
   2  -9   1 348.134 85.0105   3
   2  -9   1 125.514 283.567  38
  -2   9  -1 181.845 191.426  35
   2  -9   1 289.956 210.979  26
  -2   9  -2 71214.4 1817.96   5
   2  -9   2 70454.1 1814.03   3
   2  -9   2 67281.2 1870.60   9
  -2   9  -2 66357.3 2004.67  35
  -2   9  -2 71891.7 1881.26   2
   2  -9   2 70263.5 1875.50  36
   2  -9   2 71326.8 1831.30  15
   2  -9   2 65405.5 2080.18  38
  -2   9  -3 150.087 86.3173   5
   2  -9   3 179.958 88.6414  15
   2  -9   3 200.414 97.5571   9
   2  -9   3 158.859 78.1364   3
  -2   9  -3 221.681 114.341   2
   2  -9   3 111.410 256.030  38
  -2   9  -3 109.708 179.572  35
   2  -9   3 120.055 187.837  26
   2  -9   4 14425.5 480.591  26
   2  -9   4 13303.5 376.646   3
  -2   9  -4 12963.2 378.092   5
   2  -9   4 11866.2 420.525   9
  -2   9  -4 12934.3 432.931   2
   2  -9   4 13100.0 435.135  36
   2  -9   4 12509.5 386.595  15
  -2   9  -4 11277.3 534.512  35
   2  -9   4 10725.6 590.057  38
  -2   9  -5 10619.1 381.993   1
   2  -9   5 11176.2 383.146  36
  -2   9  -5 10540.4 320.583   5
   2  -9   5 10352.3 316.291   3
   2  -9   5 9711.69 360.207   8
   2  -9   5 10816.4 565.390  38
  -2   9  -6 4995.51 234.683   1
   2  -9   6 5103.94 237.839  36
   2  -9   6 5486.16 184.061   3
  -2   9  -6 5275.97 186.083   5
   2  -9   6 5308.91 271.829  26
   2  -9   6 4440.79 215.747   8
   2  -9   6 4406.92 383.978  38
   2  -9   7 5269.85 397.262  38
  -2   9  -7 5730.72 196.759   5
   2  -9   7 5775.47 193.716   3
   2  -9   7 5863.94 253.579  36
  -2   9  -8 405.987 65.3144   5
   2  -9   8 370.452 60.4424   3
  -2   9  -8 558.259 157.810  18
  -2   9  -9 1351.01 167.042  18
  -2   9 -10 43.9618 119.927  18
  -2   9 -11 6295.35 262.731  18
  -2   9 -11 6293.88 293.800  19
  -2   9 -12 7348.08 300.774  19
  -2   9 -12 6522.39 256.355  18
  -2   9 -13 1415.08 146.923  19
  -2   9 -13 1151.80 102.805  18
  -2   9 -14 267.738 57.5019  23
  -2   9 -14 269.752 104.809  19
  -2   9 -15 11280.4 302.189  23
  -2   9 -15 10583.6 345.363  19
  -2   9 -16 806.009 76.8518  19
   2  -8 -19 1593.13 63.3289  14
   2  -8 -18 1979.21 82.9171  14
   2  -8 -18 1613.17 118.072  21
   2  -8 -18 1587.52 139.437  22
   2  -8 -18 2051.05 156.304  20
   2  -8 -17 2193.78 97.5051  14
   2  -8 -17 2147.92 185.441  20
   2  -8 -17 2016.45 157.377  22
   2  -8 -16 1292.82 84.7755  14
   2  -8 -16 1382.90 156.457  22
   2  -8 -16 1300.56 172.459  20
   2  -8 -16 1271.34 215.258  32
   2  -8 -15 1064.34 86.9186  14
   2  -8 -15 1002.19 167.490  22
   2  -8 -15 778.341 224.109  32
   2  -8 -14 1298.27 96.3212  14
   2  -8 -14 1127.69 185.724  22
   2  -8 -14 1475.18 254.652  32
   2  -8 -13 15.1833 59.7639  15
   2  -8 -13 44.0284 267.032  32
   2  -8 -13-10.3938 69.4294  14
   2  -8 -12 45.4822 72.9913  15
   2  -8 -12 54.2723 69.0286  14
   2  -8 -12 92.7976 243.595  32
  -2   8  11 325.375 172.448  39
   2  -8 -11 294.565 85.4655  15
  -2   8  11 268.093 170.528  35
   2  -8 -11 296.494 75.2248  14
   2  -8 -11 534.504 243.308  32
  -2   8  10-6.46147 168.392  39
   2  -8 -10 104.358 86.1244  15
   2  -8 -10 109.576 46.1654   3
   2  -8 -10 184.238 244.099  32
  -2   8  10-7.70029 167.157  35
   2  -8 -10 42.1537 69.7440  14
   2  -8 -10-70.8181 142.017  12
  -2   8   9 1244.44 206.988  39
  -2   8   9 1339.45 216.687  35
   2  -8  -9 1183.01 79.4971   3
  -2   8   9 1197.84 87.3479   5
   2  -8  -9 1244.21 113.883  15
   2  -8  -9 937.917 93.9026  14
   2  -8  -9 799.545 165.202  12
   2  -8  -8 10631.1 446.125  12
  -2   8   8 11387.0 391.326   2
   2  -8  -8 11269.6 386.193   8
  -2   8   8 12223.5 530.335  35
   2  -8  -8 12455.1 346.011   3
  -2   8   8 12101.5 346.561   5
  -2   8   8 10702.4 474.165  39
   2  -8  -8 11572.9 354.100  14
   2  -8  -8 12055.4 374.009  15
   2  -8  -7 2099.96 136.564  15
   2  -8  -7 2036.63 110.303  14
   2  -8  -7 1600.06 180.505  12
   2  -8  -7 1922.36 143.019   9
  -2   8   7 2503.39 266.264  39
  -2   8   7 2514.16 258.470  35
  -2   8   7 1846.68 161.986   2
   2  -8  -7 2056.04 109.616   3
  -2   8   7 2078.78 123.337   5
   2  -8  -6 3055.17 156.211  15
   2  -8  -6 2740.20 124.262  14
   2  -8  -6 2068.59 138.579  36
  -2   8   6 2933.65 281.352  35
   2  -8  -6 2975.57 172.468   9
  -2   8   6 2695.99 233.805  39
   2  -8  -6 3359.88 452.136  26
   2  -8  -6 2612.24 208.399  12
  -2   8   6 3179.69 147.860   5
   2  -8  -6 3101.25 134.585   3
  -2   8   6 3420.87 202.829   2
   2  -8  -5 15058.8 589.908  26
   2  -8  -5 12851.5 424.295   9
  -2   8   5 13408.2 433.869   2
  -2   8   5 13748.4 558.804  35
   2  -8  -5 11235.0 393.836  36
  -2   8   5 12943.3 375.802   5
   2  -8  -5 13024.0 373.440   3
  -2   8   5 12039.5 484.719  39
  -2   8   4 403.012 93.7050   5
   2  -8  -4 364.798 91.9499  36
   2  -8  -4 450.870 106.998   9
  -2   8   4 510.216 196.170  35
  -2   8   4 504.667 190.135  39
  -2   8   4 268.050 117.248   2
   2  -8  -4 341.084 77.5505   3
   2  -8  -4 435.725 276.571  26
   2  -8  -3 2415.86 398.047  26
   2  -8  -3 1786.18 148.447   9
  -2   8   3 1947.68 163.084   2
   2  -8  -3 2072.91 141.440  36
  -2   8   3 2485.49 260.451  35
  -2   8   3 1723.74 135.797   5
   2  -8  -3 1927.01 114.620   3
  -2   8   3 2023.75 177.763  39
   2  -8  -3 2089.56 132.176  15
   2  -8  -2 12762.4 388.899  15
   2  -8  -2 11624.1 404.833  36
  -2   8   2 15040.7 444.210   2
  -2   8   2 12260.1 532.034  35
  -2   8   2 13355.8 389.006   5
  -2   8   2 10118.6 424.816  39
   2  -8  -2 13908.5 547.302  26
   2  -8  -1 275.464 90.4848  15
   2  -8  -1 360.779 106.386  36
  -2   8   1 388.573 131.678   2
   2  -8  -1 317.009 76.4635   3
  -2   8   1 296.247 194.757  35
  -2   8   1 199.481 128.362   5
   2  -8  -1 156.012 382.005  38
   2  -8  -1 238.793 208.214  26
   2  -8   0 63965.6 1635.34  26
   2  -8   0 56129.4 1574.40  36
  -2   8   0 58616.2 1709.73  35
   2  -8   0 59723.5 1585.46   9
   2  -8   0 59262.5 1529.81   3
   2  -8   0 58114.9 1813.40  38
   2  -8   0 60617.6 1547.10  15
   2  -8   1 22441.0 660.085  26
   2  -8   1 19963.1 609.044   9
   2  -8   1 21518.4 615.098  36
  -2   8  -1 18718.6 566.136   5
   2  -8   1 19710.9 557.207   3
   2  -8   1 20610.7 824.263  38
  -2   8  -1 21870.1 746.713  35
   2  -8   1 20880.8 575.230  15
   2  -8   2 1779.21 226.587  26
  -2   8  -2 1301.80 146.601   2
  -2   8  -2 1609.05 239.524  35
   2  -8   2 1521.65 136.736   9
  -2   8  -2 1290.13 128.884   5
   2  -8   2 1385.47 97.7878   3
   2  -8   2 1726.14 325.640  38
   2  -8   2 1532.40 112.802  15
   2  -8   3 36382.6 1016.76  26
   2  -8   3 33924.4 972.821   9
  -2   8  -3 36550.1 984.708   2
  -2   8  -3 34546.2 1110.87  35
   2  -8   3 35052.4 922.221   3
  -2   8  -3 34561.2 924.620   5
   2  -8   3 33969.2 1160.32  38
   2  -8   3 35106.0 936.665  15
   2  -8   4 3326.73 242.687  26
   2  -8   4 4148.82 200.260   9
  -2   8  -4 3567.57 204.450   2
   2  -8   4 4265.17 208.693  36
  -2   8  -4 3006.40 287.765  35
   2  -8   4 4298.41 157.035   3
  -2   8  -4 3555.43 156.935   5
   2  -8   4 2738.44 345.323  38
   2  -8   4 3605.52 163.503  15
  -2   8  -5 7386.94 248.363   5
   2  -8   5 7503.49 239.330   3
  -2   8  -5 7829.39 302.785   2
  -2   8  -5 7709.82 413.420  35
   2  -8   5 7767.62 320.751  26
   2  -8   5 7404.79 295.784  36
   2  -8   5 7650.48 517.935  38
   2  -8   5 7149.26 282.461   9
   2  -8   6 21383.7 655.878   9
   2  -8   6 22604.8 688.300  26
   2  -8   6 23495.0 611.369   3
  -2   8  -6 22618.2 614.529   5
  -2   8  -6 21670.5 663.508   2
   2  -8   6 20719.9 839.657  38
   2  -8   6 23455.1 675.668  36
   2  -8   7 355.083 96.5513   8
   2  -8   7 421.716 146.218  26
   2  -8   7 678.940 262.477  38
  -2   8  -7 380.953 78.9461   5
   2  -8   7 539.217 72.2918   3
   2  -8   8 3770.29 212.358  26
   2  -8   8 3993.98 202.144  36
   2  -8   8 3514.19 343.294  38
   2  -8   8 3768.21 141.460   3
  -2   8  -8 3830.65 144.276   5
   2  -8   9 6091.04 263.839  36
  -2   8  -9 7347.59 313.309  18
   2  -8   9 7052.62 280.810  26
   2  -8   9 6284.03 416.269  38
   2  -8  10 795.494 247.236  38
  -2   8 -10 1020.61 154.479  18
  -2   8 -11 4380.52 226.362  18
  -2   8 -12 3405.13 191.866  18
  -2   8 -12 3719.50 240.017  19
  -2   8 -13 26181.9 709.787  19
  -2   8 -13 20910.4 644.672  18
  -2   8 -14 19515.4 598.890  19
  -2   8 -15 235.131 112.213  19
  -2   8 -15 167.616 54.2614  23
  -2   8 -16 2114.81 138.966  19
  -2   8 -16 1977.02 79.9175  23
  -2   8 -17 940.037 97.3424  19
   2  -7 -20 9773.80 264.179  14
   2  -7 -19-16.4494 123.390  22
   2  -7 -19 42.2765 97.7204  21
   2  -7 -19 93.0198 47.5838  14
   2  -7 -18 780.060 134.505  22
   2  -7 -18 819.653 70.1198  14
   2  -7 -17 889.439 217.445  32
   2  -7 -17 912.233 152.086  22
   2  -7 -17 788.086 77.7120  14
   2  -7 -16 1102.08 242.010  32
   2  -7 -16 795.872 85.3877  14
   2  -7 -16 740.157 164.629  22
   2  -7 -15 250.848 76.8589  14
   2  -7 -15 249.590 183.194  22
   2  -7 -15 113.425 250.882  32
   2  -7 -14 3352.25 152.597  14
   2  -7 -14 2979.20 252.613  22
   2  -7 -14 3513.47 344.566  32
  -2   7  13 1249.65 219.289  35
   2  -7 -13 1444.32 276.357  32
   2  -7 -13 1573.84 111.646  14
   2  -7 -13 1289.09 87.9444  15
  -2   7  12 1441.88 221.114  39
   2  -7 -12 1710.85 286.562  32
  -2   7  12 1024.10 213.323  35
   2  -7 -12 1392.20 106.978  14
   2  -7 -12 1225.91 96.3237  15
   2  -7 -12 1144.15 187.863  12
  -2   7  11 126.245 178.415  39
   2  -7 -11-121.758 252.141  32
   2  -7 -11-58.4122 72.5935  14
   2  -7 -11 124.335 152.884  12
   2  -7 -11-5.57399 73.2131  15
  -2   7  11 271.348 186.306  35
   2  -7 -11 48.1446 162.490  28
   2  -7 -10 3323.45 259.159  12
  -2   7  10 3821.33 304.201  35
   2  -7 -10 3636.31 158.827  14
   2  -7 -10 3891.50 167.092  15
   2  -7 -10 3871.67 280.842  28
  -2   7  10 3683.40 293.928  39
   2  -7  -9 2600.92 111.704   3
   2  -7  -9 2534.27 219.623  12
   2  -7  -9 2388.92 142.029   8
  -2   7   9 2984.36 321.516  39
  -2   7   9 2979.13 278.776  35
   2  -7  -9 2784.67 132.722  14
   2  -7  -9 2839.24 145.994  15
   2  -7  -9 2906.58 266.522  28
   2  -7  -8 588.454 308.410  26
   2  -7  -8 844.192 198.239  12
  -2   7   8 720.862 124.745   2
   2  -7  -8 793.568 100.495   8
  -2   7   8 556.857 191.243  39
  -2   7   8 845.411 205.606  35
   2  -7  -8 768.957 70.6241   3
  -2   7   8 794.263 69.9343   5
   2  -7  -8 623.637 97.0772  15
   2  -7  -8 618.304 79.0433  14
   2  -7  -7 2738.49 142.826  15
   2  -7  -7 2513.38 122.452  14
   2  -7  -7 2179.10 123.323  36
  -2   7   7 2722.84 257.214  35
   2  -7  -7 2558.12 150.372   9
  -2   7   7 3111.02 306.928  39
   2  -7  -7 2862.90 428.899  26
   2  -7  -7 2514.90 195.192  12
   2  -7  -7 2745.94 116.585   3
  -2   7   7 2590.95 113.120   5
  -2   7   7 2754.52 170.248   2
   2  -7  -6 28491.8 887.667  12
   2  -7  -6 31851.6 857.110   9
  -2   7   6 32852.9 860.623   2
  -2   7   6 34492.1 998.964  35
   2  -7  -6 29404.6 828.665  36
   2  -7  -6 37433.7 996.212  26
   2  -7  -6 32798.7 831.340  15
   2  -7  -6 27273.2 805.250  14
  -2   7   6 30405.0 805.795   5
   2  -7  -6 30777.2 805.131   3
   2  -7  -5 1873.30 160.812  12
   2  -7  -5 2268.98 149.533   9
  -2   7   5 2405.43 149.958   2
   2  -7  -5 2451.22 133.133  36
  -2   7   5 2639.92 249.174  35
   2  -7  -5 3043.18 251.698  26
   2  -7  -5 2314.54 130.030  15
  -2   7   5 2251.90 108.427   5
   2  -7  -5 2212.32 110.026   3
   2  -7  -4 15114.5 514.992  12
   2  -7  -4 17030.1 508.387   9
  -2   7   4 18603.0 516.937   2
   2  -7  -4 15940.9 488.656  36
  -2   7   4 16879.1 460.706   5
   2  -7  -4 16578.3 459.833   3
   2  -7  -4 18835.4 587.852  26
  -2   7   4 14238.9 500.984  33
  -2   7   4 18753.1 639.350  35
   2  -7  -3 25476.3 708.901   9
   2  -7  -3 22925.4 688.404  36
  -2   7   3 27511.9 716.644   2
  -2   7   3 25712.0 827.598  35
  -2   7   3 23714.1 657.000   5
   2  -7  -3 23797.9 656.934   3
   2  -7  -3 28118.7 777.090  26
  -2   7   2 14245.2 436.412   5
   2  -7  -2 16706.7 482.526  36
  -2   7   2 16660.1 493.299   2
  -2   7   2 18077.1 616.468  35
   2  -7  -2 15498.4 455.011  15
   2  -7  -2 16599.4 685.017  38
   2  -7  -2 17876.5 538.936  26
  -2   7   1 1229.34 81.2269   5
   2  -7  -1 1153.58 96.9720  15
  -2   7   1 989.001 201.650  35
  -2   7   1 1412.00 129.744   2
   2  -7  -1 851.224 108.187  36
   2  -7  -1 913.659 251.694  38
   2  -7  -1 1074.57 147.609  26
   2  -7   0-15.5826 68.4199  15
  -2   7   0 214.450 172.376  35
   2  -7   0 68.5931 94.4770   9
   2  -7   0 30.8005 60.7304   3
   2  -7   0 121.530 90.0395  36
   2  -7   0 117.950 119.195  26
   2  -7   0 15.9755 216.474  38
  -2   7  -1 292.134 59.0154   5
   2  -7   1 267.054 75.1797  15
  -2   7  -1 197.313 175.953  35
   2  -7   1 233.854 94.6956   9
   2  -7   1 289.012 64.5656   3
   2  -7   1 157.546 206.135  38
   2  -7   1 164.396 93.8685  36
   2  -7   1 210.437 116.293  26
   2  -7   2 12445.3 403.539   9
   2  -7   2 12232.9 368.602  15
  -2   7  -2 13053.8 518.484  35
  -2   7  -2 13725.3 411.044   2
  -2   7  -2 12204.5 355.893   5
   2  -7   2 12284.1 355.850   3
   2  -7   2 13071.0 555.337  38
   2  -7   2 11899.6 405.653  26
   2  -7   3 921.952 119.934  26
   2  -7   3 920.103 110.074   9
   2  -7   3 1010.67 118.557  36
  -2   7  -3 1241.92 121.788   2
  -2   7  -3 807.943 200.114  35
  -2   7  -3 1076.16 78.3821   5
   2  -7   3 1069.36 80.1501   3
   2  -7   3 897.349 226.591  38
   2  -7   3 887.996 91.0811  15
   2  -7   4 32044.6 871.236  26
   2  -7   4 30513.2 860.156   9
   2  -7   4 31510.6 869.403  36
  -2   7  -4 33154.7 868.906   2
  -2   7  -4 32723.6 1004.06  35
  -2   7  -4 30164.8 814.349   5
   2  -7   4 30411.7 814.058   3
   2  -7   4 30885.8 1021.54  38
   2  -7   4 30672.0 828.165  15
   2  -7   5 24157.2 683.590  26
   2  -7   5 23180.4 674.480   9
   2  -7   5 25169.4 690.316  36
  -2   7  -5 23390.4 676.050   2
  -2   7  -5 24175.4 814.005  35
  -2   7  -5 22912.0 629.388   5
   2  -7   5 22635.3 627.706   3
   2  -7   5 25817.7 870.206  38
   2  -7   5 24181.1 644.993  15
  -2   7  -6 20517.7 571.084   5
   2  -7   6 21327.9 571.922   3
   2  -7   6 20747.5 616.036   9
  -2   7  -6 21649.1 764.068  35
  -2   7  -6 21649.9 623.445   2
   2  -7   6 22431.5 633.745  36
   2  -7   6 21759.6 805.054  38
   2  -7   6 21527.7 623.238  26
   2  -7   7 27192.6 908.143  38
   2  -7   7 27295.0 735.193  26
  -2   7  -7 24176.1 716.958   2
   2  -7   7 24115.3 708.187   8
   2  -7   7 27027.5 735.945  36
  -2   7  -7 24376.8 669.323   5
   2  -7   7 25614.8 670.230   3
   2  -7   8 885.778 143.480  26
  -2   7  -8 755.238 108.013   2
   2  -7   8 772.076 115.474  36
  -2   7  -8 606.547 90.4842   5
  -2   7  -9 6750.11 292.558  18
   2  -7   9 6029.26 248.918  36
   2  -7   9 6643.13 279.720  26
   2  -7   9 6136.70 412.651  38
  -2   7 -10 437.142 133.663  18
  -2   7 -10 319.961 142.199   7
   2  -7  10 355.607 227.809  38
   2  -7  10 398.839 123.136  26
   2  -7  10 213.316 110.006  34
   2  -7  10 219.676 89.6546  36
  -2   7 -11 615.822 133.394  18
   2  -7  11 641.421 123.329  26
   2  -7  11 646.481 124.445  34
   2  -7  11 341.557 227.313  38
   2  -7  12 8392.54 295.515  26
  -2   7 -12 7463.10 304.564  18
  -2   7 -12 8614.76 357.740  19
   2  -7  12 7614.51 448.701  38
  -2   7 -13 7809.53 301.680  18
  -2   7 -13 9586.41 367.627  19
  -2   7 -14 1859.07 178.688  19
  -2   7 -15 24345.4 722.600  19
  -2   7 -16 1822.30 83.4517  23
  -2   7 -16 2097.54 158.970  19
  -2   7 -17 179.048 98.8770  19
  -2   7 -18 454.699 94.7836  19
   2  -6 -20 2260.84 151.933  22
   2  -6 -20 2586.65 167.691  20
   2  -6 -19 3119.33 158.493  21
   2  -6 -19 3650.50 212.105  20
   2  -6 -19 3214.18 187.620  22
   2  -6 -19 3786.84 132.957  14
   2  -6 -18 3960.17 223.807  22
   2  -6 -18 4511.35 162.727  14
   2  -6 -17 1731.75 107.337  14
   2  -6 -17 1960.40 266.944  32
   2  -6 -17 1598.15 185.458  22
   2  -6 -16 844.064 95.4356  14
   2  -6 -16 782.893 156.744  28
   2  -6 -16 693.479 197.856  22
   2  -6 -16 631.483 269.985  32
   2  -6 -15 251.458 82.2435  14
   2  -6 -15 549.337 161.134  28
   2  -6 -15 162.965 184.356  22
   2  -6 -15 365.232 269.902  32
   2  -6 -14-78.3736 185.052  22
  -2   6  14 316.688 179.472  39
   2  -6 -14 70.7868 152.987  12
   2  -6 -14 101.421 81.0738  14
  -2   6  14 198.254 189.868  35
   2  -6 -14 122.404 157.771  28
   2  -6 -14 170.769 244.711  32
  -2   6  13 5468.68 340.098  39
  -2   6  13 5685.57 366.215  35
   2  -6 -13 5839.88 216.048  14
   2  -6 -13 6510.32 401.160  32
   2  -6 -13 5084.28 309.704  12
   2  -6 -13 5750.73 303.660  28
  -2   6  12 1507.14 238.576  35
   2  -6 -12 1952.50 119.979  14
   2  -6 -12 1546.65 99.3024  15
   2  -6 -12 2282.08 306.415  32
   2  -6 -12 1698.02 210.314  12
   2  -6 -12 1743.06 227.099  28
  -2   6  11 232.989 188.443  35
   2  -6 -11 93.9023 68.6165  15
   2  -6 -11 167.718 186.760  28
   2  -6 -11 168.959 72.7826  14
   2  -6 -11 229.550 204.744  12
   2  -6 -11 147.123 325.116  32
   2  -6 -10 2864.54 215.572  28
   2  -6 -10 2445.27 129.926  14
   2  -6 -10 2488.02 126.625  15
   2  -6 -10 2389.42 230.480  12
  -2   6   9 5914.67 349.671  35
  -2   6   9 6283.17 394.487  39
   2  -6  -9 5755.16 207.183  15
   2  -6  -9 5662.97 205.464  14
  -2   6   9 5874.33 217.230   2
   2  -6  -9 6106.35 308.259  12
   2  -6  -9 6545.11 299.110  28
   2  -6  -9 5526.85 213.970   8
   2  -6  -8 25531.4 715.239   8
   2  -6  -8 25864.1 699.968  15
   2  -6  -8 24731.7 693.962  14
  -2   6   8 28643.9 871.929  35
  -2   6   8 28012.7 723.988   2
   2  -6  -8 26416.4 790.950  12
   2  -6  -8 25143.5 677.432   3
   2  -6  -7 3021.80 152.079   9
   2  -6  -7 2786.28 114.637   3
   2  -6  -7 2967.89 135.631  15
   2  -6  -7 2855.12 125.840  14
   2  -6  -7 3029.00 131.702  36
  -2   6   7 3266.20 262.080  35
   2  -6  -7 2854.48 200.574  12
  -2   6   7 3136.26 154.340   2
  -2   6   6 228.314 84.3762   2
   2  -6  -6 101.925 50.8614   3
   2  -6  -6 311.351 70.0360  36
   2  -6  -6 168.838 82.5258   9
   2  -6  -6 381.632 172.106  26
   2  -6  -6 241.702 71.1381  15
   2  -6  -6 147.854 111.319  12
   2  -6  -6 121.997 51.7924  14
  -2   6   6 453.501 170.081  35
   2  -6  -5 4230.58 181.595   9
   2  -6  -5 3501.10 202.062  12
   2  -6  -5 3758.18 156.201  15
  -2   6   5 4768.54 187.321   2
   2  -6  -5 3820.30 140.411   3
  -2   6   5 4345.74 280.867  35
   2  -6  -5 3647.93 160.626  36
   2  -6  -4 5151.65 186.718  36
  -2   6   4 5631.78 299.438  35
   2  -6  -4 3835.31 208.869  11
   2  -6  -4 4910.61 196.213   9
   2  -6  -4 4186.40 166.016  15
   2  -6  -4 3807.95 148.677   3
  -2   6   4 4894.62 196.618   2
   2  -6  -3 2568.06 138.566  36
  -2   6   3 2605.12 234.360  35
   2  -6  -3 2084.67 164.480  11
   2  -6  -3 2835.76 150.155   9
   2  -6  -3 2495.34 303.734  38
   2  -6  -3 2495.43 108.201   3
  -2   6   3 3138.98 155.320   2
  -2   6   2 49036.7 1140.93   2
   2  -6  -2 43273.4 1123.44  36
  -2   6   2 40935.2 1134.28  33
  -2   6   2 47001.8 1246.56  35
   2  -6  -2 40582.1 1087.79   3
   2  -6  -2 44720.9 1313.67  38
   2  -6  -2 39827.0 1099.28  15
   2  -6  -1 605.070 94.1533  36
   2  -6  -1 422.739 211.100  38
  -2   6   1 268.420 96.3923   2
  -2   6   1 267.394 73.4149  33
   2  -6  -1 455.552 72.7174  15
   2  -6   0 3227.43 161.727   9
   2  -6   0 3383.53 159.800  36
  -2   6   0 3233.24 163.961   2
   2  -6   0 3009.92 119.427   3
   2  -6   0 3310.60 293.388  38
   2  -6   0 3029.01 131.814  15
   2  -6   1 1063.46 83.8838  15
  -2   6  -1 893.890 80.2970  33
   2  -6   1 1082.67 74.4411   3
   2  -6   1 1192.57 216.765  38
   2  -6   1 1255.13 113.742   9
   2  -6   2 11603.6 376.650  36
  -2   6  -2 13020.4 382.008   2
   2  -6   2 12506.2 380.082   9
   2  -6   2 11170.9 334.645   3
   2  -6   2 11992.3 499.470  38
   2  -6   2 12184.3 348.895  15
   2  -6   3 17826.7 510.282  36
  -2   6  -3 18655.8 510.640   2
   2  -6   3 17668.0 507.662   9
   2  -6   3 19141.0 647.548  38
   2  -6   3 17140.8 476.769  15
   2  -6   4 1004.78 113.280  36
  -2   6  -4 1101.20 106.502   2
   2  -6   4 880.063 99.0767   9
   2  -6   4 847.231 68.8960   3
   2  -6   4 657.776 194.252  38
   2  -6   4 835.344 79.3137  15
   2  -6   5 8945.77 311.830  36
  -2   6  -5 9770.89 307.974   2
   2  -6   5 9084.88 304.734   9
   2  -6   5 9166.83 266.363   3
   2  -6   5 8550.56 423.252  38
   2  -6   5 8834.98 278.533  15
   2  -6   6 29757.7 792.344   3
   2  -6   6 31969.9 846.940  36
  -2   6  -6 31634.6 835.739   2
   2  -6   6 30900.4 834.556   9
   2  -6   6 31363.4 985.168  38
   2  -6   6 28888.6 832.156  26
   2  -6   7 933.661 213.983  38
   2  -6   7 736.252 104.185  26
  -2   6  -7 742.822 93.4906   2
   2  -6   7 781.874 95.4815   8
   2  -6   7 732.440 63.4520   3
  -2   6  -7 626.706 59.6872   5
   2  -6   8 1642.00 361.465  38
  -2   6  -8 2072.70 122.762   2
   2  -6   8 1953.65 139.539  26
   2  -6   8 2006.67 124.031   8
   2  -6   8 2406.80 147.594  36
  -2   6  -9 10494.7 386.710  18
   2  -6   9 10909.2 388.313  34
   2  -6   9 10645.2 355.065  26
   2  -6   9 11701.0 533.092  38
   2  -6   9 10557.0 356.133  36
  -2   6 -10 251.015 122.737  18
  -2   6 -10 267.332 145.859   7
   2  -6  10 354.465 127.256  34
   2  -6  10 268.475 135.205  26
   2  -6  10-8.14378 323.212  38
   2  -6  10 255.039 89.2927  36
  -2   6 -11 1326.27 146.629  18
  -2   6 -11 1327.55 183.647   7
   2  -6  11 1158.80 151.052  34
   2  -6  11 1424.57 168.622  26
   2  -6  11 1275.74 264.423  38
   2  -6  11 1193.71 109.216  36
   2  -6  12 1616.19 261.176  38
  -2   6 -12 1136.71 170.101   7
   2  -6  12 1279.22 155.892  34
   2  -6  12 1597.27 144.482  26
  -2   6 -12 1416.98 186.940  19
  -2   6 -12 1273.58 138.246  18
   2  -6  13 28115.3 747.230  26
  -2   6 -13 24094.7 744.938  18
  -2   6 -13 30070.4 822.348  19
   2  -6  13 23658.5 787.142  34
   2  -6  13 28245.4 944.761  38
  -2   6 -14 12667.4 445.369  19
   2  -6  14 11627.9 379.243  26
  -2   6 -15 3760.58 226.711  19
  -2   6 -16 4839.66 236.924  19
  -2   6 -16 4325.37 148.088  23
  -2   6 -17 393.215 119.632  19
  -2   6 -18 4175.02 193.680  19
  -2   6 -19 945.860 103.859  19
   2  -5 -21 1524.42 68.5556  14
   2  -5 -21 1265.58 110.523  22
   2  -5 -21 1449.58 132.223  20
   2  -5 -20 644.104 94.8073  21
   2  -5 -20 528.627 127.404  22
   2  -5 -20 676.935 149.164  20
   2  -5 -19 5205.55 242.658  22
   2  -5 -19 5634.87 256.493  20
   2  -5 -18 1263.46 106.383  30
   2  -5 -18 1281.48 171.724  22
   2  -5 -18 1274.47 184.128  20
   2  -5 -18 1353.74 161.991  28
   2  -5 -17 1115.75 199.720  20
   2  -5 -17 1047.50 95.9276  14
   2  -5 -17 1200.80 206.877  22
   2  -5 -17 1011.23 187.012  28
   2  -5 -17 979.574 116.459  30
   2  -5 -16 8202.72 258.514  14
   2  -5 -16 7014.34 331.665  28
   2  -5 -16 6866.35 262.557  30
   2  -5 -16 7562.75 350.356  20
   2  -5 -16 6398.05 336.502  22
   2  -5 -15 96.7795 250.028  32
   2  -5 -15-43.3831 179.942  22
  -2   5  15 103.139 163.785  39
   2  -5 -15 17.9943 154.170  12
   2  -5 -15-53.8108 79.1668  14
   2  -5 -15 30.9794 171.157  28
   2  -5 -15 6.81126 98.6981  30
  -2   5  15-167.900 195.673  35
   2  -5 -14 9129.12 289.994  14
  -2   5  14 8533.45 453.590  35
   2  -5 -14 7645.75 392.182  12
   2  -5 -14 8227.03 377.894  22
   2  -5 -14 8179.99 376.105  28
  -2   5  14 8227.57 411.780  39
   2  -5 -13 11537.9 481.683  32
   2  -5 -13 9124.11 300.077  14
   2  -5 -13 8799.67 392.142  22
  -2   5  13 9341.39 466.825  35
  -2   5  13 10334.5 449.417  39
   2  -5 -13 7830.09 398.407  12
   2  -5 -13 9151.40 410.765  28
  -2   5  12 1325.02 231.074  35
   2  -5 -12 846.201 240.263  28
   2  -5 -12 1379.89 105.365  14
  -2   5  12 1366.14 305.785  39
   2  -5 -12 1158.68 227.712  12
   2  -5 -12 1597.12 356.218  32
  -2   5  11 211.768 188.646  35
   2  -5 -11 431.873 147.474  28
  -2   5  11 409.451 202.359  39
   2  -5 -11 386.008 77.7467  14
   2  -5 -11 408.183 203.433  12
   2  -5 -11 490.483 348.421  32
   2  -5 -10 55.5301 57.4048  15
  -2   5  10 185.303 192.124  39
   2  -5 -10 108.499 130.019  28
   2  -5 -10 170.015 65.8880  14
   2  -5 -10 196.323 137.563  12
  -2   5  10 143.278 173.600  35
   2  -5  -9 1053.18 86.8672   8
   2  -5  -9 1481.93 168.094  28
   2  -5  -9 1308.40 165.944  12
  -2   5   9 1483.30 93.0618   2
   2  -5  -9 1108.94 84.4123  15
   2  -5  -9 1162.02 86.4996  14
   2  -5  -9 1616.92 220.303  26
  -2   5   8 8937.08 279.097   2
   2  -5  -8 8392.38 262.794  15
   2  -5  -8 8487.02 265.293  14
   2  -5  -8 8623.07 277.180   8
   2  -5  -8 8954.33 353.614  12
   2  -5  -7 25619.3 663.899   9
  -2   5   7 26369.6 665.206   2
   2  -5  -7 22295.6 637.341  14
   2  -5  -7 20920.2 695.526  11
   2  -5  -7 25129.7 724.013  12
   2  -5  -6 15171.1 462.325  36
  -2   5   6 18455.5 485.922   2
   2  -5  -6 17905.8 532.742  12
   2  -5  -6 17782.3 483.750   9
   2  -5  -6 14539.4 511.614  11
   2  -5  -5 59034.7 1507.73  36
  -2   5   5 63335.5 1524.44   2
   2  -5  -5 55466.1 1548.95  12
   2  -5  -5 52607.1 1555.10  11
   2  -5  -5 59550.2 1519.30   9
   2  -5  -4 179.380 99.8765  11
   2  -5  -4 180.712 82.1602   9
  -2   5   4 334.822 87.4407   2
   2  -5  -4 377.172 74.2949  36
   2  -5  -3 12934.0 376.277  36
  -2   5   3 13650.7 388.828   2
   2  -5  -3 12829.8 385.196   9
   2  -5  -3 11223.6 417.941  11
   2  -5  -3 11670.1 539.201  38
   2  -5  -2 2699.84 136.026  36
   2  -5  -2 2298.33 263.861  38
  -2   5   1 4655.79 198.252  33
  -2   5   1 5070.85 196.872   2
   2  -5  -1 4982.54 189.115  36
   2  -5  -1 4656.28 309.595  38
  -2   5   0 1749.83 119.140  33
  -2   5   0 2384.37 134.795   2
   2  -5   0 2256.29 131.326   9
   2  -5   0 1642.39 222.153  38
  -2   5  -1 13873.1 424.637  33
   2  -5   1 15157.2 431.424   9
   2  -5   1 14819.4 540.592  38
   2  -5   2 9499.84 308.104   9
  -2   5  -2 9039.26 302.943  33
  -2   5  -2 10066.3 311.706   2
   2  -5   2 10089.2 313.103  36
   2  -5   2 10314.0 420.236  38
   2  -5   3 14715.0 420.353   9
  -2   5  -3 15028.3 423.443   2
   2  -5   3 14431.1 422.504  36
   2  -5   3 14736.0 526.205  38
   2  -5   4 54119.2 1399.62   9
   2  -5   4 56781.7 1519.73  38
   2  -5   4 54498.6 1405.87  36
  -2   5  -4 56098.2 1403.35   2
   2  -5   5 100519. 2554.90   9
   2  -5   5 108578. 2689.29  38
  -2   5  -5 104638. 2680.08  35
   2  -5   5 106642. 2565.91  36
  -2   5  -5 100514. 2554.24   2
   2  -5   6 330.310 177.557  38
  -2   5  -6 339.396 65.0764  33
   2  -5   6 419.797 76.7116   9
  -2   5  -6 250.512 169.815  35
   2  -5   6 478.054 87.7557  36
  -2   5  -6 404.541 77.0269   2
   2  -5   7 14963.3 541.513  38
  -2   5  -7 12233.1 392.964  33
   2  -5   7 12918.0 388.896   8
  -2   5  -7 13289.5 391.178   2
  -2   5  -7 14080.7 528.127  35
   2  -5   7 13846.5 406.757  36
   2  -5   8 1738.92 122.806  26
  -2   5  -8 1653.80 106.182   2
   2  -5   8 1850.69 243.266  38
   2  -5   8 1699.08 107.938   8
   2  -5   9 1670.73 115.694  36
  -2   5  -9 1403.94 140.426  18
  -2   5  -9 1015.37 84.1077   2
   2  -5   9 1508.88 117.914  26
   2  -5   9 1903.06 241.128  38
   2  -5   9 1455.04 146.467  34
  -2   5 -10 5194.98 231.137  18
  -2   5 -10 5329.47 298.435   7
   2  -5  10 4764.26 199.186  36
   2  -5  10 5115.85 208.996  26
   2  -5  10 4822.74 413.120  38
   2  -5  10 5211.54 247.788  34
  -2   5 -11 253.842 107.943  18
  -2   5 -11 103.404 151.142   7
   2  -5  11 38.5378 75.4505  36
   2  -5  11 185.500 126.901  34
   2  -5  11 244.009 129.619  26
   2  -5  11 511.378 243.319  38
   2  -5  12 1892.62 177.380  34
  -2   5 -12 1918.62 187.183  19
   2  -5  12 1766.57 155.525  26
  -2   5 -12 1591.01 199.611   7
   2  -5  13 4976.95 355.616  38
   2  -5  13 4098.76 247.235  34
  -2   5 -13 5140.93 267.775  19
   2  -5  13 4772.41 215.433  26
  -2   5 -13 4240.58 281.333   7
   2  -5  14-85.9952 212.162  38
  -2   5 -14 37.4289 142.379  19
   2  -5  14 14.0386 126.818  34
   2  -5  14 52.4609 110.272  26
  -2   5 -14 50.9522 126.699   7
   2  -5  15 20626.7 594.672  26
  -2   5 -15 20313.5 647.957  19
   2  -5  16 100.919 102.307  26
  -2   5 -16 102.190 49.0911  23
  -2   5 -16 149.406 136.998  19
   2  -5  17 2427.91 148.472  26
  -2   5 -17 2839.11 190.544  19
  -2   5 -18 849.819 126.558  19
  -2   5 -19 265.235 99.6792  19
  -2   5 -20 382.451 90.0359  19
   2  -4 -22 1449.24 59.2279  14
   2  -4 -21 268.877 134.501  22
   2  -4 -21 198.910 49.2563  14
   2  -4 -20 7595.67 217.037  14
   2  -4 -20 6694.38 226.015  30
   2  -4 -20 7541.60 284.480  20
   2  -4 -20 6748.42 271.839  22
   2  -4 -20 6282.81 237.568  21
   2  -4 -20 6261.95 258.579  28
   2  -4 -19 1310.16 89.8880  14
   2  -4 -19 1223.77 162.266  28
   2  -4 -19 1141.98 111.714  30
   2  -4 -19 1268.31 171.568  20
   2  -4 -19 1442.75 170.604  22
   2  -4 -19 1199.88 130.526  21
   2  -4 -18 14304.0 507.484  28
   2  -4 -18 14981.8 449.817  30
   2  -4 -18 13951.1 464.200  21
   2  -4 -18 14914.8 508.887  22
   2  -4 -17 288.663 193.878  22
   2  -4 -17 622.694 182.669  28
   2  -4 -17 209.542 107.897  30
   2  -4 -17 330.234 200.552  20
   2  -4 -16 10499.0 409.777  20
   2  -4 -16 10663.0 417.172  22
  -2   4  16 8423.44 419.400  39
   2  -4 -16 9067.38 425.804  12
  -2   4  16 10431.2 497.357  35
   2  -4 -16 10462.1 419.974  28
   2  -4 -16 10190.7 342.350  30
   2  -4 -15-4.37908 175.055  22
   2  -4 -15-121.368 175.526  20
   2  -4 -15 47.4891 106.368  30
   2  -4 -15 137.332 190.691  28
  -2   4  15 211.199 196.606  35
   2  -4 -15 29.6660 77.4748  14
   2  -4 -15 72.3669 157.157  12
  -2   4  15 92.9420 169.257  39
   2  -4 -14 6336.50 338.043  28
  -2   4  14 5991.77 344.161  39
   2  -4 -14 6028.98 220.122  14
   2  -4 -14 5239.08 325.071  12
   2  -4 -14 5627.85 309.366  22
   2  -4 -13 4252.11 295.207  28
  -2   4  13 3860.73 319.555  39
   2  -4 -13 4469.79 179.323  14
   2  -4 -13 4255.67 325.504  12
   2  -4 -13 4045.83 294.308  22
   2  -4 -12 5872.45 331.946  12
   2  -4 -12 5757.70 207.832  14
  -2   4  12 5216.22 341.011  39
   2  -4 -12 5914.63 296.286  28
   2  -4 -11 12579.4 466.484  12
   2  -4 -11 12646.4 365.232  14
  -2   4  11 12550.9 487.298  39
   2  -4 -11 13148.2 455.317  28
   2  -4 -10 4119.16 245.865  12
  -2   4  10 4356.49 269.778  39
   2  -4 -10 4751.93 251.907  28
   2  -4 -10 4447.74 164.263  14
   2  -4  -9 438.235 137.324  12
   2  -4  -9 380.139 117.152  11
  -2   4   9 406.426 60.2977   2
   2  -4  -9 502.589 66.8925  14
   2  -4  -9 335.459 58.5114   8
  -2   4   8 300.705 61.2412   2
   2  -4  -8 379.201 63.9922   8
   2  -4  -8 367.854 129.836  12
   2  -4  -8 258.040 107.526  11
   2  -4  -7 8209.48 257.235   8
   2  -4  -7 8078.77 317.312  12
  -2   4   7 8605.12 260.307   2
   2  -4  -6 1961.19 108.168   9
   2  -4  -6 1646.35 144.425  11
   2  -4  -6 1986.70 155.643  12
  -2   4   6 2111.56 109.683   2
   2  -4  -6 1749.40 95.8838  36
   2  -4  -5 6318.52 218.442   9
   2  -4  -5 5845.57 261.412  11
   2  -4  -5 6295.94 256.150  12
  -2   4   5 6813.65 222.070   2
   2  -4  -5 6836.71 212.375  36
   2  -4  -4 6189.04 261.864  11
   2  -4  -4 6522.81 221.565   9
  -2   4   4 7300.42 228.005   2
   2  -4  -4 6240.02 246.172  12
   2  -4  -4 6477.85 214.285  36
  -2   4   4 6639.19 305.962  35
   2  -4  -3 72736.3 2064.50  12
   2  -4  -3 76050.9 2101.20  11
   2  -4  -3 82276.5 2058.27   9
   2  -4  -3 81633.2 2051.34  36
  -2   4   3 85869.6 2138.66  35
  -2   4   3 86235.4 2061.23   2
   2  -4  -3 82048.0 2196.21  38
  -2   4   2 70530.3 1794.76  35
   2  -4  -2 64971.1 1712.48  36
   2  -4  -2 67939.4 1842.56  38
  -2   4   2 68030.4 1719.48   2
  -2   4   1 35308.7 985.802  35
   2  -4  -1 33894.4 915.048  36
   2  -4  -1 34131.5 1020.53  38
  -2   4   1 34154.8 938.064  33
  -2   4   1 36801.8 923.667   2
  -2   4   0 4020.93 175.639  33
  -2   4   0 4312.59 239.421  35
  -2   4   0 4273.05 168.706   2
   2  -4   0 3977.47 163.441   9
   2  -4   0 4053.11 258.952  38
  -2   4  -1 615.469 86.5598  33
  -2   4  -1 932.740 172.141  35
   2  -4   1 635.627 89.8602  36
   2  -4   1 665.790 174.777  38
   2  -4   1 898.080 89.8001   9
   2  -4   2 4189.33 169.097   9
  -2   4  -2 4324.72 175.912  33
  -2   4  -2 4187.84 253.033  35
   2  -4   2 4619.57 176.523  36
   2  -4   2 4476.08 257.553  38
  -2   4  -2 4668.46 174.072   2
   2  -4   3 59713.4 1415.74   9
  -2   4  -3 60250.4 1504.62  35
  -2   4  -3 54624.6 1425.86  33
   2  -4   3 56407.2 1416.33  36
   2  -4   3 57360.1 1508.57  38
  -2   4  -3 62351.9 1419.11   2
   2  -4   4 76322.9 1977.64   9
  -2   4  -4 78126.3 2070.08  35
  -2   4  -4 74677.8 1994.06  33
   2  -4   4 76139.5 1980.63  36
   2  -4   4 78003.8 2074.08  38
  -2   4  -4 82488.0 1981.03   2
   2  -4   5 6185.52 202.682   9
  -2   4  -5 5209.11 213.369  33
  -2   4  -5 5651.74 301.142  35
   2  -4   5 5003.45 296.531  38
  -2   4  -5 6468.58 204.084   2
   2  -4   5 5483.31 204.787  36
  -2   4  -6 1847.84 208.311  35
   2  -4   6 2197.90 111.579   8
   2  -4   6 1731.95 205.477  38
  -2   4  -6 1822.49 122.371  33
  -2   4  -6 2355.05 114.127   2
   2  -4   6 2086.80 120.609  36
  -2   4  -7 7570.34 348.119  35
   2  -4   7 6613.97 218.605   8
  -2   4  -7 6634.32 244.626  33
   2  -4   7 7204.94 342.440  38
  -2   4  -7 6725.68 220.430   2
   2  -4   7 6616.46 230.895  36
   2  -4   8 23257.3 636.698   8
  -2   4  -8 22775.8 673.058  33
  -2   4  -8 23440.7 637.458   2
   2  -4   8 24854.4 656.232  36
   2  -4   9 1469.69 145.631  34
   2  -4   9 842.117 208.713  38
  -2   4  -9 825.337 104.714  33
  -2   4  -9 668.673 67.5669   2
   2  -4   9 1281.04 101.419  36
   2  -4  10 544.550 186.076  38
  -2   4 -10 170.471 141.250   7
   2  -4  10 167.204 66.5434  36
   2  -4  10 186.991 116.689  34
   2  -4  11 15143.8 619.810  38
   2  -4  11 13516.2 481.675  34
  -2   4 -11 15022.1 486.045  19
  -2   4 -11 14033.3 537.628   7
   2  -4  12 8344.72 444.026  38
   2  -4  12 8159.75 341.754  34
  -2   4 -12 8238.57 337.880  19
  -2   4 -12 8063.53 383.855   7
   2  -4  13 236.602 251.833  38
   2  -4  13 107.417 136.317  34
  -2   4 -13 84.3319 136.027  19
  -2   4 -13 104.302 154.065   7
   2  -4  14 245.065 219.954  38
  -2   4 -14 528.619 166.458   7
  -2   4 -14 664.167 153.933  19
   2  -4  14 444.384 154.197  34
  -2   4 -15 30121.8 980.550   7
   2  -4  15 29799.0 928.421  34
  -2   4 -15 32649.0 913.874  19
  -2   4 -16 1797.01 177.239  19
  -2   4 -16 1812.79 127.413  30
   2  -4  16 1708.06 144.076  26
  -2   4 -17 8781.32 341.622  19
  -2   4 -17 8737.69 282.906  30
   2  -4  17 8054.17 293.908  26
   2  -4  18 817.648 110.016  26
  -2   4 -18 676.440 134.008  19
  -2   4 -19 1741.49 147.757  19
  -2   4 -20 1385.31 120.560  19
  -2   4 -21 2418.91 126.790  19
   2  -3 -22 144.262 35.2579  14
   2  -3 -22 233.862 92.3761  22
   2  -3 -21 71.2213 45.6094  14
   2  -3 -21 211.509 123.050  22
   2  -3 -21 128.894 77.0463  30
   2  -3 -20-4.85049 55.8521  14
   2  -3 -20 95.1542 133.941  28
   2  -3 -20 75.4048 89.0549  30
   2  -3 -20 15.4507 95.0034  21
   2  -3 -20 72.3447 136.452  22
   2  -3 -20 31.0182 132.513  20
   2  -3 -19 509.770 166.667  28
   2  -3 -19 446.830 111.387  30
   2  -3 -19 543.943 74.5681  14
   2  -3 -19 472.192 158.893  20
   2  -3 -19 538.088 126.127  21
   2  -3 -19 499.944 164.383  22
   2  -3 -18 8150.80 294.701  30
   2  -3 -18 8212.14 257.058  14
   2  -3 -18 7416.98 364.582  28
   2  -3 -18 8030.47 353.295  20
   2  -3 -18 7886.99 356.698  22
   2  -3 -17 134.632 230.861  32
   2  -3 -17 38.9599 112.624  30
   2  -3 -17 237.469 184.278  28
   2  -3 -17 58.8659 76.1020  14
   2  -3 -17 232.502 175.810  20
   2  -3 -17-29.5018 177.188  22
   2  -3 -17 71.5093 129.596  21
   2  -3 -16 37257.2 1094.10  28
   2  -3 -16 38763.9 1074.55  20
   2  -3 -16 36823.3 1078.29  22
   2  -3 -16 38023.0 1017.99  30
   2  -3 -15 1989.70 234.627  28
   2  -3 -15 2113.60 221.786  22
   2  -3 -15 1934.62 217.403  20
  -2   3  15 1934.35 215.172  39
   2  -3 -15 2226.91 279.883  32
   2  -3 -15 2133.20 160.185  30
   2  -3 -14 9476.24 446.678  28
   2  -3 -14 10210.9 513.813  32
   2  -3 -14 9151.92 327.461  30
   2  -3 -14 9523.44 428.657  22
   2  -3 -14 10076.9 429.246  20
  -2   3  14 8683.28 433.598  39
   2  -3 -13 4242.49 274.019  28
   2  -3 -13 4155.62 170.644  14
  -2   3  13 4054.87 298.652  39
   2  -3 -13 4012.39 346.553  22
   2  -3 -12 1445.87 179.570  28
   2  -3 -12 1370.94 93.6568  14
   2  -3 -12 1474.13 190.860  32
   2  -3 -12 1465.85 199.373  12
  -2   3  12 1267.93 180.058  39
   2  -3 -12 1136.45 148.101  22
   2  -3 -12 1121.71 160.413  19
  -2   3  12 1319.32 222.510  35
   2  -3 -12 1139.83 162.175  11
   2  -3 -11 1418.14 172.341  12
   2  -3 -11 1146.41 154.568  11
  -2   3  11 1594.71 216.761  35
   2  -3 -11 962.183 150.145  19
   2  -3 -11 1548.42 190.090  32
  -2   3  11 1195.56 181.274  39
   2  -3 -11 1420.47 171.804  28
   2  -3 -11 1368.37 91.6863  14
   2  -3 -11 1185.59 103.975  24
   2  -3 -10 6048.06 283.898  12
   2  -3 -10 5665.47 277.023  11
   2  -3 -10 5930.04 195.622  14
  -2   3  10 6250.13 330.172  35
  -2   3   9 24190.9 697.432  35
   2  -3  -9 22567.6 636.211  12
   2  -3  -9 19935.1 627.608  11
   2  -3  -9 18600.1 598.142  19
   2  -3  -9 19636.1 541.490  14
   2  -3  -9 19479.9 532.687   8
   2  -3  -8 9360.36 275.065   8
   2  -3  -8 8637.84 347.494  11
  -2   3   8 9014.73 274.342   2
   2  -3  -7 16498.2 453.936   8
  -2   3   7 16927.9 568.284  35
  -2   3   7 17156.0 455.770   2
   2  -3  -7 15063.2 516.702  11
   2  -3  -7 16506.0 520.624  12
   2  -3  -6 53664.6 1444.43  12
   2  -3  -6 53200.1 1393.96   8
  -2   3   6 57016.7 1398.02   2
  -2   3   6 57318.8 1494.46  35
   2  -3  -6 51249.2 1452.92  11
   2  -3  -5 129293. 3419.05  12
   2  -3  -5 133832. 3385.12   8
   2  -3  -5 127709. 3437.97  11
   2  -3  -5 132747. 3380.48  36
  -2   3   5 140656. 3387.43   2
   2  -3  -4 111106. 2775.06   9
   2  -3  -4 105080. 2821.28  11
  -2   3   4 113098. 2774.98   2
  -2   3   4 117994. 2851.63  35
   2  -3  -4 109002. 2769.23  36
   2  -3  -4 105743. 2796.92  12
   2  -3  -3 916.191 126.539  11
   2  -3  -3 926.189 83.3092   9
   2  -3  -3 1051.50 203.235  38
  -2   3   3 1006.32 82.3895   2
  -2   3   3 1083.96 156.603  35
   2  -3  -3 1069.63 79.2437  36
   2  -3  -3 957.824 97.0686  12
   2  -3  -2 1170.47 200.015  38
  -2   3   2 829.613 80.8047   2
  -2   3   2 961.695 142.544  35
   2  -3  -2 1133.23 79.3221  36
   2  -3  -2 794.777 86.4590  12
   2  -3  -1 16846.5 546.056  38
  -2   3   1 18266.9 460.326   2
  -2   3   1 18236.5 521.410  35
   2  -3   0 7023.12 200.392   9
   2  -3   0 7784.24 290.356  38
   2  -3   0 5272.41 157.210  34
  -2   3   0 8258.98 274.967  35
  -2   3   0 7769.48 231.069  33
  -2   3   0 6830.38 198.699   2
   2  -3   0 5571.10 174.151  12
   2  -3   1 46270.5 1009.76   9
   2  -3   1 46289.7 1088.45  38
  -2   3  -1 46904.5 1032.20  33
  -2   3  -1 49182.9 1085.02  35
   2  -3   1 46051.6 1008.93  36
   2  -3   2 8663.95 267.045  36
  -2   3  -2 9723.51 339.185  35
  -2   3  -2 8811.37 283.539  33
  -2   3  -2 9000.40 266.420   2
   2  -3   2 8674.62 264.871   9
   2  -3   3 2314.06 109.313   9
   2  -3   3 2190.28 113.273  36
  -2   3  -3 2476.72 188.485  35
  -2   3  -3 2293.31 132.149  33
  -2   3  -3 1987.86 92.7147  37
  -2   3  -3 2297.46 110.864   2
   2  -3   4 17910.4 492.492  36
  -2   3  -4 19553.4 491.864   2
  -2   3  -4 17861.0 515.876  33
  -2   3  -4 19541.2 577.287  35
   2  -3   4 19274.6 492.036   9
  -2   3  -5 15688.5 408.088   2
  -2   3  -5 15675.2 502.111  35
  -2   3  -5 15308.1 442.573  33
   2  -3   5 15029.6 406.053   8
   2  -3   5 14819.7 412.436  36
   2  -3   6 2088.27 101.214   8
  -2   3  -6 2173.02 201.443  35
  -2   3  -6 2278.56 135.457  33
  -2   3  -6 1900.32 75.3948  37
   2  -3   6 2256.84 108.616  36
  -2   3  -6 1871.02 99.0403   2
   2  -3   7 48884.5 1249.47   8
  -2   3  -7 48974.4 1250.41   2
  -2   3  -7 46774.5 1292.96  33
   2  -3   7 49380.3 1260.04  36
   2  -3   8 19787.3 547.180   8
   2  -3   8 21488.1 603.912  34
  -2   3  -8 20380.6 548.892   2
  -2   3  -8 20527.1 602.063  33
   2  -3   8 21209.3 564.282  36
  -2   3  -9 24471.3 722.830   7
   2  -3   9 23916.3 661.153  34
  -2   3  -9 23082.6 654.745  33
   2  -3   9 22546.4 604.662  36
  -2   3 -10 577.125 158.244   7
   2  -3  10 576.081 69.5593  36
  -2   3 -10 705.810 110.217  33
   2  -3  10 480.834 123.632  34
  -2   3 -10 454.415 119.045  19
  -2   3 -11 6626.41 329.882   7
  -2   3 -11 6183.98 271.802  19
   2  -3  11 6318.37 278.602  34
  -2   3 -11 5950.39 251.721  21
  -2   3 -12 7640.29 373.505   7
  -2   3 -12 8293.23 323.554  19
   2  -3  12 7816.13 330.822  34
  -2   3 -12 7839.52 303.330  21
   2  -3  13 26764.0 839.051  34
  -2   3 -13 28582.7 822.725  19
  -2   3 -13 28519.9 767.213  30
  -2   3 -13 27702.0 898.677   7
  -2   3 -13 26827.8 814.635  21
   2  -3  14 269.821 149.262  34
  -2   3 -14 166.039 132.905  19
  -2   3 -14 102.172 151.792   7
  -2   3 -14 86.6300 102.240  30
  -2   3 -14 176.015 169.182  21
   2  -3  15 57707.9 1643.98  34
  -2   3 -15 59344.2 1612.84  19
  -2   3 -15 60879.3 1560.02  30
  -2   3 -15 56887.5 1702.44   7
  -2   3 -15 60483.0 1601.00  21
  -2   3 -16 747.911 151.278  19
   2  -3  16 746.366 226.664  38
  -2   3 -16 707.200 115.156  30
   2  -3  16 471.833 154.311  34
  -2   3 -16 731.657 175.329   7
  -2   3 -17 1099.97 118.177  30
  -2   3 -17 939.322 150.342  19
  -2   3 -18 1339.84 125.834  30
  -2   3 -18 1315.68 155.448  19
  -2   3 -19 6243.70 210.088  30
  -2   3 -19 5520.50 246.836  19
  -2   3 -20 1081.61 121.786  19
  -2   3 -20 1052.74 88.6750  30
  -2   3 -21 483.956 90.1888  19
   2  -2 -22 5042.75 214.348  22
   2  -2 -22 5123.91 181.366  30
   2  -2 -21 5808.39 208.418  30
   2  -2 -21 5761.23 176.541  14
   2  -2 -21 5449.11 247.340  28
   2  -2 -21 5277.83 243.078  22
   2  -2 -20 840.651 115.891  30
   2  -2 -20 825.234 71.8142  14
   2  -2 -20 832.563 163.980  28
   2  -2 -20 910.616 157.832  22
   2  -2 -20 773.000 146.375  20
   2  -2 -20 786.830 115.097  21
   2  -2 -19 6343.10 249.229  30
   2  -2 -19 6491.66 209.653  14
   2  -2 -19 6007.34 311.297  28
   2  -2 -19 6193.42 298.386  22
   2  -2 -19 5717.16 248.819  21
   2  -2 -19 6035.56 286.175  20
   2  -2 -18 2174.69 164.465  30
   2  -2 -18 2024.63 114.096  14
   2  -2 -18 1749.84 235.998  28
   2  -2 -18 1786.79 211.617  20
   2  -2 -18 1860.20 233.242  22
   2  -2 -18 1914.67 169.722  21
   2  -2 -17 1227.77 203.723  22
   2  -2 -17 1098.56 156.507  21
  -2   2  17 969.068 222.251  35
   2  -2 -17 1036.50 185.372  20
   2  -2 -17 1110.56 145.277  30
   2  -2 -17 1254.90 98.6288  14
   2  -2 -17 1055.09 190.165  12
   2  -2 -17 1388.79 226.066  28
   2  -2 -16 552.450 149.071  27
   2  -2 -16 494.485 81.3962  14
   2  -2 -16 527.310 176.238  12
   2  -2 -16 543.288 190.918  22
   2  -2 -16 528.240 145.066  21
   2  -2 -16 523.463 178.075  20
  -2   2  16 385.865 151.175  39
   2  -2 -16 780.837 231.374  32
  -2   2  16 610.052 212.464  35
   2  -2 -16 582.889 134.901  30
   2  -2 -16 644.396 212.052  28
   2  -2 -15 750.134 193.611  12
   2  -2 -15 769.743 199.391  22
   2  -2 -15 1042.80 192.705  20
   2  -2 -15 1137.58 254.421  32
   2  -2 -15 780.003 88.6182  14
   2  -2 -15 1027.82 230.759  28
   2  -2 -15 750.448 141.760  30
   2  -2 -15 715.052 196.306  27
  -2   2  15 687.337 205.122  39
   2  -2 -14 1123.79 204.237  22
   2  -2 -14 1159.01 195.951  20
   2  -2 -14 746.583 166.217  19
   2  -2 -14 1037.56 174.370  27
   2  -2 -14 1737.27 263.649  32
   2  -2 -14 1272.78 235.547  28
   2  -2 -14 1010.63 165.401  30
   2  -2 -14 1185.26 232.251  12
  -2   2  14 1157.67 192.918  39
   2  -2 -13 1991.68 168.160  20
   2  -2 -13 1593.59 177.049  22
  -2   2  13 1810.60 192.678  39
   2  -2 -13 1677.40 182.515  19
   2  -2 -13 1915.36 132.302  30
   2  -2 -13 2152.05 217.263  32
   2  -2 -13 1692.97 191.271  28
   2  -2 -13 1810.82 156.753  27
   2  -2 -13 1632.96 121.719  24
   2  -2 -12 4308.15 247.218  28
   2  -2 -12 3676.50 200.663  27
   2  -2 -12 3779.66 169.980  24
   2  -2 -12 3955.91 218.333  22
   2  -2 -12 3533.18 216.801  19
   2  -2 -12 3344.61 203.616  18
  -2   2  12 3591.87 187.296  34
  -2   2  12 3780.04 237.032  39
   2  -2 -12 3516.96 247.823  11
   2  -2 -12 4560.46 266.043  32
   2  -2 -11 16384.2 544.640  19
   2  -2 -11 15447.2 529.881  18
   2  -2 -11 17828.5 487.520  14
  -2   2  11 17890.9 519.735  34
  -2   2  11 19745.2 595.237  39
   2  -2 -11 18468.0 553.257  22
   2  -2 -11 17083.4 593.195  11
   2  -2 -10 50.5784 102.112  18
   2  -2 -10 181.620 110.599  19
   2  -2 -10 182.781 129.436  11
   2  -2 -10 134.282 57.2041  14
  -2   2  10 340.277 89.0784  34
   2  -2  -9 266.441 129.439  11
   2  -2  -9 286.766 134.903  12
   2  -2  -9 256.685 41.5968   8
  -2   2   9 305.990 80.3712  34
   2  -2  -8 62217.6 1664.27  11
   2  -2  -8 61071.0 1569.39   8
  -2   2   8 60525.5 1569.28   2
  -2   2   8 62826.8 1589.89  34
   2  -2  -7 4184.47 216.777  11
   2  -2  -7 4100.27 207.424  12
   2  -2  -7 4103.49 138.799   8
  -2   2   7 4121.25 138.824   2
  -2   2   7 3945.69 147.733  34
  -2   2   6 382.978 59.0339   2
  -2   2   6 657.664 60.7118  34
   2  -2  -6 461.158 121.601  11
   2  -2  -6 440.662 110.811  12
   2  -2  -6 363.769 59.0776   8
  -2   2   5 32868.9 817.838   2
   2  -2  -5 32211.1 818.702   8
   2  -2  -5 32179.2 880.509  11
  -2   2   5 34282.7 897.572  35
   2  -2  -5 32367.5 857.778  12
  -2   2   4 18540.0 434.966   2
   2  -2  -4 18837.2 437.529   8
   2  -2  -4 17360.3 496.407  11
  -2   2   4 19019.8 511.953  35
   2  -2  -4 18005.5 465.642  12
  -2   2   3 100978. 2532.12   2
   2  -2  -3 98111.7 2577.44  11
   2  -2  -3 101850. 2533.52   8
  -2   2   3 107370. 2591.62  35
   2  -2  -3 105514. 2533.05  36
   2  -2  -2 5248.63 172.976   8
  -2   2   2 5697.29 230.645  35
   2  -2  -2 5554.41 172.364  36
   2  -2  -2 4881.40 177.396  12
  -2   2   2 5357.03 172.371   2
  -2   2   1 2420.03 156.808  35
  -2   2   1 2477.49 105.965   2
   2  -2   0 3896.58 135.298   8
  -2   2   0 4002.65 163.064  33
  -2   2   0 3598.63 180.266  35
  -2   2   0 3951.06 133.927   2
  -2   2  -1 32762.9 793.402  33
  -2   2  -1 33872.9 819.584  35
   2  -2   1 32534.6 767.207  36
   2  -2   2 36021.7 901.674  36
   2  -2   2 35938.2 900.708   8
  -2   2  -2 37848.8 953.782  35
  -2   2  -2 35246.2 924.078  33
  -2   2  -2 36006.5 900.135   2
   2  -2   3 5740.43 178.534  36
   2  -2   3 5429.66 176.266   8
  -2   2  -3 5479.83 177.001  37
  -2   2  -3 6015.61 239.076  35
   2  -2   3 5270.70 177.325  34
  -2   2  -3 5861.06 207.842  33
  -2   2  -3 5359.25 174.474   2
   2  -2   4 36583.2 907.432  36
  -2   2  -4 35486.0 904.902  37
   2  -2   4 34255.6 902.191   8
  -2   2  -4 38732.0 979.188  35
  -2   2  -4 37717.7 944.551  33
   2  -2   4 33883.7 912.210  34
  -2   2  -4 32710.6 899.920   2
   2  -2   5 7356.33 221.077  36
  -2   2  -5 6731.91 214.530  37
   2  -2   5 7326.56 216.091   8
  -2   2  -5 7794.41 298.851  35
  -2   2  -5 7615.25 262.899  33
   2  -2   5 6726.71 235.125  34
  -2   2  -5 7386.80 215.261   2
  -2   2  -6 1258.43 77.4800  37
   2  -2   6 1386.18 86.5047  36
   2  -2   6 1402.40 78.4665   8
  -2   2  -6 1290.89 170.304  35
   2  -2   6 1246.80 114.330  34
   2  -2   6 1426.56 107.776  39
  -2   2  -6 1407.55 123.326  33
  -2   2  -6 1405.55 76.9089   2
   2  -2   7 21688.3 560.391  36
  -2   2  -7 20443.3 558.403  37
   2  -2   7 20180.3 550.279   8
   2  -2   7 21785.9 595.083  34
   2  -2   7 21303.5 586.970  39
  -2   2  -7 21961.4 611.835  33
  -2   2  -7 20399.0 550.245   2
  -2   2  -8 204471. 5191.08  37
   2  -2   8 212756. 5188.67  36
   2  -2   8 197030. 5176.03   8
   2  -2   8 219525. 5234.45  34
   2  -2   8 215559. 5222.00  39
   2  -2   8 224865. 5307.40  38
  -2   2  -8 217301. 5250.05  33
  -2   2  -8 203639. 5176.83   2
  -2   2  -9 48772.8 1230.16  37
   2  -2   9 49600.3 1225.15  36
   2  -2   9 53719.2 1370.92  38
   2  -2   9 50480.4 1266.43  39
   2  -2   9 51664.4 1286.73  34
  -2   2  -9 51017.7 1295.69  33
  -2   2  -9 48391.3 1339.74   7
  -2   2 -10 67861.5 1759.55  33
  -2   2 -10 65071.1 1801.68   7
   2  -2  10 67183.8 1746.93  34
   2  -2  10 72687.9 1833.39  38
   2  -2  10 61664.0 1714.88  39
   2  -2  11 96635.9 2408.15  38
   2  -2  11 83663.9 2277.89  39
  -2   2 -11 89027.1 2324.62  33
   2  -2  11 90278.8 2314.31  34
  -2   2 -11 86675.9 2291.61  19
  -2   2 -11 90990.3 2381.14   7
   2  -2  12 62646.8 1700.24  25
  -2   2 -12 65469.4 1751.11  19
   2  -2  12 60427.8 1728.75  39
   2  -2  12 70613.5 1874.68  38
  -2   2 -12 67283.2 1737.81  21
  -2   2 -12 71746.1 1716.81  30
   2  -2  12 68305.0 1782.13  34
  -2   2 -12 68362.2 1846.33   7
   2  -2  13 2465.35 133.515  25
  -2   2 -13 2240.24 173.143  19
   2  -2  13 2824.36 374.228  38
  -2   2 -13 2405.27 169.720  21
  -2   2 -13 2583.86 143.929  30
   2  -2  13 2554.65 206.396  34
  -2   2 -13 2837.48 240.417   7
   2  -2  14 2667.34 140.824  25
  -2   2 -14 3129.24 211.294  21
  -2   2 -14 2892.84 196.015  19
   2  -2  14 2937.64 311.161  38
  -2   2 -14 2963.15 191.657  30
   2  -2  14 3056.01 228.031  34
  -2   2 -14 2650.10 246.808   7
   2  -2  15 515.437 105.099  25
  -2   2 -15 452.021 154.974  21
  -2   2 -15 574.582 138.401  19
   2  -2  15 655.440 234.249  38
  -2   2 -15 690.421 142.205  30
   2  -2  15 568.121 166.908  34
  -2   2 -15 437.856 174.520   7
  -2   2 -16 1122.89 178.369  21
   2  -2  16 1319.64 240.468  38
  -2   2 -16 1364.90 139.410  30
  -2   2 -16 1057.62 193.260   7
   2  -2  16 1311.39 182.514  34
  -2   2 -16 1318.59 164.267  19
  -2   2 -17 23551.9 696.485  21
   2  -2  17 21758.3 810.129  38
   2  -2  17 22359.4 747.106  34
  -2   2 -17 24761.1 663.574  30
  -2   2 -17 22097.4 697.743  19
  -2   2 -17 20552.2 780.835   7
  -2   2 -18 4625.66 243.188  19
  -2   2 -18 5104.86 214.053  30
  -2   2 -18 4719.47 263.026  21
  -2   2 -19 1011.04 141.463  19
  -2   2 -19 1184.08 123.377  30
  -2   2 -20 152.714 86.5150  30
  -2   2 -20 28.0701 102.581  19
  -2   2 -21 963.981 86.8324  30
  -2   2 -21 846.848 106.665  19
  -2   2 -22 297.484 68.5038  30
  -2   2 -22 356.522 77.5965  19
   2  -1 -23 116.055 58.2625  30
   2  -1 -22 2630.78 138.261  30
   2  -1 -22 2350.74 168.620  22
   2  -1 -21-55.5205 94.9718  30
   2  -1 -21 121.137 43.6281  14
   2  -1 -21 68.3092 126.125  22
   2  -1 -20 5224.34 172.682  14
   2  -1 -20 5304.28 218.023  30
   2  -1 -20 5149.62 258.691  22
   2  -1 -20 4563.62 206.732  21
   2  -1 -20 5394.58 276.618  28
   2  -1 -19 528.248 198.295  28
   2  -1 -19 465.898 125.463  30
   2  -1 -19 486.822 69.2771  14
   2  -1 -19 492.244 165.004  20
   2  -1 -19 404.185 174.818  22
   2  -1 -19 618.747 138.537  21
   2  -1 -18 7563.74 246.709  14
   2  -1 -18 8103.76 379.477  28
   2  -1 -18 7600.36 295.531  30
   2  -1 -18 8291.94 340.158  20
   2  -1 -18 7270.65 351.308  22
   2  -1 -18 7217.43 294.528  21
   2  -1 -17 1376.17 156.067  30
   2  -1 -17 1576.28 104.578  14
   2  -1 -17 1576.96 241.011  28
   2  -1 -17 1421.59 203.135  12
   2  -1 -17 1232.65 204.718  22
   2  -1 -17 1286.47 156.824  21
   2  -1 -17 1449.86 189.340  20
   2  -1 -16 26677.4 849.263  19
   2  -1 -16 29482.3 799.248  30
   2  -1 -16 28648.9 754.684  14
   2  -1 -16 28689.2 877.455  28
   2  -1 -16 27633.2 835.338  27
   2  -1 -16 25782.6 875.351  12
   2  -1 -16 28634.9 835.713  20
   2  -1 -16 27176.9 846.113  22
   2  -1 -16 26345.2 795.743  21
   2  -1 -15 13700.3 492.511  22
   2  -1 -15 12174.8 438.225  21
   2  -1 -15 13535.0 481.518  20
   2  -1 -15 12435.9 469.257  19
   2  -1 -15 11320.9 438.299  18
   2  -1 -15 13340.8 432.934  30
   2  -1 -15 15428.0 559.677  32
   2  -1 -15 13391.2 382.496  14
   2  -1 -15 13603.3 520.593  28
   2  -1 -15 13033.6 485.133  27
  -2   1  15 10557.4 450.432  39
   2  -1 -15 12294.3 503.636  12
   2  -1 -14 8529.77 387.936  12
   2  -1 -14 8272.38 317.065  24
   2  -1 -14 8967.17 385.398  20
   2  -1 -14 8599.72 374.400  22
   2  -1 -14 8288.12 351.660  19
   2  -1 -14 7763.22 327.814  18
   2  -1 -14 9054.90 343.861  30
   2  -1 -14 10157.9 488.035  32
   2  -1 -14 8673.37 270.680  14
   2  -1 -14 9371.72 436.985  28
   2  -1 -14 8017.85 350.000  27
  -2   1  14 7236.42 353.048  39
  -2   1  14 7118.50 314.383  34
  -2   1  13 215.559 105.108  34
   2  -1 -13 187.747 121.314  27
   2  -1 -13 116.970 76.0698  24
   2  -1 -13 76.5575 123.470  22
   2  -1 -13 175.369 118.170  18
   2  -1 -13 150.888 114.599  20
   2  -1 -13 226.669 123.720  19
   2  -1 -13 56.0232 141.302  32
   2  -1 -13 90.4852 87.6559  30
   2  -1 -13 222.557 142.537  28
  -2   1  13 136.840 120.220  39
   2  -1 -13 114.442 64.7951  14
   2  -1 -13 189.964 203.294  12
  -2   1  12 2335.84 158.511  34
   2  -1 -12 2693.22 199.804  28
   2  -1 -12 2390.49 139.718  30
   2  -1 -12 3247.21 217.429  32
   2  -1 -12 2594.60 119.141  14
   2  -1 -12 2732.40 176.622  27
   2  -1 -12 2303.47 167.523  18
   2  -1 -12 2469.46 179.744  19
  -2   1  12 2417.99 185.358  39
   2  -1 -12 2718.44 170.409  20
   2  -1 -12 2517.58 186.782  22
   2  -1 -12 2558.79 132.212  24
   2  -1 -12 2674.81 208.478  12
   2  -1 -12 2562.70 225.256  11
   2  -1 -11 7889.32 303.387  18
   2  -1 -11 8410.52 314.078  19
   2  -1 -11 8595.47 280.170  17
   2  -1 -11 8171.02 366.329  11
  -2   1  11 7928.22 291.991  34
  -2   1  11 8236.04 333.010  39
   2  -1 -10 16836.4 585.745  11
  -2   1  10 17656.4 510.515  34
   2  -1  -9 163886. 4080.71  11
  -2   1   9 156154. 3992.20  34
   2  -1  -8 80030.7 1927.09  11
  -2   1   8 78211.6 1847.04  34
  -2   1   8 68898.4 1809.75   2
   2  -1  -8 71594.1 1810.56   8
   2  -1  -7 2249.33 160.829  12
   2  -1  -7 2287.06 171.602  11
  -2   1   7 2271.53 83.2154   2
   2  -1  -7 2069.81 83.4510   8
   2  -1  -6 6430.38 187.820   8
  -2   1   6 6071.09 186.333   2
   2  -1  -6 6104.72 263.413  11
   2  -1  -6 6852.17 249.639  12
   2  -1  -5 136521. 3396.77  10
   2  -1  -5 138851. 3432.69  11
   2  -1  -5 135427. 3366.74   8
  -2   1   5 131892. 3365.99   2
   2  -1  -5 134325. 3406.05  12
   2  -1  -4 47846.0 1261.21  11
   2  -1  -4 44651.5 1221.04  10
   2  -1  -4 47506.6 1233.07  12
   2  -1  -4 48557.3 1204.89   8
  -2   1   4 47779.5 1204.21   2
   2  -1  -3 21283.6 600.610  11
   2  -1  -3 19023.3 553.872  10
  -2   1   3 21140.6 590.129  35
   2  -1  -3 20737.3 565.229  12
   2  -1  -3 21489.8 546.230   8
  -2   1   3 21216.9 546.126   2
  -2   1   2 4650.88 150.588   2
   2  -1  -2 4815.10 244.396  38
  -2   1   2 4936.59 195.611  35
   2  -1  -2 4324.79 159.367  12
   2  -1  -2 4810.60 151.638   8
   2  -1  -2 4733.18 197.682  11
   2  -1  -2 4475.20 153.491  10
   2  -1  -1 11661.1 325.210  10
   2  -1  -1 12675.2 395.669  38
  -2   1   1 12500.0 364.857  35
  -2   1   1 12956.5 332.240   2
   2  -1  -1 11325.9 327.111  12
  -2   1   0 30262.0 740.319   2
   2  -1   0 29139.9 729.116  10
   2  -1   0 31526.5 741.565   8
   2  -1   0 31027.4 788.552  38
  -2   1   0 32100.5 773.689  35
   2  -1   0 31976.8 742.258  36
   2  -1   0 26609.4 718.582  34
   2  -1   0 26355.7 727.561  12
   2  -1   1 1078.99 74.6555   8
   2  -1   1 1054.40 120.127  38
   2  -1   1 1195.10 72.0832  36
   2  -1   1 901.336 49.4299  10
  -2   1  -1 1201.87 119.150  35
   2  -1   1 1057.31 58.7068  34
  -2   1  -2 49025.2 1213.52   2
   2  -1   2 45812.2 1197.70  10
   2  -1   2 49466.0 1213.44   8
   2  -1   2 47656.5 1249.48  38
  -2   1  -2 47124.1 1221.15  37
   2  -1   2 49943.1 1214.48  36
  -2   1  -2 48845.3 1248.08  35
   2  -1   2 45452.6 1209.79  34
   2  -1   2 50538.9 1228.76  13
   2  -1   3 7730.77 233.194  13
   2  -1   3 7156.06 209.517   8
  -2   1  -3 6687.55 207.810   2
   2  -1   3 7318.21 211.164  36
  -2   1  -3 7272.71 221.647  37
   2  -1   3 7235.95 259.256  38
   2  -1   3 7265.40 233.255  39
  -2   1  -3 7106.88 258.285  35
  -2   1  -3 6747.03 242.201  33
   2  -1   3 6942.10 217.054  34
   2  -1   4 10897.2 295.626  13
   2  -1   4 10217.5 268.780   8
  -2   1  -4 9794.96 268.505   2
  -2   1  -4 10765.5 283.989  37
   2  -1   4 11147.9 272.459  36
   2  -1   4 10280.5 328.326  38
   2  -1   4 10573.3 299.235  39
  -2   1  -4 11018.0 316.148  33
  -2   1  -4 10798.2 332.180  35
   2  -1   4 10117.0 287.519  34
   2  -1   5 5290.16 184.182  13
  -2   1  -5 3623.10 137.904  12
  -2   1  -5 4296.98 149.719   2
   2  -1   5 5004.58 152.967   8
  -2   1  -5 5432.88 174.351  37
   2  -1   5 5607.26 158.383  36
  -2   1  -5 5699.97 229.028  35
   2  -1   5 4830.09 182.443  34
  -2   1  -5 5580.62 212.545  33
   2  -1   5 5343.57 192.271  39
   2  -1   5 5494.10 228.127  38
  -2   1  -6 74.5275 48.2341  12
   2  -1   6 108.758 79.8587  13
  -2   1  -6 120.914 47.3429   2
   2  -1   6 180.747 51.2250   8
  -2   1  -6 217.210 66.2719  37
   2  -1   6 157.394 51.2617  36
   2  -1   6 146.053 94.1648  34
   2  -1   6 154.803 87.7787  39
   2  -1   6 88.5992 131.357  38
  -2   1  -6 164.425 100.710  33
   2  -1   7 24969.7 651.323  13
  -2   1  -7 21764.2 625.901  12
  -2   1  -7 22225.3 612.467   2
   2  -1   7 23669.4 615.537   8
  -2   1  -7 24328.8 641.777  37
   2  -1   7 25167.5 621.662  36
   2  -1   7 24672.7 664.032  34
   2  -1   7 25062.4 718.733  38
   2  -1   7 24147.1 661.246  39
  -2   1  -7 24473.0 683.274  33
  -2   1  -8 42360.4 1151.16  12
   2  -1   8 48703.5 1174.11  13
  -2   1  -8 42539.9 1126.98   2
   2  -1   8 42173.7 1127.61   8
   2  -1   8 48196.3 1193.97  34
   2  -1   8 45291.4 1182.35  39
   2  -1   8 47755.7 1249.07  38
  -2   1  -8 47479.6 1209.20  33
  -2   1  -8 45938.0 1163.19  37
   2  -1   8 46287.6 1136.48  36
   2  -1   9 79551.0 1929.00  13
  -2   1  -9 71515.4 1915.73  12
  -2   1  -9 66223.6 1876.66   2
   2  -1   9 86260.3 1969.30  34
  -2   1  -9 84046.9 1981.92  33
   2  -1   9 88826.5 2040.73  38
   2  -1   9 80412.1 1951.41  39
  -2   1  -9 83212.5 1930.92  37
   2  -1   9 78509.9 1891.08  36
   2  -1  10 3432.05 176.987  39
   2  -1  10 3401.70 246.899  38
  -2   1 -10 3360.61 234.364   7
  -2   1 -10 2886.69 145.928  12
   2  -1  10 3236.90 152.388  13
  -2   1 -10 3445.08 199.106  33
   2  -1  10 3302.56 200.689  34
  -2   1 -10 3415.08 149.042  37
   2  -1  11 21238.0 643.243  39
   2  -1  11 23908.2 739.612  38
  -2   1 -11 23470.1 731.440   7
  -2   1 -11 20402.2 617.942  12
  -2   1 -11 23401.6 687.456  33
  -2   1 -11 21810.1 617.467  37
   2  -1  11 23103.1 674.133  34
   2  -1  12 789.858 115.169  39
   2  -1  12 904.997 190.151  38
  -2   1 -12 693.487 115.511  21
  -2   1 -12 902.655 182.526   7
   2  -1  12 766.109 150.852  34
  -2   1 -12 847.187 117.275  19
   2  -1  13 46506.9 1340.40  38
  -2   1 -13 45178.2 1223.94  19
  -2   1 -13 45537.6 1328.42   7
  -2   1 -13 47878.8 1218.93  21
  -2   1 -14 10364.1 407.758  21
  -2   1 -14 9830.85 358.480  19
   2  -1  14 10418.4 487.364  38
   2  -1  14 8757.49 344.385  39
   2  -1  14 9148.37 310.271  25
  -2   1 -14 10718.3 460.702   7
  -2   1 -15 4962.42 276.845  21
  -2   1 -15 4654.75 244.752  19
  -2   1 -15 5265.49 240.295  30
  -2   1 -15 4884.47 324.311   7
   2  -1  15 4741.11 207.450  25
   2  -1  15 5096.68 397.109  38
  -2   1 -16 105.913 150.359  21
   2  -1  16 329.961 206.744  38
  -2   1 -16 73.2036 118.440  30
  -2   1 -16-146.999 168.540   7
   2  -1  16 54.0340 102.458  25
  -2   1 -16 3.85138 123.582  19
  -2   1 -17 54.7981 152.304  21
   2  -1  17-102.841 189.462  38
   2  -1  17 173.843 98.0290  25
  -2   1 -17 156.978 119.706  30
  -2   1 -17 65.7005 125.443  19
  -2   1 -17 188.170 163.729   7
  -2   1 -18 642.087 137.474  19
   2  -1  18 418.939 92.2544  25
  -2   1 -18 364.122 164.276  21
  -2   1 -18 543.741 126.689  30
  -2   1 -19 24.4775 146.308  21
  -2   1 -19 102.656 119.864  30
  -2   1 -19 230.455 121.613  19
  -2   1 -20 801.615 141.859  21
  -2   1 -20 698.022 122.295  19
  -2   1 -20 669.086 107.241  30
  -2   1 -21 2880.06 162.303  19
  -2   1 -21 3084.01 143.890  30
   2  -1  22 108.450 68.7625  26
  -2   1 -22 112.635 75.2191  19
  -2   1 -22 136.251 81.7002  30
   2   0 -23 3577.94 130.834  30
   2   0 -22 5145.70 195.091  30
   2   0 -22 4889.03 227.675  22
   2   0 -21 349.552 105.047  30
   2   0 -21 517.500 137.690  22
   2   0 -20 156.480 146.271  19
   2   0 -20 130.053 168.930  28
   2   0 -20 72.7219 107.744  30
   2   0 -20 107.329 49.6566  14
   2   0 -20 39.8521 150.285  22
   2   0 -20 28.5214 98.8732  21
   2   0 -19 1903.46 159.735  30
   2   0 -19 1781.08 229.144  28
   2   0 -19 1888.25 97.3961  14
   2   0 -19 1866.44 195.260  19
   2   0 -19 1466.03 156.117  21
   2   0 -19 1859.24 212.145  22
   2   0 -18-4.49322 156.447  19
   2   0 -18 34.3648 219.018  28
   2   0 -18 38.7504 133.339  30
   2   0 -18 47.7352 60.5144  14
   2   0 -18-77.0853 124.518  21
   2   0 -18-16.8214 189.032  22
   2   0 -17 3519.27 251.771  19
   2   0 -17 3320.33 213.648  18
   2   0 -17 3730.77 210.791  30
   2   0 -17 3634.48 149.841  14
   2   0 -17 4024.21 287.087  28
   2   0 -17 3136.53 255.135  12
   2   0 -17 3797.31 263.439  22
   2   0 -17 3473.70 206.442  21
   2   0 -17 3985.40 241.791  20
   2   0 -16 12514.1 468.414  19
   2   0 -16 11094.9 432.798  18
   2   0 -16 13837.7 427.216  30
   2   0 -16 12559.3 371.317  14
   2   0 -16 12318.6 466.178  27
   2   0 -16 13918.3 515.178  28
   2   0 -16 11832.9 499.641  12
   2   0 -16 12613.7 453.576  20
   2   0 -16 12677.4 481.509  22
   2   0 -16 12317.9 420.428  21
   2   0 -15 6325.34 329.157  20
   2   0 -15 6563.73 330.250  22
   2   0 -15 5689.26 270.702  21
   2   0 -15 5798.44 277.504  18
   2   0 -15 6314.72 302.017  19
   2   0 -15 6504.11 273.338  30
   2   0 -15 6266.02 214.133  14
   2   0 -15 6128.77 347.274  27
   2   0 -15 6887.06 373.427  28
  -2   0  15 5546.56 279.209  34
   2   0 -15 6724.40 351.782  12
   2   0 -14 16198.6 594.520  12
   2   0 -14 16682.4 497.547  24
   2   0 -14 17872.3 552.879  20
   2   0 -14 16448.2 577.389  22
   2   0 -14 15378.9 509.087  21
   2   0 -14 16174.0 535.453  18
   2   0 -14 16394.6 556.574  19
   2   0 -14 18181.1 541.178  30
   2   0 -14 16670.9 474.349  14
   2   0 -14 17908.2 602.119  27
   2   0 -14 17084.6 611.806  28
  -2   0  14 15573.5 538.404  34
  -2   0  13 51.5498 108.677  34
  -2   0  13 152.367 108.102  39
   2   0 -13 95.1478 144.931  28
   2   0 -13 129.645 91.0707  30
   2   0 -13 201.000 142.721  32
   2   0 -13 157.513 118.196  27
   2   0 -13 111.519 71.8143  24
   2   0 -13 64.7615 125.020  22
   2   0 -13 104.576 95.0802  21
   2   0 -13 125.856 106.493  20
   2   0 -13 59.4972 115.799  19
   2   0 -13 96.8196 111.781  18
   2   0 -13 82.8994 59.4704  14
   2   0 -13 94.2678 182.304  12
   2   0 -13 215.472 98.9784  17
   2   0 -12 48788.9 1208.59  30
   2   0 -12 49376.7 1277.53  28
   2   0 -12 48184.6 1254.39  27
   2   0 -12 48854.3 1287.29  12
   2   0 -12 44570.2 1320.37  11
   2   0 -12 45262.2 1224.20  20
   2   0 -12 47877.6 1250.90  22
   2   0 -12 41618.1 1217.41  18
   2   0 -12 42177.6 1231.45  19
   2   0 -12 43066.9 1197.17  17
   2   0 -12 46006.8 1172.91  14
  -2   0  12 43636.3 1224.43  34
   2   0 -12 46142.1 1187.76  24
  -2   0  12 40046.4 1232.78  39
   2   0 -11 29451.6 923.427  11
  -2   0  11 28224.4 852.295  39
   2   0 -11 30781.2 790.700  14
  -2   0  11 31178.4 842.536  34
   2   0 -11 28536.2 844.686  19
   2   0 -11 28303.4 833.971  18
  -2   0  10 94313.2 2491.99  39
   2   0 -10 92187.5 2549.17  11
   2   0  -9 17925.8 604.029  11
   2   0  -9 18934.1 579.275  12
  -2   0   8 37624.5 986.181   2
   2   0  -8 39430.0 988.396   8
  -2   0   7 519.770 44.8991   2
   2   0  -7 531.963 48.5106   8
  -2   0   6 127197. 3313.90   2
   2   0  -6 135785. 3316.03   8
   2   0  -5 5344.20 202.527  10
   2   0  -5 5431.99 163.099   8
   2   0  -5 4982.23 207.083  12
   2   0  -5 5636.70 237.704  11
   2   0  -4 326983. 8113.55  11
   2   0  -4 320124. 8081.57  10
   2   0  -4 329256. 8056.99   8
   2   0  -4 314515. 8085.63  12
   2   0  -3 1747.21 83.1899   1
   2   0  -3 1705.16 105.670  10
   2   0  -3 1802.85 136.745  11
   2   0  -3 1702.44 80.6224   8
   2   0  -3 1640.58 109.828  12
  -2   0   2 70061.9 1783.13  35
   2   0  -2 69191.1 1763.20   1
   2   0  -2 73231.7 1776.09  10
   2   0  -2 66959.0 1774.02  12
   2   0  -2 70651.2 1761.15   8
  -2   0   1 8330.60 242.120  35
   2   0  -1 8000.14 277.387  38
   2   0  -1 8097.17 233.933  10
   2   0  -1 7894.69 231.882  13
   2   0   0 38844.2 1040.15  13
   2   0   0 36841.3 1031.93  12
  -2   0   0 42021.5 1044.56  35
  -2   0   0 44698.6 1060.39  33
   2   0   0 40043.9 1025.62  34
   2   0   0 40598.8 1033.14   8
   2   0   0 41070.5 1034.44   1
   2   0   0 44991.8 1065.10  38
   2   0   0 41380.6 1036.01  10
   2   0   1 143.443 60.4093  10
  -2   0  -1 137.540 84.2092  33
   2   0   1 217.485 61.1940   8
   2   0   1 201.178 57.4127   1
   2   0   1 215.993 81.4486  38
   2   0   1 172.126 76.0364  39
  -2   0  -1 188.724 77.1061  35
   2   0   1 184.140 55.2843  34
  -2   0  -2 115041. 2787.63  33
  -2   0  -2 106754. 2773.47  35
   2   0   2 111134. 2763.62  34
   2   0   2 111384. 2759.93   1
   2   0   2 111345. 2758.92   8
  -2   0  -2 108393. 2772.86  37
   2   0   2 107095. 2777.06  38
   2   0   2 108668. 2777.00  39
   2   0   2 111544. 2772.75  13
   2   0   3 15294.3 399.884  34
  -2   0  -3 14766.6 409.978  35
  -2   0  -3 15066.3 421.089  33
   2   0   3 13307.1 379.638   1
   2   0   3 13233.2 379.079   8
  -2   0  -3 15152.6 400.814  37
   2   0   3 14360.1 408.756  38
   2   0   3 14768.5 408.616  39
   2   0   3 13914.3 397.591  13
   2   0   4 201687. 4945.68  39
   2   0   4 194978. 4952.98  38
   2   0   4 200384. 4936.55  34
   2   0   4 199289. 4937.51  13
   2   0   4 193567. 4916.30   8
   2   0   4 195144. 4917.36   1
  -2   0  -4 200466. 4937.48  37
   2   0   5 22371.0 611.039  34
   2   0   5 23690.6 608.417  13
   2   0   5 22738.1 580.635   8
   2   0   5 21014.3 613.853  39
   2   0   5 21482.9 629.905  38
  -2   0  -5 21841.9 604.089  37
   2   0   6 65236.5 1699.43  34
   2   0   6 67101.3 1692.70  13
   2   0   6 65152.8 1662.94   8
  -2   0  -6 68827.5 1741.25   7
   2   0   6 66625.2 1707.12  39
   2   0   6 66910.7 1729.75  38
  -2   0  -6 65176.3 1692.95  37
   2   0   7 74216.8 1831.73  39
   2   0   7 71978.4 1861.16  38
   2   0   7 75561.6 1831.07  34
   2   0   7 75310.9 1814.39  13
  -2   0  -7 70651.5 1805.92  12
  -2   0  -7 72809.5 1815.46  37
  -2   0  -7 67368.9 1775.58   2
   2   0   7 67613.3 1776.83   8
  -2   0  -7 76937.1 1874.92   7
   2   0   8 9427.12 275.731   8
  -2   0  -8 11160.5 390.784   7
   2   0   8 11879.5 352.626  39
   2   0   8 12304.7 397.638  38
   2   0   8 11303.1 324.682  13
  -2   0  -8 10961.1 322.027  12
  -2   0  -8 11618.5 329.459  37
  -2   0  -8 9349.42 272.866   2
  -2   0  -9 23431.4 662.063  37
   2   0   9 23852.5 656.413  13
  -2   0  -9 23998.7 659.341  12
  -2   0  -9 23602.7 699.694  33
   2   0   9 22905.4 678.292  39
   2   0   9 24448.9 732.077  38
  -2   0 -10 49396.5 1263.10  37
   2   0  10 45358.9 1244.89  13
  -2   0 -10 44550.2 1251.25  12
  -2   0 -10 50174.5 1313.41  33
   2   0  10 51017.7 1344.91  38
   2   0  10 48062.9 1281.01  39
  -2   0 -11 85477.5 2152.61  37
   2   0  11 79871.8 2135.13  13
  -2   0 -11 79486.0 2147.75  12
  -2   0 -11 87369.8 2210.25  33
   2   0  11 82730.9 2173.60  39
   2   0  11 91040.3 2258.75  38
   2   0  12 24920.4 712.804  13
  -2   0 -12 25999.6 738.859  12
  -2   0 -12 26218.6 735.262  19
  -2   0 -12 26205.6 733.376  37
   2   0  12 24495.3 754.118  39
   2   0  12 27779.5 843.222  38
  -2   0 -12 24131.0 693.634  16
  -2   0 -12 26405.0 729.806  21
  -2   0 -12 28119.3 754.248  20
  -2   0 -13 8904.70 319.436  20
  -2   0 -13 7852.38 292.560  21
  -2   0 -13 7175.54 285.145  12
   2   0  13 7257.50 302.515  39
   2   0  13 7661.96 377.816  38
  -2   0 -13 7535.95 290.729  19
  -2   0 -13 8009.18 385.528   7
  -2   0 -13 6591.74 240.580  16
  -2   0 -14 212.660 113.665  19
  -2   0 -14 143.124 173.677   7
   2   0  14 256.888 111.052  39
   2   0  14 334.525 291.369  38
  -2   0 -14 163.262 136.815  21
  -2   0 -14 173.346 68.6504  16
  -2   0 -15 12407.3 417.684  19
  -2   0 -15 12763.8 529.436   7
   2   0  15 12254.6 469.425  34
   2   0  15 10189.3 411.917  39
   2   0  15 11389.0 529.918  38
  -2   0 -15 12968.7 451.378  21
  -2   0 -15 10868.2 348.478  16
   2   0  16 8412.06 452.634  38
   2   0  16 9614.66 414.297  34
  -2   0 -16 8571.43 347.327  19
  -2   0 -16 9382.90 358.841  21
  -2   0 -16 8784.17 446.729   7
   2   0  17 6416.48 259.505  25
  -2   0 -17 7393.62 312.170  21
  -2   0 -17 6868.45 300.484  19
   2   0  17 6197.98 387.201  38
   2   0  17 6991.30 352.637  34
  -2   0 -17 7933.81 293.012  30
  -2   0 -17 7083.78 396.216   7
   2   0  18 162.539 100.595  25
  -2   0 -18 301.373 127.795  19
  -2   0 -18 483.929 161.063  21
  -2   0 -18 409.724 128.698  30
   2   0  19 158.884 94.4738  25
  -2   0 -19 17.7833 118.544  19
  -2   0 -19 214.773 159.790  21
  -2   0 -19 180.188 137.004  30
   2   0  20 63.6938 76.1883  25
  -2   0 -20-119.016 133.575  21
  -2   0 -20 37.1372 106.253  19
  -2   0 -20-42.1180 105.115  30
  -2   0 -21 1009.27 117.197  19
  -2   0 -21 936.307 135.323  21
  -2   0 -21 1090.01 111.621  30
  -2   0 -22 1445.60 110.148  30
  -2   0 -23 878.200 70.1705  30
   2   1 -23 347.224 64.3652  30
   2   1 -22 2186.99 161.842  22
   2   1 -22 2585.09 135.165  30
   2   1 -21 314.081 124.197  19
   2   1 -21 301.648 135.285  22
   2   1 -21 442.185 107.454  30
   2   1 -20 289.612 139.358  19
   2   1 -20 394.037 116.613  30
   2   1 -20 512.105 154.500  22
   2   1 -19 589.456 129.819  30
   2   1 -19 587.242 205.983  28
   2   1 -19 601.071 156.877  19
   2   1 -19 576.958 64.3628  14
   2   1 -19 713.874 185.939  22
   2   1 -19 602.997 131.895  21
   2   1 -18 314.985 145.858  30
   2   1 -18 493.171 240.213  28
   2   1 -18 272.181 124.521  21
   2   1 -18 351.107 208.410  22
   2   1 -18 399.423 63.7618  14
   2   1 -18 305.616 126.232  18
   2   1 -18 273.907 151.739  19
   2   1 -17 10282.7 452.731  12
   2   1 -17 12271.9 454.130  22
   2   1 -17 10930.5 385.395  21
   2   1 -17 12779.3 485.870  28
   2   1 -17 11396.5 333.401  14
   2   1 -17 11165.5 432.940  19
   2   1 -17 10839.1 403.384  18
   2   1 -17 12741.5 399.013  30
   2   1 -16 1119.25 196.170  27
   2   1 -16 1188.16 209.542  22
   2   1 -16 1096.59 150.838  21
   2   1 -16 1269.64 179.975  20
   2   1 -16 1203.84 174.917  19
   2   1 -16 998.777 152.501  18
  -2  -1  16 1182.13 157.917  34
   2   1 -16 1219.82 199.795  12
   2   1 -16 1107.35 88.3862  14
   2   1 -16 1505.54 232.940  28
   2   1 -16 1271.70 156.057  30
   2   1 -15 1126.46 210.255  12
   2   1 -15 560.293 196.420  22
   2   1 -15 829.715 178.349  21
   2   1 -15 921.628 218.922  20
   2   1 -15 1012.00 167.743  19
   2   1 -15 1008.20 146.560  18
   2   1 -15 987.181 201.510  27
  -2  -1  15 728.261 141.712  34
   2   1 -15 1109.17 85.6565  14
   2   1 -15 945.709 151.268  30
   2   1 -15 970.795 227.406  28
   2   1 -14-113.102 204.261  28
   2   1 -14 8.20105 132.780  30
   2   1 -14 130.126 196.503  27
   2   1 -14 2.01613 82.3509  24
   2   1 -14 112.563 187.007  22
   2   1 -14-46.4127 120.044  21
  -2  -1  14 3.97940 120.847  34
   2   1 -14 31.2175 107.057  17
   2   1 -14-11.0974 166.965  12
   2   1 -14-65.4822 63.1689  14
   2   1 -14 146.169 124.400  18
   2   1 -14 88.4724 130.809  19
   2   1 -14-132.877 156.294  20
   2   1 -13 9714.49 418.440  12
   2   1 -13 8384.62 280.272  24
   2   1 -13 9309.65 331.554  20
   2   1 -13 9284.37 358.825  22
   2   1 -13 8671.22 306.125  21
  -2  -1  13 8422.30 336.909  34
   2   1 -13 8388.39 302.378  17
   2   1 -13 8973.66 372.239  28
   2   1 -13 9265.11 355.633  27
   2   1 -13 8841.49 270.532  14
   2   1 -13 8948.16 309.423  30
   2   1 -13 8482.01 342.164  19
   2   1 -13 8208.81 325.387  18
   2   1 -12 22715.6 630.011  24
   2   1 -12 25164.1 705.077  22
   2   1 -12 21722.1 683.479  19
   2   1 -12 22400.3 673.085  18
   2   1 -12 25326.2 660.636  30
   2   1 -12 21872.0 617.780  14
   2   1 -12 24540.5 739.185  12
   2   1 -12 25392.8 712.645  27
   2   1 -12 21675.3 647.001  17
   2   1 -11 5205.62 267.121  12
   2   1 -11 4855.38 294.927  11
  -2  -1  11 4241.21 204.676  39
   2   1 -11 4971.48 167.393  14
   2   1 -11 4927.92 227.076  19
   2   1 -11 5156.70 222.657  18
   2   1 -11 4825.76 193.506  17
   2   1 -10 838.819 149.916  12
  -2  -1  10 478.291 93.3836  39
   2   1 -10 697.741 165.951  11
   2   1  -9 93761.1 2349.10  12
   2   1  -9 90951.0 2389.78  11
   2   1  -9 93963.0 2336.56  10
   2   1  -8 80455.8 2054.08  10
   2   1  -8 79238.0 2067.66  12
   2   1  -8 76711.4 2103.00  11
   2   1  -7 38265.7 1017.92  10
   2   1  -7 37249.0 1025.05  12
   2   1  -7 37234.1 1063.01  11
   2   1  -6 1262.29 68.7860   1
   2   1  -6 1146.62 150.722  11
   2   1  -6 1374.75 69.0928   8
   2   1  -5 15449.6 421.584   1
   2   1  -5 16167.0 421.057   8
   2   1  -4 66.2997 49.0277   1
   2   1  -4 160.012 51.5599   8
   2   1  -3 3955.65 131.718   1
   2   1  -3 3583.77 119.778  13
   2   1  -3 3990.13 131.071   8
   2   1  -2 5660.73 171.279   1
   2   1  -2 5606.15 212.416  11
   2   1  -2 5426.07 193.882  12
   2   1  -2 5793.54 170.608   8
  -2  -1   1 201.608 53.2888  35
   2   1  -1 79.3282 76.2481  10
   2   1  -1 168.723 92.7249  11
   2   1  -1 87.7940 76.2036  12
   2   1  -1 128.244 58.7577  13
  -2  -1   1-40.2136 74.9262  33
   2   1   0 45140.6 1151.99  13
   2   1   0 47875.6 1172.87  11
   2   1   0 46169.4 1158.41  10
   2   1   0 47541.3 1148.89  34
  -2  -1   0 46644.4 1164.97  33
   2   1   0 45203.8 1156.48  39
  -2  -1   0 47033.2 1160.81  37
   2   1   0 46733.5 1147.14   8
   2   1   0 47557.6 1149.11   1
  -2  -1  -1 687.623 52.6635  35
   2   1   1 926.000 76.8987  34
  -2  -1  -1 884.801 92.9902  33
   2   1   1 891.934 69.5149   1
  -2  -1  -1 818.816 86.5785  37
   2   1   1 942.908 67.3584  38
   2   1   2 26.1426 60.8768   8
  -2  -1  -2 61.3199 75.8357  37
   2   1   2 85.2247 56.8584   1
   2   1   2 124.053 55.6901  38
  -2  -1  -2 120.567 85.0086  33
   2   1   2 93.1952 68.3043  34
   2   1   3 85200.4 2133.06   8
  -2  -1  -3 84463.3 2164.83   7
   2   1   3 86535.4 2133.96   1
  -2  -1  -3 91841.1 2169.51  33
   2   1   3 86070.9 2148.71  34
   2   1   3 88018.7 2152.68  13
   2   1   4 25860.8 665.770   8
  -2  -1  -4 25107.4 710.142   7
  -2  -1  -4 26935.1 710.124  33
   2   1   4 26979.2 691.716  34
   2   1   4 24888.2 664.866   1
   2   1   4 23619.3 684.608  38
   2   1   4 26675.0 700.296  39
   2   1   4 26733.7 691.506  13
  -2  -1  -5 380753. 9228.91   7
   2   1   5 366695. 9169.98   8
  -2  -1  -5 369687. 9201.59  37
   2   1   5 353815. 9168.70   1
  -2  -1  -5 395892. 9223.86  33
   2   1   5 374114. 9209.34  39
   2   1   5 353125. 9204.75  38
   2   1   5 387850. 9200.06  13
  -2  -1  -6 45292.3 1164.28   7
   2   1   6 43793.9 1090.17   8
  -2  -1  -6 41635.8 1124.77  37
   2   1   6 41909.3 1088.07   1
  -2  -1  -6 43147.5 1150.49  33
   2   1   6 41153.0 1134.37  39
   2   1   6 40311.2 1139.94  38
   2   1   6 45663.0 1124.94  13
   2   1   7 14654.0 413.352   8
  -2  -1  -7 16533.1 507.418   7
  -2  -1  -7 16592.6 463.246  37
   2   1   7 14559.0 412.270   1
  -2  -1  -7 16612.8 491.056  33
   2   1   7 17240.6 458.871  13
   2   1   7 16886.6 477.900  39
   2   1   7 17001.4 496.142  38
   2   1   8 58516.5 1478.24  39
   2   1   8 54705.5 1492.95  38
  -2  -1  -8 53893.2 1482.36  33
  -2  -1  -8 57151.4 1461.81  37
   2   1   8 54750.9 1448.11  13
  -2  -1  -8 54661.6 1507.02   7
  -2  -1  -9 47427.8 1146.33  12
   2   1   9 49583.8 1135.15  13
  -2  -1  -9 51238.3 1187.64  33
  -2  -1  -9 38644.7 1068.24   9
  -2  -1  -9 52203.6 1155.46  37
   2   1   9 51279.1 1172.77  39
   2   1   9 52127.8 1209.69  38
  -2  -1  -9 38289.7 1065.69   2
  -2  -1  -9 51292.7 1223.11   7
  -2  -1 -10 30833.6 842.999  37
  -2  -1 -10 30277.7 910.640   7
   2   1  10 29974.1 855.821  39
   2   1  10 31026.5 900.235  38
   2   1  10 30831.6 864.972  34
  -2  -1 -10 29188.6 837.647  12
   2   1  10 28956.6 819.923  13
  -2  -1 -11 4305.41 201.648  37
   2   1  11 4499.98 266.389  38
   2   1  11 4459.14 227.897  39
  -2  -1 -11 3774.22 263.036   7
   2   1  11 3773.20 180.712  13
  -2  -1 -11 3877.52 201.995  12
   2   1  12 5005.17 210.936  13
  -2  -1 -12 5429.21 242.324  12
  -2  -1 -12 5284.75 225.028  19
  -2  -1 -12 5241.66 195.725  16
  -2  -1 -12 5631.20 240.236  20
   2   1  12 4902.72 252.412  39
   2   1  12 5257.14 303.564  38
   2   1  12 5882.66 277.134  34
  -2  -1 -12 5263.56 234.395  37
   2   1  13 10231.9 438.330  38
   2   1  13 9430.04 376.353  39
  -2  -1 -13 10542.4 365.316  20
   2   1  13 8749.83 318.869  13
  -2  -1 -13 9667.13 359.178  12
   2   1  13 11514.4 416.933  34
  -2  -1 -13 9884.04 312.874  16
  -2  -1 -13 9918.63 350.406  19
   2   1  14 5716.45 299.666  39
   2   1  14 5898.41 383.339  38
  -2  -1 -14 6186.60 227.445  16
  -2  -1 -14 6988.82 298.431  20
  -2  -1 -14 6467.89 275.574  21
  -2  -1 -14 6235.02 278.404  12
   2   1  14 6470.22 325.002  34
  -2  -1 -14 6356.43 269.771  19
   2   1  15 6475.80 311.607  39
   2   1  15 6392.13 378.084  38
  -2  -1 -15 6361.30 236.209  16
  -2  -1 -15 6567.68 385.013   7
  -2  -1 -15 7071.95 335.722  21
  -2  -1 -15 7210.08 362.788  20
  -2  -1 -15 6206.95 293.514  12
  -2  -1 -15 6320.52 283.306  19
   2   1  15 7481.33 346.589  34
  -2  -1 -16 10229.7 394.557  20
  -2  -1 -16 10322.1 374.512  21
  -2  -1 -16 9456.00 470.402   7
  -2  -1 -16 9479.75 362.865  19
   2   1  16 10704.7 422.619  34
   2   1  16 8293.09 373.699  39
   2   1  16 9190.33 454.282  38
  -2  -1 -16 8691.64 301.911  16
  -2  -1 -17 110.063 154.729  21
  -2  -1 -17 85.8586 176.193   7
   2   1  17 36.1528 117.989  39
   2   1  17 44.7112 186.661  38
  -2  -1 -17 227.199 73.0756  16
   2   1  17 386.972 155.328  34
  -2  -1 -17 182.872 131.840  19
  -2  -1 -18 6579.05 288.441  21
  -2  -1 -18 6154.57 278.234  19
  -2  -1 -18 5598.03 203.370  16
  -2  -1 -19 4467.49 223.002  30
  -2  -1 -19 3952.67 240.801  21
   2   1  19 3634.26 186.302  25
  -2  -1 -19 3921.56 219.906  19
  -2  -1 -20 976.001 128.212  30
  -2  -1 -20 986.007 134.491  19
  -2  -1 -20 1275.29 155.854  21
   2   1  20 772.953 102.259  25
  -2  -1 -21 75.1875 119.248  21
  -2  -1 -21 36.9440 100.909  30
   2   1  21 43.5008 66.9702  25
  -2  -1 -22 358.586 95.3021  30
  -2  -1 -22 300.069 127.044  21
  -2  -1 -23 5689.83 183.534  30
   2   2 -22 1232.15 110.570  19
   2   2 -21 311.219 143.880  22
   2   2 -21 444.976 117.854  19
   2   2 -20 991.407 164.698  22
   2   2 -20 1197.45 151.882  19
   2   2 -19 1772.68 177.765  19
   2   2 -19 1657.62 146.255  18
   2   2 -18 826.063 251.008  28
   2   2 -18 592.061 222.783  22
   2   2 -18 728.412 66.9027  14
   2   2 -18 769.720 139.954  18
   2   2 -18 629.004 160.525  19
   2   2 -17 724.167 226.209  28
   2   2 -17 722.823 202.973  22
   2   2 -17 641.204 134.124  21
   2   2 -17 900.808 76.1803  14
   2   2 -17 967.539 146.073  18
   2   2 -17 867.664 169.182  19
  -2  -2  16 5225.69 374.865  38
   2   2 -16 6716.28 333.679  22
   2   2 -16 5902.78 263.251  21
  -2  -2  16 5731.73 288.856  34
   2   2 -16 5921.71 330.242  12
   2   2 -16 6653.12 357.537  28
   2   2 -16 6223.07 207.311  14
   2   2 -16 5978.00 278.052  18
   2   2 -16 6258.78 302.853  19
   2   2 -15 7386.75 352.667  22
   2   2 -15 6921.19 288.741  21
  -2  -2  15 5963.70 302.958  34
   2   2 -15 7231.44 274.805  17
   2   2 -15 7450.90 361.084  12
   2   2 -15 7473.84 357.381  27
   2   2 -15 7292.64 230.368  14
   2   2 -15 7080.77 300.141  18
   2   2 -15 6975.15 317.980  19
   2   2 -14 28103.1 711.632  14
   2   2 -14 24026.5 691.954  23
   2   2 -14 26165.0 720.430  24
   2   2 -14 30075.3 843.560  22
   2   2 -14 26472.8 764.889  21
   2   2 -14 28009.5 802.043  19
   2   2 -14 27215.4 782.012  18
   2   2 -14 27298.4 751.708  17
   2   2 -14 29258.5 863.541  12
   2   2 -14 28608.9 833.509  27
  -2  -2  14 25506.8 796.811  34
  -2  -2  14 22175.9 885.765  38
   2   2 -13 15795.2 565.866  12
   2   2 -13 14532.3 486.161  19
   2   2 -13 14790.9 473.371  18
   2   2 -13 14648.7 444.915  17
   2   2 -13 16276.1 516.977  22
   2   2 -13 14165.9 445.650  21
   2   2 -13 14976.4 467.175  20
   2   2 -13 12925.6 392.491  23
   2   2 -13 14243.4 416.153  24
   2   2 -13 14560.3 407.052  14
   2   2 -13 15838.0 512.988  27
   2   2 -12 40993.4 1079.08  12
   2   2 -12 33039.2 930.203  23
   2   2 -12 35350.7 976.470  21
   2   2 -12 34086.6 987.952  20
   2   2 -12 37308.8 1016.37  19
   2   2 -12 36391.5 1005.23  18
   2   2 -12 37883.7 978.993  17
   2   2 -12 36442.3 943.004  14
   2   2 -12 35758.5 950.882  24
   2   2 -12 42498.9 1067.12  28
   2   2 -12 40534.2 1044.12  27
   2   2 -11 25432.6 713.615  17
   2   2 -11 28541.0 726.522  30
   2   2 -11 28513.0 777.344  27
   2   2 -11 28084.6 785.829  28
   2   2 -11 29078.5 808.059  12
   2   2 -11 25047.7 745.370  19
   2   2 -11 24197.3 736.492  18
   2   2 -11 23922.6 683.888  14
  -2  -2  10 44197.0 1226.38  36
   2   2 -10 45518.8 1215.45  14
   2   2 -10 50156.6 1274.49  18
   2   2 -10 53368.2 1331.28  12
   2   2 -10 49600.3 1244.63  17
   2   2 -10 50545.9 1304.16  10
   2   2  -9 13735.6 466.669  12
   2   2  -9 13359.1 501.049  11
   2   2  -9 13424.8 442.831  10
   2   2  -8 146623. 3055.50  12
  -2  -2   8 120607. 2973.43  39
  -2  -2   8 111093. 2944.30   9
   2   2  -8 140137. 3030.86  10
   2   2  -8 112468. 2943.93   1
  -2  -2   7 16391.1 454.797   9
   2   2  -7 19822.7 524.896  10
   2   2  -7 20204.0 545.104  12
   2   2  -7 16309.1 453.679   1
   2   2  -6 4490.55 200.437  10
   2   2  -6 4541.25 212.694  12
   2   2  -6 4192.18 143.862   1
   2   2  -5 90.7837 99.6736  10
   2   2  -5 2.25563 107.741  12
   2   2  -5 48.5598 53.8583   1
   2   2  -4 8298.15 279.798  12
   2   2  -4 7124.96 210.051  13
   2   2  -4 8373.84 296.382  11
   2   2  -4 9515.63 281.451  10
   2   2  -4 8165.13 231.815   8
   2   2  -4 8726.14 237.734   1
   2   2  -3 9245.08 303.588  11
   2   2  -3 8192.95 241.639  13
   2   2  -3 9637.74 259.919   1
   2   2  -3 9195.32 287.362  10
   2   2  -3 8494.65 252.309   8
   2   2  -2 44482.4 1051.28   1
  -2  -2   2 41957.3 1053.84  33
   2   2  -2 40931.2 1077.99  11
   2   2  -2 38012.1 1038.46  13
   2   2  -2 40006.2 1042.34   8
  -2  -2   1 37535.1 912.626  37
  -2  -2   1 35932.1 906.728  33
   2   2  -1 33468.8 898.790  13
   2   2  -1 32699.1 918.432  11
   2   2   0 1097.52 93.3806  11
   2   2   0 1119.96 88.3060  13
   2   2   0 1020.43 80.2487   1
   2   2   0 1226.34 82.7099  39
  -2  -2   0 1188.28 94.2241  37
   2   2   0 1152.41 92.2726  34
  -2  -2   0 1118.98 86.4021  33
   2   2   0 1111.43 78.9687   8
  -2  -2   0 829.519 59.1065   7
   2   2   1 29207.2 781.247  11
   2   2   1 30396.8 784.912  13
  -2  -2  -1 31515.1 790.387  37
   2   2   1 27690.9 778.661  39
   2   2   1 32562.4 777.596   1
   2   2   1 30017.3 772.855   8
  -2  -2  -1 27165.3 771.674   7
  -2  -2  -1 30943.4 789.022  33
   2   2   2 1110.37 79.6410  11
   2   2   2 1052.72 97.3149  39
  -2  -2  -2 1089.90 97.4382  33
   2   2   2 1262.33 81.1309   1
  -2  -2  -2 923.343 91.5762   7
   2   2   2 1108.90 80.3881   8
  -2  -2  -2 1129.35 99.3514  37
  -2  -2  -3 76843.5 1851.79  37
  -2  -2  -3 82974.6 1862.19  33
   2   2   3 82159.8 1834.64   1
   2   2   3 75787.1 1853.04  39
   2   2   3 73489.1 1827.04   8
  -2  -2  -3 71565.6 1852.75   7
   2   2   3 73551.7 1847.10  13
  -2  -2  -4 3046.58 150.564  37
  -2  -2  -4 2963.65 153.460  33
   2   2   4 3474.75 124.235   1
   2   2   4 2631.77 124.363  38
   2   2   4 3142.52 121.067   8
  -2  -2  -4 3276.02 164.267   7
   2   2   4 3275.82 153.862  13
   2   2   5 39083.6 993.225   1
   2   2   5 40262.4 1024.66  13
  -2  -2  -5 37123.1 1031.78  33
  -2  -2  -5 37176.4 1043.08   7
  -2  -2  -6 24335.2 669.812  33
   2   2   6 24516.6 653.357  13
   2   2   6 22447.9 612.143   1
   2   2   6 24050.1 666.774  39
  -2  -2  -6 22914.1 681.089   7
  -2  -2  -7 21375.6 588.075  33
   2   2   7 20916.9 575.270  34
   2   2   7 20430.2 560.161  13
   2   2   7 20898.6 584.384  39
  -2  -2  -7 19801.6 604.589   7
  -2  -2  -8 4244.89 242.013   7
   2   2   8 4979.57 224.258  34
  -2  -2  -8 4785.21 203.261  37
  -2  -2  -8 3722.83 131.903   9
   2   2   8 4384.91 190.031  13
   2   2   8 3426.47 127.892   1
   2   2   8 5117.52 226.973  39
  -2  -2  -8 4599.73 218.364  33
   2   2   9 3742.40 176.531  13
  -2  -2  -9 2985.57 111.974   9
  -2  -2  -9 4070.39 215.104  33
  -2  -2  -9 3357.61 233.752   7
  -2  -2  -9 4249.65 197.088  37
   2   2   9 4064.13 219.954  34
   2   2   9 4201.15 214.323  39
   2   2  10 12777.0 438.109  39
  -2  -2 -10 12861.8 422.624  37
  -2  -2 -10 12548.6 445.277  33
   2   2  10 11932.0 396.699  13
   2   2  10 13146.7 439.227  34
  -2  -2 -10 12430.3 479.221   7
  -2  -2 -11 2038.71 155.574  37
  -2  -2 -11 1764.71 113.523  16
   2   2  11 2076.40 139.192  13
  -2  -2 -11 2246.45 167.527  12
   2   2  11 2130.38 185.713  34
   2   2  11 1921.37 173.130  39
  -2  -2 -12 16381.7 591.614   7
  -2  -2 -12 15665.0 427.330  14
   2   2  12 15239.3 557.422  38
   2   2  12 15566.6 522.283  39
  -2  -2 -12 15857.7 491.062  20
  -2  -2 -12 15819.6 505.288  37
  -2  -2 -12 14695.1 449.703  16
   2   2  12 14837.3 474.524  13
  -2  -2 -12 15369.2 509.516  12
   2   2  12 17293.9 543.019  34
  -2  -2 -12 14752.4 477.169  19
  -2  -2 -13 11816.7 484.671   7
  -2  -2 -13 10536.2 303.941  14
  -2  -2 -13 11275.3 379.251  20
  -2  -2 -13 9903.48 359.971  19
  -2  -2 -13 10003.1 329.663  16
   2   2  13 10034.5 399.230  39
   2   2  13 9679.97 436.126  38
   2   2  13 9595.14 343.595  13
  -2  -2 -13 10715.7 395.442  12
   2   2  13 11323.4 414.788  34
  -2  -2 -13 10152.0 380.801  37
  -2  -2 -14 1966.59 182.220  12
  -2  -2 -14 2042.35 163.817  19
   2   2  14 1816.01 246.904  38
   2   2  14 2087.82 236.462  39
  -2  -2 -14 2084.28 98.8873  14
  -2  -2 -14 2229.03 213.476  20
   2   2  14 2270.24 207.294  34
  -2  -2 -14 2156.90 131.829  16
  -2  -2 -15 37288.0 1129.78  12
  -2  -2 -15 43027.3 1148.99  20
  -2  -2 -15 39390.8 1113.60  19
   2   2  15 37897.5 1154.44  39
   2   2  15 38207.3 1207.88  38
  -2  -2 -15 39517.8 1032.91  14
   2   2  15 42765.8 1171.65  34
  -2  -2 -15 40363.7 1067.97  16
   2   2  16 114.301 188.682  38
   2   2  16 20.4345 139.085  39
  -2  -2 -16 107.060 86.2639  16
  -2  -2 -16 26.0233 181.822   7
  -2  -2 -16 57.1062 169.029  20
  -2  -2 -16 20.4749 153.209  21
  -2  -2 -16 70.2014 48.3885  14
  -2  -2 -16 74.0460 133.607  12
  -2  -2 -16 27.0648 122.238  19
   2   2  16 58.2215 151.723  34
  -2  -2 -17 9821.44 370.367  21
  -2  -2 -17 10460.2 395.509  20
  -2  -2 -17 9110.55 479.556   7
   2   2  17 8274.83 377.040  39
   2   2  17 8118.25 434.501  38
   2   2  17 9593.33 405.612  34
  -2  -2 -17 9531.78 310.329  16
  -2  -2 -17 9116.95 361.486  19
  -2  -2 -18 241.225 77.8386  16
  -2  -2 -18 236.837 160.459  21
  -2  -2 -18 261.550 131.298  19
  -2  -2 -19 440.461 159.839  21
  -2  -2 -19 400.921 131.447  19
  -2  -2 -20 574.995 144.124  21
   2   2  20 512.744 105.793  25
  -2  -2 -20 524.344 128.545  30
  -2  -2 -21 34.6027 120.011  21
   2   2  21 62.4234 78.4861  25
  -2  -2 -21-3.98830 100.545  30
  -2  -2 -22 574.606 132.177  21
   2   2  22 323.474 63.0930  25
  -2  -2 -22 482.346 110.971  30
  -2  -2 -23 5514.04 181.758  30
   2   3 -22 3710.10 143.067  30
   2   3 -22 3523.94 150.457  19
   2   3 -21 1063.31 129.227  30
   2   3 -21 1179.84 127.350  19
   2   3 -20 947.129 163.128  22
   2   3 -20 1105.22 121.950  30
   2   3 -20 1066.84 137.123  19
   2   3 -19 4871.72 267.106  22
   2   3 -19 4814.23 216.403  30
   2   3 -19 4686.99 241.106  19
   2   3 -19 4308.04 208.813  18
   2   3 -18 2689.39 238.494  22
   2   3 -18 2602.83 184.852  30
   2   3 -18 2296.09 173.060  18
   2   3 -18 2300.18 193.094  19
   2   3 -17 6610.59 334.768  22
   2   3 -17 5694.16 268.263  18
   2   3 -17 5673.80 289.725  19
   2   3 -17 6474.63 274.113  30
   2   3 -16 13443.9 399.531  30
   2   3 -16 12270.5 451.396  22
   2   3 -16 11956.7 404.691  18
   2   3 -16 11943.7 426.968  19
   2   3 -16 9786.68 304.238  23
   2   3 -16 11077.8 452.078  12
  -2  -3  16 8289.31 466.009  38
  -2  -3  16 10343.2 413.030  34
   2   3 -15 15087.5 468.893  30
   2   3 -15 12741.7 393.215  23
   2   3 -15 14630.4 504.996  19
   2   3 -15 15378.3 488.881  18
  -2  -3  15 13561.0 498.932  34
   2   3 -15 14879.2 450.396  17
   2   3 -15 16165.2 533.322  22
   2   3 -15 14795.1 405.505  14
   2   3 -15 14789.4 546.133  12
  -2  -3  15 11754.2 568.406  38
  -2  -3  14 8058.88 479.619  38
   2   3 -14 10486.6 446.552  28
   2   3 -14 10150.7 419.196  27
   2   3 -14 10183.4 351.524  30
   2   3 -14 8866.47 319.428  17
   2   3 -14 9652.16 412.319  22
   2   3 -14 8695.12 332.663  21
   2   3 -14 8599.07 273.334  23
   2   3 -14 9379.05 281.549  14
   2   3 -14 9526.61 424.674  12
   2   3 -14 9596.18 371.604  19
   2   3 -14 9039.88 353.762  18
  -2  -3  13 2367.52 296.292  38
   2   3 -13 2013.47 100.077  23
   2   3 -13 2082.11 149.735  21
   2   3 -13 2519.69 300.323  28
   2   3 -13 2322.61 244.143  27
   2   3 -13 2216.64 179.983  30
   2   3 -13 1999.89 143.698  17
   2   3 -13 2071.55 103.661  14
   2   3 -13 1778.74 213.966  12
   2   3 -13 2177.65 184.779  19
   2   3 -13 1830.09 167.836  18
  -2  -3  12 46738.4 1435.26  38
   2   3 -12 46107.3 1265.16  23
   2   3 -12 47202.5 1308.58  21
   2   3 -12 45517.1 1261.12  29
   2   3 -12 61076.1 1410.43  28
   2   3 -12 51415.6 1275.26  14
   2   3 -12 55711.0 1325.46  30
   2   3 -12 50973.9 1307.90  17
   2   3 -12 55822.8 1416.54  12
   2   3 -12 51982.8 1355.28  19
   2   3 -12 50411.8 1343.26  18
   2   3 -11 47684.2 1216.74  12
  -2  -3  11 40971.2 1236.25  38
   2   3 -11 40448.8 1079.72  23
   2   3 -11 47008.4 1196.36  28
   2   3 -11 44697.8 1160.18  19
   2   3 -11 43696.1 1152.35  18
   2   3 -11 42936.2 1086.22  14
   2   3 -11 44694.4 1118.28  17
   2   3 -11 44723.3 1183.40  10
   2   3 -10 6242.75 271.793  10
   2   3 -10 6033.09 248.309  18
   2   3 -10 6347.90 254.901  19
   2   3 -10 6871.39 299.051  12
   2   3 -10 5633.77 187.922  14
  -2  -3  10 5605.41 208.223  36
  -2  -3  10 6217.75 313.913  38
   2   3 -10 6017.36 216.643  17
   2   3  -9 4364.39 205.235  18
   2   3  -9 4017.37 168.561  17
   2   3  -9 4671.25 226.919  10
   2   3  -9 4799.02 250.327  12
  -2  -3   9 4563.22 174.345  36
   2   3  -8 14523.7 408.958   1
  -2  -3   8 14111.5 408.396   9
   2   3  -8 17711.5 490.193  10
   2   3  -8 18634.1 518.243  12
   2   3  -7 145.935 53.1055   1
   2   3  -7 297.035 116.550  10
   2   3  -7 29.4021 138.818  11
  -2  -3   7 120.358 53.2361   9
   2   3  -7 151.054 131.272  12
   2   3  -6 17762.5 468.701   1
   2   3  -6 18927.6 522.130  10
   2   3  -6 17947.2 558.537  11
   2   3  -6 17725.3 533.181  12
   2   3  -5 697.329 73.3254   1
   2   3  -5 596.641 135.836  11
   2   3  -5 840.153 121.982  10
  -2  -3   5 701.695 72.6866   9
   2   3  -5 413.356 29.0487  13
   2   3  -5 797.325 132.240  12
   2   3  -4 40385.5 976.418   1
  -2  -3   4 36310.3 998.689  38
  -2  -3   4 37792.8 977.156  37
   2   3  -4 42742.4 1018.34  10
   2   3  -4 41124.9 1038.10  11
   2   3  -4 34417.3 953.308  13
   2   3  -3 14247.9 433.273  11
   2   3  -3 12850.5 372.202  13
   2   3  -3 13704.6 383.447   1
  -2  -3   3 12824.1 390.778  38
  -2  -3   3 14965.3 389.949  37
   2   3  -3 14304.8 416.517  10
  -2  -3   3 13782.4 378.150  33
   2   3  -2 5438.52 215.477  11
   2   3  -2 5522.34 182.320   1
  -2  -3   2 4832.25 169.718  38
  -2  -3   2 5087.19 169.502  33
   2   3  -2 5579.96 211.291  10
  -2  -3   1 9253.55 264.226  37
   2   3  -1 8843.94 243.114  39
   2   3  -1 8332.38 279.647  10
  -2  -3   1 8817.93 246.466  33
   2   3  -1 8797.55 276.343  11
   2   3   0 36631.9 1014.98  11
   2   3   0 40129.3 1038.11  10
   2   3   0 39078.6 1008.06  39
  -2  -3   0 38808.1 1009.63  33
  -2  -3   0 41829.7 1024.41  37
  -2  -3  -1 11616.2 325.915  37
  -2  -3  -1 11108.4 315.782  33
   2   3   1 9846.37 302.182  11
   2   3   1 11590.4 314.429   1
   2   3   1 10552.2 314.282  39
  -2  -3  -1 10214.3 308.845   7
  -2  -3  -2 1836.87 111.722   7
  -2  -3  -2 2043.87 117.649  37
   2   3   2 1980.50 99.9459   1
   2   3   2 1825.13 114.390  39
  -2  -3  -2 1980.72 109.815  33
  -2  -3  -3 15095.5 335.576  33
  -2  -3  -3 15640.7 344.107  37
   2   3   3 11912.3 268.243  35
   2   3   3 15250.0 336.100  34
   2   3   3 15961.4 312.885   1
  -2  -3  -3 14953.8 345.152   7
   2   3   3 14586.7 336.641  39
   2   3   4 140019. 2481.64  34
   2   3   4 129714. 2485.59  39
  -2  -3  -4 136275. 2490.09  37
   2   3   4 135327. 2449.04   1
  -2  -3  -4 132569. 2502.43   7
  -2  -3  -4 132806. 2485.38  33
   2   3   5 43798.9 914.306  34
   2   3   5 42248.1 925.050  39
  -2  -3  -5 42468.1 919.791  37
   2   3   5 40576.1 873.459   1
  -2  -3  -5 38779.9 934.209   7
  -2  -3  -5 40356.0 916.779  33
   2   3   6 101.270 112.887  34
  -2  -3  -6 182.343 122.260   7
  -2  -3  -6 87.2637 101.825  37
   2   3   6 249.000 62.6813   1
  -2  -3  -6 105.408 98.6332  33
  -2  -3  -6 127.537 61.8676   9
  -2  -3  -7 30735.8 743.554   9
   2   3   7 34052.7 803.672  34
   2   3   7 32499.5 793.883  13
   2   3   7 31141.0 744.596   1
  -2  -3  -7 30293.2 798.902  37
  -2  -3  -7 32639.2 842.345   7
  -2  -3  -7 31694.1 813.848  33
  -2  -3  -8 32070.3 930.752   7
   2   3   8 35868.7 892.918  34
   2   3   8 29784.2 820.356   1
   2   3   8 33613.1 879.375  13
  -2  -3  -8 30022.0 821.097   9
   2   3   8 33178.8 902.417  39
  -2  -3  -8 33552.3 905.953  33
  -2  -3  -9 10276.6 399.631   7
   2   3   9 7793.01 260.277   1
  -2  -3  -9 8881.85 265.790   9
  -2  -3  -9 11605.0 374.222  33
   2   3   9 10439.3 335.732  13
   2   3   9 11706.8 360.326  34
   2   3   9 12164.9 379.352  39
  -2  -3 -10 2438.50 173.122  37
  -2  -3 -10 2110.73 119.727  16
  -2  -3 -10 2247.62 216.780   7
   2   3  10 2293.69 153.663  13
   2   3  10 2280.75 181.959  34
   2   3  10 2513.38 190.347  39
  -2  -3 -11 5435.84 253.639  37
  -2  -3 -11 4781.24 196.652  16
  -2  -3 -11 5411.86 180.748  14
   2   3  11 4990.78 266.106  39
   2   3  11 5239.94 232.578  13
   2   3  11 5464.36 261.379  34
  -2  -3 -11 5509.24 314.420   7
   2   3  12 306.070 139.242  39
  -2  -3 -12 495.408 180.896   7
  -2  -3 -12 488.658 126.089  37
  -2  -3 -12 395.396 86.1784  16
  -2  -3 -12 443.336 63.4642  14
  -2  -3 -12 523.632 141.143  12
   2   3  12 459.543 104.659  13
   2   3  12 254.064 136.818  34
  -2  -3 -12 545.772 120.315  20
  -2  -3 -12 285.826 101.153  19
  -2  -3 -13 4912.86 187.138  15
  -2  -3 -13 5169.09 182.932  14
  -2  -3 -13 5015.57 332.909   7
   2   3  13 5430.62 315.049  39
   2   3  13 4931.60 295.787  38
  -2  -3 -13 5705.83 254.098  20
  -2  -3 -13 4966.49 236.808  19
  -2  -3 -13 5197.22 208.509  16
   2   3  13 4878.88 226.810  13
  -2  -3 -13 5288.23 273.982  12
   2   3  13 6143.79 289.401  34
  -2  -3 -13 5497.30 267.070  37
  -2  -3 -14 19.5391 85.4302  16
  -2  -3 -14 40.4019 174.477   7
  -2  -3 -14 224.872 238.596  20
  -2  -3 -14 147.680 117.376  19
   2   3  14 129.786 217.569  38
   2   3  14 164.885 157.066  39
  -2  -3 -14 73.9113 64.5405  15
   2   3  14 91.1861 144.970  34
  -2  -3 -14 148.782 59.2493  14
  -2  -3 -14 107.036 164.063  12
  -2  -3 -15 40.2404 94.0243  16
  -2  -3 -15 139.876 187.399   7
  -2  -3 -15 152.480 186.925  20
  -2  -3 -15 159.496 125.199  19
  -2  -3 -15 114.507 58.1055  14
  -2  -3 -15 156.362 172.486  12
   2   3  15-59.1282 173.113  38
   2   3  15-21.6313 167.495  39
   2   3  15 125.867 146.089  34
  -2  -3 -16 2329.43 217.096  20
  -2  -3 -16 2108.54 182.702  19
  -2  -3 -16 2358.33 146.987  16
  -2  -3 -16 1839.14 194.124  12
  -2  -3 -16 2367.34 110.484  14
   2   3  16 2039.64 210.415  39
   2   3  16 1703.21 232.056  38
   2   3  16 2281.56 211.032  34
  -2  -3 -17 9176.86 363.291  20
  -2  -3 -17 8301.85 336.455  21
  -2  -3 -17 8009.47 331.330  19
  -2  -3 -17 8506.59 288.017  16
   2   3  17 7458.63 357.910  39
  -2  -3 -17 8325.45 249.773  14
  -2  -3 -17 7056.59 342.093  12
   2   3  17 8330.08 365.434  34
  -2  -3 -18 2587.08 143.945  16
  -2  -3 -18 2644.74 210.812  21
  -2  -3 -18 2497.94 223.680  20
  -2  -3 -18 2335.48 102.414  14
  -2  -3 -19 3044.64 210.802  21
  -2  -3 -19 3159.78 147.795  16
  -2  -3 -20 1120.31 138.309  30
  -2  -3 -20 1006.92 149.256  21
  -2  -3 -21 1293.63 125.333  30
  -2  -3 -21 1396.93 140.431  21
   2   3  21 1124.72 102.138  25
  -2  -3 -22 432.196 133.104  21
  -2  -3 -22 492.192 119.264  30
   2   3  22 360.523 80.4059  25
  -2  -3 -23 484.924 72.2294  30
  -2  -3 -23 474.278 88.0806  21
   2   4 -22 247.587 55.3581  30
   2   4 -21 40.4305 83.3704  30
   2   4 -21-34.1799 81.8843  19
   2   4 -20 1694.61 130.033  30
   2   4 -20 1629.44 140.964  19
   2   4 -20 1436.72 107.027  18
   2   4 -19 470.971 118.802  30
   2   4 -19 494.529 106.362  18
   2   4 -19 577.566 128.231  19
   2   4 -18 904.046 188.505  22
   2   4 -18 1132.78 142.203  30
   2   4 -18 1029.80 132.785  18
   2   4 -18 965.436 152.938  19
   2   4 -17 2119.18 182.637  30
   2   4 -17 2375.98 255.444  22
   2   4 -17 1802.38 87.0296  23
   2   4 -17 1932.67 185.136  19
   2   4 -17 2097.03 174.430  18
   2   4 -16 9718.69 335.964  30
   2   4 -16 8866.38 359.433  19
   2   4 -16 9073.22 345.716  18
   2   4 -16 9906.87 402.669  22
   2   4 -15 300.705 70.8664  23
   2   4 -15 231.784 201.572  22
   2   4 -15 218.622 141.416  18
   2   4 -15 306.358 148.722  19
   2   4 -15 379.363 139.511  30
  -2  -4  15 286.929 141.550  34
   2   4 -15 517.674 211.378  28
  -2  -4  15 134.058 184.658  38
   2   4 -15 377.165 110.302  17
   2   4 -14 31139.5 888.531  19
   2   4 -14 31737.0 877.247  18
   2   4 -14 32880.0 855.744  30
   2   4 -14 29303.4 826.479  17
   2   4 -14 33682.5 938.054  28
  -2  -4  14 24942.7 942.662  38
   2   4 -14 28030.5 784.609  23
   2   4 -13 51.6652 133.616  19
   2   4 -13 107.513 132.007  18
   2   4 -13 82.7035 158.114  30
   2   4 -13 58.8084 99.2429  17
   2   4 -13 77.8130 299.782  28
   2   4 -13 65.3170 78.6425  29
  -2  -4  13 185.623 198.272  38
   2   4 -13 54.8957 69.2604  23
   2   4 -12 2438.95 116.219  23
   2   4 -12 2423.67 186.794  19
   2   4 -12 2594.09 186.832  18
   2   4 -12 3025.50 230.101  30
   2   4 -12 2339.42 147.599  17
   2   4 -12 2629.71 310.996  28
   2   4 -12 2352.57 104.146  29
   2   4 -12 3066.25 321.829  27
   2   4 -12 2541.10 247.657  12
  -2  -4  12 2979.93 297.999  38
   2   4 -11 5701.17 288.180  12
  -2  -4  11 4458.77 281.051  38
   2   4 -11 4686.59 165.108  23
   2   4 -11 5724.79 264.321  22
   2   4 -11 5044.55 253.094  10
   2   4 -11 4875.13 208.626  30
   2   4 -11 4925.54 198.007  17
   2   4 -11 4377.99 157.837  29
   2   4 -11 5555.07 266.781  28
   2   4 -11 5162.14 257.262  27
  -2  -4  11 3674.68 177.076  36
   2   4 -11 5488.90 248.957  19
   2   4 -11 5085.73 240.593  18
   2   4 -10 10774.3 396.691  12
  -2  -4  10 9119.65 394.439  38
   2   4 -10 8794.44 269.975  23
   2   4 -10 9500.47 353.190  22
  -2  -4  10 7784.21 292.155  36
   2   4 -10 10821.5 367.638  27
   2   4 -10 8541.45 267.471  29
   2   4 -10 11155.5 374.770  28
   2   4 -10 9259.66 300.167  17
   2   4 -10 9771.53 350.705  19
   2   4 -10 9443.90 346.038  18
   2   4 -10 10353.7 319.027  30
   2   4 -10 10058.9 362.067  10
   2   4  -9 27688.3 789.672  19
   2   4  -9 28306.1 790.827  18
   2   4  -9 29499.6 838.374  12
   2   4  -9 27701.9 748.440  17
  -2  -4   9 28449.0 848.119  38
   2   4  -9 27801.6 802.147  10
  -2  -4   9 25401.9 751.158  36
   2   4  -8 23063.3 625.495   1
   2   4  -8 25571.1 681.133  18
  -2  -4   8 23360.7 647.666  36
  -2  -4   8 24769.5 724.404  38
  -2  -4   8 21280.2 618.337   9
   2   4  -8 25356.4 696.292  10
   2   4  -7 71.2028 60.7347   1
  -2  -4   7 17.3222 73.4890  36
  -2  -4   7 178.579 112.635  38
  -2  -4   7 76.0890 54.4284   9
   2   4  -7 33.0469 109.839  10
  -2  -4   6 18686.9 567.671  38
  -2  -4   6 18697.6 514.488   9
   2   4  -6 19463.0 517.981   1
   2   4  -5 1239.67 65.8971  13
   2   4  -5 1691.50 99.1512   1
  -2  -4   5 1451.76 95.8413   9
   2   4  -5 1709.56 145.134  10
  -2  -4   5 1323.46 80.3707  37
  -2  -4   5 1685.18 124.793  38
   2   4  -4 22830.8 609.706   1
  -2  -4   4 20915.4 621.235  38
  -2  -4   4 22060.2 600.470  37
  -2  -4   4 22556.0 608.071   9
   2   4  -4 23995.8 648.061  10
   2   4  -3 8586.02 313.105  11
   2   4  -3 8841.31 276.266   1
  -2  -4   3 8237.50 273.803  38
  -2  -4   3 9060.89 277.167   9
   2   4  -3 9198.59 309.275  10
  -2  -4   3 9370.51 272.006  37
  -2  -4   2 719.357 82.4624   9
   2   4  -2 914.368 118.367  10
   2   4  -2 758.389 105.917  11
  -2  -4   2 585.908 73.9096  37
   2   4  -2 948.247 91.1811   1
  -2  -4   2 451.854 41.8241  33
  -2  -4   2 553.683 65.0745  38
  -2  -4   1 23018.9 591.817  37
  -2  -4   1 20161.4 560.813  38
   2   4  -1 22220.0 566.697  39
   2   4  -1 24469.3 621.221  10
  -2  -4   1 25441.5 597.751   9
  -2  -4   1 19881.4 557.577  33
  -2  -4   0 1071.38 92.1520  37
  -2  -4   0 938.438 63.5055  33
  -2  -4   0 1216.36 98.4909   9
   2   4   0 1169.14 123.215  10
   2   4   0 1011.35 75.9281  39
   2   4   1 55144.4 1334.71   1
  -2  -4  -1 53968.7 1342.51  37
   2   4   1 56073.5 1349.53  34
  -2  -4  -1 54942.0 1335.15   9
  -2  -4  -2 35106.2 784.756  37
   2   4   2 35072.3 765.334   1
   2   4   2 36699.5 786.709  34
   2   4   3 2573.13 127.467   1
  -2  -4  -3 2933.34 133.267   9
   2   4   3 3266.31 153.272  39
  -2  -4  -3 3386.41 156.086  37
   2   4   3 3202.95 159.008  34
   2   4   3 2415.13 99.3449  35
  -2  -4  -3 2675.71 128.815  33
   2   4   4 49849.4 1226.59   1
  -2  -4  -4 52193.8 1231.06   9
   2   4   4 48660.7 1254.58  39
  -2  -4  -4 50277.3 1257.57  37
   2   4   4 41711.0 1205.20  35
   2   4   4 50741.3 1252.35  34
  -2  -4  -4 47562.0 1270.23   7
  -2  -4  -4 44190.7 1236.43  33
   2   4   5 109588. 2705.10   1
  -2  -4  -5 113599. 2709.13   9
   2   4   5 112066. 2746.67  39
  -2  -4  -5 111184. 2742.99  37
   2   4   5 99204.6 2699.18  35
  -2  -4  -5 104185. 2686.01  36
   2   4   5 109558. 2733.48  34
  -2  -4  -5 105438. 2762.31   7
  -2  -4  -5 104987. 2731.97  33
   2   4   6 7930.85 241.365   1
  -2  -4  -6 8268.25 244.261   9
   2   4   6 7592.93 291.210  39
  -2  -4  -6 7397.34 281.502  37
   2   4   6 7073.92 248.382  35
  -2  -4  -6 6843.45 213.658  36
   2   4   6 7789.83 282.657  34
  -2  -4  -6 8141.45 318.055   7
  -2  -4  -6 7348.20 274.597  33
   2   4   7 20428.5 553.289  34
   2   4   7 20103.0 503.117   1
  -2  -4  -7 20057.5 563.873  37
   2   4   7 18421.4 523.905  35
  -2  -4  -7 20247.4 504.780   9
  -2  -4  -7 20501.1 603.408   7
   2   4   7 20852.1 573.898  39
  -2  -4  -8 2391.68 210.963   7
  -2  -4  -8 2975.87 189.905  37
   2   4   8 2631.13 155.119  35
   2   4   8 3025.21 182.824  34
   2   4   8 2767.91 124.777   1
  -2  -4  -8 2830.98 122.664   9
   2   4   9 7252.40 239.665   1
   2   4   9 9121.49 321.222  34
  -2  -4  -9 7624.15 258.709  16
  -2  -4  -9 7532.49 239.553   9
  -2  -4  -9 7727.45 359.102   7
   2   4   9 8261.31 307.761  13
  -2  -4  -9 9288.45 330.635  37
  -2  -4 -10 361.925 63.3294  14
   2   4  10 386.986 118.092  13
  -2  -4 -10 349.737 48.6716   9
  -2  -4 -10 288.797 165.339   7
   2   4  10 375.189 130.792  34
  -2  -4 -11 1418.73 213.870   7
  -2  -4 -11 1413.09 93.8887  14
   2   4  11 1289.99 140.716  13
   2   4  11 1488.08 166.208  34
   2   4  11 1436.32 176.943  39
   2   4  12 3848.27 257.339  39
  -2  -4 -12 3448.09 195.893  20
  -2  -4 -12 3853.64 230.906  37
  -2  -4 -12 3690.37 293.149   7
   2   4  12 3496.96 222.047  34
  -2  -4 -12 3605.92 155.906  15
  -2  -4 -12 3663.48 150.653  14
  -2  -4 -12 3428.68 172.068  16
   2   4  12 3277.84 196.640  13
  -2  -4 -13 4441.58 233.779  20
   2   4  13 4087.38 224.521  13
  -2  -4 -13 4230.52 302.236  12
  -2  -4 -13 4760.35 334.123   7
   2   4  13 4278.90 282.509  39
  -2  -4 -13 4817.41 175.667  14
  -2  -4 -13 4345.95 177.003  15
   2   4  13 4641.10 259.777  34
  -2  -4 -13 4519.59 202.423  16
  -2  -4 -14 105.128 97.6978  16
  -2  -4 -14-17.0836 181.751   7
  -2  -4 -14 11.1302 167.393  20
   2   4  14 17.6289 198.719  38
   2   4  14 219.218 228.091  39
  -2  -4 -14 47.7462 63.3442  14
  -2  -4 -14 5.27502 167.876  12
   2   4  14 84.2902 115.147  13
  -2  -4 -14 9.21579 70.9303  15
   2   4  14 19.0194 138.914  34
   2   4  15 21768.0 745.819  39
  -2  -4 -15 23796.2 661.569  16
  -2  -4 -15 24322.9 853.244   7
   2   4  15 23798.5 735.510  34
  -2  -4 -15 21106.2 737.024  12
  -2  -4 -15 21536.7 621.162  15
  -2  -4 -15 25170.3 630.387  14
  -2  -4 -15 24477.0 714.334  20
  -2  -4 -16 6643.33 316.341  20
  -2  -4 -16 7006.78 264.088  16
   2   4  16 6231.81 319.166  34
  -2  -4 -16 5783.06 318.076  12
  -2  -4 -16 7174.50 228.476  14
   2   4  16 5974.54 328.429  39
  -2  -4 -17 2709.65 122.858  14
  -2  -4 -17 2592.31 156.436  16
  -2  -4 -17 2833.96 228.063  20
  -2  -4 -18 1838.93 95.7199  14
  -2  -4 -18 1995.38 136.295  16
  -2  -4 -18 1991.94 213.229  21
  -2  -4 -18 1852.24 220.721  20
  -2  -4 -19 84.2058 141.943  21
  -2  -4 -19 191.530 84.4344  16
  -2  -4 -20 7760.32 295.166  21
  -2  -4 -21 348.557 109.540  30
  -2  -4 -21 204.580 118.332  21
   2   4  21 143.239 91.6095  25
  -2  -4 -22 75.4611 92.8983  30
   2   4  22 157.705 80.2502  25
  -2  -4 -22 54.2713 101.787  21
  -2  -4 -23 2274.18 100.969  30
  -2  -4 -23 2260.87 107.146  21
   2   5 -21 1263.16 86.7046  30
   2   5 -20 739.400 111.606  30
   2   5 -20 474.689 76.9672  18
   2   5 -20 513.823 105.799  19
   2   5 -19 8897.18 305.798  18
   2   5 -19 8777.09 324.881  19
   2   5 -18 3440.14 187.055  18
   2   5 -18 3401.27 202.685  19
   2   5 -17 2872.86 179.801  30
   2   5 -17 2734.47 182.547  18
   2   5 -17 2841.77 195.192  19
   2   5 -17 2544.88 109.979  23
   2   5 -16 14001.8 508.023  22
   2   5 -16 13286.9 460.218  19
   2   5 -16 13504.2 446.649  18
   2   5 -16 14477.6 443.074  30
   2   5 -15 29.8270 134.602  18
   2   5 -15 4.06604 136.716  19
   2   5 -15 82.3356 135.401  30
   2   5 -15 137.985 94.7443  17
   2   5 -15 139.063 66.8097  23
   2   5 -14 2245.49 117.257  23
   2   5 -14 2422.27 199.315  19
   2   5 -14 2320.00 192.432  18
  -2  -5  14 2009.35 234.872  38
   2   5 -14 2443.03 180.109  30
   2   5 -14 2313.14 146.482  17
   2   5 -13 2539.58 124.719  23
   2   5 -13 2362.99 115.335  29
   2   5 -13 3030.39 208.914  19
   2   5 -13 2805.02 201.950  18
  -2  -5  13 2211.19 247.954  38
   2   5 -13 2824.06 189.690  30
   2   5 -13 2527.46 152.295  17
   2   5 -12 3337.28 161.282  23
   2   5 -12 3582.33 221.985  18
   2   5 -12 3567.09 224.918  19
   2   5 -12 3176.60 136.068  29
   2   5 -12 3978.93 323.380  28
  -2  -5  12 3016.95 268.141  38
   2   5 -12 3971.87 232.867  30
   2   5 -12 3260.73 170.095  17
   2   5 -11 44966.3 1195.88  17
   2   5 -11 44077.3 1170.26  23
   2   5 -11 48569.2 1292.03  22
   2   5 -11 51892.4 1266.88  19
   2   5 -11 46702.8 1252.27  18
   2   5 -11 43569.0 1162.28  29
   2   5 -11 51947.0 1298.50  28
  -2  -5  11 38243.2 1188.07  36
  -2  -5  11 43172.1 1307.22  38
   2   5 -11 44690.4 1259.68  10
   2   5 -11 51500.5 1233.48  30
   2   5 -10 6716.26 240.285  17
   2   5 -10 6390.77 212.539  23
   2   5 -10 7575.70 311.001  22
   2   5 -10 7517.77 298.465  19
   2   5 -10 7256.32 296.294  18
   2   5 -10 7153.66 306.203  28
   2   5 -10 6293.88 209.009  29
  -2  -5  10 5719.16 237.683  36
  -2  -5  10 6439.23 323.386  38
   2   5 -10 6680.03 289.954  10
   2   5 -10 6980.13 256.968  30
   2   5  -9 9618.90 319.304  17
   2   5  -9 9693.26 296.656  23
   2   5  -9 10911.4 386.106  22
   2   5  -9 10551.4 374.870  19
   2   5  -9 10638.8 371.599  18
   2   5  -9 11265.3 382.915  27
   2   5  -9 9741.96 295.803  29
   2   5  -9 11304.2 386.752  28
  -2  -5   9 10154.2 403.326  38
   2   5  -9 11219.0 344.100  30
   2   5  -9 10243.1 375.098  10
  -2  -5   9 9496.08 330.999  36
  -2  -5   8 1736.96 123.182  36
   2   5  -8 1795.33 110.106  17
   2   5  -8 1677.25 157.865  22
   2   5  -8 1913.98 153.178  19
   2   5  -8 1576.04 120.555  30
  -2  -5   8 1348.90 92.7353   9
   2   5  -8 1963.91 158.518  10
   2   5  -8 1781.55 105.230   1
  -2  -5   8 1735.48 162.613  38
   2   5  -7 1114.81 93.6054  17
  -2  -5   7 1150.21 107.783  36
   2   5  -7 1224.68 95.1301   1
  -2  -5   7 1154.24 140.113  38
   2   5  -7 1044.88 131.829  10
  -2  -5   7 1101.71 86.1521   9
  -2  -5   6 14868.8 435.937  36
   2   5  -6 14494.1 421.210   1
  -2  -5   6 13604.8 458.582  38
   2   5  -6 15143.5 470.806  10
  -2  -5   6 13908.8 416.343   9
  -2  -5   5 54046.7 1335.70  36
   2   5  -5 49847.8 1321.03   1
  -2  -5   5 49234.4 1348.27  38
   2   5  -5 52212.3 1368.08  10
  -2  -5   5 49072.8 1318.17   9
  -2  -5   4 92400.9 2238.47  36
   2   5  -4 88146.4 2228.50   1
   2   5  -4 89373.2 2262.99  10
  -2  -5   4 87855.2 2226.18   9
  -2  -5   3 7694.75 254.588  37
  -2  -5   3 8917.12 286.362  36
   2   5  -3 9397.38 284.475   1
  -2  -5   3 7723.33 272.478  38
   2   5  -3 9430.87 313.464  10
  -2  -5   3 9271.85 282.124   9
   2   5  -2 16015.7 464.873   1
   2   5  -2 16424.0 492.536  10
  -2  -5   2 16549.7 466.215   9
  -2  -5   2 15604.6 449.052  37
   2   5  -1 76369.0 1945.01  10
  -2  -5   1 77078.8 1920.29   9
  -2  -5   1 72005.3 1908.42  37
  -2  -5   0 1459.23 112.006   9
   2   5   0 1427.32 141.313  10
   2   5   0 1444.06 82.6911  39
  -2  -5   0 1596.44 107.282  37
  -2  -5   0 1744.99 111.018  36
  -2  -5  -1 4135.16 167.856  37
  -2  -5  -1 4525.77 165.039  36
  -2  -5  -1 4046.72 170.148   9
   2   5   1 4065.01 198.385  10
   2   5   1 4045.33 170.133   1
   2   5   1 3607.58 150.174  39
  -2  -5  -2 10873.7 325.636  37
  -2  -5  -2 11452.0 306.278  36
   2   5   2 11414.6 318.483   1
   2   5   3 2239.05 149.329  34
   2   5   3 1465.01 91.3497  35
  -2  -5  -3 2016.98 136.367  37
  -2  -5  -3 2238.33 110.945  36
  -2  -5  -3 2787.95 133.780   9
   2   5   3 2487.00 132.102   1
   2   5   3 1976.38 130.674  39
   2   5   4 85670.6 2054.14  34
  -2  -5  -4 81406.6 2056.80  37
  -2  -5  -4 82347.6 2011.74  36
  -2  -5  -4 87396.5 2033.56   9
   2   5   4 84828.6 2029.90   1
   2   5   4 77764.1 2047.74  39
   2   5   5 65611.4 1595.47  34
  -2  -5  -5 65312.0 1603.52  37
  -2  -5  -5 60022.7 1539.46  36
  -2  -5  -5 64248.4 1566.58   9
   2   5   5 60538.2 1560.87   1
   2   5   5 61978.3 1598.41  39
   2   5   6 29413.0 755.653  34
   2   5   6 24428.6 712.017  35
  -2  -5  -6 28860.5 766.135  37
  -2  -5  -6 23697.2 682.216  36
  -2  -5  -6 28274.4 719.137   9
   2   5   6 26995.1 713.799   1
   2   5   6 27360.9 763.203  39
   2   5   7 23098.7 603.920  34
  -2  -5  -7 23079.7 619.909  37
   2   5   7 19969.7 565.549  35
  -2  -5  -7 21755.4 555.322   9
   2   5   7 20999.5 551.230   1
   2   5   7 21857.0 617.793  39
  -2  -5  -8 36960.4 972.067  14
  -2  -5  -8 35507.0 976.220  15
   2   5   8 40018.0 1037.57  34
  -2  -5  -8 36590.1 983.405  16
   2   5   8 34610.1 1005.84  35
  -2  -5  -8 41807.1 1060.32  37
  -2  -5  -8 37133.1 980.073   9
   2   5   8 36375.4 978.157   1
   2   5   8 38951.2 1058.30  39
  -2  -5  -9 4672.59 182.574  15
  -2  -5  -9 4340.31 170.434  14
   2   5   9 4875.83 238.539  34
  -2  -5  -9 4417.85 185.514  16
   2   5   9 4256.03 208.667  35
  -2  -5  -9 5046.60 246.407  37
  -2  -5  -9 4422.84 169.683   9
   2   5   9 4993.30 261.201  39
   2   5   9 4761.93 177.917   1
   2   5  10 888.416 136.861  13
  -2  -5 -10 728.586 67.8302   9
  -2  -5 -10 874.796 101.729  16
  -2  -5 -10 808.146 141.585  37
  -2  -5 -10 878.226 93.3641  15
  -2  -5 -10 855.779 84.1371  14
   2   5  10 767.927 119.351  35
   2   5  10 801.956 135.808  34
   2   5  10 906.891 160.292  39
   2   5  11 5175.57 264.772  34
  -2  -5 -11 5371.05 217.173  16
  -2  -5 -11 5357.50 203.134  15
  -2  -5 -11 5587.40 198.198  14
  -2  -5 -11 5196.12 267.944  37
   2   5  11 4403.99 244.751  35
  -2  -5 -11 4932.05 230.857  20
   2   5  11 5867.23 265.974  13
  -2  -5 -12 2289.65 125.298  14
  -2  -5 -12 2186.22 129.430  15
   2   5  12 2355.71 223.719  13
   2   5  12 2337.31 197.394  34
  -2  -5 -12 2043.01 161.329  20
   2   5  13 3988.25 239.789  34
   2   5  13 3253.00 215.865  13
  -2  -5 -13 3027.60 282.912  12
  -2  -5 -13 3701.01 164.033  15
  -2  -5 -13 3304.59 157.763  14
   2   5  13 3451.59 329.974  39
  -2  -5 -13 3787.22 234.572  20
  -2  -5 -14 52.1505 162.616  20
  -2  -5 -14 214.479 104.910  16
  -2  -5 -14 146.112 74.1531  14
  -2  -5 -14 274.596 171.541  12
   2   5  14 71.0834 142.954  13
  -2  -5 -14 120.781 81.6836  15
   2   5  14 132.322 173.794  39
   2   5  14 160.180 138.086  34
   2   5  15 10385.5 419.983  34
  -2  -5 -15 11603.0 374.481  16
  -2  -5 -15 9990.16 446.641  12
  -2  -5 -15 10448.4 332.370  15
  -2  -5 -15 11734.5 341.402  14
  -2  -5 -15 11189.1 416.649  20
   2   5  15 9085.50 434.560  39
   2   5  16 7890.99 347.155  34
  -2  -5 -16 9022.00 303.735  16
   2   5  16 7167.66 365.358  39
  -2  -5 -16 8360.65 262.471  14
  -2  -5 -16 7414.61 250.402  15
  -2  -5 -16 7011.44 359.509  12
  -2  -5 -16 8173.20 342.973  20
  -2  -5 -17 28326.7 771.309  14
  -2  -5 -17 29814.8 809.667  16
  -2  -5 -17 28776.0 849.755  20
  -2  -5 -18 159.780 95.3774  16
  -2  -5 -18 209.832 62.8936  14
  -2  -5 -18 256.826 164.330  20
  -2  -5 -19 20692.8 599.051  21
  -2  -5 -19 19382.7 601.661  20
  -2  -5 -19 21384.6 567.777  16
  -2  -5 -19 19045.6 531.282  14
  -2  -5 -20 546.498 78.4633  16
  -2  -5 -20 524.221 128.117  21
  -2  -5 -21 4389.32 208.698  21
   2   5  22-35.3424 63.1659  25
  -2  -5 -22 33.4970 79.4527  21
   2   6 -20 1212.65 86.8395  19
   2   6 -20 1253.30 86.0752  30
   2   6 -19 6633.98 236.073  18
   2   6 -19 6886.35 252.506  19
   2   6 -18 42.8864 96.2346  18
   2   6 -18-15.5576 102.451  19
   2   6 -18 64.0451 98.2387  30
   2   6 -17 7351.03 228.607  23
   2   6 -17 7909.34 294.945  18
   2   6 -17 8196.05 308.522  19
   2   6 -16 1222.25 145.110  30
   2   6 -16 1295.99 151.230  19
   2   6 -16 1192.39 145.340  18
   2   6 -16 1022.38 82.5006  23
   2   6 -15 2156.29 181.533  30
   2   6 -15 1656.88 175.113  19
   2   6 -15 1884.78 180.090  18
   2   6 -15 1788.08 119.907  17
   2   6 -15 1727.47 105.328  23
   2   6 -14 20839.9 597.360  29
   2   6 -14 26290.8 683.257  30
   2   6 -14 24765.8 710.576  19
   2   6 -14 24205.9 700.772  18
   2   6 -14 21636.1 634.549  17
   2   6 -14 23040.3 614.308  23
   2   6 -13 99.3385 62.0727  29
   2   6 -13-83.3890 132.144  30
   2   6 -13 82.5808 139.274  18
   2   6 -13 118.166 136.377  19
   2   6 -13-22.6877 85.1071  17
   2   6 -13 77.0819 73.5237  23
   2   6 -12 103.867 66.7859  29
   2   6 -12 56.2956 131.597  30
   2   6 -12 131.858 142.569  18
   2   6 -12 49.2190 133.123  19
   2   6 -12 155.089 89.1775  17
   2   6 -12 98.8316 76.1338  23
   2   6 -11 1156.00 102.247  23
   2   6 -11 1130.55 144.439  10
   2   6 -11 1201.35 105.525  29
   2   6 -11 1250.84 159.668  30
   2   6 -11 1171.90 165.467  19
   2   6 -11 1107.53 167.065  18
  -2  -6  11 1103.05 106.119  36
   2   6 -11 1098.66 112.707  17
   2   6 -10 161.934 79.4595  23
   2   6 -10 290.889 116.979  10
   2   6 -10 176.427 97.9740  29
   2   6 -10 280.189 133.717  30
   2   6 -10 296.112 139.463  18
   2   6 -10 322.797 138.681  19
   2   6 -10 253.151 85.2565  17
  -2  -6  10 234.449 85.1403  36
   2   6  -9 27423.6 864.084  10
   2   6  -9 29885.1 791.665  29
   2   6  -9 28391.1 811.159  17
  -2  -6   9 28774.6 833.281  36
   2   6  -9 32281.8 880.369  19
   2   6  -9 31600.5 878.165  18
   2   6  -9 32481.3 842.139  30
  -2  -6   8 2760.78 135.815   9
   2   6  -8 3042.50 189.300  10
   2   6  -8 3104.66 147.099  17
   2   6  -8 3014.78 145.819   1
  -2  -6   8 3140.48 166.934  36
   2   6  -7 7651.73 266.249  30
  -2  -6   7 6923.19 247.371   9
   2   6  -7 7222.68 301.806  10
   2   6  -7 7109.39 248.896  17
   2   6  -7 7091.96 255.297   1
  -2  -6   7 7874.29 276.979  36
   2   6  -7 7539.74 230.135  23
  -2  -6   6 20519.3 575.726  36
   2   6  -6 19373.2 561.277   1
   2   6  -6 22111.5 613.385  18
   2   6  -6 19702.6 606.202  10
  -2  -6   6 17938.5 550.712   9
   2   6  -6 20828.0 567.540  30
   2   6  -6 18275.0 545.151  17
  -2  -6   5 6526.40 237.164   9
   2   6  -5 6751.07 280.095  10
   2   6  -5 6915.14 244.192   1
  -2  -6   5 6421.90 251.026  36
   2   6  -5 6380.95 224.185  17
   2   6  -5 7058.58 280.981  18
   2   6  -4 2429.95 170.438  10
  -2  -6   4 2460.45 137.000   9
   2   6  -4 2583.94 171.120  18
  -2  -6   4 2616.95 151.242  36
   2   6  -4 2429.81 141.391   1
  -2  -6   3 12481.5 392.379  36
   2   6  -3 12374.8 386.846   1
   2   6  -3 11994.9 410.233  10
  -2  -6   3 12672.2 385.871   9
   2   6  -2 9600.61 312.593   1
  -2  -6   2 9614.44 311.623   9
  -2  -6   1 100.972 82.3461  36
  -2  -6   1 64.5985 57.0348  37
   2   6  -1 38.8310 105.154  10
  -2  -6   1-28.9757 85.5790   9
  -2  -6   0 16250.7 451.199  36
   2   6   0 14963.1 476.190  10
  -2  -6   0 15699.1 455.341   9
  -2  -6  -1 1381.63 107.588  37
  -2  -6  -1 1581.92 113.824  36
   2   6   1 1229.72 87.0010  39
   2   6   1 1697.10 128.354   1
   2   6   1 1714.69 149.973  10
  -2  -6  -1 1655.94 127.038   9
  -2  -6  -2 17244.2 506.972  37
  -2  -6  -2 18363.3 493.202  36
   2   6   2 17656.6 505.062   1
  -2  -6  -3 3277.58 168.545  37
  -2  -6  -3 3112.37 141.462  36
   2   6   3 3431.37 166.199   1
  -2  -6  -3 3545.34 167.588   9
   2   6   4 6815.51 256.988   1
  -2  -6  -4 7439.37 261.671   9
   2   6   4 7707.80 287.978  34
  -2  -6  -4 7576.33 284.657  37
  -2  -6  -4 7290.59 237.593  36
   2   6   4 6792.82 270.639  39
   2   6   5 33801.4 879.715   1
   2   6   5 34998.5 911.612  34
  -2  -6  -5 34503.1 882.757   9
[truncated: 703,888 more chars]
